# Supplementary material for: Research on combustion and emissions of heavy duty diesel engines under low-speed and low-load conditions in low temperature environments
Source: PLoS One. 2025 Feb 21;20(2):e0318933. doi: 10.1371/journal.pone.0318933 (PMC11844864; doi:10.1371/journal.pone.0318933)
Supplement: S1 File — (ZIP) [file pone.0318933.s001.zip › 1000rpm_30%/4-gaibianpenyoudingshi/-1/map_1.211957e+002.out]

                X                Y                Z            U_VEL            V_VEL            W_VEL             TEMP             PRES              C7H16                 O2                 N2                CO2                H2O                 CO                 H2                CH4               C2H2               C2H4               H2O2                HO2                 OH                  H                  O                CH3               CH3O                CH2               CH2O              CH3O2              CH4O2                HCO            C7H15-1            C7H15-2            C7H15O2           C7H14O2H         C7H14O2HO2            C7KET12              C6H12           C5H11CHO            C5H11CO              C5H11               C4H9               C3H7               C3H6               C3H5               C3H4               C2H3               C2H5               C2H6                 NO                  N              NOX       HIROY_SOOT              TKE              EPS        REGION_ID        STREAM_ID
   5.7747755e-002  -2.0000000e-003  -5.2220750e-002   1.7232513e-001  -2.7381204e-003  -2.8770679e+000   9.3521806e+002   4.5342728e+005     1.3968406e-008     1.1633643e-001     7.4649917e-001     9.2769616e-002     4.3364164e-002     9.0388582e-006     1.2545215e-008     5.5209109e-008     3.7308876e-009     1.1133317e-008     2.3558160e-007     6.1606257e-007     6.0635389e-007     2.1402207e-012     5.0825955e-009     6.2444994e-010     8.2339653e-012     9.5105630e-016     9.9985319e-009     4.3330845e-009     2.0538508e-013     3.1829322e-012     4.7084667e-013     2.1543244e-012     4.3507489e-012     6.7522665e-014     1.6886370e-014     7.2886832e-013     0.0000000e+000     2.8274033e-008     1.8785864e-014     1.2096243e-012     1.6053095e-012     9.0165495e-013     3.4265963e-006     7.1957317e-012     9.6460781e-009     5.9173038e-014     9.3098436e-012     6.9929743e-008     1.0164705e-003     9.0603221e-020   6.8451560e-004   2.0105536e-007   1.0600028e+000   5.5078111e+001                0                0
   5.7747755e-002  -2.0000000e-003  -4.8220750e-002   1.8346146e-001  -6.9641568e-003  -2.7488848e+000   9.5122722e+002   4.5342622e+005     8.3682578e-009     1.1187084e-001     7.4542796e-001     9.6502922e-002     4.5122004e-002     7.7543635e-006     1.0347577e-008     4.5087003e-008     3.2043606e-009     7.5181828e-009     1.8373780e-007     5.4398853e-007     6.6753036e-007     1.9695610e-012     4.8342105e-009     4.5793678e-010     4.9328122e-012     7.9563533e-016     7.0718763e-009     2.4225962e-009     8.9696074e-014     2.3884915e-012     2.4610658e-013     1.0797230e-012     1.9643482e-012     3.1037321e-014     7.6107031e-015     2.9596008e-013     0.0000000e+000     1.9339021e-008     1.1922908e-014     6.6115871e-013     8.0146109e-013     4.9003615e-013     3.0466205e-006     4.8069151e-012     7.6181121e-009     4.5075829e-014     6.0616029e-012     6.2134945e-008     1.0638999e-003     1.1190560e-019   7.0778434e-004   2.1708549e-007   1.0761733e+000   5.6107484e+001                0                0
   5.7747755e-002  -6.0000000e-003  -4.8220750e-002   1.3964459e-001  -1.2428056e-002  -2.7901819e+000   8.9165235e+002   4.5342623e+005     3.7906292e-008     1.2344415e-001     7.4770612e-001     8.7126017e-002     4.0737280e-002     1.0403259e-005     1.5928914e-008     7.1628715e-008     4.2995059e-009     2.0692441e-008     3.4082915e-007     6.3249795e-007     2.9311092e-007     1.0852031e-012     2.2962081e-009     6.5791811e-010     1.0696281e-011     3.6997892e-016     1.7688707e-008     1.0962690e-008     2.0881906e-012     2.5821864e-012     1.0778416e-012     5.7650005e-012     2.4811461e-011     2.9125658e-013     9.4053937e-014     9.6012891e-012     0.0000000e+000     5.4882901e-008     2.4784631e-014     2.6845378e-012     4.3715479e-012     1.9450066e-012     3.5995418e-006     1.1106647e-011     1.3595706e-008     4.3688743e-014     1.0318508e-011     7.3636984e-008     9.7084068e-004     1.7313732e-020   6.3647792e-004   2.3835737e-007   9.4675394e-001   4.7059167e+001                0                0
   5.7747755e-002  -6.0000000e-003  -5.2220750e-002   1.3151599e-001  -1.0085415e-004  -2.9730595e+000   8.7735456e+002   4.5342725e+005     5.5003887e-008     1.2747194e-001     7.4867939e-001     8.3754038e-002     3.9150188e-002     1.1909893e-005     1.8722965e-008     8.4661445e-008     4.9371868e-009     2.6628330e-008     4.1395101e-007     6.9612503e-007     2.6300624e-007     1.0343050e-012     2.0582544e-009     6.9766780e-010     1.3370115e-011     3.0572673e-016     2.2202167e-008     1.5405793e-008     4.2219376e-012     2.7930387e-012     1.6533883e-012     9.2908259e-012     4.7872457e-011     5.3465658e-013     1.7779429e-013     1.9036564e-011     0.0000000e+000     7.2286781e-008     3.1676507e-014     4.0949872e-012     7.0905190e-012     2.9293857e-012     4.0304486e-006     1.4406940e-011     1.6459803e-008     4.6378969e-014     1.2378311e-011     8.2527341e-008     9.2673382e-004     9.9464652e-021   6.1475746e-004   2.2225500e-007   9.3220352e-001   4.6235316e+001                0                0
   6.1601608e-002  -1.9887275e-003  -4.8220750e-002   1.2152531e-001  -1.7010693e-001  -2.9079550e+000   8.3812924e+002   4.5342692e+005     1.1171166e-007     1.2380359e-001     7.4823185e-001     8.6554122e-002     4.0459502e-002     1.3123952e-005     2.2143414e-008     1.0220162e-007     5.5274006e-009     3.6768285e-008     5.3386683e-007     6.5302052e-007     1.3986882e-007     5.5979202e-013     1.3055961e-009     5.1042333e-010     1.3361040e-011     9.1735874e-017     2.9636846e-008     2.7867982e-008     8.9936698e-012     1.8500110e-012     3.1364540e-012     1.9989317e-011     1.8740372e-010     1.8356755e-012     7.2030814e-013     3.7222622e-011     0.0000000e+000     1.2116348e-007     4.1187751e-014     8.2146821e-012     1.5526086e-011     5.3914855e-012     4.1920101e-006     1.9592841e-011     2.1310686e-008     2.8370295e-014     1.0530687e-011     8.6170832e-008     9.3172446e-004     3.2296374e-021   6.4077666e-004   2.0901984e-007   6.2875868e-001   1.5540035e+002                0                0
   6.1476650e-002  -5.9633446e-003  -4.8220750e-002   4.9917926e-002  -3.3542267e-001  -2.9355522e+000   7.7270546e+002   4.5342689e+005     3.2032538e-007     1.3898441e-001     7.5114806e-001     7.4291880e-002     3.4728137e-002     1.6674403e-005     3.0458862e-008     1.4667437e-007     7.2711869e-009     4.5904702e-008     7.9290694e-007     5.9538703e-007     4.6735162e-008     1.8483459e-013     1.6255002e-009     1.6391919e-010     1.4685069e-011     2.1629614e-017     4.7042057e-008     4.4536816e-008     1.6293545e-010     7.9602823e-013     2.8797678e-012     2.1804683e-011     1.0791199e-009     5.4810679e-012     3.6835429e-012     1.0702565e-009     0.0000000e+000     2.5143128e-007     4.7688505e-014     2.1743739e-011     1.7486915e-011     7.9711339e-012     4.9595116e-006     3.4469933e-011     3.3506592e-008     8.7327355e-015     2.2429532e-012     1.0290931e-007     8.2341627e-004     5.6392593e-022   5.4983737e-004   2.4045866e-007   5.5523879e-001   1.2893750e+002                0                0
   6.1601608e-002  -1.9887275e-003  -5.2220750e-002   1.1271274e-001  -1.4564306e-001  -3.0699509e+000   8.2080252e+002   4.5342789e+005     1.6165377e-007     1.2892860e-001     7.4940784e-001     8.2296714e-002     3.8459434e-002     1.5450563e-005     2.6662932e-008     1.2414574e-007     6.5541300e-009     4.4761843e-008     6.5735022e-007     7.1675375e-007     1.2369170e-007     4.6670581e-013     1.2880214e-009     4.6210781e-010     1.3636305e-011     6.2559036e-017     3.7299270e-008     3.5872260e-008     1.7686207e-011     1.6585929e-012     3.7883627e-012     2.5230376e-011     3.3795715e-010     2.8836178e-012     1.2738164e-012     9.3741908e-011     0.0000000e+000     1.6426186e-007     4.6549445e-014     1.1109903e-011     1.9730817e-011     6.7227138e-012     4.8405393e-006     2.3015516e-011     2.6521789e-008     2.3863472e-014     9.2463729e-012     9.9692555e-008     8.8489328e-004     1.9398305e-021   6.1479477e-004   1.9613173e-007   6.2352264e-001   1.5346543e+002                0                0
   6.1476650e-002  -5.9633446e-003  -5.2220750e-002   3.9935062e-002  -3.1017578e-001  -3.1775281e+000   7.5750158e+002   4.5342789e+005     3.6593420e-007     1.4342797e-001     7.5214796e-001     7.0611472e-002     3.3000616e-002     1.9066033e-005     3.5233080e-008     1.7211438e-007     8.4040565e-009     5.0366398e-008     9.2341371e-007     6.2904564e-007     4.0788650e-008     1.4720061e-013     1.9430654e-009     1.2610928e-010     1.7002293e-011     1.8685363e-017     5.5387041e-008     5.0452033e-008     3.4313255e-010     6.6302711e-013     2.0515312e-012     1.6037961e-011     1.1847219e-009     5.1158522e-012     3.8868532e-012     1.8682514e-009     0.0000000e+000     3.0656222e-007     4.8604075e-014     2.7296779e-011     1.3056555e-011     8.0990859e-012     5.6020637e-006     4.2279009e-011     4.0077567e-008     6.7474619e-015     1.1680242e-012     1.1654515e-007     7.8451104e-004     3.3547428e-022   5.2675280e-004   2.3264713e-007   5.5470473e-001   1.2875358e+002                0                0
   5.3747755e-002  -2.0000000e-003  -4.8220750e-002   1.8194351e-001   5.9196120e-002  -2.6782968e+000   9.8464460e+002   4.5342597e+005     2.5134597e-009     1.0728364e-001     7.4432477e-001     1.0032753e-001     4.6919484e-002     6.0981799e-006     7.4158496e-009     3.1176642e-008     2.5510425e-009     3.2116221e-009     1.2081814e-007     4.5226482e-007     9.5815818e-007     2.3417325e-012     6.3075069e-009     2.7710088e-010     2.3427926e-012     8.1486107e-016     3.3023977e-009     7.7211050e-010     1.1793378e-014     1.6253329e-012     6.9158968e-014     2.6806732e-013     2.0644884e-013     4.6401088e-015     7.8592743e-016     3.0837048e-014     0.0000000e+000     8.6435385e-009     5.8706557e-015     2.2193393e-013     1.9611769e-013     1.6294278e-013     2.6466290e-006     2.6508435e-012     4.8783203e-009     3.2944128e-014     2.9026697e-012     5.3884745e-008     1.1341761e-003     2.8127789e-019   7.4112251e-004   2.1889010e-007   1.3336164e+000   4.1517122e+001                0                0
   4.9747755e-002  -2.0000000e-003  -4.8220750e-002   1.1733554e-001   9.8075456e-002  -2.5247681e+000   1.0123052e+003   4.5342573e+005     8.8655726e-010     1.0288932e-001     7.4334676e-001     1.0393567e-001     4.8612642e-002     4.8778594e-006     5.5263612e-009     2.2126608e-008     2.0805677e-009     1.4588758e-009     9.2377424e-008     3.7594415e-007     1.1894678e-006     3.3238767e-012     9.3911914e-009     2.1159132e-010     1.9076122e-012     1.2014350e-015     1.6175536e-009     3.6889372e-010     3.7933538e-015     1.3421345e-012     2.8815948e-014     1.0317827e-013     4.9052637e-014     1.3137088e-015     1.8178829e-016     6.6064133e-015     0.0000000e+000     4.1989726e-009     3.9262812e-015     1.1246509e-013     7.4740152e-014     8.2835189e-014     2.3236521e-006     2.3903870e-012     3.2554169e-009     2.9519107e-014     1.8214437e-012     4.7228447e-008     1.2066493e-003     9.0882205e-019   7.7991937e-004   2.0511315e-007   1.5708898e+000   4.0545022e+001                0                0
   5.3747755e-002  -6.0000000e-003  -4.8220750e-002   1.2972398e-001   1.2472082e-001  -2.7430581e+000   9.3308001e+002   4.5342602e+005     1.4519127e-008     1.1712728e-001     7.4626586e-001     9.2353002e-002     4.3190406e-002     8.1100201e-006     1.1395139e-008     5.0242025e-008     3.3465963e-009     1.0707975e-008     2.1675282e-007     5.4647948e-007     5.1453636e-007     1.7385005e-012     4.0657732e-009     5.4348433e-010     7.0751763e-012     7.4582810e-016     9.5556586e-009     4.2115783e-009     3.6501566e-013     2.7361649e-012     4.6645170e-013     2.1884533e-012     4.7745166e-012     7.2929159e-014     1.8526243e-014     1.3014092e-012     0.0000000e+000     2.7383437e-008     1.6818108e-014     1.1701153e-012     1.6356089e-012     8.7087700e-013     3.0434672e-006     6.3249521e-012     8.8766964e-009     5.0314649e-014     8.4199398e-012     6.2127289e-008     1.0508118e-003     7.8269023e-020   6.7860933e-004   2.4024944e-007   1.1865838e+000   3.5508848e+001                0                0
   4.9747755e-002  -6.0000000e-003  -4.8220750e-002   6.0828191e-002   1.8512567e-001  -2.5954741e+000   9.7022419e+002   4.5342589e+005     4.4481328e-009     1.1089654e-001     7.4493193e-001     9.7448059e-002     4.5578615e-002     6.4105054e-006     8.1317985e-009     3.4794834e-008     2.6649705e-009     4.5862791e-009     1.3765665e-007     4.6391874e-007     7.8826164e-007     2.2054671e-012     5.7887550e-009     3.3415462e-010     3.2911184e-012     8.3664143e-016     4.4571917e-009     1.3413815e-009     6.1027611e-014     1.9093394e-012     1.3125000e-013     5.5018177e-013     7.9728184e-013     1.3551957e-014     3.0846475e-015     2.1467288e-013     0.0000000e+000     1.2049070e-008     8.1909722e-015     3.8072704e-013     4.0622667e-013     2.8084886e-013     2.6596622e-006     3.3902006e-012     5.6458515e-009     3.7690846e-014     4.0716235e-012     5.4192276e-008     1.1342585e-003     2.4658459e-019   7.2673385e-004   2.2776630e-007   1.4326446e+000   3.5948312e+001                0                0
   5.3747755e-002  -2.0000000e-003  -5.2220750e-002   1.7081291e-001   5.8897475e-002  -2.8442911e+000   9.6972687e+002   4.5342703e+005     4.3568199e-009     1.1141201e-001     7.4534116e-001     9.6863610e-002     4.5286176e-002     7.0578364e-006     8.9190272e-009     3.8146486e-008     2.9327693e-009     4.8459327e-009     1.4952334e-007     5.1237987e-007     8.6759873e-007     2.4002644e-012     6.2679666e-009     3.6653650e-010     3.5663095e-012     9.0869693e-016     4.7516609e-009     1.3347361e-009     2.3463836e-014     2.1103775e-012     1.3179099e-013     5.3149777e-013     4.6710620e-013     1.0285757e-014     1.7962384e-015     5.7551161e-014     0.0000000e+000     1.2708111e-008     8.8659502e-015     3.8891672e-013     3.9047632e-013     2.8797923e-013     2.9325593e-006     3.6411169e-012     6.1605322e-009     4.1651462e-014     4.4486969e-012     5.9750817e-008     1.0853666e-003     2.1049008e-019   7.1894398e-004   2.0156588e-007   1.3149572e+000   4.0534022e+001                0                0
   4.9747755e-002  -2.0000000e-003  -5.2220750e-002   1.1135150e-001   9.5204701e-002  -2.6898222e+000   9.9767819e+002   4.5342680e+005     1.6690402e-009     1.0684967e-001     7.4433237e-001     1.0060925e-001     4.7042806e-002     5.6576426e-006     6.6833260e-009     2.7619397e-008     2.3831650e-009     2.3863189e-009     1.0896563e-007     4.2619235e-007     1.0682937e-006     2.8766633e-012     7.9691348e-009     2.5601432e-010     2.2872826e-012     1.0315980e-015     2.5024484e-009     5.8837446e-010     5.9274470e-015     1.5925339e-012     5.1463505e-014     1.9151476e-013     1.0431534e-013     2.7656050e-015     3.9452068e-016     1.0104090e-014     0.0000000e+000     6.5938410e-009     5.3728423e-015     1.7937646e-013     1.3938397e-013     1.3166362e-013     2.5466518e-006     2.6175938e-012     4.2164065e-009     3.3546072e-014     2.5645385e-012     5.1814780e-008     1.1559816e-003     5.1326550e-019   7.5785614e-004   1.8929600e-007   1.5501457e+000   3.9596380e+001                0                0
   5.3747755e-002  -6.0000000e-003  -5.2220750e-002   1.2160220e-001   1.2336189e-001  -2.9209201e+000   9.2031067e+002   4.5342708e+005     1.9728915e-008     1.2079825e-001     7.4718611e-001     8.9262837e-002     4.1733378e-002     9.2378737e-006     1.3293971e-008     5.8951296e-008     3.8087111e-009     1.3723453e-008     2.6098269e-007     6.0851559e-007     4.7269516e-007     1.7155020e-012     3.7231203e-009     6.4014989e-010     9.3383167e-012     7.3175013e-016     1.2065220e-008     5.9117745e-009     5.9716848e-013     3.0826640e-012     6.4799072e-013     3.1490698e-012     8.1206656e-012     1.1615384e-013     3.0976657e-014     2.1147091e-012     0.0000000e+000     3.5059624e-008     2.0682939e-014     1.6185428e-012     2.3635481e-012     1.2057489e-012     3.3846501e-006     8.2938597e-012     1.0609612e-008     5.5570760e-014     1.0063639e-011     6.9125515e-008     1.0052061e-003     5.3621599e-020   6.5818604e-004   2.2167050e-007   1.1723453e+000   3.4747069e+001                0                0
   4.9747755e-002  -6.0000000e-003  -5.2220750e-002   5.8318220e-002   1.7734680e-001  -2.7658386e+000   9.5727121e+002   4.5342698e+005     7.2889178e-009     1.1449794e-001     7.4584328e-001     9.4414007e-002     4.4146711e-002     7.3410579e-006     9.6879077e-009     4.2035361e-008     3.0384038e-009     6.7344033e-009     1.7052956e-007     5.1865974e-007     6.9803980e-007     2.1100070e-012     5.2079795e-009     4.2879995e-010     4.7354518e-012     8.5111772e-016     6.3376637e-009     2.1683277e-009     9.5118538e-014     2.3486461e-012     2.2470355e-013     9.7449216e-013     1.4685665e-012     2.5433450e-014     5.6823767e-015     3.1342750e-013     0.0000000e+000     1.7323134e-008     1.1398214e-014     6.1066606e-013     7.2204226e-013     4.5386653e-013     2.9225265e-006     4.5189964e-012     7.0441184e-009     4.4950902e-014     5.7713454e-012     5.9589737e-008     1.0862467e-003     1.5740355e-019   7.0616570e-004   2.0987342e-007   1.4162509e+000   3.5179536e+001                0                0
   5.7747755e-002  -1.0000000e-002  -5.2220750e-002   3.9567855e-002  -5.0679109e-002  -2.9822934e+000   7.9122303e+002   4.5342748e+005     3.3769655e-007     1.4403324e-001     7.5192574e-001     7.0338657e-002     3.2880707e-002     1.6564622e-005     2.9665908e-008     1.4139994e-007     7.1561658e-009     4.9565142e-008     7.6018767e-007     6.5537204e-007     6.6513190e-008     3.0617737e-013     1.7059243e-009     2.6895218e-010     1.6910533e-011     3.3835317e-017     4.5323182e-008     4.4036832e-008     1.4823409e-010     1.2648819e-012     5.6207985e-012     4.0633966e-011     1.2010386e-009     7.4691701e-012     4.2817718e-012     8.9292433e-010     0.0000000e+000     2.2803050e-007     5.7144939e-014     2.1339820e-011     3.2308101e-011     9.5450260e-012     5.0165979e-006     3.5656374e-011     3.1602505e-008     1.5751118e-014     6.9132799e-012     1.0376287e-007     7.9756203e-004     9.3985014e-022   5.1480676e-004   2.5569936e-007   7.2819982e-001   3.5011826e+001                0                0
   5.7747755e-002  -1.0000000e-002  -4.8220750e-002   2.8614990e-002  -7.0213572e-002  -2.8594276e+000   8.0040479e+002   4.5342648e+005     2.1303724e-007     1.4101556e-001     7.5116820e-001     7.2882552e-002     3.4078104e-002     1.4773918e-005     2.6185709e-008     1.2378835e-007     6.3425469e-009     4.4153197e-008     6.6384372e-007     6.1617840e-007     7.4644893e-008     2.8176385e-013     1.2395177e-009     2.9648129e-010     1.2863461e-011     3.1716044e-017     3.8807400e-008     3.8357246e-008     8.4599527e-011     1.1079443e-012     3.5862126e-012     2.5293596e-011     5.8776862e-010     3.9991617e-012     2.1234995e-012     4.0770840e-010     0.0000000e+000     1.8837694e-007     4.3138780e-014     1.4037767e-011     2.0019622e-011     6.8721494e-012     4.5184862e-006     2.5753431e-011     2.7289575e-008     1.4577406e-014     5.5575276e-012     9.3323946e-008     8.3413461e-004     9.0687754e-022   5.3210409e-004   2.7371546e-007   7.3330761e-001   3.5168163e+001                0                0
   5.7747755e-002  -1.4000000e-002  -4.8220750e-002  -1.3010567e-001  -9.1710870e-002  -2.8250649e+000   6.9526644e+002   4.5342686e+005     6.0560855e-007     1.6140440e-001     7.5511927e-001     5.6381919e-002     2.6368372e-002     2.0689988e-005     3.9322352e-008     2.0782138e-007     9.6388599e-009     5.1680618e-008     1.0437775e-006     4.6667664e-007     1.1556292e-008     5.6347206e-014     2.7425634e-009     1.8594016e-011     1.8603301e-011     6.4260906e-018     6.9366927e-008     4.5782082e-008     4.8522361e-009     3.0048607e-013     4.3104669e-013     3.5766098e-012     1.6413153e-009     3.3267692e-012     4.6916538e-012     1.5354039e-008     0.0000000e+000     4.0293496e-007     5.5542267e-014     9.0212831e-011     3.1385533e-012     7.2310885e-012     5.8387110e-006     8.3580700e-011     5.2150928e-008     2.3772257e-015     7.0536385e-014     1.2282358e-007     6.9635977e-004     7.0747005e-023   4.2145574e-004   2.9986871e-007   4.9092440e-001   2.7117848e+001                0                0
   5.7747755e-002  -1.4000000e-002  -5.2220750e-002  -9.2588996e-002  -7.0777648e-002  -3.0624051e+000   6.8783535e+002   4.5342786e+005     7.2465960e-007     1.6398459e-001     7.5577687e-001     5.4199979e-002     2.5343264e-002     2.3352552e-005     4.4516983e-008     2.3881822e-007     1.0994385e-008     5.8232646e-008     1.1790576e-006     4.9046785e-007     1.0291761e-008     5.1652980e-014     3.0238902e-009     1.4306647e-011     1.8532282e-011     5.5413897e-018     7.9127031e-008     4.9391159e-008     7.7151247e-009     2.7685918e-013     3.5258626e-013     2.8890569e-012     1.7915476e-009     3.1468754e-012     4.9932567e-012     2.3132137e-008     0.0000000e+000     4.6366891e-007     6.0961342e-014     1.2115939e-010     2.5749826e-012     7.3260546e-012     6.5498773e-006     9.8769177e-011     6.0654689e-008     2.1542572e-015     6.1911927e-014     1.3806884e-007     6.6180478e-004     5.0858507e-023   4.0470390e-004   2.8348613e-007   4.8786821e-001   2.7238532e+001                0                0
   6.1226579e-002  -9.9277206e-003  -4.8220750e-002  -2.4416177e-002  -4.2386467e-001  -2.9529433e+000   7.0467532e+002   4.5342731e+005     6.2853940e-007     1.5384497e-001     7.5397909e-001     6.2297187e-002     2.9123968e-002     2.1655527e-005     4.1109049e-008     2.1596625e-007     1.0045144e-008     5.4196365e-008     1.0923125e-006     5.0113230e-007     1.2954420e-008     6.7887646e-014     2.8863999e-009     2.2968096e-011     2.1226761e-011     7.6251978e-018     7.2226914e-008     4.8669621e-008     4.4888097e-009     3.5266151e-013     5.4759373e-013     4.5286986e-012     1.7872143e-009     3.8785247e-012     5.2698334e-012     1.4541817e-008     0.0000000e+000     4.1827459e-007     6.1428448e-014     9.0135918e-011     3.9130027e-012     8.1180568e-012     6.1259620e-006     8.7020844e-011     5.3927602e-008     2.8236193e-015     9.5741357e-014     1.2876142e-007     7.2370184e-004     9.6733156e-023   4.6533819e-004   2.7230650e-007   4.5656920e-001   9.6166534e+001                0                0
   6.0851132e-002  -1.3861530e-002  -4.8220750e-002  -1.3760408e-001  -4.3377300e-001  -2.8518891e+000   6.4376399e+002   4.5342722e+005     1.2130081e-006     1.6731113e-001     7.5642058e-001     5.1492274e-002     2.4082873e-002     2.7547466e-005     5.2669105e-008     3.0345224e-007     1.3640512e-008     6.9639291e-008     1.3602849e-006     4.3587968e-007     4.2895759e-009     1.8028340e-014     2.2863498e-009     2.6461331e-012     7.1820751e-012     1.3753982e-018     9.2760798e-008     4.7690434e-008     2.2564645e-008     9.8547043e-014     8.9414119e-014     6.9334857e-013     1.9302431e-009     1.7308284e-012     4.5625108e-012     5.7457646e-008     0.0000000e+000     5.7221726e-007     4.6427519e-014     2.5782669e-010     9.3212074e-013     4.4539249e-012     7.5588139e-006     1.4998366e-010     8.0901919e-008     7.4602892e-016     2.6755217e-015     1.6080144e-007     6.5354899e-004     5.7636600e-024   3.9587960e-004   2.9784945e-007   3.5152490e-001   6.4989649e+001                0                0
   6.1226579e-002  -9.9277206e-003  -5.2220750e-002  -2.8403913e-002  -3.9523896e-001  -3.1851661e+000   6.9458707e+002   4.5342832e+005     7.3888984e-007     1.5703449e-001     7.5471456e-001     5.9644001e-002     2.7878775e-002     2.4248459e-005     4.6126726e-008     2.4653636e-007     1.1389614e-008     6.0659410e-008     1.2199336e-006     5.2761111e-007     1.2310016e-008     5.8977671e-014     3.1708421e-009     1.7927612e-011     2.0879481e-011     6.5651580e-018     8.1790021e-008     5.2391548e-008     6.8437706e-009     3.1703423e-013     4.4078951e-013     3.6441060e-012     1.9305285e-009     3.6508932e-012     5.4288588e-012     2.0989175e-008     0.0000000e+000     4.7712229e-007     6.3610277e-014     1.1526804e-010     3.2606836e-012     8.1570047e-012     6.8188024e-006     1.0073432e-010     6.2394836e-008     2.4902061e-015     7.3426816e-014     1.4363815e-007     6.9339852e-004     5.8156386e-023   4.4816298e-004   2.6236148e-007   4.6416683e-001   9.8583866e+001                0                0
   6.0851132e-002  -1.3861530e-002  -5.2220750e-002  -1.2786637e-001  -4.0238568e-001  -3.1303763e+000   6.3422573e+002   4.5342821e+005     1.5217997e-006     1.7028516e-001     7.5710727e-001     4.9017443e-002     2.2923439e-002     3.0501129e-005     5.8349945e-008     3.3913824e-007     1.5190334e-008     7.7230075e-008     1.5036481e-006     4.5753154e-007     4.2180108e-009     2.1497148e-014     2.2496548e-009     2.0015246e-012     6.2444563e-012     1.0413707e-018     1.0264706e-007     5.0601889e-008     2.7792420e-008     1.1998902e-013     1.0086690e-013     7.2201760e-013     2.5555006e-009     1.9420187e-012     5.7022781e-012     6.7596538e-008     0.0000000e+000     6.3746664e-007     6.6775306e-014     3.8822648e-010     9.4761651e-013     4.9665182e-012     8.3461358e-006     1.8936635e-010     9.0903643e-008     8.9719576e-016     2.0216881e-015     1.7777037e-007     6.2270099e-004     3.8810652e-024   3.7827369e-004   2.8611917e-007   3.6261717e-001   6.8092605e+001                0                0
   5.3747755e-002  -1.0000000e-002  -4.8220750e-002   1.0904194e-002   1.4898555e-001  -2.8233465e+000   8.4842088e+002   4.5342642e+005     9.3230736e-008     1.3333312e-001     7.4948756e-001     7.9204874e-002     3.7042229e-002     1.1522604e-005     1.9190820e-008     8.8285420e-008     4.8387404e-009     3.1234214e-008     4.5484905e-007     5.9279355e-007     1.5085857e-007     5.2793947e-013     1.2542021e-009     4.8546703e-010     1.0188475e-011     1.0580094e-016     2.5717524e-008     2.1809251e-008     1.5029178e-011     1.6613055e-012     2.2877068e-012     1.4200996e-011     1.2607915e-010     1.2104646e-012     4.8112743e-013     6.3848618e-011     0.0000000e+000     1.0002961e-007     3.1627431e-014     6.0259999e-012     1.0984669e-011     3.8596373e-012     3.7211610e-006     1.4564468e-011     1.8210608e-008     2.5855254e-014     9.2850752e-012     7.6435527e-008     9.1529555e-004     4.2165685e-021   5.7848474e-004   2.8017655e-007   9.5185301e-001   2.7085579e+001                0                0
   4.9747755e-002  -1.0000000e-002  -4.8220750e-002  -5.2198304e-002   2.3728308e-001  -2.6795525e+000   9.0161215e+002   4.5342606e+005     2.9713261e-008     1.2403407e-001     7.4756687e-001     8.6780929e-002     4.0589835e-002     9.0720728e-006     1.3674140e-008     6.1226311e-008     3.7458770e-009     1.6883638e-008     2.8521180e-007     5.6436913e-007     3.1998572e-007     1.0293131e-012     2.3833953e-009     5.5532761e-010     7.6434470e-012     3.6134471e-016     1.4598544e-008     8.2209325e-009     1.7001308e-012     2.1935937e-012     7.9023852e-013     4.1899125e-012     1.8110103e-011     2.1524932e-013     6.9963181e-014     6.8220750e-012     0.0000000e+000     4.4603408e-008     1.9339525e-014     1.9756454e-012     3.1755712e-012     1.4230816e-012     3.1889227e-006     8.2956136e-012     1.1479221e-008     3.7591419e-014     8.2080499e-012     6.5209741e-008     1.0145941e-003     2.8547238e-020   6.4096021e-004   2.6986298e-007   1.2158163e+000   2.9324050e+001                0                0
   5.3747755e-002  -1.4000000e-002  -4.8220750e-002  -1.1282008e-001   1.5682741e-001  -2.8599729e+000   7.4880826e+002   4.5342681e+005     3.1919687e-007     1.5262414e-001     7.5333729e-001     6.3537009e-002     2.9717257e-002     1.5404071e-005     2.8639384e-008     1.4250203e-007     6.8757391e-009     3.9674527e-008     7.5128042e-007     4.7578433e-007     2.9721224e-008     1.0552059e-013     1.7061357e-009     7.5269420e-011     1.3242044e-011     1.3043366e-017     4.6148366e-008     3.9522040e-008     6.2255630e-010     4.8016119e-013     1.2354907e-012     9.7697516e-012     1.0083629e-009     3.7770085e-012     3.2696889e-012     2.6487338e-009     0.0000000e+000     2.6001157e-007     4.1677527e-014     2.9683971e-011     7.9498817e-012     6.6364427e-012     4.4878220e-006     3.4971350e-011     3.3803414e-008     4.6796288e-015     6.2846184e-013     9.3593066e-008     7.6214128e-004     2.7813020e-022   4.6525115e-004   3.1537130e-007   6.8412966e-001   1.9867514e+001                0                0
   4.9747755e-002  -1.4000000e-002  -4.8220750e-002  -1.6240792e-001   2.3768784e-001  -2.7612320e+000   8.1942962e+002   4.5342668e+005     1.4031412e-007     1.3981379e-001     7.5076663e-001     7.3943033e-002     3.4585901e-002     1.2073954e-005     2.0995065e-008     9.8238205e-008     5.1409943e-009     3.5427975e-008     5.2214836e-007     5.4278573e-007     8.8211467e-008     3.2935019e-013     1.0378283e-009     3.2689784e-010     1.0856271e-011     4.7540962e-017     2.9977195e-008     2.9061646e-008     4.8077384e-011     1.1669973e-012     2.8100935e-012     1.9037742e-011     3.2785813e-010     2.4642482e-012     1.2042821e-012     2.2045571e-010     0.0000000e+000     1.3610000e-007     3.5188244e-014     9.7827130e-012     1.4952223e-011     5.2160388e-012     3.7577975e-006     1.9620263e-011     2.1195956e-008     1.6678940e-014     6.1947358e-012     7.7454253e-008     8.7306276e-004     2.2323833e-021   5.4102332e-004   3.1419783e-007   9.6486792e-001   2.2686023e+001                0                0
   5.3747755e-002  -1.0000000e-002  -5.2220750e-002   2.0143436e-002   1.4752444e-001  -3.0048384e+000   8.3908392e+002   4.5342748e+005     1.1529018e-007     1.3626266e-001     7.5025120e-001     7.6720986e-002     3.5871009e-002     1.2980852e-005     2.1937125e-008     1.0146107e-007     5.4749402e-009     3.6144065e-008     5.2958091e-007     6.4085329e-007     1.3852517e-007     5.5468959e-013     1.3247060e-009     4.9620707e-010     1.3137616e-011     9.7105733e-017     2.9506945e-008     2.7520040e-008     2.2772506e-011     1.8130191e-012     3.0383198e-012     1.9432309e-011     2.0770363e-010     1.8748761e-012     7.8304771e-013     9.7939208e-011     0.0000000e+000     1.2212744e-007     4.0375173e-014     8.5238250e-012     1.5107563e-011     5.3000766e-012     4.1408624e-006     1.9620621e-011     2.1230979e-008     2.7824281e-014     1.0155572e-011     8.5145261e-008     8.7514163e-004     3.2658715e-021   5.6109188e-004   2.5871191e-007   9.4372865e-001   2.6607827e+001                0                0
   4.9747755e-002  -1.0000000e-002  -5.2220750e-002  -4.3655823e-002   2.2380712e-001  -2.8535215e+000   8.9173911e+002   4.5342722e+005     3.8654567e-008     1.2695937e-001     7.4833558e-001     8.4299222e-002     3.9418029e-002     1.0193604e-005     1.5637778e-008     7.0365589e-008     4.2163536e-009     2.0466199e-008     3.3572492e-007     6.1678533e-007     2.9168079e-007     1.0769637e-012     2.2986572e-009     6.3334690e-010     1.0403692e-011     3.7100554e-016     1.7435338e-008     1.1078950e-008     2.3926993e-012     2.4951685e-012     1.1003816e-012     5.9904425e-012     2.8071178e-011     3.2758846e-013     1.0813800e-013     9.5294785e-012     0.0000000e+000     5.4959697e-008     2.4386035e-014     2.7435612e-012     4.5549559e-012     1.9726276e-012     3.5249279e-006     1.0985464e-011     1.3395736e-008     4.2292642e-014     9.9579142e-012     7.2118744e-008     9.7251091e-004     2.2185522e-020   6.2367629e-004   2.4748700e-007   1.2063112e+000   2.8786788e+001                0                0
   5.3747755e-002  -1.4000000e-002  -5.2220750e-002  -9.0597767e-002   1.5882617e-001  -3.0661255e+000   7.4276294e+002   4.5342782e+005     3.6274276e-007     1.5478720e-001     7.5393778e-001     6.1680986e-002     2.8842113e-002     1.7233930e-005     3.2146870e-008     1.6073124e-007     7.7197591e-009     4.4219716e-008     8.4615436e-007     5.1623853e-007     2.7641928e-008     1.0012015e-013     1.9603768e-009     7.3100574e-011     1.4558798e-011     1.3310954e-017     5.2310983e-008     4.4037942e-008     8.1275899e-010     4.6339372e-013     1.1571416e-012     9.2293919e-012     1.0902653e-009     3.8509294e-012     3.4778960e-012     3.3429264e-009     0.0000000e+000     2.9657349e-007     4.2954200e-014     3.3706692e-011     7.6068692e-012     6.8055483e-012     5.0017995e-006     4.2063720e-011     3.8333945e-008     4.4384206e-015     5.6039792e-013     1.0439323e-007     7.2714676e-004     2.3206883e-022   4.5059832e-004   2.9372419e-007   6.8311886e-001   1.9623448e+001                0                0
   4.9747755e-002  -1.4000000e-002  -5.2220750e-002  -1.4306909e-001   2.2318133e-001  -2.9480815e+000   8.1312676e+002   4.5342767e+005     1.7132458e-007     1.4193636e-001     7.5136223e-001     7.2119810e-002     3.3724002e-002     1.3430341e-005     2.3530555e-008     1.1058035e-007     5.7375733e-009     3.9717557e-008     5.8952709e-007     5.8667060e-007     8.5067834e-008     3.2666924e-013     1.1385829e-009     3.2449532e-010     1.1716311e-011     4.5365621e-017     3.4204694e-008     3.3170199e-008     5.9346742e-011     1.1807380e-012     3.1660348e-012     2.1772311e-011     4.2778515e-010     3.0847206e-012     1.5816061e-012     2.8798132e-010     0.0000000e+000     1.5926117e-007     3.9096046e-014     1.1559699e-011     1.7152171e-011     5.9149757e-012     4.1510174e-006     2.2294212e-011     2.4071589e-008     1.6439398e-014     6.1453019e-012     8.5628219e-008     8.3807057e-004     1.8107151e-021   5.2768205e-004   2.8827417e-007   9.6352624e-001   2.2394269e+001                0                0
   5.7747755e-002  -2.0000000e-003  -6.0220750e-002   1.5062734e-001  -1.6812736e-002  -3.2231725e+000   9.0135434e+002   4.5342981e+005     3.5782537e-008     1.2502253e-001     7.4851286e-001     8.5542158e-002     3.9967441e-002     1.1450608e-005     1.7215349e-008     7.7007162e-008     4.7219445e-009     2.1052591e-008     3.5713422e-007     7.1722198e-007     3.9389739e-007     1.2788489e-012     2.9412265e-009     7.1761784e-010     9.6885977e-012     4.5044091e-016     1.8255929e-008     9.8685063e-009     9.8002124e-013     2.8192674e-012     9.5119273e-013     4.9315570e-012     1.9432813e-011     2.3129256e-013     7.4094788e-014     6.6721867e-012     0.0000000e+000     5.4435591e-008     2.4286739e-014     2.3194019e-012     3.7242877e-012     1.7054009e-012     4.0268480e-006     1.0289749e-011     1.4373951e-008     4.8251573e-014     1.0550754e-011     8.2331515e-008     9.3772190e-004     1.9529113e-020   6.4284134e-004   1.8029771e-007   1.0179786e+000   5.2871637e+001                0                0
   5.7747755e-002  -2.0000000e-003  -5.6220750e-002   1.5896499e-001  -6.6918738e-003  -3.0847508e+000   9.1810571e+002   4.5342846e+005     2.3153419e-008     1.2080626e-001     7.4754505e-001     8.9045675e-002     4.1613249e-002     1.0363648e-005     1.5038413e-008     6.6757741e-008     4.2685128e-009     1.5996975e-008     2.9701045e-007     6.7793921e-007     4.9116707e-007     1.4980245e-012     3.5611632e-009     6.3725847e-010     7.6642135e-012     5.5452769e-016     1.4312989e-008     6.5305012e-009     4.0805746e-013     2.8127387e-012     6.4292607e-013     3.1511729e-012     8.2996526e-012     1.1931205e-013     3.2465151e-014     1.7245761e-012     0.0000000e+000     4.0687838e-008     2.0149515e-014     1.6085201e-012     2.3646275e-012     1.1957304e-012     3.7642420e-006     7.7314348e-012     1.2086724e-008     4.9062840e-014     9.2002661e-012     7.6892086e-008     9.7388972e-004     3.3688358e-020   6.6246327e-004   1.8891544e-007   1.0379758e+000   5.3803394e+001                0                0
   5.7747755e-002  -6.0000000e-003  -5.6220750e-002   1.1846280e-001   1.5316016e-003  -3.1490349e+000   8.6359558e+002   4.5342858e+005     8.3136420e-008     1.3121675e-001     7.4957118e-001     8.0624685e-002     3.7678549e-002     1.3222063e-005     2.1404984e-008     9.7672450e-008     5.5167010e-009     3.3341909e-008     4.9018271e-007     7.2953100e-007     2.3292461e-007     7.8332605e-013     1.7734227e-009     6.7144151e-010     1.2049745e-011     1.9048634e-016     2.7501281e-008     2.0852347e-008     7.5784265e-012     2.3485019e-012     2.1458728e-012     1.2675911e-011     8.3813726e-011     8.7834015e-013     3.1639872e-013     3.5860482e-011     0.0000000e+000     9.6883441e-008     3.4175321e-014     5.2879044e-012     9.7349156e-012     3.6422574e-012     4.3716921e-006     1.4992399e-011     1.9592507e-008     3.7740611e-014     1.1953030e-011     8.9642317e-008     8.8928545e-004     4.8859191e-021   5.9582077e-004   2.0926939e-007   9.1640643e-001   4.5566171e+001                0                0
   5.7747755e-002  -6.0000000e-003  -6.0220750e-002   1.1894145e-001  -1.3256749e-002  -3.3467734e+000   8.5127285e+002   4.5342993e+005     1.0393622e-007     1.3457375e-001     7.5035687e-001     7.7825718e-002     3.6363515e-002     1.4170411e-005     2.3371433e-008     1.0721387e-007     5.9368101e-009     3.7718023e-008     5.4801633e-007     7.4800799e-007     2.0398601e-007     7.1596042e-013     1.6693484e-009     6.4878637e-010     1.3080474e-011     1.4851525e-016     3.0826721e-008     2.5608719e-008     1.1995436e-011     2.2592944e-012     2.7437730e-012     1.6726281e-011     1.2564814e-010     1.2932617e-012     4.8098618e-013     5.1359815e-011     0.0000000e+000     1.1587982e-007     3.9582312e-014     6.9109720e-012     1.2901406e-011     4.6246929e-012     4.6135072e-006     1.7559220e-011     2.1898449e-008     3.5606868e-014     1.2422831e-011     9.4699968e-008     8.5930029e-004     3.3913846e-021   5.8008078e-004   1.9931151e-007   9.0090134e-001   4.5139516e+001                0                0
   6.1601608e-002  -1.9887275e-003  -5.6220750e-002   1.1441227e-001  -1.2969514e-001  -3.2381427e+000   8.0206914e+002   4.5342907e+005     2.4795948e-007     1.3425456e-001     7.5058568e-001     7.7895353e-002     3.6396578e-002     1.7840997e-005     3.1579597e-008     1.4899542e-007     7.6491291e-009     5.3517535e-008     7.9978364e-007     7.5006123e-007     9.2090204e-008     3.4720546e-013     1.4811422e-009     3.6399722e-010     1.5568682e-011     3.8666212e-017     4.6620134e-008     4.6445963e-008     4.7640504e-011     1.3614516e-012     4.3910105e-012     3.0919078e-011     6.8082003e-010     4.7864680e-012     2.4806122e-012     3.0341082e-010     0.0000000e+000     2.2529738e-007     5.2408121e-014     1.6086729e-011     2.4465521e-011     8.3628509e-012     5.4642385e-006     3.0540619e-011     3.2757488e-008     1.7939767e-014     6.8527673e-012     1.1282473e-007     8.4192470e-004     9.9884352e-022   5.8846733e-004   1.8819350e-007   6.1958621e-001   1.5201619e+002                0                0
   6.1476650e-002  -5.9633446e-003  -5.6220750e-002   2.1681654e-002  -2.8432395e-001  -3.3310755e+000   7.4343607e+002   4.5342906e+005     4.2996710e-007     1.4732647e-001     7.5303052e-001     6.7377968e-002     3.1484029e-002     2.0820184e-005     3.8839902e-008     1.9362722e-007     9.3086149e-009     5.3378953e-008     1.0232132e-006     6.2726600e-007     3.2862757e-008     1.1736092e-013     2.3741916e-009     8.5068426e-011     1.7727245e-011     1.5779850e-017     6.3102854e-008     5.3642812e-008     6.8225424e-010     5.5069683e-013     1.3915670e-012     1.1183722e-011     1.3142978e-009     4.7292223e-012     4.2177368e-012     3.2884235e-009     0.0000000e+000     3.5772291e-007     5.1624499e-014     3.7184893e-011     9.2307983e-012     8.2673949e-012     6.0455474e-006     4.9521486e-011     4.6073152e-008     5.1561554e-015     5.5118706e-013     1.2614250e-007     7.5108088e-004     2.1348805e-022   5.0738896e-004   2.2356509e-007   5.5520502e-001   1.2896607e+002                0                0
   6.1601608e-002  -1.9887275e-003  -6.0220750e-002   6.9789498e-002  -1.4768830e-001  -3.4726370e+000   7.8387627e+002   4.5343041e+005     5.5018919e-007     1.3901641e-001     7.5163474e-001     7.3960675e-002     3.4552944e-002     1.9626139e-005     3.5516927e-008     1.6983423e-007     8.5083609e-009     5.6768684e-008     9.1811179e-007     7.3978816e-007     6.5462610e-008     2.7976900e-013     2.0332015e-009     2.4825010e-010     1.8203461e-011     3.1834004e-017     5.4899098e-008     5.2555931e-008     1.2813467e-010     1.1948022e-012     6.7274590e-012     4.9842555e-011     1.9028615e-009     1.0725783e-011     6.6304403e-012     1.3413346e-009     0.0000000e+000     2.8405692e-007     6.2168257e-014     2.5695670e-011     3.9636136e-011     1.0754161e-011     5.8892763e-006     4.0572480e-011     3.8330404e-008     1.3849260e-014     6.3705615e-012     1.2198596e-007     8.0660829e-004     7.4818568e-022   5.6643618e-004   1.8397955e-007   6.1700281e-001   1.5109914e+002                0                0
   6.1476650e-002  -5.9633446e-003  -6.0220750e-002   2.8744441e-002  -2.9537786e-001  -3.5302585e+000   7.3175778e+002   4.5343040e+005     4.9142295e-007     1.5058687e-001     7.5377018e-001     6.4671807e-002     3.0215272e-002     2.1774385e-005     4.0792426e-008     2.0617571e-007     9.8268743e-009     5.5208533e-008     1.0766683e-006     6.1906356e-007     3.0202056e-008     1.1331348e-013     2.7248986e-009     6.4167054e-011     2.0988715e-011     1.4454518e-017     6.7723548e-008     5.4492598e-008     1.2363566e-009     5.4785541e-013     1.2304167e-012     1.0020514e-011     1.5896400e-009     5.0710210e-012     5.0100903e-012     5.4488874e-009     0.0000000e+000     3.8673179e-007     5.9918448e-014     5.1055899e-011     8.3009261e-012     9.2629064e-012     6.2827625e-006     5.8048913e-011     4.9700448e-008     4.8840810e-015     3.8283404e-013     1.3133050e-007     7.2458277e-004     1.7002210e-022   4.9227452e-004   2.1458152e-007   5.6282266e-001   1.3168170e+002                0                0
   5.3747755e-002  -2.0000000e-003  -5.6220750e-002   1.6024247e-001   5.4221368e-002  -3.0005943e+000   9.5361715e+002   4.5342824e+005     8.4081499e-009     1.1558540e-001     7.4634049e-001     9.3375814e-002     4.3644062e-002     8.0876446e-006     1.0783918e-008     4.6969002e-008     3.3418401e-009     7.8088085e-009     1.9132438e-007     5.6811012e-007     6.9871999e-007     2.0832861e-012     5.1223856e-009     4.8106572e-010     5.1976763e-012     8.4442882e-016     7.3499680e-009     2.4645760e-009     4.7305662e-014     2.5162733e-012     2.5089270e-013     1.0739302e-012     1.1393383e-012     2.4427362e-014     4.4855024e-015     1.0049707e-013     0.0000000e+000     1.9932001e-008     1.2525689e-014     6.7163749e-013     7.9390404e-013     5.0204621e-013     3.1797508e-006     5.0098612e-012     7.9266922e-009     4.7525182e-014     6.3967599e-012     6.4847732e-008     1.0413247e-003     1.1570086e-019   6.9778794e-004   1.8830542e-007   1.2916458e+000   3.9468642e+001                0                0
   4.9747755e-002  -2.0000000e-003  -5.6220750e-002   1.1252607e-001   8.8615498e-002  -2.8424081e+000   9.8148449e+002   4.5342802e+005     3.1321688e-009     1.1094299e-001     7.4532068e-001     9.7186157e-002     4.5429903e-002     6.4791768e-006     7.9791656e-009     3.3771464e-008     2.7064302e-009     3.7788206e-009     1.3326866e-007     4.7717581e-007     9.3526949e-007     2.9558296e-012     7.8478794e-009     3.5193860e-010     3.7174959e-012     1.2114657e-015     3.7268832e-009     1.0643363e-009     1.2112052e-014     2.1535747e-012     1.0637191e-013     4.1203878e-013     2.5381662e-013     6.7185877e-015     9.8161258e-016     1.5199126e-014     0.0000000e+000     1.0035804e-008     8.4389204e-015     3.2872646e-013     3.0123519e-013     2.4321846e-013     2.7732159e-006     3.6876549e-012     5.3430229e-009     4.4273181e-014     4.2409487e-012     5.6474650e-008     1.1093357e-003     3.9695918e-019   7.3630879e-004   1.7731495e-007   1.5219025e+000   3.8519555e+001                0                0
   5.3747755e-002  -6.0000000e-003  -5.6220750e-002   1.1273098e-001   1.1484882e-001  -3.0781540e+000   9.0689033e+002   4.5342832e+005     3.0375284e-008     1.2441551e-001     7.4806969e-001     8.6229226e-002     4.0304817e-002     1.0379230e-005     1.5467658e-008     6.9113971e-008     4.2818822e-009     1.8323737e-008     3.1746312e-007     6.5655451e-007     3.9343096e-007     1.4667131e-012     3.1681132e-009     6.6875214e-010     1.0264299e-011     5.4175784e-016     1.5803835e-008     8.6593125e-009     9.7139390e-013     3.0450360e-012     9.6411762e-013     4.9376176e-012     1.4965002e-011     2.1097265e-013     5.9149107e-014     3.4870804e-012     0.0000000e+000     4.7674695e-008     2.5401231e-014     2.3335195e-012     3.7239227e-012     1.7285422e-012     3.6821913e-006     9.8311357e-012     1.2820949e-008     5.3052550e-014     1.1353848e-011     7.5270365e-008     9.6502649e-004     3.1139415e-020   6.3937534e-004   2.0717893e-007   1.1545019e+000   3.3978870e+001                0                0
   4.9747755e-002  -6.0000000e-003  -5.6220750e-002   6.3062100e-002   1.6569414e-001  -2.9191552e+000   9.4355053e+002   4.5342816e+005     1.1764770e-008     1.1808548e-001     7.4672707e-001     9.1403119e-002     4.2727675e-002     8.2885453e-006     1.1362248e-008     4.9817604e-008     3.4222165e-009     9.5260443e-009     2.0915145e-007     5.7012521e-007     6.1592620e-007     1.7072720e-012     4.1928736e-009     4.9819102e-010     5.2090258e-012     6.7597020e-016     8.8667086e-009     3.2165098e-009     1.3329541e-013     2.3970326e-012     3.2075990e-013     1.4517097e-012     2.4132421e-012     4.1737353e-014     9.4203970e-015     4.2080474e-013     0.0000000e+000     2.4292971e-008     1.3079284e-014     8.1628490e-013     1.0803793e-012     6.0926184e-013     3.1806621e-006     5.1704786e-012     8.6181441e-009     4.3863717e-014     6.7229709e-012     6.4897897e-008     1.0435956e-003     8.1905770e-020   6.8704860e-004   1.9589545e-007   1.3939985e+000   3.4352258e+001                0                0
   5.3747755e-002  -2.0000000e-003  -6.0220750e-002   1.6386639e-001   4.8615697e-002  -3.1813515e+000   9.3671224e+002   4.5342960e+005     1.3502730e-008     1.1974062e-001     7.4730893e-001     8.9916737e-002     4.2017540e-002     8.9957644e-006     1.2484134e-008     5.4927460e-008     3.7119817e-009     1.1079272e-008     2.3421823e-007     6.1363559e-007     6.0072451e-007     2.0994740e-012     4.9884052e-009     6.2012612e-010     8.0739693e-012     9.2696774e-016     9.9645614e-009     4.2309446e-009     1.0878176e-013     3.1364320e-012     4.5506155e-013     2.0500673e-012     2.6750813e-012     5.4058305e-014     1.0662914e-014     2.1355681e-013     0.0000000e+000     2.7884969e-008     1.8452396e-014     1.1584423e-012     1.5234330e-012     8.7189841e-013     3.4093292e-006     7.0665744e-012     9.5890313e-009     5.8205068e-014     9.1894615e-012     6.9575613e-008     1.0020892e-003     8.7382800e-020   6.7775882e-004   1.7896356e-007   1.2627161e+000   3.8325067e+001                0                0
   4.9747755e-002  -2.0000000e-003  -6.0220750e-002   1.2525738e-001   8.3079284e-002  -3.0170127e+000   9.6380485e+002   4.5342939e+005     5.6975509e-009     1.1515815e-001     7.4630851e-001     9.3676329e-002     4.3778661e-002     7.3617103e-006     9.5468338e-009     4.1227507e-008     3.0494902e-009     5.9731555e-009     1.6424520e-007     5.2671689e-007     7.6150968e-007     2.3224136e-012     5.7742554e-009     4.2328526e-010     4.5595715e-012     9.4530188e-016     5.7095394e-009     1.7823765e-009     2.3601763e-014     2.3687705e-012     1.7864913e-013     7.3494149e-013     6.0200267e-013     1.4448999e-014     2.3469788e-015     3.0921445e-014     0.0000000e+000     1.5367149e-008     1.0708083e-014     5.0978367e-013     5.4098545e-013     3.8008502e-013     2.9758706e-006     4.3887933e-012     6.7976935e-009     4.6080155e-014     5.3823591e-012     6.0660060e-008     1.0664004e-003     1.7892312e-019   7.1511807e-004   1.6912693e-007   1.4857117e+000   3.7298508e+001                0                0
   5.3747755e-002  -6.0000000e-003  -6.0220750e-002   1.2080001e-001   1.0237837e-001  -3.2695917e+000   8.9283325e+002   4.5342970e+005     4.1314880e-008     1.2798710e-001     7.4891624e-001     8.3247097e-002     3.8902468e-002     1.1410219e-005     1.7475880e-008     7.8576213e-008     4.7157055e-009     2.2796584e-008     3.7407076e-007     6.9360649e-007     3.2211510e-007     1.1898069e-012     2.5199649e-009     7.1914947e-010     1.1684109e-011     4.0552510e-016     1.9414411e-008     1.2113430e-008     1.6148442e-012     2.8265097e-012     1.2054798e-012     6.4741682e-012     2.4370743e-011     3.1878659e-013     9.4896823e-014     5.5611036e-012     0.0000000e+000     6.0241686e-008     2.7271243e-014     2.9370437e-012     4.9111491e-012     2.1557626e-012     3.9476188e-006     1.2143391e-011     1.4916785e-008     4.7821097e-014     1.1325478e-011     8.0757015e-008     9.2999622e-004     1.6770296e-020   6.2193897e-004   1.9678743e-007   1.1319483e+000   3.3156367e+001                0                0
   4.9747755e-002  -6.0000000e-003  -6.0220750e-002   7.7926642e-002   1.5144852e-001  -3.0984433e+000   9.2783455e+002   4.5342953e+005     1.6761070e-008     1.2188300e-001     7.4762746e-001     8.8234555e-002     4.1236852e-002     9.2804618e-006     1.3165918e-008     5.8166214e-008     3.8240270e-009     1.2731397e-008     2.5289200e-007     6.2095653e-007     5.2807225e-007     1.6002097e-012     3.7810855e-009     5.8138160e-010     6.9458857e-012     6.2703465e-016     1.1529641e-008     4.9927484e-009     2.4881711e-013     2.6784972e-012     4.8663156e-013     2.3277526e-012     4.9208722e-012     7.9138176e-014     1.9318442e-014     7.6675685e-013     0.0000000e+000     3.2174147e-008     1.7058521e-014     1.2454430e-012     1.7426107e-012     9.3218641e-013     3.4434075e-006     6.7893662e-012     1.0332043e-008     4.7679778e-014     7.9617139e-012     7.0302471e-008     1.0037612e-003     5.1182504e-020   6.6769825e-004   1.8639636e-007   1.3632474e+000   3.3372656e+001                0                0
   5.7747755e-002  -1.0000000e-002  -6.0220750e-002   3.6466327e-002  -5.7253482e-002  -3.3556961e+000   7.7038787e+002   4.5343019e+005     3.8184854e-007     1.4976966e-001     7.5330450e-001     6.5533051e-002     3.0623972e-002     1.9602927e-005     3.5831079e-008     1.7282059e-007     8.5571024e-009     5.3973691e-008     9.3306659e-007     6.9605487e-007     5.3407126e-008     2.1311751e-013     1.9072291e-009     1.9024829e-010     1.7261409e-011     2.3241683e-017     5.5443792e-008     5.2253921e-008     3.0261317e-010     9.2913213e-013     3.4116601e-012     2.5807154e-011     1.2839518e-009     6.4761179e-012     4.3734555e-012     1.5711163e-009     0.0000000e+000     2.9672476e-007     5.6330905e-014     2.6802765e-011     2.0687832e-011     9.3883735e-012     5.8253018e-006     4.1289685e-011     3.9548343e-008     1.0154011e-014     2.6635333e-012     1.2089808e-007     7.4047711e-004     4.1828127e-022   4.8555625e-004   2.3085197e-007   7.0775463e-001   3.4964210e+001                0                0
   5.7747755e-002  -1.0000000e-002  -5.6220750e-002   4.0274203e-002  -5.3965677e-002  -3.2189706e+000   7.8104862e+002   4.5342890e+005     5.0556928e-007     1.4696267e-001     7.5264181e-001     6.7878486e-002     3.1724311e-002     1.8081661e-005     3.2743385e-008     1.5687332e-007     7.8487247e-009     5.2196185e-008     8.4661874e-007     6.7753880e-007     5.9411916e-008     2.5516190e-013     1.8790229e-009     2.2720669e-010     1.6775728e-011     2.8354152e-017     5.0720942e-008     4.8223380e-008     2.1581411e-010     1.0945605e-012     6.1103054e-012     4.5246356e-011     1.7412637e-009     9.7447135e-012     6.0542389e-012     1.5063576e-009     0.0000000e+000     2.6291251e-007     5.7236126e-014     2.4714245e-011     3.5984635e-011     9.8555996e-012     5.4211521e-006     3.8034041e-011     3.5479615e-008     1.2698753e-014     5.8423602e-012     1.1231586e-007     7.6636208e-004     6.4188900e-022   4.9935836e-004   2.4147373e-007   7.1819765e-001   3.4928747e+001                0                0
   5.7747755e-002  -1.4000000e-002  -5.6220750e-002  -9.1329025e-002  -7.9494010e-002  -3.2023371e+000   6.8013675e+002   4.5342913e+005     8.4181358e-007     1.6626732e-001     7.5634531e-001     5.2275050e-002     2.4440111e-002     2.5621642e-005     4.8949329e-008     2.6556795e-007     1.2155737e-008     6.3782567e-008     1.2951721e-006     5.0526512e-007     9.2214281e-009     4.0115984e-014     3.1463205e-009     1.1056345e-011     1.7209324e-011     4.5788163e-018     8.7017179e-008     5.1959293e-008     1.1078390e-008     2.1680327e-013     2.6778613e-013     2.1857313e-012     1.7587603e-009     2.7211741e-012     4.7484238e-012     3.1914392e-008     0.0000000e+000     5.1510135e-007     5.5249542e-014     1.3597521e-010     2.1086710e-012     6.4560958e-012     7.1530111e-006     1.1285200e-010     6.8042428e-008     1.6682933e-015     4.7632133e-014     1.5102351e-007     6.3546724e-004     3.0261632e-023   3.9146891e-004   2.7179333e-007   4.8307491e-001   2.7683005e+001                0                0
   5.7747755e-002  -1.4000000e-002  -6.0220750e-002  -9.4585468e-002  -8.4914697e-002  -3.4845926e+000   6.7203342e+002   4.5343049e+005     9.3275860e-007     1.6838189e-001     7.5684846e-001     5.0504362e-002     2.3610452e-002     2.7425442e-005     5.2444974e-008     2.8669957e-007     1.3081267e-008     6.8301240e-008     1.3858760e-006     5.2084945e-007     7.7289839e-009     4.3796659e-014     3.2207339e-009     9.4312762e-012     1.7060207e-011     4.0903563e-018     9.3120294e-008     5.4348080e-008     1.3506941e-008     2.3837684e-013     2.4678070e-013     1.9793485e-012     1.9660414e-009     2.7844242e-012     5.2008379e-012     3.8057485e-008     0.0000000e+000     5.5498466e-007     6.7719720e-014     1.7587982e-010     1.8763606e-012     7.1068310e-012     7.6351381e-006     1.3562908e-010     7.3854829e-008     1.8224658e-015     2.5983699e-014     1.6136733e-007     6.1550912e-004     2.9126483e-023   3.8038177e-004   2.6485159e-007   4.7630740e-001   2.8232497e+001                0                0
   6.1226579e-002  -9.9277206e-003  -5.6220750e-002  -3.7387826e-002  -3.8231748e-001  -3.3916874e+000   6.8495671e+002   4.5342927e+005     8.2396774e-007     1.5991759e-001     7.5537317e-001     5.7247952e-002     2.6755605e-002     2.6065176e-005     4.9733073e-008     2.6752328e-007     1.2293231e-008     6.4886824e-008     1.3177391e-006     5.3650224e-007     1.0930493e-008     5.1097069e-014     3.3337483e-009     1.3607320e-011     1.9148047e-011     5.4838807e-018     8.8421059e-008     5.4396058e-008     9.4115929e-009     2.7819427e-013     3.4365195e-013     2.8174172e-012     1.9587384e-009     3.2634611e-012     5.3451595e-012     2.7934523e-008     0.0000000e+000     5.1974445e-007     6.4866621e-014     1.3858604e-010     2.6063556e-012     7.6895202e-012     7.3004441e-006     1.1162658e-010     6.8100391e-008     2.1375165e-015     5.1232388e-014     1.5395683e-007     6.6830558e-004     3.9936684e-023   4.3362104e-004   2.5374422e-007   4.7181756e-001   1.0104779e+002                0                0
   6.0851132e-002  -1.3861530e-002  -5.6220750e-002  -1.4042708e-001  -3.7493860e-001  -3.3263916e+000   6.2768500e+002   4.5342934e+005     1.7716854e-006     1.7226989e-001     7.5758563e-001     4.7351792e-002     2.2143241e-002     3.2629907e-005     6.2443978e-008     3.6521485e-007     1.6322843e-008     8.2860885e-008     1.6037097e-006     4.7676991e-007     3.5213491e-009     1.2416696e-014     2.3006190e-009     1.6270436e-012     4.9895751e-012     8.8748971e-019     1.1018296e-007     5.3265724e-008     3.0806633e-008     7.1518656e-014     6.5097243e-014     4.8051560e-013     2.2029603e-009     1.5209811e-012     4.7149167e-012     7.3571710e-008     0.0000000e+000     6.8554290e-007     4.3120264e-014     3.5503668e-010     9.0390246e-013     3.8767917e-012     8.9097566e-006     1.8845521e-010     9.8304889e-008     5.3403671e-016     1.4635421e-015     1.8994351e-007     6.0228464e-004     2.0019995e-024   3.6742708e-004   2.7793528e-007   3.7298287e-001   7.1038619e+001                0                0
   6.1226579e-002  -9.9277206e-003  -6.0220750e-002  -5.4693161e-002  -3.8201385e-001  -3.5947144e+000   6.7743315e+002   4.5343057e+005     8.8363073e-007     1.6217250e-001     7.5590109e-001     5.5365238e-002     2.5873231e-002     2.7030807e-005     5.1644283e-008     2.8002687e-007     1.2819157e-008     6.7257392e-008     1.3669422e-006     5.3354866e-007     9.6912065e-009     4.1930575e-014     3.3290873e-009     1.1243192e-011     1.8214327e-011     4.7933597e-018     9.1813676e-008     5.4876518e-008     1.1601751e-008     2.2735402e-013     2.6381286e-013     2.1718742e-012     1.8519308e-009     2.8546331e-012     5.0008881e-012     3.3513014e-008     0.0000000e+000     5.4337361e-007     5.8270201e-014     1.4204436e-010     2.1206118e-012     6.8184902e-012     7.5471408e-006     1.1875001e-010     7.1720204e-008     1.7374640e-015     2.8072141e-014     1.5933529e-007     6.4918373e-004     2.8924601e-023   4.2330911e-004   2.4456378e-007   4.8267500e-001   1.0458224e+002                0                0
   6.0851132e-002  -1.3861530e-002  -6.0220750e-002  -1.6026319e-001  -4.0324179e-001  -3.5609190e+000   6.2372860e+002   4.5343065e+005     2.0395114e-006     1.7368546e-001     7.5791631e-001     4.6168684e-002     2.1588625e-002     3.3627636e-005     6.4344774e-008     3.7930551e-007     1.6916726e-008     8.5612468e-008     1.6463581e-006     4.7582212e-007     2.7269449e-009     1.4101774e-014     2.2364109e-009     1.3605460e-012     4.9819455e-012     7.5494485e-019     1.1380109e-007     5.3741719e-008     3.3068782e-008     8.0579748e-014     7.1316277e-014     4.8908513e-013     2.3980861e-009     1.5173876e-012     5.0698845e-012     7.7161908e-008     0.0000000e+000     7.1005913e-007     5.4742650e-014     4.3069661e-010     8.4902592e-013     3.9325576e-012     9.1619598e-006     2.2241785e-010     1.0255527e-007     6.0431003e-016     9.4264526e-016     1.9552320e-007     5.9213020e-004     2.1064862e-024   3.6125713e-004   2.7543904e-007   3.8626326e-001   7.4887190e+001                0                0
   5.3747755e-002  -1.0000000e-002  -5.6220750e-002   2.2631904e-002   1.3712741e-001  -3.1657736e+000   8.2899528e+002   4.5342871e+005     1.4485927e-007     1.3913924e-001     7.5097818e-001     7.4293442e-002     3.4727823e-002     1.4393647e-005     2.4699764e-008     1.1501551e-007     6.1036321e-009     4.0677563e-008     6.0518054e-007     6.7698102e-007     1.2946632e-007     4.4749901e-013     1.3037305e-009     4.5380935e-010     1.1914157e-011     6.8824901e-017     3.4125607e-008     3.2348361e-008     3.2970027e-011     1.5255895e-012     3.1158312e-012     2.0553663e-011     2.8224693e-010     2.3269811e-012     1.0602819e-012     1.5199054e-010     0.0000000e+000     1.4898099e-007     4.0397693e-014     9.6796091e-012     1.6068521e-011     5.6372363e-012     4.5315192e-006     2.0554239e-011     2.4490327e-008     2.2348658e-014     8.3354822e-012     9.3310913e-008     8.4030930e-004     1.9386755e-021   5.4533261e-004   2.4183578e-007   9.3280108e-001   2.6163658e+001                0                0
   4.9747755e-002  -1.0000000e-002  -5.6220750e-002  -3.2171391e-002   2.0819814e-001  -3.0097491e+000   8.7990275e+002   4.5342850e+005     5.0463106e-008     1.3008200e-001     7.4911947e-001     8.1669447e-002     3.8178705e-002     1.1391541e-005     1.7808660e-008     8.0488888e-008     4.7223235e-009     2.4856687e-008     3.9125281e-007     6.7006300e-007     2.7296885e-007     9.9667207e-013     2.1730354e-009     6.5908312e-010     1.1389178e-011     3.0519666e-016     2.0802097e-008     1.4334133e-008     3.3412553e-012     2.5145993e-012     1.4175410e-012     7.9538149e-012     4.0819196e-011     4.7070668e-013     1.5803253e-013     1.3155923e-011     0.0000000e+000     6.7867702e-008     2.8296471e-014     3.5433190e-012     6.0681597e-012     2.5252428e-012     3.8757011e-006     1.2877911e-011     1.5594535e-008     4.2015980e-014     1.0745100e-011     7.9349068e-008     9.3339215e-004     1.3513511e-020   6.0640852e-004   2.3049465e-007   1.1893553e+000   2.8152858e+001                0                0
   5.3747755e-002  -1.4000000e-002  -5.6220750e-002  -8.0818759e-002   1.4963054e-001  -3.2188929e+000   7.3598614e+002   4.5342900e+005     4.1673280e-007     1.5687392e-001     7.5449498e-001     5.9901737e-002     2.8004201e-002     1.8951927e-005     3.5428260e-008     1.7855433e-007     8.5354385e-009     4.8357697e-008     9.3322483e-007     5.5026241e-007     2.8309398e-008     1.0758630e-013     2.2655924e-009     6.8591122e-011     1.8426474e-011     1.3571777e-017     5.8313619e-008     4.7686381e-008     1.1717640e-009     5.0834173e-013     1.1939979e-012     9.5875344e-012     1.3053929e-009     4.3646429e-012     4.1390006e-012     4.6245400e-009     0.0000000e+000     3.3206766e-007     5.1272414e-014     4.2931070e-011     7.8955082e-012     7.9739896e-012     5.4813873e-006     4.9591351e-011     4.2899797e-008     4.7072683e-015     4.9218124e-013     1.1451941e-007     6.9791887e-004     1.9610330e-022   4.3790158e-004   2.7652550e-007   6.7884637e-001   1.9444452e+001                0                0
   4.9747755e-002  -1.4000000e-002  -5.6220750e-002  -1.2605711e-001   2.0872715e-001  -3.1026661e+000   8.0524129e+002   4.5342883e+005     1.9949436e-007     1.4419989e-001     7.5196226e-001     7.0194243e-002     3.2815592e-002     1.4815085e-005     2.6097791e-008     1.2302557e-007     6.3447473e-009     4.3839313e-008     6.5700479e-007     6.3335216e-007     8.6214588e-008     2.9611642e-013     1.2271253e-009     3.2686735e-010     1.1541744e-011     4.0419130e-017     3.8382056e-008     3.7128361e-008     7.4797075e-011     1.0998652e-012     3.1214213e-012     2.1712972e-011     4.7631726e-010     3.2767814e-012     1.7372858e-012     3.6361937e-010     0.0000000e+000     1.8193863e-007     3.8906065e-014     1.2331719e-011     1.7143589e-011     5.9962706e-012     4.5563840e-006     2.3447544e-011     2.6955293e-008     1.4961206e-014     5.5483150e-012     9.4050974e-008     8.0648822e-004     1.2647585e-021   5.1477326e-004   2.6799246e-007   9.5538373e-001   2.2033869e+001                0                0
   5.3747755e-002  -1.0000000e-002  -6.0220750e-002   3.9760582e-002   1.2570958e-001  -3.3596180e+000   8.1805768e+002   4.5343009e+005     1.8088088e-007     1.4200258e-001     7.5167445e-001     7.1891435e-002     3.3598406e-002     1.5701839e-005     2.7307515e-008     1.2763285e-007     6.6805558e-009     4.6395688e-008     6.7951205e-007     7.0758202e-007     1.0946494e-007     4.1793982e-013     1.2997167e-009     4.2880818e-010     1.4213455e-011     5.4700524e-017     3.8968196e-008     3.8021549e-008     5.1345704e-011     1.5220698e-012     3.7353148e-012     2.5280055e-011     4.2019560e-010     3.2257791e-012     1.5503300e-012     2.4055260e-010     0.0000000e+000     1.7610965e-007     4.6191081e-014     1.2526766e-011     1.9849276e-011     6.8502928e-012     4.8854382e-006     2.5559903e-011     2.7501958e-008     2.1685249e-014     8.2173859e-012     1.0068242e-007     8.1027498e-004     1.3730429e-021   5.3078912e-004   2.2962732e-007   9.1736451e-001   2.5671601e+001                0                0
   4.9747755e-002  -1.0000000e-002  -6.0220750e-002  -1.2513823e-002   1.8905604e-001  -3.1939379e+000   8.6692686e+002   4.5342984e+005     7.3843764e-008     1.3326849e-001     7.4988929e-001     7.9001605e-002     3.6923408e-002     1.2615040e-005     2.0272857e-008     9.2387330e-008     5.2592502e-009     3.0932310e-008     4.6133138e-007     7.0417873e-007     2.4088339e-007     9.4615343e-013     2.0768414e-009     6.7698921e-010     1.3742458e-011     2.4769425e-016     2.5218961e-008     1.9829214e-008     5.6754092e-012     2.6557612e-012     2.2479754e-012     1.3188809e-011     8.2836645e-011     9.0433133e-013     3.2052740e-013     2.4132045e-011     0.0000000e+000     8.9531030e-008     3.7796968e-014     5.5579169e-012     1.0121190e-011     3.8766859e-012     4.1983216e-006     1.6139571e-011     1.8414714e-008     4.3662521e-014     1.3099131e-011     8.6059475e-008     8.9852672e-004     8.5861667e-021   5.8988640e-004   2.1834566e-007   1.1658552e+000   2.7458737e+001                0                0
   5.3747755e-002  -1.4000000e-002  -6.0220750e-002  -6.5481019e-002   1.3665629e-001  -3.4482005e+000   7.2820025e+002   4.5343040e+005     4.8558377e-007     1.5898159e-001     7.5502770e-001     5.8120980e-002     2.7166960e-002     2.0558757e-005     3.8607183e-008     1.9637932e-007     9.3195024e-009     5.2097512e-008     1.0210670e-006     5.6512540e-007     2.4658213e-008     1.0729899e-013     2.5685703e-009     5.5472870e-011     1.9557440e-011     1.2462109e-017     6.4694095e-008     5.0618593e-008     1.7010054e-009     5.2715883e-013     1.1150951e-012     9.0509619e-012     1.6264758e-009     4.8272318e-012     5.0021451e-012     6.6589451e-009     0.0000000e+000     3.7059505e-007     6.1157268e-014     6.0076238e-011     7.4944354e-012     9.2290792e-012     5.9116796e-006     6.2946265e-011     4.7623786e-008     4.6810588e-015     3.9439354e-013     1.2368257e-007     6.7324563e-004     1.6287479e-022   4.2626112e-004   2.6436091e-007   6.7073109e-001   1.9254243e+001                0                0
   4.9747755e-002  -1.4000000e-002  -6.0220750e-002  -1.0851338e-001   1.9129214e-001  -3.2930401e+000   7.9573499e+002   4.5343015e+005     2.7030071e-007     1.4663335e-001     7.5257152e-001     6.8143606e-002     3.1850109e-002     1.6206590e-005     2.8860099e-008     1.3710067e-007     6.9832793e-009     4.7947030e-008     7.3427396e-007     6.5886399e-007     8.0072744e-008     2.9013689e-013     1.4976556e-009     2.9606999e-010     1.3589344e-011     3.6861415e-017     4.3405345e-008     4.2070592e-008     1.0788727e-010     1.1442606e-012     4.0494725e-012     2.8886469e-011     7.7841438e-010     4.9524522e-012     2.7634745e-012     6.0841832e-010     0.0000000e+000     2.1477381e-007     4.6639742e-014     1.6624585e-011     2.2933667e-011     7.5613573e-012     4.9355930e-006     2.8725380e-011     3.0461390e-008     1.4835237e-014     5.8564209e-012     1.0202625e-007     7.7786955e-004     9.5390381e-022   5.0190732e-004   2.5347868e-007   9.4118215e-001   2.1645185e+001                0                0
   5.7747755e-002  -1.8000000e-002  -4.8220750e-002  -9.2480912e-002  -1.5268440e-001  -2.7431985e+000   6.0210644e+002   4.5342775e+005     1.3895640e-006     1.8074932e-001     7.5877155e-001     4.0767401e-002     1.9075282e-002     2.6313055e-005     5.0236262e-008     3.0535491e-007     1.3536244e-008     6.7864999e-008     1.2510482e-006     3.6206273e-007     2.1788048e-009     9.2524671e-015     1.7536313e-009     4.5852039e-013     2.1758554e-012     3.0124743e-019     9.0153589e-008     4.2161993e-008     2.5839188e-008     5.2607618e-014     3.3454744e-014     2.0871215e-013     1.8631337e-009     7.9405656e-013     3.5234444e-012     6.0085555e-008     0.0000000e+000     5.6487611e-007     5.2956959e-014     4.8057924e-010     6.9479298e-013     2.1183265e-012     7.1200760e-006     1.8190008e-010     8.3995494e-008     3.8527248e-016     2.9594177e-016     1.5254010e-007     5.9854615e-004     7.5053378e-025   3.3091241e-004   3.0319884e-007   2.6885293e-001   4.3349506e+001                0                0
   5.7747755e-002  -1.8000000e-002  -5.2220750e-002  -8.4464616e-002  -1.4435058e-001  -3.0738878e+000   5.9452769e+002   4.5342869e+005     1.5324406e-006     1.8300924e-001     7.5934411e-001     3.8857345e-002     1.8180046e-002     2.8972868e-005     5.5379836e-008     3.3914413e-007     1.4981098e-008     7.4848856e-008     1.3651253e-006     3.9692714e-007     2.8380368e-009     1.4061007e-014     1.9913523e-009     1.1762260e-012     3.6898742e-012     6.1657131e-019     9.9673666e-008     4.6902475e-008     2.8461079e-008     8.4331154e-014     5.9343043e-014     3.9434290e-013     2.1869266e-009     1.0848528e-012     4.6319143e-012     6.6278033e-008     0.0000000e+000     6.2703726e-007     8.0247486e-014     5.7168743e-010     8.6851095e-013     2.8679916e-012     7.8174057e-006     2.0946801e-010     9.3733999e-008     6.3218822e-016     3.3312891e-015     1.6768853e-007     5.6755319e-004     3.1720028e-024   3.1484669e-004   2.9519337e-007   2.8320334e-001   4.6866179e+001                0                0
   5.7695760e-002  -2.1777565e-002  -4.8220750e-002  -2.4583838e-002   1.9802809e-001  -2.7968936e+000   5.3702826e+002   4.5342773e+005     5.5703500e-006     1.9651171e-001     7.6258413e-001     2.7570371e-002     1.2906769e-002     2.5034473e-005     4.7167561e-008     3.1692253e-007     1.3781807e-008     6.7650229e-008     1.0773216e-006     2.9508961e-007     1.5060061e-009     4.9541796e-015     1.4597255e-009     6.1312186e-013     1.9280101e-012     4.1980352e-019     9.0211889e-008     3.8804949e-008     2.5499201e-008     3.6914675e-014     2.6996847e-014     1.7513579e-013     1.3786707e-009     6.4111820e-013     4.0465310e-012     5.5254541e-008     0.0000000e+000     5.6554681e-007     4.9840518e-014     4.9102783e-010     5.7401874e-013     1.7149216e-012     6.6284653e-006     1.8163860e-010     9.1544071e-008     2.9327983e-016     2.3701315e-015     1.4383137e-007     3.8695571e-004     7.2801548e-024   2.1058516e-004   3.3958413e-007   2.0193437e-001   2.8218073e+001                0                0
   5.7695760e-002  -2.1777565e-002  -5.2220750e-002  -4.4435528e-002   1.7331407e-001  -3.1247045e+000   5.3479937e+002   4.5342861e+005     4.4185515e-006     1.9714100e-001     7.6275383e-001     2.7034735e-002     1.2653277e-002     2.5584339e-005     4.8177355e-008     3.2476291e-007     1.4119507e-008     6.9283826e-008     1.0967459e-006     3.0179613e-007     1.5737747e-009     5.0734611e-015     1.4997467e-009     6.6055034e-013     1.9130318e-012     4.3390508e-019     9.2380862e-008     3.9780644e-008     2.5857384e-008     3.7661437e-014     2.7778651e-014     1.8022903e-013     1.3668315e-009     6.3478442e-013     4.0536501e-012     5.5963813e-008     0.0000000e+000     5.7868192e-007     5.1089060e-014     4.9105022e-010     5.9023317e-013     1.6943857e-012     6.7724029e-006     1.7990945e-010     9.3942189e-008     2.9926359e-016     2.6829928e-015     1.4700889e-007     3.7749683e-004     6.2125609e-024   2.0557151e-004   3.3642057e-007   2.2061063e-001   3.2221936e+001                0                0
   5.3747755e-002  -1.8000000e-002  -4.8220750e-002  -2.7454254e-001   7.5992675e-002  -2.8273427e+000   6.4241955e+002   4.5342780e+005     8.3855380e-007     1.7422230e-001     7.5773769e-001     4.5933351e-002     2.1488474e-002     1.8869130e-005     3.6066718e-008     2.0791038e-007     9.3461645e-009     4.7733608e-008     9.3062200e-007     2.9965856e-007     3.2345366e-009     1.3229737e-014     1.5568239e-009     2.6338563e-012     4.8752458e-012     1.0719636e-018     6.3487223e-008     3.2704942e-008     1.5466994e-008     7.1134652e-014     7.3202340e-014     5.6783679e-013     1.3222100e-009     1.1991470e-012     3.1281796e-012     3.9273653e-008     0.0000000e+000     3.9167933e-007     3.2081160e-014     1.7912373e-010     7.1275926e-013     3.0542142e-012     5.1780392e-006     1.0288456e-010     5.5443075e-008     5.5228826e-016     9.7065795e-015     1.1015830e-007     5.9105669e-004     9.5163236e-024   3.4212639e-004   3.3814688e-007   4.2008210e-001   1.6602867e+001                0                0
   5.3747755e-002  -1.8000000e-002  -5.2220750e-002  -2.4486863e-001   8.1741174e-002  -3.0780582e+000   6.3903807e+002   4.5342878e+005     9.6414499e-007     1.7552293e-001     7.5814076e-001     4.4792599e-002     2.0950257e-002     2.0766532e-005     3.9683314e-008     2.3047862e-007     1.0341420e-008     5.2679936e-008     1.0202762e-006     3.2117456e-007     3.2552153e-009     1.5061206e-014     1.6128497e-009     2.5615410e-012     4.8555585e-012     1.0073444e-018     6.9906167e-008     3.5284919e-008     1.7885205e-008     8.3324871e-014     8.1283554e-014     6.1423168e-013     1.6098123e-009     1.3501079e-012     3.6695424e-012     4.4392114e-008     0.0000000e+000     4.3268891e-007     4.0537113e-014     2.3670758e-010     7.8111605e-013     3.5293364e-012     5.6878889e-006     1.2315243e-010     6.1734312e-008     6.4295630e-016     9.6403792e-015     1.2111895e-007     5.6356902e-004     7.9057234e-024   3.3111413e-004   3.2057229e-007   4.2647604e-001   1.6773837e+001                0                0
   4.9754566e-002  -1.7992797e-002  -4.8220750e-002  -2.7477730e-001   1.9184862e-001  -2.8005927e+000   7.3415686e+002   4.5342714e+005     3.4898828e-007     1.5645397e-001     7.5422165e-001     6.0352822e-002     2.8229895e-002     1.5064577e-005     2.8198521e-008     1.4297007e-007     6.8118191e-009     3.8241298e-008     7.4279227e-007     4.2755219e-007     2.2661940e-008     8.4678723e-014     1.8697808e-009     5.0544495e-011     1.4259764e-011     1.1520227e-017     4.6824946e-008     3.7302594e-008     1.1169565e-009     3.9370091e-013     8.5419609e-013     6.8811341e-012     1.0856933e-009     3.4090507e-012     3.4045455e-012     4.3703323e-009     0.0000000e+000     2.6718103e-007     4.1158710e-014     3.8196040e-011     5.6924367e-012     6.2932342e-012     4.3471856e-006     4.1010591e-011     3.4536235e-008     3.6949439e-015     4.0551882e-013     9.0892257e-008     7.2001104e-004     2.8008869e-022   4.3703467e-004   3.5333667e-007   7.2156147e-001   1.7526434e+001                0                0
   5.3991800e-002  -2.1182068e-002  -4.8220750e-002  -1.9815642e-001   1.9670250e-001  -2.7447455e+000   5.9039820e+002   4.5342741e+005     1.7305417e-006     1.8577108e-001     7.6037880e-001     3.6351721e-002     1.7009506e-002     2.0584113e-005     3.9109380e-008     2.4430246e-007     1.0772569e-008     5.3889955e-008     9.3653054e-007     3.0389150e-007     5.8752319e-009     2.3037500e-014     1.5529845e-009     9.3484297e-012     5.0700171e-012     3.0895111e-018     7.1395223e-008     3.5508126e-008     1.7938682e-008     1.2419280e-013     1.7900762e-013     1.3880023e-012     1.4151458e-009     1.3868070e-012     4.1427217e-012     4.1510464e-008     0.0000000e+000     4.4610671e-007     5.2227424e-014     3.4362866e-010     1.4316092e-012     3.3059324e-012     5.5424713e-006     1.3689991e-010     6.8164928e-008     1.1014351e-015     7.0526048e-014     1.1913243e-007     4.5864073e-004     1.2436330e-022   2.6406082e-004   3.5359778e-007   3.2246660e-001   1.4104349e+001                0                0
   4.9754566e-002  -1.7992797e-002  -5.2220750e-002  -2.3799657e-001   1.8175875e-001  -3.0068496e+000   7.3231600e+002   4.5342795e+005     3.8326599e-007     1.5754934e-001     7.5458711e-001     5.9377863e-002     2.7766528e-002     1.6576774e-005     3.1033591e-008     1.5734036e-007     7.4957819e-009     4.2108549e-008     8.1755686e-007     4.7030176e-007     2.4385294e-008     9.1306871e-014     2.0527704e-009     5.4740184e-011     1.5688235e-011     1.2093098e-017     5.1532778e-008     4.1094258e-008     1.2283291e-009     4.2878676e-013     9.4507723e-013     7.6160965e-012     1.1959132e-009     3.7597037e-012     3.7494732e-012     4.7929504e-009     0.0000000e+000     2.9409047e-007     4.5304920e-014     4.2294150e-011     6.2999545e-012     6.9289403e-012     4.7830099e-006     4.5151556e-011     3.8008646e-008     3.9852784e-015     4.2483832e-013     1.0000518e-007     6.9533525e-004     2.3869752e-022   4.2931199e-004   3.2558866e-007   7.2955198e-001   1.7521788e+001                0                0
   5.3991800e-002  -2.1182068e-002  -5.2220750e-002  -1.7323059e-001   1.8032518e-001  -2.9787961e+000   5.9014594e+002   4.5342843e+005     1.6578148e-006     1.8622124e-001     7.6055575e-001     3.5934828e-002     1.6810403e-002     2.2401756e-005     4.2574985e-008     2.6586248e-007     1.1724193e-008     5.8671426e-008     1.0196057e-006     3.3157501e-007     6.2827271e-009     2.4808992e-014     1.6992178e-009     1.0155171e-011     5.6076386e-012     3.3172915e-018     7.7753966e-008     3.8739829e-008     1.9428564e-008     1.3450700e-013     1.9622903e-013     1.5222940e-012     1.5073676e-009     1.4999371e-012     4.4246199e-012     4.4869235e-008     0.0000000e+000     4.8561223e-007     5.6106794e-014     3.6502176e-010     1.5680730e-012     3.5541224e-012     6.0342446e-006     1.4747334e-010     7.4168072e-008     1.1901908e-015     7.8188927e-014     1.2969621e-007     4.4507568e-004     1.0436475e-022   2.5958748e-004   3.3855726e-007   3.3020712e-001   1.4748733e+001                0                0
   5.7747755e-002  -1.8000000e-002  -5.6220750e-002  -9.7993578e-002  -1.2743047e-001  -3.2302534e+000   5.8895411e+002   4.5342986e+005     1.7110337e-006     1.8473594e-001     7.5977857e-001     3.7398436e-002     1.7496608e-002     3.1039061e-005     5.9327698e-008     3.6578406e-007     1.6121684e-008     8.0363374e-008     1.4546471e-006     4.1604343e-007     2.8267553e-009     1.3097394e-014     2.0891231e-009     1.2891496e-012     3.8588377e-012     6.9770266e-019     1.0715794e-007     4.9725764e-008     3.1166573e-008     7.9347291e-014     5.7777246e-014     3.9425673e-013     2.1327197e-009     1.0897515e-012     4.6929844e-012     7.1998371e-008     0.0000000e+000     6.7536979e-007     7.3834561e-014     6.0432940e-010     8.9271868e-013     2.9989707e-012     8.3554547e-006     2.2189788e-010     1.0149748e-007     5.9793062e-016     3.3771833e-015     1.7940628e-007     5.4571710e-004     3.4979600e-024   3.0307061e-004   2.9092113e-007   2.9706240e-001   5.0348150e+001                0                0
   5.7747755e-002  -1.8000000e-002  -6.0220750e-002  -9.6534041e-002  -1.1385941e-001  -3.5262197e+000   5.8508700e+002   4.5343112e+005     1.8091625e-006     1.8581763e-001     7.6006518e-001     3.6474615e-002     1.7063618e-002     3.2548459e-005     6.2240072e-008     3.8463667e-007     1.6936612e-008     8.4326555e-008     1.5236751e-006     4.3062515e-007     2.7012956e-009     1.2456441e-014     2.1564790e-009     1.2257940e-012     3.9861548e-012     6.9872863e-019     1.1247666e-007     5.1754380e-008     3.3208518e-008     7.6569200e-014     5.5397061e-014     3.7956466e-013     2.1997357e-009     1.1194095e-012     4.9229510e-012     7.6536436e-008     0.0000000e+000     7.0996375e-007     7.3678623e-014     6.4622836e-010     8.9958050e-013     3.1018842e-012     8.7537629e-006     2.3884330e-010     1.0688199e-007     5.7888589e-016     2.5094889e-015     1.8803190e-007     5.3205715e-004     3.1618340e-024   2.9589151e-004   2.9067148e-007   3.1369674e-001   5.4635762e+001                0                0
   5.7695760e-002  -2.1777565e-002  -5.6220750e-002  -9.1502748e-002   1.3403741e-001  -3.3272425e+000   5.3403835e+002   4.5342979e+005     3.6164360e-006     1.9733542e-001     7.6280869e-001     2.6869126e-002     1.2572417e-002     2.5217214e-005     4.7513011e-008     3.2027482e-007     1.3925109e-008     6.8318988e-008     1.0813058e-006     2.9790677e-007     1.5529925e-009     5.1933862e-015     1.4852383e-009     6.6319305e-013     1.9359255e-012     4.2915989e-019     9.1095631e-008     3.9260741e-008     2.5458553e-008     3.8832640e-014     2.8733418e-014     1.8611229e-013     1.3908194e-009     6.3566117e-013     4.0854106e-012     5.5173621e-008     0.0000000e+000     5.7070506e-007     5.3565367e-014     4.9534139e-010     5.9230873e-013     1.6596582e-012     6.6775619e-006     1.8038370e-010     9.2646394e-008     3.0788609e-016     2.6699786e-015     1.4495502e-007     3.7597368e-004     4.7208382e-024   2.0396630e-004   3.3878615e-007   2.3834750e-001   3.6184943e+001                0                0
   5.7695760e-002  -2.1777565e-002  -6.0220750e-002  -9.1453558e-002   1.0722359e-001  -3.5571246e+000   5.3466648e+002   4.5343101e+005     3.0616181e-006     1.9721148e-001     7.6279261e-001     2.6965817e-002     1.2614759e-002     2.4914571e-005     4.7000716e-008     3.1588428e-007     1.3739623e-008     6.7414438e-008     1.0720809e-006     2.9538462e-007     1.5361992e-009     5.5760289e-015     1.4778848e-009     6.9238041e-013     2.0612854e-012     4.4028011e-019     8.9901410e-008     3.8811015e-008     2.5202550e-008     4.1720470e-014     3.1170678e-014     2.0230457e-013     1.4707202e-009     6.6275425e-013     4.2266434e-012     5.4828768e-008     0.0000000e+000     5.6362134e-007     5.7609199e-014     5.1231600e-010     6.0309280e-013     1.6756532e-012     6.6019723e-006     1.8602731e-010     9.1267060e-008     3.3006215e-016     2.9412283e-015     1.4326930e-007     3.7793839e-004     3.9204331e-024   2.0439074e-004   3.4409478e-007   2.5881427e-001   4.0944383e+001                0                0
   5.3747755e-002  -1.8000000e-002  -5.6220750e-002  -2.2154672e-001   8.0123029e-002  -3.2577318e+000   6.3552233e+002   4.5342987e+005     1.0366588e-006     1.7670656e-001     7.5849395e-001     4.3761433e-002     2.0464178e-002     2.2385208e-005     4.2776748e-008     2.4849872e-007     1.1149485e-008     5.6789536e-008     1.0997019e-006     3.4595906e-007     3.4557148e-009     1.6207265e-014     1.7391456e-009     2.6193077e-012     5.2577670e-012     1.0677639e-018     7.5369464e-008     3.8028135e-008     1.9278483e-008     8.9947238e-014     8.6690658e-014     6.5583445e-013     1.7368944e-009     1.4589217e-012     3.9593334e-012     4.7854696e-008     0.0000000e+000     4.6651346e-007     4.3688945e-014     2.5536286e-010     8.3793577e-013     3.8229513e-012     6.1308463e-006     1.3290906e-010     6.6569916e-008     6.9218700e-016     8.9887223e-015     1.3055499e-007     5.4166961e-004     7.0267050e-024   3.2215636e-004   3.0609663e-007   4.2874550e-001   1.7017080e+001                0                0
   5.3747755e-002  -1.8000000e-002  -6.0220750e-002  -1.8907656e-001   8.4580648e-002  -3.5191263e+000   6.3201586e+002   4.5343122e+005     1.1860288e-006     1.7780398e-001     7.5880841e-001     4.2812246e-002     2.0017060e-002     2.3775242e-005     4.5471685e-008     2.6438112e-007     1.1843112e-008     6.0237371e-008     1.1707365e-006     3.5842790e-007     3.5363161e-009     1.7630054e-014     1.7533160e-009     2.2715471e-012     4.9178779e-012     9.4714942e-019     7.9982503e-008     3.9563236e-008     2.1575396e-008     9.7630680e-014     9.0280802e-014     6.5715636e-013     1.9869325e-009     1.5379090e-012     4.4476026e-012     5.2410700e-008     0.0000000e+000     4.9662937e-007     5.2236780e-014     3.0387938e-010     8.1634018e-013     3.9002810e-012     6.5063879e-006     1.4749892e-010     7.0875070e-008     7.4063882e-016     7.2641766e-015     1.3858628e-007     5.2402234e-004     5.5159737e-024   3.1463795e-004   2.9622457e-007   4.2722796e-001   1.7198869e+001                0                0
   4.9754566e-002  -1.7992797e-002  -5.6220750e-002  -2.1413566e-001   1.6274546e-001  -3.1658810e+000   7.2843368e+002   4.5342913e+005     4.2827185e-007     1.5889822e-001     7.5498285e-001     5.8207499e-002     2.7212736e-002     1.8026953e-005     3.3834931e-008     1.7224540e-007     8.1757983e-009     4.5668826e-008     8.9391130e-007     4.9664249e-007     2.2716992e-008     9.7960072e-014     2.2505149e-009     5.2003428e-011     1.7107366e-011     1.1947441e-017     5.6669626e-008     4.4270672e-008     1.5293912e-009     4.7144492e-013     9.7053946e-013     7.8574533e-012     1.4188395e-009     4.1975369e-012     4.3635141e-012     5.9045466e-009     0.0000000e+000     3.2445528e-007     5.3410921e-014     5.3365705e-011     6.5067722e-012     8.0462685e-012     5.1852918e-006     5.5167399e-011     4.1787732e-008     4.2877849e-015     4.0859101e-013     1.0848933e-007     6.7279142e-004     2.0694683e-022   4.2136767e-004   3.0338344e-007   7.3084716e-001   1.7462547e+001                0                0
   5.3991800e-002  -2.1182068e-002  -5.6220750e-002  -1.6856028e-001   1.5210928e-001  -3.1931486e+000   5.8800927e+002   4.5342962e+005     1.5139757e-006     1.8690779e-001     7.6076092e-001     3.5336513e-002     1.6527211e-002     2.3582526e-005     4.4832613e-008     2.8003617e-007     1.2348916e-008     6.1790256e-008     1.0732862e-006     3.4924423e-007     6.3744957e-009     2.5667730e-014     1.8054735e-009     1.0208511e-011     6.0153129e-012     3.3603760e-018     8.1962468e-008     4.0873089e-008     2.0319435e-008     1.4148247e-013     2.0170025e-013     1.5669617e-012     1.5830909e-009     1.5826495e-012     4.6657424e-012     4.6914246e-008     0.0000000e+000     5.1169186e-007     5.9676154e-014     3.8125833e-010     1.6219792e-012     3.7445339e-012     6.3528186e-006     1.5440373e-010     7.8137482e-008     1.2373776e-015     7.5461736e-014     1.3655114e-007     4.3336887e-004     8.1844923e-023   2.5484781e-004   3.2624466e-007   3.3301033e-001   1.5394617e+001                0                0
   4.9754566e-002  -1.7992797e-002  -6.0220750e-002  -1.8494617e-001   1.3989029e-001  -3.3746672e+000   7.2312779e+002   4.5343053e+005     4.9291164e-007     1.6042350e-001     7.5539222e-001     5.6905194e-002     2.6598326e-002     1.9493464e-005     3.6704756e-008     1.8769621e-007     8.8709430e-009     4.9260314e-008     9.7162660e-007     5.1994974e-007     2.1388692e-008     8.0315341e-014     2.4684507e-009     4.7183295e-011     1.6733516e-011     1.1006333e-017     6.2430813e-008     4.7233557e-008     1.7838463e-009     3.9628809e-013     8.2188689e-013     6.6741731e-012     1.3546187e-009     3.7887139e-012     4.1012146e-012     6.7695672e-009     0.0000000e+000     3.5719592e-007     4.7741225e-014     5.2261915e-011     5.5970658e-012     7.1009614e-012     5.5864151e-006     5.5454721e-011     4.5777754e-008     3.5185560e-015     3.3656674e-013     1.1697755e-007     6.5274681e-004     1.4190352e-022   4.1343128e-004   2.8725505e-007   7.2595889e-001   1.7352664e+001                0                0
   5.3991800e-002  -2.1182068e-002  -6.0220750e-002  -1.4289689e-001   1.1783170e-001  -3.4710781e+000   5.8644799e+002   4.5343103e+005     1.4471489e-006     1.8748742e-001     7.6092741e-001     3.4834379e-002     1.6289660e-002     2.4685700e-005     4.6950961e-008     2.9313581e-007     1.2925064e-008     6.4664861e-008     1.1243636e-006     3.6507323e-007     6.2436631e-009     2.5377504e-014     1.9197025e-009     9.6903232e-012     6.3974443e-012     3.2763592e-018     8.5941434e-008     4.2857462e-008     2.1129714e-008     1.4323935e-013     2.0103159e-013     1.5628856e-012     1.6593778e-009     1.6501156e-012     4.9080867e-012     4.8897724e-008     0.0000000e+000     5.3633505e-007     6.2647640e-014     3.9581629e-010     1.6417052e-012     3.8686482e-012     6.6486553e-006     1.5973049e-010     8.1788691e-008     1.2308701e-015     7.0440378e-014     1.4291128e-007     4.2547640e-004     6.1503570e-023   2.5139658e-004   3.1920208e-007   3.3216246e-001   1.5887762e+001                0                0
   4.5935012e-002  -1.7513452e-002  -4.8220750e-002  -2.6861035e-001   1.4771314e-001  -2.5551617e+000   8.4997714e+002   4.5342660e+005     8.5065953e-008     1.3463825e-001     7.4979238e-001     7.8102208e-002     3.6529484e-002     1.1031644e-005     1.8218617e-008     8.3851752e-008     4.6327345e-009     2.9037275e-008     4.2778853e-007     5.7675205e-007     1.6606320e-007     5.8386831e-013     1.4018142e-009     4.9459597e-010     1.0201705e-011     1.3299502e-016     2.4092257e-008     1.9927058e-008     3.6789936e-011     1.7487259e-012     2.0658530e-012     1.2612012e-011     1.1661288e-010     1.0300414e-012     4.2958491e-013     1.4526469e-010     0.0000000e+000     9.2551834e-008     3.0708500e-014     6.0691195e-012     9.7347812e-012     3.5957317e-012     3.5899657e-006     1.4149160e-011     1.7217280e-008     2.7723326e-014     9.4118101e-012     7.3720113e-008     9.2143502e-004     7.4797770e-021   5.7515901e-004   3.1886442e-007   1.1514494e+000   2.6389402e+001                0                0
   4.2175059e-002  -1.6734741e-002  -4.8220750e-002  -1.9131518e-001   9.8582468e-002  -2.2484712e+000   9.4776806e+002   4.5342564e+005     1.0797575e-008     1.1619732e-001     7.4604548e-001     9.3087661e-002     4.3539632e-002     7.2946674e-006     9.8935225e-009     4.3333304e-008     3.0176799e-009     7.9429857e-009     1.8229662e-007     5.0264481e-007     5.8382181e-007     2.2037997e-012     5.0683081e-009     4.8424003e-010     7.0931560e-012     1.0118243e-015     7.1599770e-009     3.3004769e-009     1.4204786e-012     2.6876426e-012     3.6108667e-013     1.7173695e-012     6.1682515e-012     7.1408973e-014     2.3109138e-014     5.4777962e-012     0.0000000e+000     2.0975059e-008     1.4738465e-014     9.9159400e-013     1.2883410e-012     7.0827762e-013     2.8300986e-006     6.1554182e-012     7.4567326e-009     5.1635156e-014     7.1550229e-012     5.7737591e-008     1.1183408e-003     1.8081170e-019   7.0734341e-004   2.5545674e-007   1.5557842e+000   3.5611270e+001                0                0
   4.5935012e-002  -1.7513452e-002  -5.2220750e-002  -2.3565802e-001   1.3713465e-001  -2.7219875e+000   8.4361791e+002   4.5342789e+005     1.0491705e-007     1.3665500e-001     7.5035553e-001     7.6372443e-002     3.5710714e-002     1.2217230e-005     2.0488407e-008     9.4674636e-008     5.1472311e-009     3.3372715e-008     4.8995111e-007     6.1442062e-007     1.4881113e-007     5.3625633e-013     1.3314296e-009     4.9571569e-010     1.1502818e-011     1.0888854e-016     2.7534283e-008     2.4342332e-008     4.2261016e-011     1.6878137e-012     2.4504716e-012     1.5397080e-011     1.6260350e-010     1.4016919e-012     5.9837010e-013     1.6782513e-010     0.0000000e+000     1.1104366e-007     3.4026709e-014     7.3623322e-012     1.1943693e-011     4.2957587e-012     3.9231549e-006     1.7115335e-011     1.9705658e-008     2.6276558e-014     9.3489855e-012     8.0637597e-008     8.8839236e-004     5.0431801e-021   5.6344275e-004   2.8968161e-007   1.1491166e+000   2.6108056e+001                0                0
   4.2175059e-002  -1.6734741e-002  -5.2220750e-002  -1.7730157e-001   9.4828216e-002  -2.4030624e+000   9.3703931e+002   4.5342678e+005     1.5326462e-008     1.1906131e-001     7.4678660e-001     9.0667631e-002     4.2395792e-002     8.1763885e-006     1.1419432e-008     5.0344448e-008     3.3804022e-009     1.0513695e-008     2.1733880e-007     5.5128098e-007     5.5195260e-007     1.9443279e-012     4.6331660e-009     5.4776742e-010     7.4380511e-012     8.5227728e-016     9.3494662e-009     4.5026170e-009     1.6449286e-012     2.7958055e-012     4.8362380e-013     2.3597017e-012     8.9911306e-012     1.0439201e-013     3.3932109e-014     6.3566183e-012     0.0000000e+000     2.7617644e-008     1.7177013e-014     1.2785204e-012     1.7746381e-012     9.1317864e-013     3.0916673e-006     6.7469566e-012     8.8788138e-009     5.2064472e-014     8.2186381e-012     6.3107842e-008     1.0758685e-003     1.1451211e-019   6.9074616e-004   2.3275830e-007   1.5378993e+000   3.4804830e+001                0                0
   4.5935012e-002  -1.7513452e-002  -5.6220750e-002  -2.1097191e-001   1.2217467e-001  -2.8707916e+000   8.3554381e+002   4.5342912e+005     1.2071995e-007     1.3886623e-001     7.5093677e-001     7.4495146e-002     3.4824103e-002     1.3423424e-005     2.2689062e-008     1.0513261e-007     5.6680516e-009     3.7127556e-008     5.4764498e-007     6.6028471e-007     1.4554664e-007     5.7728346e-013     1.4038770e-009     5.1171917e-010     1.3534789e-011     1.0476440e-016     3.0586558e-008     2.8221500e-008     5.3078923e-011     1.8649840e-012     3.0280264e-012     1.9313180e-011     2.2123774e-010     1.8735893e-012     8.1721881e-013     2.1011879e-010     0.0000000e+000     1.2718637e-007     4.1389587e-014     9.4412315e-012     1.5010485e-011     5.4010878e-012     4.2812378e-006     2.0608606e-011     2.2048504e-008     2.8698068e-014     1.0343175e-011     8.8048982e-008     8.5810727e-004     3.8157610e-021   5.5170148e-004   2.6700991e-007   1.1374792e+000   2.5634657e+001                0                0
   4.2175059e-002  -1.6734741e-002  -5.6220750e-002  -1.5549986e-001   8.5747325e-002  -2.5440119e+000   9.2433680e+002   4.5342806e+005     2.0889468e-008     1.2217464e-001     7.4755841e-001     8.8053948e-002     4.1163166e-002     9.1711571e-006     1.3174035e-008     5.8446972e-008     3.7829481e-009     1.3542681e-008     2.5907852e-007     6.0197998e-007     4.8730761e-007     1.7543605e-012     3.8829062e-009     6.1389072e-010     8.9161439e-012     7.5000107e-016     1.1929619e-008     6.0605626e-009     2.1123664e-012     2.9767857e-012     6.5190361e-013     3.2736223e-012     1.3019209e-011     1.5114725e-013     4.8966878e-014     8.0541654e-012     0.0000000e+000     3.5491784e-008     2.0129568e-014     1.6995659e-012     2.4695087e-012     1.2180416e-012     3.3666456e-006     8.1913481e-012     1.0537902e-008     5.3879669e-014     9.4799084e-012     6.8762417e-008     1.0357099e-003     7.0567893e-020   6.7373273e-004   2.1559758e-007   1.5100886e+000   3.3846497e+001                0                0
   4.5935012e-002  -1.7513452e-002  -6.0220750e-002  -1.8209387e-001   1.0552154e-001  -3.0422693e+000   8.2494180e+002   4.5343039e+005     1.5975229e-007     1.4144303e-001     7.5157183e-001     7.2330538e-002     3.3804641e-002     1.4750447e-005     2.5458031e-008     1.1891936e-007     6.2696803e-009     4.2170116e-008     6.2738742e-007     6.7966860e-007     1.2250424e-007     4.6201570e-013     1.3154901e-009     4.4174481e-010     1.3124990e-011     6.9191092e-017     3.5752368e-008     3.3769630e-008     6.6097014e-011     1.6038100e-012     3.4450247e-012     2.2894594e-011     3.4120150e-010     2.6839985e-012     1.2557907e-012     2.7784589e-010     0.0000000e+000     1.5878997e-007     4.3995825e-014     1.1509394e-011     1.7908105e-011     6.2780993e-012     4.6201309e-006     2.2587030e-011     2.5497319e-008     2.3314181e-014     8.7712637e-012     9.5187113e-008     8.2845569e-004     2.1659130e-021   5.3862212e-004   2.5087256e-007   1.1171349e+000   2.5086119e+001                0                0
   4.2175059e-002  -1.6734741e-002  -6.0220750e-002  -1.3167553e-001   7.7233018e-002  -2.7006217e+000   9.0949229e+002   4.5342946e+005     3.1569899e-008     1.2557405e-001     7.4836735e-001     8.5217806e-002     3.9828140e-002     1.0260000e-005     1.5263355e-008     6.8236150e-008     4.2349975e-009     1.7959944e-008     3.1346394e-007     6.4709622e-007     4.0927762e-007     1.4934605e-012     3.2803535e-009     6.5188701e-010     9.9134079e-012     5.6750934e-016     1.5548142e-008     8.6866278e-009     2.7988664e-012     2.9845609e-012     9.5399008e-013     4.9969222e-012     2.2539111e-011     2.5767418e-013     8.6036369e-014     1.1120654e-011     0.0000000e+000     4.7951776e-008     2.4630214e-014     2.4127367e-012     3.7841289e-012     1.7234982e-012     3.6473845e-006     9.7073489e-012     1.2678966e-008     5.2242974e-014     1.0871650e-011     7.4564355e-008     9.9708160e-004     4.0293944e-020   6.5584334e-004   2.0366087e-007   1.4721183e+000   3.2747330e+001                0                0
   6.0365477e-002  -1.7651986e-002  -4.8220750e-002  -9.2480912e-002  -1.5268440e-001  -2.7431985e+000   6.0210644e+002   4.5342775e+005     1.3895640e-006     1.8074932e-001     7.5877155e-001     4.0767401e-002     1.9075282e-002     2.6313055e-005     5.0236262e-008     3.0535491e-007     1.3536244e-008     6.7864999e-008     1.2510482e-006     3.6206273e-007     2.1788048e-009     9.2524671e-015     1.7536313e-009     4.5852039e-013     2.1758554e-012     3.0124743e-019     9.0153589e-008     4.2161993e-008     2.5839188e-008     5.2607618e-014     3.3454744e-014     2.0871215e-013     1.8631337e-009     7.9405656e-013     3.5234444e-012     6.0085555e-008     0.0000000e+000     5.6487611e-007     5.2956959e-014     4.8057924e-010     6.9479298e-013     2.1183265e-012     7.1200760e-006     1.8190008e-010     8.3995494e-008     3.8527248e-016     2.9594177e-016     1.5254010e-007     5.9854615e-004     7.5053378e-025   3.3091241e-004   3.0319884e-007   2.6885293e-001   4.3349506e+001                0                0
   5.9921433e-002  -2.0501926e-002  -4.8220750e-002  -2.4583838e-002   1.9802809e-001  -2.7968936e+000   5.3702826e+002   4.5342773e+005     5.5703500e-006     1.9651171e-001     7.6258413e-001     2.7570371e-002     1.2906769e-002     2.5034473e-005     4.7167561e-008     3.1692253e-007     1.3781807e-008     6.7650229e-008     1.0773216e-006     2.9508961e-007     1.5060061e-009     4.9541796e-015     1.4597255e-009     6.1312186e-013     1.9280101e-012     4.1980352e-019     9.0211889e-008     3.8804949e-008     2.5499201e-008     3.6914675e-014     2.6996847e-014     1.7513579e-013     1.3786707e-009     6.4111820e-013     4.0465310e-012     5.5254541e-008     0.0000000e+000     5.6554681e-007     4.9840518e-014     4.9102783e-010     5.7401874e-013     1.7149216e-012     6.6284653e-006     1.8163860e-010     9.1544071e-008     2.9327983e-016     2.3701315e-015     1.4383137e-007     3.8695571e-004     7.2801548e-024   2.1058516e-004   3.3958413e-007   2.0193437e-001   2.8218073e+001                0                0
   6.0365477e-002  -1.7651986e-002  -5.2220750e-002  -8.4464616e-002  -1.4435058e-001  -3.0738878e+000   5.9452769e+002   4.5342869e+005     1.5324406e-006     1.8300924e-001     7.5934411e-001     3.8857345e-002     1.8180046e-002     2.8972868e-005     5.5379836e-008     3.3914413e-007     1.4981098e-008     7.4848856e-008     1.3651253e-006     3.9692714e-007     2.8380368e-009     1.4061007e-014     1.9913523e-009     1.1762260e-012     3.6898742e-012     6.1657131e-019     9.9673666e-008     4.6902475e-008     2.8461079e-008     8.4331154e-014     5.9343043e-014     3.9434290e-013     2.1869266e-009     1.0848528e-012     4.6319143e-012     6.6278033e-008     0.0000000e+000     6.2703726e-007     8.0247486e-014     5.7168743e-010     8.6851095e-013     2.8679916e-012     7.8174057e-006     2.0946801e-010     9.3733999e-008     6.3218822e-016     3.3312891e-015     1.6768853e-007     5.6755319e-004     3.1720028e-024   3.1484669e-004   2.9519337e-007   2.8320334e-001   4.6866179e+001                0                0
   5.9921433e-002  -2.0501926e-002  -5.2220750e-002  -4.4435528e-002   1.7331407e-001  -3.1247045e+000   5.3479937e+002   4.5342861e+005     4.4185515e-006     1.9714100e-001     7.6275383e-001     2.7034735e-002     1.2653277e-002     2.5584339e-005     4.8177355e-008     3.2476291e-007     1.4119507e-008     6.9283826e-008     1.0967459e-006     3.0179613e-007     1.5737747e-009     5.0734611e-015     1.4997467e-009     6.6055034e-013     1.9130318e-012     4.3390508e-019     9.2380862e-008     3.9780644e-008     2.5857384e-008     3.7661437e-014     2.7778651e-014     1.8022903e-013     1.3668315e-009     6.3478442e-013     4.0536501e-012     5.5963813e-008     0.0000000e+000     5.7868192e-007     5.1089060e-014     4.9105022e-010     5.9023317e-013     1.6943857e-012     6.7724029e-006     1.7990945e-010     9.3942189e-008     2.9926359e-016     2.6829928e-015     1.4700889e-007     3.7749683e-004     6.2125609e-024   2.0557151e-004   3.3642057e-007   2.2061063e-001   3.2221936e+001                0                0
   5.0593260e-002  -2.0478207e-002  -4.8220750e-002  -2.7477730e-001   1.9184862e-001  -2.8005927e+000   7.3415686e+002   4.5342714e+005     3.4898828e-007     1.5645397e-001     7.5422165e-001     6.0352822e-002     2.8229895e-002     1.5064577e-005     2.8198521e-008     1.4297007e-007     6.8118191e-009     3.8241298e-008     7.4279227e-007     4.2755219e-007     2.2661940e-008     8.4678723e-014     1.8697808e-009     5.0544495e-011     1.4259764e-011     1.1520227e-017     4.6824946e-008     3.7302594e-008     1.1169565e-009     3.9370091e-013     8.5419609e-013     6.8811341e-012     1.0856933e-009     3.4090507e-012     3.4045455e-012     4.3703323e-009     0.0000000e+000     2.6718103e-007     4.1158710e-014     3.8196040e-011     5.6924367e-012     6.2932342e-012     4.3471856e-006     4.1010591e-011     3.4536235e-008     3.6949439e-015     4.0551882e-013     9.0892257e-008     7.2001104e-004     2.8008869e-022   4.3703467e-004   3.5333667e-007   7.2156147e-001   1.7526434e+001                0                0
   5.0593260e-002  -2.0478207e-002  -5.2220750e-002  -2.3799657e-001   1.8175875e-001  -3.0068496e+000   7.3231600e+002   4.5342795e+005     3.8326599e-007     1.5754934e-001     7.5458711e-001     5.9377863e-002     2.7766528e-002     1.6576774e-005     3.1033591e-008     1.5734036e-007     7.4957819e-009     4.2108549e-008     8.1755686e-007     4.7030176e-007     2.4385294e-008     9.1306871e-014     2.0527704e-009     5.4740184e-011     1.5688235e-011     1.2093098e-017     5.1532778e-008     4.1094258e-008     1.2283291e-009     4.2878676e-013     9.4507723e-013     7.6160965e-012     1.1959132e-009     3.7597037e-012     3.7494732e-012     4.7929504e-009     0.0000000e+000     2.9409047e-007     4.5304920e-014     4.2294150e-011     6.2999545e-012     6.9289403e-012     4.7830099e-006     4.5151556e-011     3.8008646e-008     3.9852784e-015     4.2483832e-013     1.0000518e-007     6.9533525e-004     2.3869752e-022   4.2931199e-004   3.2558866e-007   7.2955198e-001   1.7521788e+001                0                0
   5.8464696e-002  -2.4100133e-002  -4.8220750e-002  -2.4583838e-002   1.9802809e-001  -2.7968936e+000   5.3702826e+002   4.5342773e+005     5.5703500e-006     1.9651171e-001     7.6258413e-001     2.7570371e-002     1.2906769e-002     2.5034473e-005     4.7167561e-008     3.1692253e-007     1.3781807e-008     6.7650229e-008     1.0773216e-006     2.9508961e-007     1.5060061e-009     4.9541796e-015     1.4597255e-009     6.1312186e-013     1.9280101e-012     4.1980352e-019     9.0211889e-008     3.8804949e-008     2.5499201e-008     3.6914675e-014     2.6996847e-014     1.7513579e-013     1.3786707e-009     6.4111820e-013     4.0465310e-012     5.5254541e-008     0.0000000e+000     5.6554681e-007     4.9840518e-014     4.9102783e-010     5.7401874e-013     1.7149216e-012     6.6284653e-006     1.8163860e-010     9.1544071e-008     2.9327983e-016     2.3701315e-015     1.4383137e-007     3.8695571e-004     7.2801548e-024   2.1058516e-004   3.3958413e-007   2.0193437e-001   2.8218073e+001                0                0
   5.8464696e-002  -2.4100133e-002  -5.2220750e-002  -4.4435528e-002   1.7331407e-001  -3.1247045e+000   5.3479937e+002   4.5342861e+005     4.4185515e-006     1.9714100e-001     7.6275383e-001     2.7034735e-002     1.2653277e-002     2.5584339e-005     4.8177355e-008     3.2476291e-007     1.4119507e-008     6.9283826e-008     1.0967459e-006     3.0179613e-007     1.5737747e-009     5.0734611e-015     1.4997467e-009     6.6055034e-013     1.9130318e-012     4.3390508e-019     9.2380862e-008     3.9780644e-008     2.5857384e-008     3.7661437e-014     2.7778651e-014     1.8022903e-013     1.3668315e-009     6.3478442e-013     4.0536501e-012     5.5963813e-008     0.0000000e+000     5.7868192e-007     5.1089060e-014     4.9105022e-010     5.9023317e-013     1.6943857e-012     6.7724029e-006     1.7990945e-010     9.3942189e-008     2.9926359e-016     2.6829928e-015     1.4700889e-007     3.7749683e-004     6.2125609e-024   2.0557151e-004   3.3642057e-007   2.2061063e-001   3.2221936e+001                0                0
   6.0365477e-002  -1.7651986e-002  -5.6220750e-002  -9.7993578e-002  -1.2743047e-001  -3.2302534e+000   5.8895411e+002   4.5342986e+005     1.7110337e-006     1.8473594e-001     7.5977857e-001     3.7398436e-002     1.7496608e-002     3.1039061e-005     5.9327698e-008     3.6578406e-007     1.6121684e-008     8.0363374e-008     1.4546471e-006     4.1604343e-007     2.8267553e-009     1.3097394e-014     2.0891231e-009     1.2891496e-012     3.8588377e-012     6.9770266e-019     1.0715794e-007     4.9725764e-008     3.1166573e-008     7.9347291e-014     5.7777246e-014     3.9425673e-013     2.1327197e-009     1.0897515e-012     4.6929844e-012     7.1998371e-008     0.0000000e+000     6.7536979e-007     7.3834561e-014     6.0432940e-010     8.9271868e-013     2.9989707e-012     8.3554547e-006     2.2189788e-010     1.0149748e-007     5.9793062e-016     3.3771833e-015     1.7940628e-007     5.4571710e-004     3.4979600e-024   3.0307061e-004   2.9092113e-007   2.9706240e-001   5.0348150e+001                0                0
   5.9921433e-002  -2.0501926e-002  -5.6220750e-002  -9.1502748e-002   1.3403741e-001  -3.3272425e+000   5.3403835e+002   4.5342979e+005     3.6164360e-006     1.9733542e-001     7.6280869e-001     2.6869126e-002     1.2572417e-002     2.5217214e-005     4.7513011e-008     3.2027482e-007     1.3925109e-008     6.8318988e-008     1.0813058e-006     2.9790677e-007     1.5529925e-009     5.1933862e-015     1.4852383e-009     6.6319305e-013     1.9359255e-012     4.2915989e-019     9.1095631e-008     3.9260741e-008     2.5458553e-008     3.8832640e-014     2.8733418e-014     1.8611229e-013     1.3908194e-009     6.3566117e-013     4.0854106e-012     5.5173621e-008     0.0000000e+000     5.7070506e-007     5.3565367e-014     4.9534139e-010     5.9230873e-013     1.6596582e-012     6.6775619e-006     1.8038370e-010     9.2646394e-008     3.0788609e-016     2.6699786e-015     1.4495502e-007     3.7597368e-004     4.7208382e-024   2.0396630e-004   3.3878615e-007   2.3834750e-001   3.6184943e+001                0                0
   6.0365477e-002  -1.7651986e-002  -6.0220750e-002  -9.6534041e-002  -1.1385941e-001  -3.5262197e+000   5.8508700e+002   4.5343112e+005     1.8091625e-006     1.8581763e-001     7.6006518e-001     3.6474615e-002     1.7063618e-002     3.2548459e-005     6.2240072e-008     3.8463667e-007     1.6936612e-008     8.4326555e-008     1.5236751e-006     4.3062515e-007     2.7012956e-009     1.2456441e-014     2.1564790e-009     1.2257940e-012     3.9861548e-012     6.9872863e-019     1.1247666e-007     5.1754380e-008     3.3208518e-008     7.6569200e-014     5.5397061e-014     3.7956466e-013     2.1997357e-009     1.1194095e-012     4.9229510e-012     7.6536436e-008     0.0000000e+000     7.0996375e-007     7.3678623e-014     6.4622836e-010     8.9958050e-013     3.1018842e-012     8.7537629e-006     2.3884330e-010     1.0688199e-007     5.7888589e-016     2.5094889e-015     1.8803190e-007     5.3205715e-004     3.1618340e-024   2.9589151e-004   2.9067148e-007   3.1369674e-001   5.4635762e+001                0                0
   5.9921433e-002  -2.0501926e-002  -6.0220750e-002  -9.1453558e-002   1.0722359e-001  -3.5571246e+000   5.3466648e+002   4.5343101e+005     3.0616181e-006     1.9721148e-001     7.6279261e-001     2.6965817e-002     1.2614759e-002     2.4914571e-005     4.7000716e-008     3.1588428e-007     1.3739623e-008     6.7414438e-008     1.0720809e-006     2.9538462e-007     1.5361992e-009     5.5760289e-015     1.4778848e-009     6.9238041e-013     2.0612854e-012     4.4028011e-019     8.9901410e-008     3.8811015e-008     2.5202550e-008     4.1720470e-014     3.1170678e-014     2.0230457e-013     1.4707202e-009     6.6275425e-013     4.2266434e-012     5.4828768e-008     0.0000000e+000     5.6362134e-007     5.7609199e-014     5.1231600e-010     6.0309280e-013     1.6756532e-012     6.6019723e-006     1.8602731e-010     9.1267060e-008     3.3006215e-016     2.9412283e-015     1.4326930e-007     3.7793839e-004     3.9204331e-024   2.0439074e-004   3.4409478e-007   2.5881427e-001   4.0944383e+001                0                0
   5.0593260e-002  -2.0478207e-002  -5.6220750e-002  -2.1413566e-001   1.6274546e-001  -3.1658810e+000   7.2843368e+002   4.5342913e+005     4.2827185e-007     1.5889822e-001     7.5498285e-001     5.8207499e-002     2.7212736e-002     1.8026953e-005     3.3834931e-008     1.7224540e-007     8.1757983e-009     4.5668826e-008     8.9391130e-007     4.9664249e-007     2.2716992e-008     9.7960072e-014     2.2505149e-009     5.2003428e-011     1.7107366e-011     1.1947441e-017     5.6669626e-008     4.4270672e-008     1.5293912e-009     4.7144492e-013     9.7053946e-013     7.8574533e-012     1.4188395e-009     4.1975369e-012     4.3635141e-012     5.9045466e-009     0.0000000e+000     3.2445528e-007     5.3410921e-014     5.3365705e-011     6.5067722e-012     8.0462685e-012     5.1852918e-006     5.5167399e-011     4.1787732e-008     4.2877849e-015     4.0859101e-013     1.0848933e-007     6.7279142e-004     2.0694683e-022   4.2136767e-004   3.0338344e-007   7.3084716e-001   1.7462547e+001                0                0
   5.0593260e-002  -2.0478207e-002  -6.0220750e-002  -1.8494617e-001   1.3989029e-001  -3.3746672e+000   7.2312779e+002   4.5343053e+005     4.9291164e-007     1.6042350e-001     7.5539222e-001     5.6905194e-002     2.6598326e-002     1.9493464e-005     3.6704756e-008     1.8769621e-007     8.8709430e-009     4.9260314e-008     9.7162660e-007     5.1994974e-007     2.1388692e-008     8.0315341e-014     2.4684507e-009     4.7183295e-011     1.6733516e-011     1.1006333e-017     6.2430813e-008     4.7233557e-008     1.7838463e-009     3.9628809e-013     8.2188689e-013     6.6741731e-012     1.3546187e-009     3.7887139e-012     4.1012146e-012     6.7695672e-009     0.0000000e+000     3.5719592e-007     4.7741225e-014     5.2261915e-011     5.5970658e-012     7.1009614e-012     5.5864151e-006     5.5454721e-011     4.5777754e-008     3.5185560e-015     3.3656674e-013     1.1697755e-007     6.5274681e-004     1.4190352e-022   4.1343128e-004   2.8725505e-007   7.2595889e-001   1.7352664e+001                0                0
   5.8464696e-002  -2.4100133e-002  -5.6220750e-002  -9.1502748e-002   1.3403741e-001  -3.3272425e+000   5.3403835e+002   4.5342979e+005     3.6164360e-006     1.9733542e-001     7.6280869e-001     2.6869126e-002     1.2572417e-002     2.5217214e-005     4.7513011e-008     3.2027482e-007     1.3925109e-008     6.8318988e-008     1.0813058e-006     2.9790677e-007     1.5529925e-009     5.1933862e-015     1.4852383e-009     6.6319305e-013     1.9359255e-012     4.2915989e-019     9.1095631e-008     3.9260741e-008     2.5458553e-008     3.8832640e-014     2.8733418e-014     1.8611229e-013     1.3908194e-009     6.3566117e-013     4.0854106e-012     5.5173621e-008     0.0000000e+000     5.7070506e-007     5.3565367e-014     4.9534139e-010     5.9230873e-013     1.6596582e-012     6.6775619e-006     1.8038370e-010     9.2646394e-008     3.0788609e-016     2.6699786e-015     1.4495502e-007     3.7597368e-004     4.7208382e-024   2.0396630e-004   3.3878615e-007   2.3834750e-001   3.6184943e+001                0                0
   5.8464696e-002  -2.4100133e-002  -6.0220750e-002  -9.1453558e-002   1.0722359e-001  -3.5571246e+000   5.3466648e+002   4.5343101e+005     3.0616181e-006     1.9721148e-001     7.6279261e-001     2.6965817e-002     1.2614759e-002     2.4914571e-005     4.7000716e-008     3.1588428e-007     1.3739623e-008     6.7414438e-008     1.0720809e-006     2.9538462e-007     1.5361992e-009     5.5760289e-015     1.4778848e-009     6.9238041e-013     2.0612854e-012     4.4028011e-019     8.9901410e-008     3.8811015e-008     2.5202550e-008     4.1720470e-014     3.1170678e-014     2.0230457e-013     1.4707202e-009     6.6275425e-013     4.2266434e-012     5.4828768e-008     0.0000000e+000     5.6362134e-007     5.7609199e-014     5.1231600e-010     6.0309280e-013     1.6756532e-012     6.6019723e-006     1.8602731e-010     9.1267060e-008     3.3006215e-016     2.9412283e-015     1.4326930e-007     3.7793839e-004     3.9204331e-024   2.0439074e-004   3.4409478e-007   2.5881427e-001   4.0944383e+001                0                0
   3.9374309e-002  -1.6154686e-002  -4.8220750e-002  -1.1403487e-001   1.1676823e-001  -1.9865707e+000   1.0253150e+003   4.5342549e+005     5.3544894e-010     1.0108409e-001     7.4301466e-001     1.0532357e-001     4.9263369e-002     3.9533215e-006     4.3432873e-009     1.6662749e-008     1.7072020e-009     8.8766880e-010     7.1924269e-008     3.1040410e-007     1.2459219e-006     2.7329871e-012     8.4979345e-009     1.3225230e-010     9.7819182e-013     7.8110279e-016     1.0510735e-009     2.1607999e-010     1.1657491e-014     8.1933644e-013     1.5352263e-014     5.8491423e-014     7.1405439e-014     1.1609261e-015     2.6935308e-016     4.1912107e-014     0.0000000e+000     2.6343105e-009     2.1712921e-015     6.1395344e-014     4.2716159e-014     4.4978996e-014     1.9904847e-006     1.4588502e-012     2.3785764e-009     1.8186431e-014     9.1907946e-013     4.0411705e-008     1.3066528e-003     1.1264540e-018   8.3297327e-004   1.7284956e-007   1.9340506e+000   4.4032906e+001                0                0
   3.9374309e-002  -1.6154686e-002  -5.2220750e-002  -1.0397809e-001   1.1076566e-001  -2.1390371e+000   1.0125009e+003   4.5342661e+005     9.7061938e-010     1.0436363e-001     7.4383576e-001     1.0257116e-001     4.7963130e-002     4.5600510e-006     5.1875134e-009     2.0790262e-008     1.9447986e-009     1.4488891e-009     8.7066167e-008     3.5082119e-007     1.1080623e-006     3.0842940e-012     8.7488791e-009     1.9878237e-010     1.8176000e-012     1.1069177e-015     1.5817728e-009     3.8537511e-010     1.4909785e-014     1.2517385e-012     3.1362808e-014     1.1837303e-013     1.1760594e-013     2.1326958e-015     4.4291911e-016     4.9587862e-014     0.0000000e+000     4.1331644e-009     3.7594280e-015     1.1588629e-013     8.6358065e-014     8.5276222e-014     2.1675850e-006     2.2560522e-012     3.0734442e-009     2.7421282e-014     1.7405039e-012     4.4057252e-008     1.2579587e-003     9.8087585e-019   8.1315843e-004   1.6101720e-007   1.9088461e+000   4.3133648e+001                0                0
   3.9374309e-002  -1.6154686e-002  -5.6220750e-002  -8.6995424e-002   9.9230852e-002  -2.2865109e+000   9.9749880e+002   4.5342785e+005     1.7389335e-009     1.0794283e-001     7.4470023e-001     9.9582507e-002     4.6554136e-002     5.2636132e-006     6.2380341e-009     2.5796371e-008     2.2174502e-009     2.3185690e-009     1.0238554e-007     3.9578297e-007     9.9100649e-007     2.6815655e-012     7.4244680e-009     2.4195686e-010     2.2779526e-012     9.6326777e-016     2.4002462e-009     6.1651385e-010     2.0528739e-014     1.4983939e-012     5.6244684e-014     2.1948944e-013     2.1268891e-013     4.1613854e-015     8.0881652e-016     6.2456957e-014     0.0000000e+000     6.3757760e-009     5.2139322e-015     1.8775861e-013     1.6073323e-013     1.3807983e-013     2.3655310e-006     2.5344277e-012     3.9532504e-009     3.1478862e-014     2.4812857e-012     4.8130441e-008     1.2110707e-003     5.6172638e-019   7.9255964e-004   1.5270715e-007   1.8695411e+000   4.1914554e+001                0                0
   3.9374309e-002  -1.6154686e-002  -6.0220750e-002  -6.4087659e-002   8.7692417e-002  -2.4416236e+000   9.8031903e+002   4.5342925e+005     3.1969618e-009     1.1181945e-001     7.4560571e-001     9.6361096e-002     4.5038059e-002     6.0358711e-006     7.4565952e-009     3.1578382e-008     2.5215288e-009     3.6433978e-009     1.2524779e-007     4.4356603e-007     8.6773962e-007     2.7521065e-012     7.3037460e-009     3.3014909e-010     3.5610467e-012     1.1267923e-015     3.5604804e-009     1.0778880e-009     3.1326174e-014     2.0154545e-012     1.0990313e-013     4.4108702e-013     4.4514752e-013     8.9427864e-015     1.7211286e-015     9.0181512e-014     0.0000000e+000     9.6713803e-009     8.0723323e-015     3.3196801e-013     3.2395772e-013     2.4551330e-013     2.5790199e-006     3.5086202e-012     5.0143009e-009     4.1372354e-014     4.0341671e-012     5.2521629e-008     1.1655133e-003     4.2792075e-019   7.7094846e-004   1.4784197e-007   1.8178071e+000   4.0447165e+001                0                0
   4.5747755e-002  -2.0000000e-003  -4.8220750e-002   6.1242654e-002   1.1046802e-001  -2.2946639e+000   1.0390103e+003   4.5342555e+005     2.1186632e-010     9.8256463e-002     7.4238427e-001     1.0769308e-001     5.0372610e-002     3.7072551e-006     3.9291588e-009     1.4078220e-008     1.6322978e-009     4.9924207e-010     6.7119358e-008     2.9965219e-007     1.5557745e-006     3.0175722e-012     1.0070409e-008     1.0351896e-010     6.6939261e-013     7.6479341e-016     6.8306418e-010     1.1368427e-010     6.4428981e-016     6.4280388e-013     5.7646499e-015     1.9639072e-014     6.5561355e-015     1.9889010e-016     2.3801674e-017     8.7679566e-016     0.0000000e+000     1.5707681e-009     1.3703484e-015     3.0054052e-014     1.4116456e-014     2.2307769e-014     2.0093442e-006     1.1906918e-012     1.9219189e-009     1.4660297e-014     5.2343969e-013     4.0729363e-008     1.2858632e-003     1.4123172e-018   8.2641784e-004   1.7758050e-007   1.7999744e+000   4.3397700e+001                0                0
   4.1747755e-002  -2.0000000e-003  -4.8220750e-002   2.3173423e-002   1.0584789e-001  -2.0532232e+000   1.0606258e+003   4.5342541e+005     4.9502380e-011     9.4167830e-002     7.4158457e-001     1.1097162e-001     5.1906875e-002     2.7467478e-006     2.8334064e-009     8.8681077e-009     1.2501877e-009     1.7999642e-010     5.1360502e-008     2.3169736e-007     1.6750822e-006     3.0861832e-012     1.1267778e-008     6.2517374e-011     3.6613829e-013     6.8493140e-016     3.1345760e-010     4.7502318e-011     1.8118261e-016     3.8210676e-013     1.2973747e-015     4.2184544e-015     8.8097327e-016     3.2208355e-017     3.0521013e-018     1.0033990e-016     0.0000000e+000     5.9854697e-010     5.8026322e-016     1.0110925e-014     3.0067492e-015     8.1024972e-015     1.6589507e-006     8.5044183e-013     1.1424952e-009     9.1455751e-015     1.6742574e-013     3.3540447e-008     1.3626833e-003     2.7537932e-018   8.7407264e-004   1.4393198e-007   1.9985361e+000   4.6595631e+001                0                0
   4.5747755e-002  -6.0000000e-003  -4.8220750e-002   6.0755070e-003   1.8868732e-001  -2.3615493e+000   1.0080756e+003   4.5342576e+005     1.2085982e-009     1.0416833e-001     7.4355768e-001     1.0290425e-001     4.8132975e-002     4.8518836e-006     5.5878013e-009     2.2618867e-008     2.0624366e-009     1.7245894e-009     9.3940888e-008     3.7089948e-007     1.0978746e-006     3.0547681e-012     8.7191050e-009     2.2018784e-010     2.0298932e-012     1.1212807e-015     1.8445730e-009     4.5665495e-010     8.1926760e-015     1.3807857e-012     3.9462749e-014     1.4761669e-013     1.0606261e-013     2.3531216e-015     4.0294597e-016     2.1327251e-014     0.0000000e+000     4.8453036e-009     4.3577899e-015     1.3873894e-013     1.0752594e-013     1.0213545e-013     2.2693195e-006     2.4147154e-012     3.3821024e-009     2.9863743e-014     2.1067041e-012     4.6138296e-008     1.2279819e-003     8.3137777e-019   7.8470314e-004   1.9905257e-007   1.6885924e+000   4.0075559e+001                0                0
   4.1747755e-002  -6.0000000e-003  -4.8220750e-002  -2.0498863e-002   1.6112554e-001  -2.1123217e+000   1.0406188e+003   4.5342559e+005     2.1073052e-010     9.8052896e-002     7.4235379e-001     1.0782831e-001     5.0436612e-002     3.4583788e-006     3.6706333e-009     1.3155464e-008     1.5229613e-009     4.7739122e-010     6.2733231e-008     2.7951919e-007     1.4519769e-006     2.8150954e-012     9.4035766e-009     9.7195294e-011     6.3494819e-013     7.1401514e-016     6.4717158e-010     1.1000511e-010     9.0870276e-016     6.0309709e-013     5.8117337e-015     2.0150865e-014     8.9508843e-015     2.3214355e-016     3.3126526e-017     1.8991035e-015     0.0000000e+000     1.4938055e-009     1.2999442e-015     2.9226379e-014     1.4521519e-014     2.1689691e-014     1.8739962e-006     1.1183069e-012     1.7986021e-009     1.3736415e-014     5.0069651e-013     3.7985609e-008     1.3211948e-003     1.4742397e-018   8.4453244e-004   1.6141382e-007   1.9198205e+000   4.4463688e+001                0                0
   4.5747755e-002  -2.0000000e-003  -5.2220750e-002   6.0850892e-002   1.0722292e-001  -2.4560821e+000   1.0244979e+003   4.5342664e+005     4.4535970e-010     1.0209085e-001     7.4334044e-001     1.0447399e-001     4.8852592e-002     4.3384173e-006     4.7399704e-009     1.8148745e-008     1.8738904e-009     8.8141836e-010     7.8071578e-008     3.4132581e-007     1.3750084e-006     3.0118086e-012     9.3488761e-009     1.4273217e-010     1.0243608e-012     8.6249756e-016     1.0758455e-009     1.9832681e-010     1.1546596e-015     8.9220697e-013     1.2505514e-014     4.3453563e-014     1.5136331e-014     4.7297045e-016     5.5356055e-017     1.2583973e-015     0.0000000e+000     2.6637619e-009     2.2688967e-015     5.6608623e-014     3.1333520e-014     4.1532134e-014     2.1909041e-006     1.5638406e-012     2.5732966e-009     1.9917519e-014     9.4866232e-013     4.4479591e-008     1.2337158e-003     1.0170105e-018   8.0431728e-004   1.6536342e-007   1.7764419e+000   4.2453966e+001                0                0
   4.1747755e-002  -2.0000000e-003  -5.2220750e-002   2.4842975e-002   1.0306854e-001  -2.2138625e+000   1.0465406e+003   4.5342653e+005     1.3098750e-010     9.7834142e-002     7.4249599e-001     1.0789776e-001     5.0454870e-002     3.2479763e-006     3.4073470e-009     1.1878634e-008     1.4403697e-009     3.5919626e-010     5.9573837e-008     2.6512656e-007     1.4881148e-006     3.1618236e-012     1.0609361e-008     9.0769490e-011     6.0386963e-013     8.2254237e-016     5.1481446e-010     8.7469368e-011     3.7238802e-016     5.6929109e-013     3.6930154e-015     1.2186561e-014     2.5718635e-015     9.9432482e-017     8.8859981e-018     1.3512433e-016     0.0000000e+000     1.1585818e-009     1.1282737e-015     2.2556933e-014     8.7147337e-015     1.7141398e-014     1.8053003e-006     1.1459018e-012     1.5966503e-009     1.3352790e-014     3.9501172e-013     3.6572897e-008     1.3103060e-003     2.0078430e-018   8.5222924e-004   1.3612424e-007   1.9734369e+000   4.5721032e+001                0                0
   4.5747755e-002  -6.0000000e-003  -5.2220750e-002   8.8138557e-003   1.7943667e-001  -2.5252365e+000   9.9468397e+002   4.5342683e+005     1.8351471e-009     1.0775232e-001     7.4446226e-001     9.9888768e-002     4.6708944e-002     5.5641912e-006     6.6023832e-009     2.7323508e-008     2.3431401e-009     2.4688339e-009     1.0826143e-007     4.1814326e-007     1.0397528e-006     2.8029341e-012     7.7559300e-009     2.5635214e-010     2.4004145e-012     1.0078860e-015     2.5554412e-009     6.4736023e-010     1.2009194e-014     1.5874670e-012     5.9130589e-014     2.2848939e-013     1.8356527e-013     4.0097333e-015     7.0267708e-016     2.9382107e-014     0.0000000e+000     6.7766349e-009     5.5310135e-015     1.9739768e-013     1.6708423e-013     1.4533972e-013     2.4964332e-006     2.6654595e-012     4.1910318e-009     3.3302768e-014     2.6456163e-012     5.0795143e-008     1.1779597e-003     5.2403945e-019   7.6376993e-004   1.8437729e-007   1.6678834e+000   3.9229533e+001                0                0
   4.1747755e-002  -6.0000000e-003  -5.2220750e-002  -1.6667235e-002   1.5333527e-001  -2.2732959e+000   1.0269929e+003   4.5342669e+005     4.3104154e-010     1.0160135e-001     7.4324156e-001     1.0484969e-001     4.9029641e-002     4.0445781e-006     4.4226660e-009     1.6919230e-008     1.7474862e-009     8.3358884e-010     7.2913747e-008     3.1825858e-007     1.2893372e-006     2.8070917e-012     8.7383632e-009     1.3329304e-010     9.6202867e-013     8.0083991e-016     1.0127920e-009     1.8946513e-010     1.4667621e-015     8.3237733e-013     1.2242574e-014     4.3105161e-014     1.8476229e-014     5.1333592e-016     6.8498904e-017     2.4679458e-015     0.0000000e+000     2.5100128e-009     2.1301739e-015     5.4165272e-014     3.1139541e-014     3.9753214e-014     2.0439866e-006     1.4593862e-012     2.4010900e-009     1.8556564e-014     8.9477807e-013     4.1495490e-008     1.2699171e-003     1.0657141e-018   8.2326655e-004   1.5148676e-007   1.8954000e+000   4.3588194e+001                0                0
   3.7747755e-002  -2.0000000e-003  -4.8220750e-002   3.7010102e-003   9.7688008e-002  -1.7816481e+000   1.0738618e+003   4.5342526e+005     1.3294227e-011     9.1294657e-002     7.4107389e-001     1.1323381e-001     5.2964428e-002     2.0038897e-006     2.0639913e-009     5.6582597e-009     9.3891125e-010     7.5292815e-011     3.9988366e-008     1.7531801e-007     1.5656000e-006     2.8772453e-012     1.0946971e-008     4.1593130e-011     2.3696045e-013     6.0355870e-016     1.6660056e-010     2.4809319e-011     8.5396267e-017     2.4703171e-013     3.4618776e-016     1.0928588e-015     1.4498307e-016     6.5656168e-018     4.6874280e-019     1.1108233e-017     0.0000000e+000     2.4826950e-010     2.6427029e-016     3.9654462e-015     7.7404909e-016     3.6879987e-015     1.3135842e-006     6.7940859e-013     6.9950539e-010     6.1783540e-015     5.8095650e-014     2.6502558e-008     1.4280666e-003     4.3747606e-018   9.1630472e-004   1.1142108e-007   2.1592660e+000   4.9248377e+001                0                0
   3.3747755e-002  -2.0000000e-003  -4.8220750e-002   1.4615620e-003   8.8509614e-002  -1.4986697e+000   1.0776723e+003   4.5342514e+005     8.3153587e-012     8.9899640e-002     7.4089179e-001     1.1427681e-001     5.3451082e-002     1.5052858e-006     1.5498682e-009     4.1919159e-009     7.0696158e-010     5.2507304e-011     3.0107526e-008     1.3208211e-007     1.2004983e-006     2.1780509e-012     8.3271798e-009     3.0678735e-011     1.7290457e-013     4.5181402e-016     1.2095971e-010     1.7755298e-011     5.8465846e-017     1.8156077e-013     2.1262284e-016     6.6382077e-016     6.6682222e-017     3.5610532e-018     2.0196125e-019     1.2399549e-018     0.0000000e+000     1.7302855e-010     1.8489807e-016     2.6962967e-015     4.6904355e-016     2.5665936e-015     9.9373414e-007     5.0599506e-013     5.1585677e-010     4.5578054e-015     3.8541606e-014     2.0045731e-008     1.4767862e-003     4.5331952e-018   9.4879796e-004   8.4862705e-008   2.2704590e+000   5.0777611e+001                0                0
   3.7747755e-002  -6.0000000e-003  -4.8220750e-002  -2.4386938e-002   1.3411984e-001  -1.8345080e+000   1.0624108e+003   4.5342538e+005     4.3774763e-011     9.3588118e-002     7.4152329e-001     1.1138329e-001     5.2098771e-002     2.4267957e-006     2.5033303e-009     7.8246375e-009     1.1049814e-009     1.5845610e-010     4.5489781e-008     2.0481145e-007     1.4841862e-006     2.7554177e-012     1.0059870e-008     5.5520507e-011     3.2711775e-013     6.1434593e-016     2.7586924e-010     4.2193650e-011     1.8642944e-016     3.3944604e-013     1.1593264e-015     3.7856647e-015     9.2264771e-016     3.0417230e-017     3.2509210e-018     1.8003531e-016     0.0000000e+000     5.2666640e-010     5.1530499e-016     8.9899446e-015     2.7000423e-015     7.2179108e-015     1.4671479e-006     7.6045249e-013     1.0076744e-009     8.1349179e-015     1.4872670e-013     2.9661871e-008     1.4008509e-003     2.8922668e-018   8.9706324e-004   1.2400178e-007   2.1086548e+000   4.8039296e+001                0                0
   3.3747755e-002  -6.0000000e-003  -4.8220750e-002  -1.2373443e-002   1.0849893e-001  -1.5447217e+000   1.0720712e+003   4.5342521e+005     1.5117138e-011     9.1097931e-002     7.4111983e-001     1.1331608e-001     5.3001597e-002     1.7213664e-006     1.7698497e-009     5.0595043e-009     7.9929032e-010     7.5545825e-011     3.3714983e-008     1.4894573e-007     1.2529073e-006     2.2933054e-012     8.6775370e-009     3.6654253e-011     2.0941916e-013     4.8956238e-016     1.5587347e-010     2.3262448e-011     8.0108974e-017     2.1940771e-013     3.9247563e-016     1.2399545e-015     1.6666795e-016     7.5210586e-018     5.3981973e-019     1.6529072e-017     0.0000000e+000     2.5198791e-010     2.6293501e-016     4.0619888e-015     8.7851178e-016     3.5757419e-015     1.1014055e-006     5.6543733e-013     6.3278114e-010     5.4010345e-015     6.3514413e-014     2.2235616e-008     1.4602635e-003     3.9457719e-018   9.3715165e-004   9.3047156e-008   2.2409895e+000   5.0199259e+001                0                0
   3.7747755e-002  -2.0000000e-003  -5.2220750e-002   5.5543767e-003   9.5234361e-002  -1.9431413e+000   1.0608263e+003   4.5342641e+005     3.9306310e-011     9.4695156e-002     7.4191551e-001     1.1038724e-001     5.1619295e-002     2.3733213e-006     2.4458877e-009     7.6433680e-009     1.0805607e-009     1.5094822e-010     4.4400383e-008     2.0029362e-007     1.4508745e-006     2.6920394e-012     9.8194025e-009     5.4033009e-011     3.1683385e-013     5.9993671e-016     2.6613940e-010     4.0244380e-011     1.3487381e-016     3.3066065e-013     1.0272860e-015     3.2901069e-015     4.7919333e-016     2.1871639e-017     1.5669732e-018     1.4721441e-017     0.0000000e+000     5.0492250e-010     4.9735030e-016     8.4829101e-015     2.3388795e-015     6.8332748e-015     1.4349926e-006     7.3993380e-013     9.8318592e-010     7.9327807e-015     1.4097357e-013     2.9012056e-008     1.3772450e-003     2.7956059e-018   8.9541608e-004   1.0769822e-007   2.1343283e+000   4.8514424e+001                0                0
   3.3747755e-002  -2.0000000e-003  -5.2220750e-002   2.5413365e-003   8.6466899e-002  -1.6641550e+000   1.0662475e+003   4.5342634e+005     1.9910695e-011     9.2945168e-002     7.4164249e-001     1.1173123e-001     5.2247721e-002     1.7580790e-006     1.8075178e-009     5.4249248e-009     8.0721703e-010     9.1625410e-011     3.2527576e-008     1.4988422e-007     1.1717076e-006     1.8918075e-012     7.0822889e-009     3.5192868e-011     1.8672565e-013     3.7838706e-016     1.7966666e-010     2.3980582e-011     6.4922171e-017     2.1233719e-013     4.6189765e-016     1.4611056e-015     1.7346762e-016     8.7707069e-018     5.4401828e-019     1.7348333e-018     0.0000000e+000     3.0993285e-010     2.8021296e-016     4.5031412e-015     1.0359139e-015     3.6716516e-015     1.0910718e-006     4.6820052e-013     6.8821097e-010     5.0872444e-015     7.0409437e-014     2.2044334e-008     1.4291505e-003     2.5916903e-018   9.2954690e-004   8.4374301e-008   2.2466413e+000   5.0205262e+001                0                0
   3.7747755e-002  -6.0000000e-003  -5.2220750e-002  -2.1048937e-002   1.2740746e-001  -1.9948867e+000   1.0493967e+003   4.5342652e+005     1.0032043e-010     9.6963615e-002     7.4236075e-001     1.0855621e-001     5.0762945e-002     2.8325847e-006     2.9561120e-009     1.0031849e-008     1.2650018e-009     2.7976147e-010     5.2178695e-008     2.3334488e-007     1.4100983e-006     2.7774775e-012     9.6891104e-009     7.4057570e-011     4.6658819e-013     6.8068754e-016     4.1876923e-010     6.7831371e-011     3.0081402e-016     4.6037644e-013     2.7335826e-015     9.0322218e-015     2.1392080e-015     7.6033973e-017     7.5349588e-018     2.2390710e-016     0.0000000e+000     9.0542910e-010     8.6074197e-016     1.6737960e-014     6.4579817e-015     1.2759829e-014     1.6107937e-006     9.3204945e-013     1.3344444e-009     1.0771524e-014     3.0127477e-013     3.2614369e-008     1.3502782e-003     2.1688898e-018   8.7627508e-004   1.1878315e-007   2.0829610e+000   4.7241145e+001                0                0
   3.3747755e-002  -6.0000000e-003  -5.2220750e-002  -1.0813437e-002   1.0455266e-001  -1.7098531e+000   1.0604737e+003   4.5342641e+005     3.2997762e-011     9.4166462e-002     7.4187662e-001     1.1075081e-001     5.1789061e-002     2.0053257e-006     2.0657003e-009     6.4588218e-009     9.1269750e-010     1.2715452e-010     3.7478689e-008     1.6917764e-007     1.2238540e-006     2.2637222e-012     8.2648557e-009     4.5539464e-011     2.6605615e-013     5.0376804e-016     2.2471101e-010     3.3845183e-011     1.1452329e-016     2.7860828e-013     8.5781199e-016     2.7452029e-015     4.0635120e-016     1.8232214e-017     1.3341422e-018     2.0415430e-017     0.0000000e+000     4.2571025e-010     4.1844328e-016     7.1117145e-015     1.9511391e-015     5.7262988e-015     1.2117996e-006     6.2181325e-013     8.3072478e-010     6.6789021e-015     1.1861344e-013     2.4499993e-008     1.4123524e-003     2.8438362e-018   9.1773116e-004   9.1627711e-008   2.2158638e+000   4.9543264e+001                0                0
   4.5747755e-002  -1.0000000e-002  -4.8220750e-002  -8.6075232e-002   2.2655206e-001  -2.4407944e+000   9.5905482e+002   4.5342602e+005     6.9659072e-009     1.1362338e-001     7.4546024e-001     9.5228511e-002     4.4542742e-002     6.7659483e-006     8.9390663e-009     3.8775687e-008     2.8014341e-009     6.2909666e-009     1.5803318e-007     4.7744824e-007     6.5028806e-007     1.9617662e-012     4.8745887e-009     3.9393810e-010     4.3246129e-012     7.8865263e-016     5.9078349e-009     2.0514264e-009     1.3480432e-013     2.1431107e-012     2.0940125e-013     9.1490447e-013     1.5154467e-012     2.4976281e-014     5.8724739e-015     4.7966569e-013     0.0000000e+000     1.6199713e-008     1.0458993e-014     5.6870029e-013     6.7848431e-013     4.2140829e-013     2.6945032e-006     4.1716652e-012     6.5091410e-009     4.1033941e-014     5.2721929e-012     5.4940085e-008     1.1342291e-003     1.8493745e-019   7.1872890e-004   2.3772686e-007   1.5158206e+000   3.5249085e+001                0                0
   4.1747755e-002  -1.0000000e-002  -4.8220750e-002  -8.7194222e-002   1.8375892e-001  -2.1835514e+000   1.0090715e+003   4.5342571e+005     1.0359822e-009     1.0422913e-001     7.4359345e-001     1.0282091e-001     4.8094022e-002     4.6697823e-006     5.3271268e-009     2.1383004e-008     1.9906063e-009     1.5259280e-009     8.9488147e-008     3.5882916e-007     1.1235980e-006     3.1387440e-012     8.8805099e-009     2.0561349e-010     1.8871367e-012     1.1326514e-015     1.6567586e-009     4.0481889e-010     1.0884364e-014     1.2939690e-012     3.3403629e-014     1.2581251e-013     1.0680714e-013     2.1441489e-015     4.0526036e-016     3.3229137e-014     0.0000000e+000     4.3324609e-009     3.9212031e-015     1.2185542e-013     9.1736877e-014     8.9812825e-014     2.2136862e-006     2.3254315e-012     3.1694892e-009     2.8292215e-014     1.8290826e-012     4.4995965e-008     1.2539320e-003     9.6469472e-019   7.9775287e-004   1.9273928e-007   1.7960553e+000   4.1268205e+001                0                0
   4.5747755e-002  -1.4000000e-002  -4.8220750e-002  -1.8280204e-001   2.1103061e-001  -2.5155232e+000   8.9960943e+002   4.5342631e+005     3.0193826e-008     1.2505242e-001     7.4779107e-001     8.5929798e-002     4.0192443e-002     9.0725035e-006     1.3687270e-008     6.1308330e-008     3.7469395e-009     1.6961539e-008     2.8596813e-007     5.6332845e-007     3.1922634e-007     1.0324913e-012     2.3918185e-009     5.5389503e-010     7.7050435e-012     3.6164391e-016     1.4648619e-008     8.3325745e-009     2.3222053e-012     2.1925865e-012     8.0559142e-013     4.2860304e-012     1.9120495e-011     2.2307307e-013     7.3486479e-014     9.2273060e-012     0.0000000e+000     4.4965964e-008     1.9524138e-014     2.0290263e-012     3.2498302e-012     1.4502084e-012     3.1870180e-006     8.3747672e-012     1.1509006e-008     3.7582046e-014     8.2436494e-012     6.5173541e-008     1.0205686e-003     3.0587043e-020   6.4049718e-004   2.8245604e-007   1.3148817e+000   3.0098154e+001                0                0
   4.1747755e-002  -1.4000000e-002  -4.8220750e-002  -1.6180121e-001   1.3621201e-001  -2.2485898e+000   9.7164207e+002   4.5342604e+005     4.5162047e-009     1.1151909e-001     7.4507669e-001     9.6898086e-002     4.5322615e-002     6.2337578e-006     7.9175852e-009     3.3871494e-008     2.5925464e-009     4.5193123e-009     1.3452584e-007     4.5068953e-007     7.7256293e-007     2.1627244e-012     5.6788128e-009     3.2649847e-010     3.3079985e-012     8.2002461e-016     4.3740855e-009     1.3657659e-009     1.4061214e-013     1.8655618e-012     1.3484738e-013     5.7566416e-013     1.0407921e-012     1.5779276e-014     3.9861707e-015     5.2282990e-013     0.0000000e+000     1.1896812e-008     8.1061841e-015     3.9047286e-013     4.2609386e-013     2.8646571e-013     2.5870152e-006     3.3765935e-012     5.5052998e-009     3.6819831e-014     4.0069323e-012     5.2711604e-008     1.1732066e-003     2.7388682e-019   7.4307170e-004   2.3007458e-007   1.6523926e+000   3.7737949e+001                0                0
   4.5747755e-002  -1.0000000e-002  -5.2220750e-002  -7.7281782e-002   2.1445651e-001  -2.6055798e+000   9.4741702e+002   4.5342704e+005     9.5842744e-009     1.1679937e-001     7.4627877e-001     9.2545948e-002     4.3275613e-002     7.6495917e-006     1.0370756e-008     4.5402615e-008     3.1619237e-009     8.2090390e-009     1.9060589e-007     5.2993343e-007     5.9167958e-007     2.4356199e-012     5.4329848e-009     5.4137210e-010     8.3790411e-012     1.1619128e-015     7.3861778e-009     3.2721935e-009     2.0788236e-013     3.0479315e-012     3.6454151e-013     1.6286032e-012     2.7051797e-012     4.5672383e-014     1.0450438e-014     6.4816521e-013     0.0000000e+000     2.0921610e-008     1.6449055e-014     9.7622931e-013     1.2106572e-012     7.3151055e-013     2.9641045e-006     6.8752384e-012     7.7745915e-009     5.8713846e-014     8.1533445e-012     6.0464826e-008     1.0881853e-003     1.8079618e-019   6.9997193e-004   2.1830707e-007   1.4995095e+000   3.4522561e+001                0                0
   4.1747755e-002  -1.0000000e-002  -5.2220750e-002  -8.0135851e-002   1.7467917e-001  -2.3413295e+000   9.9626503e+002   4.5342673e+005     1.7816116e-009     1.0756794e-001     7.4443731e-001     1.0001274e-001     4.6767524e-002     5.3808492e-006     6.3841389e-009     2.6409364e-008     2.2664199e-009     2.3880616e-009     1.0479526e-007     4.0445275e-007     1.0098548e-006     2.7367603e-012     7.5783121e-009     2.4806867e-010     2.3247570e-012     9.8386595e-016     2.4707583e-009     6.2914891e-010     1.5137690e-014     1.5342764e-012     5.7142087e-014     2.2140516e-013     1.9128901e-013     3.9919045e-015     7.3094616e-016     4.2469367e-014     0.0000000e+000     6.5547973e-009     5.3412769e-015     1.9108798e-013     1.6197038e-013     1.4062808e-013     2.4158527e-006     2.5903202e-012     4.0506667e-009     3.2209758e-014     2.5466596e-012     4.9154763e-008     1.2050541e-003     5.6381022e-019   7.7780592e-004   1.7864342e-007   1.7734057e+000   4.0401429e+001                0                0
   4.5747755e-002  -1.4000000e-002  -5.2220750e-002  -1.6238205e-001   2.0795835e-001  -2.6811516e+000   8.9058521e+002   4.5342734e+005     3.8858301e-008     1.2764721e-001     7.4848372e-001     8.3723558e-002     3.9149598e-002     1.0128575e-005     1.5543836e-008     6.9956353e-008     4.1903569e-009     2.0375695e-008     3.3395984e-007     6.1213178e-007     2.9160692e-007     1.0725556e-012     2.2993968e-009     6.2654325e-010     1.0290319e-011     3.6980300e-016     1.7353606e-008     1.1073181e-008     2.9839977e-012     2.4658270e-012     1.0947472e-012     5.9699220e-012     2.8504259e-011     3.2869796e-013     1.0937309e-013     1.1786494e-011     0.0000000e+000     5.4896651e-008     2.4156869e-014     2.7446496e-012     4.5406046e-012     1.9619968e-012     3.5022001e-006     1.0913617e-011     1.3328071e-008     4.1816533e-014     9.8419565e-012     7.1655831e-008     9.8073058e-004     2.4264751e-020   6.2511810e-004   2.5763248e-007   1.3048672e+000   2.9548743e+001                0                0
   4.1747755e-002  -1.4000000e-002  -5.2220750e-002  -1.4653794e-001   1.3397381e-001  -2.4050689e+000   9.5998201e+002   4.5342711e+005     6.3991793e-009     1.1458695e-001     7.4586298e-001     9.4310683e-002     4.4100110e-002     7.0354242e-006     9.1807497e-009     3.9692056e-008     2.9159254e-009     6.0269443e-009     1.5995499e-007     5.0048804e-007     7.2207196e-007     2.1927376e-012     5.4632727e-009     4.0441410e-010     4.4818084e-012     8.8520671e-016     5.6974769e-009     1.9623652e-009     1.7626298e-013     2.2356932e-012     1.9701795e-013     8.5982916e-013     1.6124943e-012     2.4611633e-014     6.1839302e-015     6.4118000e-013     0.0000000e+000     1.5628323e-008     1.0484521e-014     5.5224603e-013     6.3794929e-013     4.0736334e-013     2.8343729e-006     4.3494475e-012     6.5922522e-009     4.3364338e-014     5.1934875e-012     5.7780924e-008     1.1278666e-003     2.0553013e-019   7.2493599e-004   2.1097303e-007   1.6322507e+000   3.6898705e+001                0                0
   3.7747755e-002  -1.0000000e-002  -5.2220750e-002  -5.9075178e-002   1.3265214e-001  -2.0589483e+000   1.0316883e+003   4.5342654e+005     3.0024249e-010     1.0051553e-001     7.4306526e-001     1.0568513e-001     4.9419987e-002     3.6314778e-006     3.9148454e-009     1.4702523e-008     1.5789736e-009     6.3271634e-010     6.6935793e-008     2.8852879e-007     1.2556274e-006     3.1218943e-012     9.7699728e-009     1.2266335e-010     9.6545410e-013     9.3623079e-016     7.8854345e-010     1.6095638e-010     1.7068333e-015     7.7985777e-013     9.4630309e-015     3.3134323e-014     1.5444109e-014     3.9680075e-016     5.7145470e-017     3.4847559e-015     0.0000000e+000     1.9443616e-009     1.9139140e-015     4.6159345e-014     2.3917438e-014     3.4505831e-014     1.8784070e-006     1.5165760e-012     2.0544048e-009     1.7837270e-014     7.3755097e-013     3.8116497e-008     1.3069028e-003     1.6339213e-018   8.4619860e-004   1.3833664e-007   2.0024584e+000   4.5320625e+001                0                0
   3.7747755e-002  -1.0000000e-002  -4.8220750e-002  -6.5685519e-002   1.3996496e-001  -1.9105829e+000   1.0446410e+003   4.5342546e+005     1.5245500e-010     9.7180486e-002     7.4223418e-001     1.0848106e-001     5.0740890e-002     3.1109423e-006     3.2745326e-009     1.1474546e-008     1.3780923e-009     3.7176978e-010     5.7311890e-008     2.5348067e-007     1.4046873e-006     3.0234185e-012     1.0094049e-008     8.9286969e-011     6.1194071e-013     7.9748552e-016     5.1732375e-010     9.2734408e-011     1.1184334e-015     5.6002351e-013     4.4535182e-015     1.5389882e-014     7.9342069e-015     1.8293224e-016     2.9383705e-017     2.8608304e-015     0.0000000e+000     1.1811050e-009     1.1466938e-015     2.4401182e-014     1.1083499e-014     1.8479918e-014     1.7211892e-006     1.1270191e-012     1.5497783e-009     1.3092922e-014     4.1360220e-013     3.4871827e-008     1.3567695e-003     2.0977669e-018   8.6662204e-004   1.4650203e-007   2.0274671e+000   4.6157706e+001                0                0
   3.3747755e-002  -1.0000000e-002  -4.8220750e-002  -3.7471526e-002   1.0783938e-001  -1.6135668e+000   1.0634797e+003   4.5342523e+005     3.5887551e-011     9.2969485e-002     7.4147689e-001     1.1181610e-001     5.2299749e-002     2.1087336e-006     2.1734387e-009     6.7862640e-009     9.6044432e-010     1.3444242e-010     3.9505054e-008     1.7803848e-007     1.2916670e-006     2.3983997e-012     8.7467216e-009     4.8111721e-011     2.8299209e-013     5.3546180e-016     2.3660103e-010     3.6034850e-011     1.7618599e-016     2.9429555e-013     9.4769558e-016     3.0794707e-015     7.7413121e-016     2.4343765e-017     2.7234370e-018     2.2327117e-016     0.0000000e+000     4.4880815e-010     4.4269984e-016     7.6115883e-015     2.1943453e-015     6.1305650e-015     1.2759749e-006     6.6018194e-013     8.7279294e-010     7.0616398e-015     1.2614696e-013     2.5796729e-008     1.4328363e-003     2.9171371e-018   9.1825401e-004   1.0799920e-007   2.1944130e+000   4.9346922e+001                0                0
   3.3747755e-002  -1.0000000e-002  -5.2220750e-002  -3.1772561e-002   1.0299100e-001  -1.7738126e+000   1.0515606e+003   4.5342641e+005     8.1785552e-011     9.6083451e-002     7.4224581e-001     1.0921174e-001     5.1068974e-002     2.4569737e-006     2.5607439e-009     8.6689188e-009     1.0980825e-009     2.3529133e-010     4.5324040e-008     2.0261858e-007     1.2303824e-006     2.4391681e-012     8.4993460e-009     6.4139778e-011     4.0413364e-013     5.9984537e-016     3.5607283e-010     5.7516223e-011     2.7372745e-016     3.9909890e-013     2.2331945e-015     7.3356888e-015     1.7224656e-015     6.0117600e-017     6.0370690e-018     2.6709890e-016     0.0000000e+000     7.6546825e-010     7.3720265e-016     1.4093767e-014     5.2397629e-015     1.0777713e-014     1.4003796e-006     8.1362416e-013     1.1507423e-009     9.3615551e-015     2.5511818e-013     2.8353003e-008     1.3846323e-003     2.2516993e-018   8.9866333e-004   1.0468299e-007   2.1676613e+000   4.8570378e+001                0                0
   3.7872824e-002  -1.3807318e-002  -4.8220750e-002  -1.1403487e-001   1.1676823e-001  -1.9865707e+000   1.0253150e+003   4.5342549e+005     5.3544894e-010     1.0108409e-001     7.4301466e-001     1.0532357e-001     4.9263369e-002     3.9533215e-006     4.3432873e-009     1.6662749e-008     1.7072020e-009     8.8766880e-010     7.1924269e-008     3.1040410e-007     1.2459219e-006     2.7329871e-012     8.4979345e-009     1.3225230e-010     9.7819182e-013     7.8110279e-016     1.0510735e-009     2.1607999e-010     1.1657491e-014     8.1933644e-013     1.5352263e-014     5.8491423e-014     7.1405439e-014     1.1609261e-015     2.6935308e-016     4.1912107e-014     0.0000000e+000     2.6343105e-009     2.1712921e-015     6.1395344e-014     4.2716159e-014     4.4978996e-014     1.9904847e-006     1.4588502e-012     2.3785764e-009     1.8186431e-014     9.1907946e-013     4.0411705e-008     1.3066528e-003     1.1264540e-018   8.3297327e-004   1.7284956e-007   1.9340506e+000   4.4032906e+001                0                0
   3.4026859e-002  -1.3047193e-002  -4.8220750e-002  -5.6642552e-002   9.4180981e-002  -1.6796501e+000   1.0561173e+003   4.5342527e+005     7.7923354e-011     9.4599106e-002     7.4178671e-001     1.1051221e-001     5.1689609e-002     2.4710829e-006     2.5670025e-009     8.4478211e-009     1.1122366e-009     2.1667424e-010     4.6485429e-008     2.0560432e-007     1.3366915e-006     2.7289034e-012     9.4716873e-009     6.4500522e-011     4.1388154e-013     6.7477919e-016     3.3420961e-010     5.6094315e-011     7.9720213e-016     3.9898823e-013     2.1837557e-015     7.4724640e-015     4.4065843e-015     8.9872281e-017     1.6302019e-017     2.2863625e-015     0.0000000e+000     7.0138175e-010     6.9523607e-016     1.3411180e-014     5.3713763e-015     1.0451020e-014     1.4399471e-006     8.6963568e-013     1.1111216e-009     9.5032206e-015     2.3516628e-013     2.9137693e-008     1.4068116e-003     2.7341500e-018   9.0075460e-004   1.2281520e-007   2.1477099e+000   4.8472455e+001                0                0
   3.7872824e-002  -1.3807318e-002  -5.2220750e-002  -1.0397809e-001   1.1076566e-001  -2.1390371e+000   1.0125009e+003   4.5342661e+005     9.7061938e-010     1.0436363e-001     7.4383576e-001     1.0257116e-001     4.7963130e-002     4.5600510e-006     5.1875134e-009     2.0790262e-008     1.9447986e-009     1.4488891e-009     8.7066167e-008     3.5082119e-007     1.1080623e-006     3.0842940e-012     8.7488791e-009     1.9878237e-010     1.8176000e-012     1.1069177e-015     1.5817728e-009     3.8537511e-010     1.4909785e-014     1.2517385e-012     3.1362808e-014     1.1837303e-013     1.1760594e-013     2.1326958e-015     4.4291911e-016     4.9587862e-014     0.0000000e+000     4.1331644e-009     3.7594280e-015     1.1588629e-013     8.6358065e-014     8.5276222e-014     2.1675850e-006     2.2560522e-012     3.0734442e-009     2.7421282e-014     1.7405039e-012     4.4057252e-008     1.2579587e-003     9.8087585e-019   8.1315843e-004   1.6101720e-007   1.9088461e+000   4.3133648e+001                0                0
   3.4026859e-002  -1.3047193e-002  -5.2220750e-002  -5.0806721e-002   8.7201799e-002  -1.8343651e+000   1.0439156e+003   4.5342645e+005     1.4216976e-010     9.7760187e-002     7.4256913e-001     1.0786662e-001     5.0439511e-002     2.8605454e-006     3.0124638e-009     1.0579200e-008     1.2666586e-009     3.4571348e-010     5.2743409e-008     2.3294751e-007     1.2824360e-006     2.7756002e-012     9.2439228e-009     8.2810418e-011     5.7255864e-013     7.3721254e-016     4.7926888e-010     8.6492366e-011     1.0558579e-015     5.1999530e-013     4.2032140e-015     1.4509544e-014     7.5933083e-015     1.7241055e-016     2.8030671e-017     2.6970996e-015     0.0000000e+000     1.0969442e-009     1.0714314e-015     2.2888986e-014     1.0448856e-014     1.7324311e-014     1.5799792e-006     1.0452532e-012     1.4301218e-009     1.2148795e-014     3.8921924e-013     3.2012258e-008     1.3584772e-003     2.0867651e-018   8.8109313e-004   1.1746435e-007   2.1211342e+000   4.7664647e+001                0                0
   4.5747755e-002  -2.0000000e-003  -5.6220750e-002   6.8508788e-002   1.0212700e-001  -2.6065189e+000   1.0080433e+003   4.5342786e+005     1.0987591e-009     1.0614539e-001     7.4431896e-001     1.0108598e-001     4.7255685e-002     5.0579165e-006     5.8011322e-009     2.3479413e-008     2.1499881e-009     1.7005528e-009     9.7234122e-008     3.8729344e-007     1.1407412e-006     3.2575196e-012     9.2513076e-009     2.3103979e-010     2.1399064e-012     1.2131214e-015     1.8377876e-009     4.3902892e-010     3.2231794e-015     1.4629046e-012     3.7100908e-014     1.3317441e-013     5.0648938e-014     1.6171614e-015     1.8775468e-016     1.9451040e-015     0.0000000e+000     4.8164776e-009     4.5334817e-015     1.3608309e-013     9.6476831e-014     1.0015269e-013     2.3690542e-006     2.5450900e-012     3.4944211e-009     3.1804135e-014     2.1898961e-012     4.8166380e-008     1.1848278e-003     8.1412265e-019   7.8217476e-004   1.5642068e-007   1.7425579e+000   4.1305016e+001                0                0
   4.1747755e-002  -2.0000000e-003  -5.6220750e-002   3.5267857e-002   9.9081477e-002  -2.3650626e+000   1.0302143e+003   4.5342776e+005     2.8495993e-010     1.0179349e-001     7.4344729e-001     1.0459406e-001     4.8897340e-002     3.8044384e-006     4.0935195e-009     1.5378864e-008     1.6542266e-009     6.3880517e-010     7.0054707e-008     3.0240742e-007     1.3103148e-006     3.3081810e-012     1.0305195e-008     1.2922880e-010     1.0209509e-012     1.0028870e-015     8.0445077e-010     1.6193407e-010     8.5918091e-016     8.2424527e-013     9.1043546e-015     3.0911333e-014     7.7720413e-015     2.9061195e-016     2.7441332e-017     2.0404529e-016     0.0000000e+000     1.9801386e-009     2.0012314e-015     4.6567547e-014     2.2215122e-014     3.4857423e-014     1.9683362e-006     1.6079419e-012     2.1439932e-009     1.8915097e-014     7.6857763e-013     3.9942344e-008     1.2602881e-003     1.5703457e-018   8.2980311e-004   1.3090992e-007   1.9349237e+000   4.4532544e+001                0                0
   4.5747755e-002  -6.0000000e-003  -5.6220750e-002   2.0068992e-002   1.6875001e-001  -2.6763425e+000   9.7952852e+002   4.5342803e+005     3.3376549e-009     1.1152357e-001     7.4538224e-001     9.6731464e-002     4.5220599e-002     6.3701757e-006     7.8684343e-009     3.3317288e-008     2.6613535e-009     3.8408593e-009     1.3223717e-007     4.6826282e-007     9.1744391e-007     2.9077137e-012     7.7236757e-009     3.4847522e-010     3.7306462e-012     1.1909815e-015     3.7603836e-009     1.1217638e-009     1.9573778e-014     2.1217572e-012     1.1351239e-013     4.5113649e-013     3.6911898e-013     8.4170624e-015     1.4320081e-015     3.9683607e-014     0.0000000e+000     1.0179111e-008     8.4558831e-015     3.4335398e-013     3.3088096e-013     2.5434242e-013     2.7226637e-006     3.6874372e-012     5.2892983e-009     4.3550112e-014     4.2420224e-012     5.5446317e-008     1.1313754e-003     4.1813470e-019   7.4296923e-004   1.7347269e-007   1.6373526e+000   3.8204670e+001                0                0
   4.1747755e-002  -6.0000000e-003  -5.6220750e-002  -4.1427010e-003   1.4535279e-001  -2.4245361e+000   1.0112344e+003   4.5342790e+005     8.8291596e-010     1.0542265e-001     7.4416470e-001     1.0165802e-001     4.7524932e-002     4.6894471e-006     5.3221198e-009     2.1331659e-008     1.9997272e-009     1.4322049e-009     8.9146272e-008     3.6115717e-007     1.1355680e-006     3.2205634e-012     9.1018938e-009     2.0658810e-010     1.9012098e-012     1.1715867e-015     1.5757304e-009     3.6959988e-010     3.2052449e-015     1.3128286e-012     2.9692879e-014     1.0684264e-013     4.5982756e-014     1.3470397e-015     1.7119903e-016     3.3730717e-015     0.0000000e+000     4.1048867e-009     3.9013771e-015     1.1369454e-013     7.7430398e-014     8.3864617e-014     2.2301662e-006     2.3452653e-012     3.1439855e-009     2.8848061e-014     1.8158867e-012     4.5329519e-008     1.2211019e-003     9.5160509e-019   8.0151110e-004   1.4459557e-007   1.8580443e+000   4.2424318e+001                0                0
   4.5747755e-002  -2.0000000e-003  -6.0220750e-002   8.7146856e-002   9.8066507e-002  -2.7724953e+000   9.8975196e+002   4.5342924e+005     2.0108956e-009     1.1040217e-001     7.4531549e-001     9.7544436e-002     4.5589009e-002     5.7981332e-006     6.9473710e-009     2.8958556e-008     2.4343829e-009     2.7365358e-009     1.1371028e-007     4.3353917e-007     1.0032549e-006     2.8231706e-012     7.6534583e-009     2.7838405e-010     2.5992981e-012     1.0576302e-015     2.8096983e-009     6.8894769e-010     5.3293225e-015     1.7294532e-012     6.3400540e-014     2.3728171e-013     1.1477662e-013     3.3642234e-015     4.3446108e-016     3.7549210e-015     0.0000000e+000     7.4512820e-009     6.0788955e-015     2.1210357e-013     1.7279879e-013     1.5604098e-013     2.5644790e-006     2.8266540e-012     4.4752566e-009     3.6157203e-014     2.9900731e-012     5.2193492e-008     1.1388633e-003     4.5398063e-019   7.5985998e-004   1.5075674e-007   1.6983308e+000   3.9952442e+001                0                0
   4.1747755e-002  -2.0000000e-003  -6.0220750e-002   5.4468866e-002   9.5029526e-002  -2.5272840e+000   1.0118208e+003   4.5342917e+005     7.7055247e-010     1.0601213e-001     7.4443088e-001     1.0108880e-001     4.7247607e-002     4.4549753e-006     5.0429307e-009     2.0195594e-008     1.8999649e-009     1.3112077e-009     8.4171744e-008     3.4345832e-007     1.0831963e-006     3.0528083e-012     8.6211517e-009     1.9341155e-010     1.7453580e-012     1.1057031e-015     1.4584026e-009     3.2775357e-010     2.0239839e-015     1.2318096e-012     2.5369762e-014     8.9200113e-014     2.7822631e-014     9.7466819e-016     1.0014320e-016     4.2492709e-016     0.0000000e+000     3.7843436e-009     3.5898926e-015     1.0081936e-013     6.4452447e-014     7.4258308e-014     2.1220738e-006     2.1851706e-012     2.9679838e-009     2.7124427e-014     1.6631875e-012     4.3131852e-008     1.2124039e-003     9.2415955e-019   8.0675696e-004   1.2835369e-007   1.8836717e+000   4.3058456e+001                0                0
   4.5747755e-002  -6.0000000e-003  -6.0220750e-002   3.9991841e-002   1.5764717e-001  -2.8442551e+000   9.6258253e+002   4.5342939e+005     5.9569252e-009     1.1549190e-001     7.4631873e-001     9.3425220e-002     4.3664619e-002     7.2798417e-006     9.4630724e-009     4.0879450e-008     3.0159267e-009     6.0372517e-009     1.6358115e-007     5.1978882e-007     7.5097494e-007     2.2828303e-012     5.6885562e-009     4.1701762e-010     4.4916611e-012     9.2458434e-016     5.7526184e-009     1.8430636e-009     3.4676389e-014     2.3204401e-012     1.8432443e-013     7.7310223e-013     8.0119523e-013     1.6981102e-014     3.1419412e-015     7.2637672e-014     0.0000000e+000     1.5541117e-008     1.0614987e-014     5.2096449e-013     5.7044926e-013     3.8819588e-013     2.9388489e-006     4.3542530e-012     6.7585018e-009     4.5080862e-014     5.3048795e-012     5.9907102e-008     1.0877114e-003     1.8892617e-019   7.2202105e-004   1.6632801e-007   1.5970361e+000   3.7007987e+001                0                0
   4.1747755e-002  -6.0000000e-003  -6.0220750e-002   1.5671676e-002   1.3682367e-001  -2.5870430e+000   9.9344236e+002   4.5342929e+005     1.9204117e-009     1.0949851e-001     7.4511863e-001     9.8269046e-002     4.5929938e-002     5.4504758e-006     6.5307660e-009     2.7204351e-008     2.2892679e-009     2.5832140e-009     1.0703249e-007     4.0761533e-007     9.5070806e-007     2.6625806e-012     7.2293189e-009     2.6121645e-010     2.4464871e-012     9.9293520e-016     2.6489397e-009     6.5646455e-010     5.7805883e-015     1.6199036e-012     6.0620095e-014     2.2856158e-013     1.2177525e-013     3.3830277e-015     4.6367408e-016     6.0032558e-015     0.0000000e+000     7.0279431e-009     5.7122932e-015     2.0147156e-013     1.6660207e-013     1.4830246e-013     2.4133850e-006     2.6614919e-012     4.2050658e-009     3.3855285e-014     2.8043257e-012     4.9117132e-008     1.1744303e-003     4.7975247e-019   7.7914514e-004   1.4075974e-007   1.8086130e+000   4.1010688e+001                0                0
   3.7747755e-002  -2.0000000e-003  -5.6220750e-002   1.5553410e-002   9.1872753e-002  -2.0971382e+000   1.0453283e+003   4.5342767e+005     1.0829479e-010     9.8445493e-002     7.4281158e-001     1.0726293e-001     5.0146164e-002     2.8171033e-006     2.9527171e-009     1.0301355e-008     1.2491271e-009     3.0629800e-010     5.1720410e-008     2.2994937e-007     1.2859890e-006     2.7649011e-012     9.2483717e-009     7.9136869e-011     5.3074078e-013     7.2525575e-016     4.4141564e-010     7.5322121e-011     2.9988932e-016     4.9744273e-013     3.0932667e-015     1.0118581e-014     1.7639409e-015     7.6777089e-017     5.9064867e-018     2.3339873e-017     0.0000000e+000     9.9254565e-010     9.8368143e-016     1.9434258e-014     7.2259867e-015     1.4798470e-014     1.5652011e-006     1.0065032e-012     1.3834233e-009     1.1685459e-014     3.4106942e-013     3.1709623e-008     1.3278176e-003     2.0372598e-018   8.7343146e-004   1.0600083e-007   2.0930526e+000   4.7347463e+001                0                0
   3.3747755e-002  -2.0000000e-003  -5.6220750e-002   1.0392059e-002   8.2892750e-002  -1.8226191e+000   1.0522399e+003   4.5342762e+005     6.3573372e-011     9.6376983e-002     7.4245798e-001     1.0887677e-001     5.0901689e-002     2.0870208e-006     2.1716205e-009     7.3244117e-009     9.3349753e-010     1.9199430e-010     3.8411044e-008     1.7230460e-007     1.0553677e-006     2.0615038e-012     7.2085593e-009     5.3551541e-011     3.3055134e-013     5.0133410e-016     2.9574953e-010     4.6422992e-011     1.5712506e-016     3.3281904e-013     1.6850201e-015     5.4349603e-015     7.9869073e-016     3.7685800e-017     2.6152788e-018     3.9647091e-018     0.0000000e+000     6.2896445e-010     6.0239660e-016     1.1179996e-014     3.8702679e-015     8.5591931e-015     1.1931301e-006     6.7656070e-013     9.6975380e-010     7.8118061e-015     2.0594502e-013     2.4155432e-008     1.3819920e-003     2.1937407e-018   9.0875581e-004   8.5538156e-008   2.2044164e+000   4.9108757e+001                0                0
   3.7747755e-002  -6.0000000e-003  -5.6220750e-002  -1.0152012e-002   1.2194027e-001  -2.1492905e+000   1.0339943e+003   4.5342777e+005     2.0590947e-010     1.0067528e-001     7.4324971e-001     1.0546268e-001     4.9304387e-002     3.3286248e-006     3.5479802e-009     1.3039641e-008     1.4564254e-009     4.9019340e-010     6.1458185e-008     2.6693973e-007     1.2599327e-006     2.9947950e-012     9.5864714e-009     1.0558809e-010     7.8408695e-013     8.5994267e-016     6.4541280e-010     1.2240702e-010     6.3592637e-016     6.6952907e-013     6.2572439e-015     2.1158536e-014     5.5335532e-015     1.9824283e-016     1.9701458e-017     2.9932387e-016     0.0000000e+000     1.5396136e-009     1.5230273e-015     3.3826195e-014     1.5192688e-014     2.5411946e-014     1.7624147e-006     1.3237862e-012     1.7964844e-009     1.5371953e-014     5.5968950e-013     3.5744858e-008     1.3011947e-003     1.7637499e-018   8.5446935e-004   1.1586884e-007   2.0414749e+000   4.6039810e+001                0                0
   3.3747755e-002  -6.0000000e-003  -5.6220750e-002  -3.1448318e-003   9.9277514e-002  -1.8677629e+000   1.0463145e+003   4.5342768e+005     8.9021837e-011     9.7615444e-002     7.4269681e-001     1.0788151e-001     5.0436131e-002     2.3826829e-006     2.4960271e-009     8.6988570e-009     1.0569235e-009     2.5562080e-010     4.3774557e-008     1.9459813e-007     1.0909333e-006     2.3502871e-012     7.8630317e-009     6.6816793e-011     4.4798464e-013     6.1666844e-016     3.7012720e-010     6.3099695e-011     2.5334766e-016     4.2020474e-013     2.5440799e-015     8.3043294e-015     1.4299047e-015     6.2290883e-017     4.7780846e-018     2.8611712e-017     0.0000000e+000     8.3031156e-010     8.2702386e-016     1.6231769e-014     5.9281351e-015     1.2376115e-014     1.3253024e-006     8.5293093e-013     1.1671479e-009     9.8782262e-015     2.8442109e-013     2.6849017e-008     1.3650134e-003     2.1070145e-018   8.9682653e-004   9.2006283e-008   2.1729081e+000   4.8391327e+001                0                0
   3.7747755e-002  -2.0000000e-003  -6.0220750e-002   3.2595171e-002   8.7801124e-002  -2.2583944e+000   1.0276682e+003   4.5342910e+005     3.0775411e-010     1.0248787e-001     7.4374946e-001     1.0390885e-001     4.8567511e-002     3.3436234e-006     3.6404855e-009     1.3902071e-008     1.4453905e-009     6.4503568e-010     6.0056612e-008     2.6349838e-007     1.0717363e-006     2.3723866e-012     7.3621467e-009     1.0921178e-010     7.7973895e-013     6.8224891e-016     7.9876789e-010     1.4340232e-010     5.8718119e-016     6.8478491e-013     8.5560950e-015     2.9004394e-014     6.7670945e-015     2.6695324e-016     2.3609707e-017     5.7541731e-017     0.0000000e+000     1.9686786e-009     1.7045137e-015     4.0819714e-014     2.0842290e-014     2.9960723e-014     1.6946894e-006     1.2093243e-012     1.9634816e-009     1.5357166e-014     7.0384108e-013     3.4403528e-008     1.2798039e-003     1.0956852e-018   8.5047746e-004   1.0641882e-007   2.0370783e+000   4.5813676e+001                0                0
   3.3747755e-002  -2.0000000e-003  -6.0220750e-002   2.3831054e-002   7.8664720e-002  -1.9862291e+000   1.0360692e+003   4.5342908e+005     1.3328646e-010     1.0011165e-001     7.4332024e-001     1.0578232e-001     4.9445165e-002     2.4570220e-006     2.6098592e-009     9.5629339e-009     1.0758370e-009     3.4059533e-010     4.5275040e-008     1.9731194e-007     9.3893745e-007     2.2371132e-012     7.1694223e-009     7.6885501e-011     5.6451026e-013     6.4046529e-016     4.5716798e-010     8.5022838e-011     3.7415474e-016     4.8804018e-013     4.0107013e-015     1.3283054e-014     2.5171184e-015     1.0806854e-016     8.5576352e-018     1.1960878e-017     0.0000000e+000     1.0830687e-009     1.0872485e-015     2.3248479e-014     9.5078160e-015     1.7509949e-014     1.3053470e-006     9.7257732e-013     1.3120710e-009     1.1248970e-014     3.8950820e-013     2.6473481e-008     1.3356266e-003     1.8237297e-018   8.8674509e-004   8.8436088e-008   2.1463881e+000   4.7593834e+001                0                0
   3.7747755e-002  -6.0000000e-003  -6.0220750e-002   7.3885942e-003   1.1342019e-001  -2.3095545e+000   1.0164328e+003   4.5342919e+005     5.5528822e-010     1.0467715e-001     7.4417949e-001     1.0214125e-001     4.7741185e-002     3.9417191e-006     4.4123026e-009     1.7445583e-008     1.6853994e-009     1.0220122e-009     7.1136395e-008     3.0552846e-007     1.0450753e-006     2.3001149e-012     6.9151514e-009     1.3589580e-010     9.9071787e-013     6.7273714e-016     1.1923544e-009     2.2078759e-010     1.0493580e-015     8.4978434e-013     1.5103260e-014     5.3120180e-014     1.7416702e-014     5.9057430e-016     6.3666456e-017     5.0881026e-016     0.0000000e+000     3.0075610e-009     2.3701927e-015     6.4282464e-014     3.8371995e-014     4.6900069e-014     1.9088772e-006     1.4013591e-012     2.5348172e-009     1.8431941e-014     1.0091255e-012     3.8786830e-008     1.2535655e-003     7.5558140e-019   8.3169710e-004   1.1533509e-007   1.9859591e+000   4.4502500e+001                0                0
   3.3747755e-002  -6.0000000e-003  -6.0220750e-002   1.0621984e-002   9.2781566e-002  -2.0306844e+000   1.0299708e+003   4.5342914e+005     1.9639121e-010     1.0137085e-001     7.4356419e-001     1.0476951e-001     4.8971419e-002     2.8047460e-006     3.0130933e-009     1.1307422e-008     1.2195852e-009     4.5783683e-010     5.1401240e-008     2.2302846e-007     9.6976535e-007     2.4180268e-012     7.5498622e-009     9.3172408e-011     7.1947480e-013     7.2368329e-016     5.8309137e-010     1.1366491e-010     5.4821655e-016     5.9405567e-013     6.0731897e-015     2.0410462e-014     4.4866055e-015     1.8017244e-016     1.5540127e-017     5.2975220e-017     0.0000000e+000     1.4283584e-009     1.4223989e-015     3.2394883e-014     1.4646182e-014     2.4243025e-014     1.4527105e-006     1.1552684e-012     1.5735753e-009     1.3638850e-014     5.3536974e-013     2.9478665e-008     1.3184746e-003     1.6273982e-018   8.7469000e-004   9.4268528e-008   2.1143312e+000   4.6830911e+001                0                0
   4.5747755e-002  -1.0000000e-002  -5.6220750e-002  -6.2444326e-002   1.9930184e-001  -2.7550910e+000   9.3399398e+002   4.5342824e+005     1.5356840e-008     1.2016929e-001     7.4711361e-001     8.9716613e-002     4.1941675e-002     8.6401941e-006     1.2144408e-008     5.3540006e-008     3.5656572e-009     1.1469808e-008     2.3149147e-007     5.8190662e-007     5.4938376e-007     1.8755703e-012     4.4028762e-009     5.7920086e-010     7.6003096e-012     8.0432851e-016     1.0213791e-008     4.5471473e-009     2.7401309e-013     2.9059469e-012     4.9706601e-013     2.3268202e-012     4.4180908e-012     7.3464799e-014     1.7271488e-014     8.5051929e-013     0.0000000e+000     2.9169368e-008     1.7935699e-014     1.2441129e-012     1.7378537e-012     9.3159977e-013     3.2424609e-006     6.8228779e-012     9.4621743e-009     5.3491236e-014     8.9376710e-012     6.6188496e-008     1.0453459e-003     8.9927592e-020   6.8124727e-004   2.0367884e-007   1.4739026e+000   3.3651502e+001                0                0
   4.1747755e-002  -1.0000000e-002  -5.6220750e-002  -6.4032118e-002   1.6360323e-001  -2.4901179e+000   9.8136622e+002   4.5342795e+005     3.2222618e-009     1.1117617e-001     7.4531593e-001     9.6994403e-002     4.5344535e-002     6.1724595e-006     7.6235327e-009     3.2273869e-008     2.5789524e-009     3.7191954e-009     1.2813721e-007     4.5375187e-007     8.9173633e-007     2.8301609e-012     7.5015044e-009     3.3955396e-010     3.7271029e-012     1.1602902e-015     3.6319248e-009     1.1048911e-009     2.4082768e-014     2.0752166e-012     1.1309110e-013     4.5113345e-013     3.8705561e-013     8.5818293e-015     1.4990024e-015     5.5112826e-014     0.0000000e+000     9.8533958e-009     8.3319745e-015     3.4187221e-013     3.3103750e-013     2.5337395e-013     2.6390735e-006     3.6341664e-012     5.1232309e-009     4.2587993e-014     4.1673243e-012     5.3743384e-008     1.1585434e-003     4.3064411e-019   7.5731834e-004   1.6847693e-007   1.7381848e+000   3.9269429e+001                0                0
   4.5747755e-002  -1.4000000e-002  -5.6220750e-002  -1.4075221e-001   1.9418606e-001  -2.8302088e+000   8.7975236e+002   4.5342852e+005     5.0168408e-008     1.3044503e-001     7.4919557e-001     8.1362883e-002     3.8036051e-002     1.1272414e-005     1.7620598e-008     7.9645243e-008     4.6734812e-009     2.4601108e-008     3.8724439e-007     6.6277267e-007     2.7209148e-007     1.0147464e-012     2.2055483e-009     6.5335569e-010     1.1402489e-011     3.1893626e-016     2.0565354e-008     1.4241390e-008     4.0409028e-012     2.5134240e-012     1.4193843e-012     7.9762080e-012     4.1356385e-011     4.7406575e-013     1.5964711e-013     1.5617375e-011     0.0000000e+000     6.7266474e-008     2.8255598e-014     3.5651923e-012     6.0864700e-012     2.5274737e-012     3.8360790e-006     1.2861996e-011     1.5434105e-008     4.2131297e-014     1.0711889e-011     7.8538397e-008     9.4366439e-004     1.6848538e-020   6.0966657e-004   2.3865029e-007   1.2860162e+000   2.8872173e+001                0                0
   4.1747755e-002  -1.4000000e-002  -5.6220750e-002  -1.2518127e-001   1.2606575e-001  -2.5512131e+000   9.4638237e+002   4.5342830e+005     9.9603577e-009     1.1789617e-001     7.4667775e-001     9.1536454e-002     4.2792027e-002     7.9656057e-006     1.0798755e-008     4.7279387e-008     3.2927372e-009     8.5331331e-009     1.9827156e-007     5.5207354e-007     6.1477492e-007     2.5348338e-012     5.6554185e-009     5.6374518e-010     8.7054661e-012     1.2109233e-015     7.6734778e-009     3.3981042e-009     2.5709711e-013     3.1801752e-012     3.8040727e-013     1.7023426e-012     2.9241442e-012     4.8539565e-014     1.1284669e-014     8.1155749e-013     0.0000000e+000     2.1761823e-008     1.7149765e-014     1.0204222e-012     1.2659195e-012     7.6334089e-013     3.0866370e-006     7.1469628e-012     8.0946833e-009     6.1272413e-014     8.5021440e-012     6.2964857e-008     1.0849952e-003     1.7932434e-019   7.0644254e-004   1.9671413e-007   1.6013832e+000   3.5877522e+001                0                0
   4.5747755e-002  -1.0000000e-002  -6.0220750e-002  -4.0140565e-002   1.8254105e-001  -2.9234543e+000   9.1867227e+002   4.5342961e+005     2.2748697e-008     1.2375669e-001     7.4796881e-001     8.6722188e-002     4.0532367e-002     9.7263940e-006     1.4145379e-008     6.2829105e-008     4.0087773e-009     1.5276626e-008     2.8081237e-007     6.3360648e-007     4.6327651e-007     1.4272698e-012     3.3904532e-009     5.9588668e-010     7.3970058e-012     5.2765863e-016     1.3560619e-008     6.4720531e-009     4.5295250e-013     2.6352889e-012     6.5241910e-013     3.2592346e-012     8.5160044e-012     1.2817862e-013     3.3866699e-014     1.5120249e-012     0.0000000e+000     3.9042173e-008     1.9392121e-014     1.6119539e-012     2.4511039e-012     1.1999050e-012     3.5297751e-006     7.5039791e-012     1.1411013e-008     4.6077409e-014     8.7473809e-012     7.2107667e-008     1.0050376e-003     4.1669893e-020   6.6218149e-004   1.9373965e-007   1.4389803e+000   3.2644035e+001                0                0
   4.1747755e-002  -1.0000000e-002  -6.0220750e-002  -4.4774611e-002   1.5060982e-001  -2.6508817e+000   9.6438811e+002   4.5342934e+005     5.8440137e-009     1.1504893e-001     7.4622709e-001     9.3771015e-002     4.3827503e-002     7.0888872e-006     9.2157971e-009     3.9809187e-008     2.9372789e-009     5.8890745e-009     1.5940075e-007     5.0613077e-007     7.3304220e-007     2.2369905e-012     5.5697350e-009     4.0821968e-010     4.4534810e-012     9.0834730e-016     5.5999981e-009     1.8124073e-009     3.9686862e-014     2.2772216e-012     1.8349281e-013     7.7146134e-013     8.2568938e-013     1.7162160e-014     3.2299140e-015     9.2665003e-014     0.0000000e+000     1.5167481e-008     1.0463364e-014     5.1654169e-013     5.6941803e-013     3.8489683e-013     2.8625033e-006     4.2849422e-012     6.5829022e-009     4.4266818e-014     5.2379541e-012     5.8350685e-008     1.1139501e-003     1.9699746e-019   7.3610553e-004   1.6212204e-007   1.6921962e+000   3.7958317e+001                0                0
   4.5747755e-002  -1.4000000e-002  -6.0220750e-002  -1.1721733e-001   1.8165144e-001  -2.9985530e+000   8.6696194e+002   4.5342979e+005     7.3643201e-008     1.3348791e-001     7.4993360e-001     7.8814804e-002     3.6836470e-002     1.2510569e-005     2.0107067e-008     9.1647283e-008     5.2166286e-009     3.0649863e-008     4.5765926e-007     6.9774629e-007     2.4097138e-007     9.4792671e-013     2.0846955e-009     6.6975991e-010     1.3603439e-011     2.5215890e-016     2.5007929e-008     1.9688329e-008     6.3530233e-012     2.6356794e-012     2.2331874e-012     1.3119281e-011     8.3644820e-011     9.0644962e-013     3.2309626e-013     2.6752453e-011     0.0000000e+000     8.9038174e-008     3.7489464e-014     5.5460366e-012     1.0069796e-011     3.8530180e-012     4.1638848e-006     1.6001773e-011     1.8275550e-008     4.3382800e-014     1.2969642e-011     8.5356243e-008     9.0868171e-004     9.7938270e-021   5.9365620e-004   2.2533296e-007   1.2587071e+000   2.8110812e+001                0                0
   4.1747755e-002  -1.4000000e-002  -6.0220750e-002  -9.9878334e-002   1.1966370e-001  -2.7105615e+000   9.3076894e+002   4.5342958e+005     1.6330552e-008     1.2146995e-001     7.4752480e-001     8.8557475e-002     4.1389868e-002     8.9702799e-006     1.2627583e-008     5.5699181e-008     3.7022211e-009     1.1984343e-008     2.4093453e-007     6.0334054e-007     5.6325317e-007     1.9259468e-012     4.4998175e-009     6.0086889e-010     7.9311473e-012     8.2486736e-016     1.0662042e-008     4.7810317e-009     3.6804961e-013     3.0233543e-012     5.3361014e-013     2.5230127e-012     5.5243593e-012     8.5405559e-014     2.1516452e-014     1.2630602e-012     0.0000000e+000     3.0624820e-008     1.8855420e-014     1.3345589e-012     1.8871455e-012     9.9512717e-013     3.3616978e-006     7.1118994e-012     9.8573818e-009     5.5568325e-014     9.3575760e-012     6.8625845e-008     1.0439397e-003     8.4790556e-020   6.8721859e-004   1.8708794e-007   1.5603407e+000   3.4712734e+001                0                0
   3.7747755e-002  -1.0000000e-002  -6.0220750e-002  -2.8671374e-002   1.1419020e-001  -2.3680784e+000   9.9897720e+002   4.5342919e+005     1.4720341e-009     1.0811830e-001     7.4486292e-001     9.9358336e-002     4.6439940e-002     4.9506702e-006     5.8495296e-009     2.4170844e-008     2.0852448e-009     2.0973696e-009     9.5262957e-008     3.7284023e-007     9.3647211e-007     2.4951778e-012     6.9289741e-009     2.2322920e-010     2.0042396e-012     8.8784639e-016     2.1960437e-009     5.2013404e-010     4.8745312e-015     1.3875459e-012     4.5756284e-014     1.7075528e-013     8.9806668e-014     2.4651341e-015     3.4113525e-016     6.8696779e-015     0.0000000e+000     5.7882051e-009     4.7134560e-015     1.5864380e-013     1.2430876e-013     1.1652037e-013     2.2283481e-006     2.2808581e-012     3.6912091e-009     2.9188670e-014     2.2447176e-012     4.5338331e-008     1.2118146e-003     5.3369591e-019   8.0248584e-004   1.3057855e-007   1.9067945e+000   4.2547356e+001                0                0
   3.7747755e-002  -1.0000000e-002  -5.6220750e-002  -4.6716489e-002   1.2453925e-001  -2.2189939e+000   1.0164057e+003   4.5342783e+005     6.3945764e-010     1.0416964e-001     7.4394328e-001     1.0263737e-001     4.7983128e-002     4.2435703e-006     4.7572730e-009     1.8820853e-008     1.8141694e-009     1.1290984e-009     7.6905454e-008     3.2868396e-007     1.1220226e-006     2.4844907e-012     7.4728141e-009     1.4794124e-010     1.1051214e-012     7.3015119e-016     1.3059236e-009     2.5240916e-010     2.3306781e-015     9.2414263e-013     1.8039353e-014     6.5098251e-014     3.1819001e-014     8.5655672e-016     1.1932678e-016     4.4024399e-015     0.0000000e+000     3.3058135e-009     2.6222428e-015     7.3761844e-014     4.7185818e-014     5.3919299e-014     2.0528185e-006     1.5365799e-012     2.7397311e-009     2.0015217e-014     1.1219872e-012     4.1712006e-008     1.2586764e-003     7.7757224e-019   8.2484613e-004   1.3301410e-007   1.9600723e+000   4.4040614e+001                0                0
   3.3747755e-002  -1.0000000e-002  -5.6220750e-002  -2.2755164e-002   9.6661282e-002  -1.9288911e+000   1.0371336e+003   4.5342768e+005     1.6578017e-010     9.9567848e-002     7.4307578e-001     1.0631167e-001     4.9701665e-002     2.8902773e-006     3.0737749e-009     1.1262590e-008     1.2656039e-009     4.0945772e-010     5.3286960e-008     2.3207275e-007     1.1060246e-006     2.6249452e-012     8.4203065e-009     9.0562659e-011     6.6614850e-013     7.4963197e-016     5.4539223e-010     1.0226320e-010     5.4279072e-016     5.7450235e-013     4.9982210e-015     1.6783121e-014     4.2427167e-015     1.5218437e-016     1.5004746e-017     3.3763176e-016     0.0000000e+000     1.2951175e-009     1.2886619e-015     2.8058362e-014     1.2037915e-014     2.1116183e-014     1.5352338e-006     1.1418599e-012     1.5472717e-009     1.3228332e-014     4.6489912e-013     3.1135458e-008     1.3371578e-003     1.8366846e-018   8.7768956e-004   1.0346174e-007   2.1238451e+000   4.7342002e+001                0                0
   3.3747755e-002  -1.0000000e-002  -6.0220750e-002  -6.1206505e-003   8.9177932e-002  -2.0882278e+000   1.0204842e+003   4.5342913e+005     3.9104062e-010     1.0336318e-001     7.4395319e-001     1.0316562e-001     4.8221038e-002     3.3944561e-006     3.7480204e-009     1.4583810e-008     1.4584445e-009     7.6382626e-010     6.0869453e-008     2.6507229e-007     9.8703712e-007     2.2732569e-012     6.8311425e-009     1.1649221e-010     8.7170816e-013     6.7604143e-016     9.0747595e-010     1.7063798e-010     8.7988377e-016     7.3903458e-013     1.1198780e-014     3.8829137e-014     1.1799251e-014     4.0522363e-016     4.2370264e-017     5.1149065e-016     0.0000000e+000     2.2895718e-009     1.9592473e-015     5.0354387e-014     2.7997795e-014     3.6935197e-014     1.6795268e-006     1.2637673e-012     2.0901649e-009     1.6453015e-014     8.2274552e-013     3.4112341e-008     1.2905116e-003     9.7098279e-019   8.5547331e-004   1.0440884e-007   2.0647255e+000   4.5719079e+001                0                0
   3.7872824e-002  -1.3807318e-002  -5.6220750e-002  -8.6995424e-002   9.9230852e-002  -2.2865109e+000   9.9749880e+002   4.5342785e+005     1.7389335e-009     1.0794283e-001     7.4470023e-001     9.9582507e-002     4.6554136e-002     5.2636132e-006     6.2380341e-009     2.5796371e-008     2.2174502e-009     2.3185690e-009     1.0238554e-007     3.9578297e-007     9.9100649e-007     2.6815655e-012     7.4244680e-009     2.4195686e-010     2.2779526e-012     9.6326777e-016     2.4002462e-009     6.1651385e-010     2.0528739e-014     1.4983939e-012     5.6244684e-014     2.1948944e-013     2.1268891e-013     4.1613854e-015     8.0881652e-016     6.2456957e-014     0.0000000e+000     6.3757760e-009     5.2139322e-015     1.8775861e-013     1.6073323e-013     1.3807983e-013     2.3655310e-006     2.5344277e-012     3.9532504e-009     3.1478862e-014     2.4812857e-012     4.8130441e-008     1.2110707e-003     5.6172638e-019   7.9255964e-004   1.5270715e-007   1.8695411e+000   4.1914554e+001                0                0
   3.4026859e-002  -1.3047193e-002  -5.6220750e-002  -3.9710569e-002   7.8346330e-002  -1.9835942e+000   1.0292701e+003   4.5342773e+005     2.8330712e-010     1.0127782e-001     7.4340772e-001     1.0493792e-001     4.9058806e-002     3.3499276e-006     3.6140916e-009     1.3604085e-008     1.4554885e-009     5.9184210e-010     6.1800699e-008     2.6588978e-007     1.1456484e-006     2.8779367e-012     8.9753709e-009     1.1395592e-010     9.0206088e-013     8.6804749e-016     7.3446556e-010     1.5113538e-010     1.6382053e-015     7.2468506e-013     8.9784990e-015     3.1528301e-014     1.4881992e-014     3.8170914e-016     5.5039513e-017     3.3123120e-015     0.0000000e+000     1.8154407e-009     1.7892908e-015     4.3456288e-014     2.2767293e-014     3.2487494e-014     1.7284223e-006     1.4103841e-012     1.9031534e-009     1.6566583e-014     6.9002763e-013     3.5075066e-008     1.3111154e-003     1.6365039e-018   8.6018385e-004   1.1452956e-007   2.0777064e+000   4.6410975e+001                0                0
   3.7872824e-002  -1.3807318e-002  -6.0220750e-002  -6.4087659e-002   8.7692417e-002  -2.4416236e+000   9.8031903e+002   4.5342925e+005     3.1969618e-009     1.1181945e-001     7.4560571e-001     9.6361096e-002     4.5038059e-002     6.0358711e-006     7.4565952e-009     3.1578382e-008     2.5215288e-009     3.6433978e-009     1.2524779e-007     4.4356603e-007     8.6773962e-007     2.7521065e-012     7.3037460e-009     3.3014909e-010     3.5610467e-012     1.1267923e-015     3.5604804e-009     1.0778880e-009     3.1326174e-014     2.0154545e-012     1.0990313e-013     4.4108702e-013     4.4514752e-013     8.9427864e-015     1.7211286e-015     9.0181512e-014     0.0000000e+000     9.6713803e-009     8.0723323e-015     3.3196801e-013     3.2395772e-013     2.4551330e-013     2.5790199e-006     3.5086202e-012     5.0143009e-009     4.1372354e-014     4.0341671e-012     5.2521629e-008     1.1655133e-003     4.2792075e-019   7.7094846e-004   1.4784197e-007   1.8178071e+000   4.0447165e+001                0                0
   3.4026859e-002  -1.3047193e-002  -6.0220750e-002  -2.2840905e-002   6.7337588e-002  -2.1389327e+000   1.0124005e+003   4.5342921e+005     7.2754246e-010     1.0510460e-001     7.4429398e-001     1.0176426e-001     4.7565282e-002     3.9364911e-006     4.4628051e-009     1.7878904e-008     1.6786222e-009     1.1883582e-009     7.4575152e-008     3.0322391e-007     9.5600423e-007     2.6924934e-012     7.6136070e-009     1.7156666e-010     1.5652602e-012     9.7230002e-016     1.3113373e-009     3.0437491e-010     3.0470654e-015     1.0909052e-012     2.4253105e-014     8.7203463e-014     3.9928277e-014     1.1124306e-015     1.4833488e-016     4.7012897e-015     0.0000000e+000     3.4138419e-009     3.2266187e-015     9.3547504e-014     6.3195965e-014     6.8964845e-014     1.8734208e-006     1.9425186e-012     2.6324503e-009     2.3984088e-014     1.4954780e-012     3.8078149e-008     1.2646530e-003     9.7689766e-019   8.3806393e-004   1.1405103e-007   2.0194449e+000   4.4793265e+001                0                0
   1.3747755e-002  -2.0000000e-003  -4.8220750e-002   8.1883089e-002   3.9060616e-002  -3.9334964e-001   9.9244415e+002   4.5342530e+005     1.3546161e-010     9.9454939e-002     7.4339630e-001     1.0606643e-001     4.9601515e-002     4.2784658e-007     5.0950241e-010     2.1155471e-009     1.7986215e-010     1.9141579e-010     8.2894379e-009     3.2101838e-008     7.7073507e-008     2.1058275e-013     5.7566153e-010     1.9927019e-011     1.8121038e-013     7.7050059e-017     1.9858781e-010     4.6587867e-011     2.8750098e-016     1.2437873e-013     4.2111696e-015     1.5502976e-014     6.1790101e-015     2.0105461e-016     2.3025632e-017     5.3794800e-017     0.0000000e+000     5.2462459e-010     4.2755945e-016     1.4428736e-014     1.1267077e-014     1.0595761e-014     1.9067946e-007     2.0072056e-013     3.2510597e-010     2.6094292e-015     2.0919767e-013     3.8802756e-009     1.4800720e-003     5.7300783e-019   9.4582191e-004   6.2828206e-008   2.0614769e+000   4.1168891e+001                0                0
   1.3747755e-002  -2.0000000e-003  -5.2220750e-002   7.6857216e-002   3.6332690e-002  -5.5547130e-001   9.8658441e+002   4.5342662e+005     1.6116867e-010     1.0112967e-001     7.4379395e-001     1.0467927e-001     4.8946872e-002     4.3354494e-007     5.2421477e-010     2.1975154e-009     1.8154044e-010     2.1737311e-010     8.5162132e-009     3.2262958e-008     7.0354838e-008     1.7441618e-013     4.7129146e-010     1.9641040e-011     1.6548911e-013     6.1136730e-017     2.2529412e-010     5.0479656e-011     2.8351727e-016     1.1637388e-013     4.4300099e-015     1.6584005e-014     7.3060331e-015     2.2814906e-016     2.7269939e-017     7.1065041e-017     0.0000000e+000     5.8712492e-010     4.0976309e-016     1.4675630e-014     1.2078436e-014     1.0771084e-014     1.8935700e-007     1.8829203e-013     3.4202885e-010     2.3747554e-015     2.0279037e-013     3.8548049e-009     1.4494916e-003     3.7310465e-019   9.3333783e-004   7.1625844e-008   2.0475270e+000   4.1413467e+001                0                0
   9.8152726e-003  -1.9140252e-003  -4.8220750e-002   7.8287823e-002   2.7558793e-002  -2.5910661e-001   9.6646014e+002   4.5342549e+005     2.1809468e-010     1.0266909e-001     7.4413535e-001     1.0339315e-001     4.8348312e-002     3.4138730e-007     4.3457805e-010     1.8635449e-009     1.4160724e-010     2.4364553e-010     7.2662527e-009     2.4696283e-008     3.9918542e-008     1.0618248e-013     2.6956241e-010     1.7423375e-011     1.6384577e-013     3.9423641e-017     2.3925350e-010     6.3558356e-011     5.0337959e-016     9.8548407e-014     6.1848576e-015     2.4668422e-014     1.5457531e-014     4.2227654e-016     5.9076279e-017     2.1704833e-016     0.0000000e+000     6.3564947e-010     4.1250548e-016     1.8207464e-014     1.8097471e-014     1.3518159e-014     1.4059270e-007     1.6953789e-013     3.0251910e-010     1.9285348e-015     2.1008818e-013     2.8650019e-009     1.4535404e-003     2.1748469e-019   9.2442232e-004   7.1885594e-008   1.9270652e+000   3.7483139e+001                0                0
   1.4073682e-002  -4.9147549e-003  -4.8220750e-002   8.5347456e-002   2.7667068e-002  -4.2754028e-001   9.9812567e+002   4.5342520e+005     1.2100253e-010     9.8744157e-002     7.4323109e-001     1.0665927e-001     4.9879366e-002     4.5448411e-007     5.3347810e-010     2.1946830e-009     1.9171065e-010     1.8127543e-010     8.6643165e-009     3.4354404e-008     8.9551182e-008     2.3483224e-013     6.5770681e-010     2.0037728e-011     1.7505021e-013     8.2412007e-017     1.9215620e-010     4.3263026e-011     2.4678787e-016     1.2520551e-013     3.6979929e-015     1.3442380e-014     4.9575780e-015     1.6628750e-016     1.8388470e-017     3.9650228e-017     0.0000000e+000     5.0397643e-010     4.1313159e-016     1.3268053e-014     9.7535893e-015     9.7256703e-015     2.0625581e-007     2.0366226e-013     3.3312078e-010     2.6467058e-015     1.9634169e-013     4.1958656e-009     1.4853155e-003     6.4787856e-019   9.5002060e-004   6.1224888e-008   2.0906611e+000   4.2008016e+001                0                0
   9.8152726e-003  -1.9140252e-003  -5.2220750e-002   7.4584612e-002   2.4389606e-002  -4.1804355e-001   9.6027293e+002   4.5342685e+005     2.4454475e-010     1.0430749e-001     7.4451772e-001     1.0204011e-001     4.7710432e-002     3.3061624e-007     4.2727063e-010     1.8430733e-009     1.3696688e-010     2.6173884e-010     7.3116622e-009     2.3707752e-008     3.4891514e-008     1.0394660e-013     2.5883207e-010     1.8741798e-011     1.9836647e-013     4.1807925e-017     2.5139466e-010     7.6002315e-011     7.4327806e-016     1.0506822e-013     7.6078082e-015     3.0929542e-014     2.1418630e-014     5.6623659e-016     8.3144362e-017     3.3022381e-016     0.0000000e+000     6.7428121e-010     4.6837660e-016     2.1842331e-014     2.2733937e-014     1.6282636e-014     1.3405775e-007     1.9220443e-013     3.0297129e-010     2.0450358e-015     2.3644374e-013     2.7324788e-009     1.4237081e-003     2.2121111e-019   9.1155052e-004   8.2678971e-008   1.9107705e+000   3.7726747e+001                0                0
   1.4073682e-002  -4.9147549e-003  -5.2220750e-002   7.8105014e-002   2.4592167e-002  -5.8774637e-001   9.9225385e+002   4.5342653e+005     1.4688540e-010     1.0044211e-001     7.4363573e-001     1.0525195e-001     4.9215013e-002     4.6418634e-007     5.5273253e-010     2.2951191e-009     1.9515162e-010     2.0768465e-010     8.9887835e-009     3.4830221e-008     8.3649214e-008     2.2504982e-013     6.1590754e-010     2.1471035e-011     1.9384678e-013     8.1830418e-017     2.1584393e-010     5.0266429e-011     3.0779168e-016     1.3348608e-013     4.5252455e-015     1.6665413e-014     6.6562142e-015     2.1637496e-016     2.4796199e-017     5.8038528e-017     0.0000000e+000     5.6902109e-010     4.5827900e-016     1.5489433e-014     1.2112585e-014     1.1372067e-014     2.0690290e-007     2.1536744e-013     3.5268069e-010     2.7952637e-015     2.2438457e-013     4.2104089e-009     1.4543984e-003     5.4521805e-019   9.3752320e-004   6.9582388e-008   2.0773044e+000   4.2257198e+001                0                0
   5.9797296e-003  -1.2384426e-003  -4.8220750e-002   4.4241837e-002   1.8509515e-002  -1.2829301e-001   9.3879413e+002   4.5342552e+005     3.8387371e-010     1.0600168e-001     7.4489585e-001     1.0062742e-001     4.7050760e-002     2.7023925e-007     3.7319292e-010     1.6398905e-009     1.1149696e-010     3.2385609e-010     6.9533180e-009     1.8513626e-008     1.8664845e-008     6.3986212e-014     1.5262611e-010     1.8511868e-011     2.3710595e-013     2.8098151e-017     2.9262562e-010     1.2032883e-010     2.0879701e-015     9.4175084e-014     1.3003846e-014     5.7789916e-014     6.2541898e-014     1.4082779e-015     2.5109413e-016     1.4695175e-015     0.0000000e+000     8.1348209e-010     5.4383303e-016     3.3193670e-014     4.2869712e-014     2.5025647e-014     1.0285163e-007     2.0692412e-013     2.8509084e-010     1.7506311e-015     2.7295905e-013     2.0987310e-009     1.4238729e-003     1.2328225e-019   9.0008787e-004   8.2741423e-008   1.7891089e+000   3.3923763e+001                0                0
   5.9797296e-003  -1.2384426e-003  -5.2220750e-002   4.1634755e-002   1.6186163e-002  -2.7006073e-001   9.3170050e+002   4.5342694e+005     3.9494031e-010     1.0767926e-001     7.4528071e-001     9.9245677e-002     4.6400067e-002     2.4714684e-007     3.4541450e-010     1.5208795e-009     1.0192346e-010     3.1589299e-010     6.5089447e-009     1.6773793e-008     1.5931720e-008     5.3757233e-014     1.2567359e-010     1.6771909e-011     2.1470707e-013     2.3146609e-017     2.8341718e-010     1.1776911e-010     2.2103176e-015     8.4766305e-014     1.3112023e-014     5.9245288e-014     6.9479225e-014     1.5057436e-015     2.7394467e-016     1.7724921e-015     0.0000000e+000     7.9497114e-010     5.0655590e-016     3.2742344e-014     4.4039865e-014     2.4749140e-014     9.3087238e-008     1.8856433e-013     2.6701949e-010     1.5605736e-015     2.5806649e-013     1.8999337e-009     1.3938943e-003     9.5863145e-020   8.8621394e-004   9.5835033e-008   1.7684935e+000   3.4116087e+001                0                0
   1.3747755e-002  -2.0000000e-003  -5.6220750e-002   6.8591486e-002   3.2330199e-002  -7.2262019e-001   9.7892258e+002   4.5342800e+005     2.2818981e-010     1.0310848e-001     7.4424485e-001     1.0304896e-001     4.8179550e-002     4.6122592e-007     5.7040690e-010     2.4185406e-009     1.9246917e-010     2.7469970e-010     9.5020472e-009     3.3903741e-008     6.4933873e-008     1.8073739e-013     4.6574990e-010     2.4405112e-011     2.3479909e-013     7.1793157e-017     2.7444553e-010     7.1986793e-011     5.2132959e-016     1.4047468e-013     6.8602121e-015     2.6321517e-014     1.3294123e-014     3.9163476e-016     4.9300283e-017     1.4916388e-016     0.0000000e+000     7.2842254e-010     5.3036177e-016     2.0933578e-014     1.9232044e-014     1.5477033e-014     1.9641234e-007     2.4198689e-013     3.8375264e-010     2.8454438e-015     2.7960244e-013     4.0001644e-009     1.4173898e-003     3.2608615e-019   9.1862166e-004   8.2333228e-008   2.0177162e+000   4.1280287e+001                0                0
   1.3747755e-002  -2.0000000e-003  -6.0220750e-002   6.4289972e-002   2.7741814e-002  -8.9436763e-001   9.7005957e+002   4.5342954e+005     2.8951288e-010     1.0527229e-001     7.4472778e-001     1.0127045e-001     4.7343868e-002     5.0165506e-007     6.3103337e-010     2.6941742e-009     2.0857616e-010     3.3296043e-010     1.0539460e-008     3.6526403e-008     6.3351923e-008     1.7514281e-013     4.5831762e-010     2.5909973e-011     2.4744495e-013     6.6455114e-017     3.2862937e-010     8.8603124e-011     6.8044154e-016     1.4968365e-013     8.6205944e-015     3.3937031e-014     1.9899742e-014     5.6061294e-016     7.6832945e-017     2.6213863e-016     0.0000000e+000     8.7431828e-010     6.1383446e-016     2.5818591e-014     2.4854657e-014     1.9122716e-014     2.0943359e-007     2.5487039e-013     4.3332686e-010     2.9669348e-015     3.0975179e-013     4.2668233e-009     1.3847808e-003     2.7010861e-019   9.0249190e-004   9.4940127e-008   1.9747539e+000   4.0821687e+001                0                0
   9.8152726e-003  -1.9140252e-003  -5.6220750e-002   6.8475276e-002   2.0082069e-002  -5.8271561e-001   9.5247104e+002   4.5342822e+005     3.3543334e-010     1.0623528e-001     7.4495295e-001     1.0045430e-001     4.6964661e-002     3.4050688e-007     4.5201316e-010     1.9660526e-009     1.4073985e-010     3.1998026e-010     7.9805762e-009     2.3998553e-008     3.0331282e-008     8.9519213e-014     2.2036332e-010     2.0209354e-011     2.1592944e-013     3.6308265e-017     3.0249036e-010     9.8603452e-011     1.1077664e-015     1.0602373e-013     9.9848777e-015     4.2054333e-014     3.4969104e-014     8.6348076e-016     1.3718815e-016     6.4782231e-016     0.0000000e+000     8.1614231e-010     5.1681226e-016     2.6891522e-014     3.1026464e-014     2.0129444e-014     1.3445896e-007     2.0797468e-013     3.3054504e-010     2.0085980e-015     2.6612203e-013     2.7419081e-009     1.3922720e-003     1.5024682e-019   8.9646670e-004   9.5615866e-008   1.8792152e+000   3.7630717e+001                0                0
   1.4073682e-002  -4.9147549e-003  -5.6220750e-002   6.9167162e-002   2.0729708e-002  -7.5346167e-001   9.8457559e+002   4.5342791e+005     1.8798114e-010     1.0244469e-001     7.4409440e-001     1.0360048e-001     4.8437565e-002     4.9621901e-007     6.0043717e-010     2.5177949e-009     2.0781649e-010     2.5083231e-010     9.7814358e-009     3.6915151e-008     8.0328886e-008     2.0064599e-013     5.4083893e-010     2.2712196e-011     1.9305295e-013     7.0957281e-017     2.5949036e-010     5.8833174e-011     3.3851152e-016     1.3397784e-013     5.1867995e-015     1.9467747e-014     8.7351341e-015     2.7025915e-016     3.2543798e-017     8.7706544e-017     0.0000000e+000     6.7680256e-010     4.7246403e-016     1.7044705e-014     1.4183911e-014     1.2519285e-014     2.1666095e-007     2.1870029e-013     3.9216234e-010     2.7341678e-015     2.3537192e-013     4.4106575e-009     1.4220078e-003     3.6601848e-019   9.2281796e-004   7.9794792e-008   2.0477584e+000   4.2112545e+001                0                0
   9.8152726e-003  -1.9140252e-003  -6.0220750e-002   6.4135121e-002   1.4281755e-002  -7.5305798e-001   9.4331932e+002   4.5342981e+005     4.6331547e-010     1.0835921e-001     7.4542000e-001     9.8713094e-002     4.6147070e-002     3.6071996e-007     4.9123941e-010     2.1502471e-009     1.4889861e-010     3.9738352e-010     8.9473009e-009     2.4972486e-008     2.7672773e-008     7.5837211e-014     1.8628728e-010     2.1679717e-011     2.2084702e-013     3.0035136e-017     3.7293001e-010     1.2632927e-010     1.5583476e-015     1.0529722e-013     1.2607184e-014     5.5001691e-014     5.4685749e-014     1.2573209e-015     2.1413349e-016     1.2172010e-015     0.0000000e+000     1.0075742e-009     5.5429203e-016     3.2217802e-014     4.0735208e-014     2.4208391e-014     1.3914561e-007     2.1694565e-013     3.6956062e-010     1.9324521e-015     2.8994519e-013     2.8387320e-009     1.3600623e-003     9.2102893e-020   8.7979467e-004   1.1083313e-007   1.8343487e+000   3.7222410e+001                0                0
   1.4073682e-002  -4.9147549e-003  -6.0220750e-002   6.2357385e-002   1.5404883e-002  -9.2389941e-001   9.7557642e+002   4.5342949e+005     2.7228709e-010     1.0463996e-001     7.4458325e-001     1.0179680e-001     4.7589969e-002     5.4452342e-007     6.7411192e-010     2.8596461e-009     2.2716693e-010     3.2647786e-010     1.1220328e-008     3.9999876e-008     7.6137538e-008     2.0962548e-013     5.4123520e-010     2.8614678e-011     2.7333220e-013     8.2461676e-017     3.2611067e-010     8.5358663e-011     6.1493520e-016     1.6443992e-013     8.1271710e-015     3.1250510e-014     1.6017675e-014     4.6925455e-016     5.9567775e-017     1.8430355e-016     0.0000000e+000     8.6539140e-010     6.2416752e-016     2.4767561e-014     2.2838540e-014     1.8311319e-014     2.3158763e-007     2.8249928e-013     4.5411895e-010     3.3229831e-015     3.2792955e-013     4.7166613e-009     1.3891128e-003     3.0782005e-019   9.0664274e-004   9.1890496e-008   2.0045290e+000   4.1622748e+001                0                0
   5.9797296e-003  -1.2384426e-003  -5.6220750e-002   3.7958599e-002   1.3558938e-002  -4.2212798e-001   9.2296750e+002   4.5342835e+005     4.6422913e-010     1.0965764e-001     7.4572069e-001     9.7622135e-002     4.5637113e-002     2.4215265e-007     3.4637263e-010     1.5334396e-009     9.9772303e-011     3.4841298e-010     6.7335852e-009     1.6086778e-008     1.2740752e-008     4.5904795e-014     9.9776117e-011     1.6950534e-011     2.4157623e-013     1.9639293e-017     3.0811872e-010     1.4232579e-010     3.6037626e-015     8.1923830e-014     1.5572118e-014     7.2975136e-014     1.0265061e-013     2.0592324e-015     3.9775612e-016     3.1449289e-015     0.0000000e+000     8.7424852e-010     5.3174288e-016     3.8435301e-014     5.4475277e-014     2.9186787e-014     8.9131796e-008     2.1067454e-013     2.7410830e-010     1.4793443e-015     2.6427379e-013     1.8200155e-009     1.3620573e-003     6.9064687e-020   8.6995651e-004   1.1148243e-007   1.7314998e+000   3.3958339e+001                0                0
   5.9797296e-003  -1.2384426e-003  -6.0220750e-002   3.4805002e-002   1.0071404e-002  -5.8173222e-001   9.1295654e+002   4.5342998e+005     5.8424129e-010     1.1182924e-001     7.4619437e-001     9.5844034e-002     4.4802646e-002     2.4611829e-007     3.6033436e-010     1.6023584e-009     1.0140584e-010     3.9971033e-010     7.2048724e-009     1.5949927e-008     1.0899878e-008     3.6055284e-014     7.8732523e-011     1.6091314e-011     2.1627185e-013     1.3865045e-017     3.5237989e-010     1.6689650e-010     4.8763660e-015     7.2588014e-014     1.7675686e-014     8.6240473e-014     1.5027143e-013     2.7878396e-015     5.8948324e-016     5.7068129e-015     0.0000000e+000     1.0114076e-009     5.2656939e-016     4.2698380e-014     6.4650384e-014     3.2376941e-014     8.8714150e-008     2.0384270e-013     2.9227508e-010     1.2690603e-015     2.5137629e-013     1.8124979e-009     1.3293294e-003     4.0292470e-020   8.5206614e-004   1.2978510e-007   1.6813456e+000   3.3517644e+001                0                0
   2.9747755e-002  -2.0000000e-003  -4.8220750e-002   1.2496754e-002   8.1209406e-002  -1.2214418e+000   1.0727552e+003   4.5342507e+005     9.1301065e-012     8.9913998e-002     7.4101032e-001     1.1416718e-001     5.3398291e-002     1.1397150e-006     1.1716530e-009     3.3242304e-009     5.3009273e-010     4.8036055e-011     2.2387702e-008     9.8820074e-008     8.4034050e-007     1.5334133e-012     5.8166581e-009     2.4086039e-011     1.3701950e-013     3.2590174e-016     1.0111863e-010     1.5014349e-011     4.8741796e-017     1.4388929e-013     2.3519295e-016     7.3739833e-016     7.6663262e-017     4.1063301e-018     2.3399756e-019     2.8468479e-019     0.0000000e+000     1.6033975e-010     1.6818723e-016     2.5572741e-015     5.2164857e-016     2.2767942e-015     7.3255005e-007     3.7470005e-013     4.1465490e-010     3.5499038e-015     3.9667589e-014     1.4787410e-008     1.5073469e-003     4.0821338e-018   9.6964129e-004   6.6333248e-008   2.3268995e+000   5.1002538e+001                0                0
   2.5747755e-002  -2.0000000e-003  -4.8220750e-002   3.8745201e-002   7.2564493e-002  -9.6914825e-001   1.0605417e+003   4.5342504e+005     1.3364986e-011     9.1108722e-002     7.4137136e-001     1.1309975e-001     5.2897458e-002     8.7455045e-007     9.0035149e-010     2.7964390e-009     3.9865016e-010     5.3473177e-011     1.6354211e-008     7.3917536e-008     5.4159471e-007     9.9203632e-013     3.6365810e-009     1.9563307e-011     1.1294103e-013     2.1835333e-016     9.6082836e-011     1.4272160e-011     4.4979638e-017     1.1943210e-013     3.4035771e-016     1.0825337e-015     1.3526029e-016     6.7654237e-018     4.2771967e-019     3.4229751e-019     0.0000000e+000     1.7951072e-010     1.7540567e-016     2.9393935e-015     7.6854160e-016     2.3795866e-015     5.3091195e-007     2.6801337e-013     3.5876125e-010     2.8667887e-015     4.8574358e-014     1.0732712e-008     1.5206522e-003     3.0220323e-018   9.7861646e-004   5.5992368e-008   2.3262030e+000   4.9866908e+001                0                0
   2.9747755e-002  -6.0000000e-003  -4.8220750e-002   8.1589155e-003   8.7555251e-002  -1.2661715e+000   1.0709474e+003   4.5342514e+005     1.0455202e-011     9.0408766e-002     7.4109530e-001     1.1377827e-001     5.3216366e-002     1.2547715e-006     1.2896615e-009     3.6854405e-009     5.8278171e-010     5.4191835e-011     2.4586424e-008     1.0860940e-007     9.1349690e-007     1.6717823e-012     6.3250404e-009     2.6624964e-011     1.5150273e-013     3.5655088e-016     1.1290758e-010     1.6744266e-011     5.4644740e-017     1.5923901e-013     2.6802638e-016     8.4124825e-016     9.1198527e-017     4.7448318e-018     2.8129736e-019     2.1890380e-018     0.0000000e+000     1.8123981e-010     1.8889174e-016     2.8852572e-015     5.9525424e-016     2.5518662e-015     8.0320821e-007     4.1125523e-013     4.6057861e-010     3.9183658e-015     4.4844521e-014     1.6215558e-008     1.4981650e-003     4.0195921e-018   9.6319629e-004   7.1198816e-008   2.3117478e+000   5.0795312e+001                0                0
   2.5747755e-002  -6.0000000e-003  -4.8220750e-002   3.9006479e-002   6.6067857e-002  -1.0102663e+000   1.0612752e+003   4.5342509e+005     1.4262203e-011     9.1149685e-002     7.4136283e-001     1.1308020e-001     5.2888451e-002     9.4648637e-007     9.7445897e-010     3.0266092e-009     4.3156969e-010     5.7587039e-011     1.7713853e-008     8.0023798e-008     5.8612219e-007     1.0774390e-012     3.9454864e-009     2.1234067e-011     1.2298709e-013     2.3789152e-016     1.0366478e-010     1.5450157e-011     4.9132306e-017     1.2968792e-013     3.6587738e-016     1.1623629e-015     1.4321748e-016     7.2036709e-018     4.5166878e-019     5.1746268e-019     0.0000000e+000     1.9353153e-010     1.9040770e-016     3.1818864e-015     8.2502269e-016     2.5788167e-015     5.7477013e-007     2.9162517e-013     3.8818627e-010     3.1148412e-015     5.2630721e-014     1.1619371e-008     1.5166054e-003     3.0334779e-018   9.7584750e-004   5.8429113e-008   2.3225161e+000   4.9922827e+001                0                0
   2.9747755e-002  -2.0000000e-003  -5.2220750e-002   1.0708805e-002   7.8505869e-002  -1.3936925e+000   1.0632040e+003   4.5342631e+005     1.9513060e-011     9.2566809e-002     7.4166194e-001     1.1195301e-001     5.2351277e-002     1.3179553e-006     1.3562208e-009     4.2074334e-009     6.0094403e-010     7.9447098e-011     2.4657344e-008     1.1143829e-007     8.1787052e-007     1.5005709e-012     5.5016084e-009     2.9459307e-011     1.7006571e-013     3.3057325e-016     1.4364117e-010     2.1336604e-011     6.7354236e-017     1.7986174e-013     4.9812240e-016     1.5806411e-015     1.9181716e-016     9.7138514e-018     6.0368914e-019     6.0046377e-019     0.0000000e+000     2.6724009e-010     2.6273857e-016     4.3708188e-015     1.1216081e-015     3.5467169e-015     8.0077319e-007     4.0461383e-013     5.3931857e-010     4.3203566e-015     7.2320261e-014     1.6187912e-008     1.4638635e-003     2.9636047e-018   9.5240599e-004   6.8216540e-008   2.3046804e+000   5.0592559e+001                0                0
   2.5747755e-002  -2.0000000e-003  -5.2220750e-002   2.9984437e-002   6.9658645e-002  -1.1455424e+000   1.0526877e+003   4.5342630e+005     2.9613786e-011     9.3399721e-002     7.4193221e-001     1.1119008e-001     5.1994318e-002     9.9730129e-007     1.0371615e-009     3.4839448e-009     4.4657509e-010     9.0086427e-011     1.8368746e-008     8.2451164e-008     5.1017843e-007     9.8928971e-013     3.4763857e-009     2.5331193e-011     1.5484011e-013     2.3838517e-016     1.3977375e-010     2.1744060e-011     7.2000807e-017     1.5715879e-013     7.7628629e-016     2.5010389e-015     3.6098701e-016     1.7196317e-017     1.1781227e-018     1.0278175e-018     0.0000000e+000     2.9537120e-010     2.8120283e-016     5.1875726e-015     1.7805957e-015     3.9766294e-015     5.7205154e-007     3.2025255e-013     4.6055580e-010     3.6893291e-015     9.5712882e-014     1.1580522e-008     1.4814706e-003     2.3612987e-018   9.6337367e-004   5.9628908e-008   2.3075703e+000   4.9686960e+001                0                0
   2.9747755e-002  -6.0000000e-003  -5.2220750e-002   6.3944322e-003   8.5819549e-002  -1.4375096e+000   1.0611896e+003   4.5342636e+005     2.2835695e-011     9.3100436e-002     7.4175633e-001     1.1153161e-001     5.2154062e-002     1.4540488e-006     1.4976732e-009     4.6740400e-009     6.6237197e-010     9.0524760e-011     2.7228789e-008     1.2279628e-007     8.9094750e-007     1.6580915e-012     6.0477896e-009     3.3066210e-011     1.9344274e-013     3.7019295e-016     1.6116484e-010     2.4274350e-011     7.9175806e-017     2.0229886e-013     5.9272784e-016     1.8850983e-015     2.3880936e-016     1.1802023e-017     7.5738983e-019     2.9245273e-018     0.0000000e+000     3.0386828e-010     3.0114404e-016     5.0627732e-015     1.3383342e-015     4.0939046e-015     8.8022498e-007     4.5438424e-013     6.0048489e-010     4.8588435e-015     8.4492584e-014     1.7795799e-008     1.4541582e-003     2.9442020e-018   9.4568275e-004   7.2538123e-008   2.2888493e+000   5.0333736e+001                0                0
   2.5747755e-002  -6.0000000e-003  -5.2220750e-002   3.1815760e-002   6.7201945e-002  -1.1865000e+000   1.0532661e+003   4.5342633e+005     3.1486669e-011     9.3478358e-002     7.4193279e-001     1.1113918e-001     5.1970475e-002     1.0840295e-006     1.1263284e-009     3.7737587e-009     4.8552353e-010     9.6559140e-011     1.9977998e-008     8.9660362e-008     5.5818119e-007     1.0828363e-012     3.8059542e-009     2.7429157e-011     1.6700727e-013     2.6057940e-016     1.5053157e-010     2.3305355e-011     7.6557943e-017     1.7005596e-013     8.1988540e-016     2.6376485e-015     3.7463547e-016     1.7950095e-017     1.2182092e-018     1.2317984e-018     0.0000000e+000     3.1689681e-010     3.0151781e-016     5.5274230e-015     1.8773361e-015     4.2446460e-015     6.2281619e-007     3.4791643e-013     4.9831900e-010     3.9977954e-015     1.0231902e-013     1.2607595e-008     1.4768004e-003     2.3741121e-018   9.6029635e-004   6.1763573e-008   2.3038031e+000   4.9724763e+001                0                0
   2.1747755e-002  -2.0000000e-003  -5.2220750e-002   5.2808412e-002   6.1859701e-002  -9.2786665e-001   1.0357785e+003   4.5342634e+005     4.0319140e-011     9.5243360e-002     7.4240687e-001     1.0960995e-001     5.1255025e-002     7.5438255e-007     8.0046299e-010     2.9200761e-009     3.3073313e-010     1.0292026e-010     1.3897605e-008     6.0676840e-008     2.9365087e-007     6.8561307e-013     2.2091048e-009     2.3348852e-011     1.6990840e-013     1.9414936e-016     1.3889494e-010     2.5621797e-011     1.1184876e-016     1.4795127e-013     1.2102026e-015     4.0103816e-015     7.6354353e-016     3.2702341e-017     2.5933663e-018     2.9909788e-018     0.0000000e+000     3.2731786e-010     3.2681065e-016     6.9758725e-015     2.8708314e-015     5.2525347e-015     4.0252442e-007     2.9408792e-013     3.9997737e-010     3.4092781e-015     1.1763895e-013     8.1626413e-009     1.4832535e-003     1.9754694e-018   9.6283947e-004   5.8103986e-008   2.2605444e+000   4.7718050e+001                0                0
   1.7747755e-002  -2.0000000e-003  -5.2220750e-002   6.7261611e-002   5.1959775e-002  -7.3254213e-001   1.0131282e+003   4.5342651e+005     9.2323352e-011     9.7922612e-002     7.4304948e-001     1.0735548e-001     5.0199938e-002     5.7503083e-007     6.4798344e-010     2.5829778e-009     2.4565102e-010     1.6153448e-010     1.0826807e-008     4.4459236e-008     1.4434563e-007     4.0067040e-013     1.1396396e-009     2.4514347e-011     2.1859369e-013     1.4330373e-016     1.8159179e-010     4.0075053e-011     2.3255286e-016     1.5614127e-013     3.0219430e-015     1.0530733e-014     2.9657586e-015     1.0954675e-016     1.0510430e-017     1.7608079e-017     0.0000000e+000     4.6909659e-010     4.4685360e-016     1.2273256e-014     7.6001154e-015     9.0394391e-015     2.7585797e-007     2.7817382e-013     3.7788569e-010     3.4489066e-015     2.0554855e-013     5.6061430e-009     1.4714338e-003     1.1146820e-018   9.5203814e-004   6.2569106e-008   2.1699601e+000   4.4869835e+001                0                0
   1.7747755e-002  -2.0000000e-003  -4.8220750e-002   7.2910305e-002   5.4494589e-002  -5.6527865e-001   1.0191449e+003   4.5342524e+005     5.8185939e-011     9.6124865e-002     7.4261582e-001     1.0884890e-001     5.0905534e-002     5.4137667e-007     5.9588581e-010     2.3085414e-009     2.3286153e-010     1.1712048e-010     9.6490573e-009     4.2353082e-008     1.6131216e-007     3.6003478e-013     1.0890210e-009     1.8098807e-011     1.3185408e-013     1.0474511e-016     1.4072277e-010     2.5572563e-011     1.0739868e-016     1.1476031e-013     1.6286210e-015     5.5805875e-015     1.3992276e-015     5.3778638e-017     4.8955088e-018     7.5955545e-018     0.0000000e+000     3.5314806e-010     2.9885844e-016     7.5119713e-015     4.0173472e-015     5.5012038e-015     2.6928449e-007     1.9443549e-013     3.2974516e-010     2.5586795e-015     1.2490500e-013     5.4687381e-009     1.5038461e-003     1.0495150e-018   9.6474148e-004   5.5716843e-008   2.1829625e+000   4.4678506e+001                0                0
   2.1747755e-002  -2.0000000e-003  -4.8220750e-002   6.2542689e-002   6.3893917e-002  -7.5994153e-001   1.0424895e+003   4.5342518e+005     3.0846473e-011     9.3232183e-002     7.4191683e-001     1.1128426e-001     5.2046653e-002     6.9135376e-007     7.2837693e-010     2.5804834e-009     3.0523379e-010     8.2641918e-011     1.2480902e-008     5.6114817e-008     3.0089994e-007     5.8092731e-013     1.9531559e-009     1.8567915e-011     1.1541160e-013     1.4455251e-016     1.1777235e-010     1.8449173e-011     6.0691403e-017     1.1531856e-013     7.8931963e-016     2.5861776e-015     4.4296107e-016     1.9673971e-017     1.4711863e-018     1.5478793e-018     0.0000000e+000     2.6538728e-010     2.3264203e-016     4.7198304e-015     1.8477194e-015     3.5195594e-015     3.7869650e-007     2.1681039e-013     3.4933571e-010     2.6509602e-015     8.4162102e-014     7.6745347e-009     1.5186201e-003     1.6982684e-018   9.7649445e-004   5.2953276e-008   2.2742833e+000   4.7642596e+001                0                0
   2.1747755e-002  -6.0000000e-003  -4.8220750e-002   6.5946377e-002   5.3604411e-002  -8.1053377e-001   1.0462897e+003   4.5342515e+005     2.6676420e-011     9.2825638e-002     7.4180896e-001     1.1163437e-001     5.2210786e-002     7.4640672e-007     7.8081037e-010     2.7030401e-009     3.3159177e-010     7.7655610e-011     1.3686981e-008     6.1078726e-008     3.4919924e-007     7.3351734e-013     2.4737971e-009     2.0453421e-011     1.3375339e-013     1.8874511e-016     1.1383316e-010     1.8884099e-011     7.0246361e-017     1.2819746e-013     7.3960751e-016     2.4030132e-015     3.7874952e-016     1.7371550e-017     1.2435149e-018     1.2308788e-018     0.0000000e+000     2.5277288e-010     2.4726724e-016     4.7866866e-015     1.7140541e-015     3.6501101e-015     4.1745017e-007     2.5932447e-013     3.6173057e-010     3.0150300e-015     8.4816842e-014     8.4558699e-009     1.5186485e-003     2.2869004e-018   9.7667085e-004   5.3924315e-008   2.2844653e+000   4.8072112e+001                0                0
   2.1747755e-002  -6.0000000e-003  -5.2220750e-002   5.6478248e-002   5.2783519e-002  -9.8081980e-001   1.0392182e+003   4.5342641e+005     3.7761702e-011     9.4905121e-002     7.4231642e-001     1.0990243e-001     5.1391870e-002     8.1857291e-007     8.6331103e-010     3.0733380e-009     3.6096535e-010     1.0008745e-010     1.4775575e-008     6.6336684e-008     3.5026068e-007     6.8079103e-013     2.2784583e-009     2.2195946e-011     1.3892183e-013     1.7094633e-016     1.4169042e-010     2.2332317e-011     7.4371654e-017     1.3793217e-013     9.7006690e-016     3.1826069e-015     5.5237849e-016     2.4424080e-017     1.8414453e-018     1.9952269e-018     0.0000000e+000     3.2079910e-010     2.8130617e-016     5.7441274e-015     2.2743328e-015     4.2785395e-015     4.4648321e-007     2.5849854e-013     4.1685905e-010     3.1661295e-015     1.0242022e-013     9.0492378e-009     1.4824475e-003     1.6263175e-018   9.6268210e-004   5.8636968e-008   2.2687252e+000   4.8058360e+001                0                0
   1.7907614e-002  -5.7029501e-003  -4.8220750e-002   7.5738329e-002   4.1079639e-002  -6.0849223e-001   1.0242017e+003   4.5342523e+005     5.2531303e-011     9.5510671e-002     7.4246770e-001     1.0936562e-001     5.1147685e-002     5.7663262e-007     6.2761223e-010     2.3919588e-009     2.4939122e-010     1.1044684e-010     1.0319792e-008     4.5471588e-008     1.8681664e-007     4.0392995e-013     1.2604152e-009     1.8486277e-011     1.2885783e-013     1.1382800e-016     1.3721241e-010     2.4138483e-011     9.3090093e-017     1.1564074e-013     1.4255772e-015     4.8303965e-015     1.1103075e-015     4.4242809e-017     3.8695131e-018     5.4465240e-018     0.0000000e+000     3.3729729e-010     2.8611311e-016     6.8317155e-015     3.4707383e-015     5.0067461e-015     2.9284524e-007     2.0237103e-013     3.3761317e-010     2.5910106e-015     1.1772643e-013     5.9446974e-009     1.5072019e-003     1.2072781e-018   9.6743033e-004   5.5060779e-008   2.2028944e+000   4.5302257e+001                0                0
   1.7907614e-002  -5.7029501e-003  -5.2220750e-002   6.8108680e-002   3.8901636e-002  -7.7620553e-001   1.0179917e+003   4.5342653e+005     7.7602012e-011     9.7354805e-002     7.4291369e-001     1.0783277e-001     5.0423361e-002     6.1820933e-007     6.8780736e-010     2.7017539e-009     2.6484563e-010     1.4989357e-010     1.1105354e-008     4.8082431e-008     1.7056708e-007     3.6920435e-013     1.1177061e-009     2.0848840e-011     1.4926661e-013     1.0682651e-016     1.7780767e-010     3.1837794e-011     1.2674459e-016     1.3055884e-013     2.0743693e-015     7.1650836e-015     1.8985702e-015     7.2039866e-017     6.7564511e-018     1.0580882e-017     0.0000000e+000     4.4543164e-010     3.5350886e-016     9.2150864e-015     5.1631467e-015     6.7159377e-015     3.0208399e-007     2.1602468e-013     3.9019024e-010     2.8465823e-015     1.4908108e-013     6.1369777e-009     1.4742119e-003     8.6229329e-019   9.5455802e-004   6.1502905e-008   2.1892403e+000   4.5453323e+001                0                0
   2.9779184e-002  -9.9638585e-003  -4.8220750e-002  -7.6721121e-003   8.1141246e-002  -1.3374695e+000   1.0685424e+003   4.5342514e+005     1.6587418e-011     9.1156348e-002     7.4121760e-001     1.1319635e-001     5.2944216e-002     1.4846610e-006     1.5264047e-009     4.5632277e-009     6.8233441e-010     7.6378930e-011     2.7600412e-008     1.2673675e-007     9.9699988e-007     1.6271897e-012     6.0900950e-009     2.9895415e-011     1.5991011e-013     3.2802878e-016     1.5034144e-010     2.0249096e-011     6.4334831e-017     1.8025208e-013     3.8984191e-016     1.2385472e-015     1.9267076e-016     7.9426792e-018     6.3648617e-019     3.3554825e-017     0.0000000e+000     2.5803899e-010     2.3591070e-016     3.7853126e-015     8.7874769e-016     3.1041751e-015     9.2376590e-007     4.0317186e-013     5.7823438e-010     4.3294088e-015     5.9297180e-014     1.8662821e-008     1.4818909e-003     2.7821325e-018   9.5200772e-004   8.0700358e-008   2.2894504e+000   5.0650987e+001                0                0
   2.5954986e-002  -9.3754536e-003  -4.8220750e-002   3.3439566e-002   5.9566875e-002  -1.0560031e+000   1.0626055e+003   4.5342501e+005     1.5337903e-011     9.1161422e-002     7.4134025e-001     1.1309152e-001     5.2893872e-002     1.0513707e-006     1.0818151e-009     3.3548450e-009     4.7945594e-010     6.3039854e-011     1.9653483e-008     8.8910375e-008     6.5297643e-007     1.1946872e-012     4.3738336e-009     2.3456426e-011     1.3542008e-013     2.6304761e-016     1.1428691e-010     1.6945811e-011     5.4088368e-017     1.4323997e-013     3.9240724e-016     1.2450596e-015     1.5289877e-016     7.6518202e-018     4.8163801e-019     2.1882802e-018     0.0000000e+000     2.1224127e-010     2.0878992e-016     3.4690016e-015     8.8347401e-016     2.8160005e-015     6.3899553e-007     3.2188391e-013     4.2990637e-010     3.4419462e-015     5.7203751e-014     1.2917483e-008     1.5104559e-003     3.0174432e-018   9.7168946e-004   6.2443464e-008   2.3227428e+000   5.0277185e+001                0                0
   2.9779184e-002  -9.9638585e-003  -5.2220750e-002  -5.3603981e-003   7.7935662e-002  -1.5075260e+000   1.0583307e+003   4.5342637e+005     3.9964427e-011     9.3934236e-002     7.4190005e-001     1.1087710e-001     5.1847754e-002     1.7241614e-006     1.7831189e-009     5.8067857e-009     7.7784340e-010     1.3345811e-010     3.2486567e-008     1.4395252e-007     9.5457201e-007     1.9532412e-012     6.8041939e-009     4.4208698e-011     2.7951910e-013     4.8152904e-016     2.1645550e-010     3.4891691e-011     1.3858616e-016     2.7377571e-013     1.1079676e-015     3.5545905e-015     5.4948182e-016     2.4025223e-017     1.8030286e-018     4.0220867e-017     0.0000000e+000     4.4102296e-010     4.5376584e-016     8.0299556e-015     2.5284450e-015     6.3517643e-015     1.0127980e-006     6.0571405e-013     7.5798179e-010     6.5638889e-015     1.4731126e-013     2.0491070e-008     1.4369533e-003     2.8524691e-018   9.3402929e-004   8.0843612e-008   2.2640781e+000   5.0039445e+001                0                0
   2.5954986e-002  -9.3754536e-003  -5.2220750e-002   2.7120229e-002   5.9497497e-002  -1.2375849e+000   1.0543635e+003   4.5342631e+005     2.8650047e-011     9.3551217e-002     7.4192459e-001     1.1109984e-001     5.1951942e-002     1.1968700e-006     1.2384424e-009     4.0538091e-009     5.3929451e-010     9.4752755e-011     2.2534897e-008     9.9779345e-008     6.5395231e-007     1.3451642e-012     4.6707383e-009     3.0890411e-011     1.9517996e-013     3.3336217e-016     1.5256463e-010     2.4509742e-011     8.9923698e-017     1.9130859e-013     7.8518384e-016     2.5117721e-015     3.3778084e-016     1.6356143e-017     1.0771119e-018     3.0009894e-018     0.0000000e+000     3.1281617e-010     3.1949380e-016     5.6631672e-015     1.7858833e-015     4.4674194e-015     7.0037631e-007     4.2119874e-013     5.3012902e-010     4.5802479e-015     1.0468792e-013     1.4171460e-008     1.4697178e-003     2.8526262e-018   9.5567509e-004   6.5271280e-008   2.3016836e+000   4.9958347e+001                0                0
   2.9747755e-002  -2.0000000e-003  -5.6220750e-002   1.5158292e-002   7.4111432e-002  -1.5583719e+000   1.0510479e+003   4.5342762e+005     4.7136729e-011     9.5618763e-002     7.4238339e-001     1.0941838e-001     5.1155982e-002     1.5412169e-006     1.6037472e-009     5.4152276e-009     6.8917739e-010     1.4225443e-010     2.8370949e-008     1.2720242e-007     7.7667738e-007     1.5220774e-012     5.3212552e-009     3.9600398e-011     2.4413852e-013     3.7067533e-016     2.1892923e-010     3.4320270e-011     1.1524030e-016     2.4611280e-013     1.2441132e-015     4.0096818e-015     5.8069562e-016     2.7630082e-017     1.8953937e-018     1.8161308e-018     0.0000000e+000     4.6601767e-010     4.4559187e-016     8.2617363e-015     2.8549421e-015     6.3240978e-015     8.8032764e-007     5.0004546e-013     7.1719157e-010     5.7753404e-015     1.5255668e-013     1.7823043e-008     1.4201026e-003     2.2482201e-018   9.3329614e-004   7.1564694e-008   2.2633653e+000   4.9625683e+001                0                0
   2.5747755e-002  -2.0000000e-003  -5.6220750e-002   3.0601490e-002   6.4541755e-002  -1.3169221e+000   1.0423577e+003   4.5342765e+005     5.1768976e-011     9.6075074e-002     7.4256132e-001     1.0897154e-001     5.0948169e-002     1.1491071e-006     1.2109202e-009     4.3048900e-009     5.0687460e-010     1.3855652e-010     2.0711808e-008     9.3162461e-008     4.9392710e-007     9.4940206e-013     3.1875370e-009     3.0878013e-011     1.9105800e-013     2.3645899e-016     1.9729026e-010     3.0749094e-011     9.9670324e-017     1.9164835e-013     1.3155602e-015     4.3026760e-015     7.2160388e-016     3.2383254e-017     2.3895120e-018     2.4081214e-018     0.0000000e+000     4.4509186e-010     3.8811860e-016     7.8615662e-015     3.0731544e-015     5.8510152e-015     6.2757827e-007     3.5780403e-013     5.8329329e-010     4.3973771e-015     1.4124840e-013     1.2719317e-008     1.4414914e-003     1.5732525e-018   9.4604352e-004   6.4713654e-008   2.2692805e+000   4.8934079e+001                0                0
   2.9747755e-002  -6.0000000e-003  -5.6220750e-002   1.0170971e-002   8.1412507e-002  -1.6010133e+000   1.0487956e+003   4.5342766e+005     6.0477164e-011     9.6194800e-002     7.4248792e-001     1.0896152e-001     5.0942128e-002     1.7241797e-006     1.8028470e-009     6.2502536e-009     7.6565641e-010     1.7844211e-010     3.1646210e-008     1.4103119e-007     8.0215571e-007     1.7075161e-012     5.7379674e-009     4.7605075e-011     3.1411530e-013     4.4327653e-016     2.6181139e-010     4.3816494e-011     1.6667076e-016     2.9893275e-013     1.6991435e-015     5.5102340e-015     8.5490043e-016     3.9391897e-017     2.7982832e-018     5.4003454e-018     0.0000000e+000     5.8217783e-010     5.7746022e-016     1.1133189e-014     3.9291424e-015     8.5025028e-015     9.6318557e-007     6.0738875e-013     8.3631661e-010     7.0394203e-015     1.9694580e-013     1.9511009e-008     1.4099319e-003     2.1717923e-018   9.2632269e-004   7.5393015e-008   2.2467829e+000   4.9313822e+001                0                0
   2.5747755e-002  -6.0000000e-003  -5.6220750e-002   3.0479381e-002   6.3739252e-002  -1.3562950e+000   1.0427061e+003   4.5342766e+005     5.6010340e-011     9.6202766e-002     7.4257386e-001     1.0887958e-001     5.0904932e-002     1.2545690e-006     1.3221230e-009     4.7042480e-009     5.5336174e-010     1.5100042e-010     2.2631373e-008     1.0170514e-007     5.3744940e-007     1.0438424e-012     3.4925185e-009     3.3925774e-011     2.1198135e-013     2.6211189e-016     2.1493223e-010     3.3765723e-011     1.1195152e-016     2.1084208e-013     1.4382590e-015     4.7008053e-015     7.8275240e-016     3.5222035e-017     2.5867955e-018     2.8004300e-018     0.0000000e+000     4.8561243e-010     4.2785694e-016     8.6586884e-015     3.3571987e-015     6.4526942e-015     6.8478960e-007     3.9558610e-013     6.3740357e-010     4.8446234e-015     1.5496254e-013     1.3879149e-008     1.4362348e-003     1.5899428e-018   9.4267534e-004   6.6511734e-008   2.2653349e+000   4.8945039e+001                0                0
   2.9747755e-002  -2.0000000e-003  -6.0220750e-002   2.1635673e-002   6.9117823e-002  -1.7269050e+000   1.0368011e+003   4.5342912e+005     9.3708495e-011     9.8966248e-002     7.4315249e-001     1.0664859e-001     4.9852339e-002     1.8112070e-006     1.9208673e-009     7.0199874e-009     7.9367278e-010     2.4466039e-010     3.3405259e-008     1.4561391e-007     6.9883025e-007     1.6688031e-012     5.3547925e-009     5.6478980e-011     4.1476443e-013     4.7731273e-016     3.3079081e-010     6.1570969e-011     2.7125611e-016     3.5883722e-013     2.8414689e-015     9.3801210e-015     1.7161789e-015     7.4831197e-017     5.7966695e-018     6.4636778e-018     0.0000000e+000     7.8115694e-010     7.9282496e-016     1.6786647e-014     6.7106360e-015     1.2666210e-014     9.6492611e-007     7.1918285e-013     9.6123748e-010     8.2859804e-015     2.8125002e-013     1.9568407e-008     1.3766394e-003     1.8999394e-018   9.1280186e-004   7.6439249e-008   2.2063000e+000   4.8236133e+001                0                0
   2.5747755e-002  -2.0000000e-003  -6.0220750e-002   2.7761021e-002   5.9141279e-002  -1.4882550e+000   1.0301122e+003   4.5342915e+005     8.7133029e-011     9.9021842e-002     7.4323486e-001     1.0653681e-001     4.9802378e-002     1.3294645e-006     1.4250353e-009     5.3351884e-009     5.7848546e-010     2.0977337e-010     2.4340410e-008     1.0583703e-007     4.6403737e-007     1.1528885e-012     3.6083856e-009     4.3684848e-011     3.3507502e-013     3.4354828e-016     2.6990683e-010     5.2132827e-011     2.4351363e-016     2.7845867e-013     2.6846064e-015     8.9594019e-015     1.8033576e-015     7.5816777e-017     6.1636532e-018     7.2924659e-018     0.0000000e+000     6.5846019e-010     6.5940471e-016     1.4767783e-014     6.4221841e-015     1.1065577e-014     6.9054702e-007     5.4446431e-013     7.4054779e-010     6.4053929e-015     2.4457232e-013     1.4012043e-008     1.4014652e-003     1.7009996e-018   9.2724865e-004   7.1272363e-008   2.2165539e+000   4.7804307e+001                0                0
   2.9747755e-002  -6.0000000e-003  -6.0220750e-002   1.6906288e-002   7.5963969e-002  -1.7689656e+000   1.0342599e+003   4.5342915e+005     1.0809586e-010     9.9592262e-002     7.4326859e-001     1.0615015e-001     4.9618917e-002     2.0056489e-006     2.1304127e-009     7.8148435e-009     8.7794500e-010     2.7790969e-010     3.6978901e-008     1.6101163e-007     7.6256035e-007     1.8365725e-012     5.8690957e-009     6.3107114e-011     4.6674105e-013     5.2895299e-016     3.7268512e-010     6.9837312e-011     3.1184558e-016     4.0105002e-013     3.2826277e-015     1.0867816e-014     2.0549972e-015     8.8249442e-017     6.9822381e-018     1.1572516e-017     0.0000000e+000     8.8453729e-010     8.9544741e-016     1.9141804e-014     7.7786579e-015     1.4429803e-014     1.0644665e-006     8.0208010e-013     1.0723539e-009     9.2541127e-015     3.1935363e-013     2.1588884e-008     1.3660098e-003     1.8686759e-018   9.0556376e-004   7.9842554e-008   2.1887395e+000   4.7864559e+001                0                0
   2.5747755e-002  -6.0000000e-003  -6.0220750e-002   2.9816554e-002   5.9238757e-002  -1.5277757e+000   1.0301579e+003   4.5342916e+005     9.4638082e-011     9.9209320e-002     7.4326130e-001     1.0639514e-001     4.9735723e-002     1.4537766e-006     1.5578427e-009     5.8307819e-009     6.3260271e-010     2.2847861e-010     2.6610247e-008     1.1574277e-007     5.0795426e-007     1.2629769e-012     3.9516573e-009     4.7777152e-011     3.6672820e-013     3.7648226e-016     2.9417008e-010     5.6875904e-011     2.6633434e-016     3.0468911e-013     2.9256882e-015     9.7584493e-015     1.9540680e-015     8.2297923e-017     6.6685330e-018     8.1206478e-018     0.0000000e+000     7.1770253e-010     7.2084640e-016     1.6122615e-014     6.9944145e-015     1.2082884e-014     7.5532944e-007     5.9586183e-013     8.0909487e-010     7.0124916e-015     2.6737505e-013     1.5326487e-008     1.3956346e-003     1.6996627e-018   9.2358112e-004   7.2741218e-008   2.2112040e+000   4.7742493e+001                0                0
   2.1747755e-002  -2.0000000e-003  -6.0220750e-002   4.2385188e-002   5.0911413e-002  -1.2733417e+000   1.0163019e+003   4.5342920e+005     1.2303229e-010     1.0019604e-001     7.4354715e-001     1.0551723e-001     4.9327754e-002     9.7780831e-007     1.0889188e-009     4.2896522e-009     4.1855884e-010     2.3849794e-010     1.7538878e-008     7.5964218e-008     2.6476104e-007     5.7849717e-013     1.7448262e-009     3.2981717e-011     2.3530074e-013     1.6776669e-016     2.8268384e-010     5.0483245e-011     1.9780031e-016     2.0666654e-013     3.2718051e-015     1.1288057e-014     2.9583507e-015     1.1287480e-016     1.0523819e-017     1.6104078e-017     0.0000000e+000     7.0930596e-010     5.6162072e-016     1.4616286e-014     8.1327610e-015     1.0649185e-014     4.7620361e-007     3.4110465e-013     6.2002639e-010     4.5039482e-015     2.3578668e-013     9.6751898e-009     1.4099964e-003     8.1266790e-019   9.2967781e-004   7.3055153e-008   2.1788715e+000   4.6381630e+001                0                0
   1.7747755e-002  -2.0000000e-003  -6.0220750e-002   5.4641193e-002   4.1714924e-002  -1.0777035e+000   9.9576454e+002   4.5342939e+005     1.8942231e-010     1.0236641e-001     7.4406327e-001     1.0369052e-001     4.8475070e-002     7.0499495e-007     8.2896354e-010     3.4181510e-009     2.9716707e-010     2.8389117e-010     1.3457631e-008     5.3235210e-008     1.3576097e-007     3.5986301e-013     1.0014151e-009     3.1265903e-011     2.7329221e-013     1.2757178e-016     3.0082375e-010     6.7706566e-011     3.8435344e-016     1.9505108e-013     5.7628621e-015     2.0943486e-014     7.7239109e-015     2.5904703e-016     2.8663909e-017     6.2026549e-017     0.0000000e+000     7.8911930e-010     6.4473254e-016     2.0702984e-014     1.5195802e-014     1.5172959e-014     3.1878368e-007     3.1756968e-013     5.1946975e-010     4.1192314e-015     3.0631606e-013     6.4855828e-009     1.4034887e-003     6.0093826e-019   9.2075032e-004   8.1347146e-008   2.0954466e+000   4.4000201e+001                0                0
   1.7747755e-002  -2.0000000e-003  -5.6220750e-002   5.8014992e-002   4.6625410e-002  -9.0655173e-001   1.0051567e+003   4.5342790e+005     1.2763432e-010     1.0004058e-001     7.4353952e-001     1.0560553e-001     4.9375550e-002     6.2797978e-007     7.1787949e-010     2.8996360e-009     2.6707752e-010     2.0370068e-010     1.2005839e-008     4.8159158e-008     1.4368823e-007     4.0436955e-013     1.1495700e-009     2.8218268e-011     2.5651455e-013     1.4929622e-016     2.2229625e-010     5.1443577e-011     3.1037214e-016     1.7856321e-013     4.2317288e-015     1.4981765e-014     4.7036037e-015     1.6715043e-016     1.6999095e-017     3.1704574e-017     0.0000000e+000     5.8019963e-010     5.4303007e-016     1.5881020e-014     1.0834646e-014     1.1675297e-014     2.9513165e-007     3.0973345e-013     4.3015483e-010     3.8889146e-015     2.6161399e-013     6.0001274e-009     1.4376730e-003     9.4988130e-019   9.3712976e-004   7.1109638e-008   2.1388550e+000   4.4590111e+001                0                0
   2.1747755e-002  -2.0000000e-003  -5.6220750e-002   4.7745757e-002   5.5352723e-002  -1.1077748e+000   1.0268564e+003   4.5342780e+005     7.4859197e-011     9.7600812e-002     7.4295764e-001     1.0765815e-001     5.0334966e-002     8.5558686e-007     9.2927885e-010     3.5372020e-009     3.7016993e-010     1.5999464e-010     1.5335735e-008     6.7520684e-008     2.7847337e-007     6.0778742e-013     1.8959036e-009     2.7478286e-011     1.9300151e-013     1.7260840e-016     1.9995835e-010     3.5317973e-011     1.3786618e-016     1.7206545e-013     2.0524752e-015     6.9240689e-015     1.5286574e-015     6.1986613e-017     5.2892896e-018     6.9529601e-018     0.0000000e+000     4.9056985e-010     4.2286519e-016     9.9794643e-015     4.9719081e-015     7.3225909e-015     4.3528504e-007     3.0398231e-013     4.9825608e-010     3.8628879e-015     1.7307184e-013     8.8359793e-009     1.4467639e-003     1.2058841e-018   9.4700289e-004   6.4801431e-008   2.2246627e+000   4.7165166e+001                0                0
   2.1747755e-002  -6.0000000e-003  -5.6220750e-002   5.0811469e-002   4.5959442e-002  -1.1519872e+000   1.0300119e+003   4.5342776e+005     6.1281501e-011     9.7328431e-002     7.4288373e-001     1.0789518e-001     5.0445582e-002     9.3275306e-007     9.9950814e-010     3.7354045e-009     4.0607226e-010     1.4667921e-010     1.7063795e-008     7.4299086e-008     3.2841052e-007     8.0519407e-013     2.5240082e-009     3.0563713e-011     2.3391269e-013     2.3893944e-016     1.8885264e-010     3.6420639e-011     1.7081910e-016     1.9468705e-013     1.8961250e-015     6.3333785e-015     1.2859809e-015     5.3800384e-017     4.3919958e-018     5.3386023e-018     0.0000000e+000     4.6013759e-010     4.6016694e-016     1.0326480e-014     4.5405497e-015     7.7323401e-015     4.8535447e-007     3.7908436e-013     5.1823390e-010     4.4779238e-015     1.7223981e-013     9.8479812e-009     1.4452213e-003     1.7364666e-018   9.4654312e-004   6.4920300e-008   2.2344620e+000   4.7532897e+001                0                0
   2.1747755e-002  -6.0000000e-003  -6.0220750e-002   4.5587783e-002   4.1217771e-002  -1.3246874e+000   1.0190865e+003   4.5342927e+005     1.1195464e-010     9.9996651e-002     7.4349047e-001     1.0569341e-001     4.9409663e-002     1.0708098e-006     1.1778040e-009     4.5685093e-009     4.6047579e-010     2.2904289e-010     1.9105757e-008     8.3763085e-008     3.1636301e-007     7.2284697e-013     2.1799383e-009     3.6007986e-011     2.6429403e-013     2.1283805e-016     2.7585554e-010     5.0294119e-011     2.1072667e-016     2.2875386e-013     3.1463916e-015     1.0726223e-014     2.5640949e-015     1.0069138e-016     8.9008154e-018     1.2681715e-017     0.0000000e+000     6.9288678e-010     5.9423833e-016     1.4774559e-014     7.7160860e-015     1.0830730e-014     5.3211762e-007     3.9119874e-013     6.5208252e-010     5.1114950e-015     2.4622120e-013     1.0806915e-008     1.4077526e-003     1.0192887e-018   9.2890662e-004   7.2748066e-008   2.1854358e+000   4.6614108e+001                0                0
   1.7907614e-002  -5.7029501e-003  -5.6220750e-002   6.0290849e-002   3.3467146e-002  -9.4712226e-001   1.0097985e+003   4.5342790e+005     1.1050901e-010     9.9521457e-002     7.4341533e-001     1.0604226e-001     4.9579774e-002     6.7832924e-007     7.6517317e-010     3.0555076e-009     2.8956749e-010     1.9259912e-010     1.2783847e-008     5.2392736e-008     1.6812904e-007     4.7031266e-013     1.3346498e-009     2.9083916e-011     2.6006485e-013     1.6905775e-016     2.1602770e-010     4.7873389e-011     2.7831701e-016     1.8519236e-013     3.6214687e-015     1.2627946e-014     3.5705717e-015     1.3172077e-016     1.2663011e-017     2.1285495e-017     0.0000000e+000     5.5875841e-010     5.3235928e-016     1.4669589e-014     9.1144830e-015     1.0803722e-014     3.2456552e-007     3.2981127e-013     4.4752708e-010     4.0875081e-015     2.4514648e-013     6.5963634e-009     1.4399263e-003     1.0793014e-018   9.3948087e-004   6.9625727e-008   2.1584434e+000   4.5159369e+001                0                0
   1.7907614e-002  -5.7029501e-003  -6.0220750e-002   5.4169788e-002   2.7639197e-002  -1.1210038e+000   1.0002197e+003   4.5342943e+005     1.7098317e-010     1.0189684e-001     7.4395220e-001     1.0408504e-001     4.8659302e-002     7.6388043e-007     8.8394465e-010     3.6059943e-009     3.2332526e-010     2.7022014e-010     1.4406039e-008     5.8157105e-008     1.6160791e-007     4.1311472e-013     1.1756000e-009     3.2142250e-011     2.7012037e-013     1.4140442e-016     2.9359461e-010     6.3403051e-011     3.3355746e-016     2.0033566e-013     5.1129642e-015     1.8311396e-014     6.1558653e-015     2.1354862e-016     2.2511018e-017     4.4389331e-017     0.0000000e+000     7.6362327e-010     6.2911126e-016     1.9158064e-014     1.3262037e-014     1.4022739e-014     3.5247920e-007     3.3052028e-013     5.4045729e-010     4.2728944e-015     2.9453567e-013     7.1685516e-009     1.4052494e-003     6.6680499e-019   9.2295190e-004   7.9400296e-008   2.1138232e+000   4.4506461e+001                0                0
   2.9779184e-002  -9.9638585e-003  -5.6220750e-002   5.7044294e-004   7.1626866e-002  -1.6687528e+000   1.0454478e+003   4.5342769e+005     7.5875436e-011     9.7117368e-002     7.4265349e-001     1.0823228e-001     5.0600620e-002     2.0130310e-006     2.1091988e-009     7.3643484e-009     8.9248253e-010     2.1736052e-010     3.6967435e-008     1.6430427e-007     9.1591017e-007     1.9801605e-012     6.6064163e-009     5.6622074e-011     3.7967958e-013     5.2133355e-016     3.1411259e-010     5.3517019e-011     2.2159312e-016     3.5609079e-013     2.1637064e-015     7.0654979e-015     1.2609147e-015     5.3395911e-017     4.2329838e-018     5.1143122e-017     0.0000000e+000     7.0593332e-010     7.0203355e-016     1.3784146e-014     5.0441247e-015     1.0504263e-014     1.1178726e-006     7.2179935e-013     9.8868528e-010     8.3718454e-015     2.4213435e-013     2.2647698e-008     1.3919524e-003     2.1256988e-018   9.1428209e-004   8.2632580e-008   2.2202382e+000   4.8903403e+001                0                0
   2.5954986e-002  -9.3754536e-003  -5.6220750e-002   2.5930875e-002   5.4995260e-002  -1.4071995e+000   1.0433811e+003   4.5342767e+005     6.2131098e-011     9.6359003e-002     7.4258541e-001     1.0877068e-001     5.0853654e-002     1.4038236e-006     1.4789192e-009     5.2550530e-009     6.1941924e-010     1.6790582e-010     2.5343314e-008     1.1386086e-007     6.0418910e-007     1.1750946e-012     3.9325955e-009     3.7910098e-011     2.3647187e-013     2.9489829e-016     2.3944091e-010     3.7553571e-011     1.2463456e-016     2.3555517e-013     1.5919551e-015     5.2016306e-015     8.6802411e-016     3.8934987e-017     2.8698259e-018     5.3784360e-018     0.0000000e+000     5.4019441e-010     4.7600983e-016     9.6092861e-015     3.7146552e-015     7.1655911e-015     7.6719710e-007     4.4309105e-013     7.1163320e-010     5.4163611e-015     1.7217411e-013     1.5548906e-008     1.4283036e-003     1.6003724e-018   9.3764237e-004   6.9457696e-008   2.2613602e+000   4.9072944e+001                0                0
   2.9779184e-002  -9.9638585e-003  -6.0220750e-002   9.5467970e-003   6.3179961e-002  -1.8343829e+000   1.0303672e+003   4.5342920e+005     1.6434692e-010     1.0061236e-001     7.4345708e-001     1.0533939e-001     4.9239136e-002     2.3677129e-006     2.5423747e-009     9.5367166e-009     1.0298050e-009     3.8403894e-010     4.3460761e-008     1.8833914e-007     8.1990828e-007     2.0648899e-012     6.4362239e-009     7.9332044e-011     6.1968194e-013     6.2262490e-016     4.8889100e-010     9.6598271e-011     4.8686804e-016     5.0640185e-013     5.1862013e-015     1.7431831e-014     3.9005493e-015     1.5441583e-016     1.3523622e-017     8.0626913e-017     0.0000000e+000     1.1992077e-009     1.2134215e-015     2.7627511e-014     1.2509277e-014     2.0697315e-014     1.2271811e-006     9.9016176e-013     1.3263935e-009     1.1647392e-014     4.5774912e-013     2.4901963e-008     1.3473416e-003     1.6829289e-018   8.9313068e-004   8.6161804e-008   2.1606773e+000   4.7353459e+001                0                0
   2.5954986e-002  -9.3754536e-003  -6.0220750e-002   2.5608017e-002   4.8462533e-002  -1.5775502e+000   1.0303520e+003   4.5342919e+005     1.0667640e-010     9.9459884e-002     7.4329548e-001     1.0620729e-001     4.9647261e-002     1.6318515e-006     1.7488999e-009     6.5494921e-009     7.0993793e-010     2.5718009e-010     2.9875751e-008     1.2988510e-007     5.6866608e-007     1.4199461e-012     4.4383946e-009     5.3813625e-011     4.1473098e-013     4.2455075e-016     3.3063343e-010     6.4214691e-011     3.0381145e-016     3.4329717e-013     3.3138069e-015     1.1057944e-014     2.2309027e-015     9.3548502e-017     7.6226063e-018     1.2375706e-017     0.0000000e+000     8.0762781e-010     8.1396926e-016     1.8231858e-014     7.9264038e-015     1.3666115e-014     8.4730742e-007     6.7211332e-013     9.0905737e-010     7.9041417e-015     3.0216970e-013     1.7193064e-008     1.3868461e-003     1.6980129e-018   9.1813883e-004   7.5150730e-008   2.2054863e+000   4.7772523e+001                0                0
   1.1050788e-002  -4.2886931e-003  -4.8220750e-002   7.8287823e-002   2.7558793e-002  -2.5910661e-001   9.6646014e+002   4.5342549e+005     2.1809468e-010     1.0266909e-001     7.4413535e-001     1.0339315e-001     4.8348312e-002     3.4138730e-007     4.3457805e-010     1.8635449e-009     1.4160724e-010     2.4364553e-010     7.2662527e-009     2.4696283e-008     3.9918542e-008     1.0618248e-013     2.6956241e-010     1.7423375e-011     1.6384577e-013     3.9423641e-017     2.3925350e-010     6.3558356e-011     5.0337959e-016     9.8548407e-014     6.1848576e-015     2.4668422e-014     1.5457531e-014     4.2227654e-016     5.9076279e-017     2.1704833e-016     0.0000000e+000     6.3564947e-010     4.1250548e-016     1.8207464e-014     1.8097471e-014     1.3518159e-014     1.4059270e-007     1.6953789e-013     3.0251910e-010     1.9285348e-015     2.1008818e-013     2.8650019e-009     1.4535404e-003     2.1748469e-019   9.2442232e-004   7.1885594e-008   1.9270652e+000   3.7483139e+001                0                0
   1.1050788e-002  -4.2886931e-003  -5.2220750e-002   7.4584612e-002   2.4389606e-002  -4.1804355e-001   9.6027293e+002   4.5342685e+005     2.4454475e-010     1.0430749e-001     7.4451772e-001     1.0204011e-001     4.7710432e-002     3.3061624e-007     4.2727063e-010     1.8430733e-009     1.3696688e-010     2.6173884e-010     7.3116622e-009     2.3707752e-008     3.4891514e-008     1.0394660e-013     2.5883207e-010     1.8741798e-011     1.9836647e-013     4.1807925e-017     2.5139466e-010     7.6002315e-011     7.4327806e-016     1.0506822e-013     7.6078082e-015     3.0929542e-014     2.1418630e-014     5.6623659e-016     8.3144362e-017     3.3022381e-016     0.0000000e+000     6.7428121e-010     4.6837660e-016     2.1842331e-014     2.2733937e-014     1.6282636e-014     1.3405775e-007     1.9220443e-013     3.0297129e-010     2.0450358e-015     2.3644374e-013     2.7324788e-009     1.4237081e-003     2.2121111e-019   9.1155052e-004   8.2678971e-008   1.9107705e+000   3.7726747e+001                0                0
   2.4985033e-003  -5.1745698e-004  -4.8220750e-002   4.4241837e-002   1.8509515e-002  -1.2829301e-001   9.3879413e+002   4.5342552e+005     3.8387371e-010     1.0600168e-001     7.4489585e-001     1.0062742e-001     4.7050760e-002     2.7023925e-007     3.7319292e-010     1.6398905e-009     1.1149696e-010     3.2385609e-010     6.9533180e-009     1.8513626e-008     1.8664845e-008     6.3986212e-014     1.5262611e-010     1.8511868e-011     2.3710595e-013     2.8098151e-017     2.9262562e-010     1.2032883e-010     2.0879701e-015     9.4175084e-014     1.3003846e-014     5.7789916e-014     6.2541898e-014     1.4082779e-015     2.5109413e-016     1.4695175e-015     0.0000000e+000     8.1348209e-010     5.4383303e-016     3.3193670e-014     4.2869712e-014     2.5025647e-014     1.0285163e-007     2.0692412e-013     2.8509084e-010     1.7506311e-015     2.7295905e-013     2.0987310e-009     1.4238729e-003     1.2328225e-019   9.0008787e-004   8.2741423e-008   1.7891089e+000   3.3923763e+001                0                0
   2.4985033e-003  -5.1745698e-004  -5.2220750e-002   4.1634755e-002   1.6186163e-002  -2.7006073e-001   9.3170050e+002   4.5342694e+005     3.9494031e-010     1.0767926e-001     7.4528071e-001     9.9245677e-002     4.6400067e-002     2.4714684e-007     3.4541450e-010     1.5208795e-009     1.0192346e-010     3.1589299e-010     6.5089447e-009     1.6773793e-008     1.5931720e-008     5.3757233e-014     1.2567359e-010     1.6771909e-011     2.1470707e-013     2.3146609e-017     2.8341718e-010     1.1776911e-010     2.2103176e-015     8.4766305e-014     1.3112023e-014     5.9245288e-014     6.9479225e-014     1.5057436e-015     2.7394467e-016     1.7724921e-015     0.0000000e+000     7.9497114e-010     5.0655590e-016     3.2742344e-014     4.4039865e-014     2.4749140e-014     9.3087238e-008     1.8856433e-013     2.6701949e-010     1.5605736e-015     2.5806649e-013     1.8999337e-009     1.3938943e-003     9.5863145e-020   8.8621394e-004   9.5835033e-008   1.7684935e+000   3.4116087e+001                0                0
   1.1050788e-002  -4.2886931e-003  -5.6220750e-002   6.8475276e-002   2.0082069e-002  -5.8271561e-001   9.5247104e+002   4.5342822e+005     3.3543334e-010     1.0623528e-001     7.4495295e-001     1.0045430e-001     4.6964661e-002     3.4050688e-007     4.5201316e-010     1.9660526e-009     1.4073985e-010     3.1998026e-010     7.9805762e-009     2.3998553e-008     3.0331282e-008     8.9519213e-014     2.2036332e-010     2.0209354e-011     2.1592944e-013     3.6308265e-017     3.0249036e-010     9.8603452e-011     1.1077664e-015     1.0602373e-013     9.9848777e-015     4.2054333e-014     3.4969104e-014     8.6348076e-016     1.3718815e-016     6.4782231e-016     0.0000000e+000     8.1614231e-010     5.1681226e-016     2.6891522e-014     3.1026464e-014     2.0129444e-014     1.3445896e-007     2.0797468e-013     3.3054504e-010     2.0085980e-015     2.6612203e-013     2.7419081e-009     1.3922720e-003     1.5024682e-019   8.9646670e-004   9.5615866e-008   1.8792152e+000   3.7630717e+001                0                0
   1.1050788e-002  -4.2886931e-003  -6.0220750e-002   6.4135121e-002   1.4281755e-002  -7.5305798e-001   9.4331932e+002   4.5342981e+005     4.6331547e-010     1.0835921e-001     7.4542000e-001     9.8713094e-002     4.6147070e-002     3.6071996e-007     4.9123941e-010     2.1502471e-009     1.4889861e-010     3.9738352e-010     8.9473009e-009     2.4972486e-008     2.7672773e-008     7.5837211e-014     1.8628728e-010     2.1679717e-011     2.2084702e-013     3.0035136e-017     3.7293001e-010     1.2632927e-010     1.5583476e-015     1.0529722e-013     1.2607184e-014     5.5001691e-014     5.4685749e-014     1.2573209e-015     2.1413349e-016     1.2172010e-015     0.0000000e+000     1.0075742e-009     5.5429203e-016     3.2217802e-014     4.0735208e-014     2.4208391e-014     1.3914561e-007     2.1694565e-013     3.6956062e-010     1.9324521e-015     2.8994519e-013     2.8387320e-009     1.3600623e-003     9.2102893e-020   8.7979467e-004   1.1083313e-007   1.8343487e+000   3.7222410e+001                0                0
   2.4985033e-003  -5.1745698e-004  -5.6220750e-002   3.7958599e-002   1.3558938e-002  -4.2212798e-001   9.2296750e+002   4.5342835e+005     4.6422913e-010     1.0965764e-001     7.4572069e-001     9.7622135e-002     4.5637113e-002     2.4215265e-007     3.4637263e-010     1.5334396e-009     9.9772303e-011     3.4841298e-010     6.7335852e-009     1.6086778e-008     1.2740752e-008     4.5904795e-014     9.9776117e-011     1.6950534e-011     2.4157623e-013     1.9639293e-017     3.0811872e-010     1.4232579e-010     3.6037626e-015     8.1923830e-014     1.5572118e-014     7.2975136e-014     1.0265061e-013     2.0592324e-015     3.9775612e-016     3.1449289e-015     0.0000000e+000     8.7424852e-010     5.3174288e-016     3.8435301e-014     5.4475277e-014     2.9186787e-014     8.9131796e-008     2.1067454e-013     2.7410830e-010     1.4793443e-015     2.6427379e-013     1.8200155e-009     1.3620573e-003     6.9064687e-020   8.6995651e-004   1.1148243e-007   1.7314998e+000   3.3958339e+001                0                0
   2.4985033e-003  -5.1745698e-004  -6.0220750e-002   3.4805002e-002   1.0071404e-002  -5.8173222e-001   9.1295654e+002   4.5342998e+005     5.8424129e-010     1.1182924e-001     7.4619437e-001     9.5844034e-002     4.4802646e-002     2.4611829e-007     3.6033436e-010     1.6023584e-009     1.0140584e-010     3.9971033e-010     7.2048724e-009     1.5949927e-008     1.0899878e-008     3.6055284e-014     7.8732523e-011     1.6091314e-011     2.1627185e-013     1.3865045e-017     3.5237989e-010     1.6689650e-010     4.8763660e-015     7.2588014e-014     1.7675686e-014     8.6240473e-014     1.5027143e-013     2.7878396e-015     5.8948324e-016     5.7068129e-015     0.0000000e+000     1.0114076e-009     5.2656939e-016     4.2698380e-014     6.4650384e-014     3.2376941e-014     8.8714150e-008     2.0384270e-013     2.9227508e-010     1.2690603e-015     2.5137629e-013     1.8124979e-009     1.3293294e-003     4.0292470e-020   8.5206614e-004   1.2978510e-007   1.6813456e+000   3.3517644e+001                0                0
   3.0822024e-002  -1.2383450e-002  -4.8220750e-002  -7.6721121e-003   8.1141246e-002  -1.3374695e+000   1.0685424e+003   4.5342514e+005     1.6587418e-011     9.1156348e-002     7.4121760e-001     1.1319635e-001     5.2944216e-002     1.4846610e-006     1.5264047e-009     4.5632277e-009     6.8233441e-010     7.6378930e-011     2.7600412e-008     1.2673675e-007     9.9699988e-007     1.6271897e-012     6.0900950e-009     2.9895415e-011     1.5991011e-013     3.2802878e-016     1.5034144e-010     2.0249096e-011     6.4334831e-017     1.8025208e-013     3.8984191e-016     1.2385472e-015     1.9267076e-016     7.9426792e-018     6.3648617e-019     3.3554825e-017     0.0000000e+000     2.5803899e-010     2.3591070e-016     3.7853126e-015     8.7874769e-016     3.1041751e-015     9.2376590e-007     4.0317186e-013     5.7823438e-010     4.3294088e-015     5.9297180e-014     1.8662821e-008     1.4818909e-003     2.7821325e-018   9.5200772e-004   8.0700358e-008   2.2894504e+000   5.0650987e+001                0                0
   3.0822024e-002  -1.2383450e-002  -5.2220750e-002  -5.3603981e-003   7.7935662e-002  -1.5075260e+000   1.0583307e+003   4.5342637e+005     3.9964427e-011     9.3934236e-002     7.4190005e-001     1.1087710e-001     5.1847754e-002     1.7241614e-006     1.7831189e-009     5.8067857e-009     7.7784340e-010     1.3345811e-010     3.2486567e-008     1.4395252e-007     9.5457201e-007     1.9532412e-012     6.8041939e-009     4.4208698e-011     2.7951910e-013     4.8152904e-016     2.1645550e-010     3.4891691e-011     1.3858616e-016     2.7377571e-013     1.1079676e-015     3.5545905e-015     5.4948182e-016     2.4025223e-017     1.8030286e-018     4.0220867e-017     0.0000000e+000     4.4102296e-010     4.5376584e-016     8.0299556e-015     2.5284450e-015     6.3517643e-015     1.0127980e-006     6.0571405e-013     7.5798179e-010     6.5638889e-015     1.4731126e-013     2.0491070e-008     1.4369533e-003     2.8524691e-018   9.3402929e-004   8.0843612e-008   2.2640781e+000   5.0039445e+001                0                0
   2.2295540e-002  -8.6175575e-003  -4.8220750e-002   6.5946377e-002   5.3604411e-002  -8.1053377e-001   1.0462897e+003   4.5342515e+005     2.6676420e-011     9.2825638e-002     7.4180896e-001     1.1163437e-001     5.2210786e-002     7.4640672e-007     7.8081037e-010     2.7030401e-009     3.3159177e-010     7.7655610e-011     1.3686981e-008     6.1078726e-008     3.4919924e-007     7.3351734e-013     2.4737971e-009     2.0453421e-011     1.3375339e-013     1.8874511e-016     1.1383316e-010     1.8884099e-011     7.0246361e-017     1.2819746e-013     7.3960751e-016     2.4030132e-015     3.7874952e-016     1.7371550e-017     1.2435149e-018     1.2308788e-018     0.0000000e+000     2.5277288e-010     2.4726724e-016     4.7866866e-015     1.7140541e-015     3.6501101e-015     4.1745017e-007     2.5932447e-013     3.6173057e-010     3.0150300e-015     8.4816842e-014     8.4558699e-009     1.5186485e-003     2.2869004e-018   9.7667085e-004   5.3924315e-008   2.2844653e+000   4.8072112e+001                0                0
   1.9603073e-002  -8.0599293e-003  -4.8220750e-002   7.5738329e-002   4.1079639e-002  -6.0849223e-001   1.0242017e+003   4.5342523e+005     5.2531303e-011     9.5510671e-002     7.4246770e-001     1.0936562e-001     5.1147685e-002     5.7663262e-007     6.2761223e-010     2.3919588e-009     2.4939122e-010     1.1044684e-010     1.0319792e-008     4.5471588e-008     1.8681664e-007     4.0392995e-013     1.2604152e-009     1.8486277e-011     1.2885783e-013     1.1382800e-016     1.3721241e-010     2.4138483e-011     9.3090093e-017     1.1564074e-013     1.4255772e-015     4.8303965e-015     1.1103075e-015     4.4242809e-017     3.8695131e-018     5.4465240e-018     0.0000000e+000     3.3729729e-010     2.8611311e-016     6.8317155e-015     3.4707383e-015     5.0067461e-015     2.9284524e-007     2.0237103e-013     3.3761317e-010     2.5910106e-015     1.1772643e-013     5.9446974e-009     1.5072019e-003     1.2072781e-018   9.6743033e-004   5.5060779e-008   2.2028944e+000   4.5302257e+001                0                0
   2.2295540e-002  -8.6175575e-003  -5.2220750e-002   5.6478248e-002   5.2783519e-002  -9.8081980e-001   1.0392182e+003   4.5342641e+005     3.7761702e-011     9.4905121e-002     7.4231642e-001     1.0990243e-001     5.1391870e-002     8.1857291e-007     8.6331103e-010     3.0733380e-009     3.6096535e-010     1.0008745e-010     1.4775575e-008     6.6336684e-008     3.5026068e-007     6.8079103e-013     2.2784583e-009     2.2195946e-011     1.3892183e-013     1.7094633e-016     1.4169042e-010     2.2332317e-011     7.4371654e-017     1.3793217e-013     9.7006690e-016     3.1826069e-015     5.5237849e-016     2.4424080e-017     1.8414453e-018     1.9952269e-018     0.0000000e+000     3.2079910e-010     2.8130617e-016     5.7441274e-015     2.2743328e-015     4.2785395e-015     4.4648321e-007     2.5849854e-013     4.1685905e-010     3.1661295e-015     1.0242022e-013     9.0492378e-009     1.4824475e-003     1.6263175e-018   9.6268210e-004   5.8636968e-008   2.2687252e+000   4.8058360e+001                0                0
   1.9603073e-002  -8.0599293e-003  -5.2220750e-002   6.8108680e-002   3.8901636e-002  -7.7620553e-001   1.0179917e+003   4.5342653e+005     7.7602012e-011     9.7354805e-002     7.4291369e-001     1.0783277e-001     5.0423361e-002     6.1820933e-007     6.8780736e-010     2.7017539e-009     2.6484563e-010     1.4989357e-010     1.1105354e-008     4.8082431e-008     1.7056708e-007     3.6920435e-013     1.1177061e-009     2.0848840e-011     1.4926661e-013     1.0682651e-016     1.7780767e-010     3.1837794e-011     1.2674459e-016     1.3055884e-013     2.0743693e-015     7.1650836e-015     1.8985702e-015     7.2039866e-017     6.7564511e-018     1.0580882e-017     0.0000000e+000     4.4543164e-010     3.5350886e-016     9.2150864e-015     5.1631467e-015     6.7159377e-015     3.0208399e-007     2.1602468e-013     3.9019024e-010     2.8465823e-015     1.4908108e-013     6.1369777e-009     1.4742119e-003     8.6229329e-019   9.5455802e-004   6.1502905e-008   2.1892403e+000   4.5453323e+001                0                0
   3.0822024e-002  -1.2383450e-002  -5.6220750e-002   5.7044294e-004   7.1626866e-002  -1.6687528e+000   1.0454478e+003   4.5342769e+005     7.5875436e-011     9.7117368e-002     7.4265349e-001     1.0823228e-001     5.0600620e-002     2.0130310e-006     2.1091988e-009     7.3643484e-009     8.9248253e-010     2.1736052e-010     3.6967435e-008     1.6430427e-007     9.1591017e-007     1.9801605e-012     6.6064163e-009     5.6622074e-011     3.7967958e-013     5.2133355e-016     3.1411259e-010     5.3517019e-011     2.2159312e-016     3.5609079e-013     2.1637064e-015     7.0654979e-015     1.2609147e-015     5.3395911e-017     4.2329838e-018     5.1143122e-017     0.0000000e+000     7.0593332e-010     7.0203355e-016     1.3784146e-014     5.0441247e-015     1.0504263e-014     1.1178726e-006     7.2179935e-013     9.8868528e-010     8.3718454e-015     2.4213435e-013     2.2647698e-008     1.3919524e-003     2.1256988e-018   9.1428209e-004   8.2632580e-008   2.2202382e+000   4.8903403e+001                0                0
   3.0822024e-002  -1.2383450e-002  -6.0220750e-002   9.5467970e-003   6.3179961e-002  -1.8343829e+000   1.0303672e+003   4.5342920e+005     1.6434692e-010     1.0061236e-001     7.4345708e-001     1.0533939e-001     4.9239136e-002     2.3677129e-006     2.5423747e-009     9.5367166e-009     1.0298050e-009     3.8403894e-010     4.3460761e-008     1.8833914e-007     8.1990828e-007     2.0648899e-012     6.4362239e-009     7.9332044e-011     6.1968194e-013     6.2262490e-016     4.8889100e-010     9.6598271e-011     4.8686804e-016     5.0640185e-013     5.1862013e-015     1.7431831e-014     3.9005493e-015     1.5441583e-016     1.3523622e-017     8.0626913e-017     0.0000000e+000     1.1992077e-009     1.2134215e-015     2.7627511e-014     1.2509277e-014     2.0697315e-014     1.2271811e-006     9.9016176e-013     1.3263935e-009     1.1647392e-014     4.5774912e-013     2.4901963e-008     1.3473416e-003     1.6829289e-018   8.9313068e-004   8.6161804e-008   2.1606773e+000   4.7353459e+001                0                0
   2.2295540e-002  -8.6175575e-003  -5.6220750e-002   5.0811469e-002   4.5959442e-002  -1.1519872e+000   1.0300119e+003   4.5342776e+005     6.1281501e-011     9.7328431e-002     7.4288373e-001     1.0789518e-001     5.0445582e-002     9.3275306e-007     9.9950814e-010     3.7354045e-009     4.0607226e-010     1.4667921e-010     1.7063795e-008     7.4299086e-008     3.2841052e-007     8.0519407e-013     2.5240082e-009     3.0563713e-011     2.3391269e-013     2.3893944e-016     1.8885264e-010     3.6420639e-011     1.7081910e-016     1.9468705e-013     1.8961250e-015     6.3333785e-015     1.2859809e-015     5.3800384e-017     4.3919958e-018     5.3386023e-018     0.0000000e+000     4.6013759e-010     4.6016694e-016     1.0326480e-014     4.5405497e-015     7.7323401e-015     4.8535447e-007     3.7908436e-013     5.1823390e-010     4.4779238e-015     1.7223981e-013     9.8479812e-009     1.4452213e-003     1.7364666e-018   9.4654312e-004   6.4920300e-008   2.2344620e+000   4.7532897e+001                0                0
   1.9603073e-002  -8.0599293e-003  -5.6220750e-002   6.0290849e-002   3.3467146e-002  -9.4712226e-001   1.0097985e+003   4.5342790e+005     1.1050901e-010     9.9521457e-002     7.4341533e-001     1.0604226e-001     4.9579774e-002     6.7832924e-007     7.6517317e-010     3.0555076e-009     2.8956749e-010     1.9259912e-010     1.2783847e-008     5.2392736e-008     1.6812904e-007     4.7031266e-013     1.3346498e-009     2.9083916e-011     2.6006485e-013     1.6905775e-016     2.1602770e-010     4.7873389e-011     2.7831701e-016     1.8519236e-013     3.6214687e-015     1.2627946e-014     3.5705717e-015     1.3172077e-016     1.2663011e-017     2.1285495e-017     0.0000000e+000     5.5875841e-010     5.3235928e-016     1.4669589e-014     9.1144830e-015     1.0803722e-014     3.2456552e-007     3.2981127e-013     4.4752708e-010     4.0875081e-015     2.4514648e-013     6.5963634e-009     1.4399263e-003     1.0793014e-018   9.3948087e-004   6.9625727e-008   2.1584434e+000   4.5159369e+001                0                0
   2.2295540e-002  -8.6175575e-003  -6.0220750e-002   4.5587783e-002   4.1217771e-002  -1.3246874e+000   1.0190865e+003   4.5342927e+005     1.1195464e-010     9.9996651e-002     7.4349047e-001     1.0569341e-001     4.9409663e-002     1.0708098e-006     1.1778040e-009     4.5685093e-009     4.6047579e-010     2.2904289e-010     1.9105757e-008     8.3763085e-008     3.1636301e-007     7.2284697e-013     2.1799383e-009     3.6007986e-011     2.6429403e-013     2.1283805e-016     2.7585554e-010     5.0294119e-011     2.1072667e-016     2.2875386e-013     3.1463916e-015     1.0726223e-014     2.5640949e-015     1.0069138e-016     8.9008154e-018     1.2681715e-017     0.0000000e+000     6.9288678e-010     5.9423833e-016     1.4774559e-014     7.7160860e-015     1.0830730e-014     5.3211762e-007     3.9119874e-013     6.5208252e-010     5.1114950e-015     2.4622120e-013     1.0806915e-008     1.4077526e-003     1.0192887e-018   9.2890662e-004   7.2748066e-008   2.1854358e+000   4.6614108e+001                0                0
   1.9603073e-002  -8.0599293e-003  -6.0220750e-002   5.4169788e-002   2.7639197e-002  -1.1210038e+000   1.0002197e+003   4.5342943e+005     1.7098317e-010     1.0189684e-001     7.4395220e-001     1.0408504e-001     4.8659302e-002     7.6388043e-007     8.8394465e-010     3.6059943e-009     3.2332526e-010     2.7022014e-010     1.4406039e-008     5.8157105e-008     1.6160791e-007     4.1311472e-013     1.1756000e-009     3.2142250e-011     2.7012037e-013     1.4140442e-016     2.9359461e-010     6.3403051e-011     3.3355746e-016     2.0033566e-013     5.1129642e-015     1.8311396e-014     6.1558653e-015     2.1354862e-016     2.2511018e-017     4.4389331e-017     0.0000000e+000     7.6362327e-010     6.2911126e-016     1.9158064e-014     1.3262037e-014     1.4022739e-014     3.5247920e-007     3.3052028e-013     5.4045729e-010     4.2728944e-015     2.9453567e-013     7.1685516e-009     1.4052494e-003     6.6680499e-019   9.2295190e-004   7.9400296e-008   2.1138232e+000   4.4506461e+001                0                0
   4.5747755e-002   1.4000000e-002  -4.8220750e-002  -1.2952294e-001  -1.5378725e-001  -2.4730018e+000   9.1681482e+002   4.5342636e+005     2.2231410e-008     1.2215348e-001     7.4731369e-001     8.8223575e-002     4.1264451e-002     8.9700927e-006     1.3067169e-008     5.8066556e-008     3.6995800e-009     1.4207659e-008     2.6042587e-007     5.8220751e-007     4.3301583e-007     1.3225791e-012     3.1824008e-009     5.4157859e-010     6.6722502e-012     4.8606894e-016     1.2618988e-008     6.1389918e-009     1.2308590e-012     2.3813826e-012     6.1175642e-013     3.1026228e-012     1.0511821e-011     1.3605941e-013     4.0733869e-014     4.8622713e-012     0.0000000e+000     3.6810061e-008     1.7693722e-014     1.5394800e-012     2.3387248e-012     1.1214999e-012     3.2543690e-006     6.9015944e-012     1.0576129e-008     4.1615126e-014     7.8914263e-012     6.6486748e-008     1.0310550e-003     5.3248155e-020   6.5491246e-004   3.0492057e-007   1.3801610e+000   3.1891891e+001                0                0
   4.1747755e-002   1.4000000e-002  -4.8220750e-002  -1.4057115e-001  -7.8976070e-002  -2.2220250e+000   9.8042992e+002   4.5342587e+005     3.4594784e-009     1.1000799e-001     7.4481404e-001     9.8100819e-002     4.5884826e-002     6.0783500e-006     7.5252372e-009     3.1861705e-008     2.5400512e-009     3.7545066e-009     1.2685708e-007     4.4603755e-007     8.8043777e-007     2.7387696e-012     7.3071676e-009     3.2900236e-010     3.5157899e-012     1.1082532e-015     3.6620656e-009     1.1346048e-009     8.6315385e-014     1.9922131e-012     1.1359866e-013     4.6628440e-013     6.7378708e-013     1.1107960e-014     2.5821394e-015     3.1486812e-013     0.0000000e+000     9.9815006e-009     8.0390676e-015     3.4196259e-013     3.4353472e-013     2.5136512e-013     2.5966402e-006     3.5050559e-012     5.0726958e-009     4.0821137e-014     3.9940956e-012     5.2880252e-008     1.1820701e-003     4.3951039e-019   7.5203093e-004   2.3840524e-007   1.6856283e+000   3.8625103e+001                0                0
   4.5747755e-002   1.0000000e-002  -4.8220750e-002  -2.4621255e-002  -1.3977257e-001  -2.3996341e+000   9.7914219e+002   4.5342579e+005     3.6518725e-009     1.1020791e-001     7.4487779e-001     9.7941664e-002     4.5810114e-002     6.4593566e-006     7.9944619e-009     3.3844917e-008     2.6992145e-009     3.9889442e-009     1.3481340e-007     4.7405711e-007     9.3641822e-007     2.9273703e-012     7.8107632e-009     3.5113779e-010     3.7703679e-012     1.1876347e-015     3.8865375e-009     1.2046959e-009     5.9246512e-014     2.1300221e-012     1.2154196e-013     4.9667291e-013     6.3711225e-013     1.1253830e-014     2.4539139e-015     2.1112380e-013     0.0000000e+000     1.0585596e-008     8.6057625e-015     3.6400639e-013     3.6563428e-013     2.6858509e-013     2.7599481e-006     3.7402313e-012     5.3872442e-009     4.3666149e-014     4.2845695e-012     5.6205670e-008     1.1516272e-003     4.2988509e-019   7.3786931e-004   2.6073698e-007   1.5928637e+000   3.7566908e+001                0                0
   4.1747755e-002   1.0000000e-002  -4.8220750e-002  -5.1344693e-002  -8.4652232e-002  -2.1541248e+000   1.0207300e+003   4.5342552e+005     6.3070377e-010     1.0220751e-001     7.4323901e-001     1.0443145e-001     4.8846416e-002     4.4707122e-006     4.9595482e-009     1.9306129e-008     1.9207660e-009     1.0872971e-009     8.0760111e-008     3.4858804e-007     1.3031918e-006     2.9586440e-012     8.9468366e-009     1.5554088e-010     1.1965325e-012     8.7377073e-016     1.2616203e-009     2.5716360e-010     5.5273073e-015     9.8172412e-013     1.8695973e-014     6.8790606e-014     5.1157117e-014     1.0703382e-015     1.9332710e-016     1.7260291e-014     0.0000000e+000     3.2084520e-009     2.7053330e-015     7.5930381e-014     5.0001545e-014     5.5727598e-014     2.2084777e-006     1.6827161e-012     2.7820223e-009     2.1735842e-014     1.1584282e-012     4.4854929e-008     1.2671092e-003     9.6169117e-019   8.1051529e-004   2.0308499e-007   1.8439244e+000   4.2658332e+001                0                0
   4.5747755e-002   1.4000000e-002  -5.2220750e-002  -1.1160377e-001  -1.4021410e-001  -2.6336982e+000   9.0767032e+002   4.5342746e+005     3.0411197e-008     1.2475439e-001     7.4799448e-001     8.6019769e-002     4.0221944e-002     9.9735239e-006     1.4881885e-008     6.6517250e-008     4.1170890e-009     1.7763834e-008     3.0637266e-007     6.2872929e-007     3.8519726e-007     1.4011570e-012     3.0628609e-009     6.3097812e-010     9.6966255e-012     5.0920069e-016     1.5290720e-008     8.5520224e-009     1.5445709e-012     2.8558051e-012     9.4885400e-013     4.9209071e-012     1.6505896e-011     2.2163853e-013     6.4541392e-014     5.7533868e-012     0.0000000e+000     4.6578408e-008     2.4238233e-014     2.3076476e-012     3.7174673e-012     1.6929437e-012     3.5382782e-006     9.4559143e-012     1.2367269e-008     4.9720586e-014     1.0694404e-011     7.2333058e-008     9.9428704e-004     3.7321225e-020   6.4115710e-004   2.7363965e-007   1.3683296e+000   3.1244177e+001                0                0
   4.1747755e-002   1.4000000e-002  -5.2220750e-002  -1.2794199e-001  -7.3147597e-002  -2.3750043e+000   9.6856165e+002   4.5342694e+005     5.3746226e-009     1.1310937e-001     7.4560253e-001     9.5488749e-002     4.4650442e-002     6.8827752e-006     8.8405488e-009     3.7984723e-008     2.8559044e-009     5.3213591e-009     1.5031997e-007     4.9457365e-007     7.8794190e-007     2.1106250e-012     5.3702280e-009     3.5665882e-010     3.5272489e-012     7.8300478e-016     5.1374412e-009     1.5558871e-009     1.0501985e-013     1.9898545e-012     1.5631086e-013     6.7092985e-013     1.0673010e-012     1.7676963e-014     4.1182584e-015     3.7270677e-013     0.0000000e+000     1.3908602e-008     8.8240138e-015     4.4180069e-013     4.9679510e-013     3.2616461e-013     2.8183122e-006     3.6184952e-012     6.2260916e-009     3.8735418e-014     4.4270614e-012     5.7438179e-008     1.1376281e-003     2.0087459e-019   7.3438267e-004   2.1683800e-007   1.6645882e+000   3.7739339e+001                0                0
   4.5747755e-002   1.0000000e-002  -5.2220750e-002  -1.7194774e-002  -1.2524149e-001  -2.5588779e+000   9.6698656e+002   4.5342690e+005     5.6280065e-009     1.1346402e-001     7.4570131e-001     9.5200136e-002     4.4514638e-002     7.3003518e-006     9.3738386e-009     4.0278654e-008     3.0285667e-009     5.6249573e-009     1.5926636e-007     5.2467356e-007     8.3280816e-007     2.2417377e-012     5.6858978e-009     3.7777606e-010     3.7184757e-012     8.3363474e-016     5.4376142e-009     1.6272538e-009     7.4696779e-014     2.1067641e-012     1.6279000e-013     6.9509097e-013     1.0012124e-012     1.7495315e-014     3.8542929e-015     2.5414944e-013     0.0000000e+000     1.4683956e-008     9.2794005e-015     4.5993095e-013     5.1432257e-013     3.4070663e-013     2.9885639e-006     3.8273002e-012     6.5988379e-009     4.1030291e-014     4.6702737e-012     6.0908150e-008     1.1079326e-003     1.9694456e-019   7.2032585e-004   2.3484895e-007   1.5739902e+000   3.6712068e+001                0                0
   4.1747755e-002   1.0000000e-002  -5.2220750e-002  -4.5831888e-002  -7.5269508e-002  -2.3093798e+000   1.0075637e+003   4.5342664e+005     1.2508062e-009     1.0560921e-001     7.4409115e-001     1.0157459e-001     4.7496633e-002     5.1151008e-006     5.8919666e-009     2.3869290e-008     2.1735306e-009     1.8105057e-009     9.8911264e-008     3.9095839e-007     1.1483882e-006     3.2240148e-012     9.1870406e-009     2.3149851e-010     2.1198686e-012     1.1839942e-015     1.9407573e-009     4.7109232e-010     8.0613046e-015     1.4524326e-012     4.0303394e-014     1.4948455e-013     9.7335708e-014     2.2665127e-015     3.6723998e-016     2.0658617e-014     0.0000000e+000     5.0922785e-009     4.5567090e-015     1.4325787e-013     1.0877530e-013     1.0544596e-013     2.3895340e-006     2.5369794e-012     3.5686591e-009     3.1429857e-014     2.2004805e-012     4.8584062e-008     1.2191704e-003     8.4695472e-019   7.9104960e-004   1.8603256e-007   1.8200168e+000   4.1727024e+001                0                0
   3.7747755e-002   1.0000000e-002  -5.2220750e-002  -5.5594235e-002  -2.3054451e-002  -2.0327015e+000   1.0371130e+003   4.5342644e+005     2.2739508e-010     9.9556954e-002     7.4289442e-001     1.0644993e-001     4.9776889e-002     3.4924338e-006     3.7232766e-009     1.3656088e-008     1.5289160e-009     5.1978610e-010     6.4633009e-008     2.8021908e-007     1.3342448e-006     3.1585011e-012     1.0139653e-008     1.1075367e-010     8.2273390e-013     9.0385522e-016     6.8115156e-010     1.3077200e-010     1.1171633e-015     7.0121087e-013     6.8790202e-015     2.3647579e-014     9.3152032e-015     2.5698472e-016     3.4073655e-017     2.0600891e-015     0.0000000e+000     1.6258650e-009     1.5985014e-015     3.6088784e-014     1.7021829e-014     2.7109007e-014     1.8525336e-006     1.3900749e-012     1.8818020e-009     1.6095594e-014     5.9149890e-013     3.7570391e-008     1.3147118e-003     1.8217699e-018   8.5322131e-004   1.4122877e-007   2.0276763e+000   4.6018057e+001                0                0
   3.7747755e-002   1.0000000e-002  -4.8220750e-002  -6.1441700e-002  -2.8820564e-002  -1.8869307e+000   1.0502011e+003   4.5342537e+005     1.1854587e-010     9.6198449e-002     7.4206059e-001     1.0926392e-001     5.1106395e-002     3.0059362e-006     3.1433289e-009     1.0683443e-008     1.3421578e-009     3.0926487e-010     5.5281213e-008     2.4748565e-007     1.4929607e-006     2.8970323e-012     1.0116974e-008     7.8408809e-011     4.9196239e-013     7.0402313e-016     4.5625123e-010     7.4516589e-011     7.1163733e-016     4.8683618e-013     3.2286730e-015     1.0972028e-014     4.8869729e-015     1.1901045e-016     1.7967374e-017     1.7721660e-015     0.0000000e+000     9.9285426e-010     9.2250834e-016     1.8563730e-014     7.8795449e-015     1.4083104e-014     1.7071851e-006     9.7474516e-013     1.4245487e-009     1.1354401e-014     3.2811410e-013     3.4566528e-008     1.3640707e-003     2.1378126e-018   8.7335038e-004   1.5065568e-007   2.0528050e+000   4.6866767e+001                0                0
   3.3747755e-002   1.0000000e-002  -4.8220750e-002  -5.8256555e-002   1.3634324e-002  -1.5995677e+000   1.0657978e+003   4.5342519e+005     2.6553296e-011     9.2551989e-002     7.4140150e-001     1.1214978e-001     5.2455490e-002     2.0503725e-006     2.1101735e-009     6.3530505e-009     9.4085727e-010     1.1171108e-010     3.8071093e-008     1.7468316e-007     1.3590356e-006     2.2242110e-012     8.2940424e-009     4.1858398e-011     2.2637886e-013     4.5144580e-016     2.1382919e-010     2.9250970e-011     1.2256973e-016     2.5280818e-013     6.4275633e-016     2.0806528e-015     5.1804095e-016     1.6119345e-017     1.8215814e-018     1.5701582e-016     0.0000000e+000     3.7493096e-010     3.4164872e-016     5.6554779e-015     1.4812868e-015     4.5875612e-015     1.2699432e-006     5.6036166e-013     8.0776511e-010     6.0576425e-015     8.9874769e-014     2.5659143e-008     1.4363059e-003     2.6876401e-018   9.2132765e-004   1.0934338e-007   2.2051673e+000   4.9619188e+001                0                0
   3.3747755e-002   1.0000000e-002  -5.2220750e-002  -5.1818046e-002   1.6264280e-002  -1.7574568e+000   1.0538117e+003   4.5342637e+005     6.2422144e-011     9.5677056e-002     7.4217234e-001     1.0953646e-001     5.1220487e-002     2.3808981e-006     2.4681739e-009     8.1108354e-009     1.0721015e-009     1.9649881e-010     4.4820380e-008     1.9827940e-007     1.2897917e-006     2.6611690e-012     9.2220965e-009     6.2056689e-011     3.9739122e-013     6.6211562e-016     3.1084254e-010     5.0965402e-011     2.3768647e-016     3.8490727e-013     1.7464963e-015     5.6815014e-015     1.1933823e-015     4.3460189e-017     4.1105955e-018     1.8154140e-016     0.0000000e+000     6.4472158e-010     6.5750403e-016     1.1999266e-014     4.0512901e-015     9.4240227e-015     1.3893389e-006     8.4403619e-013     1.0635311e-009     9.1966133e-015     2.1712698e-013     2.8113573e-008     1.3882993e-003     2.7164551e-018   9.0187032e-004   1.0556673e-007   2.1786486e+000   4.8848621e+001                0                0
   3.7872824e-002   1.3807318e-002  -4.8220750e-002  -1.2566673e-001  -3.7593024e-002  -1.9792340e+000   1.0278901e+003   4.5342541e+005     4.9034865e-010     1.0063506e-001     7.4293775e-001     1.0568036e-001     4.9429961e-002     3.9320494e-006     4.3092521e-009     1.6497266e-008     1.6988879e-009     8.5056635e-010     7.1310165e-008     3.0912255e-007     1.2513154e-006     2.7385966e-012     8.5414454e-009     1.3070827e-010     9.6127157e-013     7.8151568e-016     1.0168997e-009     2.0377099e-010     8.5393567e-015     8.1280410e-013     1.4120928e-014     5.2691782e-014     5.5754135e-014     9.5364730e-016     2.0983285e-016     3.0391542e-014     0.0000000e+000     2.5391906e-009     2.1290518e-015     5.8120839e-014     3.8376042e-014     4.2583964e-014     1.9851190e-006     1.4417698e-012     2.3482320e-009     1.8078483e-014     8.9830070e-013     4.0300732e-008     1.3092455e-003     1.1407115e-018   8.3569856e-004   1.7576521e-007   1.9437307e+000   4.4251214e+001                0                0
   3.4026859e-002   1.3047193e-002  -4.8220750e-002  -9.0837796e-002   9.5762742e-003  -1.6781946e+000   1.0569109e+003   4.5342525e+005     7.5044412e-011     9.4449273e-002     7.4176078e-001     1.1063132e-001     5.1745198e-002     2.4600122e-006     2.5545164e-009     8.3843917e-009     1.1078654e-009     2.1258947e-010     4.6277979e-008     2.0483426e-007     1.3400001e-006     2.7185070e-012     9.4514524e-009     6.3855003e-011     4.0840744e-013     6.6940380e-016     3.2986186e-010     5.4938995e-011     6.5465241e-016     3.9487962e-013     2.1057688e-015     7.1516298e-015     3.7499884e-015     8.1039675e-017     1.3810181e-017     1.7638622e-015     0.0000000e+000     6.8915962e-010     6.8398075e-016     1.3093390e-014     5.1348379e-015     1.0214767e-014     1.4362643e-006     8.6157363e-013     1.1016593e-009     9.4086719e-015     2.3078217e-013     2.9061669e-008     1.4078899e-003     2.7503164e-018   9.0180682e-004   1.2330220e-007   2.1505848e+000   4.8532652e+001                0                0
   3.7872824e-002   1.3807318e-002  -5.2220750e-002  -1.1650286e-001  -3.2252037e-002  -2.1285818e+000   1.0150085e+003   4.5342650e+005     7.9116633e-010     1.0392729e-001     7.4376038e-001     1.0291812e-001     4.8124987e-002     4.4964713e-006     5.0588430e-009     2.0042010e-008     1.9216329e-009     1.2641159e-009     8.1976316e-008     3.4767947e-007     1.1813750e-006     2.5817046e-012     7.7663077e-009     1.5674014e-010     1.1633145e-012     7.5172729e-016     1.4437895e-009     2.9230047e-010     1.0240201e-014     9.6896484e-013     2.1715809e-014     8.2681757e-014     8.6616828e-014     1.5537395e-015     3.2876578e-016     3.5329523e-014     0.0000000e+000     3.6723568e-009     2.7903868e-015     8.3859992e-014     6.0372971e-014     6.1208229e-014     2.1696562e-006     1.6221530e-012     2.9298256e-009     2.0900113e-014     1.2002872e-012     4.4087566e-008     1.2608569e-003     7.6372414e-019   8.1604158e-004   1.6313029e-007   1.9186415e+000   4.3354156e+001                0                0
   3.4026859e-002   1.3047193e-002  -5.2220750e-002  -8.2875734e-002   1.1419517e-002  -1.8306281e+000   1.0446947e+003   4.5342639e+005     1.3282026e-010     9.7614689e-002     7.4254348e-001     1.0798255e-001     5.0493611e-002     2.8441537e-006     2.9914870e-009     1.0471246e-008     1.2602159e-009     3.3391181e-010     5.2335903e-008     2.3184685e-007     1.2882386e-006     2.7616100e-012     9.2327221e-009     8.0591496e-011     5.4240170e-013     7.2359913e-016     4.6857621e-010     8.1798855e-011     8.3904923e-016     5.0514024e-013     3.7422605e-015     1.2799871e-014     6.0501243e-015     1.4388816e-016     2.2256444e-017     2.0338436e-015     0.0000000e+000     1.0647495e-009     1.0207495e-015     2.1292663e-014     9.2040938e-015     1.6139470e-014     1.5752072e-006     1.0165725e-012     1.4127742e-009     1.1816068e-014     3.6242715e-013     3.1913584e-008     1.3596147e-003     2.1124410e-018   8.8218487e-004   1.1779241e-007   2.1242384e+000   4.7732999e+001                0                0
   4.5747755e-002   6.0000000e-003  -4.8220750e-002   4.8048434e-002  -5.8625793e-002  -2.3401290e+000   1.0241025e+003   4.5342564e+005     5.2819708e-010     1.0142182e-001     7.4307454e-001     1.0509384e-001     4.9155877e-002     4.5433416e-006     4.9765529e-009     1.9072484e-008     1.9620177e-009     9.6763121e-010     8.2182508e-008     3.5709988e-007     1.4360239e-006     3.1590150e-012     9.8148217e-009     1.5154840e-010     1.1121849e-012     9.0763377e-016     1.1627717e-009     2.2564971e-010     3.0712090e-015     9.4580161e-013     1.5253704e-014     5.4997355e-014     3.3689097e-014     7.6908342e-016     1.2648486e-016     8.6371033e-015     0.0000000e+000     2.8961181e-009     2.4604070e-015     6.4719060e-014     3.9859873e-014     4.7535815e-014     2.2909271e-006     1.6655487e-012     2.7127839e-009     2.1060175e-014     1.0410274e-012     4.6510674e-008     1.2451246e-003     1.0541543e-018   8.0135996e-004   2.1418982e-007   1.7485560e+000   4.1993701e+001                0                0
   4.1747755e-002   6.0000000e-003  -4.8220750e-002   6.8533228e-003  -2.5403808e-002  -2.0959448e+000   1.0504150e+003   4.5342548e+005     1.2372828e-010     9.6345408e-002     7.4204903e-001     1.0919135e-001     5.1073365e-002     3.2630990e-006     3.4097141e-009     1.1570694e-008     1.4575697e-009     3.3004361e-010     6.0034696e-008     2.6881643e-007     1.6272002e-006     3.1595382e-012     1.1041078e-008     8.4879208e-011     5.3120942e-013     7.6742713e-016     4.9000800e-010     7.9457708e-011     4.9911858e-016     5.2714137e-013     3.3594499e-015     1.1296079e-014     3.8609612e-015     1.1039457e-016     1.4044231e-017     8.7743281e-016     0.0000000e+000     1.0622522e-009     9.9180997e-016     1.9700198e-014     8.0985747e-015     1.4970126e-014     1.8557776e-006     1.0579196e-012     1.5410615e-009     1.2305212e-014     3.5109333e-013     3.7574197e-008     1.3337069e-003     2.0972793e-018   8.5587185e-004   1.6858321e-007   1.9587392e+000   4.5642597e+001                0                0
   4.5747755e-002   2.0000000e-003  -4.8220750e-002   7.6548400e-002   2.1909596e-002  -2.3048799e+000   1.0446629e+003   4.5342558e+005     1.4913853e-010     9.7276408e-002     7.4221029e-001     1.0847522e-001     5.0738070e-002     3.6157853e-006     3.7959815e-009     1.3267339e-008     1.6026897e-009     4.0526966e-010     6.6302606e-008     2.9494773e-007     1.6432260e-006     3.5056130e-012     1.1711102e-008     1.0159764e-010     6.7873220e-013     9.1677622e-016     5.7825045e-010     9.8588021e-011     4.7266239e-016     6.3802065e-013     4.2210407e-015     1.3982110e-014     3.3575882e-015     1.1869533e-016     1.1741561e-017     3.7638954e-016     0.0000000e+000     1.3057639e-009     1.2714090e-015     2.5565687e-014     1.0004998e-014     1.9411520e-014     2.0056317e-006     1.2805202e-012     1.7852625e-009     1.4961628e-014     4.4679047e-013     4.0633521e-008     1.2923113e-003     1.9495098e-018   8.3250896e-004   1.8300040e-007   1.8194750e+000   4.4008173e+001                0                0
   4.1747755e-002   2.0000000e-003  -4.8220750e-002   3.2967819e-002   3.5999718e-002  -2.0621344e+000   1.0642637e+003   4.5342544e+005     3.4949377e-011     9.3527988e-002     7.4146927e-001     1.1148296e-001     5.2145778e-002     2.6713687e-006     2.7501983e-009     8.3039613e-009     1.2250453e-009     1.4738535e-010     4.9435197e-008     2.2739346e-007     1.7611846e-006     2.8597535e-012     1.0671047e-008     5.4340965e-011     2.9264312e-013     5.7698616e-016     2.8085925e-010     3.8216558e-011     1.1852734e-016     3.2843359e-013     8.4117017e-016     2.7029639e-015     4.6546170e-016     1.8788193e-017     1.5692423e-018     4.6851725e-017     0.0000000e+000     4.9494625e-010     4.4788230e-016     7.4335643e-015     1.9221259e-015     6.0037231e-015     1.6514808e-006     7.2037737e-013     1.0569418e-009     7.8549858e-015     1.1777777e-013     3.3369624e-008     1.3675793e-003     2.4931344e-018   8.7840049e-004   1.4652728e-007   2.0110151e+000   4.6957225e+001                0                0
   4.5747755e-002   6.0000000e-003  -5.2220750e-002   5.0021290e-002  -5.2314230e-002  -2.4992542e+000   1.0100833e+003   4.5342674e+005     1.0297635e-009     1.0510998e-001     7.4399400e-001     1.0199709e-001     4.7693246e-002     5.2163557e-006     5.9281526e-009     2.3774583e-008     2.2240497e-009     1.6218873e-009     9.9368765e-008     4.0147437e-007     1.2587396e-006     3.5498852e-012     1.0023107e-008     2.2874281e-010     2.0810981e-012     1.2866893e-015     1.7817682e-009     4.1666621e-010     5.1418281e-015     1.4444546e-012     3.3309934e-014     1.2136846e-013     6.7250172e-014     1.6817789e-015     2.5007586e-016     1.0640191e-014     0.0000000e+000     4.6383591e-009     4.2792751e-015     1.2633169e-013     8.8120442e-014     9.3177747e-014     2.4780345e-006     2.5892851e-012     3.5092817e-009     3.1702519e-014     1.9958414e-012     5.0368495e-008     1.1961233e-003     9.2641527e-019   7.8095801e-004   1.9530820e-007   1.7256771e+000   4.1029945e+001                0                0
   4.1747755e-002   6.0000000e-003  -5.2220750e-002   1.0341512e-002  -2.1409460e-002  -2.2543346e+000   1.0364898e+003   4.5342660e+005     2.4479235e-010     9.9946107e-002     7.4294418e-001     1.0617200e-001     4.9646964e-002     3.7887304e-006     4.0387946e-009     1.4815685e-008     1.6587225e-009     5.6288802e-010     7.0211464e-008     3.0402571e-007     1.4460957e-006     3.4449093e-012     1.1042215e-008     1.2131513e-010     9.1186210e-013     9.9304369e-016     7.3707466e-010     1.4294230e-010     9.3960304e-016     7.6907598e-013     7.5709115e-015     2.5891492e-014     8.5355679e-015     2.6500737e-016     3.0897215e-017     1.0662522e-015     0.0000000e+000     1.7609439e-009     1.7580777e-015     3.9648118e-014     1.8623020e-014     2.9801883e-014     2.0096234e-006     1.5273956e-012     2.0413327e-009     1.7662958e-014     6.5463083e-013     4.0756465e-008     1.2830521e-003     1.7742922e-018   8.3497850e-004   1.5652758e-007   1.9334690e+000   4.4716389e+001                0                0
   4.5747755e-002   2.0000000e-003  -5.2220750e-002   7.5436106e-002   2.3681471e-002  -2.4635616e+000   1.0299425e+003   4.5342665e+005     3.1408508e-010     1.0114835e-001     7.4317224e-001     1.0522660e-001     4.9203980e-002     4.2136563e-006     4.5316999e-009     1.7010235e-008     1.8323532e-009     7.0401496e-010     7.7529608e-008     3.3500073e-007     1.4570250e-006     3.6531890e-012     1.1401838e-008     1.4238398e-010     1.1192360e-012     1.1033119e-015     8.8831708e-010     1.7792710e-010     9.9826204e-016     9.0719754e-013     9.9548542e-015     3.3824322e-014     9.0175427e-015     3.2231543e-016     3.1887638e-017     4.9149705e-016     0.0000000e+000     2.1835089e-009     2.1961537e-015     5.1009714e-014     2.4311594e-014     3.8175540e-014     2.1817623e-006     1.7689266e-012     2.3703791e-009     2.0816161e-014     8.4286292e-013     4.4272364e-008     1.2404844e-003     1.5381001e-018   8.1058720e-004   1.6931567e-007   1.7957989e+000   4.3050166e+001                0                0
   4.1747755e-002   2.0000000e-003  -5.2220750e-002   3.4736031e-002   3.7002516e-002  -2.2208372e+000   1.0500744e+003   4.5342655e+005     1.0421892e-010     9.7214889e-002     7.4238394e-001     1.0839286e-001     5.0686017e-002     3.1482711e-006     3.2822434e-009     1.1121489e-008     1.4067787e-009     3.0225134e-010     5.8000541e-008     2.5955978e-007     1.5729865e-006     3.0997076e-012     1.0803035e-008     8.2069350e-011     5.1676467e-013     7.6086416e-016     4.5747174e-010     7.3581203e-011     2.7595885e-016     5.1077373e-013     2.8398133e-015     9.2625909e-015     1.6572250e-015     6.9923148e-017     5.6099277e-018     6.0663864e-017     0.0000000e+000     9.8389239e-010     9.4635520e-016     1.8055071e-014     6.6089609e-015     1.3791830e-014     1.7931304e-006     1.0371872e-012     1.4768587e-009     1.1969153e-014     3.2773146e-013     3.6305472e-008     1.3153974e-003     2.0967717e-018   8.5668527e-004   1.3796155e-007   1.9861663e+000   4.6087895e+001                0                0
   3.7747755e-002   6.0000000e-003  -4.8220750e-002  -1.6110483e-002   7.2957776e-003  -1.8226846e+000   1.0677087e+003   4.5342530e+005     2.9818403e-011     9.2647738e-002     7.4135329e-001     1.1213484e-001     5.2449858e-002     2.3272947e-006     2.3958171e-009     7.2026425e-009     1.0684518e-009     1.2619876e-010     4.3204307e-008     1.9838474e-007     1.5476181e-006     2.5208572e-012     9.4203836e-009     4.7240991e-011     2.5400421e-013     5.0851711e-016     2.4226793e-010     3.2943669e-011     1.1703402e-016     2.8513774e-013     7.1564362e-016     2.3092150e-015     4.8511397e-016     1.7016970e-017     1.6802963e-018     9.9576116e-017     0.0000000e+000     4.2359892e-010     3.8364496e-016     6.3390627e-015     1.6431049e-015     5.1430423e-015     1.4430206e-006     6.3147363e-013     9.1547296e-010     6.8293167e-015     1.0033682e-013     2.9155444e-008     1.4086578e-003     2.6424530e-018   9.0382952e-004   1.2690835e-007   2.1306244e+000   4.8658217e+001                0                0
   3.3747755e-002   6.0000000e-003  -4.8220750e-002  -2.0122024e-002   3.6389578e-002  -1.5388552e+000   1.0746152e+003   4.5342518e+005     1.0419503e-011     9.0641627e-002     7.4103610e-001     1.1368140e-001     5.3172239e-002     1.6612664e-006     1.7105457e-009     4.6825470e-009     7.7849308e-010     6.1266693e-011     3.2981593e-008     1.4535294e-007     1.3010236e-006     2.3398878e-012     8.9260220e-009     3.3903750e-011     1.9049297e-013     4.8508501e-016     1.3753202e-010     2.0046822e-011     6.7371601e-017     2.0108958e-013     2.6458680e-016     8.3137771e-016     1.0285793e-016     4.7973749e-018     3.2739676e-019     1.0369621e-017     0.0000000e+000     2.0251128e-010     2.1220184e-016     3.1497668e-015     5.8825758e-016     2.9304572e-015     1.0897163e-006     5.4777133e-013     5.7838742e-010     5.0231314e-015     4.5851925e-014     2.1985590e-008     1.4643606e-003     4.3205602e-018   9.4062308e-004   9.4146176e-008   2.2508039e+000   5.0436627e+001                0                0
   3.7747755e-002   2.0000000e-003  -4.8220750e-002   6.5966941e-003   5.0200822e-002  -1.7894577e+000   1.0759331e+003   4.5342530e+005     1.2029458e-011     9.0925468e-002     7.4100652e-001     1.1352920e-001     5.3102483e-002     1.9770117e-006     2.0359270e-009     5.5472618e-009     9.2720000e-010     7.1775949e-011     3.9385766e-008     1.7316291e-007     1.5595211e-006     2.8234787e-012     1.0774309e-008     4.0392382e-011     2.2756183e-013     5.8594976e-016     1.6211852e-010     2.3732989e-011     7.8794424e-017     2.3943586e-013     3.0645878e-016     9.6198859e-016     1.1136450e-016     5.4612278e-018     3.4941427e-019     6.0728935e-018     0.0000000e+000     2.3679932e-010     2.4969801e-016     3.6944720e-015     6.8054145e-016     3.4653479e-015     1.2999781e-006     6.5921745e-013     6.8439177e-010     5.9949006e-015     5.3388908e-014     2.6225893e-008     1.4312382e-003     4.3398532e-018   9.1899604e-004   1.1249240e-007   2.1656853e+000   4.9411724e+001                0                0
   3.3747755e-002   2.0000000e-003  -4.8220750e-002  -1.8228957e-003   6.0440209e-002  -1.5058770e+000   1.0787457e+003   4.5342519e+005     5.9664651e-012     8.9707599e-002     7.4085612e-001     1.1443078e-001     5.3523011e-002     1.4680222e-006     1.5183306e-009     3.9291437e-009     6.9548788e-010     4.3739339e-011     2.8657637e-008     1.2995993e-007     1.2570820e-006     1.9755325e-012     7.8015376e-009     2.6522338e-011     1.3722293e-013     3.6893038e-016     1.1117253e-010     1.4526963e-011     4.0159894e-017     1.5552650e-013     1.3731507e-016     4.2746493e-016     4.1035120e-017     2.2285701e-018     1.2299537e-019     7.6041044e-019     0.0000000e+000     1.4216274e-010     1.3829223e-016     1.9563065e-015     3.0177910e-016     1.8914394e-015     9.9183573e-007     4.1761089e-013     4.7841329e-010     3.9490493e-015     2.6139523e-014     1.9995089e-008     1.4785793e-003     3.9570445e-018   9.5027400e-004   8.5260315e-008   2.2726894e+000   5.0814040e+001                0                0
   3.7747755e-002   6.0000000e-003  -5.2220750e-002  -1.2408764e-002   1.0453164e-002  -1.9813979e+000   1.0545620e+003   4.5342645e+005     7.1588019e-011     9.6047077e-002     7.4219446e-001     1.0928892e-001     5.1105038e-002     2.7005222e-006     2.8004836e-009     9.2089088e-009     1.2159981e-009     2.2428684e-010     5.0885725e-008     2.2488715e-007     1.4607827e-006     3.0219146e-012     1.0465920e-008     7.0685627e-011     4.5511578e-013     7.5376733e-016     3.5384700e-010     5.8381863e-011     2.5252360e-016     4.3861300e-013     2.0227426e-015     6.5797544e-015     1.2709917e-015     4.9537459e-017     4.3356151e-018     1.1841525e-016     0.0000000e+000     7.3518917e-010     7.5279336e-016     1.3800219e-014     4.6919128e-015     1.0834730e-014     1.5752416e-006     9.6276668e-013     1.2080205e-009     1.0475028e-014     2.4925626e-013     3.1875636e-008     1.3584348e-003     2.6629984e-018   8.8328445e-004   1.2072127e-007   2.1048671e+000   4.7849275e+001                0                0
   3.3747755e-002   6.0000000e-003  -5.2220750e-002  -1.7587655e-002   3.6015854e-002  -1.7027040e+000   1.0629491e+003   4.5342637e+005     3.0358997e-011     9.3721920e-002     7.4179524e-001     1.1110646e-001     5.1955149e-002     1.9567073e-006     2.0147008e-009     6.2665472e-009     8.9169852e-010     1.2057082e-010     3.6666026e-008     1.6533978e-007     1.2076990e-006     2.2404984e-012     8.1756504e-009     4.4332791e-011     2.5938892e-013     4.9893218e-016     2.1548059e-010     3.2446169e-011     1.0858972e-016     2.7108630e-013     7.9098981e-016     2.5210194e-015     3.4307053e-016     1.6138966e-017     1.1051038e-018     1.2605607e-017     0.0000000e+000     4.0447439e-010     4.0106854e-016     6.7471496e-015     1.7904754e-015     5.4655168e-015     1.1867364e-006     6.1127748e-013     8.0437360e-010     6.5173211e-015     1.1217439e-013     2.3991174e-008     1.4166338e-003     2.9052724e-018   9.2135090e-004   9.2295464e-008   2.2259692e+000   4.9788202e+001                0                0
   3.7747755e-002   2.0000000e-003  -5.2220750e-002   8.8492058e-003   5.0154053e-002  -1.9496675e+000   1.0628528e+003   4.5342644e+005     3.6682252e-011     9.4335262e-002     7.4184972e-001     1.1067520e-001     5.1753796e-002     2.3369899e-006     2.4064994e-009     7.4911153e-009     1.0647392e-009     1.4479267e-010     4.3751760e-008     1.9741157e-007     1.4401064e-006     2.6644353e-012     9.7339389e-009     5.2862533e-011     3.0864090e-013     5.9191136e-016     2.5827077e-010     3.8829259e-011     1.2744371e-016     3.2321871e-013     9.5323052e-016     3.0393294e-015     4.0598095e-016     1.9456391e-017     1.3036792e-018     7.9126275e-018     0.0000000e+000     4.8552400e-010     4.7955100e-016     8.0859020e-015     2.1587627e-015     6.5398097e-015     1.4165163e-006     7.2671508e-013     9.6192786e-010     7.7636385e-015     1.3433999e-013     2.8636769e-008     1.3805385e-003     2.8190656e-018   8.9820148e-004   1.0841348e-007   2.1411959e+000   4.8692914e+001                0                0
   3.3747755e-002   2.0000000e-003  -5.2220750e-002   1.3927081e-004   5.9043067e-002  -1.6705626e+000   1.0672999e+003   4.5342637e+005     1.9525584e-011     9.2757662e-002     7.4160782e-001     1.1188142e-001     5.2317888e-002     1.7382820e-006     1.7876728e-009     5.3555992e-009     7.9851349e-010     9.0146429e-011     3.2129243e-008     1.4827311e-007     1.1632693e-006     1.8625608e-012     6.9849875e-009     3.4614139e-011     1.8282632e-013     3.7025898e-016     1.7727676e-010     2.3538904e-011     6.2926884e-017     2.0874579e-013     4.5068653e-016     1.4247742e-015     1.6646745e-016     8.5020450e-018     5.1990159e-019     1.1658431e-018     0.0000000e+000     3.0491080e-010     2.7450407e-016     4.4069781e-015     1.0100417e-015     3.5902491e-015     1.0800857e-006     4.5890961e-013     6.7916705e-010     5.0021233e-015     6.8877768e-014     2.1821668e-008     1.4310120e-003     2.5660515e-018   9.3108631e-004   8.4608922e-008   2.2493049e+000   5.0256671e+001                0                0
   4.5747755e-002   1.4000000e-002  -5.6220750e-002  -9.0283430e-002  -1.2465882e-001  -2.7779344e+000   8.9644900e+002   4.5342863e+005     3.8225986e-008     1.2762092e-001     7.4871069e-001     8.3608479e-002     3.9083942e-002     1.1030924e-005     1.6769502e-008     7.5212129e-008     4.5556993e-009     2.1320583e-008     3.5387018e-007     6.7853328e-007     3.5307403e-007     1.2466308e-012     2.6728958e-009     6.5901994e-010     1.0139132e-011     4.1687293e-016     1.8325532e-008     1.0659217e-008     2.0423224e-012     2.7879898e-012     1.1076688e-012     5.9321596e-012     2.3340850e-011     2.9716926e-013     9.0774413e-014     7.5743107e-012     0.0000000e+000     5.6281729e-008     2.5822278e-014     2.7312824e-012     4.4993075e-012     1.9858739e-012     3.8457208e-006     1.0596895e-011     1.4196336e-008     4.7324231e-014     1.0721259e-011     7.8658743e-008     9.5936169e-004     2.3469382e-020   6.2685614e-004   2.4960939e-007   1.3470514e+000   3.0440226e+001                0                0
   4.1747755e-002   1.4000000e-002  -5.6220750e-002  -1.0791919e-001  -6.5056902e-002  -2.5167886e+000   9.5464844e+002   4.5342813e+005     7.8770601e-009     1.1647493e-001     7.4642532e-001     9.2670597e-002     4.3321389e-002     7.7299206e-006     1.0221480e-008     4.4367128e-008     3.1990556e-009     7.1890584e-009     1.8038983e-007     5.4534846e-007     7.2963708e-007     2.1924623e-012     5.4143728e-009     4.4976356e-010     4.9426416e-012     8.8060720e-016     6.7598763e-009     2.3250670e-009     1.4092655e-013     2.4536663e-012     2.4049150e-013     1.0504643e-012     1.6727744e-012     2.8369450e-014     6.4887832e-015     4.7699771e-013     0.0000000e+000     1.8493317e-008     1.2002916e-014     6.5324269e-013     7.7900684e-013     4.8457112e-013     3.0723936e-006     4.7396215e-012     7.4489503e-009     4.6864096e-014     6.0476579e-012     6.2647449e-008     1.0953261e-003     1.5938032e-019   7.1622546e-004   2.0057724e-007   1.6322967e+000   3.6645454e+001                0                0
   4.5747755e-002   1.0000000e-002  -5.6220750e-002  -1.1726838e-003  -1.1032013e-001  -2.7057570e+000   9.5289942e+002   4.5342811e+005     9.2658820e-009     1.1695141e-001     7.4655165e-001     9.2279711e-002     4.3137339e-002     8.2093881e-006     1.0985961e-008     4.7870304e-008     3.3936085e-009     8.1738595e-009     1.9638995e-007     5.7449232e-007     7.0917410e-007     2.1065828e-012     5.1854966e-009     4.8628725e-010     5.3523869e-012     8.4594497e-016     7.6427439e-009     2.7024106e-009     1.1312862e-013     2.5311590e-012     2.7702732e-013     1.2239343e-012     1.8391824e-012     3.3017917e-014     7.2112385e-015     3.4519890e-013     0.0000000e+000     2.0942055e-008     1.2918612e-014     7.3420369e-013     9.0843860e-013     5.4701628e-013     3.2222003e-006     5.1870608e-012     8.1134831e-009     4.7740092e-014     6.5211909e-012     6.5716856e-008     1.0667890e-003     1.2862137e-019   7.0253863e-004   2.1498081e-007   1.5452370e+000   3.5683736e+001                0                0
   4.1747755e-002   1.0000000e-002  -5.6220750e-002  -2.9197894e-002  -6.5293010e-002  -2.4561952e+000   9.9225586e+002   4.5342788e+005     2.1863747e-009     1.0929257e-001     7.4498127e-001     9.8497085e-002     4.6045539e-002     5.8538343e-006     7.0270901e-009     2.9279942e-008     2.4585782e-009     2.8359518e-009     1.1542286e-007     4.3728715e-007     1.0200755e-006     2.8300882e-012     7.7035307e-009     2.8026055e-010     2.6211535e-012     1.0487983e-015     2.8971469e-009     7.3253690e-010     1.1718880e-014     1.7291796e-012     6.8233342e-014     2.6177879e-013     1.8402158e-013     4.3464981e-015     7.0442003e-016     2.7339417e-014     0.0000000e+000     7.7031193e-009     6.1539031e-015     2.2271551e-013     1.9124792e-013     1.6390651e-013     2.5893695e-006     2.8516288e-012     4.5355436e-009     3.6070236e-014     3.0291398e-012     5.2699384e-008     1.1734021e-003     4.7752654e-019   7.7100878e-004   1.7332743e-007   1.7832650e+000   4.0515710e+001                0                0
   4.5747755e-002   1.4000000e-002  -6.0220750e-002  -5.9738376e-002  -1.1329020e-001  -2.9375654e+000   8.8292621e+002   4.5342989e+005     5.3119003e-008     1.3080359e-001     7.4947122e-001     8.0949723e-002     3.7831825e-002     1.2166799e-005     1.9005438e-008     8.5871236e-008     5.0429452e-009     2.6493146e-008     4.1713550e-007     7.1674798e-007     2.9486565e-007     1.0846703e-012     2.3637264e-009     7.0554995e-010     1.2199194e-011     3.3539638e-016     2.2140581e-008     1.5241957e-008     3.2043012e-012     2.7119190e-012     1.5332782e-012     8.6041943e-012     4.1323444e-011     4.9743471e-013     1.6053722e-013     1.1589825e-011     0.0000000e+000     7.2046181e-008     3.0491269e-014     3.7951330e-012     6.5629851e-012     2.7237039e-012     4.1425388e-006     1.3722690e-011     1.6624040e-008     4.5368663e-014     1.1582512e-011     8.4808939e-008     9.2550132e-004     1.4815663e-020   6.1145871e-004   2.3217619e-007   1.3163532e+000   2.9510133e+001                0                0
   4.1747755e-002   1.4000000e-002  -6.0220750e-002  -8.1182091e-002  -6.0145279e-002  -2.6718417e+000   9.3840968e+002   4.5342949e+005     1.3817387e-008     1.2015994e-001     7.4729316e-001     8.9602040e-002     4.1877074e-002     8.7247482e-006     1.2124093e-008     5.3343491e-008     3.6024007e-009     1.0889711e-008     2.2846960e-007     5.9351181e-007     5.9209206e-007     2.0517950e-012     4.8993203e-009     5.9323096e-010     7.7705312e-012     8.9663201e-016     9.7633633e-009     4.2781673e-009     2.3663672e-013     2.9995900e-012     4.5878025e-013     2.1121114e-012     3.6860314e-012     6.3587110e-014     1.4514704e-014     7.0308949e-013     0.0000000e+000     2.7605361e-008     1.7875563e-014     1.1694500e-012     1.5742418e-012     8.7503750e-013     3.3078627e-006     6.8926403e-012     9.3356521e-009     5.5698077e-014     8.8065153e-012     6.7507270e-008     1.0541230e-003     1.0494252e-019   6.9692898e-004   1.8934674e-007   1.5888004e+000   3.5363996e+001                0                0
   4.5747755e-002   1.0000000e-002  -6.0220750e-002   2.3949121e-002  -9.5588491e-002  -2.8647414e+000   9.3660298e+002   4.5342943e+005     1.4557754e-008     1.2072472e-001     7.4743955e-001     8.9136502e-002     4.1657736e-002     9.1554937e-006     1.2731918e-008     5.6034378e-008     3.7798927e-009     1.1470700e-008     2.4015115e-007     6.2237814e-007     6.1559877e-007     2.1304004e-012     5.0740985e-009     6.2408116e-010     8.1972892e-012     9.3264674e-016     1.0276565e-008     4.5289415e-009     2.0223001e-013     3.1419720e-012     4.8403562e-013     2.2300039e-012     3.7693523e-012     6.6672417e-014     1.4921927e-014     5.3547411e-013     0.0000000e+000     2.9055350e-008     1.8781416e-014     1.2303840e-012     1.6621094e-012     9.2210999e-013     3.4678652e-006     7.2737944e-012     9.8115505e-009     5.8300668e-014     9.2514458e-012     7.0773729e-008     1.0271683e-003     9.5674270e-020   6.8387131e-004   2.0071872e-007   1.5067888e+000   3.4505549e+001                0                0
   4.1747755e-002   1.0000000e-002  -6.0220750e-002  -6.5229934e-003  -5.6317121e-002  -2.6123845e+000   9.7471048e+002   4.5342928e+005     3.8503879e-009     1.1327332e-001     7.4591243e-001     9.5186677e-002     4.4487396e-002     6.6459039e-006     8.3008811e-009     3.5326079e-008     2.7704660e-009     4.2982872e-009     1.3975516e-007     4.8554070e-007     8.9194343e-007     2.5142859e-012     6.4263479e-009     3.6189938e-010     3.6265628e-012     1.0093216e-015     4.2239184e-009     1.2151100e-009     2.0352007e-014     2.0600713e-012     1.1921526e-013     4.7803905e-013     3.9673882e-013     9.0193487e-015     1.5234125e-015     4.0437655e-014     0.0000000e+000     1.1325024e-008     8.1689249e-015     3.4991497e-013     3.5111819e-013     2.5932698e-013     2.8035049e-006     3.6476112e-012     5.6577636e-009     4.1444258e-014     4.2837585e-012     5.7105961e-008     1.1290725e-003     2.6196539e-019   7.5000769e-004   1.6479512e-007   1.7351841e+000   3.9103094e+001                0                0
   3.7747755e-002   1.0000000e-002  -6.0220750e-002  -2.1710985e-002  -1.2255881e-002  -2.3361828e+000   1.0039673e+003   4.5342912e+005     1.1658327e-009     1.0724519e-001     7.4470761e-001     1.0005426e-001     4.6764340e-002     4.7361077e-006     5.5046353e-009     2.2507529e-008     2.0032573e-009     1.7573495e-009     8.9901708e-008     3.5976343e-007     9.8477823e-007     2.5159735e-012     7.1510015e-009     2.0225391e-010     1.7327908e-012     8.6339352e-016     1.8883327e-009     4.2495044e-010     3.3639480e-015     1.2542237e-012     3.5467090e-014     1.2989480e-013     5.8884284e-014     1.7264522e-015     2.2080975e-016     3.8797568e-015     0.0000000e+000     4.9300583e-009     4.0336687e-015     1.2805033e-013     9.4345914e-014     9.3882257e-014     2.1760146e-006     2.0796639e-012     3.3881035e-009     2.6637397e-014     1.9025590e-012     4.4257727e-008     1.2201696e-003     5.8797994e-019   8.0991360e-004   1.3138057e-007   1.9305161e+000   4.3167790e+001                0                0
   3.7747755e-002   1.0000000e-002  -5.6220750e-002  -4.1970813e-002  -1.7560314e-002  -2.1902833e+000   1.0216466e+003   4.5342775e+005     4.9230879e-010     1.0324659e-001     7.4377842e-001     1.0337380e-001     4.8326605e-002     4.0688779e-006     4.4970317e-009     1.7481390e-008     1.7485735e-009     9.3152685e-010     7.2949624e-008     3.1771975e-007     1.1919076e-006     2.6783750e-012     8.0921697e-009     1.3827218e-010     1.0226525e-012     7.8336387e-016     1.1025784e-009     2.0809797e-010     1.5873847e-015     8.7427600e-013     1.3957056e-014     4.9119071e-014     1.9782995e-014     5.7222762e-016     7.2608224e-017     2.6506618e-015     0.0000000e+000     2.7807008e-009     2.3303245e-015     6.1134781e-014     3.5490673e-014     4.4805063e-014     2.0146002e-006     1.4826073e-012     2.5082097e-009     1.9406803e-014     9.8403213e-013     4.0916482e-008     1.2668442e-003     9.2434368e-019   8.3211778e-004   1.3479608e-007   1.9846897e+000   4.4705265e+001                0                0
   3.3747755e-002   1.0000000e-002  -5.6220750e-002  -4.1056058e-002   1.7894336e-002  -1.9107988e+000   1.0393067e+003   4.5342765e+005     1.4241552e-010     9.9177015e-002     7.4300526e-001     1.0662373e-001     4.9847189e-002     2.8001014e-006     2.9619772e-009     1.0608839e-008     1.2329127e-009     3.6071429e-010     5.0537614e-008     2.2641750e-007     1.1740163e-006     2.3049212e-012     7.6629754e-009     7.7311395e-011     4.9235880e-013     5.8514803e-016     5.0114926e-010     8.0839893e-011     3.3936877e-016     4.8120488e-013     3.7381784e-015     1.2439706e-014     2.8904750e-015     1.0675240e-016     1.0059306e-017     2.3090170e-016     0.0000000e+000     1.1476039e-009     1.0053746e-015     2.1149336e-014     8.9099835e-015     1.5728304e-014     1.5185865e-006     8.9663583e-013     1.4447034e-009     1.1026033e-014     3.7203135e-013     3.0782196e-008     1.3409760e-003     1.5001457e-018   8.8101036e-004   1.0393863e-007   2.1347149e+000   4.7612670e+001                0                0
   3.3747755e-002   1.0000000e-002  -6.0220750e-002  -2.1809675e-002   1.9102159e-002  -2.0681655e+000   1.0225696e+003   4.5342910e+005     3.7218554e-010     1.0299059e-001     7.4388653e-001     1.0346262e-001     4.8359521e-002     3.3180407e-006     3.6595179e-009     1.4217681e-008     1.4262747e-009     7.3565884e-010     5.9398961e-008     2.5929950e-007     9.7329413e-007     2.2162229e-012     6.6761041e-009     1.1291395e-010     8.3751498e-013     6.5469504e-016     8.7783225e-010     1.6314511e-010     7.9019186e-016     7.1589295e-013     1.0573376e-014     3.6478668e-014     1.0338047e-014     3.6899860e-016     3.6781368e-017     3.4643582e-016     0.0000000e+000     2.2102461e-009     1.8853548e-015     4.8028588e-014     2.6285312e-014     3.5208783e-014     1.6449464e-006     1.2212339e-012     2.0351203e-009     1.5946182e-014     7.9076398e-013     3.3408611e-008     1.2944268e-003     9.6071379e-019   8.5889759e-004   1.0450941e-007   2.0752983e+000   4.5976582e+001                0                0
   3.7872824e-002   1.3807318e-002  -5.6220750e-002  -9.8875607e-002  -2.2688882e-002  -2.2736242e+000   9.9994624e+002   4.5342775e+005     1.4460903e-009     1.0751781e-001     7.4462545e-001     9.9921170e-002     4.6712033e-002     5.1656995e-006     6.0310286e-009     2.4704048e-008     2.1840209e-009     2.0217641e-009     9.8956480e-008     3.9150050e-007     1.0601251e-006     2.7018396e-012     7.6899649e-009     2.2116315e-010     1.9060587e-012     9.2242756e-016     2.1501862e-009     5.0881589e-010     1.4162414e-014     1.3621430e-012     4.3396956e-014     1.6600914e-013     1.4887762e-013     2.9631880e-015     5.6575377e-016     4.4515965e-014     0.0000000e+000     5.6380122e-009     4.4783581e-015     1.5098994e-013     1.2127490e-013     1.1065798e-013     2.3647378e-006     2.2829080e-012     3.7368340e-009     2.8794823e-014     2.1024426e-012     4.8098927e-008     1.2143493e-003     5.9093730e-019   7.9563948e-004   1.5410061e-007   1.8790466e+000   4.2117507e+001                0                0
   3.4026859e-002   1.3047193e-002  -5.6220750e-002  -6.9946328e-002   1.5480323e-002  -1.9789654e+000   1.0300216e+003   4.5342768e+005     2.7034530e-010     1.0113828e-001     7.4338416e-001     1.0504838e-001     4.9110315e-002     3.3290870e-006     3.5872000e-009     1.3473961e-008     1.4473692e-009     5.7574547e-010     6.1290207e-008     2.6449815e-007     1.1497723e-006     2.8479303e-012     8.9074848e-009     1.1190507e-010     8.7371945e-013     8.5250091e-016     7.1988384e-010     1.4529184e-010     1.3695680e-015     7.1089355e-013     8.4103389e-015     2.9256410e-014     1.2515467e-014     3.3603335e-016     4.6071575e-017     2.5686190e-015     0.0000000e+000     1.7724303e-009     1.7372388e-015     4.1524354e-014     2.1098920e-014     3.1031690e-014     1.7218426e-006     1.3796866e-012     1.8818449e-009     1.6262543e-014     6.6782632e-013     3.4939818e-008     1.3122653e-003     1.6173490e-018   8.6130856e-004   1.1471288e-007   2.0807537e+000   4.6475471e+001                0                0
   3.7872824e-002   1.3807318e-002  -6.0220750e-002  -7.5672519e-002  -1.4311930e-002  -2.4271303e+000   9.8262220e+002   4.5342918e+005     3.0569767e-009     1.1142007e-001     7.4553578e-001     9.6678899e-002     4.5186222e-002     5.9610999e-006     7.3510610e-009     3.1107127e-008     2.4909709e-009     3.5491467e-009     1.2336135e-007     4.3857311e-007     8.6560780e-007     2.7326458e-012     7.2699295e-009     3.2530521e-010     3.4968766e-012     1.1162581e-015     3.4769855e-009     1.0424509e-009     2.4632382e-014     1.9855422e-012     1.0529969e-013     4.1844771e-013     3.6578762e-013     7.9566881e-015     1.4164409e-015     6.2995322e-014     0.0000000e+000     9.4194208e-009     7.9071055e-015     3.2028774e-013     3.0691431e-013     2.3698736e-013     2.5519423e-006     3.4505037e-012     4.9313040e-009     4.0789067e-014     3.9499000e-012     5.1968235e-008     1.1689647e-003     4.3304693e-019   7.7412864e-004   1.4862079e-007   1.8267279e+000   4.0620865e+001                0                0
   3.4026859e-002   1.3047193e-002  -6.0220750e-002  -5.0984569e-002   2.0636341e-002  -2.1341203e+000   1.0131069e+003   4.5342916e+005     7.2067477e-010     1.0497580e-001     7.4427239e-001     1.0186609e-001     4.7612747e-002     3.9152811e-006     4.4384594e-009     1.7778198e-008     1.6697289e-009     1.1803640e-009     7.4146408e-008     3.0163283e-007     9.5216411e-007     2.6721273e-012     7.5603342e-009     1.7032008e-010     1.5505309e-012     9.6300320e-016     1.3033455e-009     3.0170524e-010     2.7702828e-015     1.0826233e-012     2.3996334e-014     8.6122857e-014     3.7171223e-014     1.0777737e-015     1.3796951e-016     3.6159373e-015     0.0000000e+000     3.3909248e-009     3.2004926e-015     9.2654928e-014     6.2395250e-014     6.8303306e-014     1.8638350e-006     1.9257555e-012     2.6172832e-009     2.3794652e-014     1.4832013e-012     3.7883118e-008     1.2657801e-003     9.7264095e-019   8.3919949e-004   1.1410937e-007   2.0223601e+000   4.4851301e+001                0                0
   4.5747755e-002   6.0000000e-003  -5.6220750e-002   6.0404383e-002  -4.4999368e-002  -2.6485772e+000   9.9406147e+002   4.5342795e+005     2.1558990e-009     1.0903384e-001     7.4494017e-001     9.8718112e-002     4.6147468e-002     6.0138881e-006     7.2061143e-009     3.0011793e-008     2.5261652e-009     2.8602046e-009     1.1822043e-007     4.4968683e-007     1.0519266e-006     2.9464714e-012     8.0019514e-009     2.8817350e-010     2.6952148e-012     1.0982848e-015     2.9306943e-009     7.3095877e-010     8.4899974e-015     1.7840716e-012     6.7617281e-014     2.5668421e-013     1.5560373e-013     3.9948056e-015     5.9362368e-016     1.4764846e-014     0.0000000e+000     7.7833660e-009     6.2906697e-015     2.2339383e-013     1.8727296e-013     1.6441541e-013     2.6636942e-006     2.9391937e-012     4.6403012e-009     3.7303453e-014     3.0929131e-012     5.4211013e-008     1.1499892e-003     4.7539804e-019   7.6036398e-004   1.8098331e-007   1.6927152e+000   3.9877979e+001                0                0
   4.1747755e-002   6.0000000e-003  -5.6220750e-002   2.2960015e-002  -1.6930356e-002  -2.4037729e+000   1.0203280e+003   4.5342783e+005     5.4008680e-010     1.0384272e-001     7.4388032e-001     1.0292018e-001     4.8113801e-002     4.4046021e-006     4.8723428e-009     1.8964289e-008     1.8922853e-009     1.0180585e-009     7.9033083e-008     3.4375757e-007     1.2808536e-006     2.9084663e-012     8.7612687e-009     1.5083488e-010     1.1253667e-012     8.5671829e-016     1.2011520e-009     2.2817936e-010     1.3925620e-015     9.5494998e-013     1.5436167e-014     5.4273083e-014     1.9746713e-014     6.1569220e-016     7.2241888e-017     1.4401229e-015     0.0000000e+000     3.0346285e-009     2.5573669e-015     6.7297115e-014     3.9207724e-014     4.9355365e-014     2.1775674e-006     1.6215042e-012     2.7232831e-009     2.1202891e-014     1.0824502e-012     4.4227928e-008     1.2346131e-003     9.0394518e-019   8.1346768e-004   1.4781343e-007   1.8951855e+000   4.3499097e+001                0                0
   4.5747755e-002   2.0000000e-003  -5.6220750e-002   8.3214311e-002   2.5153299e-002  -2.6130433e+000   1.0131915e+003   4.5342786e+005     8.5774269e-010     1.0525629e-001     7.4416018e-001     1.0179586e-001     4.7586894e-002     4.9285939e-006     5.5802758e-009     2.2351070e-008     2.1021779e-009     1.4547800e-009     9.3319447e-008     3.7999647e-007     1.1970384e-006     3.4005854e-012     9.5982034e-009     2.1498131e-010     1.9438483e-012     1.2364016e-015     1.6172514e-009     3.6451866e-010     2.3268897e-015     1.3678463e-012     2.8143328e-014     9.8993795e-014     3.1527411e-014     1.0875638e-015     1.1351710e-016     7.9238858e-016     0.0000000e+000     4.1959211e-009     3.9823531e-015     1.1182703e-013     7.1534120e-014     8.2392706e-014     2.3475373e-006     2.4366290e-012     3.2853679e-009     3.0133547e-014     1.8461076e-012     4.7714547e-008     1.1917329e-003     9.2628111e-019   7.8852164e-004   1.5916158e-007   1.7614814e+000   4.1874911e+001                0                0
   4.1747755e-002   2.0000000e-003  -5.6220750e-002   4.5569771e-002   3.7873961e-002  -2.3708923e+000   1.0335918e+003   4.5342778e+005     2.5869518e-010     1.0120363e-001     7.4334055e-001     1.0506554e-001     4.9117387e-002     3.7269307e-006     4.0004811e-009     1.4977028e-008     1.6217302e-009     6.0250942e-010     6.8397521e-008     2.9663378e-007     1.3029467e-006     3.2465982e-012     1.0159640e-008     1.2407697e-010     9.6427394e-013     9.7253980e-016     7.6794012e-010     1.5104138e-010     7.4938322e-016     7.9120267e-013     8.1097922e-015     2.7281527e-014     6.1142997e-015     2.4252990e-016     2.1220318e-017     9.8454191e-017     0.0000000e+000     1.8801486e-009     1.8915652e-015     4.3098642e-014     1.9579669e-014     3.2283031e-014     1.9352803e-006     1.5458097e-012     2.0820939e-009     1.8191154e-014     7.1372017e-013     3.9268575e-008     1.2654812e-003     1.5840460e-018   8.3433775e-004   1.3208914e-007   1.9476653e+000   4.4895708e+001                0                0
   4.5747755e-002   6.0000000e-003  -6.0220750e-002   8.2544257e-002  -3.6397938e-002  -2.8102526e+000   9.7606891e+002   4.5342928e+005     3.7722331e-009     1.1319454e-001     7.4591293e-001     9.5256668e-002     4.4518351e-002     6.7988887e-006     8.4737895e-009     3.6045259e-008     2.8341368e-009     4.3107372e-009     1.4226364e-007     4.9731556e-007     9.1693523e-007     2.6040841e-012     6.6344186e-009     3.7058586e-010     3.7454096e-012     1.0511699e-015     4.2483649e-009     1.2028350e-009     1.5949825e-014     2.1233917e-012     1.1810650e-013     4.6800983e-013     3.4032897e-013     8.2735668e-015     1.2959106e-015     2.3379666e-014     0.0000000e+000     1.1370968e-008     8.3392411e-015     3.5021218e-013     3.4327698e-013     2.5961609e-013     2.8719035e-006     3.7460174e-012     5.7603726e-009     4.2810405e-014     4.3813071e-012     5.8497720e-008     1.1061361e-003     2.5786684e-019   7.3928891e-004   1.7096781e-007   1.6499085e+000   3.8554580e+001                0                0
   4.1747755e-002   6.0000000e-003  -6.0220750e-002   4.5580057e-002  -1.2139381e-002  -2.5634978e+000   1.0020176e+003   4.5342922e+005     1.2487425e-009     1.0801734e-001     7.4485324e-001     9.9451226e-002     4.6481121e-002     5.1007641e-006     5.9286950e-009     2.4245139e-008     2.1573672e-009     1.8894176e-009     9.6755895e-008     3.8747811e-007     1.0588532e-006     2.6861079e-012     7.6338287e-009     2.1688951e-010     1.8398736e-012     9.1826084e-016     2.0342555e-009     4.5262909e-010     3.0766838e-015     1.3408774e-012     3.7450414e-014     1.3674518e-013     5.8254918e-014     1.7740936e-015     2.1705243e-016     2.2980031e-015     0.0000000e+000     5.3030637e-009     4.2916501e-015     1.3566915e-013     9.9287493e-014     9.9436415e-014     2.3429850e-006     2.2199530e-012     3.6494006e-009     2.8454254e-014     2.0269198e-012     4.7654122e-008     1.1879770e-003     5.6097101e-019   7.9117389e-004   1.4238744e-007   1.8446203e+000   4.2023908e+001                0                0
   4.5747755e-002   2.0000000e-003  -6.0220750e-002   1.0266551e-001   2.9157553e-002  -2.7762755e+000   9.9454551e+002   4.5342921e+005     1.6264055e-009     1.0958120e-001     7.4516983e-001     9.8199172e-002     4.5894246e-002     5.6399742e-006     6.6641577e-009     2.7562234e-008     2.3747890e-009     2.3691415e-009     1.0841110e-007     4.2478255e-007     1.0555725e-006     2.8444342e-012     7.8558155e-009     2.5550310e-010     2.2749053e-012     1.0227204e-015     2.4889190e-009     5.7546396e-010     3.7063756e-015     1.5894806e-012     4.9988056e-014     1.8360032e-013     7.5683351e-014     2.3934621e-015     2.8305835e-016     1.5263527e-015     0.0000000e+000     6.5500538e-009     5.3423280e-015     1.7588107e-013     1.3339378e-013     1.2906685e-013     2.5353093e-006     2.5998454e-012     4.2071455e-009     3.3473902e-014     2.5568559e-012     5.1585591e-008     1.1456731e-003     4.9557175e-019   7.6616267e-004   1.5246436e-007   1.7169057e+000   4.0501508e+001                0                0
   4.1747755e-002   2.0000000e-003  -6.0220750e-002   6.6480129e-002   3.9264982e-002  -2.5321649e+000   1.0150076e+003   4.5342918e+005     5.8721092e-010     1.0545969e-001     7.4433149e-001     1.0152990e-001     4.7453278e-002     4.3279497e-006     4.8392282e-009     1.9138358e-008     1.8502519e-009     1.1043126e-009     7.7977158e-008     3.3550717e-007     1.1442925e-006     2.5319550e-012     7.5927284e-009     1.4904977e-010     1.0838830e-012     7.4440212e-016     1.2943231e-009     2.3683736e-010     1.0075800e-015     9.3313981e-013     1.5855011e-014     5.5222457e-014     1.5959321e-014     5.8002901e-016     5.7484937e-017     1.9708767e-016     0.0000000e+000     3.2617660e-009     2.5831132e-015     6.8889366e-014     3.9838829e-014     5.0232801e-014     2.0957898e-006     1.5405079e-012     2.7776283e-009     2.0273316e-014     1.0954522e-012     4.2585284e-008     1.2175778e-003     7.2393291e-019   8.1131113e-004   1.2895244e-007   1.8962705e+000   4.3411455e+001                0                0
   3.7747755e-002   6.0000000e-003  -5.6220750e-002  -4.7333455e-004   1.1480146e-002  -2.1343068e+000   1.0389805e+003   4.5342770e+005     1.6409139e-010     9.9794732e-002     7.4308992e-001     1.0616640e-001     4.9632758e-002     3.1676012e-006     3.3527790e-009     1.2013947e-008     1.3944792e-009     4.1206331e-010     5.7092691e-008     2.5606158e-007     1.3267633e-006     2.5818080e-012     8.5917739e-009     8.7101859e-011     5.4992545e-013     6.5114917e-016     5.7121160e-010     9.1431453e-011     3.5148533e-016     5.4176649e-013     4.2657899e-015     1.4206474e-014     3.1774493e-015     1.2137172e-016     1.1019147e-017     1.5665841e-016     0.0000000e+000     1.3086702e-009     1.1330091e-015     2.3925821e-014     1.0176732e-014     1.7765923e-014     1.7168926e-006     1.0021180e-012     1.6372292e-009     1.2395581e-014     4.2139763e-013     3.4802163e-008     1.3095951e-003     1.4411209e-018   8.6166129e-004   1.1695020e-007   2.0630170e+000   4.6627406e+001                0                0
   3.3747755e-002   6.0000000e-003  -5.6220750e-002  -8.3559194e-003   3.5439746e-002  -1.8596303e+000   1.0487137e+003   4.5342765e+005     8.4152131e-011     9.7186497e-002     7.4261858e-001     1.0822435e-001     5.0596161e-002     2.3187964e-006     2.4270330e-009     8.4285262e-009     1.0294177e-009     2.4413836e-010     4.2507857e-008     1.8958030e-007     1.0739309e-006     2.2676581e-012     7.6237602e-009     6.3935131e-011     4.2045788e-013     5.8683415e-016     3.5649281e-010     5.9446762e-011     2.2748301e-016     4.0109979e-013     2.3481593e-015     7.6382746e-015     1.2483302e-015     5.5858241e-017     4.1260050e-018     1.8428336e-017     0.0000000e+000     7.9441549e-010     7.7909747e-016     1.5141435e-014     5.4494645e-015     1.1536787e-014     1.2935775e-006     8.0982513e-013     1.1291542e-009     9.4276161e-015     2.6782364e-013     2.6204475e-008     1.3694431e-003     2.0897017e-018   9.0057319e-004   9.2291201e-008   2.1830515e+000   4.8635457e+001                0                0
   3.7747755e-002   2.0000000e-003  -5.6220750e-002   1.9473959e-002   4.9584026e-002  -2.1028488e+000   1.0472891e+003   4.5342769e+005     1.0303268e-010     9.8099494e-002     7.4274843e-001     1.0753964e-001     5.0275334e-002     2.7696343e-006     2.9012405e-009     1.0103916e-008     1.2287469e-009     2.9637472e-010     5.0816756e-008     2.2623750e-007     1.2712803e-006     2.7191999e-012     9.1074040e-009     7.7291528e-011     5.1542550e-013     7.1042674e-016     4.2965004e-010     7.2746215e-011     2.8391808e-016     4.8568356e-013     2.9247100e-015     9.5325107e-015     1.5746467e-015     7.0471258e-017     5.2138482e-018     1.3770556e-017     0.0000000e+000     9.6287448e-010     9.5361044e-016     1.8687069e-014     6.8034084e-015     1.4239576e-014     1.5413845e-006     9.8300350e-013     1.3553885e-009     1.1418628e-014     3.2857366e-013     3.1226133e-008     1.3311904e-003     2.0365353e-018   8.7628784e-004   1.0639190e-007   2.1000828e+000   4.7530355e+001                0                0
   3.3747755e-002   2.0000000e-003  -5.6220750e-002   8.8285134e-003   5.7186675e-002  -1.8286250e+000   1.0532641e+003   4.5342765e+005     6.2342958e-011     9.6195350e-002     7.4242455e-001     1.0902210e-001     5.0969551e-002     2.0612386e-006     2.1440899e-009     7.2256950e-009     9.2197248e-010     1.8878236e-010     3.7935830e-008     1.7018939e-007     1.0444980e-006     2.0389477e-012     7.1332176e-009     5.2810687e-011     3.2561457e-013     4.9549204e-016     2.9122812e-010     4.5648385e-011     1.5395683e-016     3.2821887e-013     1.6503642e-015     5.3194073e-015     7.7312732e-016     3.6689083e-017     2.5256155e-018     3.1457699e-018     0.0000000e+000     6.1866440e-010     5.9274345e-016     1.0979273e-014     3.7875018e-015     8.4088410e-015     1.1789138e-006     6.6755541e-013     9.5636844e-010     7.7067474e-015     2.0255241e-013     2.3867255e-008     1.3839119e-003     2.2030537e-018   9.1035104e-004   8.5621039e-008   2.2072664e+000   4.9166106e+001                0                0
   3.7747755e-002   6.0000000e-003  -6.0220750e-002   1.9031486e-002   1.4909661e-002  -2.2928500e+000   1.0211842e+003   4.5342913e+005     4.2226176e-010     1.0384414e-001     7.4402923e-001     1.0280620e-001     4.8051280e-002     3.7400478e-006     4.1262870e-009     1.6034024e-008     1.6074343e-009     8.3226060e-010     6.6880639e-008     2.9221430e-007     1.0961934e-006     2.4769894e-012     7.4743871e-009     1.2651434e-010     9.3000754e-013     7.2628128e-016     9.9287728e-010     1.8346649e-010     8.4241955e-016     8.0103996e-013     1.1876076e-014     4.0996180e-014     1.1452322e-014     4.1405758e-016     4.0690521e-017     2.5742814e-016     0.0000000e+000     2.4990641e-009     2.1109798e-015     5.3879569e-014     2.9542616e-014     3.9478733e-014     1.8534177e-006     1.3609875e-012     2.2958860e-009     1.7824911e-014     8.8442130e-013     3.7642863e-008     1.2620293e-003     9.2262705e-019   8.3899453e-004   1.1564266e-007   2.0069525e+000   4.5062876e+001                0                0
   3.3747755e-002   6.0000000e-003  -6.0220750e-002   7.4392247e-003   3.4927896e-002  -2.0214902e+000   1.0322852e+003   4.5342912e+005     1.8646907e-010     1.0095968e-001     7.4348976e-001     1.0509764e-001     4.9124511e-002     2.7230554e-006     2.9228370e-009     1.0954157e-008     1.1845304e-009     4.3874729e-010     4.9892122e-008     2.1665548e-007     9.4690355e-007     2.3615585e-012     7.3754995e-009     9.0419513e-011     6.9935073e-013     7.0705206e-016     5.6022978e-010     1.0937284e-010     5.2673162e-016     5.7692660e-013     5.8115027e-015     1.9483048e-014     4.1440340e-015     1.6925371e-016     1.4255991e-017     3.6730188e-017     0.0000000e+000     1.3716563e-009     1.3764722e-015     3.1195118e-014     1.3975895e-014     2.3358292e-014     1.4125219e-006     1.1239091e-012     1.5228069e-009     1.3265180e-014     5.1790168e-013     2.8662307e-008     1.3230122e-003     1.6412017e-018   8.7855061e-004   9.4197898e-008   2.1243353e+000   4.7068856e+001                0                0
   3.7747755e-002   2.0000000e-003  -6.0220750e-002   3.7570169e-002   4.9126158e-002  -2.2636911e+000   1.0295487e+003   4.5342911e+005     2.2722255e-010     1.0215875e-001     7.4368975e-001     1.0417175e-001     4.8690108e-002     3.2441737e-006     3.4857224e-009     1.3087056e-008     1.4104083e-009     5.3031108e-010     5.9394551e-008     2.5790989e-007     1.1194158e-006     2.7821412e-012     8.6866190e-009     1.0761498e-010     8.2854384e-013     8.3179314e-016     6.7548500e-010     1.3115119e-010     6.2085994e-016     6.8569882e-013     6.9947481e-015     2.3472670e-014     5.0149486e-015     2.0493219e-016     1.7288420e-017     3.3767916e-017     0.0000000e+000     1.6547191e-009     1.6420195e-015     3.7352363e-014     1.6840007e-014     2.7938350e-014     1.6794023e-006     1.3306522e-012     1.8215908e-009     1.5738391e-014     6.1906962e-013     3.4079164e-008     1.2832116e-003     1.5643718e-018   8.5338648e-004   1.0651152e-007   2.0441419e+000   4.5995775e+001                0                0
   3.3747755e-002   2.0000000e-003  -6.0220750e-002   2.3258964e-002   5.4738843e-002  -1.9921415e+000   1.0370673e+003   4.5342911e+005     1.2895666e-010     9.9936254e-002     7.4328821e-001     1.0592245e-001     4.9510564e-002     2.4229553e-006     2.5724028e-009     9.4174378e-009     1.0613232e-009     3.3261159e-010     4.4689037e-008     1.9467977e-007     9.2889053e-007     2.2211816e-012     7.1196211e-009     7.5834900e-011     5.5831013e-013     6.3660696e-016     4.4756030e-010     8.3501910e-011     3.6935247e-016     4.8172057e-013     3.9033918e-015     1.2913761e-014     2.4177849e-015     1.0439089e-016     8.2038158e-018     1.0341435e-017     0.0000000e+000     1.0593549e-009     1.0707590e-015     2.2820748e-014     9.2418504e-015     1.7205529e-014     1.2886234e-006     9.6347111e-013     1.2911379e-009     1.1113188e-014     3.8148082e-013     2.6133843e-008     1.3375963e-003     1.8396423e-018   8.8839495e-004   8.8375544e-008   2.1493390e+000   4.7654015e+001                0                0
   4.5935012e-002   1.7513452e-002  -4.8220750e-002  -2.2213233e-001  -1.7048953e-001  -2.5371702e+000   8.5907803e+002   4.5342622e+005     7.8312060e-008     1.3308906e-001     7.4952501e-001     7.9335416e-002     3.7106559e-002     1.0973425e-005     1.7952806e-008     8.2422991e-008     4.6003612e-009     2.8274861e-008     4.1722312e-007     5.8626304e-007     1.8782913e-007     6.5973088e-013     1.5639026e-009     5.3525309e-010     1.0576799e-011     1.6071138e-016     2.3264529e-008     1.9087136e-008     2.0722931e-011     1.9293280e-012     2.0371248e-012     1.2240252e-011     9.9116772e-011     9.2990230e-013     3.6757124e-013     8.5801937e-011     0.0000000e+000     8.7795172e-008     3.1357289e-014     5.5812810e-012     9.4256071e-012     3.5240643e-012     3.6014830e-006     1.3942267e-011     1.6780411e-008     3.1111944e-014     1.0294079e-011     7.3914645e-008     9.2774711e-004     8.7837687e-021   5.8253500e-004   3.2753099e-007   1.1801932e+000   2.7142495e+001                0                0
   4.2175059e-002   1.6734741e-002  -4.8220750e-002  -1.8412304e-001  -8.5146212e-002  -2.2531052e+000   9.4996278e+002   4.5342561e+005     1.0196754e-008     1.1581925e-001     7.4597982e-001     9.3388594e-002     4.3680342e-002     7.2496182e-006     9.7621944e-009     4.2625217e-008     3.0022276e-009     7.5826508e-009     1.7733102e-007     5.0299963e-007     6.2556358e-007     1.9938359e-012     4.8587194e-009     4.3805387e-010     5.3674310e-012     8.3561054e-016     6.9626789e-009     2.9066821e-009     1.0448309e-012     2.3343277e-012     3.0690479e-013     1.4673282e-012     5.3897818e-012     6.2402896e-014     2.0230348e-014     4.1064932e-012     0.0000000e+000     2.0075312e-008     1.2465565e-014     8.3385084e-013     1.1014452e-012     5.9426679e-013     2.8387778e-006     5.1094341e-012     7.2918900e-009     4.4441137e-014     6.1001414e-012     5.7906642e-008     1.1204248e-003     1.6771381e-019   7.0948493e-004   2.5751545e-007   1.5632174e+000   3.5803533e+001                0                0
   4.5935012e-002   1.7513452e-002  -5.2220750e-002  -1.9417537e-001  -1.5595453e-001  -2.7056104e+000   8.5253845e+002   4.5342738e+005     9.2284706e-008     1.3513256e-001     7.5008707e-001     7.7587661e-002     3.6278865e-002     1.2129526e-005     2.0027030e-008     9.2073972e-008     5.0903269e-009     3.1982889e-008     4.7017674e-007     6.3546623e-007     1.8184027e-007     6.4242343e-013     1.5280166e-009     5.4504255e-010     1.1229295e-011     1.4500365e-016     2.6420341e-008     2.1999838e-008     2.3434276e-011     1.9349741e-012     2.2981544e-012     1.4051280e-011     1.2400723e-010     1.1458463e-012     4.6305627e-013     9.7914473e-011     0.0000000e+000     1.0127484e-007     3.3881563e-014     6.3747451e-012     1.0847041e-011     3.9745762e-012     3.9479716e-006     1.5369880e-011     1.8878802e-008     3.0669823e-014     1.0413271e-011     8.1063625e-008     8.9598304e-004     6.4919999e-021   5.7143158e-004   2.9559039e-007   1.1756855e+000   2.6731007e+001                0                0
   4.2175059e-002   1.6734741e-002  -5.2220750e-002  -1.7188512e-001  -7.5039316e-002  -2.4092148e+000   9.3916750e+002   4.5342677e+005     1.4685651e-008     1.1869247e-001     7.4672170e-001     9.0961627e-002     4.2533199e-002     8.1497205e-006     1.1341185e-008     4.9936836e-008     3.3684199e-009     1.0297837e-008     2.1463976e-007     5.5138808e-007     5.6586050e-007     1.8886095e-012     4.5523398e-009     5.3488544e-010     6.9592060e-012     8.1053511e-016     9.2183715e-009     4.2772889e-009     1.2069636e-012     2.6936799e-012     4.5517202e-013     2.2031956e-012     7.5492020e-012     9.2126452e-014     2.8700937e-014     4.7065146e-012     0.0000000e+000     2.6912908e-008     1.6345237e-014     1.1902220e-012     1.6545722e-012     8.5754974e-013     3.0911104e-006     6.3979158e-012     8.7793350e-009     5.0023269e-014     7.8827387e-012     6.3091426e-008     1.0782246e-003     1.1060456e-019   6.9300624e-004   2.3420521e-007   1.5450526e+000   3.4982344e+001                0                0
   4.5935012e-002   1.7513452e-002  -5.6220750e-002  -1.6797014e-001  -1.3496152e-001  -2.8492343e+000   8.4395408e+002   4.5342863e+005     1.1336617e-007     1.3743860e-001     7.5068385e-001     7.5635258e-002     3.5356772e-002     1.3341509e-005     2.2376716e-008     1.0331171e-007     5.6177586e-009     3.6515247e-008     5.3521981e-007     6.7159752e-007     1.6077392e-007     5.7870161e-013     1.4251335e-009     5.3901691e-010     1.2510004e-011     1.1387636e-016     3.0024061e-008     2.6703610e-008     2.9585700e-011     1.8378816e-012     2.7054718e-012     1.7028549e-011     1.7282126e-010     1.5450267e-012     6.4229020e-013     1.2346646e-010     0.0000000e+000     1.2099037e-007     3.7162088e-014     7.7202499e-012     1.3212619e-011     4.7103003e-012     4.2833598e-006     1.8572371e-011     2.1484231e-008     2.8552411e-014     1.0191764e-011     8.8035598e-008     8.6595039e-004     4.0930692e-021   5.5980377e-004   2.7091180e-007   1.1619630e+000   2.6154101e+001                0                0
   4.2175059e-002   1.6734741e-002  -5.6220750e-002  -1.5183127e-001  -6.3002319e-002  -2.5495700e+000   9.2630854e+002   4.5342805e+005     1.9314327e-008     1.2183256e-001     7.4749789e-001     8.8326828e-002     4.1290565e-002     9.1113365e-006     1.3005937e-008     5.7567349e-008     3.7618788e-009     1.2931581e-008     2.5271399e-007     6.0390425e-007     5.1786836e-007     1.6450869e-012     3.8376520e-009     5.7409638e-010     7.3928902e-012     6.6123004e-016     1.1572364e-008     5.5165189e-009     1.5495384e-012     2.7027694e-012     5.5692325e-013     2.7894085e-012     1.0892205e-011     1.2814701e-013     4.1188470e-014     6.0483526e-012     0.0000000e+000     3.3766074e-008     1.7799062e-014     1.4606701e-012     2.1035100e-012     1.0499254e-012     3.3727502e-006     7.2029203e-012     1.0309931e-008     4.8493826e-014     8.2238893e-012     6.8875139e-008     1.0380541e-003     6.5463368e-020   6.7598049e-004   2.1658121e-007   1.5166305e+000   3.3994646e+001                0                0
   4.5935012e-002   1.7513452e-002  -6.0220750e-002  -1.3683142e-001  -1.1743081e-001  -3.0157382e+000   8.3301332e+002   4.5342994e+005     1.3844037e-007     1.4007510e-001     7.5132766e-001     7.3423999e-002     3.4315082e-002     1.4611914e-005     2.4864496e-008     1.1552134e-007     6.1839002e-009     4.0534662e-008     6.0368239e-007     7.0415235e-007     1.5150097e-007     5.3325985e-013     1.4303066e-009     5.0808349e-010     1.2810941e-011     9.1263318e-017     3.3925652e-008     3.1410968e-008     4.1645561e-011     1.7806032e-012     3.2101944e-012     2.0814082e-011     2.5543208e-010     2.1501189e-012     9.4262581e-013     1.7712258e-010     0.0000000e+000     1.4464171e-007     4.2425128e-014     9.8612183e-012     1.6220082e-011     5.7644905e-012     4.6346008e-006     2.0541414e-011     2.4414879e-008     2.6643963e-014     9.8635304e-012     9.5378013e-008     8.3679741e-004     2.6764272e-021   5.4700573e-004   2.5308488e-007   1.1394406e+000   2.5485661e+001                0                0
   4.2175059e-002   1.6734741e-002  -6.0220750e-002  -1.2907068e-001  -5.0339191e-002  -2.7062826e+000   9.1131153e+002   4.5342949e+005     2.8878125e-008     1.2525601e-001     7.4831115e-001     8.5471416e-002     3.9946441e-002     1.0187049e-005     1.5048410e-008     6.7124879e-008     4.2062918e-009     1.7201028e-008     3.0550605e-007     6.4995971e-007     4.3934299e-007     1.5008817e-012     3.3206105e-009     6.4811027e-010     9.1974937e-012     5.7878047e-016     1.5042655e-008     7.9385411e-009     2.1186990e-012     2.9493919e-012     8.4806131e-013     4.3853456e-012     1.8125828e-011     2.1350171e-013     6.8654089e-014     8.3674116e-012     0.0000000e+000     4.5516931e-008     2.2851508e-014     2.1456674e-012     3.3167339e-012     1.5460384e-012     3.6511923e-006     8.9907948e-012     1.2384245e-008     5.1660540e-014     1.0347303e-011     7.4625244e-008     9.9946282e-004     4.0785515e-020   6.5809688e-004   2.0423622e-007   1.4779233e+000   3.2859890e+001                0                0
   2.9779184e-002   9.9638585e-003  -4.8220750e-002  -4.4208721e-002   4.4451416e-002  -1.3324573e+000   1.0692990e+003   4.5342509e+005     1.2932947e-011     9.1021335e-002     7.4119273e-001     1.1330460e-001     5.2994688e-002     1.4505950e-006     1.4913067e-009     4.2806298e-009     6.7307902e-010     6.4381291e-011     2.8345611e-008     1.2540502e-007     1.0482448e-006     1.9119126e-012     7.2226535e-009     3.0842963e-011     1.7559596e-013     4.0788781e-016     1.3246650e-010     1.9629383e-011     6.9945925e-017     1.8466954e-013     3.3249343e-016     1.0511418e-015     1.5382104e-016     6.4859051e-018     5.0495730e-019     2.5922758e-017     0.0000000e+000     2.1508058e-010     2.2239238e-016     3.4371046e-015     7.4481670e-016     3.0136909e-015     9.2607093e-007     4.7261272e-013     5.3588270e-010     4.5362704e-015     5.3830890e-014     1.8697142e-008     1.4830318e-003     3.9285776e-018   9.5301396e-004   8.1063110e-008   2.2925331e+000   5.0712099e+001                0                0
   2.5954986e-002   9.3754536e-003  -4.8220750e-002  -9.1732576e-003   6.8024485e-002  -1.0529795e+000   1.0628790e+003   4.5342498e+005     1.5097120e-011     9.1117924e-002     7.4133182e-001     1.1312672e-001     5.2910292e-002     1.0488794e-006     1.0792353e-009     3.3385840e-009     4.7868280e-010     6.2334323e-011     1.9670416e-008     8.8778474e-008     6.5492929e-007     1.2073755e-012     4.4245835e-009     2.3467135e-011     1.3597431e-013     2.6652672e-016     1.1325289e-010     1.6893598e-011     5.4314302e-017     1.4325198e-013     3.8818796e-016     1.2314046e-015     1.5045821e-016     7.5523182e-018     4.7342258e-019     1.8255819e-018     0.0000000e+000     2.0978699e-010     2.0779922e-016     3.4466496e-015     8.7374100e-016     2.8078285e-015     6.3870994e-007     3.2477316e-013     4.2747611e-010     3.4470402e-015     5.6733125e-014     1.2911107e-008     1.5107753e-003     3.0734005e-018   9.7198446e-004   6.2534679e-008   2.3246212e+000   5.0327490e+001                0                0
   2.9779184e-002   9.9638585e-003  -5.2220750e-002  -4.0325565e-002   4.3042442e-002  -1.5001756e+000   1.0590466e+003   4.5342631e+005     2.7547812e-011     9.3805279e-002     7.4187647e-001     1.1098032e-001     5.1895859e-002     1.6806280e-006     1.7312699e-009     5.4189216e-009     7.6490894e-010     1.0666131e-010     3.1486075e-008     1.4178674e-007     1.0229268e-006     1.9184637e-012     6.9734804e-009     3.8587757e-011     2.2766135e-013     4.3171727e-016     1.8811752e-010     2.8593267e-011     1.0179251e-016     2.3632810e-013     7.2328024e-016     2.3122121e-015     3.5199346e-016     1.5319404e-017     1.1576910e-018     3.0203607e-017     0.0000000e+000     3.5725781e-010     3.5544649e-016     6.0281900e-015     1.6431152e-015     4.8649270e-015     1.0151070e-006     5.3073330e-013     6.9705303e-010     5.6762488e-015     1.0102599e-013     2.0523712e-008     1.4381498e-003     2.9312235e-018   9.3507656e-004   8.1068911e-008   2.2674515e+000   5.0111739e+001                0                0
   2.5954986e-002   9.3754536e-003  -5.2220750e-002  -1.2899502e-002   6.1899258e-002  -1.2324039e+000   1.0546108e+003   4.5342627e+005     2.8163907e-011     9.3511808e-002     7.4191727e-001     1.1113149e-001     5.1966698e-002     1.1932026e-006     1.2348719e-009     4.0346074e-009     5.3811105e-010     9.3662282e-011     2.2453962e-008     9.9559619e-008     6.5548153e-007     1.3381778e-012     4.6605144e-009     3.0569093e-011     1.9212583e-013     3.2936145e-016     1.5140300e-010     2.4204645e-011     8.7840399e-017     1.8916948e-013     7.6781495e-016     2.4559284e-015     3.2923435e-016     1.5976941e-017     1.0494292e-018     2.5355315e-018     0.0000000e+000     3.0940177e-010     3.1456608e-016     5.5682141e-015     1.7461275e-015     4.3940566e-015     6.9954485e-007     4.1622492e-013     5.2723564e-010     4.5272295e-015     1.0245869e-013     1.4154118e-008     1.4700368e-003     2.8382320e-018   9.5597814e-004   6.5318792e-008   2.3036214e+000   5.0011339e+001                0                0
   2.9747755e-002   6.0000000e-003  -4.8220750e-002  -1.2040772e-002   5.6978796e-002  -1.2645086e+000   1.0721150e+003   4.5342512e+005     9.9247898e-012     9.0204203e-002     7.4105649e-001     1.1394287e-001     5.3293277e-002     1.2378463e-006     1.2723761e-009     3.6116989e-009     5.7560688e-010     5.2226127e-011     2.4299074e-008     1.0730211e-007     9.1185834e-007     1.6630210e-012     6.3079744e-009     2.6143781e-011     1.4866308e-013     3.5335499e-016     1.0989326e-010     1.6305447e-011     5.3208580e-017     1.5619855e-013     2.5551129e-016     8.0140010e-016     8.5372213e-017     4.4881393e-018     2.6225561e-019     1.5956773e-018     0.0000000e+000     1.7437872e-010     1.8273525e-016     2.7791551e-015     5.6696136e-016     2.4729918e-015     7.9530041e-007     4.0629025e-013     4.5056809e-010     3.8531165e-015     4.3063284e-014     1.6054230e-008     1.5000608e-003     4.0570783e-018   9.6476774e-004   7.1571817e-008   2.3154011e+000   5.0864571e+001                0                0
   2.5747755e-002   6.0000000e-003  -4.8220750e-002   1.1084776e-002   7.2395555e-002  -1.0108876e+000   1.0618532e+003   4.5342507e+005     1.4089784e-011     9.1057744e-002     7.4134476e-001     1.1315466e-001     5.2923206e-002     9.4140723e-007     9.6901556e-010     3.0067318e-009     4.2924740e-010     5.7048308e-011     1.7617022e-008     7.9598074e-008     5.8413576e-007     1.0724434e-012     3.9296512e-009     2.1084747e-011     1.2203587e-013     2.3651313e-016     1.0285526e-010     1.5318112e-011     4.8661948e-017     1.2875315e-013     3.6133450e-016     1.1477850e-015     1.4114666e-016     7.1060511e-018     4.4496040e-019     4.6559682e-019     0.0000000e+000     1.9174090e-010     1.8864793e-016     3.1498417e-015     8.1465201e-016     2.5542307e-015     5.7191621e-007     2.8974202e-013     3.8553127e-010     3.0932430e-015     5.2044494e-014     1.1561482e-008     1.5174169e-003     3.0389086e-018   9.7649617e-004   5.8542099e-008   2.3239964e+000   4.9949425e+001                0                0
   2.9747755e-002   2.0000000e-003  -4.8220750e-002   4.7056037e-003   6.6054603e-002  -1.2267069e+000   1.0732942e+003   4.5342510e+005     8.9699026e-012     8.9820603e-002     7.4099245e-001     1.1424239e-001     5.3433458e-002     1.1319811e-006     1.1639980e-009     3.2945975e-009     5.2674375e-010     4.7382473e-011     2.2206262e-008     9.8198203e-008     8.3844225e-007     1.5175266e-012     5.7665259e-009     2.3781245e-011     1.3479964e-013     3.2087006e-016     1.0011896e-010     1.4793555e-011     4.7708956e-017     1.4202054e-013     2.3048508e-016     7.2260822e-016     7.5019600e-017     4.0220972e-018     2.2889913e-019     2.3830493e-019     0.0000000e+000     1.5809144e-010     1.6527716e-016     2.5114168e-015     5.1118020e-016     2.2358061e-015     7.2854917e-007     3.6908589e-013     4.1075305e-010     3.5059429e-015     3.8899139e-014     1.4706085e-008     1.5082568e-003     4.0635544e-018   9.7037016e-004   6.6461930e-008   2.3272592e+000   5.0995411e+001                0                0
   2.5747755e-002   2.0000000e-003  -4.8220750e-002   2.8406286e-002   6.9034784e-002  -9.7262478e-001   1.0608190e+003   4.5342506e+005     1.3343004e-011     9.1064021e-002     7.4136235e-001     1.1313606e-001     5.2914435e-002     8.7168009e-007     8.9749041e-010     2.7875963e-009     3.9736031e-010     5.3338056e-011     1.6301307e-008     7.3679558e-008     5.3984632e-007     9.8832115e-013     3.6228644e-009     1.9501783e-011     1.1256218e-013     2.1752501e-016     9.5821481e-011     1.4227710e-011     4.4803408e-017     1.1905142e-013     3.3960276e-016     1.0800849e-015     1.3486211e-016     6.7480356e-018     4.2642927e-019     3.3698943e-019     0.0000000e+000     1.7904131e-010     1.7487456e-016     2.9306340e-015     7.6679669e-016     2.3719474e-015     5.2917974e-007     2.6707980e-013     3.5764647e-010     2.8575249e-015     4.8471605e-014     1.0697698e-008     1.5210817e-003     3.0209052e-018   9.7894893e-004   5.6025629e-008   2.3259906e+000   4.9852136e+001                0                0
   2.9747755e-002   6.0000000e-003  -5.2220750e-002  -1.2214200e-002   5.4266224e-002  -1.4349422e+000   1.0622928e+003   4.5342635e+005     2.1580158e-011     9.2904752e-002     7.4171971e-001     1.1168864e-001     5.2227405e-002     1.4324480e-006     1.4743231e-009     4.5830953e-009     6.5291647e-010     8.7174170e-011     2.6821151e-008     1.2106785e-007     8.8493603e-007     1.6361815e-012     5.9894449e-009     3.2241266e-011     1.8703534e-013     3.6250104e-016     1.5683093e-010     2.3435561e-011     7.5008709e-017     1.9698228e-013     5.5375838e-016     1.7581677e-015     2.1713541e-016     1.0866622e-017     6.8596382e-019     2.1362066e-018     0.0000000e+000     2.9308398e-010     2.8938370e-016     4.8253302e-015     1.2477253e-015     3.9137530e-015     8.6922740e-007     4.4354540e-013     5.8787192e-010     4.7324429e-015     8.0101973e-014     1.7572346e-008     1.4561280e-003     2.9615579e-018   9.4732532e-004   7.2730670e-008   2.2926095e+000   5.0405946e+001                0                0
   2.5747755e-002   6.0000000e-003  -5.2220750e-002   5.2146535e-003   6.5872531e-002  -1.1865440e+000   1.0537764e+003   4.5342633e+005     3.1387194e-011     9.3394729e-002     7.4191677e-001     1.1120657e-001     5.2001926e-002     1.0765159e-006     1.1189643e-009     3.7500841e-009     4.8226824e-010     9.6107384e-011     1.9840190e-008     8.9057842e-008     5.5411159e-007     1.0731488e-012     3.7735139e-009     2.7231190e-011     1.6561718e-013     2.5799372e-016     1.4976725e-010     2.3164276e-011     7.5845523e-017     1.6878688e-013     8.1596953e-016     2.6253472e-015     3.7323717e-016     1.7880717e-017     1.2139948e-018     1.1719769e-018     0.0000000e+000     3.1535373e-010     2.9947349e-016     5.4934774e-015     1.8686210e-015     4.2165419e-015     6.1854224e-007     3.4493938e-013     4.9527050e-010     3.9662542e-015     1.0169889e-013     1.2521139e-008     1.4776213e-003     2.3674939e-018   9.6096609e-004   6.1799358e-008   2.3050472e+000   4.9741696e+001                0                0
   2.9747755e-002   2.0000000e-003  -5.2220750e-002   4.0191986e-003   6.3906498e-002  -1.3992682e+000   1.0637204e+003   4.5342633e+005     1.9374133e-011     9.2476687e-002     7.4164493e-001     1.1202539e-001     5.2385102e-002     1.3085315e-006     1.3467023e-009     4.1770338e-009     5.9672843e-010     7.8863470e-011     2.4482361e-008     1.1065884e-007     8.1250917e-007     1.4892817e-012     5.4611251e-009     2.9240557e-011     1.6873079e-013     3.2795065e-016     1.4261694e-010     2.1171910e-011     6.6754256e-017     1.7851144e-013     4.9428791e-016     1.5683440e-015     1.8999906e-016     9.6313890e-018     5.9772162e-019     5.4170903e-019     0.0000000e+000     2.6526270e-010     2.6068548e-016     4.3360288e-015     1.1128644e-015     3.5180650e-015     7.9521468e-007     4.0148216e-013     5.3541077e-010     4.2879698e-015     7.1793148e-014     1.6075486e-008     1.4648060e-003     2.9625948e-018   9.5317068e-004   6.8272503e-008   2.3051243e+000   5.0586544e+001                0                0
   2.5747755e-002   2.0000000e-003  -5.2220750e-002   2.0020085e-002   6.5357888e-002  -1.1499008e+000   1.0529397e+003   4.5342632e+005     2.9379498e-011     9.3358037e-002     7.4192402e-001     1.1122377e-001     5.2010067e-002     9.9316786e-007     1.0325515e-009     3.4669206e-009     4.4466173e-010     8.9502418e-011     1.8293801e-008     8.2102098e-008     5.0854921e-007     9.8696199e-013     3.4682643e-009     2.5219343e-011     1.5417416e-013     2.3789986e-016     1.3895283e-010     2.1617541e-011     7.1578058e-017     1.5647397e-013     7.6994262e-016     2.4799481e-015     3.5681745e-016     1.7020726e-017     1.1638862e-018     1.0058576e-018     0.0000000e+000     2.9350021e-010     2.7965933e-016     5.1542419e-015     1.7654914e-015     3.9526664e-015     5.6972848e-007     3.1917862e-013     4.5823175e-010     3.6744138e-015     9.5112095e-014     1.1533401e-008     1.4819096e-003     2.3704810e-018   9.6372164e-004   5.9629759e-008   2.3072707e+000   4.9668110e+001                0                0
   2.1747755e-002   2.0000000e-003  -5.2220750e-002   4.0208709e-002   6.2506392e-002  -9.2906069e-001   1.0358934e+003   4.5342634e+005     4.0541326e-011     9.5225367e-002     7.4240314e-001     1.0962462e-001     5.1261887e-002     7.5294486e-007     7.9912695e-010     2.9158152e-009     3.3012606e-010     1.0304447e-010     1.3879512e-008     6.0563121e-008     2.9289564e-007     6.8529852e-013     2.2067645e-009     2.3389323e-011     1.7096334e-013     1.9455015e-016     1.3885332e-010     2.5739195e-011     1.1366117e-016     1.4824904e-013     1.2261743e-015     4.0670165e-015     7.8115448e-016     3.3334441e-017     2.6565196e-018     3.0984521e-018     0.0000000e+000     3.2749830e-010     3.2818765e-016     7.0234531e-015     2.9118193e-015     5.2884824e-015     4.0172404e-007     2.9483538e-013     3.9946734e-010     3.4164214e-015     1.1856405e-013     8.1464384e-009     1.4834443e-003     1.9805421e-018   9.6298479e-004   5.8092094e-008   2.2610439e+000   4.7733457e+001                0                0
   1.7747755e-002   2.0000000e-003  -5.2220750e-002   5.4511208e-002   6.0194376e-002  -7.3078552e-001   1.0131996e+003   4.5342648e+005     9.1971079e-011     9.7912815e-002     7.4304745e-001     1.0736348e-001     5.0203658e-002     5.7488806e-007     6.4767364e-010     2.5814132e-009     2.4557691e-010     1.6119266e-010     1.0816258e-008     4.4447244e-008     1.4442906e-007     3.9956343e-013     1.1372336e-009     2.4425474e-011     2.1717655e-013     1.4252198e-016     1.8135023e-010     3.9894726e-011     2.3034060e-016     1.5553800e-013     3.0009814e-015     1.0455897e-014     2.9408942e-015     1.0868623e-016     1.0421169e-017     1.7429010e-017     0.0000000e+000     4.6823474e-010     4.4476187e-016     1.2207173e-014     7.5459172e-015     8.9896721e-015     2.7581820e-007     2.7685193e-013     3.7759791e-010     3.4347747e-015     2.0430757e-013     5.6053168e-009     1.4715345e-003     1.1100592e-018   9.5210941e-004   6.2552843e-008   2.1714376e+000   4.4920922e+001                0                0
   1.7747755e-002   2.0000000e-003  -4.8220750e-002   5.9301297e-002   6.5534807e-002  -5.6432377e-001   1.0192423e+003   4.5342522e+005     5.8201019e-011     9.6109800e-002     7.4261244e-001     1.0886135e-001     5.0911367e-002     5.4144182e-007     5.9597855e-010     2.3089253e-009     2.3290271e-010     1.1713781e-010     9.6512375e-009     4.2360090e-008     1.6133670e-007     3.6026477e-013     1.0895303e-009     1.8110881e-011     1.3206875e-013     1.0486055e-016     1.4072710e-010     2.5590781e-011     1.0776627e-016     1.1485541e-013     1.6313544e-015     5.5902467e-015     1.4019410e-015     5.3868779e-017     4.9017730e-018     7.6086607e-018     0.0000000e+000     3.5319801e-010     2.9913895e-016     7.5211638e-015     4.0243631e-015     5.5082930e-015     2.6933336e-007     1.9462533e-013     3.2979681e-010     2.5609627e-015     1.2507748e-013     5.4697286e-009     1.5040091e-003     1.0504348e-018   9.6483434e-004   5.5701636e-008   2.1841967e+000   4.4719736e+001                0                0
   2.1747755e-002   2.0000000e-003  -4.8220750e-002   4.9456318e-002   6.7960945e-002  -7.6198138e-001   1.0426227e+003   4.5342519e+005     3.0778662e-011     9.3211478e-002     7.4191244e-001     1.1130122e-001     5.2054590e-002     6.9037347e-007     7.2732937e-010     2.5767242e-009     3.0480425e-010     8.2498455e-011     1.2462429e-008     5.6035444e-008     3.0049372e-007     5.7994234e-013     1.9499926e-009     1.8532023e-011     1.1510383e-013     1.4423941e-016     1.1758956e-010     1.8408106e-011     6.0409621e-017     1.1509153e-013     7.8655731e-016     2.5767476e-015     4.4067150e-016     1.9586379e-017     1.4635955e-018     1.5356622e-018     0.0000000e+000     2.6494332e-010     2.3211649e-016     4.7075186e-015     1.8409327e-015     3.5102927e-015     3.7817365e-007     2.1634901e-013     3.4881790e-010     2.6456283e-015     8.3932546e-014     7.6639334e-009     1.5188201e-003     1.6976836e-018   9.7664094e-004   5.2953091e-008   2.2745007e+000   4.7646625e+001                0                0
   2.1747755e-002   6.0000000e-003  -4.8220750e-002   2.9105513e-002   7.6162595e-002  -8.1373526e-001   1.0465426e+003   4.5342517e+005     2.6606527e-011     9.2787866e-002     7.4180096e-001     1.1166534e-001     5.2225266e-002     7.4523219e-007     7.7953817e-010     2.6982160e-009     3.3106697e-010     7.7484160e-011     1.3665351e-008     6.0983102e-008     3.4880945e-007     7.3240615e-013     2.4702812e-009     2.0414833e-011     1.3347197e-013     1.8841549e-016     1.1360747e-010     1.8841009e-011     7.0049182e-017     1.2794826e-013     7.3744110e-016     2.3957432e-015     3.7715797e-016     1.7307908e-017     1.2379964e-018     1.2149799e-018     0.0000000e+000     2.5222671e-010     2.4670605e-016     4.7747165e-015     1.7088408e-015     3.6410677e-015     4.1682441e-007     2.5885253e-013     3.6106887e-010     3.0092609e-015     8.4611306e-014     8.4431666e-009     1.5189685e-003     2.2873596e-018   9.7691856e-004   5.3933277e-008   2.2847495e+000   4.8074751e+001                0                0
   2.1747755e-002   6.0000000e-003  -5.2220750e-002   2.1561895e-002   6.9255500e-002  -9.8274753e-001   1.0394407e+003   4.5342641e+005     3.7642136e-011     9.4872134e-002     7.4230973e-001     1.0992928e-001     5.1404405e-002     8.1685218e-007     8.6143784e-010     3.0662704e-009     3.6019756e-010     9.9811678e-011     1.4744621e-008     6.6197214e-008     3.4966104e-007     6.7969559e-013     2.2751562e-009     2.2145181e-011     1.3858345e-013     1.7066358e-016     1.4132531e-010     2.2271786e-011     7.4123924e-017     1.3761871e-013     9.6672547e-016     3.1713111e-015     5.4980435e-016     2.4323381e-017     1.8328610e-018     1.9729915e-018     0.0000000e+000     3.1993665e-010     2.8058315e-016     5.7274357e-015     2.2662167e-015     4.2663166e-015     4.4556385e-007     2.5795597e-013     4.1588296e-010     3.1591487e-015     1.0212960e-013     9.0305828e-009     1.4827426e-003     1.6289392e-018   9.6292428e-004   5.8624259e-008   2.2692224e+000   4.8068711e+001                0                0
   1.7907614e-002   5.7029501e-003  -4.8220750e-002   3.8652045e-002   7.6348980e-002  -6.0845833e-001   1.0242875e+003   4.5342522e+005     5.2498494e-011     9.5497133e-002     7.4246442e-001     1.0937697e-001     5.1153021e-002     5.7648991e-007     6.2746890e-010     2.3915140e-009     2.4933751e-010     1.1040685e-010     1.0317803e-008     4.5461349e-008     1.8673768e-007     4.0391638e-013     1.2602657e-009     1.8484224e-011     1.2885974e-013     1.1384860e-016     1.3716936e-010     2.4133615e-011     9.3078325e-017     1.1563840e-013     1.4250454e-015     4.8282345e-015     1.1090653e-015     4.4210757e-017     3.8658644e-018     5.4318387e-018     0.0000000e+000     3.3719227e-010     2.8611572e-016     6.8308537e-015     3.4691393e-015     5.0061948e-015     2.9277704e-007     2.0237728e-013     3.3754627e-010     2.5909857e-015     1.1771436e-013     5.9433174e-009     1.5073317e-003     1.2079434e-018   9.6752089e-004   5.5049608e-008   2.2038855e+000   4.5335851e+001                0                0
   1.7907614e-002   5.7029501e-003  -5.2220750e-002   3.3578116e-002   7.0127756e-002  -7.7524686e-001   1.0180701e+003   4.5342652e+005     7.7564291e-011     9.7343287e-002     7.4291104e-001     1.0784235e-001     5.0427839e-002     6.1796516e-007     6.8754390e-010     2.7007346e-009     2.6475126e-010     1.4982118e-010     1.1101688e-008     4.8064886e-008     1.7050331e-007     3.6923412e-013     1.1175934e-009     2.0849622e-011     1.4938697e-013     1.0688124e-016     1.7771099e-010     3.1835941e-011     1.2699922e-016     1.3058094e-013     2.0755926e-015     7.1693495e-015     1.8995477e-015     7.2072274e-017     6.7574809e-018     1.0581650e-017     0.0000000e+000     4.4522472e-010     3.5358366e-016     9.2181956e-015     5.1662506e-015     6.7185217e-015     3.0197935e-007     2.1609389e-013     3.9003674e-010     2.8472722e-015     1.4916050e-013     6.1348497e-009     1.4743202e-003     8.6303018e-019   9.5464314e-004   6.1485191e-008   2.1904654e+000   4.5495866e+001                0                0
   2.9779184e-002   9.9638585e-003  -5.6220750e-002  -3.1947618e-002   4.2687238e-002  -1.6598288e+000   1.0461280e+003   4.5342762e+005     7.3538897e-011     9.6994724e-002     7.4263121e-001     1.0833029e-001     5.0646330e-002     1.9924566e-006     2.0862083e-009     7.2593199e-009     8.8402592e-010     2.1196226e-010     3.6542115e-008     1.6278008e-007     9.1682008e-007     1.9521164e-012     6.5454255e-009     5.5339012e-011     3.6675276e-013     5.0827058e-016     3.0814072e-010     5.1845041e-011     2.0755600e-016     3.4747579e-013     2.0708858e-015     6.7508985e-015     1.1677773e-015     5.0342829e-017     3.8984318e-018     3.9764032e-017     0.0000000e+000     6.8905248e-010     6.7919085e-016     1.3267618e-014     4.8181477e-015     1.0108951e-014     1.1095464e-006     7.0247377e-013     9.7334162e-010     8.1680346e-015     2.3384942e-013     2.2477398e-008     1.3931938e-003     2.1226555e-018   9.1536746e-004   8.2737227e-008   2.2236837e+000   4.8978930e+001                0                0
   2.5954986e-002   9.3754536e-003  -5.6220750e-002  -1.0854227e-002   5.8137640e-002  -1.4006971e+000   1.0436030e+003   4.5342763e+005     6.2146509e-011     9.6323084e-002     7.4257899e-001     1.0879935e-001     5.0867016e-002     1.3998681e-006     1.4755223e-009     5.2444308e-009     6.1794367e-010     1.6777933e-010     2.5273120e-008     1.1357979e-007     6.0230872e-007     1.1667401e-012     3.9065346e-009     3.7751477e-011     2.3490537e-013     2.9208918e-016     2.3926605e-010     3.7441439e-011     1.2348143e-016     2.3441032e-013     1.5876419e-015     5.1878727e-015     8.6516189e-016     3.8835567e-017     2.8593661e-018     4.8543431e-018     0.0000000e+000     5.3967188e-010     4.7380150e-016     9.5729750e-015     3.7048999e-015     7.1348451e-015     7.6528048e-007     4.4023995e-013     7.1026294e-010     5.3861404e-015     1.7152028e-013     1.5510108e-008     1.4286252e-003     1.5850512e-018   9.3795650e-004   6.9470094e-008   2.2632780e+000   4.9125550e+001                0                0
   2.9779184e-002   9.9638585e-003  -6.0220750e-002  -1.9878220e-002   4.2865320e-002  -1.8240645e+000   1.0310143e+003   4.5342914e+005     1.6204997e-010     1.0049606e-001     7.4343637e-001     1.0543201e-001     4.9282314e-002     2.3450513e-006     2.5175435e-009     9.4406739e-009     1.0199919e-009     3.7943569e-010     4.3036161e-008     1.8655009e-007     8.1318510e-007     2.0450227e-012     6.3769678e-009     7.8494603e-011     6.1275339e-013     6.1618235e-016     4.8337011e-010     9.5412728e-011     4.7654913e-016     5.0103956e-013     5.1136480e-015     1.7174354e-014     3.7803615e-015     1.5120762e-016     1.3073519e-017     6.3742105e-017     0.0000000e+000     1.1852564e-009     1.1995496e-015     2.7280852e-014     1.2323119e-014     2.0437773e-014     1.2157928e-006     9.7954428e-013     1.3127803e-009     1.1525218e-014     4.5252944e-013     2.4670677e-008     1.3485870e-003     1.6838617e-018   8.9425940e-004   8.6152658e-008   2.1640759e+000   4.7427640e+001                0                0
   2.5954986e-002   9.3754536e-003  -6.0220750e-002  -7.3705179e-003   5.4338996e-002  -1.5698815e+000   1.0305531e+003   4.5342916e+005     1.0605041e-010     9.9426252e-002     7.4328924e-001     1.0623423e-001     4.9659828e-002     1.6257019e-006     1.7421653e-009     6.5242100e-009     7.0731681e-010     2.5596884e-010     2.9772604e-008     1.2939953e-007     5.6658935e-007     1.4180914e-012     4.4306360e-009     5.3683511e-011     4.1451842e-013     4.2452052e-016     3.2902384e-010     6.4036321e-011     3.0388633e-016     3.4246770e-013     3.3018610e-015     1.1017138e-014     2.2188223e-015     9.3124505e-017     7.5760311e-018     1.1517678e-017     0.0000000e+000     8.0392558e-010     8.1195640e-016     1.8185696e-014     7.8971162e-015     1.3635829e-014     8.4424896e-007     6.7161410e-013     9.0544955e-010     7.8882546e-015     3.0122567e-013     1.7130950e-008     1.3872251e-003     1.7056092e-018   9.1846519e-004   7.5133740e-008   2.2073530e+000   4.7823265e+001                0                0
   2.9747755e-002   6.0000000e-003  -5.6220750e-002  -6.3639938e-003   5.1533432e-002  -1.5979522e+000   1.0498505e+003   4.5342765e+005     5.1894037e-011     9.6007037e-002     7.4245321e-001     1.0911183e-001     5.1012270e-002     1.6747495e-006     1.7432499e-009     5.8960210e-009     7.4853389e-010     1.5594444e-010     3.0818296e-008     1.3814200e-007     8.3999572e-007     1.6508900e-012     5.7616740e-009     4.3178081e-011     2.6692764e-013     4.0311052e-016     2.3919120e-010     3.7599414e-011     1.2733069e-016     2.6843290e-013     1.3725443e-015     4.4275391e-015     6.5105097e-016     3.0710023e-017     2.1301694e-018     3.8222070e-018     0.0000000e+000     5.1053874e-010     4.8810847e-016     9.0810304e-015     3.1530221e-015     6.9471773e-015     9.5524342e-007     5.4484462e-013     7.8143775e-010     6.2979435e-015     1.6732373e-013     1.9340404e-008     1.4119791e-003     2.2286829e-018   9.2803658e-004   7.5427343e-008   2.2506102e+000   4.9387757e+001                0                0
   2.5747755e-002   6.0000000e-003  -5.6220750e-002   6.3225679e-003   6.0682043e-002  -1.3560690e+000   1.0431516e+003   4.5342766e+005     5.5033478e-011     9.6125956e-002     7.4255925e-001     1.0894134e-001     5.0933771e-002     1.2429583e-006     1.3091366e-009     4.6503805e-009     5.4835679e-010     1.4857462e-010     2.2422881e-008     1.0079965e-007     5.3548027e-007     1.0362607e-012     3.4760743e-009     3.3480817e-011     2.0856371e-013     2.5927923e-016     2.1194074e-010     3.3209439e-011     1.0955291e-016     2.0802247e-013     1.4103468e-015     4.6084515e-015     7.6555549e-016     3.4483330e-017     2.5297366e-018     2.6713368e-018     0.0000000e+000     4.7793824e-010     4.2071128e-016     8.4980272e-015     3.2910553e-015     6.3341313e-015     6.7930521e-007     3.9043452e-013     6.2971310e-010     4.7803288e-015     1.5233926e-013     1.3767486e-008     1.4370793e-003     1.6007052e-018   9.4337460e-004   6.6485181e-008   2.2665371e+000   4.8960642e+001                0                0
   2.9747755e-002   2.0000000e-003  -5.6220750e-002   9.4342771e-003   6.1056254e-002  -1.5642093e+000   1.0515478e+003   4.5342765e+005     4.6322107e-011     9.5531391e-002     7.4236709e-001     1.0948839e-001     5.1188687e-002     1.5278362e-006     1.5891321e-009     5.3581204e-009     6.8331430e-010     1.4005404e-010     2.8121770e-008     1.2613525e-007     7.7296614e-007     1.5082288e-012     5.2835932e-009     3.9088206e-011     2.3997745e-013     3.6597830e-016     2.1616952e-010     3.3749496e-011     1.1237793e-016     2.4278495e-013     1.2175099e-015     3.9221614e-015     5.6510946e-016     2.6952352e-017     1.8440034e-018     1.6955604e-018     0.0000000e+000     4.5895799e-010     4.3781980e-016     8.0962097e-015     2.7923301e-015     6.1982746e-015     8.7353245e-007     4.9324512e-013     7.0922708e-010     5.6962023e-015     1.4987371e-013     1.7684981e-008     1.4210816e-003     2.2524017e-018   9.3409695e-004   7.1553423e-008   2.2638829e+000   4.9620857e+001                0                0
   2.5747755e-002   2.0000000e-003  -5.6220750e-002   2.1539801e-002   6.1376677e-002  -1.3218627e+000   1.0425924e+003   4.5342768e+005     5.1519592e-011     9.6035506e-002     7.4255373e-001     1.0900337e-001     5.0963047e-002     1.1434729e-006     1.2050495e-009     4.2839951e-009     5.0440862e-010     1.3788989e-010     2.0613231e-008     9.2710727e-008     4.9152158e-007     9.4518564e-013     3.1731416e-009     3.0742703e-011     1.9031063e-013     2.3551189e-016     1.9632987e-010     3.0613000e-011     9.9315902e-017     1.9080130e-013     1.3098372e-015     4.2839031e-015     7.1832857e-016     3.2239583e-017     2.3786763e-018     2.3904852e-018     0.0000000e+000     4.4294861e-010     3.8643190e-016     7.8271845e-015     3.0597384e-015     5.8256257e-015     6.2451813e-007     3.5635636e-013     5.8046889e-010     4.3781570e-015     1.4064308e-013     1.2657301e-008     1.4419462e-003     1.5753216e-018   9.4640911e-004   6.4686206e-008   2.2690313e+000   4.8916507e+001                0                0
   2.9747755e-002   6.0000000e-003  -6.0220750e-002   2.7577187e-003   4.7865181e-002  -1.7653536e+000   1.0352822e+003   4.5342915e+005     1.0441430e-010     9.9410784e-002     7.4323543e-001     1.0629508e-001     4.9686559e-002     1.9683331e-006     2.0895158e-009     7.6529366e-009     8.6197290e-010     2.6998335e-010     3.6283868e-008     1.5810664e-007     7.5304792e-007     1.8058686e-012     5.7813602e-009     6.1730821e-011     4.5572907e-013     5.1867235e-016     3.6307209e-010     6.7932663e-011     3.0262377e-016     3.9236670e-013     3.1779950e-015     1.0508673e-014     1.9596541e-015     8.4672943e-017     6.6363182e-018     9.7900330e-018     0.0000000e+000     8.6040633e-010     8.7306274e-016     1.8604934e-014     7.5202252e-015     1.4028967e-014     1.0462793e-006     7.8486439e-013     1.0492537e-009     9.0581480e-015     3.1125956e-013     2.1219270e-008     1.3681401e-003     1.8775690e-018   9.0735676e-004   7.9727686e-008   2.1925978e+000   4.7938901e+001                0                0
   2.5747755e-002   6.0000000e-003  -6.0220750e-002   8.5054431e-003   5.4062978e-002  -1.5273369e+000   1.0305781e+003   4.5342917e+005     9.3638543e-011     9.9136082e-002     7.4324766e-001     1.0645378e-001     4.9763105e-002     1.4397554e-006     1.5427825e-009     5.7736543e-009     6.2653100e-010     2.2612377e-010     2.6352510e-008     1.1463420e-007     5.0336163e-007     1.2505993e-012     3.9138628e-009     4.7295664e-011     3.6290040e-013     3.7264459e-016     2.9120267e-010     5.6281356e-011     2.6339699e-016     3.0161420e-013     2.8944195e-015     9.6534302e-015     1.9314295e-015     8.1376094e-017     6.5902562e-018     7.9308697e-018     0.0000000e+000     7.1036191e-010     7.1339765e-016     1.5952622e-014     6.9190595e-015     1.1955222e-014     7.4814864e-007     5.8976144e-013     8.0112272e-010     6.9416433e-015     2.6462394e-013     1.5180737e-008     1.3965131e-003     1.7008790e-018   9.2431629e-004   7.2659928e-008   2.2124401e+000   4.7759423e+001                0                0
   2.9747755e-002   2.0000000e-003  -6.0220750e-002   1.6893190e-002   5.6957208e-002  -1.7329847e+000   1.0372927e+003   4.5342914e+005     9.2501436e-011     9.8880787e-002     7.4313672e-001     1.0671693e-001     4.9884248e-002     1.7945808e-006     1.9030147e-009     6.9533943e-009     7.8641208e-010     2.4194330e-010     3.3099664e-008     1.4428711e-007     6.9288273e-007     1.6549676e-012     5.3107357e-009     5.5954721e-011     4.1103894e-013     4.7342204e-016     3.2728134e-010     6.0937256e-011     2.6866258e-016     3.5550415e-013     2.8072094e-015     9.2647619e-015     1.6905582e-015     7.3799375e-017     5.7069465e-018     6.2464829e-018     0.0000000e+000     7.7273810e-010     7.8506580e-016     1.6610719e-014     6.6278514e-015     1.2535398e-014     9.5622656e-007     7.1298010e-013     9.5198873e-010     8.2105007e-015     2.7825277e-013     1.9391915e-008     1.3776601e-003     1.9032388e-018   9.1364353e-004   7.6363558e-008   2.2069021e+000   4.8233356e+001                0                0
   2.5747755e-002   2.0000000e-003  -6.0220750e-002   1.9617719e-002   5.5389725e-002  -1.4935895e+000   1.0303405e+003   4.5342918e+005     8.6678460e-011     9.8983219e-002     7.4322759e-001     1.0656778e-001     4.9816846e-002     1.3221889e-006     1.4172328e-009     5.3058041e-009     5.7530798e-010     2.0862773e-010     2.4203300e-008     1.0525715e-007     4.6155822e-007     1.1454346e-012     3.5858446e-009     4.3413512e-011     3.3270290e-013     3.4110498e-016     2.6847558e-010     5.1806183e-011     2.4159021e-016     2.7672980e-013     2.6680711e-015     8.9040230e-015     1.7918623e-015     7.5342812e-017     6.1247649e-018     7.2363649e-018     0.0000000e+000     6.5486272e-010     6.5523549e-016     1.4673252e-014     6.3824527e-015     1.0993466e-014     6.8675870e-007     5.4071654e-013     7.3647564e-010     6.3646817e-015     2.4308280e-013     1.3935173e-008     1.4019405e-003     1.6991032e-018   9.2763567e-004   7.1218676e-008   2.2163917e+000   4.7789464e+001                0                0
   2.1747755e-002   2.0000000e-003  -6.0220750e-002   3.1762970e-002   5.0289138e-002  -1.2740829e+000   1.0164008e+003   4.5342920e+005     1.2271630e-010     1.0018059e-001     7.4354413e-001     1.0552969e-001     4.9333576e-002     9.7518346e-007     1.0860167e-009     4.2783382e-009     4.1743560e-010     2.3789080e-010     1.7492067e-008     7.5759786e-008     2.6400757e-007     5.7695359e-013     1.7400440e-009     3.2895683e-011     2.3469852e-013     1.6733907e-016     2.8195619e-010     5.0353826e-011     1.9725993e-016     2.0612125e-013     3.2629397e-015     1.1257284e-014     2.9498240e-015     1.1256176e-016     1.0494534e-017     1.6050477e-017     0.0000000e+000     7.0749346e-010     5.6015901e-016     1.4578117e-014     8.1105667e-015     1.0621430e-014     4.7491539e-007     3.4024023e-013     6.1839891e-010     4.4921117e-015     2.3515443e-013     9.6490220e-009     1.4101856e-003     8.1268676e-019   9.2983028e-004   7.3025885e-008   2.1796072e+000   4.6407352e+001                0                0
   1.7747755e-002   2.0000000e-003  -6.0220750e-002   4.4673146e-002   4.6122662e-002  -1.0744617e+000   9.9583282e+002   4.5342935e+005     1.8926897e-010     1.0235888e-001     7.4406182e-001     1.0369661e-001     4.8477883e-002     7.0442000e-007     8.2829707e-010     3.4154271e-009     2.9693476e-010     2.8365995e-010     1.3447623e-008     5.3193142e-008     1.3565445e-007     3.5977608e-013     1.0011012e-009     3.1252414e-011     2.7335033e-013     1.2758412e-016     3.0055440e-010     6.7676607e-011     3.8476724e-016     1.9501036e-013     5.7636848e-015     2.0947000e-014     7.7259643e-015     2.5909519e-016     2.8666479e-017     6.2038468e-017     0.0000000e+000     7.8846601e-010     6.4465677e-016     2.0702905e-014     1.5198426e-014     1.5173396e-014     3.1853695e-007     3.1750798e-013     5.1905098e-010     4.1185521e-015     3.0632282e-013     6.4805601e-009     1.4035668e-003     6.0178554e-019   9.2081512e-004   8.1324393e-008   2.0970550e+000   4.4058579e+001                0                0
   1.7747755e-002   2.0000000e-003  -5.6220750e-002   4.6253757e-002   5.4911563e-002  -9.0435108e-001   1.0052306e+003   4.5342787e+005     1.2786999e-010     1.0003122e-001     7.4353757e-001     1.0561321e-001     4.9379099e-002     6.2765149e-007     7.1766609e-010     2.8989956e-009     2.6696681e-010     2.0385497e-010     1.2002709e-008     4.8137155e-008     1.4356094e-007     4.0389963e-013     1.1480728e-009     2.8212211e-011     2.5634971e-013     1.4912390e-016     2.2243754e-010     5.1468562e-011     3.1020698e-016     1.7843001e-013     4.2320888e-015     1.4985572e-014     4.7107272e-015     1.6725593e-016     1.7010618e-017     3.1823755e-017     0.0000000e+000     5.8053698e-010     5.4255597e-016     1.5874659e-014     1.0837747e-014     1.1670796e-014     2.9498194e-007     3.0958302e-013     4.3010356e-010     3.8856392e-015     2.6150651e-013     5.9970937e-009     1.4377633e-003     9.4851815e-019   9.3720083e-004   7.1087456e-008   2.1404485e+000   4.4646295e+001                0                0
   2.1747755e-002   2.0000000e-003  -5.6220750e-002   3.6028976e-002   5.9389121e-002  -1.1087411e+000   1.0269598e+003   4.5342780e+005     7.4640995e-011     9.7584374e-002     7.4295435e-001     1.0767147e-001     5.0341192e-002     8.5357103e-007     9.2707976e-010     3.5288978e-009     3.6929629e-010     1.5958863e-010     1.5297900e-008     6.7360986e-008     2.7779269e-007     6.0592459e-013     1.8902437e-009     2.7400446e-011     1.9234432e-013     1.7199920e-016     1.9947660e-010     3.5213070e-011     1.3728079e-016     1.7157617e-013     2.0457508e-015     6.9008404e-015     1.5222910e-015     6.1759446e-017     5.2686963e-018     6.9084223e-018     0.0000000e+000     4.8935357e-010     4.2164963e-016     9.9494767e-015     4.9551574e-015     7.3001427e-015     4.3425555e-007     3.0301386e-013     4.9708097e-010     3.8515787e-015     1.7254667e-013     8.8150850e-009     1.4469507e-003     1.2046101e-018   9.4715035e-004   6.4780573e-008   2.2253026e+000   4.7186673e+001                0                0
   2.1747755e-002   6.0000000e-003  -5.6220750e-002   1.8761105e-002   6.6134245e-002  -1.1532861e+000   1.0301911e+003   4.5342777e+005     6.1049990e-011     9.7300247e-002     7.4287792e-001     1.0791816e-001     5.0456319e-002     9.3014911e-007     9.9659897e-010     3.7239068e-009     4.0492148e-010     1.4615909e-010     1.7016099e-008     7.4090526e-008     3.2770910e-007     8.0366872e-013     2.5196366e-009     3.0477081e-011     2.3328435e-013     2.3847889e-016     1.8819868e-010     3.6303824e-011     1.7033889e-016     1.9414840e-013     1.8898800e-015     6.3123812e-015     1.2814265e-015     5.3617460e-017     4.3768569e-018     5.3060459e-018     0.0000000e+000     4.5852904e-010     4.5879605e-016     1.0293878e-014     4.5254738e-015     7.7084227e-015     4.8403273e-007     3.7813242e-013     5.1660896e-010     4.4660606e-015     1.7170474e-013     9.8211252e-009     1.4454970e-003     1.7391963e-018   9.4677490e-004   6.4894895e-008   2.2350501e+000   4.7547659e+001                0                0
   2.1747755e-002   6.0000000e-003  -6.0220750e-002   1.7297308e-002   5.8032771e-002  -1.3257440e+000   1.0192524e+003   4.5342928e+005     1.1160369e-010     9.9971173e-002     7.4348547e-001     1.0571402e-001     4.9419284e-002     1.0673152e-006     1.1739835e-009     4.5536581e-009     4.5897152e-010     2.2831137e-010     1.9042030e-008     8.3490286e-008     3.1534030e-007     7.1995865e-013     2.1714666e-009     3.5878553e-011     2.6323307e-013     2.1190058e-016     2.7499039e-010     5.0117780e-011     2.0987231e-016     2.2793379e-013     3.1360057e-015     1.0691044e-014     2.5562838e-015     1.0037829e-016     8.8752507e-018     1.2637626e-017     0.0000000e+000     6.9067367e-010     5.9213268e-016     1.4722965e-014     7.6907891e-015     1.0792234e-014     5.3037447e-007     3.8961511e-013     6.4997102e-010     5.0926511e-015     2.4538074e-013     1.0771518e-008     1.4080225e-003     1.0185740e-018   9.2913838e-004   7.2708553e-008   2.1861110e+000   4.6632774e+001                0                0
   1.7907614e-002   5.7029501e-003  -5.6220750e-002   2.9005377e-002   6.4743692e-002  -9.4588414e-001   1.0099084e+003   4.5342790e+005     1.1042264e-010     9.9509348e-002     7.4341352e-001     1.0605171e-001     4.9584151e-002     6.7803637e-007     7.6485315e-010     3.0542840e-009     2.8944781e-010     1.9250745e-010     1.2778106e-008     5.2370737e-008     1.6804354e-007     4.6996801e-013     1.3336790e-009     2.9064621e-011     2.5984757e-013     1.6891834e-016     2.1593865e-010     4.7837019e-011     2.7801957e-016     1.8506465e-013     3.6174873e-015     1.2613483e-014     3.5651403e-015     1.3154068e-016     1.2642915e-017     2.1237525e-017     0.0000000e+000     5.5849639e-010     5.3195743e-016     1.4657349e-014     9.1039915e-015     1.0794653e-014     3.2442950e-007     3.2957675e-013     4.4734510e-010     4.0846078e-015     2.4492716e-013     6.5935999e-009     1.4400236e-003     1.0790978e-018   9.3957133e-004   6.9597537e-008   2.1598489e+000   4.5209044e+001                0                0
   1.7907614e-002   5.7029501e-003  -6.0220750e-002   2.7241287e-002   5.6698040e-002  -1.1188258e+000   1.0002950e+003   4.5342942e+005     1.7087747e-010     1.0188763e-001     7.4395016e-001     1.0409266e-001     4.8662849e-002     7.6340022e-007     8.8339938e-010     3.6037715e-009     3.2313375e-010     2.7004293e-010     1.4397200e-008     5.8122270e-008     1.6151993e-007     4.1278407e-013     1.1747209e-009     3.2116217e-011     2.6970959e-013     1.4126047e-016     2.9342778e-010     6.3333127e-011     3.3243464e-016     2.0012330e-013     5.1037663e-015     1.8276356e-014     6.1384730e-015     2.1301500e-016     2.2441237e-017     4.4199518e-017     0.0000000e+000     7.6311854e-010     6.2824535e-016     1.9126874e-014     1.3236496e-014     1.3999537e-014     3.5227547e-007     3.3018650e-013     5.4011751e-010     4.2683030e-015     2.9414703e-013     7.1644045e-009     1.4053331e-003     6.6659346e-019   9.2302392e-004   7.9377634e-008   2.1151779e+000   4.4555704e+001                0                0
   3.9374309e-002   1.6154686e-002  -4.8220750e-002  -1.2566673e-001  -3.7593024e-002  -1.9792340e+000   1.0278901e+003   4.5342541e+005     4.9034865e-010     1.0063506e-001     7.4293775e-001     1.0568036e-001     4.9429961e-002     3.9320494e-006     4.3092521e-009     1.6497266e-008     1.6988879e-009     8.5056635e-010     7.1310165e-008     3.0912255e-007     1.2513154e-006     2.7385966e-012     8.5414454e-009     1.3070827e-010     9.6127157e-013     7.8151568e-016     1.0168997e-009     2.0377099e-010     8.5393567e-015     8.1280410e-013     1.4120928e-014     5.2691782e-014     5.5754135e-014     9.5364730e-016     2.0983285e-016     3.0391542e-014     0.0000000e+000     2.5391906e-009     2.1290518e-015     5.8120839e-014     3.8376042e-014     4.2583964e-014     1.9851190e-006     1.4417698e-012     2.3482320e-009     1.8078483e-014     8.9830070e-013     4.0300732e-008     1.3092455e-003     1.1407115e-018   8.3569856e-004   1.7576521e-007   1.9437307e+000   4.4251214e+001                0                0
   3.9374309e-002   1.6154686e-002  -5.2220750e-002  -1.1650286e-001  -3.2252037e-002  -2.1285818e+000   1.0150085e+003   4.5342650e+005     7.9116633e-010     1.0392729e-001     7.4376038e-001     1.0291812e-001     4.8124987e-002     4.4964713e-006     5.0588430e-009     2.0042010e-008     1.9216329e-009     1.2641159e-009     8.1976316e-008     3.4767947e-007     1.1813750e-006     2.5817046e-012     7.7663077e-009     1.5674014e-010     1.1633145e-012     7.5172729e-016     1.4437895e-009     2.9230047e-010     1.0240201e-014     9.6896484e-013     2.1715809e-014     8.2681757e-014     8.6616828e-014     1.5537395e-015     3.2876578e-016     3.5329523e-014     0.0000000e+000     3.6723568e-009     2.7903868e-015     8.3859992e-014     6.0372971e-014     6.1208229e-014     2.1696562e-006     1.6221530e-012     2.9298256e-009     2.0900113e-014     1.2002872e-012     4.4087566e-008     1.2608569e-003     7.6372414e-019   8.1604158e-004   1.6313029e-007   1.9186415e+000   4.3354156e+001                0                0
   3.9374309e-002   1.6154686e-002  -5.6220750e-002  -9.8875607e-002  -2.2688882e-002  -2.2736242e+000   9.9994624e+002   4.5342775e+005     1.4460903e-009     1.0751781e-001     7.4462545e-001     9.9921170e-002     4.6712033e-002     5.1656995e-006     6.0310286e-009     2.4704048e-008     2.1840209e-009     2.0217641e-009     9.8956480e-008     3.9150050e-007     1.0601251e-006     2.7018396e-012     7.6899649e-009     2.2116315e-010     1.9060587e-012     9.2242756e-016     2.1501862e-009     5.0881589e-010     1.4162414e-014     1.3621430e-012     4.3396956e-014     1.6600914e-013     1.4887762e-013     2.9631880e-015     5.6575377e-016     4.4515965e-014     0.0000000e+000     5.6380122e-009     4.4783581e-015     1.5098994e-013     1.2127490e-013     1.1065798e-013     2.3647378e-006     2.2829080e-012     3.7368340e-009     2.8794823e-014     2.1024426e-012     4.8098927e-008     1.2143493e-003     5.9093730e-019   7.9563948e-004   1.5410061e-007   1.8790466e+000   4.2117507e+001                0                0
   3.9374309e-002   1.6154686e-002  -6.0220750e-002  -7.5672519e-002  -1.4311930e-002  -2.4271303e+000   9.8262220e+002   4.5342918e+005     3.0569767e-009     1.1142007e-001     7.4553578e-001     9.6678899e-002     4.5186222e-002     5.9610999e-006     7.3510610e-009     3.1107127e-008     2.4909709e-009     3.5491467e-009     1.2336135e-007     4.3857311e-007     8.6560780e-007     2.7326458e-012     7.2699295e-009     3.2530521e-010     3.4968766e-012     1.1162581e-015     3.4769855e-009     1.0424509e-009     2.4632382e-014     1.9855422e-012     1.0529969e-013     4.1844771e-013     3.6578762e-013     7.9566881e-015     1.4164409e-015     6.2995322e-014     0.0000000e+000     9.4194208e-009     7.9071055e-015     3.2028774e-013     3.0691431e-013     2.3698736e-013     2.5519423e-006     3.4505037e-012     4.9313040e-009     4.0789067e-014     3.9499000e-012     5.1968235e-008     1.1689647e-003     4.3304693e-019   7.7412864e-004   1.4862079e-007   1.8267279e+000   4.0620865e+001                0                0
   3.0822024e-002   1.2383450e-002  -4.8220750e-002  -4.4208721e-002   4.4451416e-002  -1.3324573e+000   1.0692990e+003   4.5342509e+005     1.2932947e-011     9.1021335e-002     7.4119273e-001     1.1330460e-001     5.2994688e-002     1.4505950e-006     1.4913067e-009     4.2806298e-009     6.7307902e-010     6.4381291e-011     2.8345611e-008     1.2540502e-007     1.0482448e-006     1.9119126e-012     7.2226535e-009     3.0842963e-011     1.7559596e-013     4.0788781e-016     1.3246650e-010     1.9629383e-011     6.9945925e-017     1.8466954e-013     3.3249343e-016     1.0511418e-015     1.5382104e-016     6.4859051e-018     5.0495730e-019     2.5922758e-017     0.0000000e+000     2.1508058e-010     2.2239238e-016     3.4371046e-015     7.4481670e-016     3.0136909e-015     9.2607093e-007     4.7261272e-013     5.3588270e-010     4.5362704e-015     5.3830890e-014     1.8697142e-008     1.4830318e-003     3.9285776e-018   9.5301396e-004   8.1063110e-008   2.2925331e+000   5.0712099e+001                0                0
   3.0822024e-002   1.2383450e-002  -5.2220750e-002  -4.0325565e-002   4.3042442e-002  -1.5001756e+000   1.0590466e+003   4.5342631e+005     2.7547812e-011     9.3805279e-002     7.4187647e-001     1.1098032e-001     5.1895859e-002     1.6806280e-006     1.7312699e-009     5.4189216e-009     7.6490894e-010     1.0666131e-010     3.1486075e-008     1.4178674e-007     1.0229268e-006     1.9184637e-012     6.9734804e-009     3.8587757e-011     2.2766135e-013     4.3171727e-016     1.8811752e-010     2.8593267e-011     1.0179251e-016     2.3632810e-013     7.2328024e-016     2.3122121e-015     3.5199346e-016     1.5319404e-017     1.1576910e-018     3.0203607e-017     0.0000000e+000     3.5725781e-010     3.5544649e-016     6.0281900e-015     1.6431152e-015     4.8649270e-015     1.0151070e-006     5.3073330e-013     6.9705303e-010     5.6762488e-015     1.0102599e-013     2.0523712e-008     1.4381498e-003     2.9312235e-018   9.3507656e-004   8.1068911e-008   2.2674515e+000   5.0111739e+001                0                0
   2.2295540e-002   8.6175575e-003  -4.8220750e-002   2.9105513e-002   7.6162595e-002  -8.1373526e-001   1.0465426e+003   4.5342517e+005     2.6606527e-011     9.2787866e-002     7.4180096e-001     1.1166534e-001     5.2225266e-002     7.4523219e-007     7.7953817e-010     2.6982160e-009     3.3106697e-010     7.7484160e-011     1.3665351e-008     6.0983102e-008     3.4880945e-007     7.3240615e-013     2.4702812e-009     2.0414833e-011     1.3347197e-013     1.8841549e-016     1.1360747e-010     1.8841009e-011     7.0049182e-017     1.2794826e-013     7.3744110e-016     2.3957432e-015     3.7715797e-016     1.7307908e-017     1.2379964e-018     1.2149799e-018     0.0000000e+000     2.5222671e-010     2.4670605e-016     4.7747165e-015     1.7088408e-015     3.6410677e-015     4.1682441e-007     2.5885253e-013     3.6106887e-010     3.0092609e-015     8.4611306e-014     8.4431666e-009     1.5189685e-003     2.2873596e-018   9.7691856e-004   5.3933277e-008   2.2847495e+000   4.8074751e+001                0                0
   1.9603073e-002   8.0599293e-003  -4.8220750e-002   3.8652045e-002   7.6348980e-002  -6.0845833e-001   1.0242875e+003   4.5342522e+005     5.2498494e-011     9.5497133e-002     7.4246442e-001     1.0937697e-001     5.1153021e-002     5.7648991e-007     6.2746890e-010     2.3915140e-009     2.4933751e-010     1.1040685e-010     1.0317803e-008     4.5461349e-008     1.8673768e-007     4.0391638e-013     1.2602657e-009     1.8484224e-011     1.2885974e-013     1.1384860e-016     1.3716936e-010     2.4133615e-011     9.3078325e-017     1.1563840e-013     1.4250454e-015     4.8282345e-015     1.1090653e-015     4.4210757e-017     3.8658644e-018     5.4318387e-018     0.0000000e+000     3.3719227e-010     2.8611572e-016     6.8308537e-015     3.4691393e-015     5.0061948e-015     2.9277704e-007     2.0237728e-013     3.3754627e-010     2.5909857e-015     1.1771436e-013     5.9433174e-009     1.5073317e-003     1.2079434e-018   9.6752089e-004   5.5049608e-008   2.2038855e+000   4.5335851e+001                0                0
   2.2295540e-002   8.6175575e-003  -5.2220750e-002   2.1561895e-002   6.9255500e-002  -9.8274753e-001   1.0394407e+003   4.5342641e+005     3.7642136e-011     9.4872134e-002     7.4230973e-001     1.0992928e-001     5.1404405e-002     8.1685218e-007     8.6143784e-010     3.0662704e-009     3.6019756e-010     9.9811678e-011     1.4744621e-008     6.6197214e-008     3.4966104e-007     6.7969559e-013     2.2751562e-009     2.2145181e-011     1.3858345e-013     1.7066358e-016     1.4132531e-010     2.2271786e-011     7.4123924e-017     1.3761871e-013     9.6672547e-016     3.1713111e-015     5.4980435e-016     2.4323381e-017     1.8328610e-018     1.9729915e-018     0.0000000e+000     3.1993665e-010     2.8058315e-016     5.7274357e-015     2.2662167e-015     4.2663166e-015     4.4556385e-007     2.5795597e-013     4.1588296e-010     3.1591487e-015     1.0212960e-013     9.0305828e-009     1.4827426e-003     1.6289392e-018   9.6292428e-004   5.8624259e-008   2.2692224e+000   4.8068711e+001                0                0
   1.9603073e-002   8.0599293e-003  -5.2220750e-002   3.3578116e-002   7.0127756e-002  -7.7524686e-001   1.0180701e+003   4.5342652e+005     7.7564291e-011     9.7343287e-002     7.4291104e-001     1.0784235e-001     5.0427839e-002     6.1796516e-007     6.8754390e-010     2.7007346e-009     2.6475126e-010     1.4982118e-010     1.1101688e-008     4.8064886e-008     1.7050331e-007     3.6923412e-013     1.1175934e-009     2.0849622e-011     1.4938697e-013     1.0688124e-016     1.7771099e-010     3.1835941e-011     1.2699922e-016     1.3058094e-013     2.0755926e-015     7.1693495e-015     1.8995477e-015     7.2072274e-017     6.7574809e-018     1.0581650e-017     0.0000000e+000     4.4522472e-010     3.5358366e-016     9.2181956e-015     5.1662506e-015     6.7185217e-015     3.0197935e-007     2.1609389e-013     3.9003674e-010     2.8472722e-015     1.4916050e-013     6.1348497e-009     1.4743202e-003     8.6303018e-019   9.5464314e-004   6.1485191e-008   2.1904654e+000   4.5495866e+001                0                0
   3.0822024e-002   1.2383450e-002  -5.6220750e-002  -3.1947618e-002   4.2687238e-002  -1.6598288e+000   1.0461280e+003   4.5342762e+005     7.3538897e-011     9.6994724e-002     7.4263121e-001     1.0833029e-001     5.0646330e-002     1.9924566e-006     2.0862083e-009     7.2593199e-009     8.8402592e-010     2.1196226e-010     3.6542115e-008     1.6278008e-007     9.1682008e-007     1.9521164e-012     6.5454255e-009     5.5339012e-011     3.6675276e-013     5.0827058e-016     3.0814072e-010     5.1845041e-011     2.0755600e-016     3.4747579e-013     2.0708858e-015     6.7508985e-015     1.1677773e-015     5.0342829e-017     3.8984318e-018     3.9764032e-017     0.0000000e+000     6.8905248e-010     6.7919085e-016     1.3267618e-014     4.8181477e-015     1.0108951e-014     1.1095464e-006     7.0247377e-013     9.7334162e-010     8.1680346e-015     2.3384942e-013     2.2477398e-008     1.3931938e-003     2.1226555e-018   9.1536746e-004   8.2737227e-008   2.2236837e+000   4.8978930e+001                0                0
   3.0822024e-002   1.2383450e-002  -6.0220750e-002  -1.9878220e-002   4.2865320e-002  -1.8240645e+000   1.0310143e+003   4.5342914e+005     1.6204997e-010     1.0049606e-001     7.4343637e-001     1.0543201e-001     4.9282314e-002     2.3450513e-006     2.5175435e-009     9.4406739e-009     1.0199919e-009     3.7943569e-010     4.3036161e-008     1.8655009e-007     8.1318510e-007     2.0450227e-012     6.3769678e-009     7.8494603e-011     6.1275339e-013     6.1618235e-016     4.8337011e-010     9.5412728e-011     4.7654913e-016     5.0103956e-013     5.1136480e-015     1.7174354e-014     3.7803615e-015     1.5120762e-016     1.3073519e-017     6.3742105e-017     0.0000000e+000     1.1852564e-009     1.1995496e-015     2.7280852e-014     1.2323119e-014     2.0437773e-014     1.2157928e-006     9.7954428e-013     1.3127803e-009     1.1525218e-014     4.5252944e-013     2.4670677e-008     1.3485870e-003     1.6838617e-018   8.9425940e-004   8.6152658e-008   2.1640759e+000   4.7427640e+001                0                0
   2.2295540e-002   8.6175575e-003  -5.6220750e-002   1.8761105e-002   6.6134245e-002  -1.1532861e+000   1.0301911e+003   4.5342777e+005     6.1049990e-011     9.7300247e-002     7.4287792e-001     1.0791816e-001     5.0456319e-002     9.3014911e-007     9.9659897e-010     3.7239068e-009     4.0492148e-010     1.4615909e-010     1.7016099e-008     7.4090526e-008     3.2770910e-007     8.0366872e-013     2.5196366e-009     3.0477081e-011     2.3328435e-013     2.3847889e-016     1.8819868e-010     3.6303824e-011     1.7033889e-016     1.9414840e-013     1.8898800e-015     6.3123812e-015     1.2814265e-015     5.3617460e-017     4.3768569e-018     5.3060459e-018     0.0000000e+000     4.5852904e-010     4.5879605e-016     1.0293878e-014     4.5254738e-015     7.7084227e-015     4.8403273e-007     3.7813242e-013     5.1660896e-010     4.4660606e-015     1.7170474e-013     9.8211252e-009     1.4454970e-003     1.7391963e-018   9.4677490e-004   6.4894895e-008   2.2350501e+000   4.7547659e+001                0                0
   1.9603073e-002   8.0599293e-003  -5.6220750e-002   2.9005377e-002   6.4743692e-002  -9.4588414e-001   1.0099084e+003   4.5342790e+005     1.1042264e-010     9.9509348e-002     7.4341352e-001     1.0605171e-001     4.9584151e-002     6.7803637e-007     7.6485315e-010     3.0542840e-009     2.8944781e-010     1.9250745e-010     1.2778106e-008     5.2370737e-008     1.6804354e-007     4.6996801e-013     1.3336790e-009     2.9064621e-011     2.5984757e-013     1.6891834e-016     2.1593865e-010     4.7837019e-011     2.7801957e-016     1.8506465e-013     3.6174873e-015     1.2613483e-014     3.5651403e-015     1.3154068e-016     1.2642915e-017     2.1237525e-017     0.0000000e+000     5.5849639e-010     5.3195743e-016     1.4657349e-014     9.1039915e-015     1.0794653e-014     3.2442950e-007     3.2957675e-013     4.4734510e-010     4.0846078e-015     2.4492716e-013     6.5935999e-009     1.4400236e-003     1.0790978e-018   9.3957133e-004   6.9597537e-008   2.1598489e+000   4.5209044e+001                0                0
   2.2295540e-002   8.6175575e-003  -6.0220750e-002   1.7297308e-002   5.8032771e-002  -1.3257440e+000   1.0192524e+003   4.5342928e+005     1.1160369e-010     9.9971173e-002     7.4348547e-001     1.0571402e-001     4.9419284e-002     1.0673152e-006     1.1739835e-009     4.5536581e-009     4.5897152e-010     2.2831137e-010     1.9042030e-008     8.3490286e-008     3.1534030e-007     7.1995865e-013     2.1714666e-009     3.5878553e-011     2.6323307e-013     2.1190058e-016     2.7499039e-010     5.0117780e-011     2.0987231e-016     2.2793379e-013     3.1360057e-015     1.0691044e-014     2.5562838e-015     1.0037829e-016     8.8752507e-018     1.2637626e-017     0.0000000e+000     6.9067367e-010     5.9213268e-016     1.4722965e-014     7.6907891e-015     1.0792234e-014     5.3037447e-007     3.8961511e-013     6.4997102e-010     5.0926511e-015     2.4538074e-013     1.0771518e-008     1.4080225e-003     1.0185740e-018   9.2913838e-004   7.2708553e-008   2.1861110e+000   4.6632774e+001                0                0
   1.9603073e-002   8.0599293e-003  -6.0220750e-002   2.7241287e-002   5.6698040e-002  -1.1188258e+000   1.0002950e+003   4.5342942e+005     1.7087747e-010     1.0188763e-001     7.4395016e-001     1.0409266e-001     4.8662849e-002     7.6340022e-007     8.8339938e-010     3.6037715e-009     3.2313375e-010     2.7004293e-010     1.4397200e-008     5.8122270e-008     1.6151993e-007     4.1278407e-013     1.1747209e-009     3.2116217e-011     2.6970959e-013     1.4126047e-016     2.9342778e-010     6.3333127e-011     3.3243464e-016     2.0012330e-013     5.1037663e-015     1.8276356e-014     6.1384730e-015     2.1301500e-016     2.2441237e-017     4.4199518e-017     0.0000000e+000     7.6311854e-010     6.2824535e-016     1.9126874e-014     1.3236496e-014     1.3999537e-014     3.5227547e-007     3.3018650e-013     5.4011751e-010     4.2683030e-015     2.9414703e-013     7.1644045e-009     1.4053331e-003     6.6659346e-019   9.2302392e-004   7.9377634e-008   2.1151779e+000   4.4555704e+001                0                0
   5.7747755e-002   1.4000000e-002  -5.2220750e-002  -4.0989598e-002   2.0262780e-001  -2.9715829e+000   7.0680364e+002   4.5342775e+005     8.9058985e-007     1.6171101e-001     7.5588036e-001     5.5714289e-002     2.6052093e-002     2.8143387e-005     5.3327767e-008     2.7820937e-007     1.2989301e-008     7.0512277e-008     1.4170528e-006     6.7422651e-007     2.0160222e-008     9.3085225e-014     3.7742271e-009     3.7974834e-011     2.7511538e-011     1.1407299e-017     9.3181710e-008     6.4418475e-008     4.8460803e-009     4.9285064e-013     9.3694530e-013     7.7501407e-012     2.5570946e-009     5.8960214e-012     7.3780474e-012     1.6999218e-008     0.0000000e+000     5.3766223e-007     7.6220169e-014     1.0667656e-010     6.5656196e-012     1.0788528e-011     7.9870904e-006     1.0683056e-010     6.9059308e-008     4.0394674e-015     2.2342652e-013     1.6771662e-007     6.0174397e-004     8.8870369e-023   3.9941519e-004   3.2984799e-007   5.8884821e-001   3.2865078e+001                0                0
   5.7747755e-002   1.4000000e-002  -4.8220750e-002  -5.6200918e-002   2.2818614e-001  -2.8637814e+000   7.1274838e+002   4.5342676e+005     7.3258196e-007     1.5955698e-001     7.5535065e-001     5.7526549e-002     2.6906663e-002     2.4788173e-005     4.6894324e-008     2.4318224e-007     1.1391940e-008     6.2230379e-008     1.2459052e-006     6.1156273e-007     1.9778411e-008     9.0658122e-014     3.3406884e-009     3.9067427e-011     2.4411329e-011     1.1561658e-017     8.1508064e-008     5.7698794e-008     3.5889265e-009     4.5923404e-013     8.8857111e-013     7.3221804e-012     2.1183728e-009     5.2135932e-012     6.3642482e-012     1.3148541e-008     0.0000000e+000     4.6885136e-007     6.7211213e-014     8.5333768e-011     6.2016089e-012     9.4368321e-012     7.0537693e-006     8.7482423e-011     6.0056253e-008     3.8442247e-015     2.4285517e-013     1.4799557e-007     6.2351125e-004     1.1785305e-022   4.0957421e-004   3.6434609e-007   5.9060032e-001   3.2580420e+001                0                0
   5.7747755e-002   1.0000000e-002  -4.8220750e-002   9.4322276e-002   8.1829134e-002  -2.8029007e+000   8.3857989e+002   4.5342638e+005     1.4301660e-007     1.3522658e-001     7.5033576e-001     7.7392870e-002     3.6189152e-002     1.6191313e-005     2.7355186e-008     1.2652060e-007     6.8281227e-009     4.5194614e-008     6.6019656e-007     8.0042330e-007     1.7055300e-007     6.8534195e-013     1.6221612e-009     6.2370741e-010     1.6481808e-011     1.1472260e-016     3.6788138e-008     3.4267538e-008     5.0103180e-011     2.2688388e-012     3.8007816e-012     2.4229571e-011     2.4948182e-010     2.2728349e-012     9.3811835e-013     1.8804926e-010     0.0000000e+000     1.5155506e-007     5.0611722e-014     1.0844988e-011     1.8823646e-011     6.6166881e-012     5.1649151e-006     2.4653994e-011     2.6465321e-008     3.4797551e-014     1.2827509e-011     1.0619767e-007     8.3194341e-004     2.6937404e-021   5.5415552e-004   3.4276287e-007   8.5034210e-001   4.1372488e+001                0                0
   5.7747755e-002   1.0000000e-002  -5.2220750e-002   9.0177717e-002   6.3098153e-002  -2.9800469e+000   8.2573980e+002   4.5342746e+005     1.8498121e-007     1.3882984e-001     7.5119122e-001     7.4382431e-002     3.4772066e-002     1.8603351e-005     3.1927911e-008     1.4872320e-007     7.8899856e-009     5.2731661e-008     7.8230603e-007     8.7493516e-007     1.6489234e-007     5.6783083e-013     1.6473191e-009     5.8853478e-010     1.5307520e-011     8.2942729e-017     4.4125226e-008     4.1798455e-008     8.5245945e-011     1.9605349e-012     4.0157753e-012     2.6408496e-011     3.4597589e-010     2.8980850e-012     1.2989359e-012     3.0671453e-010     0.0000000e+000     1.9213921e-007     5.2155969e-014     1.2838157e-011     2.0634417e-011     7.2557829e-012     5.8551476e-006     2.6733631e-011     3.1677009e-008     2.8674343e-014     1.0821303e-011     1.2056754e-007     7.9730831e-004     1.5927058e-021   5.3699128e-004   3.0612724e-007   8.3695607e-001   4.0770449e+001                0                0
[truncated: 5,287,664 more chars]
