# Supplementary material for: Research on combustion and emissions of heavy duty diesel engines under low-speed and low-load conditions in low temperature environments
Source: PLoS One. 2025 Feb 21;20(2):e0318933. doi: 10.1371/journal.pone.0318933 (PMC11844864; doi:10.1371/journal.pone.0318933)
Supplement: S1 File — (ZIP) [file pone.0318933.s001.zip › 1000rpm_30%/4-gaibianpenyoudingshi/-1/mem_usage.out]

# CONVERGE Release Build 2.3.20/  Jan 30, 2017        Run Date:Mon Mar 18 20:02:15 2024
# column       1                2                3                4                5                6                7                8                9               10               11               12               13               14               15               16               17               18               19               20               21               22               23               24               25               26               27               28               29               30               31               32               33               34               35               36               37               38 
#          Crank        Total_MEM            Rank0            Rank1            Rank2            Rank3            Rank4            Rank5            Rank6            Rank7            Rank8            Rank9           Rank10           Rank11           Rank12           Rank13           Rank14           Rank15           Rank16           Rank17           Rank18           Rank19           Rank20           Rank21           Rank22           Rank23           Rank24           Rank25           Rank26           Rank27           Rank28           Rank29           Rank30           Rank31           Rank32           Rank33           Rank34           Rank35 
#          (DEG)             (KB)             (KB)             (KB)             (KB)             (KB)             (KB)             (KB)             (KB)             (KB)             (KB)             (KB)             (KB)             (KB)             (KB)             (KB)             (KB)             (KB)             (KB)             (KB)             (KB)             (KB)             (KB)             (KB)             (KB)             (KB)             (KB)             (KB)             (KB)             (KB)             (KB)             (KB)             (KB)             (KB)             (KB)             (KB)             (KB)             (KB) 
#                
 -1.4600000e+002          2463408            69136            68644            69076            68792            67636            69312            68292            67652            70136            70136            67620            70748            69384            68344            68768            67268            67916            67244            67136            66940            66544            66424            67180            67580            68084            67824            68044            69312            71016            70464            68188            68176            68396            70004            68452            67540 
 -1.4587230e+002          2487376            69292            68788            69144            68768            67608            69292            68272            67688            70352            69852            67664            70720            69440            68456            68916            67324            67892            67308            66976            66980            66528            66392            67236            67552            68064            67884            68196            70356            83220            70176            68164            71744            68536            73168            68764            70664 
 -1.4579372e+002          2487384            69292            68788            69144            68768            67608            69292            68272            67688            70352            69852            67664            70720            69440            68456            68916            67324            67892            67308            66976            66980            66528            66392            67236            67552            68064            67888            68196            70356            83224            70176            68164            71744            68536            73168            68764            70664 
 -1.4567094e+002          2487720            69292            68788            69144            68768            67612            69292            68272            67688            70352            69852            67664            70724            69440            68456            68916            67324            67892            67308            66976            66980            66528            66392            67296            67552            68064            67888            68196            70356            83224            70176            68164            71744            68536            73168            68764            70932 
 -1.4558567e+002          2487724            69292            68792            69144            68768            67612            69292            68272            67688            70352            69852            67664            70724            69440            68456            68916            67324            67892            67308            66976            66980            66528            66392            67296            67552            68064            67888            68196            70356            83224            70176            68164            71744            68536            73168            68764            70932 
 -1.4547909e+002          2487868            69292            68792            69144            68768            67612            69292            68272            67688            70352            69852            67664            70724            69440            68456            68916            67324            67892            67308            66976            66980            66528            66392            67300            67552            68064            67888            68196            70496            83224            70176            68164            71744            68536            73168            68764            70932 
 -1.4534587e+002          2488408            69292            68792            69144            68768            67612            69292            68272            67688            70352            69852            67664            70724            69440            68456            68916            67324            67892            67308            66980            66980            66528            66392            67300            67552            68064            67888            68196            71032            83224            70176            68164            71744            68536            73168            68764            70932 
 -1.4517933e+002          2486544            69240            68736            69080            68708            67548            69232            68208            67628            70288            69796            67608            70668            69380            68392            68856            67264            67832            67244            66924            66920            66464            66336            67244            67496            68008            67832            68132            71248            83164            70116            68104            71684            68476            73108            68708            70872 
 -1.4497117e+002          2486552            69240            68736            69080            68708            67548            69232            68208            67628            70288            69796            67608            70668            69380            68392            68860            67264            67832            67244            66924            66920            66464            66336            67244            67496            68008            67832            68132            71248            83164            70116            68104            71684            68476            73108            68708            70876 
 -1.4471096e+002          2486552            69240            68736            69080            68708            67548            69232            68208            67628            70288            69796            67608            70668            69380            68392            68860            67264            67832            67244            66924            66920            66464            66336            67244            67496            68008            67832            68132            71248            83164            70116            68104            71684            68476            73108            68708            70876 
 -1.4438570e+002          2486888            69240            68736            69080            68708            67548            69232            68208            67628            70288            69796            67608            70668            69380            68456            68860            67264            67832            67244            66924            66920            66464            66336            67244            67496            68008            67832            68132            71248            83168            70116            68104            71684            68476            73108            68708            71144 
 -1.4397912e+002          2486908            69240            68736            69080            68708            67548            69232            68208            67628            70288            69796            67608            70668            69380            68456            68860            67264            67832            67244            66924            66920            66464            66336            67244            67496            68008            67832            68152            71248            83168            70116            68104            71684            68476            73108            68708            71144 
 -1.4347090e+002          2487448            69240            68736            69080            68708            67548            69232            68208            67628            70288            69796            67608            70668            69380            68456            68860            67264            67832            67244            66924            66920            66464            66336            67244            67496            68008            67832            68152            71248            83168            70116            68104            72224            68476            73108            68708            71144 
 -1.4287090e+002          2487456            69240            68736            69080            68708            67548            69232            68208            67628            70288            69796            67608            70668            69380            68456            68860            67264            67832            67244            66924            66920            66464            66336            67244            67496            68008            67832            68152            71248            83168            70116            68104            72228            68476            73112            68708            71144 
 -1.4227090e+002          2487724            69240            68736            69080            68708            67548            69232            68208            67628            70288            69796            67608            70668            69380            68456            68860            67264            67832            67244            66924            66920            66464            66336            67244            67496            68008            67832            68152            71248            83168            70116            68104            72228            68476            73112            68708            71412 
 -1.4167090e+002          2487772            69228            68736            69084            68708            67548            69232            68208            67628            70288            69796            67612            70668            69380            68456            68860            67264            67832            67248            66924            66928            66464            66336            67244            67496            68008            67832            68188            71248            83168            70116            68108            72228            68476            73112            68708            71412 
 -1.4107090e+002          2488764            69228            68736            69084            68712            67548            69232            68208            67628            70288            69796            67612            70668            69380            68456            68860            67264            67832            67248            66924            66928            66464            66336            67244            67496            68008            67832            68188            71388            83220            70116            68108            72228            68476            73112            68708            72208 
 -1.4047090e+002          2491020            69252            68764            69116            68740            67580            69256            68236            67656            70316            69820            67636            70696            69408            68484            68888            67292            67864            67280            66952            66956            66496            66368            67268            67524            68040            67864            68220            72372            83248            70148            68136            72528            68504            73144            68732            72236 
 -1.3987090e+002          2491480            69252            68764            69116            68740            67580            69256            68236            67656            70316            69820            67636            70696            69408            68484            68888            67292            67864            67280            66952            66956            66496            66368            67528            67524            68040            67864            68220            72372            83372            70148            68136            72604            68504            73144            68732            72236 
 -1.3927090e+002          2491820            69252            68764            69116            68740            67580            69256            68236            67656            70316            69820            67636            70696            69412            68484            68888            67292            67864            67280            66956            66956            66496            66368            67528            67528            68040            67864            68220            72640            83428            70148            68136            72604            68504            73144            68736            72236 
 -1.3867090e+002          2492612            69252            68764            69116            68740            67580            69256            68236            67656            70428            69824            67636            70696            69412            68484            68888            67296            67864            67540            66956            66956            66496            66368            67528            67528            68040            67864            68220            72640            83428            70148            68136            72604            68504            73144            68736            72648 
 -1.3807090e+002          2492612            69252            68764            69116            68740            67580            69256            68236            67656            70428            69824            67636            70696            69412            68484            68888            67296            67864            67540            66956            66956            66496            66368            67528            67528            68040            67864            68220            72640            83428            70148            68136            72604            68504            73144            68736            72648 
 -1.3747090e+002          2492612            69252            68764            69116            68740            67580            69256            68236            67656            70428            69824            67636            70696            69412            68484            68888            67296            67864            67540            66956            66956            66496            66368            67528            67528            68040            67864            68220            72640            83428            70148            68136            72604            68504            73144            68736            72648 
 -1.3687090e+002          2492784            69252            68764            69116            68740            67580            69256            68236            67656            70428            69824            67636            70696            69412            68484            68888            67296            67864            67540            66956            66956            66496            66368            67528            67528            68040            67864            68220            72640            83428            70148            68136            72640            68504            73148            68736            72780 
 -1.3627090e+002          2492160            69228            68736            69084            68712            67548            69232            68208            67628            70400            69800            67612            70668            69388            68456            68860            67268            67832            67508            66928            66928            66464            66336            67504            67500            68008            67832            68188            72612            83400            70120            68108            72876            68476            73248            68712            72752 
 -1.3567090e+002          2492704            69232            68736            69084            68712            67548            69232            68208            67628            70400            69800            67612            70668            69388            68456            68860            67268            67832            67508            66928            66928            66464            66340            67504            67500            68008            67832            68188            72612            83400            70388            68108            72876            68476            73248            68712            73020 
 -1.3507090e+002          2493004            69264            68736            69084            68712            67548            69232            68208            67628            70400            69800            67612            70668            69388            68456            68860            67268            67832            67508            66928            66928            66464            66340            67504            67500            68008            67832            68188            72612            83400            70388            68108            72876            68476            73248            68712            73288 
 -1.3447090e+002          2493156            69264            68736            69084            68712            67548            69236            68212            67632            70404            69800            67612            70668            69388            68456            68860            67268            67832            67508            66928            66928            66464            66340            67504            67500            68008            67832            68188            72744            83400            70388            68112            72876            68476            73248            68712            73288 
 -1.3387090e+002          2494108            69264            68736            69084            68712            67548            69236            68212            67632            70404            69800            67612            70668            69388            68460            68860            67268            67832            67508            66928            66928            66464            66340            67504            67500            68008            67832            68188            72744            83400            70388            68112            73552            68476            73248            68712            73560 
 -1.3327090e+002          2494252            69264            68736            69084            68712            67548            69236            68212            67632            70404            69800            67612            70668            69388            68460            68860            67268            67832            67508            66928            66928            66464            66340            67504            67500            68008            67832            68188            72748            83400            70388            68112            73552            68476            73248            68712            73700 
 -1.3267090e+002          2494524            69264            68736            69084            68712            67548            69236            68212            67632            70404            69800            67612            70668            69388            68460            68860            67272            67832            67508            66928            66928            66464            66340            67504            67500            68008            67832            68188            72748            83400            70656            68112            73552            68476            73248            68712            73700 
 -1.3207090e+002          2494656            69264            68736            69084            68712            67548            69236            68212            67632            70404            69800            67612            70668            69388            68460            68860            67272            67832            67508            66928            66928            66464            66340            67504            67500            68008            67832            68188            72748            83400            70656            68112            73684            68476            73248            68712            73700 
 -1.3147090e+002          2494656            69264            68736            69084            68712            67548            69236            68212            67632            70404            69800            67612            70668            69388            68460            68860            67272            67832            67508            66928            66928            66464            66340            67504            67500            68008            67832            68188            72748            83400            70656            68112            73684            68476            73248            68712            73700 
 -1.3087090e+002          2495668            69264            68736            69084            68712            67548            69236            68212            67632            70404            69800            67612            70668            69388            68460            68860            67272            67832            67508            66928            66928            66464            66340            67504            67500            68008            67832            68188            72884            83400            70656            68112            74096            68532            73248            68712            74108 
 -1.3027090e+002          2496212            69264            68736            69084            68712            67548            69236            68212            67632            70404            69800            67612            70668            69388            68460            68860            67272            67832            67508            66928            66928            66464            66340            67504            67500            68008            67832            68188            72884            83400            70656            68112            74096            68808            73248            68712            74376 
 -1.2967090e+002          2496480            69264            68736            69084            68712            67548            69236            68212            67632            70404            69800            67612            70668            69388            68460            68860            67272            67832            67508            66928            66928            66464            66340            67504            67500            68008            67832            68188            72884            83400            70656            68112            74096            68808            73248            68980            74376 
 -1.2907090e+002          2496480            69264            68736            69084            68712            67548            69236            68212            67632            70404            69800            67612            70668            69388            68460            68860            67272            67832            67508            66928            66928            66464            66340            67504            67500            68008            67832            68188            72884            83400            70656            68112            74096            68808            73248            68980            74376 
 -1.2847090e+002          2497284            69264            68736            69084            68712            67548            69236            68212            67632            70404            69800            67612            70668            69388            68460            68860            67272            67832            67508            66928            66928            66464            66340            67504            67500            68008            67832            68188            72884            83400            70924            68112            74364            68808            73248            68980            74644 
 -1.2787090e+002          2497284            69264            68736            69084            68712            67548            69236            68212            67632            70404            69800            67612            70668            69388            68460            68860            67272            67832            67508            66928            66928            66464            66340            67504            67500            68008            67832            68188            72884            83400            70924            68112            74364            68808            73248            68980            74644 
 -1.2727090e+002          2497692            69264            68736            69084            68712            67548            69236            68212            67632            70404            69800            67612            70668            69388            68460            68860            67272            67832            67508            66928            66928            66464            66340            67504            67500            68008            67832            68188            72884            83400            70924            68112            74772            68808            73248            68980            74644 
 -1.2667090e+002          2499600            69264            68736            69084            68712            67548            69236            68212            67632            70404            69800            67612            70668            69388            68460            68860            67272            67832            67508            66928            66928            66464            66340            67504            67500            68008            67832            68200            72884            83400            70924            68112            74772            69756            73248            69788            74784 
 -1.2607090e+002          2500144            69264            68736            69084            68712            67548            69236            68212            67632            70404            69800            67612            70668            69388            68460            68860            67272            67832            67508            66928            66928            66464            66340            67504            67500            68008            67832            68200            72884            83400            70924            68112            75040            69764            73248            69788            75052 
 -1.2547090e+002          2500288            69264            68736            69084            68712            67548            69240            68212            67632            70404            69800            67612            70668            69388            68460            68860            67272            67832            67508            66928            66928            66464            66340            67504            67500            68008            67832            68200            72884            83400            70924            68112            75180            69764            73248            69788            75052 
 -1.2487090e+002          2500824            69264            68736            69084            68712            67548            69240            68212            67632            70404            69800            67612            70668            69388            68460            68860            67272            67832            67508            66928            66928            66464            66340            67504            67500            68008            67832            68200            72884            83400            71460            68112            75180            69764            73248            69788            75052 
 -1.2427090e+002          2502580            69264            68736            69084            68712            67548            69240            68212            67632            70404            69800            67612            70668            69388            68460            68860            67272            67832            67508            66928            66928            66464            66340            67504            67500            68008            67832            68200            72884            83400            72000            68112            75448            70300            73248            69788            75464 
 -1.2367090e+002          2503264            69264            68736            69084            68712            67548            69240            68212            67632            70404            69800            67612            70672            69388            68460            68860            67272            67832            67508            66928            66928            66464            66340            67504            67500            68008            67832            68200            72884            83400            72680            68112            75448            70300            73248            69788            75464 
 -1.2307090e+002          2503264            69264            68736            69084            68712            67548            69240            68212            67632            70404            69800            67612            70672            69388            68460            68860            67272            67832            67508            66928            66928            66464            66340            67504            67500            68008            67832            68200            72884            83400            72680            68112            75448            70300            73248            69788            75464 
 -1.2247090e+002          2503300            69284            68736            69084            68712            67548            69240            68212            67632            70404            69800            67612            70672            69388            68460            68860            67272            67832            67248            66928            66928            66464            66340            67504            67500            68008            67832            68200            72884            83400            72948            68112            75452            70304            73248            69788            75464 
 -1.2187090e+002          2504924            69284            68736            69084            68712            67548            69240            68212            67632            70404            69800            67612            70672            69388            68460            68860            67272            67832            67248            66928            66928            66464            66340            67504            67500            68008            67832            68200            72884            83400            72948            68112            76400            70304            73248            69788            76140 
 -1.2127090e+002          2506136            69284            68736            69084            68712            67548            69240            68212            67632            70404            69800            67612            70672            69388            68460            68860            67272            67832            67248            66928            66928            66464            66340            67504            67500            68008            67832            68200            72884            83400            73892            68112            76400            70304            73248            69788            76408 
 -1.2067611e+002          2506544            69284            68736            69084            68712            67548            69240            68212            67632            70404            69800            67612            70672            69388            68460            68860            67272            67832            67248            66928            66928            66464            66340            67504            67500            68008            67832            68200            72884            83400            74300            68112            76400            70304            73248            69788            76408 
 -1.2008717e+002          2506544            69284            68736            69084            68712            67548            69240            68212            67632            70404            69800            67612            70672            69388            68460            68860            67272            67832            67248            66928            66928            66464            66340            67504            67500            68008            67832            68200            72884            83400            74300            68112            76400            70304            73248            69788            76408 
 -1.1950389e+002          2506544            69284            68736            69084            68712            67548            69240            68212            67632            70404            69800            67612            70672            69388            68460            68860            67272            67832            67248            66928            66928            66464            66340            67504            67500            68008            67832            68200            72884            83400            74300            68112            76400            70304            73248            69788            76408 
 -1.1892610e+002          2506688            69284            68736            69084            68712            67548            69240            68212            67632            70404            69800            67612            70672            69388            68460            68860            67272            67832            67248            66928            66928            66464            66340            67504            67500            68008            67832            68200            72888            83400            74300            68252            76400            70304            73248            69788            76408 
 -1.1835364e+002          2507036            69284            68736            69084            68712            67548            69240            68212            67632            70484            69800            67612            70672            69388            68460            68860            67272            67832            67248            66928            66928            66464            66340            67504            67500            68008            67832            68200            72888            83400            74300            68520            76400            70304            73248            69788            76408 
 -1.1778632e+002          2507104            69284            68736            69084            68712            67548            69240            68212            67632            70484            69800            67612            70672            69388            68460            68860            67272            67832            67248            66928            66928            66464            66340            67504            67500            68008            67832            68200            72888            83400            74300            68588            76400            70304            73248            69788            76408 
 -1.1722396e+002          2507104            69284            68736            69084            68712            67548            69240            68212            67632            70484            69800            67612            70672            69388            68460            68860            67272            67832            67248            66928            66928            66464            66340            67504            67500            68008            67832            68200            72888            83400            74300            68588            76400            70304            73248            69788            76408 
 -1.1666646e+002          2507552            69284            68736            69084            68712            67548            69240            68212            67632            70484            69800            67612            70672            69388            68460            68860            67272            67832            67248            66928            66928            66464            66340            67504            67500            68008            67832            68200            72888            83400            74300            69000            76400            70340            73248            69788            76408 
 -1.1611365e+002          2507556            69284            68736            69084            68712            67548            69240            68212            67632            70484            69800            67612            70672            69388            68460            68860            67272            67832            67248            66928            66928            66464            66340            67504            67500            68008            67832            68200            72888            83404            74300            69000            76400            70340            73248            69788            76408 
 -1.1556538e+002          2507556            69284            68736            69084            68712            67548            69240            68212            67632            70484            69800            67612            70672            69388            68460            68860            67272            67832            67248            66928            66928            66464            66340            67504            67500            68008            67832            68200            72888            83404            74300            69000            76400            70340            73248            69788            76408 
 -1.1502155e+002          2507964            69284            68736            69084            68712            67548            69240            68212            67632            70484            69800            67612            70672            69388            68460            68860            67272            67832            67248            66928            66928            66464            66340            67504            67500            68008            67832            68200            72888            83404            74300            69408            76400            70340            73248            69788            76408 
 -1.1448200e+002          2508332            69284            68736            69084            68712            67548            69240            68212            67632            70484            69800            67612            70672            69388            68460            68860            67272            67832            67248            66928            66928            66464            66340            67504            67864            68008            67832            68200            72888            83404            74300            69408            76400            70344            73248            69788            76408 
 -1.1394661e+002          2509444            69284            68736            69084            68712            67548            69240            68212            67632            70484            69800            67612            70672            69388            68460            68860            67272            67832            67248            66928            66928            66464            66340            67772            68132            68008            67832            68468            72888            83404            74300            69676            76400            70344            73248            69788            76448 
 -1.1341530e+002          2509980            69284            68736            69084            68712            67548            69240            68212            67632            70484            69800            67612            70672            69388            68460            68860            67272            67832            67248            66928            66928            66464            66340            67772            68132            68276            67832            68736            72888            83404            74300            69676            76400            70344            73248            69788            76448 
 -1.1288790e+002          2510992            69284            68736            69084            68712            67548            69240            68212            67632            70484            69800            67612            70672            69388            68460            68860            67272            67832            67248            66928            66928            66464            66340            67772            68132            68952            67832            69004            72888            83404            74300            69744            76400            70344            73248            69788            76448 
 -1.1236435e+002          2511060            69284            68736            69084            68712            67548            69240            68212            67632            70484            69800            67612            70672            69388            68460            68860            67272            67832            67248            66928            66928            66464            66340            67772            68132            68952            67832            69072            72888            83404            74300            69744            76400            70344            73248            69788            76448 
 -1.1184453e+002          2512332            69284            68736            69084            68712            67548            69240            68212            67632            70484            69800            67612            70672            69388            68460            68860            67272            67832            67248            66928            66928            66464            66340            68040            68132            68952            67832            70072            72888            83404            74300            69744            76400            70344            73248            69788            76452 
 -1.1132833e+002          2514828            69284            68736            69344            68712            67548            69240            68212            67632            70484            69800            67612            70672            69388            68460            69120            67272            67832            67248            66928            66928            66464            66340            68040            69348            69096            67832            70612            72888            83404            74300            69744            76400            70344            73248            69788            76528 
 -1.1081566e+002          2516028            69284            68736            69344            68712            67548            69240            68212            67632            70484            69800            67612            70672            69388            68460            69120            67272            67832            67248            67188            66928            66464            66340            68040            69348            69364            68092            70880            72888            83404            74300            69884            76400            70344            73252            69788            76528 
 -1.1030642e+002          2516972            69284            68736            69344            68712            67548            69240            68212            67632            70484            69800            67612            70672            69388            68460            69120            67272            67832            67248            67188            66928            66464            66340            68040            69348            70040            68092            70880            72888            83404            74300            70152            76400            70344            73252            69788            76528 
 -1.0980052e+002          2518916            69284            68736            69344            68712            67548            69240            68212            67632            70484            69800            67612            70672            69388            68460            69120            67272            67832            67248            67188            66928            66464            66340            68096            69348            70448            68092            71684            72888            83404            74300            70828            76400            70344            73252            69788            76528 
 -1.0929789e+002          2520816            69284            68736            69344            68712            67548            69240            68212            67632            70484            69800            67612            70672            69388            68460            69120            67272            67832            67248            67188            66928            66464            66340            68364            69488            70856            68092            71824            72888            83404            74300            71772            76400            70344            73252            69788            76528 
 -1.0879844e+002          2521092            69284            68736            69344            68712            67548            69240            68212            67632            70484            69800            67612            70672            69388            68460            69120            67272            67832            67248            67188            66928            66464            66340            68364            69488            70856            68092            72100            72888            83404            74300            71772            76400            70344            73252            69788            76528 
 -1.0830207e+002          2521632            69284            68736            69344            68712            67548            69240            68212            67632            70484            69800            67612            70672            69388            68460            69120            67272            67832            67248            67188            66928            66464            66340            68364            69488            71392            68092            72100            72888            83404            74304            71772            76400            70344            73252            69788            76528 
 -1.0780872e+002          2523252            69284            68736            69344            68712            67548            69240            68212            67632            70484            70060            67612            70672            69388            68460            69120            67272            67832            67248            67188            66928            66464            66340            68636            69756            71532            68092            72508            72888            83404            74304            72044            76400            70344            73252            69788            76528 
 -1.0731831e+002          2525016            69284            68736            69344            68712            67548            69240            68212            67632            70484            70060            67612            70672            69388            68460            69120            67272            67832            67248            67188            66928            66464            66340            68636            69756            72212            68092            73184            72888            83404            74304            72452            76400            70344            73252            69788            76528 
 -1.0683077e+002          2525552            69284            68736            69344            68712            67548            69240            68212            67632            70484            70060            67612            70672            69388            68460            69120            67272            67832            67248            67188            66928            66464            66340            68636            69756            72212            68092            73184            72888            83404            74304            72988            76400            70344            73252            69788            76528 
 -1.0634601e+002          2526540            69284            68736            69344            68712            67616            69240            68212            67700            70484            70060            67612            70672            69388            68460            69120            67272            67832            67248            67188            66928            66732            66340            68636            69756            72740            68092            73184            72888            83404            74304            73044            76400            70344            73252            69788            76528 
 -1.0586398e+002          2527172            69364            68736            69344            68712            67616            69240            68212            67700            70484            70060            67680            70672            69388            68460            69120            67272            67832            67248            67188            66996            66876            66340            68636            69756            72740            68092            73452            72888            83404            74304            73044            76404            70344            73252            69788            76528 
 -1.0538460e+002          2527492            69364            68736            69344            68712            67616            69240            68212            67700            70484            70060            67680            70672            69388            68460            69120            67272            67832            67248            67188            66996            66876            66340            68636            69756            73008            68092            73452            72888            83404            74304            73096            76404            70344            73252            69788            76528 
 -1.0490780e+002          2528068            69364            68736            69344            68712            67616            69240            68212            67700            70484            70060            67680            70672            69388            68460            69120            67272            67832            67248            67188            66996            67452            66340            68636            69756            73008            68092            73452            72888            83404            74304            73096            76404            70344            73252            69788            76528 
 -1.0443354e+002          2529632            69364            68736            69344            68712            67616            69240            68212            67700            70484            70060            67680            70672            69388            68460            69120            67272            67832            67248            67188            66996            68128            66340            68636            69756            73148            68092            74132            72888            83404            74304            73164            76404            70344            73252            69788            76528 
 -1.0396174e+002          2530168            69364            68736            69344            68712            67616            69240            68212            67700            70484            70060            67680            70672            69388            68460            69120            67272            67832            67248            67188            66996            68128            66340            68904            69756            73416            68092            74132            72888            83404            74304            73164            76404            70344            73252            69788            76528 
 -1.0349235e+002          2530836            69364            68736            69344            68712            67616            69240            68212            67700            70484            70060            67680            70672            69388            68460            69120            67272            67832            67508            67188            66996            68128            66340            68904            69756            73416            68092            74540            72888            83404            74304            73164            76404            70344            73252            69788            76528 
 -1.0302529e+002          2531524            69364            68736            69344            68712            67616            69240            68212            67700            70484            70060            67680            70672            69388            68460            69120            67272            67832            67508            67188            66996            68536            66340            69044            69756            73556            68092            74540            72888            83404            74304            73164            76404            70344            73252            69788            76528 
 -1.0256053e+002          2531524            69364            68736            69344            68712            67616            69240            68212            67700            70484            70060            67680            70672            69388            68460            69120            67272            67832            67508            67188            66996            68536            66340            69044            69756            73556            68092            74540            72888            83404            74304            73164            76404            70344            73252            69788            76528 
 -1.0209800e+002          2532072            69364            68736            69344            68712            67616            69240            68212            67700            70484            70060            67680            70672            69388            68460            69120            67272            67832            67508            67188            66996            68536            66340            69044            69756            74096            68092            74540            72888            83404            74304            73168            76404            70344            73252            69792            76528 
 -1.0163764e+002          2532484            69364            68736            69344            68712            67616            69240            68212            67700            70484            70060            67680            70672            69388            68460            69120            67272            67832            67508            67188            66996            68536            66340            69044            69756            74236            68092            74680            72888            83404            74304            73168            76404            70344            73252            69924            76528 
 -1.0117943e+002          2533696            69364            68736            69344            68712            67616            69240            68212            67700            70484            70060            67680            70672            69388            68460            69120            67272            67832            67508            67188            66996            68676            66340            69044            69756            74504            68360            75216            72888            83404            74304            73168            76404            70344            73252            69924            76528 
 -1.0072328e+002          2565248            69564            68944            69484            71872            68112            75396            74036            75556            72696            70060            67812            70804            69520            68592            69072            67272            67864            67648            67256            67196            68808            67288            69176            69756            74504            69256            75364            72888            83404            74436            73236            76664            70776            73936            70052            76948 
 -1.0026915e+002          2565604            69564            68944            69484            71940            68112            75396            74036            75688            72696            70060            67812            70804            69520            68592            69072            67272            67864            67648            67256            67196            68808            67444            69176            69756            74504            69256            75364            72888            83404            74436            73236            76664            70776            73936            70052            76948 
 -9.9817011e+001          2565672            69564            68944            69484            71940            68112            75396            74036            75688            72696            70060            67812            70804            69520            68592            69072            67272            67864            67648            67256            67196            68808            67444            69176            69756            74504            69256            75364            72888            83472            74436            73236            76664            70776            73936            70052            76948 
 -9.9366792e+001          2566356            69564            68944            69484            71940            68112            75396            74304            75688            72696            70060            67812            70804            69520            68592            69072            67272            67864            67648            67256            67196            68808            67600            69176            69756            74504            69256            75364            72888            83472            74436            73236            76664            70776            73936            70312            76948 
 -9.8918464e+001          2567960            69564            69212            69484            71940            68920            75396            74304            75956            72696            70060            67812            70804            69520            68592            69332            67272            67864            67648            67256            67196            68808            67600            69176            69756            74504            69256            75364            72888            83472            74436            73236            76664            70776            73936            70312            76948 
 -9.8471966e+001          2568640            69564            69212            69756            71940            68920            75396            74712            75956            72696            70060            67812            70804            69520            68592            69332            67272            67864            67648            67256            67196            68808            67600            69176            69756            74504            69256            75364            72888            83472            74436            73236            76664            70776            73936            70312            76948 
 -9.8027267e+001          2569452            69564            69484            69756            71940            68920            75668            74980            75956            72696            70060            67812            70804            69520            68592            69332            67272            67864            67648            67256            67196            68808            67600            69176            69756            74504            69256            75364            72888            83472            74436            73236            76664            70776            73936            70312            76948 
 -9.7584316e+001          2569996            69564            70020            69756            71940            68924            75668            74980            75960            72696            70060            67812            70804            69520            68592            69332            67272            67864            67648            67256            67196            68808            67600            69176            69756            74504            69256            75364            72888            83472            74436            73236            76664            70776            73936            70312            76948 
 -9.7143069e+001          2571476            69564            70288            70292            71940            69192            75668            75388            75960            72696            70060            67812            70804            69520            68592            69332            67272            67864            67648            67256            67196            68808            67600            69176            69756            74504            69256            75364            72888            83472            74436            73236            76664            70776            73936            70312            76948 
 -9.6703497e+001          2572548            69564            70556            71096            71940            69192            75668            75388            75960            72696            70060            67812            70804            69520            68592            69332            67272            67864            67648            67256            67196            68808            67600            69176            69756            74504            69256            75364            72888            83472            74436            73236            76664            70776            73936            70312            76948 
 -9.6265535e+001          2572548            69564            70556            71096            71940            69192            75668            75388            75960            72696            70060            67812            70804            69520            68592            69332            67272            67864            67648            67256            67196            68808            67600            69176            69756            74504            69256            75364            72888            83472            74436            73236            76664            70776            73936            70312            76948 
 -9.5829177e+001          2573612            69564            70824            71096            71940            69460            75936            75388            75960            72696            70060            67812            70804            69520            68592            69332            67272            67864            67648            67256            67196            68808            67600            69176            70016            74504            69256            75364            72888            83472            74436            73236            76664            70776            73936            70312            76948 
 -9.5394356e+001          2574504            69564            70964            71364            72012            69460            76076            75660            75960            72696            70060            67812            70804            69520            68592            69332            67272            67864            67648            67256            67196            68808            67600            69176            70016            74504            69256            75364            72888            83472            74436            73236            76664            70776            73936            70312            76948 
 -9.4961038e+001          2576536            69564            71372            72452            72012            69460            76076            76196            75960            72696            70060            67812            70804            69520            68592            69332            67272            67864            67648            67256            67196            68808            67600            69176            70016            74504            69256            75364            72888            83472            74436            73236            76664            70776            73936            70312            76948 
 -9.4529204e+001          2576544            69564            71372            72452            72012            69460            76076            76196            75960            72696            70060            67812            70804            69520            68592            69332            67272            67864            67648            67256            67196            68808            67600            69176            70016            74504            69256            75372            72888            83472            74436            73236            76664            70776            73936            70312            76948 
 -9.4098795e+001          2576860            69564            71640            72452            72012            69460            76076            76196            75960            72744            70060            67812            70804            69520            68592            69332            67272            67864            67648            67256            67196            68808            67600            69176            70016            74504            69256            75372            72888            83472            74436            73236            76664            70776            73936            70312            76948 
 -9.3669779e+001          2576860            69564            71640            72452            72012            69460            76076            76196            75960            72744            70060            67812            70804            69520            68592            69332            67272            67864            67648            67256            67196            68808            67600            69176            70016            74504            69256            75372            72888            83472            74436            73236            76664            70776            73936            70312            76948 
 -9.3242139e+001          2577128            69564            71908            72452            72012            69460            76076            76196            75960            72744            70060            67812            70804            69520            68592            69332            67272            67864            67648            67256            67196            68808            67600            69176            70016            74504            69256            75372            72888            83472            74436            73236            76664            70776            73936            70312            76948 
 -9.2815820e+001          2578432            69564            72320            72584            72012            69728            76076            76196            75960            72744            70060            67812            70804            69520            68592            69332            67764            67864            67648            67256            67196            68808            67600            69176            70016            74504            69256            75372            72888            83472            74436            73236            76664            70776            73936            70312            76948 
 -9.2390790e+001          2578700            69564            72588            72584            72012            69728            76076            76196            75960            72744            70060            67812            70804            69520            68592            69332            67764            67864            67648            67256            67196            68808            67600            69176            70016            74504            69256            75372            72888            83472            74436            73236            76664            70776            73936            70312            76948 
 -9.1967022e+001          2578772            69564            72588            72656            72012            69728            76076            76196            75960            72744            70060            67812            70804            69520            68592            69332            67764            67864            67648            67256            67196            68808            67600            69176            70016            74504            69256            75372            72888            83472            74436            73236            76664            70776            73936            70312            76948 
 -9.1544487e+001          2578916            69564            72728            72656            72016            69728            76076            76196            75960            72744            70060            67812            70804            69520            68592            69332            67764            67864            67648            67256            67196            68808            67600            69176            70016            74504            69256            75372            72888            83472            74436            73236            76664            70776            73936            70312            76948 
 -9.1123141e+001          2579488            69832            72728            72688            72016            69996            76076            76200            75960            72744            70060            67812            70804            69520            68592            69332            67764            67864            67648            67256            67196            68808            67600            69176            70016            74504            69256            75372            72888            83472            74436            73236            76664            70776            73936            70312            76948 
 -9.0702955e+001          2579756            69832            72996            72688            72016            69996            76076            76200            75960            72744            70060            67812            70804            69520            68592            69332            67764            67864            67648            67256            67196            68808            67600            69176            70016            74504            69256            75372            72888            83472            74436            73236            76664            70776            73936            70312            76948 
 -9.0283896e+001          2579900            69832            73140            72688            72016            69996            76076            76200            75960            72744            70060            67812            70804            69520            68592            69332            67764            67864            67648            67256            67196            68808            67600            69176            70016            74504            69256            75372            72888            83472            74436            73236            76664            70776            73936            70312            76948 
 -8.9865945e+001          2580508            69832            73408            72760            72016            69996            76076            76200            75960            72744            70060            67812            70804            69520            68592            69332            68032            67864            67648            67256            67196            68808            67600            69176            70016            74504            69256            75372            72888            83472            74436            73236            76664            70776            73936            70312            76948 
 -8.9449062e+001          2581060            69832            73548            72760            72016            69996            76076            76200            75960            72744            70060            67812            70804            69520            68592            69332            68444            67864            67648            67256            67196            68808            67600            69176            70016            74504            69256            75372            72888            83472            74436            73236            76664            70776            73936            70312            76948 
 -8.9033215e+001          2581468            69832            73548            72760            72016            69996            76076            76200            75960            72744            70060            67812            70804            69520            68592            69332            68852            67864            67648            67256            67196            68808            67600            69176            70016            74504            69256            75372            72888            83472            74436            73236            76664            70776            73936            70312            76948 
 -8.8618375e+001          2582272            70100            73816            72760            72016            69996            76076            76200            75960            72744            70060            67812            70804            69788            68592            69332            68852            67864            67648            67256            67196            68808            67600            69176            70016            74504            69256            75372            72888            83472            74436            73236            76664            70776            73936            70312            76948 
 -8.8204513e+001          2582348            70100            73892            72760            72016            69996            76076            76200            75960            72744            70060            67812            70804            69788            68592            69332            68852            67864            67648            67256            67196            68808            67600            69176            70016            74504            69256            75372            72888            83472            74436            73236            76664            70776            73936            70312            76948 
 -8.7791601e+001          2582804            70100            73892            72760            72016            69996            76076            76200            75960            72744            70060            67812            70804            69788            69048            69332            68852            67864            67648            67256            67196            68808            67600            69176            70016            74504            69256            75372            72888            83472            74436            73236            76664            70776            73936            70312            76948 
 -8.7379614e+001          2585644            70100            74160            72760            72016            70000            76080            76200            75960            72744            70060            67812            70804            69788            69048            69332            71148            68132            67648            67256            67196            68808            67600            69176            70016            74504            69256            75372            72888            83472            74436            73236            76664            70776            73936            70312            76948 
 -8.6968521e+001          2586252            70100            74496            72760            72016            70000            76080            76200            75964            72744            70060            67812            70804            70056            69048            69332            71148            68132            67648            67256            67196            68808            67600            69176            70016            74504            69256            75372            72888            83472            74436            73236            76664            70776            73936            70312            76948 
 -8.6558293e+001          2587124            70100            74832            72760            72016            70000            76080            76200            75964            72744            70060            67812            71072            70324            69048            69332            71148            68132            67648            67256            67196            68808            67600            69176            70016            74504            69256            75372            72888            83472            74436            73236            76664            70776            73936            70312            76948 
 -8.6148902e+001          2587928            70368            74832            72760            72016            70000            76080            76200            75964            72744            70060            67812            71340            70592            69048            69332            71148            68132            67648            67256            67196            68808            67600            69176            70016            74504            69256            75372            72888            83472            74436            73236            76664            70776            73936            70312            76948 
 -8.5740320e+001          2589000            70636            75100            72760            72016            70000            76080            76200            75964            72744            70060            67812            71608            70860            69048            69332            71148            68132            67648            67256            67196            68808            67600            69176            70016            74504            69256            75372            72888            83472            74436            73236            76664            70776            73936            70312            76948 
 -8.5332521e+001          2610680            70640            75168            72872            72256            70080            76080            76480            75964            72940            70060            67812            71608            70860            69048            69332            71280            68132            67780            67256            67196            69616            73016            69176            81880            75128            69792            75504            72888            83864            74572            73372            76796            70776            74068            70440            76948 
 -8.4925479e+001          2611136            70640            75168            72920            72256            70080            76080            76480            75964            72940            70060            67812            71608            70860            69048            69332            71280            68132            67780            67256            67196            69616            73016            69176            82020            75128            70060            75504            72888            83864            74572            73372            76796            70776            74068            70440            76948 
 -8.4519166e+001          2611816            70640            75168            72920            72256            70080            76080            76484            75964            73008            70060            67812            71608            70860            69048            69332            71280            68132            67780            67256            67196            69884            73016            69176            82288            75128            70132            75504            72888            83864            74572            73372            76796            70776            74068            70440            76948 
 -8.4113556e+001          2612084            70640            75168            72920            72256            70080            76080            76484            75964            73008            70060            67812            71608            70860            69048            69332            71280            68132            67780            67256            67196            69884            73016            69176            82556            75128            70132            75504            72888            83864            74572            73372            76796            70776            74068            70440            76948 
 -8.3708624e+001          2612352            70640            75168            72920            72256            70080            76080            76484            75964            73008            70060            67812            71608            70860            69048            69332            71280            68132            67780            67256            67196            70152            73016            69176            82556            75128            70132            75504            72888            83864            74572            73372            76796            70776            74068            70440            76948 
 -8.3304344e+001          2612352            70640            75168            72920            72256            70080            76080            76484            75964            73008            70060            67812            71608            70860            69048            69332            71280            68132            67780            67256            67196            70152            73016            69176            82556            75128            70132            75504            72888            83864            74572            73372            76796            70776            74068            70440            76948 
 -8.2900689e+001          2612352            70640            75168            72920            72256            70080            76080            76484            75964            73008            70060            67812            71608            70860            69048            69332            71280            68132            67780            67256            67196            70152            73016            69176            82556            75128            70132            75504            72888            83864            74572            73372            76796            70776            74068            70440            76948 
 -8.2497635e+001          2612356            70640            75168            72920            72256            70080            76080            76484            75964            73008            70060            67812            71608            70860            69048            69332            71280            68132            67780            67256            67196            70152            73016            69176            82560            75128            70132            75504            72888            83864            74572            73372            76796            70776            74068            70440            76948 
 -8.2095158e+001          2612356            70640            75168            72920            72256            70080            76080            76484            75964            73008            70060            67812            71608            70860            69048            69332            71280            68132            67780            67256            67196            70152            73016            69176            82560            75128            70132            75504            72888            83864            74572            73372            76796            70776            74068            70440            76948 
 -8.1693230e+001          2612356            70640            75168            72920            72256            70080            76080            76484            75964            73008            70060            67812            71608            70860            69048            69332            71280            68132            67780            67256            67196            70152            73016            69176            82560            75128            70132            75504            72888            83864            74572            73372            76796            70776            74068            70440            76948 
 -8.1291828e+001          2613044            70640            75168            72920            72256            70080            76080            76484            75964            73008            70060            67812            71608            70860            69048            69332            71280            68132            67780            67524            67196            70152            73016            69176            82560            75128            70132            75504            72888            83864            74572            73792            76796            70776            74068            70440            76948 
 -8.0890926e+001          2613044            70640            75168            72920            72256            70080            76080            76484            75964            73008            70060            67812            71608            70860            69048            69332            71280            68132            67780            67524            67196            70152            73016            69176            82560            75128            70132            75504            72888            83864            74572            73792            76796            70776            74068            70440            76948 
 -8.0490500e+001          2613052            70640            75168            72920            72256            70080            76080            76484            75964            73008            70060            67812            71608            70860            69048            69332            71280            68132            67780            67524            67196            70152            73016            69176            82560            75132            70132            75508            72888            83864            74572            73792            76796            70776            74068            70440            76948 
 -8.0090524e+001          2613324            70640            75168            72920            72256            70080            76080            76484            75964            73008            70060            67812            71608            70860            69048            69332            71280            68132            67780            67524            67464            70156            73016            69176            82560            75132            70132            75508            72888            83864            74572            73792            76796            70776            74068            70440            76948 
 -7.9690976e+001          2613324            70640            75168            72920            72256            70080            76080            76484            75964            73008            70060            67812            71608            70860            69048            69332            71280            68132            67780            67524            67464            70156            73016            69176            82560            75132            70132            75508            72888            83864            74572            73792            76796            70776            74068            70440            76948 
 -7.9291829e+001          2613592            70640            75168            72920            72256            70080            76080            76484            75964            73008            70060            67812            71608            70860            69048            69332            71280            68132            67780            67792            67464            70156            73016            69176            82560            75132            70132            75508            72888            83864            74572            73792            76796            70776            74068            70440            76948 
 -7.8893061e+001          2614036            70640            75168            72920            72256            70080            76080            76484            75964            73008            70060            67812            71608            70860            69048            69332            71280            68132            67780            67792            67464            70156            73016            69176            82560            75132            70132            75508            72888            83864            74572            73792            76796            71220            74068            70440            76948 
 -7.8494646e+001          2614040            70640            75168            72920            72256            70080            76080            76484            75964            73008            70060            67812            71608            70860            69048            69332            71280            68132            67780            67792            67464            70156            73020            69176            82560            75132            70132            75508            72888            83864            74572            73792            76796            71220            74068            70440            76948 
 -7.8096561e+001          2614076            70640            75168            72920            72256            70080            76080            76484            75964            73008            70060            67812            71608            70860            69048            69332            71280            68132            67780            67828            67464            70156            73020            69176            82560            75132            70132            75508            72888            83864            74572            73792            76796            71220            74068            70440            76948 
 -7.7698782e+001          2614076            70640            75168            72920            72256            70080            76080            76484            75964            73008            70060            67812            71608            70860            69048            69332            71280            68132            67780            67828            67464            70156            73020            69176            82560            75132            70132            75508            72888            83864            74572            73792            76796            71220            74068            70440            76948 
 -7.7301285e+001          2614120            70640            75168            72920            72256            70080            76080            76484            75964            73008            70060            67812            71608            70860            69048            69332            71280            68132            67780            67828            67464            70156            73020            69176            82560            75132            70132            75508            72888            83908            74572            73792            76796            71220            74068            70440            76948 
 -7.6904045e+001          2614124            70640            75168            72920            72256            70080            76080            76484            75964            73008            70060            67812            71608            70860            69048            69332            71280            68132            67780            67828            67464            70156            73020            69176            82560            75132            70132            75508            72888            83912            74572            73792            76796            71220            74068            70440            76948 
 -7.6507039e+001          2614664            70640            75168            72920            72256            70080            76080            76484            75964            73008            70060            67812            71608            70860            69048            69332            71280            68132            67780            68096            67732            70156            73020            69176            82560            75132            70132            75508            72888            83912            74572            73792            76796            71220            74068            70440            76952 
 -7.6110243e+001          2615328            70640            75168            72920            72256            70080            76080            76744            75964            73008            70060            67812            71608            70860            69048            69332            71280            68132            67780            68364            67732            70156            73020            69176            82696            75132            70132            75508            72888            83912            74572            73792            76796            71220            74068            70440            76952 
 -7.5713633e+001          2615396            70640            75168            72920            72256            70080            76080            76744            75964            73008            70060            67812            71608            70860            69048            69332            71280            68132            67780            68364            67732            70156            73020            69176            82764            75132            70132            75508            72888            83912            74572            73792            76796            71220            74068            70440            76952 
 -7.5317184e+001          2615936            70640            75168            72920            72256            70080            76080            76744            75964            73008            70060            67812            71608            70860            69048            69332            71280            68132            67780            68636            68000            70156            73020            69176            82764            75132            70132            75508            72888            83912            74572            73792            76796            71220            74068            70440            76952 
 -7.4920872e+001          2616872            70640            75168            72920            72256            70080            76080            76744            75964            73008            70060            67812            71608            70860            69048            69332            71280            68132            67780            69044            68268            70156            73020            69176            82764            75132            70132            75508            72888            83912            74572            73792            77056            71220            74068            70440            76952 
 -7.4740937e+001          2630052            70640            75168            73032            72660            70340            76340            76744            75964            73140            70060            67812            71608            70884            69052            69332            71280            68144            67784            69188            68376            70156            73280            69176            82764            75132            70136            75508            72888            83980            85784            73792            77056            71224            74068            70564            76996 
 -7.4516017e+001          2630224            70640            75168            73032            72660            70340            76340            76744            75964            73140            70060            67812            71608            70884            69052            69332            71280            68144            67784            69188            68376            70156            73280            69176            82764            75132            70136            75508            72888            83980            85888            73792            77056            71224            74068            70632            76996 
 -7.4234868e+001          2630492            70640            75168            73032            72660            70340            76340            76744            75964            73140            70060            67812            71608            70884            69052            69332            71280            68144            67784            69188            68376            70156            73280            69444            82764            75132            70136            75508            72888            83980            85888            73792            77056            71224            74068            70632            76996 
 -7.3883432e+001          2630640            70640            75168            73036            72660            70340            76340            76744            75964            73140            70060            67812            71608            70884            69052            69332            71280            68144            67784            69192            68376            70156            73280            69444            82764            75132            70136            75508            72888            83980            85888            73792            77056            71224            74068            70772            76996 
 -7.3487419e+001          2630736            70640            75168            73036            72660            70340            76340            76744            75964            73140            70060            67812            71608            70884            69052            69332            71280            68144            67784            69192            68376            70156            73280            69444            82764            75132            70136            75508            72888            83980            85984            73792            77056            71224            74068            70772            76996 
 -7.3091430e+001          2631684            70640            75168            73036            72660            70340            76340            76744            75964            73140            70060            67812            71608            70884            69052            69332            71284            68144            67784            69192            68376            70156            73280            69444            82764            75132            70136            75508            72888            83980            85984            73792            77056            71224            74068            71716            76996 
 -7.2695443e+001          2631696            70640            75168            73036            72660            70340            76340            76744            75964            73140            70060            67812            71608            70884            69052            69332            71284            68144            67784            69192            68376            70168            73280            69444            82764            75132            70136            75508            72888            83980            85984            73792            77056            71224            74068            71716            76996 
 -7.2299432e+001          2631696            70640            75168            73036            72660            70340            76340            76744            75964            73140            70060            67812            71608            70884            69052            69332            71284            68144            67784            69192            68376            70168            73280            69444            82764            75132            70136            75508            72888            83980            85984            73792            77056            71224            74068            71716            76996 
 -7.1903375e+001          2631696            70640            75168            73036            72660            70340            76340            76744            75964            73140            70060            67812            71608            70884            69052            69332            71284            68144            67784            69192            68376            70168            73280            69444            82764            75132            70136            75508            72888            83980            85984            73792            77056            71224            74068            71716            76996 
 -7.1507244e+001          2631696            70640            75168            73036            72660            70340            76340            76744            75964            73140            70060            67812            71608            70884            69052            69332            71284            68144            67784            69192            68376            70168            73280            69444            82764            75132            70136            75508            72888            83980            85984            73792            77056            71224            74068            71716            76996 
 -7.1111017e+001          2631700            70640            75168            73036            72660            70340            76340            76744            75964            73140            70060            67812            71608            70884            69052            69332            71284            68144            67784            69192            68376            70168            73280            69444            82764            75132            70136            75508            72888            83980            85984            73792            77056            71224            74068            71720            76996 
 -7.0714667e+001          2631816            70640            75168            73036            72660            70340            76340            76744            75964            73140            70060            67812            71608            70884            69052            69332            71284            68144            67784            69192            68376            70168            73280            69444            82764            75132            70136            75508            72888            83980            85984            73792            77056            71224            74184            71720            76996 
 -7.0318169e+001          2631816            70640            75168            73036            72660            70340            76340            76744            75964            73140            70060            67812            71608            70884            69052            69332            71284            68144            67784            69192            68376            70168            73280            69444            82764            75132            70136            75508            72888            83980            85984            73792            77056            71224            74184            71720            76996 
 -6.9921499e+001          2632144            70640            75168            73036            72660            70340            76340            76744            75964            73140            70060            67812            71608            70884            69052            69332            71284            68144            67784            69192            68636            70168            73280            69444            82764            75132            70136            75508            72888            83980            85984            73792            77056            71224            74184            71788            76996 
 -6.9524630e+001          2632144            70640            75168            73036            72660            70340            76340            76744            75964            73140            70060            67812            71608            70884            69052            69332            71284            68144            67784            69192            68636            70168            73280            69444            82764            75132            70136            75508            72888            83980            85984            73792            77056            71224            74184            71788            76996 
 -6.9127536e+001          2632144            70640            75168            73036            72660            70340            76340            76744            75964            73140            70060            67812            71608            70884            69052            69332            71284            68144            67784            69192            68636            70168            73280            69444            82764            75132            70136            75508            72888            83980            85984            73792            77056            71224            74184            71788            76996 
 -6.8730192e+001          2632212            70640            75168            73036            72660            70340            76340            76744            75964            73140            70060            67812            71608            70884            69052            69332            71284            68144            67784            69192            68636            70168            73280            69444            82764            75132            70136            75508            72888            83980            85984            73792            77056            71224            74184            71856            76996 
 -6.8332571e+001          2632364            70640            75168            73036            72660            70340            76340            76744            75964            73140            70060            67812            71608            70884            69052            69332            71284            68144            67784            69192            68636            70168            73280            69448            82764            75132            70136            75656            72888            83980            85984            73792            77056            71224            74184            71856            76996 
 -6.7934647e+001          2632364            70640            75168            73036            72660            70340            76340            76744            75964            73140            70060            67812            71608            70884            69052            69332            71284            68144            67784            69192            68636            70168            73280            69448            82764            75132            70136            75656            72888            83980            85984            73792            77056            71224            74184            71856            76996 
 -6.7536393e+001          2632368            70640            75168            73036            72660            70340            76340            76744            75964            73140            70060            67812            71608            70884            69052            69332            71284            68144            67784            69192            68636            70168            73280            69448            82764            75136            70136            75656            72888            83980            85984            73792            77056            71224            74184            71856            76996 
 -6.7137781e+001          2644960            70640            75168            73036            72660            70340            76340            76744            75964            73140            70460            67816            71608            70884            69052            69336            71284            68144            67784            69192            68640            70168            73280            69448            83164            75136            70136            75656            73692            83980            85984            74328            77056            71224            74184            82228            77064 
 -6.6738785e+001          2644964            70640            75168            73036            72660            70340            76340            76744            75964            73140            70460            67816            71608            70888            69052            69336            71284            68144            67784            69192            68640            70168            73280            69448            83164            75136            70136            75656            73692            83980            85984            74328            77056            71224            74184            82228            77064 
 -6.6339376e+001          2644968            70640            75168            73036            72660            70340            76340            76744            75964            73140            70460            67816            71608            70888            69052            69336            71284            68144            67784            69192            68640            70168            73280            69452            83164            75136            70136            75656            73692            83980            85984            74328            77056            71224            74184            82228            77064 
 -6.5939526e+001          2645240            70640            75168            73036            72664            70340            76340            76744            75964            73140            70460            67816            71608            70888            69052            69336            71284            68144            67784            69192            68640            70168            73280            69452            83164            75136            70136            75656            73692            83980            85984            74596            77056            71224            74184            82228            77064 
 -6.5539208e+001          2645784            70640            75168            73036            72664            70340            76340            76744            75964            73140            70460            68076            71608            70888            69052            69336            71284            68144            67784            69192            68640            70184            73280            69452            83164            75136            70136            75656            73692            83980            85984            74864            77056            71224            74184            82228            77064 
 -6.5138391e+001          2645784            70640            75168            73036            72664            70340            76340            76744            75964            73140            70460            68076            71608            70888            69052            69336            71284            68144            67784            69192            68640            70184            73280            69452            83164            75136            70136            75656            73692            83980            85984            74864            77056            71224            74184            82228            77064 
 -6.4737047e+001          2645784            70640            75168            73036            72664            70340            76340            76744            75964            73140            70460            68076            71608            70888            69052            69336            71284            68144            67784            69192            68640            70184            73280            69452            83164            75136            70136            75656            73692            83980            85984            74864            77056            71224            74184            82228            77064 
 -6.4335147e+001          2646048            70640            75168            73296            72664            70340            76340            76744            75964            73140            70460            68076            71608            70888            69052            69336            71284            68144            67784            69192            68640            70184            73280            69452            83164            75136            70136            75656            73692            83980            85984            74868            77056            71224            74184            82228            77064 
 -6.3932659e+001          2646048            70640            75168            73296            72664            70340            76340            76744            75964            73140            70460            68076            71608            70888            69052            69336            71284            68144            67784            69192            68640            70184            73280            69452            83164            75136            70136            75656            73692            83980            85984            74868            77056            71224            74184            82228            77064 
 -6.3529554e+001          2646580            70640            75432            73296            72664            70340            76340            76744            75964            73140            70460            68076            71608            70888            69052            69336            71544            68148            67784            69192            68640            70184            73280            69452            83164            75136            70136            75656            73696            83980            85984            74868            77056            71224            74184            82228            77064 
 -6.3125800e+001          2647264            70640            75432            73296            72664            70340            76340            76744            75964            73140            70460            68076            71608            70888            69052            69336            71544            68148            67784            69192            68640            70184            73284            69452            83164            75136            70136            75656            73696            83980            85984            75548            77056            71224            74184            82228            77064 
 -6.2721365e+001          2647264            70640            75432            73296            72664            70340            76340            76744            75964            73140            70460            68076            71608            70888            69052            69336            71544            68148            67784            69192            68640            70184            73284            69452            83164            75136            70136            75656            73696            83980            85984            75548            77056            71224            74184            82228            77064 
 -6.2316218e+001          2647264            70640            75432            73296            72664            70340            76340            76744            75964            73140            70460            68076            71608            70888            69052            69336            71544            68148            67784            69192            68640            70184            73284            69452            83164            75136            70136            75656            73696            83980            85984            75548            77056            71224            74184            82228            77064 
 -6.1910327e+001          2647524            70640            75432            73296            72664            70340            76340            76744            75964            73140            70460            68076            71608            70888            69052            69336            71544            68148            67784            69192            68640            70184            73284            69452            83164            75136            70136            75656            73696            83980            85984            75808            77056            71224            74184            82228            77064 
 -6.1503657e+001          2647524            70640            75432            73296            72664            70340            76340            76744            75964            73140            70460            68076            71608            70888            69052            69336            71544            68148            67784            69192            68640            70184            73284            69452            83164            75136            70136            75656            73696            83980            85984            75808            77056            71224            74184            82228            77064 
 -6.1096174e+001          2647524            70640            75432            73296            72664            70340            76340            76744            75964            73140            70460            68076            71608            70888            69052            69336            71544            68148            67784            69192            68640            70184            73284            69452            83164            75136            70136            75656            73696            83980            85984            75808            77056            71224            74184            82228            77064 
 -6.0687843e+001          2647524            70640            75432            73296            72664            70340            76340            76744            75964            73140            70460            68076            71608            70888            69052            69336            71544            68148            67784            69192            68640            70184            73284            69452            83164            75136            70136            75656            73696            83980            85984            75808            77056            71224            74184            82228            77064 
 -6.0278628e+001          2666260            70912            75432            73428            72776            70340            76716            76744            75964            73140            70460            68564            71608            70888            72004            70140            72892            77852            69128            69192            68640            70456            73284            69720            83164            75136            70136            75656            73848            84020            85984            75808            77056            71224            74184            82228            77536 
 -5.9868494e+001          2667644            70912            75432            73428            72776            70340            76716            76744            75968            73140            70464            68564            71608            70888            72416            70408            73316            77852            69396            69192            68640            70456            73284            69720            83164            75136            70136            75656            73848            84020            85984            75808            77056            71224            74188            82228            77536 
 -5.9457406e+001          2667920            70912            75432            73428            72776            70340            76716            76744            75968            73140            70464            68564            71612            70888            72416            70408            73316            77852            69664            69192            68640            70456            73284            69720            83164            75136            70136            75660            73848            84020            85984            75808            77056            71224            74188            82228            77536 
 -5.9045324e+001          2668324            70912            75432            73428            72776            70340            76716            76744            75968            73140            70464            68564            71612            70888            72684            70408            73316            77852            69664            69192            68640            70524            73284            69720            83164            75136            70136            75660            73848            84088            85984            75808            77056            71224            74188            82228            77536 
 -5.8632213e+001          2668324            70912            75432            73428            72776            70340            76716            76744            75968            73140            70464            68564            71612            70888            72684            70408            73316            77852            69664            69192            68640            70524            73284            69720            83164            75136            70136            75660            73848            84088            85984            75808            77056            71224            74188            82228            77536 
 -5.8218031e+001          2669140            70912            75432            73428            72776            70340            76716            76744            75968            73140            70732            68564            71612            70888            72824            70408            73724            77852            69664            69192            68640            70524            73284            69720            83164            75136            70136            75660            73848            84088            85984            75808            77056            71224            74188            82228            77536 
 -5.7802740e+001          2669408            70912            75432            73428            72776            70340            76716            76744            75968            73140            70732            68564            71612            70888            73092            70408            73724            77852            69664            69192            68640            70524            73284            69720            83164            75136            70136            75660            73848            84088            85984            75808            77056            71224            74188            82228            77536 
 -5.7386300e+001          2670140            70912            75432            73428            72776            70524            76716            76744            75968            73140            70732            68564            71612            70888            73232            70408            74132            77852            69664            69192            68640            70524            73284            69720            83164            75136            70136            75660            73848            84088            85984            75808            77056            71224            74188            82228            77536 
 -5.6968657e+001          2670232            70912            75432            73428            72776            70616            76716            76744            75968            73140            70732            68564            71612            70888            73232            70408            74132            77852            69664            69192            68640            70524            73284            69720            83164            75136            70136            75660            73848            84088            85984            75808            77056            71224            74188            82228            77536 
 -5.6549777e+001          2670232            70912            75432            73428            72776            70616            76716            76744            75968            73140            70732            68564            71612            70888            73232            70408            74132            77852            69664            69192            68640            70524            73284            69720            83164            75136            70136            75660            73848            84088            85984            75808            77056            71224            74188            82228            77536 
 -5.6129618e+001          2670972            70912            75636            73428            72776            70616            76716            76744            75968            73140            70732            68564            71612            70888            73500            70408            74400            77852            69664            69192            68640            70524            73284            69720            83164            75136            70136            75660            73848            84088            85984            75808            77056            71224            74188            82228            77536 
 -5.5708134e+001          2670972            70912            75636            73428            72776            70616            76716            76744            75968            73140            70732            68564            71612            70888            73500            70408            74400            77852            69664            69192            68640            70524            73284            69720            83164            75136            70136            75660            73848            84088            85984            75808            77056            71224            74188            82228            77536 
 -5.5285280e+001          2681060            71180            75704            73924            73036            74660            76720            76744            75968            75252            71804            68704            71612            71156            73768            70408            74400            77852            69664            69192            68912            70600            73284            69720            83168            75136            70136            75660            73848            84556            85984            76076            77056            71224            74188            82228            77536 
 -5.4860997e+001          2681900            71180            75704            74056            73036            74660            76720            76744            75968            75592            71804            68972            71612            71156            73868            70408            74400            77852            69664            69192            68912            70600            73284            69720            83168            75136            70136            75660            73848            84556            85984            76076            77056            71224            74188            82228            77536 
 -5.4435240e+001          2682308            71180            75704            74056            73036            74660            76720            76744            75968            76000            71804            68972            71612            71156            73868            70408            74400            77852            69664            69192            68912            70600            73284            69720            83168            75136            70136            75660            73848            84556            85984            76076            77056            71224            74188            82228            77536 
 -5.4007966e+001          2682308            71180            75704            74056            73036            74660            76720            76744            75968            76000            71804            68972            71612            71156            73868            70408            74400            77852            69664            69192            68912            70600            73284            69720            83168            75136            70136            75660            73848            84556            85984            76076            77056            71224            74188            82228            77536 
 -5.3666147e+001          2682844            71180            75704            74056            73036            74660            76720            76744            75968            76000            71804            69240            71612            71156            73868            70676            74400            77852            69664            69192            68912            70600            73284            69720            83168            75136            70136            75660            73848            84556            85984            76076            77056            71224            74188            82228            77536 
 -5.3238873e+001          2683640            71180            75704            74056            73036            74660            76720            76744            75968            76000            71804            69776            71612            71156            74128            70676            74400            77852            69664            69192            68912            70600            73284            69720            83168            75136            70136            75660            73848            84556            85984            76076            77056            71224            74188            82228            77536 
 -5.2897054e+001          2683908            71180            75704            74056            73036            74660            76720            76744            75968            76000            71804            69776            71612            71156            74128            70944            74400            77852            69664            69192            68912            70600            73284            69720            83168            75136            70136            75660            73848            84556            85984            76076            77056            71224            74188            82228            77536 
 -5.2469780e+001          2684180            71180            75704            74056            73036            74660            76720            76744            75968            76000            71804            69776            71612            71156            74128            71216            74400            77852            69664            69192            68912            70600            73284            69720            83168            75136            70136            75660            73848            84556            85984            76076            77056            71224            74188            82228            77536 
 -5.2127961e+001          2684448            71180            75704            74056            73036            74660            76720            76744            75968            76000            71804            69776            71612            71156            74128            71484            74400            77852            69664            69192            68912            70600            73284            69720            83168            75136            70136            75660            73848            84556            85984            76076            77056            71224            74188            82228            77536 
 -5.1700687e+001          2684984            71180            75704            74056            73036            74660            76720            76744            75968            76000            71804            70044            71612            71156            74128            71752            74400            77852            69664            69192            68912            70600            73284            69720            83168            75136            70136            75660            73848            84556            85984            76076            77056            71224            74188            82228            77536 
 -5.1358868e+001          2685392            71180            75704            74056            73036            74660            76720            76744            75968            76000            71804            70452            71612            71156            74128            71752            74400            77852            69664            69192            68912            70600            73284            69720            83168            75136            70136            75660            73848            84556            85984            76076            77056            71224            74188            82228            77536 
 -5.0931594e+001          2685392            71180            75704            74056            73036            74660            76720            76744            75968            76000            71804            70452            71612            71156            74128            71752            74400            77852            69664            69192            68912            70600            73284            69720            83168            75136            70136            75660            73848            84556            85984            76076            77056            71224            74188            82228            77536 
 -5.0589775e+001          2685660            71180            75704            74056            73036            74660            76720            76744            75968            76000            71804            70452            71612            71156            74128            72020            74400            77852            69664            69192            68912            70600            73284            69720            83168            75136            70136            75660            73848            84556            85984            76076            77056            71224            74188            82228            77536 
 -5.0162501e+001          2685660            71180            75704            74056            73036            74660            76720            76744            75968            76000            71804            70452            71612            71156            74128            72020            74400            77852            69664            69192            68912            70600            73284            69720            83168            75136            70136            75660            73848            84556            85984            76076            77056            71224            74188            82228            77536 
 -4.9820682e+001          2685928            71180            75704            74056            73036            74660            76720            76744            75968            76000            71804            70452            71612            71156            74128            72288            74400            77852            69664            69192            68912            70600            73284            69720            83168            75136            70136            75660            73848            84556            85984            76076            77056            71224            74188            82228            77536 
 -4.9393408e+001          2686004            71180            75704            74056            73036            74736            76720            76744            75968            76000            71804            70452            71612            71156            74128            72288            74400            77852            69664            69192            68912            70600            73284            69720            83168            75136            70136            75660            73848            84556            85984            76076            77056            71224            74188            82228            77536 
 -4.9051589e+001          2686424            71180            75704            74056            73036            74736            76720            76744            75968            76004            71804            70452            71612            71156            74128            72700            74400            77852            69664            69192            68912            70600            73284            69720            83168            75136            70136            75660            73848            84556            85984            76076            77056            71224            74188            82232            77536 
 -4.8624315e+001          2686424            71180            75704            74056            73036            74736            76720            76744            75968            76004            71804            70452            71612            71156            74128            72700            74400            77852            69664            69192            68912            70600            73284            69720            83168            75136            70136            75660            73848            84556            85984            76076            77056            71224            74188            82232            77536 
 -4.8282496e+001          2686424            71180            75704            74056            73036            74736            76720            76744            75968            76004            71804            70452            71612            71156            74128            72700            74400            77852            69664            69192            68912            70600            73284            69720            83168            75136            70136            75660            73848            84556            85984            76076            77056            71224            74188            82232            77536 
 -4.7855222e+001          2686428            71180            75704            74056            73036            74736            76720            76748            75968            76004            71804            70452            71612            71156            74128            72700            74400            77852            69664            69192            68912            70600            73284            69720            83168            75136            70136            75660            73848            84556            85984            76076            77056            71224            74188            82232            77536 
 -4.7513403e+001          2686840            71180            75704            74056            73036            74736            76720            76748            75968            76004            71804            70452            71612            71156            74128            73112            74400            77852            69664            69192            68912            70600            73284            69720            83168            75136            70136            75660            73848            84556            85984            76076            77056            71224            74188            82232            77536 
 -4.7086129e+001          2686844            71180            75704            74056            73036            74736            76720            76748            75968            76004            71804            70452            71612            71156            74132            73112            74400            77852            69664            69192            68912            70600            73284            69720            83168            75136            70136            75660            73848            84556            85984            76076            77056            71224            74188            82232            77536 
 -4.6744310e+001          2686844            71180            75704            74056            73036            74736            76720            76748            75968            76004            71804            70452            71612            71156            74132            73112            74400            77852            69664            69192            68912            70600            73284            69720            83168            75136            70136            75660            73848            84556            85984            76076            77056            71224            74188            82232            77536 
 -4.6317036e+001          2687112            71180            75704            74056            73036            74736            76720            76748            75968            76004            71804            70452            71612            71156            74132            73380            74400            77852            69664            69192            68912            70600            73284            69720            83168            75136            70136            75660            73848            84556            85984            76076            77056            71224            74188            82232            77536 
 -4.5975216e+001          2687252            71180            75704            74056            73036            74736            76720            76748            75968            76004            71804            70452            71612            71156            74132            73520            74400            77852            69664            69192            68912            70600            73284            69720            83168            75136            70136            75660            73848            84556            85984            76076            77056            71224            74188            82232            77536 
 -4.5547943e+001          2687520            71180            75704            74056            73036            74736            76720            76748            75968            76004            71804            70452            71612            71156            74132            73788            74400            77852            69664            69192            68912            70600            73284            69720            83168            75136            70136            75660            73848            84556            85984            76076            77056            71224            74188            82232            77536 
 -4.5206123e+001          2687520            71180            75704            74056            73036            74736            76720            76748            75968            76004            71804            70452            71612            71156            74132            73788            74400            77852            69664            69192            68912            70600            73284            69720            83168            75136            70136            75660            73848            84556            85984            76076            77056            71224            74188            82232            77536 
 -4.4778850e+001          2687520            71180            75704            74056            73036            74736            76720            76748            75968            76004            71804            70452            71612            71156            74132            73788            74400            77852            69664            69192            68912            70600            73284            69720            83168            75136            70136            75660            73848            84556            85984            76076            77056            71224            74188            82232            77536 
 -4.4437030e+001          2691056            71220            75704            74056            73036            74736            76720            77256            76100            76004            71804            70452            71612            71160            74132            74188            74400            77852            69664            69192            69200            70600            73648            70152            83168            75492            70204            75664            73848            84624            85984            76076            77392            71492            74456            82232            77536 
 -4.4009756e+001          2691284            71220            75704            74056            73036            74736            76720            77256            76100            76004            71804            70452            71612            71160            74132            74188            74400            77852            69664            69192            69296            70600            73648            70152            83168            75492            70204            75664            73848            84624            85984            76208            77392            71492            74456            82232            77536 
 -4.3667937e+001          2691284            71220            75704            74056            73036            74736            76720            77256            76100            76004            71804            70452            71612            71160            74132            74188            74400            77852            69664            69192            69296            70600            73648            70152            83168            75492            70204            75664            73848            84624            85984            76208            77392            71492            74456            82232            77536 
 -4.3240663e+001          2691288            71220            75704            74056            73036            74736            76720            77256            76100            76004            71808            70452            71612            71160            74132            74188            74400            77852            69664            69192            69296            70600            73648            70152            83168            75492            70204            75664            73848            84624            85984            76208            77392            71492            74456            82232            77536 
 -4.2898844e+001          2691288            71220            75704            74056            73036            74736            76720            77256            76100            76004            71808            70452            71612            71160            74132            74188            74400            77852            69664            69192            69296            70600            73648            70152            83168            75492            70204            75664            73848            84624            85984            76208            77392            71492            74456            82232            77536 
 -4.2471570e+001          2691556            71220            75704            74056            73036            74736            76720            77256            76100            76004            71808            70452            71612            71160            74132            74188            74400            77852            69664            69192            69296            70600            73648            70152            83168            75760            70204            75664            73848            84624            85984            76208            77392            71492            74456            82232            77536 
 -4.2129751e+001          2691556            71220            75704            74056            73036            74736            76720            77256            76100            76004            71808            70452            71612            71160            74132            74188            74400            77852            69664            69192            69296            70600            73648            70152            83168            75760            70204            75664            73848            84624            85984            76208            77392            71492            74456            82232            77536 
 -4.1702477e+001          2691556            71220            75704            74056            73036            74736            76720            77256            76100            76004            71808            70452            71612            71160            74132            74188            74400            77852            69664            69192            69296            70600            73648            70152            83168            75760            70204            75664            73848            84624            85984            76208            77392            71492            74456            82232            77536 
 -4.1360658e+001          2691556            71220            75704            74056            73036            74736            76720            77256            76100            76004            71808            70452            71612            71160            74132            74188            74400            77852            69664            69192            69296            70600            73648            70152            83168            75760            70204            75664            73848            84624            85984            76208            77392            71492            74456            82232            77536 
 -4.0933384e+001          2691556            71220            75704            74056            73036            74736            76720            77256            76100            76004            71808            70452            71612            71160            74132            74188            74400            77852            69664            69192            69296            70600            73648            70152            83168            75760            70204            75664            73848            84624            85984            76208            77392            71492            74456            82232            77536 
 -4.0746599e+001          2702388            71220            75704            74056            73440            75136            76720            77388            76100            76004            71808            70452            71880            71160            74132            74188            74400            77852            69664            69192            69296            70600            73648            70156            83248            75760            70208            75664            73848            84624            85984            76208            77392            71492            74456            82232            87076 
 -4.0513118e+001          2702712            71220            75704            74056            73440            75136            76720            77388            76100            76004            71808            70452            71880            71160            74132            74188            74404            77852            69664            69192            69296            70600            73648            70156            83248            75760            70208            75796            73848            84624            85984            76208            77392            71492            74456            82232            87264 
 -4.0221266e+001          2702828            71220            75704            74056            73440            75136            76720            77388            76100            76008            71808            70452            71880            71160            74132            74188            74404            77852            69664            69192            69296            70600            73648            70156            83248            75760            70208            75796            73848            84624            85984            76208            77392            71492            74456            82232            87376 
 -3.9856451e+001          2702940            71220            75704            74056            73440            75136            76720            77388            76100            76008            71808            70452            71880            71160            74132            74188            74404            77852            69664            69192            69296            70600            73648            70156            83248            75760            70208            75796            73848            84624            85984            76208            77392            71492            74456            82232            87488 
 -3.9400432e+001          2702948            71220            75704            74056            73440            75136            76720            77388            76100            76008            71808            70452            71884            71160            74132            74188            74404            77852            69668            69192            69296            70600            73648            70156            83248            75760            70208            75796            73848            84624            85984            76208            77392            71492            74456            82232            87488 
 -3.9035617e+001          2703216            71220            75704            74056            73440            75136            76720            77388            76100            76008            71808            70452            71884            71428            74132            74188            74404            77852            69668            69192            69296            70600            73648            70156            83248            75760            70208            75796            73848            84624            85984            76208            77392            71492            74456            82232            87488 
 -3.8579599e+001          2703220            71220            75704            74056            73440            75136            76720            77388            76100            76008            71808            70452            71884            71428            74132            74188            74404            77852            69668            69192            69296            70600            73648            70156            83248            75760            70208            75796            73848            84624            85984            76208            77392            71492            74456            82232            87492 
 -3.8214784e+001          2703220            71220            75704            74056            73440            75136            76720            77388            76100            76008            71808            70452            71884            71428            74132            74188            74404            77852            69668            69192            69296            70600            73648            70156            83248            75760            70208            75796            73848            84624            85984            76208            77392            71492            74456            82232            87492 
 -3.7758765e+001          2703232            71220            75704            74056            73440            75136            76720            77388            76100            76008            71808            70452            71884            71440            74132            74188            74404            77852            69668            69192            69296            70600            73648            70156            83248            75760            70208            75796            73848            84624            85984            76208            77392            71492            74456            82232            87492 
 -3.7393951e+001          2703232            71220            75704            74056            73440            75136            76720            77388            76100            76008            71808            70452            71884            71440            74132            74188            74404            77852            69668            69192            69296            70600            73648            70156            83248            75760            70208            75796            73848            84624            85984            76208            77392            71492            74456            82232            87492 
 -3.6937932e+001          2703768            71220            75704            74056            73440            75136            76720            77388            76100            76008            71808            70452            71884            71976            74132            74188            74404            77852            69668            69192            69296            70600            73648            70156            83248            75760            70208            75796            73848            84624            85984            76208            77392            71492            74456            82232            87492 
 -3.6573117e+001          2703768            71220            75704            74056            73440            75136            76720            77388            76100            76008            71808            70452            71884            71976            74132            74188            74404            77852            69668            69192            69296            70600            73648            70156            83248            75760            70208            75796            73848            84624            85984            76208            77392            71492            74456            82232            87492 
 -3.6117099e+001          2703768            71220            75704            74056            73440            75136            76720            77388            76100            76008            71808            70452            71884            71976            74132            74188            74404            77852            69668            69192            69296            70600            73648            70156            83248            75760            70208            75796            73848            84624            85984            76208            77392            71492            74456            82232            87492 
 -3.5752284e+001          2704296            71220            75704            74056            73440            75136            77056            77388            76100            76008            71808            70452            71884            71976            74132            74188            74516            77852            69668            69192            69296            70600            73648            70156            83248            75760            70208            75796            73848            84624            85984            76208            77392            71492            74456            82232            87572 
 -3.5460432e+001          2704568            71220            75704            74056            73440            75136            77056            77388            76100            76008            71808            70452            71884            72248            74132            74188            74516            77852            69668            69192            69296            70600            73648            70156            83248            75760            70208            75796            73848            84624            85984            76208            77392            71492            74456            82232            87572 
 -3.5095617e+001          2704568            71220            75704            74056            73440            75136            77056            77388            76100            76008            71808            70452            71884            72248            74132            74188            74516            77852            69668            69192            69296            70600            73648            70156            83248            75760            70208            75796            73848            84624            85984            76208            77392            71492            74456            82232            87572 
 -3.4803765e+001          2704700            71220            75704            74056            73440            75136            77056            77388            76100            76008            71808            70452            71884            72248            74132            74188            74516            77852            69668            69192            69296            70600            73648            70156            83248            75760            70208            75796            73848            84624            85984            76208            77392            71492            74456            82232            87704 
 -3.4438950e+001          2704928            71220            75704            74056            73440            75136            77056            77388            76100            76008            71808            70452            71884            72388            74132            74188            74516            77852            69668            69192            69296            70600            73648            70156            83336            75760            70208            75796            73848            84624            85984            76208            77392            71492            74456            82232            87704 
 -3.4147099e+001          2704928            71220            75704            74056            73440            75136            77056            77388            76100            76008            71808            70452            71884            72388            74132            74188            74516            77852            69668            69192            69296            70600            73648            70156            83336            75760            70208            75796            73848            84624            85984            76208            77392            71492            74456            82232            87704 
 -3.3782284e+001          2704928            71220            75704            74056            73440            75136            77056            77388            76100            76008            71808            70452            71884            72388            74132            74188            74516            77852            69668            69192            69296            70600            73648            70156            83336            75760            70208            75796            73848            84624            85984            76208            77392            71492            74456            82232            87704 
 -3.3490432e+001          2704928            71220            75704            74056            73440            75136            77056            77388            76100            76008            71808            70452            71884            72388            74132            74188            74516            77852            69668            69192            69296            70600            73648            70156            83336            75760            70208            75796            73848            84624            85984            76208            77392            71492            74456            82232            87704 
 -3.3125617e+001          2705196            71220            75704            74056            73440            75136            77056            77388            76100            76008            71808            70452            71884            72656            74132            74188            74516            77852            69668            69192            69296            70600            73648            70156            83336            75760            70208            75796            73848            84624            85984            76208            77392            71492            74456            82232            87704 
 -3.2833765e+001          2705464            71220            75704            74056            73440            75136            77056            77388            76100            76008            71808            70452            71884            72924            74132            74188            74516            77852            69668            69192            69296            70600            73648            70156            83336            75760            70208            75796            73848            84624            85984            76208            77392            71492            74456            82232            87704 
 -3.2468950e+001          2705740            71220            75704            74056            73440            75136            77056            77388            76100            76008            71808            70452            71884            73064            74132            74188            74516            77852            69668            69192            69296            70600            73648            70156            83336            75760            70208            75796            73848            84624            85984            76208            77392            71492            74456            82232            87840 
 -3.2177098e+001          2705740            71220            75704            74056            73440            75136            77056            77388            76100            76008            71808            70452            71884            73064            74132            74188            74516            77852            69668            69192            69296            70600            73648            70156            83336            75760            70208            75796            73848            84624            85984            76208            77392            71492            74456            82232            87840 
 -3.1812284e+001          2705740            71220            75704            74056            73440            75136            77056            77388            76100            76008            71808            70452            71884            73064            74132            74188            74516            77852            69668            69192            69296            70600            73648            70156            83336            75760            70208            75796            73848            84624            85984            76208            77392            71492            74456            82232            87840 
 -3.1520432e+001          2706220            71220            75708            74056            73440            75136            77056            77388            76100            76216            71808            70452            71884            73332            74132            74188            74516            77852            69668            69192            69296            70600            73648            70156            83336            75760            70208            75796            73848            84624            85984            76208            77392            71492            74456            82232            87840 
 -3.1155617e+001          2706508            71220            75708            74056            73440            75136            77056            77388            76100            76216            71808            70452            71884            73332            74132            74188            74516            77852            69668            69192            69296            70600            73648            70156            83336            76048            70208            75796            73848            84624            85984            76208            77392            71492            74456            82232            87840 
 -3.0863765e+001          2706508            71220            75708            74056            73440            75136            77056            77388            76100            76216            71808            70452            71884            73332            74132            74188            74516            77852            69668            69192            69296            70600            73648            70156            83336            76048            70208            75796            73848            84624            85984            76208            77392            71492            74456            82232            87840 
 -3.0498950e+001          2706512            71220            75708            74056            73440            75136            77056            77388            76100            76216            71808            70452            71884            73332            74132            74188            74516            77852            69672            69192            69296            70600            73648            70156            83336            76048            70208            75796            73848            84624            85984            76208            77392            71492            74456            82232            87840 
 -3.0207098e+001          2711132            71220            75796            74056            73440            75136            77056            77388            76200            76216            71808            70452            71884            73600            74132            74188            74516            77852            69672            69192            69300            70600            74048            70156            83448            76048            70208            75832            73848            84624            85984            76208            77392            71492            74456            85712            87972 
 -2.9842283e+001          2711260            71220            75796            74056            73440            75136            77056            77388            76200            76216            71808            70452            71884            73600            74132            74188            74516            77852            69672            69192            69300            70600            74048            70156            83448            76048            70208            75832            73848            84624            85984            76208            77392            71492            74456            85840            87972 
 -2.9550432e+001          2711264            71220            75796            74056            73440            75136            77056            77388            76200            76216            71808            70456            71884            73600            74132            74188            74516            77852            69672            69192            69300            70600            74048            70156            83448            76048            70208            75832            73848            84624            85984            76208            77392            71492            74456            85840            87972 
 -2.9185617e+001          2711264            71220            75796            74056            73440            75136            77056            77388            76200            76216            71808            70456            71884            73600            74132            74188            74516            77852            69672            69192            69300            70600            74048            70156            83448            76048            70208            75832            73848            84624            85984            76208            77392            71492            74456            85840            87972 
 -2.8893765e+001          2711268            71220            75796            74056            73440            75136            77060            77388            76200            76216            71808            70456            71884            73600            74132            74188            74516            77852            69672            69192            69300            70600            74048            70156            83448            76048            70208            75832            73848            84624            85984            76208            77392            71492            74456            85840            87972 
 -2.8528950e+001          2711268            71220            75796            74056            73440            75136            77060            77388            76200            76216            71808            70456            71884            73600            74132            74188            74516            77852            69672            69192            69300            70600            74048            70156            83448            76048            70208            75832            73848            84624            85984            76208            77392            71492            74456            85840            87972 
 -2.8237098e+001          2711388            71220            75796            74056            73440            75136            77060            77388            76200            76216            71808            70456            71884            73600            74132            74188            74516            77852            69672            69192            69300            70600            74048            70156            83448            76048            70208            75832            73848            84624            85984            76208            77392            71492            74456            85960            87972 
 -2.7872283e+001          2711388            71220            75796            74056            73440            75136            77060            77388            76200            76216            71808            70456            71884            73600            74132            74188            74516            77852            69672            69192            69300            70600            74048            70156            83448            76048            70208            75832            73848            84624            85984            76208            77392            71492            74456            85960            87972 
 -2.7580431e+001          2711388            71220            75796            74056            73440            75136            77060            77388            76200            76216            71808            70456            71884            73600            74132            74188            74516            77852            69672            69192            69300            70600            74048            70156            83448            76048            70208            75832            73848            84624            85984            76208            77392            71492            74456            85960            87972 
 -2.7215617e+001          2711388            71220            75796            74056            73440            75136            77060            77388            76200            76216            71808            70456            71884            73600            74132            74188            74516            77852            69672            69192            69300            70600            74048            70156            83448            76048            70208            75832            73848            84624            85984            76208            77392            71492            74456            85960            87972 
 -2.6923765e+001          2711388            71220            75796            74056            73440            75136            77060            77388            76200            76216            71808            70456            71884            73600            74132            74188            74516            77852            69672            69192            69300            70600            74048            70156            83448            76048            70208            75832            73848            84624            85984            76208            77392            71492            74456            85960            87972 
 -2.6558950e+001          2711388            71220            75796            74056            73440            75136            77060            77388            76200            76216            71808            70456            71884            73600            74132            74188            74516            77852            69672            69192            69300            70600            74048            70156            83448            76048            70208            75832            73848            84624            85984            76208            77392            71492            74456            85960            87972 
 -2.6267098e+001          2711388            71220            75796            74056            73440            75136            77060            77388            76200            76216            71808            70456            71884            73600            74132            74188            74516            77852            69672            69192            69300            70600            74048            70156            83448            76048            70208            75832            73848            84624            85984            76208            77392            71492            74456            85960            87972 
 -2.5902283e+001          2711388            71220            75796            74056            73440            75136            77060            77388            76200            76216            71808            70456            71884            73600            74132            74188            74516            77852            69672            69192            69300            70600            74048            70156            83448            76048            70208            75832            73848            84624            85984            76208            77392            71492            74456            85960            87972 
 -2.5610431e+001          2711388            71220            75796            74056            73440            75136            77060            77388            76200            76216            71808            70456            71884            73600            74132            74188            74516            77852            69672            69192            69300            70600            74048            70156            83448            76048            70208            75832            73848            84624            85984            76208            77392            71492            74456            85960            87972 
 -2.5245616e+001          2711388            71220            75796            74056            73440            75136            77060            77388            76200            76216            71808            70456            71884            73600            74132            74188            74516            77852            69672            69192            69300            70600            74048            70156            83448            76048            70208            75832            73848            84624            85984            76208            77392            71492            74456            85960            87972 
 -2.4953765e+001          2711388            71220            75796            74056            73440            75136            77060            77388            76200            76216            71808            70456            71884            73600            74132            74188            74516            77852            69672            69192            69300            70600            74048            70156            83448            76048            70208            75832            73848            84624            85984            76208            77392            71492            74456            85960            87972 
 -2.4588950e+001          2711388            71220            75796            74056            73440            75136            77060            77388            76200            76216            71808            70456            71884            73600            74132            74188            74516            77852            69672            69192            69300            70600            74048            70156            83448            76048            70208            75832            73848            84624            85984            76208            77392            71492            74456            85960            87972 
 -2.4297098e+001          2711520            71220            75796            74056            73440            75136            77060            77388            76200            76216            71808            70456            71884            73600            74132            74188            74516            77852            69804            69192            69300            70600            74048            70156            83448            76048            70208            75832            73848            84624            85984            76208            77392            71492            74456            85960            87972 
 -2.3932283e+001          2711520            71220            75796            74056            73440            75136            77060            77388            76200            76216            71808            70456            71884            73600            74132            74188            74516            77852            69804            69192            69300            70600            74048            70156            83448            76048            70208            75832            73848            84624            85984            76208            77392            71492            74456            85960            87972 
 -2.3640431e+001          2723916            71356            76064            74056            73440            75136            77060            77388            76468            76216            71808            70456            71884            73632            74132            74256            74516            77852            70456            69192            69300            70732            74048            70156            83448            76048            80364            76168            73848            84624            85984            76208            77392            71708            74456            86092            87972 
 -2.3275616e+001          2724184            71356            76064            74056            73440            75136            77060            77388            76468            76216            71808            70456            71884            73632            74132            74256            74516            77852            70724            69192            69300            70732            74048            70156            83448            76048            80364            76168            73848            84624            85984            76208            77392            71708            74456            86092            87972 
 -2.2983764e+001          2724860            71356            76064            74056            73440            75136            77060            77388            76468            76216            71808            70456            71884            73632            74132            74256            74516            77852            71132            69192            69300            70732            74048            70156            83448            76048            80632            76168            73848            84624            85984            76208            77392            71708            74456            86092            87972 
 -2.2618950e+001          2725132            71356            76064            74056            73440            75136            77060            77388            76468            76216            71808            70456            71884            73632            74132            74256            74516            77852            71132            69192            69300            70732            74048            70156            83448            76048            80900            76168            73848            84624            85984            76212            77392            71708            74456            86092            87972 
 -2.2327098e+001          2725484            71356            76064            74056            73440            75136            77060            77388            76468            76216            71808            70456            71884            73716            74132            74256            74516            77852            71400            69192            69300            70732            74048            70156            83448            76048            80900            76168            73848            84624            85984            76212            77392            71708            74456            86092            87972 
 -2.1962283e+001          2725484            71356            76064            74056            73440            75136            77060            77388            76468            76216            71808            70456            71884            73716            74132            74256            74516            77852            71400            69192            69300            70732            74048            70156            83448            76048            80900            76168            73848            84624            85984            76212            77392            71708            74456            86092            87972 
 -2.1670431e+001          2725484            71356            76064            74056            73440            75136            77060            77388            76468            76216            71808            70456            71884            73716            74132            74256            74516            77852            71400            69192            69300            70732            74048            70156            83448            76048            80900            76168            73848            84624            85984            76212            77392            71708            74456            86092            87972 
 -2.1305616e+001          2725652            71356            76064            74056            73440            75136            77060            77388            76468            76216            71808            70456            71884            73716            74132            74256            74516            77852            71400            69192            69300            70732            74048            70156            83448            76048            81068            76168            73848            84624            85984            76212            77392            71708            74456            86092            87972 
 -2.1013764e+001          2725652            71356            76064            74056            73440            75136            77060            77388            76468            76216            71808            70456            71884            73716            74132            74256            74516            77852            71400            69192            69300            70732            74048            70156            83448            76048            81068            76168            73848            84624            85984            76212            77392            71708            74456            86092            87972 
 -2.0780283e+001          2725652            71356            76064            74056            73440            75136            77060            77388            76468            76216            71808            70456            71884            73716            74132            74256            74516            77852            71400            69192            69300            70732            74048            70156            83448            76048            81068            76168            73848            84624            85984            76212            77392            71708            74456            86092            87972 
 -2.0488431e+001          2725652            71356            76064            74056            73440            75136            77060            77388            76468            76216            71808            70456            71884            73716            74132            74256            74516            77852            71400            69192            69300            70732            74048            70156            83448            76048            81068            76168            73848            84624            85984            76212            77392            71708            74456            86092            87972 
 -2.0123616e+001          2725652            71356            76064            74056            73440            75136            77060            77388            76468            76216            71808            70456            71884            73716            74132            74256            74516            77852            71400            69192            69300            70732            74048            70156            83448            76048            81068            76168            73848            84624            85984            76212            77392            71708            74456            86092            87972 
 -1.9831764e+001          3349804            90092            89316            86648            91392            84128           102720            86376            85456           103156            80792            97892            80872           100252            83124           113948            83508            86844           113292            78180            90784            79716            90524            79144            92440            85036           133684            85160            84744            98180            94976            96300            86380           112376            83444            95080           123848 
 -1.9750189e+001          3496656            93524            95816            87116           103600            84128           103548            86376            91944           113220            80792            93328            80872           121588            83124           123912            83508            86844           112348            78180            88084            79716           117096            88152            98480            85036           125012           110920            85248           104636            94976           106104           102160           105812            83444            95080           122932 
 -1.9684928e+001          3504808            93604            96240            87116           103600            84128           104392            86376            92284           113800            80792            93396            80872           121868            83124           124248            83508            86844           112348            78180            87900            79716           117428            89316            98812            85036           125012           113140            85248           104636            94976           106104           103328           105896            83444            95080           123016 
 -1.9538093e+001          3508848            93604            96240            87116           103600            84128           104392            86376            92544           113800            80792            93396            80872           122312            83124           124248            83508            86844           112348            78180            88292            79716           118416            89896            98812            85036           125012           113668            85248           104636            94976           106104           104172           105896            83444            95080           123020 
 -1.9456517e+001          3508740            93604            96240            87116           103372            84128           104392            86376            92544           113800            80792            93396            80872           122312            83124           124248            83508            86844           112348            78180            88292            79716           118416            89896            98812            85036           125012           113668            85248           104636            94976           106208           103936           105896            83444            95080           123272 
 -1.9354548e+001          3508672            93604            96240            87116           103600            84128           104392            86376            92544           113800            80792            93396            80872           122312            83124           124248            83508            86844           112132            78180            88048            79716           118580            89896            98812            85036           125012           113668            85248           104636            94976           106208           103936           105896            83444            95080           123272 
 -1.9282851e+001          3510316            93604            96240            87116           103600            84128           104392            86376            92544           113800            80792            93396            80872           122312            83124           124248            83508            86844           112348            78180            88300            79716           118580            89896            98812            85036           125012           113744            85248           104636            94976           106208           105008           105924            83444            95080           123272 
 -1.9170824e+001          3510412            93604            96240            87116           103600            84128           104392            86376            92544           113800            80792            93396            80872           122312            83124           124248            83508            86844           112168            78180            88300            79716           118800            89896            98812            85036           125012           113744            85248           104636            94976           106208           105008           105980            83444            95080           123272 
 -1.9093028e+001          3509732            93604            96240            87116           103396            84128           104132            86376            92544           113800            80792            93396            80872           122312            83124           124248            83508            86844           112188            78180            88060            79716           118800            89896            98812            85036           125012           113744            85248           104636            94976           106208           105008           105980            83444            95080           123276 
 -1.8952994e+001          4121720           108860           116048           102372           145068            99384           119660           101632           107800           129064            96052           108656            96128           137508            98380           139508            98764           102100           127624            93436           103556            94972           134064           105156           114072           100292           140272           129008           100504           124360           110232           148092           120272           121240            98700           110336           138548 
 -1.8855749e+001          4228000           114972           111664           102372           136640            99384           115460           101632           108320           160500            96052           110708            96128           163092            98380           139532            98764           108328           133880           102804           108424            94972           142340           105156           120944           100292           148032           117608           100504           138332           117228           131060           116736           137116            98700           110336           141608 
 -1.8734192e+001          4234600           114972           111664           102372           139792            99384           115460           101632           108320           160632            96052           110708            96128           163092            98380           139532            98764           108896           133880           103216           108424            94972           142392           105156           121496           100292           148032           117624           100504           138660           118084           131160           116736           137544            98700           110336           141612 
 -1.8585949e+001          4236884           114972           111664           102372           139588            99384           115460           101632           108320           160632            96052           110708            96128           163092            98380           139532            98764           109292           133880           103860           108424            94972           142540           105156           121496           100292           148032           117624           100504           138808           118512           131160           116736           137812            98700           110336           142068 
 -1.8351945e+001          4237984           114972           111664           102372           139812            99544           115460           101632           108320           160632            96052           110708            96128           163092            98380           139532            98764           109292           133900           103860           108428            94972           142540           105316           121496           100292           148032           117632           100504           138944           118268           131160           116736           138444            98700           110336           142068 
 -1.8233502e+001          4244364           115336           111664           102372           139832            99544           115460           101632           108320           160632            96052           111348            96128           163588            98380           140012            98764           109460           133904           104180           108428            95496           142540           105316           121496           100612           147804           118480           100504           139328           118512           131828           116736           138928            98700           110980           142068 
 -1.8085724e+001          4265500           119160           111664           102372           139916            99544           115460           101632           108320           160616            96052           111348            96128           163588            98380           140012            98764           109468           137348           104248           108428            95496           142540           105316           121496           100612           147804           120000           100504           139124           118512           140472           116736           141072            98700           112600           142068 
 -1.7967503e+001          4280740           123320           111664           102372           140044           100504           115460           105604           108320           160616            96052           111348            96128           165048            98380           140332            98764           109468           141376           104268           108428            95496           142540           105316           121496           100612           147808           120076           100504           139196           118512           140512           116736           141072            98700           112600           142068 
 -1.7819970e+001          4314632           139148           111664           102372           140044           100504           115460           105604           108320           161600            96052           111348            96128           165048            98380           140464            98764           109668           156352           104428           108428            95496           142540           105316           121496           100612           147808           120080           100504           139196           118512           142120           116736           141072            98700           112600           142068 
 -1.7701944e+001          4377900           163572           111664           102372           144652           100504           115460           106880           108320           161600            96052           111348            96128           165048            98380           140448            98764           110988           181100           104448           108428            96996           142540           107092           121496           101092           147808           120404           100504           141348           118512           142776           116736           141072            98700           112600           142068 
 -1.7559019e+001          4470376           202848           111664           104308           144828           104060           115460           106880           108320           161600            96052           115536            96128           165048            98380           142500            98764           110988           220384           104448           108428            97704           142540           108252           121496           101092           147808           120404           100504           141348           118512           142776           116736           141212            98700           112600           142068 
 -1.7444679e+001          4567100           250980           111664           104308           144828           104060           115460           106880           108320           161600            96052           115536            96128           165048            98380           142500            98764           110988           268500           104448           108428            97704           142540           108252           121496           101092           147808           120504           100504           141348           118512           142776           116736           141588            98700           112600           142068 
 -1.7340096e+001          4679000           306860           111664           104344           144828           104136           115460           106880           108320           161600            96052           115536            96128           165048            98380           142504            98764           110988           324156           104612           108428            97704           142540           108252           121496           101092           147808           120580           100504           141348           118512           142776           116736           141592            98700           112600           142072 
 -1.7246862e+001          4794920           365152           111664           104344           144828           104136           115460           106880           108320           161600            96052           115536            96128           165048            98380           142504            98764           110988           381596           104612           108428            97704           142540           108252           121496           101092           147808           120588           100504           141348           118512           142776           116736           141772            98700           112600           142072 
 -1.7155794e+001          4888992           416576           111664           104344           144828           104136           109932           106880           108320           161728            96052           115536            96128           165380            98380           142504            98764           111656           432500           106112           108428            97704           142540           101328           121496           102420           147808           120588           100504           141348           118512           142840           116736           141948            98700           112600           142072 
 -1.7062863e+001          4978972           461720           111664           104344           144828           104136           109932           106880           108320           161728            96052           115536            96128           165380            98380           142504            98764           111656           477292           106112           108428            97704           142540           101336           121496           102420           148036           120588           100504           141348           118300           142848           116736           141960            98700           112600           142072 
 -1.6900617e+001          5102812           524132           111664           104348           144724           104136           109944           106880           108320           161728            96052           115536            96128           165384            98380           142392            98764           111656           538980           106180           108428            97704           142544           101348           121496           102420           147808           120664           100504           141348           118300           142852           116736           141968            98700           112600           142064 
 -1.6796688e+001          5168924           556208           111664           104348           144728           104136           110024           106880           108320           161728            96052           115536            96128           165384            98380           142392            98764           111656           570440           106180           108432            97704           142544           101348           121496           102420           148036           122708           100504           141348           118512           142852           116736           141968            98700           112600           142068 
 -1.6685624e+001          5228520           586192           111664           104348           144728           104136           110040           106880           108320           161728            96052           115536            96128           165384            98380           142392            98764           111656           599928           106180           108448            97704           142544           101360           121496           102420           148036           122776           100504           141348           118512           142864           116736           141968            98700           112600           142068 
 -1.6567494e+001          5283508           613036           111664           104348           144736           104136           110056           106880           108320           161728            96052           115536            96128           165384            98380           142392            98764           111656           626192           106180           108448            97704           143568           101376           121496           102420           148036           122776           100504           142368           118300           142872           116736           141968            98700           112600           142068 
 -1.6466095e+001          5319240           634560           111664           104348           144640           104136           110064           106880           108320           157992            96052           115536            96128           161496            98380           142296            98764           111656           647952           106180           108448            97704           143568           101400           121496           102420           148036           122776           100504           142368           118512           142884           116736           141968            98700           112600           142076 
 -1.6323501e+001         17864484           948800           421608           415868           440636           419400           425372           422140           418440          1011744           425012           456168           411648           470176           415216           462744           441960           458588           970972           414956           423704           443132           457984           416704           459428           417680           455536           454992           415760           450884           433776           456044           426644           449484           413964           427864          1009456 
 -1.6260126e+001         17871484           948800           421652           415920           440640           419400           425380           422140           418460          1022120           425664           456656           411648           470184           415216           462744           442952           459060           970972           414964           423704           443520           458116           416704           459176           417680           445460           455216           415760           443068           433776           456044           426652           449484           413964           427864          1020724 
 -1.6180908e+001         17873120           948800           421680           415920           440640           419400           425404           422140           418488          1032228           425664           456836           411648           470184           415312           462744           442952           460080           970972           414988           416784           443520           458120           416732           459428           417684           445500           455340           415760           443100           427288           456056           426684           440992           413964           427864          1032224 
 -1.6081885e+001         17889748           948800           421720           415920           440656           419400           425416           422140           418528          1043196           425664           456580           411648           470184           415312           462488           442952           460080           970972           415016           416820           443488           457848           416732           456276           417684           445508           452236           415760           443124           427356           456056           426684           441020           413964           427864          1044656 
 -1.5903643e+001         17933944           948800           421752           415984           440936           419400           425528           422140           418576          1064056           426116           456580           411648           470184           415312           462488           442952           460080           970972           415072           416904           444528           457832           416780           456280           417684           445548           452236           415760           443196           427412           456056           426760           441076           413964           427864          1065488 
 -1.5824425e+001         17952196           948800           421788           416020           440976           419400           425528           422140           418580          1073044           426116           456648           411648           470184           415312           462488           442952           460080           970972           415072           416944           444528           457832           416780           456280           417684           445592           452240           415760           443200           427412           456056           426784           441080           413964           427864          1074448 
 -1.5725401e+001         17971768           948800           421832           416100           441004           419400           425588           422140           418628          1082308           426116           456648           411648           470184           415408           462488           442952           460080           970972           415092           416988           444528           457832           416780           456280           417684           445592           452240           415760           443244           427412           456060           426788           441132           413964           427864          1084232 
 -1.5601623e+001         17992164           948800           421856           416100           441052           419400           425612           422140           418628          1092160           426116           456648           411648           470184           415408           462488           442952           460080           970972           415116           417016           444648           457816           416796           456280           417684           445592           452240           415760           443244           427468           456060           426788           441188           413964           427864          1094396 
 -1.5446899e+001         18014688           948800           421912           416128           441068           419400           425664           422140           418628          1102692           426116           456864           411648           470184           415408           462488           442952           460080           970972           415160           417020           444764           457816           416840           456280           417684           445592           452240           415760           443288           427508           456060           426812           441236           413964           427864          1105656 
 -1.5323120e+001         18035480           948800           421912           416156           441124           419400           425664           422140           418668          1112680           426116           456864           411648           470184           415408           462488           442952           460080           970972           415224           417020           444764           457816           416864           456280           417684           445644           452240           415760           443340           427568           456060           426864           441292           413964           427864          1115976 
 -1.5168396e+001         18057356           948800           421912           416184           441124           419400           425664           422140           418668          1123352           426116           457024           411648           470184           415408           462488           442952           460080           970972           415224           417044           444764           457816           416924           456280           417684           445644           452240           415760           443340           427576           456060           426864           441292           413964           427864          1126900 
 -1.5053258e+001         22251408          1040900           540712           508340           552428           541568           517824           525076           510800          1226352           510192           533620           503744           545496           507504           539248           524440           535424          1221596           507336           509216           524884           536536           509024           533180           509784           537832          1218160           522220           535528           519712           553744           518988           548580           528416           528836          1224168 
 -1.4909336e+001         22272788          1040900           541324           508436           551692           542064           517856           525980           510836          1226512           510236           533688           503744           545564           507504           539340           524536           535532          1229236           507388           509296           524956           536632           509060           533284           509820           537896          1226800           523276           535600           519744           553008           519136           548588           529736           529420          1224168 
 -1.4749453e+001         22289228          1040900           541484           508492           550936           542064           517704           526400           510884          1226904           510320           533780           503744           545648           507504           539432           524588           535620          1235012           507600           509368           525088           536672           509168           533364           509860           537972          1233372           523368           535636           519748           553880           519212           548684           530644           530008          1224168 
 -1.4621546e+001         22300704          1040900           541484           508584           551800           542064           517964           526400           511004          1226904           510328           533904           503744           545764           507504           539476           524592           535700          1239268           507608           509420           525124           536812           509168           533364           509860           538012          1238332           523368           535728           519748           553884           519388           548684           530644           530008          1224168 
 -1.4519221e+001         22305916          1040900           541484           508596           551800           542064           517968           526400           511004          1226904           510100           533908           503484           545768           507504           539476           524332           535700          1242052           507608           509424           525124           536812           509168           533364           509860           538012          1241468           523368           535732           519756           553884           519388           548684           530644           530008          1224168 
 -1.4391314e+001         22313624          1040900           541684           508596           551800           542184           517968           526400           511004          1226904           510464           534052           503484           545792           507504           539568           524396           535816          1245116           507660           509536           525192           536816           509340           533456           509860           538200          1244460           523108           535736           519804           553884           519388           548684           530644           530056          1224168 
 -1.4288989e+001         22320172          1040900           541832           508596           551848           543608           517972           526796           510744          1226904           510468           534052           503484           545796           507504           539568           524452           535872          1246792           507668           509548           525192           536856           509340           533276           509860           538204          1246824           523368           535772           519856           553884           519388           548684           530644           530452          1224168 
 -1.4161083e+001         22326000          1040900           541980           508596           551848           544652           518028           526796           510744          1226904           510472           534056           503484           545872           507504           539672           524456           535872          1248032           507676           509648           525196           536864           509340           533604           509860           537980          1248820           523368           535920           519720           553884           519444           548684           531504           530452          1224168 
 -1.4058757e+001         22330452          1040900           541716           508600           551848           545652           518028           526796           510744          1227168           510240           534060           503744           545872           507264           539672           524716           535876          1249448           507676           509648           525196           536964           509340           533420           509860           538208          1250232           523460           535920           519924           554008           519444           548684           531504           530452          1224168 
 -1.3930851e+001         22335836          1040900           541932           509052           551848           545656           518036           526796           511004          1227168           510540           534144           503484           546016           507504           539672           524800           535940          1250304           507844           509652           525196           536964           509400           533568           509860           538392          1252372           523444           535924           519984           554008           519624           548684           531504           530452          1224168 
 -1.3828526e+001         22337296          1040900           541932           509052           551848           545656           518304           526796           510748          1227168           510316           534148           503484           546016           507504           539688           524808           535940          1251164           507848           509556           525200           536964           509400           533568           509860           538444          1253380           523444           535940           519780           554008           519624           548684           531504           530452          1224168 
 -1.3700619e+001         22340096          1040900           541756           509060           551848           545656           518308           527192           510876          1227168           510328           534152           503484           546176           507504           539744           524860           535952          1251164           507848           509716           525508           537212           509460           533800           509996           538444          1253380           524028           535944           519984           554060           519780           548684           531504           530452          1224168 
 -1.3598294e+001         22340408          1040900           541756           509060           551848           545656           518308           527192           510876          1227168           510328           534152           503484           546176           507504           539744           524860           535952          1251164           507848           509616           525508           537244           509460           533568           509996           538180          1254120           524028           535944           519984           554060           519780           548684           531608           530452          1224200 
 -1.3470387e+001         22340008          1040900           541756           509060           551848           545656           518308           527192           510888          1227168           510332           534152           503484           546176           507264           539756           524600           535952          1251164           507848           509620           525508           537252           509624           533576           509996           538188          1254120           524028           535944           519984           554060           519660           548684           531608           530452          1224200 
 -1.3368062e+001         22346796          1040900           541524           509064           553996           545656           518468           527192           510896          1227168           510572           534160           503484           546244           507504           539924           525036           535960          1251164           507852           509756           525512           537256           509624           533576           509996           538188          1254120           524028           536024           519784           557552           519672           548684           531608           530452          1224200 
 -1.3240156e+001         22364500          1040900           541756           509064           562384           545656           518468           527192           510900          1227152           510340           534164           503484           546292           507504           539928           525036           536024          1251164           507852           509644           525512           537256           509624           533584           509996           538452          1254120           524028           536028           519940           566212           519900           548684           531608           530452          1224200 
 -1.3137830e+001         22379864          1040900           541756           509064           569696           545496           518480           527192           510904          1227136           510572           534164           503484           546332           507504           539936           525036           536028          1251168           507852           509628           525516           537260           509624           533584           509996           538452          1254860           524028           536028           519956           573524           519672           548668           531716           530452          1224200 
 -1.3009924e+001         22397060          1040900           541756           509076           577184           545496           518484           527192           511760          1227120           510580           534180           503484           546332           507504           539936           525072           536048          1251168           507860           509756           525516           537192           509796           533828           509996           538300          1254860           524028           536032           520168           581368           519900           548652           531716           530584          1224236 
 -1.2852616e+001         22412404          1040900           541692           509076           585168           545496           518484           527192           511764          1227104           510584           534188           503484           546332           507504           539936           525080           536048          1251168           507860           509644           525516           537192           509796           533828           510060           538336          1254860           523756           536032           519964           589212           519976           548636           531716           530584          1224236 
 -1.2726770e+001         22425308          1040900           541692           509076           590868           545564           518484           527192           511768          1227104           510868           534196           503484           546344           507504           539936           525080           536064          1251168           508636           509628           525520           537220           509800           533912           510060           538356          1254860           524012           536032           520172           594648           519976           548636           531716           530584          1224248 
 -1.2626094e+001         22433224          1040900           541676           509088           594956           545564           518484           527192           511508          1227088           510872           534204           503484           546344           507504           539944           525080           536064          1250948           508636           509652           525544           537268           509800           533688           510060           538328          1254964           524012           536048           520176           599004           519976           548620           531716           530584          1224248 
 -1.2500248e+001         22441640          1040900           541528           509088           599848           545516           518484           527192           511508          1227040           510640           534204           503484           546380           507504           539944           524844           536064          1250948           508636           509648           525544           537220           509800           533712           510060           538328          1254964           523900           536048           519972           603900           519752           548572           531716           530584          1224168 
 -1.2342940e+001         22454828          1040900           541316           509096           605556           545516           518484           527192           511508          1227040           510872           534212           503484           546448           507504           539944           524844           536224          1250948           508636           509912           525744           537344           509800           533712           510060           538436          1255064           523900           536048           519972           609604           520056           548572           531716           530952          1224212 
 -1.2217095e+001         22464916          1040900           541320           509096           609644           545516           518560           527192           511508          1227040           510872           534212           503484           546452           507504           540032           524928           536224          1250948           508640           509912           525748           537268           509800           533956           510060           538472          1255808           523900           536116           520180           614228           520056           548572           531716           530956          1224096 
 -1.2116418e+001         22471528          1040900           541532           509112           612952           545388           518560           527192           511508          1227040           510872           534212           503484           546452           507504           540048           524928           536224          1250884           508664           510024           525796           537288           509800           533956           510060           538472          1255808           523644           536116           520212           617508           520056           548612           531668           530956          1224096 
 -1.1990572e+001         22481464          1040980           541316           509196           617460           545388           518560           527192           511516          1227040           510872           534300           503580           546700           507504           540056           524936           536324          1250948           508760           509896           525804           537256           509888           533820           510060           538448          1255808           523900           536196           520244           622136           520056           548620           531652           530956          1224096 
 -1.1833512e+001         22493328          1040980           541532           509212           623012           545372           518568           527192           511524          1227040           510880           534308           503580           546704           507508           540064           524956           536324          1250944           508776           509912           525812           537288           509888           533860           510060           538448          1255808           523900           536240           520264           627840           520064           548764           531652           530956          1224096 
 -1.1707864e+001         22502072          1040980           541532           509224           627240           545372           518584           527192           511536          1227040           510904           534308           503580           546720           507508           540064           524968           536364          1250944           508780           509916           525836           537320           509888           533884           510060           538448          1255912           523900           536260           520112           632068           520076           548848           531652           530956          1224096 
 -1.1607346e+001         22510848          1040980           541516           509240           630984           545372           518660           527192           511552          1227040           510940           534316           503580           546740           507508           540064           524968           536424          1250944           508808           509980           525852           537436           509896           534116           510060           538464          1256016           523900           536508           520176           635812           520168           548848           531652           530956          1224180 
 -1.1481698e+001         22522296          1040980           541500           509240           635752           545372           518836           527192           511812          1227040           510940           534364           503580           546776           507508           540104           524980           536448          1250948           508808           510140           526000           537680           509896           534124           510060           538508          1256120           523884           536508           520348           640924           520136           548992           531652           530956          1224188 
 -1.1325368e+001         22537876          1040980           541500           509252           642528           545372           518844           527192           511552          1227040           510948           534392           503840           546776           507508           540116           524992           536492          1251164           508808           510140           526036           537772           509896           534124           510060           538508          1256224           523884           536508           520552           648564           520520           548992           531656           530956          1224188 
 -1.1200304e+001         22551436          1040980           541368           509252           649324           545164           518868           527192           511564          1226976           511020           534400           503580           546788           507508           540156           525004           536508          1251164           508808           510140           526084           537784           509896           534176           510060           538520          1256224           523820           536528           520552           655908           520520           549072           531448           530956          1224124 
 -1.1100252e+001         22568580          1040980           541380           509252           656644           545256           518868           527192           511564          1226960           510788           534584           503676           546904           507508           540280           525504           536508          1251164           508812           510124           526100           537708           510648           534368           510060           538484          1256224           523820           536496           520552           664068           520520           549056           531448           530956          1224124 
 -1.0975188e+001         22595776          1040980           541380           509252           669456           545256           519136           527192           511572          1226960           510804           534644           503676           547000           507508           540292           525280           536768          1251164           508812           510124           526100           537784           510648           534368           510060           538492          1256224           523820           536604           520552           677764           520520           549056           531448           530956          1224124 
 -1.0818857e+001         22631220          1040980           541380           509252           686444           545256           519168           527192           511608          1226960           511036           534916           503676           547024           507508           540440           525280           536768          1251164           508824           510124           526100           537768           510648           534476           510112           538504          1256224           523820           536736           520568           694996           520520           549156           531448           531020          1224124 
 -1.0693793e+001         22660164          1040980           541380           509256           699700           545256           519180           527192           511904          1226960           511296           535028           503676           547052           507508           540504           525584           536788          1251164           508824           510140           526112           538000           510648           534500           510112           538540          1256964           523820           536840           520596           708284           520628           549156           531448           531020          1224124 
 -1.0537462e+001         22683508          1040980           541548           509256           712044           545064           519180           527300           511916          1226960           511296           535056           503936           547176           507508           540516           525404           536808          1251164           508824           510140           526428           538040           510648           534780           510112           538504          1256964           523820           536840           520408           718748           520508           549156           531448           531080          1223948 
 -1.0460386e+001         22701768          1040980           541380           509256           719448           545064           519184           527300           511944          1226960           512144           535076           503676           547240           507508           540652           525688           536964          1251900           508972           510140           526504           538052           510784           534800           510228           538868          1257684           523820           536844           521052           725304           520852           549156           531332           531080          1223932 
 -1.0389240e+001         22711012          1040980           541292           509256           724328           545064           519184           527300           511944          1226960           512144           535076           503676           547240           507508           540664           525948           536980          1251896           508976           510140           526524           538096           510800           534800           510228           538868          1257684           523820           536860           521080           729332           520852           549160           531316           531080          1223956 
 -1.0241220e+001         23037428          1040980           528836           509256           729460           551532           525980           548164           511944          1225812           526848           546668           504188           566356           507508           540748           525728           536984          1255268           508624           510272           526536           538468           510816           535004           510416           815400          1272108           516500           537224           521080           726096           520856           534016           519820           525000          1226932 
 -1.0185495e+001         23040644          1040980           528872           509256           729460           551532           525764           548164           511944          1225792           527368           546668           503928           566356           507508           540848           525964           537796          1255120           509012           510752           526576           538468           510888           535020           510628           815500          1272108           516532           537236           521080           726168           520856           534444           519908           525216          1226932 
 -1.0084658e+001         23048020          1041152           529252           509908           729460           551856           526276           548168           512032          1225512           527368           546840           503928           566272           507356           542000           526656           537368          1255268           509012           511304           527576           538960           510900           535284           510220           815500          1272284           516584           537616           521168           726168           520888           534580           521024           525348          1226932 
 -9.9962370e+000         23050032          1041152           529876           509528           729460           552260           526076           548376           511872          1225500           527368           546840           504224           566068           507356           542396           526776           537804          1255268           508636           511376           527260           539712           510460           535636           510416           815500          1272476           516528           537564           521092           726168           520992           534904           521080           525084          1226948 
 -9.8534982e+000         23062472          1041152           529964           510044           733168           552524           526300           548376           512496          1226036           527368           546988           504224           567036           507884           541920           526776           538816          1255268           508676           511376           527336           539792           510512           536644           510720           815500          1272488           516568           537684           522044           726280           521256           536072           521112           525120          1226952 
 -9.7461117e+000         23064716          1041152           530028           510020           733464           552524           526300           548376           512496          1225796           527372           546352           504504           567036           507884           541976           526644           538816          1255268           509420           511944           527320           539876           511272           537256           510692           815500          1272488           516632           537616           522100           725848           521368           536036           521172           525216          1226952 
 -9.6896927e+000         23066964          1041152           529836           510016           733784           552524           526616           548376           512516          1225788           527372           546976           504820           567036           508200           542784           527328           538804          1255268           509420           511744           527320           539900           511268           537256           510680           815520          1272456           516632           537640           522124           725844           520528           536072           521172           525240          1226952 
 -9.5976692e+000         23069556          1041492           530076           510088           733784           552872           526988           548716           513100          1225796           527460           546412           504820           566060           508200           542788           525984           538820          1255268           509416           511992           527320           539904           511300           537712           511020           815520          1272800           517004           537660           522124           725888           520528           536080           521180           526320          1227064 
 -9.4953474e+000         23073460          1041492           530572           510212           733588           553248           527084           548716           513176          1225780           527832           545936           505192           566060           507280           542876           525984           539036          1256596           509480           512044           527696           539932           511340           537276           511028           815520          1272800           517024           538408           522144           725888           520528           536228           521692           526332          1227440 
 -9.3608727e+000         23079032          1041492           530808           510212           733784           553248           526616           548716           513716          1226196           527832           545872           505192           566060           507280           542912           526008           539068          1256596           509484           512656           527748           540348           511304           537300           511016           816328          1272800           517024           538800           522940           725888           520528           537236           521712           526464          1227848 
 -9.2556284e+000         23081804          1041492           530808           510212           734016           552448           527032           548164           513716          1227224           528324           545812           505732           566060           507280           542960           526008           539068          1256596           510260           512660           527748           540348           512180           537804           511028           816328          1272768           517580           538108           522984           725888           520572           536460           521884           526404          1227848 
 -9.1592318e+000         23084952          1041492           529952           510216           734212           552448           527032           548164           513716          1227232           529576           545812           505192           566292           507280           542976           526032           539068          1256596           510300           512660           528740           540376           512180           537348           511028           816772          1272720           517672           538992           522984           725888           520596           536548           521884           526464          1228512 
 -9.0687174e+000         23087900          1041492           530036           510920           734212           552508           527032           548296           513216          1227236           529576           545812           505192           566292           508520           543036           526032           539128          1256596           510300           512660           527844           540376           512212           537348           511040           816772          1272720           517744           539028           522984           726456           520644           536632           521888           526468          1229652 
 -8.9658984e+000         23090968          1041492           530672           510952           734212           552508           527032           548200           513324          1227284           529576           545924           505192           566208           508956           543068           526032           539160          1256596           510348           512660           527844           540376           512212           537348           511056           817904          1272720           517744           539132           522984           726456           520644           536704           521888           526468          1230092 
 -8.8556699e+000         23094132          1041492           529820           510956           734640           552504           527032           548296           513324          1227284           529576           545912           505192           566208           508956           543008           526056           539160          1256596           510348           512660           527844           540376           512260           537348           511100           819712          1273440           517796           539132           522984           726456           520644           537540           521916           526472          1230092 
 -8.7858914e+000         23090780          1041492           530872           510232           734640           552508           527032           548160           513324          1227284           529576           545804           505192           566208           508956           543008           526056           539100          1256596           510308           512688           527796           540376           512172           537804           511016           819120          1272704           517796           539064           522984           725888           520644           536620           521916           526416          1229428 
 -8.6986682e+000         23089620          1041492           530040           510244           734640           552448           527032           548160           513324          1227284           529576           545800           505192           566208           508956           543008           525872           539100          1256596           510348           512688           527876           540376           512216           537348           511056           819120          1272688           517796           539064           522984           725888           520644           536704           521948           526476          1229428 
 -8.5416665e+000         23093308          1041492           530900           510268           734640           553660           527032           548160           513324          1227284           529576           545908           505192           566292           508956           543008           526160           539160          1257012           510348           512688           527876           540404           512212           537348           511684           819120          1272640           517796           539100           522984           725888           520644           536704           521948           526476          1229424 
 -8.4718880e+000         23095276          1041492           530900           510952           734640           552920           527032           549536           513324          1227284           529576           545908           505192           566292           508956           543008           526160           539160          1256864           510348           512716           527876           540440           512212           537348           511040           819120          1272640           517796           539136           522984           726456           520644           536704           521948           526584          1230088 
 -8.3846648e+000         23094004          1041492           530900           510232           734640           552920           527032           549536           513324          1227284           529576           545908           505192           566292           508956           543068           526160           539100          1257012           510368           512744           527824           540440           512168           537348           511080           819120          1273376           517796           539136           522984           725888           520644           536620           521948           526472          1229424 
 -8.2590635e+000         23094408          1041492           530900           510268           734640           552920           527032           549536           513324          1227284           529576           545792           505192           566208           508956           543068           526160           539160          1257012           510408           512748           527872           540440           512208           537348           511092           819120          1273344           517796           539136           522984           725888           520644           536732           521948           526756          1229424 
 -8.1892849e+000         23094976          1041492           530900           510952           734640           552920           527032           549536           513324          1227284           529576           545904           505192           566208           508956           543068           526160           539160          1256856           510408           512748           527876           540520           512212           537348           511092           819120          1273328           517844           539136           522984           725888           520644           536648           521952           526644          1229424 
 -8.0322832e+000         23095816          1040832           530900           510292           734640           553660           527032           549540           513324          1227288           529576           545908           505192           566292           508956           543068           526160           539160          1257004           510412           512748           527872           540520           512212           537348           511120           819120          1273296           517964           539268           522984           725888           520644           536764           521952           526792          1230088 
 -7.9450600e+000         23095716          1041492           530900           510232           734452           553660           526896           549540           513324          1227284           529576           545908           505192           566292           508956           543068           526160           539104          1257004           510408           512744           527872           540520           512212           537348           511092           819120          1273264           517964           539872           522984           725892           520644           536684           521952           526680          1229424 
 -7.8752815e+000         23096312          1040832           530900           510292           734640           553660           527032           549540           513324          1227288           529576           545908           505192           566292           508956           543068           526160           539160          1257004           510412           512748           527872           540520           512212           537348           511092           819120          1273248           517964           539268           522984           726456           520644           536764           521952           526792          1230092 
 -7.7880583e+000         23096400          1041492           530900           510244           734640           553660           527032           549544           513864          1227292           529576           546412           505192           566292           508956           543068           526160           539100          1257012           510368           512744           527872           540520           512212           537348           511104           819120          1273248           517964           539200           522984           725892           520644           536684           521952           526680          1229428 
 -7.6310566e+000         23096236          1041492           530900           510232           735268           553660           527032           549544           513324          1227284           529576           545908           505192           566428           508956           543068           526160           539116          1257008           510420           512784           527824           540596           512168           537348           511080           819120          1273248           517964           539200           523000           725888           520644           536712           521984           526680          1229428 
 -7.5220277e+000         23099144          1041492           530900           510292           735268           553660           527032           549544           513324          1227288           529576           546416           505192           566428           508956           543068           526160           539144          1257012           510464           512788           527872           540596           512212           537348           511120           819712          1273248           517964           539268           523000           726456           520644           536832           521984           526792          1230092 
 -7.4348045e+000         23097728          1041492           530900           510268           735268           553660           527032           549544           513864          1226676           529576           546416           505192           566424           508956           543068           526160           539144          1257012           510460           512784           527872           540596           512208           537348           511092           819184          1273248           517964           539200           523000           725888           520644           536832           521984           526680          1230092 
 -7.3650260e+000         23097804          1041492           530900           510952           735272           552920           527032           549544           513324          1227288           529576           545908           505192           566424           508956           543068           526160           539144          1256860           510460           512784           527872           540596           512776           537348           511092           819184          1273248           517964           539236           523000           725888           520644           536832           521984           526792          1230092 
 -7.2778028e+000         23097652          1041492           530900           510268           735272           553660           527036           549544           513324          1227284           529576           545908           505192           566340           508956           543068           526160           539144          1257008           510460           512784           527824           540596           512208           537804           511092           819184          1273248           517964           539236           523000           725888           520644           536832           521984           526680          1230092 
 -7.1208011e+000         23102524          1041492           530900           510244           738408           553660           526928           549448           513324          1226676           529576           545852           505192           566424           508956           543068           527164           539156          1257012           510420           512788           527968           540596           512260           537804           511080           819184          1273248           517964           539236           523000           725888           521724           536832           522244           526716          1230092 
 -7.0117721e+000         23103464          1041492           530900           510292           738408           553660           526932           549384           513324          1227288           529576           545756           505192           566424           508956           543136           527164           539184          1257012           510512           512788           527968           540632           512832           537352           511092           819184          1273216           517964           539236           523000           725888           521724           536832           522244           526828          1230092 
 -6.9245490e+000         23103640          1041492           530900           510232           739040           553660           527036           549384           513324          1227284           529576           546260           505192           566424           508956           543068           527164           539156          1257012           510472           512784           527924           540632           512224           537352           511080           819184          1273216           517964           539236           523000           725888           521724           536752           522244           526716          1230088 
 -6.8547704e+000         23104040          1041492           530900           510268           739040           553660           527036           549368           513324          1227288           529576           545752           505192           566424           508956           543068           527164           539228          1256864           510560           512784           527968           540632           512260           537352           511120           819184          1273168           517964           539840           523000           725888           521724           536832           522244           526828          1230092 
 -6.7675473e+000         23102096          1041492           530900           510244           738352           553660           526932           549304           513324          1226676           529576           546260           505192           566456           508956           543068           527164           539200          1257012           510520           512784           527920           540632           512220           537352           511080           819184          1273024           517964           539236           523000           725888           521724           536748           522244           526716          1230092 
 -6.6585183e+000         23105656          1041492           530900           510292           739040           553660           527036           549304           513132          1227284           529576           546260           505192           566456           508956           543068           527164           539228          1257008           511244           512784           527968           540632           512308           537352           511140           819712          1273024           517964           539304           523000           726456           521724           536832           522244           526828          1230092 
 -6.5712951e+000         23103116          1041492           530900           510232           738352           553660           527036           549288           513324          1227284           529576           546240           505192           566456           508956           543068           527164           539228          1257012           510520           512784           527920           540632           512260           537352           511092           819184          1273008           517964           539236           523000           725888           521724           537040           522244           526716          1230092 
 -6.4142934e+000         23104092          1041492           530900           510260           738360           553660           527036           549296           513324          1227292           529576           546244           505192           567084           508956           543068           527164           539204          1257012           510564           512788           527968           540632           512232           537352           511092           819184          1273008           517964           539304           523000           725896           521724           537048           522244           526880          1230092 
 -6.3052645e+000         23104528          1041492           530900           510260           739040           553660           527036           549296           513324          1227292           529576           545740           505192           566456           508956           543068           527164           539232          1257012           510564           512788           527968           540632           512272           537352           511120           819712          1272992           517964           539304           523000           725896           521724           537048           522244           527160          1230092 
 -6.2180413e+000         23102412          1041492           530900           510244           738412           553660           527036           549296           513324          1227276           529580           545732           505192           566456           508956           543068           527164           539228          1256864           510520           512784           527972           540632           512364           537352           511080           819184          1272992           517964           539236           523000           725888           521724           537044           522244           527036          1229516 
 -6.1482627e+000         23104700          1041492           530900           510260           738412           553660           527036           549280           513324          1226684           529580           546228           505192           566456           508956           543152           527164           539232          1258620           510564           512788           527968           540632           512332           537352           511092           819184          1272960           517964           539236           523000           725844           521724           537048           522244           527048          1230092 
 -6.0610396e+000         23105388          1041492           530900           510228           738412           553660           527036           549280           513324          1226648           529580           546884           505192           566456           508956           543192           527164           539200          1258948           510512           512656           528020           540632           512324           537352           511080           819184          1272960           517964           539236           523000           725848           521724           536992           522244           527016          1230092 
 -5.9520106e+000         23105972          1041492           530900           510248           738412           552860           527036           549280           513132          1226684           529580           546884           505192           566564           508956           543772           527664           539232          1258816           510564           512788           528072           540632           512336           537352           511092           819184          1272960           517964           539236           523000           725896           521724           537084           522244           527048          1230092 
 -5.8647874e+000         23106112          1041492           530900           510228           738800           553660           527036           549280           513324          1226660           529580           546884           505192           566564           508956           543232           527164           539200          1258948           510512           512788           528020           540632           512324           537352           511080           819184          1272944           517964           539236           523052           725848           521724           536992           522244           527024          1230092 
 -5.7557585e+000         23109504          1041492           531120           510260           739732           553660           527036           549280           513324          1226672           529580           546884           505192           567192           508956           543232           527164           539232          1258820           510564           512788           528172           540632           512940           537352           511092           819712          1272944           517964           539420           523052           725896           521724           537040           522244           527048          1230092 
 -5.6194723e+000         23109540          1041492           531120           510260           739732           553660           527036           549280           513364          1227292           529580           546884           505192           566564           508956           543232           527164           539232          1258944           510564           512788           528168           540632           512988           537352           511120           819184          1272928           517964           539488           523052           725896           521724           537212           522244           527160          1230092 
 -5.5104433e+000         23109708          1041492           531416           510224           740072           553660           527908           549280           513364          1226660           529580           546884           505192           566564           508956           543232           527164           539204          1258948           510512           512788           528120           540632           512316           537352           511080           819712          1272912           517964           539420           523052           725844           521724           537120           522244           527024          1230092 
 -5.4232201e+000         23109652          1041492           531416           510260           740700           553660           527036           549280           513364          1226672           529580           546380           505192           567192           508956           543232           527164           539232          1258948           510524           512852           528168           540632           512332           537352           511104           819184          1272912           518036           539420           523052           725896           521724           537212           522244           527160          1230092 
 -5.3141912e+000         23107252          1041492           531200           510224           740072           553660           527036           549280           513364          1226668           529580           546372           505192           566564           508956           543232           526980           539284          1258948           510512           512852           528120           540704           512316           537352           511080           819184          1272912           518036           539420           523052           725844           521724           537260           522244           527020          1229516 
 -5.1779050e+000         23110296          1041492           531416           510228           740072           553660           527036           549280           513364          1226668           529580           546884           505192           566564           508956           543232           527164           539312          1258948           510564           512852           528168           540704           512332           537352           511080           819712          1272912           518036           539420           523052           725896           521724           537348           522244           527760          1230092 
 -5.0688760e+000         23108880          1041492           531200           510224           740648           553660           527036           549248           513364          1226412           529324           546740           505192           566452           508956           543232           527164           539356          1258828           510564           512852           528168           540704           512900           537352           511080           819184          1272880           518036           539420           522908           725840           521724           537260           522308           527080          1230092 
 -4.9816528e+000         23107928          1041492           531416           510228           740072           553988           527036           549248           513364          1226412           529324           546236           505192           566452           508956           543232           527164           539324          1258948           510524           512852           528120           540704           512324           537352           511080           819184          1272880           518036           539420           523052           725848           521724           537264           522308           527080          1230092 
 -4.8726239e+000         23110368          1041492           531416           510232           740072           553988           527036           549248           513180          1227020           529324           546740           505192           567080           508956           543232           527164           539356          1258940           510564           512852           528168           540704           512888           537352           511080           819184          1272880           518036           539420           523052           725844           521724           537348           522408           527104          1230092 
 -4.7363377e+000         23109772          1041492           531416           510228           740072           553988           527036           549248           513364          1226412           529324           546740           505192           566720           508956           543232           527664           539324          1259268           510524           512852           528216           540704           512428           537352           511080           819712          1272880           518036           539420           523052           725848           521724           537264           522408           527080          1229516 
 -4.6273087e+000         23111308          1041492           531200           510220           740072           554312           527036           549248           513364          1227024           529648           546740           505192           566716           508956           543232           527164           539356          1259592           510564           512852           528268           540704           512432           537352           511092           819712          1272848           518036           539420           523052           725848           521724           537264           522408           527076          1230092 
 -4.5400855e+000         23113640          1041492           531416           510260           740700           554312           527036           549248           513364          1227024           529648           546236           505192           566716           508956           543232           527164           539356          1259592           510564           512852           529164           540704           512444           537448           511092           819712          1272848           518108           540024           523052           725896           521724           537348           522408           527216          1230092 
 -4.4310566e+000         23113100          1041492           531416           510228           740072           554312           527036           549248           513364          1227024           529648           546740           505192           568212           508956           543232           527164           539324          1259468           510512           512852           528216           540704           513008           537448           511092           819712          1272848           518108           539420           523104           725848           521724           537348           522408           527104          1229516 
 -4.2947704e+000         23114388          1041492           531416           510248           740700           554312           527036           549248           513364          1227024           529648           546740           505192           568212           508956           543232           527164           539356          1259592           510524           512852           528264           540704           512484           537492           511120           819712          1272848           518180           539488           523104           725896           521724           537348           522408           527216          1230092 
 -4.1857414e+000         23112416          1041492           531560           510232           740072           554312           527036           549232           513180          1227024           529648           546740           505192           567584           508956           543232           527164           539396          1259592           510564           512852           528264           540704           512432           537492           511092           819248          1272848           518180           539420           523104           725896           521724           537348           522408           527104          1230092 
 -4.0494552e+000         23113112          1041492           531560           510228           740072           554312           527036           549232           513364          1227024           529648           546740           505192           568212           508956           543232           527332           539368          1259468           510512           512852           528216           540704           512444           537492           511092           819248          1272832           518180           539420           523104           725848           521724           537396           522408           527080          1230092 
 -3.9404263e+000         23113008          1041492           531560           510232           740072           554280           527036           549200           513364          1227024           529632           546724           505192           567584           508956           543232           527332           539520          1259592           510564           513048           528264           540704           512484           537492           511120           819248          1272784           518180           539420           523104           725848           521724           537396           522408           527104          1230092 
 -3.8041400e+000         23113416          1041492           531344           510228           740072           554280           526948           549200           513364          1227020           529632           546724           505192           568212           508956           543232           527648           539488          1259592           510564           513048           528264           540704           512432           537492           511092           819248          1272784           518180           539420           523104           725844           521724           537312           522408           527080          1230092 
 -3.6661214e+000         23113648          1041492           531560           510260           740072           554264           527036           549200           513364          1227024           529632           546724           505192           567568           508956           543232           527332           539580          1259592           510564           513048           528264           540704           512444           537492           511120           819712          1272784           518180           539420           523104           725896           521724           537396           522408           527216          1230092 
 -3.5557065e+000         23119420          1041492           531560           510852           740200           554264           527164           549200           513364          1227024           530140           546348           505732           567696           508956           543408           527332           539648          1259600           510692           513776           528392           541284           512560           537492           511220           819376          1272784           518696           539616           523972           726024           521724           537524           523152           527404          1229752 
 -3.4177249e+000         23118512          1041492           531560           510824           740700           554264           527164           549200           513364          1227024           530132           546724           505732           567696           508956           543408           527276           539616          1259720           510652           513776           528344           541284           512552           537492           511208           819376          1272784           518180           539548           523104           725976           521724           537524           523152           527268          1229716 
 -3.2798099e+000         23118504          1041492           531560           510816           740696           554264           527164           549200           513364          1226424           530140           546724           505732           568196           508956           543408           527332           539620          1259720           510652           513776           528344           541284           512556           537492           511220           819376          1272768           518180           539548           523104           725976           521724           537524           523152           527268          1229752 
 -3.1694779e+000         23120032          1041492           531560           510840           740200           554264           527164           549200           513364          1227024           530140           546724           505732           567696           508956           543408           527332           539648          1259720           510692           513776           528392           541284           512612           537492           511248           819376          1272768           518252           539616           524020           726024           521724           537524           523152           527404          1230212 
 -3.0315932e+000         23121452          1041492           531560           510852           740700           554264           527164           549184           513364          1227024           530140           546724           505732           567680           508956           543408           527332           539648          1260100           510692           513776           528392           541284           512612           537996           511268           819872          1272768           518252           539616           524020           726024           521724           537524           523152           527404          1229752 
 -2.8937630e+000         23121020          1041492           531632           510828           740200           554264           527164           549184           513364          1227024           530140           546724           505732           567680           508956           543408           527332           539648          1260100           510692           513776           529160           541284           512572           537540           511232           819376          1272768           518252           539548           524020           726024           521724           537524           523152           527292          1230212 
 -2.7834989e+000         23121440          1041492           531632           510840           740700           554264           527164           549168           513364          1227024           530140           546724           505732           568180           508956           543408           527416           539648          1260100           510652           513776           528396           541284           512572           537584           511220           819376          1272768           518252           539548           524020           726024           521724           537524           523152           527404          1230212 
 -2.6457000e+000         23117164          1041492           531432           510816           740200           554264           527164           549152           513364          1226408           530140           546232           505732           567680           508956           543408           527916           539616          1259720           510640           513048           528344           541284           512556           537584           511208           819376          1272752           518252           539548           523152           725972           521724           537440           523152           527264          1230176 
 -2.5079435e+000         23119892          1041492           531632           510840           740200           554264           527084           549152           513364          1227008           530140           546708           505732           567680           508956           543820           527416           539648          1259720           510744           513776           528392           541284           512560           537584           511220           819376          1272752           518328           539548           523152           725972           521724           537856           523152           527404          1230212 
 -2.3702020e+000         23119660          1041492           531504           510816           740200           554264           527164           549152           513364          1227008           530140           546708           505732           568180           508956           543408           527916           539616          1259720           510692           513776           528344           541284           512552           537584           511208           819376          1272752           518332           539548           523152           725972           521728           537848           523152           527268          1229752 
 -2.2324952e+000         23121400          1041492           531704           510840           740200           554248           527084           549136           513364          1227008           530140           546708           505732           567680           508956           543408           527416           539648          1259720           510744           513776           528396           541284           513048           537748           511220           819376          1272752           518548           539548           524020           726024           521728           537932           523152           527408          1230212 
 -2.0948083e+000         23119000          1041492           531504           510816           740200           554248           527164           549136           513364          1227004           529632           546708           505732           568180           508956           543408           527360           539616          1259720           510692           513776           528344           541284           512560           537748           511208           819376          1272752           518548           539548           523204           725972           521728           537848           523152           527268          1229752 
 -1.9571442e+000         23123564          1041492           531704           510852           740700           554248           527164           549136           513364          1227008           530140           546708           505732           567680           508956           543820           527916           539648          1259720           510744           513776           528692           541284           512568           538204           511248           819872          1272752           518548           539616           524072           726024           521728           537932           523352           527412          1229752 
 -1.8194993e+000         23122612          1041492           531704           510852           740700           554248           527164           549136           513364          1227008           530140           546708           505732           568164           508956           543408           527416           539648          1259720           510744           513776           528688           541284           512568           537748           511220           819376          1272752           518548           539616           524072           726024           521728           537932           523352           527412          1230212 
 -1.6818691e+000         23122088          1041492           531504           510852           740700           554248           527164           549136           513364          1227008           530140           546708           505732           567664           508956           543408           527416           539648          1259720           510704           513776           529456           541284           512564           537748           511248           819872          1272752           518548           539548           523204           726024           521728           537932           523352           527276          1230212 
 -1.5442519e+000         23151940          1041492           531504           510816           738216           551496           531788           538356           513364          1227008           519836           542596           505732           550948           508956           543408           527916           539680          1259720           540316           513776           536712           549712           524616           547388           511208           819376          1269280           518552           539548           523204           725972           521728           537848           523352           527272          1239248 
 -1.4066458e+000         23159088          1041492           531704           510840           738716           551496           531788           538432           513364          1227008           520404           543072           505732           551008           508956           543408           527416           539712          1259720           541320           513776           537540           549712           525544           547388           511656           819872          1269280           518552           539616           524072           726024           521880           537932           523352           527300          1240004 
 -1.2690501e+000         23160244          1041492           531704           510852           738716           551496           531788           538432           513364          1227008           520408           543072           505732           551080           508956           543408           527416           539712          1259720           541408           513776           537544           549712           525844           547844           511248           819872          1269280           519068           539616           524072           726024           521880           537932           523352           527412          1240004 
 -1.1314632e+000         23157908          1041492           531704           510852           738716           551496           531788           538432           513364          1227008           520492           542696           505732           551092           508956           543408           527416           539712          1259720           541408           513776           537540           549712           525804           547388           511232           819376          1269280           518552           539548           524072           726024           521880           537932           523352           527412          1239544 
 -1.0000000e+000         23158228          1041492           531704           511384           738216           551496           531788           538432           513364          1227008           519984           543072           505732           551092           508956           543408           527416           539684          1259720           541408           513776           537548           549712           525836           547388           511220           819376          1269280           518552           539548           524072           726024           521880           538036           523352           527300          1239972 
 -8.6242384e-001         23160492          1041492           531704           511384           738716           551496           531788           538432           513364          1227008           520492           543072           505732           551092           508956           543408           527504           539712          1259720           541408           513776           538316           549712           525840           547388           511220           819376          1269280           518552           539616           524072           726024           522036           538036           523352           527412          1240004 
 -7.2485312e-001         23161004          1041492           531704           510852           738716           551496           531788           538432           513364          1227008           520492           543072           505732           551092           508956           543408           528004           539712          1259720           541408           513776           538316           549712           525888           547388           511220           819872          1269280           518552           539616           524072           726024           522036           538036           523352           527412          1240004 
 -6.1090113e-001         23163276          1041492           531704           511384           739032           551500           531788           538432           513364          1227748           519984           543072           505732           551092           508956           543408           527636           539680          1263692           541368           513776           537608           549712           526328           547388           511220           819376          1269280           518552           539548           523204           725976           522036           538036           523352           527276          1239544 
 -5.5197723e-001         23165976          1041492           531704           511384           739532           551500           531788           538664           513364          1227748           520492           543072           505732           551092           508956           543408           527660           539712          1264008           541408           513776           537548           549712           525884           547388           511220           819376          1269280           518552           539548           524072           726024           522188           538036           523352           527300          1240004 
 -4.7929975e-001         23166836          1041492           531704           511384           739532           551500           531788           538664           513364          1227748           520492           543072           505404           551164           508956           543408           527660           539712          1264564           541408           513776           537604           549712           525788           547544           511220           819376          1269280           518552           539616           524072           726024           522344           538036           523352           527412          1240112 
 -3.9522845e-001         23166484          1041492           531704           511384           739532           551500           531788           538664           513364          1227748           520492           543072           505400           551176           508956           543408           527744           539712          1264532           541456           513776           537544           549712           525856           547544           511232           819340          1269280           518552           539616           524072           726024           522728           538036           523044           527300          1239704 
 -2.8038613e-001         23166728          1041492           531704           511384           739532           551500           531788           538680           513364          1227748           520344           543072           505404           551212           508924           543408           527744           539712          1264536           541456           513776           537548           549712           526600           547584           511232           819340          1269280           518552           539548           524072           726024           522344           538036           523044           527300          1239732 
 -1.8326544e-001         23166456          1041492           531536           511384           739240           551500           531788           538712           513364          1227748           520460           543072           505488           551216           508956           543408           527744           539684          1265044           541456           513776           537848           549712           526112           547584           511208           819836          1269280           518708           539548           523220           725968           522344           538036           522972           527272          1239740 
 -9.7381402e-002         23172364          1041492           531704           510852           739344           551500           531788           538712           513364          1229668           521060           543072           505484           551800           509496           543476           527744           539712          1264536           541456           513776           537848           549712           526612           548252           511220           819532          1269280           519140           539548           523376           726024           523032           538036           523044           527412          1240260 
  8.4850090e-003         23176092          1041492           531780           511384           739344           551816           531788           538724           513904          1229668           521924           541776           505488           551860           509700           543476           528368           539712          1264864           542100           513776           538232           550028           526496           547584           511220           819892          1269276           519232           539616           524092           726024           523032           538036           523140           527420          1239828 
  1.0198121e-001         23177372          1041492           531780           511416           739344           551816           531788           538760           513904          1229668           521944           542148           505488           551944           509220           543476           527364           539772          1264928           542100           513768           538232           550372           527352           548252           511248           820256          1269280           519236           539616           524092           726544           522032           538040           523144           527472          1240084 
  2.0949485e-001         23168792          1041492           530956           510864           739344           551480           531788           538456           513364          1229720           521716           541768           505924           550420           508340           542532           527364           539716          1265580           542472           513776           538172           550752           527208           547280           511232           820212          1269380           519448           538668           523412           726024           521324           538056           523076           527384          1240092 
  3.0644459e-001         23180896          1042000           531812           511216           739848           552000           532840           538388           513368          1229136           523048           541668           506460           550540           507544           544052           527496           540248          1266496           542988           513776           539176           550620           527664           547280           511520           821264          1270472           518792           538668           523412           725976           521324           537024           523392           528276          1241112 
  4.0500563e-001         23184084          1042000           531824           511192           739836           551480           532840           537964           513368          1230372           521984           542192           505912           551156           507544           543092           528080           539708          1266496           542988           514420           539172           550628           527668           548024           511632           821264          1270472           518800           539480           523412           725976           521904           537740           523392           528300          1241772 
  5.0550748e-001         23191868          1042000           531824           512008           741620           551680           532296           537980           513360          1230308           522140           542356           506808           551396           507544           543264           528252           539796          1268016           543624           514416           539172           551512           528912           548276           509928           822004          1270560           518976           538784           523452           726024           522100           537940           522652           528300          1242588 
  6.0457224e-001         23206352          1042712           532080           511392           742796           551684           532344           538416           514176          1232616           522412           542556           504792           551720           508412           543320           528508           539796          1268036           543624           515400           540832           550740           529092           547552           510924           822952          1271332           519156           538852           525172           726024           522120           538188           523780           529260          1243584 
  7.0371104e-001         23240612          1043592           532108           511664           743820           540632           525260           539172           514416          1231780           523384           542716           506844           552020           509444           543860           527880           539848          1268896           543192           526252           527712           554448           552012           550956           522620           823616          1276132           519236           538852           524292           726836           522460           539592           523852           528464          1242752 
  8.0281974e-001         23241824          1043604           532324           510668           744824           540856           525240           539352           513392          1232920           523624           541772           506932           551240           510616           542872           526848           539996          1268876           543480           526280           527928           554460           552088           550580           521752           823720          1275216           518420           539848           526248           728796           522412           537656           523832           528512          1244640 
  9.0186049e-001         23266504          1043604           533372           511684           744816           540644           525868           540640           514516          1234076           523696           543552           506960           552988           509664           543984           528872           542028          1269076           543656           526420           529084           556396           552256           551472           522864           822772          1276324           519572           539004           526300           727932           523424           538796           524896           529692          1245604 
  1.0009607e+000         23256652          1043604           534508           510700           745816           540724           526044           539888           513576          1234076           523740           542548           505944           552432           509664           543044           527856           542292          1269076           543664           526420           528224           556476           552336           551472           522948           822772          1276404           518664           539004           526300           728008           522412           537800           524900           528752          1244564 
  1.1000318e+000         23265484          1043604           534756           511708           745816           540844           526600           540612           513620          1234120           523788           542548           505944           552528           509664           543044           527856           542292          1269200           543756           526504           528416           556448           552336           551472           522952           823628          1276404           518664           539524           526300           728060           522412           537992           524912           528840          1248320 
  1.2081731e+000         23298824          1043604           534756           511708           745816           541484           527052           540760           513724          1234264           523888           542548           505944           552788           509664           543280           527940           542292          1271736           543856           526436           528680           570884           564968           551472           523012           823628          1276376           518792           539576           526288           728160           523232           538128           524920           528940          1248228 
  1.3073389e+000         23320648          1043604           534756           511716           745796           541616           528116           540804           513840          1234328           524400           542552           505944           553360           509664           543480           528220           542688          1278380           543856           526492           529372           578548           565628           551472           523076           823628          1276460           518848           539704           526280           728260           523328           538140           525016           528940          1250336 
  1.4065533e+000         23331852          1043608           534872           511716           745812           541704           528176           540932           513840          1234328           524428           542552           505920           553484           509664           543640           528220           542688          1279352           543984           526688           530192           581784           568892           551692           523076           823628          1276460           518848           539816           526288           728272           523448           538016           525024           529064          1251744 
  1.5050542e+000         23351956          1042956           534876           511716           745764           541828           528988           540992           513840          1235876           524552           542552           505920           554056           509664           543652           528316           542820          1283632           543984           526712           530308           582476           568892           554260           523080           823628          1276460           518924           539816           526300           728276           523548           538552           525024           529068          1260648 
  1.6035503e+000         23400012          1063928           538960           511716           755156           552972           532612           540996           521128          1236768           524556           542552           505920           554080           509668           543788           528320           542820          1285024           534192           519504           530308           565780           553608           542348           515880           818252          1311692           519004           539816           526304           739800           531176           547480           525024           529068          1259812 
  1.7006194e+000         23418344          1063524           540944           511748           756228           552972           532612           540996           523468          1241672           524660           542552           506184           554152           509668           543788           527944           542960          1291676           534352           519752           530392           566332           553776           542636           516072           818252          1311532           519096           539816           525684           740260           531148           547592           525024           529068          1259812 
  1.8031166e+000         23436196          1063696           540176           511748           761864           552972           532636           541060           525980          1242056           524688           543236           506184           554368           509668           543876           528564           542960          1293748           535420           520680           530448           568248           555588           542876           516240           817636          1311696           518916           539816           525700           740508           531208           547804           525052           529068          1259812 
  1.9019669e+000         23458880          1064376           543632           511748           763956           553104           532776           541060           532448          1248764           524196           543372           506276           554588           509668           544016           528696           542960          1293768           535420           520764           530512           568476           555716           543416           516240           818252          1311696           519192           539816           526276           740712           531304           547652           525056           529164          1259812 
  2.0071318e+000         23478296          1064644           545568           512212           764864           554264           532868           541104           539700          1250188           524828           543372           506624           554792           509668           544668           528840           542960          1293912           535664           521104           530612           569048           556016           544480           516344           818256          1311800           519192           540060           526276           740856           531440           547888           525084           529404          1259696 
  2.1020637e+000         23595292          1057944           585796           512212           756448           542940           549128           555636           551016          1250828           524348           543532           506616           589380           509668           545168           528780           542960          1306780           535808           521376           530768           569388           556260           544884           517104           818256          1318820           519140           540060           526276           741120           535212           547896           525084           529404          1259256 
  2.2082206e+000         23612632          1057956           586832           512212           756448           542996           552980           562240           551192          1250828           524832           543532           506784           589888           509656           545168           528812           542960          1308436           535808           521472           530764           569300           556260           544868           517088           818256          1318940           519296           540348           525944           741464           535284           549612           524960           529404          1259812 
  2.3071171e+000         23620188          1057956           587348           512212           756436           542996           554044           563408           551184          1251008           524832           543532           506796           590404           509652           545168           528828           542960          1308376           535796           521496           530768           569388           556432           544880           517104           817936          1319872           519296           540520           526292           741464           538016           549612           525020           529404          1259752 
  2.4018661e+000         23645324          1057956           587756           512212           756448           542996           561284           569692           551304          1251008           524856           543532           506784           598840           509668           545168           528864           542960          1308244           535808           521604           530768           569500           556764           545932           517216           818256          1319872           519296           540692           526304           741472           538412           549612           525028           529404          1259812 
  2.5013582e+000         23720700          1057948           561812           512212           783316           554368           551040           549276           551716          1257352           524564           543532           506628           610708           509668           555364           528916           553080          1306288           536120           521604           530768           623136           556880           544872           517316           830244          1304928           519480           540692           526152           771844           526824           537752           525084           529404          1259812 
  2.6007823e+000         23725428          1057712           561884           512212           785264           554368           550788           549604           551772          1257576           524840           543532           506660           610896           509636           555484           528908           553080          1306660           536176           521604           530768           623168           557004           546084           517436           830012          1304928           519480           540692           526028           771848           527832           537824           524812           529524          1259332 
  2.7002026e+000         23730096          1058164           561884           512212           785648           554556           552216           549800           551800          1257160           524900           542552           506672           611088           509668           557320           528956           553080          1306972           536188           521796           530820           623300           557280           546068           517436           830432          1304928           519480           540816           525960           771848           526832           537980           524948           529524          1259812 
  2.8068691e+000         23741124          1058200           561924           512212           787284           554556           552644           549800           553892          1261312           524900           542556           506492           611284           510676           557640           527944           553080          1307036           536188           522136           530820           623320           556628           546260           517436           830628          1304928           519604           540816           525960           772100           528232           538016           525084           529528          1260008 
  2.9065222e+000         23749824          1058144           562108           512212           788048           554556           552860           549868           555084          1261756           524928           542556           507112           611284           509668           557640           528848           553080          1310608           536188           522216           530820           623232           556792           546260           517436           830832          1304928           519820           540816           525960           772100           528420           538016           526092           529528          1260008 
  3.0061533e+000         23761184          1058084           562148           512212           788740           554556           553100           549984           559164          1262172           524896           542556           507052           611432           509876           562844           528848           553080          1310608           535840           522292           530820           623072           556792           546388           517436           830832          1304928           520044           540816           525960           772100           528656           538100           526092           529656          1260008 
  3.1058535e+000         23764240          1058144           562224           512212           789392           554556           553364           549984           559176          1262172           524928           543952           507268           611656           509876           562844           528848           553080          1310608           536176           522292           530820           623548           556792           546508           517436           830832          1304928           520044           540816           526304           771820           529016           538192           524764           529656          1260012 
  3.2035168e+000         23771840          1058368           562240           512436           792400           554556           553492           550060           560460          1262172           524504           544184           507032           613152           508856           564216           527944           553296          1310828           536280           522292           531044           623940           556964           546732           517436           830772          1304972           520160           541036           526088           771848           529016           538328           525068           529656          1260012 
  3.3031252e+000         23794116          1058164           565172           513136           801144           554756           553144           550180           560916          1262172           524928           544412           507152           622400           508856           564216           527944           553296          1311040           536396           522520           531108           624036           556964           545796           517436           830604          1304672           520264           541036           526088           771848           529016           538552           525084           529656          1260012 
  3.4028879e+000         23919652          1058176           566492           513172           818780           559868           542052           550180           542380          1268588           546216           544444           507152           633808           508492           545416           529400           539768          1312940           536396           522392           531268           638620           557052           545996           517436           822696          1326096           558156           541036           526088           775084           529016           590244           525084           529656          1260012 
  3.5027228e+000         23923800          1058356           566464           513204           818792           559868           542128           550968           542508          1268476           545772           544500           507220           633808           508492           545416           529664           539520          1312908           536396           522520           531312           638700           557052           547216           517436           822548          1326308           559732           541036           526040           775292           529160           590244           525084           529656          1260004 
  3.6096767e+000         23928124          1059368           566520           512900           819288           559868           542184           551140           542536          1268504           546288           544328           507220           634144           508476           545416           529884           539780          1312932           536644           522568           531312           638792           557052           547340           517436           822632          1326152           560608           541292           526040           775328           529228           590244           525088           529656          1259936 
  3.7032260e+000         23929120          1058332           566640           512212           819596           560124           540960           551228           542680          1268240           546384           543324           506972           634124           508856           545464           529784           539780          1312940           536900           522920           531336           639288           557052           546280           518200           822868          1326164           561864           541292           525912           775520           529124           591184           524980           529656          1260940 
  3.8114232e+000         23945784          1058560           566648           512212           819536           560124           541240           551316           542868          1268300           546004           543336           507220           634400           509544           545464           529784           540088          1313200           537160           522828           531384           639596           558600           546352           518200           822576          1326684           568620           541292           526088           779472           529184           591260           526096           529656          1260892 
  3.9105866e+000         23946520          1058716           565792           512212           819376           560392           541408           551412           542916          1268828           546652           543348           506300           634400           510812           545464           529848           540200          1313420           536872           522840           531916           639576           557580           545528           518076           822652          1326568           569784           541292           526800           779472           529216           591380           525064           529656          1260752 
  4.0092454e+000         23952404          1060160           566820           512212           819868           560392           541756           551508           543060          1268860           546272           543360           506436           634400           510884           545272           529848           540200          1313452           537148           522636           530936           639216           558416           546480           518200           822536          1326960           570884           541292           526800           780064           529276           591140           525056           529656          1260948 
  4.1115646e+000         23956532          1059124           566996           512212           819824           560392           541928           551508           543036          1268860           546640           543396           506364           636468           510752           545464           528564           540312          1313036           537148           522772           530936           639568           558812           546480           518200           822916          1326564           572436           541292           527004           780064           529436           591380           526096           529656          1260896 
  4.2025583e+000         23954124          1059144           566996           512212           819892           560392           541888           551608           543264          1268860           546336           543408           506152           636468           509320           545464           528776           540312          1313452           537160           522948           530988           639296           557976           546416           518200           822664          1326612           573776           541296           526864           779784           529500           591036           525088           529656          1260920 
  4.3050729e+000         23958276          1059132           566964           512212           819996           560392           541888           551608           544280          1269148           546204           543408           506448           636468           509356           545464           528816           540312          1313036           537160           522856           531032           639444           558592           545932           518200           822876          1326960           575420           541296           526836           779884           529540           591360           525152           529656          1260948 
  4.4022792e+000         23983648          1060104           566892           512212           821348           560392           541888           551900           544280          1269216           546696           543420           506376           647072           510364           545464           528712           540312          1313456           537160           522872           531100           639540           558020           545808           518200           822892          1326960           583692           541296           526864           782044           529036           591360           526096           529656          1260948 
  4.5031333e+000         24150736          1060092           567020           512212           815592           545136           542028           551900           630584          1255984           532768           582416           545052           608464           510396           545464           528748           540312          1363368           537160           522884           531100           645616           575296           545896           518200           822916          1331964           552772           541296           527080           800240           529232           593408           525144           529656          1283340 
  4.6133486e+000         24160384          1059344           566160           512212           817356           545420           543808           551900           631492          1255984           532752           582416           544980           608568           510408           545500           528848           540348          1363124           537160           523284           531100           645524           575296           547180           518268           822916          1331992           555588           541364           527032           800556           530724           593496           525152           529656          1283476 
  4.7056011e+000         24163668          1060124           566224           512280           817424           545420           543844           551900           632352          1255984           533012           582416           545136           608612           509220           545500           528700           540424          1363136           537160           523284           531408           645568           575380           547612           518268           822928          1331992           555588           540364           527064           801160           531024           593564           526096           529656          1283844 
  4.8086353e+000         24182056          1060092           566948           512280           817544           545452           544092           551900           634092          1256108           533008           582416           544976           608680           510688           545500           529756           540548          1363140           537284           523412           532744           654316           575464           548384           518396           822928          1331992           555768           540608           527076           801348           530936           593692           526096           530548          1283844 
  4.9059724e+000         24186376          1060092           566332           512280           817484           545608           544288           551900           635156          1256108           533068           582416           546096           611656           510688           545568           529768           540668          1363368           537404           523128           532140           654588           575464           547588           518396           823936          1332096           555776           540608           526828           801576           531080           593692           525140           530548          1283844 
  5.0117020e+000         24192112          1060104           567048           512280           817564           545608           544076           551900           635156          1256108           533100           582416           545800           611688           510708           545568           529892           540668          1363332           537404           523724           533096           656188           575464           548488           518396           823936          1332068           555892           540608           527076           801576           530932           593692           526096           530616          1283844 
  5.1035024e+000         24193688          1060088           567188           512280           817616           545672           544424           551900           635444          1256108           533100           582712           546012           611436           509688           545568           529840           540700          1363636           537404           523616           533096           656188           575760           548460           518396           823936          1332248           556164           540608           527300           801520           531108           593692           526096           530728          1283956 
  5.2102029e+000         24195188          1059408           567228           512280           817732           545672           544456           551900           637456          1256220           533100           582712           547128           611760           510708           545596           528932           540808          1363508           537404           523720           533096           656188           575636           546560           518396           823936          1332248           556156           540608           527240           801844           531112           593692           526096           530728          1283924 
  5.3030672e+000         24215104          1059676           567228           512280           817732           545672           544456           551900           638316          1256220           533100           582712           547152           611792           510708           545924           529852           540808          1363772           537404           523724           532280           656296           575696           547572           518396           823864          1341536           556168           540608           527244           802084           531112           593980           526096           530728          1291016 
  5.4015704e+000         24217232          1060388           567228           512280           817716           545700           544208           551900           638600          1256220           533268           582712           546948           611820           510708           545924           529936           540808          1363508           537404           523948           532956           656452           575696           547936           518396           823868          1341776           555956           540608           527304           802188           531112           593980           526096           530728          1290956 
  5.5103464e+000         24217900          1060356           567256           512280           817720           545700           544544           551900           638880          1256220           533268           582712           547088           611860           510644           545952           528952           540808          1363764           537404           524008           533296           656392           575696           547936           518396           823868          1341776           556140           540608           527304           802188           531112           593980           526096           530728          1291068 
  5.6134598e+000         24221824          1061044           567256           513612           818000           545700           544544           551900           639536          1256220           533268           582712           547088           611864           509468           546060           529252           541168          1364460           536640           524008           533296           656452           575756           546632           518396           823868          1342056           556140           541940           527304           802532           531112           594324           526480           530728          1291008 
  5.7072965e+000         24234636          1061040           567224           513612           817764           545700           544544           551900           639752          1256220           533268           583060           547088           611632           510868           546060           529252           541168          1364084           536640           523828           533296           656452           576104           546640           518396           823896          1342192           556040           541940           527304           813852           531140           594296           526480           530728          1291176 
  5.8146322e+000         24236096          1061644           567228           513960           817768           545700           544544           551900           640448          1256220           533268           583412           547392           611892           511260           545112           529088           540820          1364460           536644           523772           533356           656452           576104           546640           518396           823880          1342192           556100           542288           527304           813964           531140           594296           525428           530728          1291296 
  5.9246291e+000         24256144          1062776           567584           514028           817704           545700           544544           552264           641656          1256220           533208           583412           548960           611932           510884           546104           528284           541904          1377552           536644           523980           533356           656780           576104           546484           518396           823908          1342192           556104           541592           527304           814348           531168           594296           526496           530728          1291548 
  6.0081469e+000         24273468          1062768           567612           514028           818060           545700           544656           552264           654860          1256220           533268           583412           549020           611928           512008           546104           528296           542268          1378288           536644           523980           533356           656944           576104           547360           518396           823908          1342192           556104           542672           527304           814376           531168           594296           525436           530728          1291740 
  6.1223854e+000         24290160          1062744           567608           514028           817760           545700           544668           552628           659472          1256220           533268           583412           549200           614612           510928           546064           528296           542268          1378424           536644           523980           533368           667376           576104           547376           518388           823908          1342192           555884           543040           526964           814260           531168           594312           525372           530728          1291796 
  6.2055488e+000         24308240          1062260           567612           514028           817688           545700           544668           552628           659528          1256220           533268           583412           550428           627080           512108           545908           529240           542268          1378512           536644           524008           533404           669084           576104           546576           518388           823912          1342192           555884           543040           526964           814492           531032           594312           526476           530728          1292444 
  6.3210338e+000         24305316          1062240           566956           514028           817716           545700           543660           552628           659556          1256220           533268           583412           550428           627052           510680           544840           529240           542268          1378272           536644           524008           533404           669052           576108           547436           518388           823912          1342192           555884           543040           527304           814096           531312           594312           526544           530728          1292788 
  6.4073876e+000         24443648          1065976           570740           517796           821484           549464           547424           556400           663064          1259984           537036           587460           556528           630816           515224           548548           533004           546032          1381896           540412           527780           535852           673096           580156           551192           522160           827956          1345612           559556           546808           531072           817988           535080           598360           530300           534496          1296896 
  6.5243367e+000         24686788          1066072           623280           547172           803460           549464           547148           556400           602896          1310056           556400           561928           539504           648804           514488           548564           533004           546032          1401604           540412           527744           658572           622760           559808           551200           522168           827956          1347636           559720           584504           566452           806920           535080           580116           529200           534496          1375768 
  6.6124033e+000         24699084          1065900           624424           547708           803460           549496           547424           556400           603276          1311096           555944           561984           539616           648892           514516           548664           532832           546172          1402164           540412           527756           661892           622584           561128           551244           522168           827956          1348048           559748           585816           566648           807288           535144           579916           530348           534496          1376524 
  6.7050639e+000         24700032          1066408           624424           548180           803280           549632           547424           556452           603280          1311500           555988           564564           539504           648892           513328           548596           531812           546200          1401952           540412           527780           662280           622816           559984           550520           523692           827968          1348048           560004           585920           567140           807212           535172           579980           528744           534496          1376448 
  6.8020622e+000         24712908          1066312           624424           548568           803464           549632           547424           556532           603272          1312160           555004           573872           539624           648892           513212           548736           532816           546200          1402192           540412           527780           662820           622840           560032           550572           523692           827968          1348048           560040           585920           567644           807332           535096           580004           529368           534496          1376508 
  6.9061734e+000         24718224          1066448           625236           548568           803464           548848           547188           556532           603272          1312552           557096           573872           539504           648908           514284           548636           532816           546200          1401716           540412           527628           664148           622864           561612           550388           523692           827844          1348140           559892           585920           568036           807228           535240           580020           529016           534496          1376508 
  7.0310784e+000         24721716          1066432           625760           548612           803764           548900           547672           556580           603352          1312820           555916           573876           539500           648908           514344           548636           534244           546204          1401980           540412           527720           664680           623092           562088           550444           523692           826832          1348140           560024           585720           568400           807024           535456           580024           529464           534496          1376508 
  7.1172558e+000         24723452          1066236           626948           548612           803452           549144           547672           556580           603432          1312736           555916           574832           539276           648936           513272           548784           535072           546228          1402036           540412           527720           665204           623092           561412           549688           523692           826964          1348140           560024           585944           568848           808224           535456           580048           528388           534496          1376536 
  7.2168016e+000         24727396          1066432           626920           549528           803452           549144           547556           556604           603504          1313372           557464           574832           539440           648936           514344           548688           534932           546228          1402072           540412           527780           664868           623116           560256           549688           523692           826964          1348140           560032           585948           569132           806620           535452           581268           529648           534496          1376436 
  7.3103298e+000         24728004          1066400           626340           549784           803520           549168           547556           556604           603596          1313572           557484           574832           539520           648936           513196           548840           534112           546228          1402192           540412           527424           664952           623116           560316           549380           523692           826964          1348140           559788           586184           571052           808264           535476           581268           528676           534496          1376524 
  7.4268803e+000         24734576          1066380           627456           549552           803056           550976           547588           556624           603964          1313572           557744           574836           539668           649124           514448           548888           534136           546248          1402192           540412           527500           665204           623136           560516           549624           523692           827032          1348140           559956           586184           571272           808260           535284           581368           529524           534496          1376524 
  7.5146529e+000         24733944          1066156           626692           549472           803276           550976           547648           556624           603964          1313980           558008           574836           539572           649124           514512           548752           534976           546248          1402192           540412           527512           665204           623136           560380           549624           523692           827036          1348140           559716           586184           571612           806628           535424           582184           529536           534304          1376212 
  7.6312033e+000         24741504          1066168           627696           549908           803276           550996           547776           556624           603888          1313980           558052           574836           539492           649124           514512           548812           535060           546272          1402276           540412           527512           665456           623216           560628           549624           523692           827036          1348140           559840           586184           571916           811136           535184           582204           529596           534472          1376508 
  7.7117814e+000         24745700          1066336           626920           550160           803276           551032           547776           556624           603908          1313980           558668           574012           539724           648808           514124           548968           534344           546272          1402276           540412           527524           665692           623236           560924           549624           523692           827036          1348140           559900           586424           576748           811136           535188           582324           529616           534496          1376380 
  7.8125041e+000         24747124          1066308           627920           550528           803276           551032           547776           556624           603924          1314396           557208           574068           539552           648936           513404           548812           535236           546272          1402276           540412           527536           666172           622928           560764           549624           523692           827688          1348140           559900           586424           577192           811136           535200           582324           529692           534496          1376256 
  7.9290545e+000         24744356          1066140           627176           550944           803336           549892           547776           556624           603924          1314476           558456           573264           539732           649124           513412           548832           533984           546272          1402192           540184           527596           666172           623080           560836           549464           523692           827844          1348140           559920           586424           577160           811056           535548           582324           528456           534496          1376408 
  8.0047283e+000         24749460          1066140           627408           551364           803336           551152           547776           556624           603924          1314476           559296           573264           539732           649124           513412           548824           535256           546272          1402232           540244           527596           666412           623080           560828           549496           523692           827848          1348140           559532           586424           577240           811064           535548           582412           529716           534496          1376080 
  8.1258064e+000         24875132          1070892           598592           535392           823344           551172           548616           556664           603944          1374692           542392           594432           552200           614108           513440           550120           535256           546292          1421352           540288           527448           607728           685688           560904           549516           523692           827868          1395596           559784           559164           551820           841968           565952           608652           529460           534496          1372208 
  8.2014802e+000         24874656          1071164           598864           535816           823768           550320           547776           556664           604004          1376852           542396           593580           551796           614224           512172           549272           534840           546292          1421072           540288           527464           607732           685852           560904           549516           523692           827868          1395728           559784           559164           553100           842392           566300           608676           528620           534496          1372208 
  8.3104504e+000         24882836          1071192           599368           535816           823952           550028           548692           556732           604684          1377076           542412           593992           552112           614308           513484           550468           535632           546468          1421044           540452           527640           607732           685880           561232           549536           523712           827868          1395728           560096           559216           552468           842448           567260           609104           528244           534496          1372264 
  8.4281652e+000         24890552          1071164           599520           535816           823952           551396           548780           556732           604896          1377076           542428           595276           552044           614548           513084           549628           536124           546468          1421288           540484           527676           607732           685788           561432           550512           524724           828816          1395340           559844           559256           553104           842448           567480           609536           529620           534496          1372044 
  8.5208581e+000         24892528          1071180           599520           535816           823952           551396           548780           556732           604896          1377160           542428           595276           551724           614548           513064           550508           536124           546468          1421316           540484           527676           607732           685928           562380           550512           524724           828816          1395340           559844           559256           553104           842448           567480           609536           529620           534496          1372264 
  8.6138296e+000         24888860          1071220           599492           535816           823952           550548           547940           556748           604976          1377164           542664           594416           552160           614564           513516           550508           535264           546504          1420892           540500           527696           607748           685932           562400           550512           524724           828816          1395340           559860           558416           553528           842448           567480           609600           528756           534496          1372264 
  8.7068498e+000         24889792          1071160           599716           535816           823952           550564           548868           556748           605124          1377164           542728           594432           552164           614588           513576           550572           534460           546504          1421072           540500           527696           607764           685932           561536           549412           524724           828816          1395340           560112           559300           553560           842448           567904           609600           528772           534496          1372672 
  8.8461905e+000         24890632          1070988           599908           535816           823944           551464           547744           556784           605140          1377164           542728           593712           552224           614828           512260           549744           534464           546648          1421072           540500           527712           607764           685808           561608           550508           524724           828816          1395356           560148           559404           553576           842448           568324           610480           529656           534496          1372672 
  8.9390577e+000         24897004          1071160           602252           535816           823740           550296           548832           556812           605292          1377164           542612           593712           552224           614828           514608           548864           535344           546904          1421192           540500           527896           607964           685948           562620           550532           524788           828816          1395608           560372           559404           553604           842448           568476           610608           528472           534624          1372672 
  9.0318555e+000         24898572          1071160           601456           535816           823944           551632           548276           556828           605352          1377164           542796           595476           551772           614832           514160           550660           534480           547044          1421316           540624           527896           607976           685948           561308           550532           524812           828816          1395608           560444           558560           553628           842448           568360           610608           529544           534624          1372672 
  9.1246477e+000         24929072          1070928           616028           535816           823944           551632           548376           556828           605416          1377164           542812           595492           552176           631672           514600           550660           533212           547044          1420740           540624           526688           607976           686032           561760           550548           524844           828816          1395608           560512           559440           553628           842448           568384           610608           529668           534624          1372324 
  9.2174113e+000         25108300          1075976           622004           540804           829236           555748           553156           561828           610408          1382148           547808           600488           557168           635844           518256           554756           540288           552028          1426080           545612           531584           612976           691016           567676           555580           529840           833800          1400600           565528           564444           558620           847432           573324           615184           533792           539608          1377660 
  9.3101776e+000         25109544          1076208           621852           540804           829240           555320           553536           561840           610408          1381868           547796           600504           557140           637196           519548           554328           539848           552028          1426080           545688           531968           612976           690984           566344           555556           529840           833800          1400600           565136           563572           560060           847432           573860           615540           533376           539608          1377660 
  9.4421810e+000         25114228          1076208           622484           540804           829240           556664           553632           561840           610444          1382148           548020           598708           556740           635872           519484           555672           540016           552216          1426292           546220           531624           613068           691012           566476           555604           529904           833800          1400600           565844           564492           559376           847432           573688           616468           534720           540516          1376900 
  9.5349440e+000         25117244          1075844           622392           540804           828940           555764           553836           561840           610456          1382148           548032           598708           557152           637228           519512           554772           540024           552216          1426416           547576           531876           613068           691020           567892           555604           529904           833800          1400632           565736           564500           559388           847432           573800           616496           534604           540516          1377316 
  9.6277452e+000         25112124          1075916           622344           540804           828940           555328           553560           561840           610456          1382148           548008           598708           557156           635908           519132           554336           540264           552216          1426356           548032           531936           613068           691020           566536           555604           529904           833800          1401256           565736           563596           559388           847432           573804           616496           534168           539608          1377320 
  9.7206788e+000         25120936          1076032           621124           540804           828940           556696           553752           561852           610228          1382148           548076           599528           556828           637276           519592           555884           540280           552216          1426184           548032           531952           613068           691020           567920           555628           529904           833800          1401284           565844           564508           559424           847432           573804           616496           535536           540524          1377320 
  9.8138025e+000         25122100          1075836           622776           540816           828620           556708           554056           561876           610492          1382148           547908           600108           556792           635916           519592           555884           541216           552216          1426236           548032           531952           613068           690948           566736           555628           529904           833800          1401580           565748           564508           559428           847432           574264           616496           535536           540524          1377320 
  9.9071938e+000         25124440          1075856           622788           540816           828852           556708           553948           561888           610496          1382148           547920           600568           557168           635916           519592           555884           541216           552216          1426428           548032           531956           613068           690988           566752           555628           529904           833800          1401580           565844           564508           559428           847432           574880           616496           535548           540524          1377664 
  1.0000939e+001         25127160          1075976           622796           540816           828940           556708           554048           561900           610500          1382148           547872           599632           557180           637284           519620           556060           541216           552276          1426488           548032           531988           613124           691044           568180           555644           529904           833800          1402036           565844           564508           559428           847432           574880           616496           535548           540524          1377288 
  1.0142308e+001         25127212          1075788           622776           540816           828940           556708           554068           561900           610528          1382148           548172           598708           558448           636360           519620           556060           541216           552276          1426488           548048           531988           613124           691152           568180           555644           529904           833800          1402112           565780           564508           559136           847432           575344           616680           535548           540524          1377288 
  1.0236678e+001         25290472          1071048           590356           540816           886384           555780           553876           561900           610488          1384632           560848           570128           544396           664660           564388           578344           541276           551968          1421644           558060           563220           613124           694728           567268           555644           529904           833800          1430252           586304           582676           559140           838536           551096           591940           534524           540532          1406792 
  1.0322434e+001         25297772          1071396           591108           541784           886504           556716           553892           561900           610488          1384240           560928           570128           544052           665588           564880           580204           539460           551976          1421644           558064           565176           613124           694544           566828           555544           529904           833664          1430648           587464           582676           559156           838536           550832           591976           535460           540532          1406756 
  1.0418044e+001         25300716          1071372           590376           541808           886504           556716           554000           561924           610696          1384288           560756           570128           544476           665644           564792           580204           539036           552004          1421644           557932           565216           613300           695924           568496           555556           529916           833632          1430828           587516           582408           559224           838564           550924           592160           535460           540532          1406760 
  1.0510852e+001         25294884          1071372           590208           541808           886508           555788           553964           561924           610688          1384316           561436           569204           544512           665644           564792           579940           540428           552004          1421324           557964           565216           613300           695320           567100           555556           529916           833632          1430856           586620           581700           559224           838624           550924           592160           534624           539608          1406680 
  1.0607738e+001         25298468          1071372           590208           541808           886752           555804           553968           561924           610688          1384316           561180           570136           544512           665644           564792           579940           539492           552004          1421384           558460           565216           613300           696776           567560           555556           529916           833632          1430856           586712           581728           559224           838660           550924           592160           534640           540540          1406684 
  1.0705227e+001         25299116          1071368           589444           541808           886752           556760           553972           561924           610628          1384344           561488           569204           544468           665020           564712           579956           539072           552004          1421504           558476           565816           613300           696776           568512           555556           529916           833668          1430316           588116           581728           559148           838660           550924           592160           535596           539288          1406732 
  1.0801502e+001         25302592          1071456           589488           541808           886760           556760           554012           561924           610656          1384344           561280           570144           544456           665732           564680           580096           540476           552004          1421520           558476           565468           613312           696800           568512           555580           529916           833676          1430584           588116           581856           559164           838660           550988           592160           534628           540368          1406732 
  1.0947321e+001         25298280          1071368           589340           541808           886760           555804           553952           561924           610656          1384344           561668           569204           544056           664804           564684           579160           540040           552180          1421520           558576           566760           613312           695840           567580           555580           529916           833676          1430620           588688           581868           559164           838660           550996           592212           534488           540376          1406696 
  1.1044803e+001         25302528          1071624           590232           541808           886760           555820           553928           561924           610676          1387136           561668           569204           544432           664804           564684           579164           540056           552180          1421520           558576           566760           613348           695860           567588           555652           529928           832852          1430720           588772           581896           559164           838660           551208           592224           534596           540376          1406728 
  1.1142281e+001         25303932          1071408           590244           541808           886760           556840           553820           561924           610676          1387424           561716           569204           544132           664812           565164           579168           539584           552376          1421584           558576           566880           613348           694928           568552           555652           529928           832852          1430748           587992           581896           559164           838660           551208           592224           535564           540384          1406732 
  1.1240613e+001         25303796          1071436           590468           541808           886456           556840           553896           562164           610644          1387424           561716           569204           544500           665164           565188           579232           539136           552376          1421584           558576           566908           613348           694936           567132           555652           529928           832852          1430748           587992           581896           559448           838660           551364           592288           535564           540384          1406884 
  1.1337113e+001         25313124          1071408           590468           541808           886716           556840           553840           562180           610652          1387424           561716           569204           544080           665780           565192           579228           540564           552376          1421584           558576           573440           613356           694560           566896           555652           529928           832856          1430748           589912           581896           559448           838660           551016           592288           535564           540384          1406884 
  1.1434865e+001         25318092          1071436           590468           541808           886732           556840           553976           562180           610652          1387424           561612           569204           544560           664812           565376           579232           540564           552376          1421644           558576           574884           613356           694780           568388           555652           529928           832692          1430748           592688           581924           559476           838660           551312           592288           534576           540384          1406884 
  1.1532606e+001         25315900          1071468           590468           541808           886732           555884           554032           562180           610664          1387424           561680           569204           544192           664820           565376           580676           539612           552376          1421644           558576           574912           613356           694916           567424           555652           529928           832824          1430748           591840           581924           559476           838660           551312           592288           534548           540392          1406884 
  1.1630122e+001         25315320          1071520           590468           541808           886760           555420           554100           562180           610664          1387424           561692           569204           544620           665176           564784           580212           540596           552376          1421644           558604           575396           613356           694984           567436           555652           529928           832828          1430856           591132           581924           559508           838660           551312           592288           534120           540392          1406296 
  1.1727176e+001         25321320          1071556           590480           541832           886788           556136           554292           562188           610676          1387424           561692           569204           544592           665808           564996           580272           540596           552404          1421124           558604           575396           613368           694984           567528           555656           530024           833736          1430856           592584           581924           559520           838856           551096           592504           535672           540496          1406456 
  1.1824941e+001         25318580          1071684           589544           541832           886724           556136           554292           562188           610664          1387424           561692           569204           544624           665808           564760           578332           540596           552404          1421448           558604           575160           613368           695012           567540           555656           530024           833764          1430856           592584           581924           559520           838856           551228           592504           535672           540496          1406456 
  1.1922919e+001         25318620          1071688           590436           541840           886724           556200           554492           562196           610664          1387424           561692           569204           544604           665356           564980           578332           539624           552424          1421448           558604           575776           613368           695020           567548           554768           530024           833764          1430856           592572           582020           559520           838856           551456           592516           535672           540496          1406456 
  1.2020383e+001         25311836          1071560           590444           541840           886428           555216           554544           561224           610676          1387424           561696           569204           543632           664668           564996           578332           538304           552424          1421472           558604           576264           613376           695048           566584           555568           530024           833764          1430856           591588           582080           559520           838856           551456           592516           534688           540504          1406456 
  1.2118504e+001         25316236          1071528           590444           542336           886532           555232           554552           562216           610640          1387424           561696           569204           544612           664668           564996           578332           539572           552424          1422048           558604           576264           613376           695056           566616           555628           530024           833764          1430528           591364           582080           559520           838856           551464           592516           534732           540504          1406884 
  1.2216765e+001         25326420          1071688           590444           542336           887028           556264           554560           561236           610692          1387424           561708           569220           543632           664732           564996           580800           538632           552432          1421928           562436           577928           613376           695068           566624           555636           530024           833764          1430540           592432           583668           559528           839504           551464           592516           535744           539552          1406864 
  1.2315172e+001         25330884          1071528           590444           542336           887028           556264           554560           562224           610692          1387424           561708           569220           544624           665776           564996           580864           539152           552432          1421956           560732           578488           613376           695068           566648           555636           530024           833764          1430488           592528           583672           559528           840524           551468           592516           535772           540540          1406884 
  1.2413506e+001         25330688          1071688           590444           542336           887028           556280           554560           561236           610720          1387424           563124           569440           543352           664852           564824           580864           539156           552432          1421956           560732           578488           613376           695096           566824           555664           530024           833764          1430460           592556           583672           559528           841520           551468           592568           535800           540548          1406884 
  1.2511960e+001         25335800          1071688           590444           542836           886912           556280           554568           562240           610748          1387424           563060           569440           544596           665212           565860           580392           540672           552432          1422016           560732           578488           613376           695104           566824           555664           530024           833764          1430516           592488           583672           559532           841520           551476           592568           535800           540548          1406884 
  1.2608573e+001         25335388          1071688           590444           542836           886948           555288           554568           562240           610748          1387424           563124           569440           544596           665872           565860           580892           540672           552432          1422016           560732           579992           613376           695104           566824           555664           530024           833764          1430516           591280           583672           559532           841528           551476           592568           534808           540556          1406884 
  1.2706674e+001         25332680          1071544           590444           542836           886976           554824           554584           562240           610748          1387424           563124           569440           544632           664860           564820           580892           540672           552432          1422076           560740           579752           613376           695112           566824           555664           530024           834268          1430516           592288           583672           559532           841528           551488           592568           534324           539552          1406884 
  1.2805660e+001         25334368          1071688           590456           542836           886976           554816           554576           562240           610748          1387424           563124           569440           544676           664872           564964           580892           540676           552432          1422076           560972           579908           613376           695104           566824           555664           530024           834156          1430492           592376           583680           559532           841528           551496           592568           534316           540556          1406884 
  1.2903605e+001         25340384          1071688           590520           542836           886976           556316           554636           562240           610748          1387424           563152           569548           544720           665872           564972           580892           540676           552432          1422076           562476           579908           613428           695112           566824           555664           530024           834156          1430516           592384           583680           559588           841528           551548           592568           535816           540556          1406884 
  1.3002381e+001         25329796          1071688           590540           542836           886976           555304           554652           561236           610776          1387424           563152           569548           543736           664868           564996           580892           539660           552432          1422136           561040           579632           613428           695128           566824           555664           530024           834208          1430528           592384           583680           559600           840524           551548           592568           533728           539552          1406884 
  1.3100113e+001         25331768          1071748           590552           542836           887168           555348           554652           562248           610856          1387424           562752           569600           544748           664868           564972           580892           539680           551420          1422136           560760           580384           613428           694100           566852           555620           530024           834208          1430528           592528           583692           559600           841536           551296           592568           533944           540592          1406208 
  1.3247735e+001         25332728          1071748           590552           542848           887168           554860           554652           562256           610856          1387424           563080           569600           544756           665884           565148           580892           538160           550000          1422136           563036           580384           613428           695128           566880           555628           530024           834208          1430528           591512           583692           559660           841544           551548           592568           533456           540600          1406884 
  1.3346118e+001         25341956          1071748           590584           542848           886552           554860           553676           562256           610880          1387424           562836           569600           544756           665884           565148           580892           538160           551020          1422136           561224           587044           613428           694100           566900           555688           530024           834208          1430528           597600           583692           559660           841544           551548           592568           533456           540600          1406884 
  1.3444476e+001         25351792          1071748           591268           541856           887892           554860           554204           561236           610880          1387936           563188           570176           544256           664728           566160           580952           538688           550528          1423160           561260           588916           613428           694300           566948           556744           530024           835236          1432068           597600           583696           560184           841032           552628           594092           533456           539580          1406884 
  1.3542898e+001         25356848          1071748           590860           541856           888440           554848           554192           561236           610880          1388448           563184           570180           545284           664732           566112           580464           538580           550528          1423676           562812           589008           613428           694380           566948           556752           530024           836264          1432584           597600           583696           560188           841036           552880           594092           533444           539580          1406884 
  1.3641358e+001         25355604          1071748           590872           541856           888424           554860           554200           561236           610880          1388448           563220           570180           545816           664848           566112           578920           538600           550528          1423676           561768           589020           613428           694388           566948           556736           530024           836264          1433104           597600           583696           560188           841036           552980           594092           533456           539580          1406872 
  1.3739794e+001         25355896          1071748           589664           541856           888464           554876           554132           561236           610880          1388448           563228           570188           546344           664840           566108           580468           538592           550528          1423676           561768           589620           613428           694408           566948           556752           530024           836164          1433104           597600           583696           560196           840016           552880           594092           533472           539580          1406872 
  1.3838218e+001         25354384          1071748           589680           541856           888476           554848           554172           561236           610880          1388020           562856           570180           546252           664844           566120           578920           538628           550544          1423360           561768           590148           613428           694380           566948           556748           530024           836256          1433104           597600           583696           560188           840524           552956           594092           533444           539580          1406880 
  1.3936653e+001         25355548          1071748           589684           541868           888540           554876           554188           561244           610888          1388020           563184           570188           545776           664848           566124           579472           538636           550544          1423556           561768           590672           613428           694232           566948           556740           530036           836260          1433104           597552           583696           560196           840524           553016           594092           533464           539580          1406856 
  1.4035096e+001         25355404          1071592           589700           541868           888552           554880           554196           561244           610888          1388020           563252           570188           546320           664852           566044           579472           538688           550016          1423556           561768           591196           613428           694408           566948           556760           530036           836292          1433104           597552           583696           560196           840544           552500           594092           533468           539608          1406480
[truncated: 362,968 more chars]
