# Supplementary material for: Research on combustion and emissions of heavy duty diesel engines under low-speed and low-load conditions in low temperature environments
Source: PLoS One. 2025 Feb 21;20(2):e0318933. doi: 10.1371/journal.pone.0318933 (PMC11844864; doi:10.1371/journal.pone.0318933)
Supplement: S1 File — (ZIP) [file pone.0318933.s001.zip › 1000rpm_30%/4-gaibianpenyoudingshi/-1/metis_map.out]

      ncyc    total blocks       frozen blocks    processor id          blocks           cells
         0             136                   0               0               4             152
                                                             1               4             148
                                                             2               3             164
                                                             3               2             128
                                                             4               4             152
                                                             5               4             152
                                                             6               4             152
                                                             7               3             136
                                                             8               4             152
                                                             9               3             128
                                                            10               4             152
                                                            11               3             136
                                                            12               3             164
                                                            13               5             148
                                                            14               3             168
                                                            15               3             164
                                                            16               5             160
                                                            17               4             152
                                                            18               2             128
                                                            19               4             152
                                                            20               4             152
                                                            21               4             152
                                                            22               6             144
                                                            23               2             128
                                                            24               2             128
                                                            25               3             164
                                                            26               3             164
                                                            27               4             148
                                                            28               8             157
                                                            29               4             152
                                                            30               4             152
                                                            31               5             155
                                                            32               4             156
                                                            33               4             160
                                                            34               4             156
                                                            35               4             152
      ncyc    total blocks       frozen blocks    processor id          blocks           cells
       100             106                   0               0               3             100
                                                             1               2             116
                                                             2               2             104
                                                             3               6             122
                                                             4               3             112
                                                             5               5             113
                                                             6               2             112
                                                             7               5             112
                                                             8               6             113
                                                             9               2             104
                                                            10               4              96
                                                            11               2             116
                                                            12               2             116
                                                            13               4              96
                                                            14               2             128
                                                            15               2             128
                                                            16               4              96
                                                            17               2             128
                                                            18               3             112
                                                            19               3             112
                                                            20               1              64
                                                            21               2             128
                                                            22               4              96
                                                            23               2             128
                                                            24               2             116
                                                            25               4             124
                                                            26               3             128
                                                            27               4              96
                                                            28               2             104
                                                            29               2             116
                                                            30               2             116
                                                            31               3             112
                                                            32               3             112
                                                            33               2             128
                                                            34               4              96
                                                            35               2             128
      ncyc    total blocks       frozen blocks    processor id          blocks           cells
       136              83                   6               0               2              76
                                                             1               2             100
                                                             2               2             100
                                                             3               2              76
                                                             4               2              76
                                                             5               2             100
                                                             6               2             128
                                                             7               4              96
                                                             8               2             128
                                                             9               2              76
                                                            10               2              76
                                                            11               2              76
                                                            12               2             100
                                                            13               2              76
                                                            14               3             100
                                                            15               2             104
                                                            16               2              76
                                                            17               3             100
                                                            18               2              76
                                                            19               2              76
                                                            20               3              90
                                                            21               5              86
                                                            22               0               0
                                                            23               1             210
                                                            24               4              84
                                                            25               2             100
                                                            26               3             100
                                                            27               2              76
                                                            28               3              88
                                                            29               2             100
                                                            30               2             100
                                                            31               2             100
                                                            32               2             100
                                                            33               3              88
                                                            34               3             100
                                                            35               2             116
      ncyc    total blocks       frozen blocks    processor id          blocks           cells
       163              68                  12               0               2              76
                                                             1               2             100
                                                             2               2              76
                                                             3               2             100
                                                             4               2              76
                                                             5               2             100
                                                             6               2              76
                                                             7               3              84
                                                             8               1              64
                                                             9               2              76
                                                            10               2              76
                                                            11               2              76
                                                            12               3             100
                                                            13               1              64
                                                            14               2             100
                                                            15               1              64
                                                            16               2             104
                                                            17               2              76
                                                            18               1              64
                                                            19               2              72
                                                            20               2              76
                                                            21               1              64
                                                            22               4              70
                                                            23               2              80
                                                            24               1              64
                                                            25               2              76
                                                            26               2             100
                                                            27               0               0
                                                            28               1              20
                                                            29               1             236
                                                            30               2              20
                                                            31               2              76
                                                            32               3             100
                                                            33               2              76
                                                            34               3              90
                                                            35               2              76
      ncyc    total blocks       frozen blocks    processor id          blocks           cells
       183              62                  15               0               2              72
                                                             1               2              76
                                                             2               1              64
                                                             3               1              64
                                                             4               2              76
                                                             5               2              76
                                                             6               2              76
                                                             7               2             100
                                                             8               2              76
                                                             9               1              64
                                                            10               1              64
                                                            11               2              76
                                                            12               2              76
                                                            13               1              64
                                                            14               2             100
                                                            15               4              72
                                                            16               1              64
                                                            17               2             100
                                                            18               2              48
                                                            19               4              56
                                                            20               1              52
                                                            21               2              77
                                                            22               1              36
                                                            23               2              76
                                                            24               1              52
                                                            25               2              76
                                                            26               1              52
                                                            27               2              92
                                                            28               4              69
                                                            29               1              64
                                                            30               3              65
                                                            31               0               0
                                                            32               1              64
                                                            33               0               0
                                                            34               1             169
                                                            35               2              76
      ncyc    total blocks       frozen blocks    processor id          blocks           cells
       200              58                   0               0               2              60
                                                             1               2              76
                                                             2               2              60
                                                             3               2              76
                                                             4               1              64
                                                             5               1              64
                                                             6               2              48
                                                             7               1              52
                                                             8               1              52
                                                             9               3              57
                                                            10               1              64
                                                            11               1              64
                                                            12               4              58
                                                            13               1              59
                                                            14               1              52
                                                            15               2              68
                                                            16               3              66
                                                            17               2              84
                                                            18               1              52
                                                            19               2              48
                                                            20               1              52
                                                            21               1              64
                                                            22               1              64
                                                            23               1              64
                                                            24               1              64
                                                            25               2              48
                                                            26               2              48
                                                            27               4              72
                                                            28               2              72
                                                            29               1              64
                                                            30               1              64
                                                            31               1              64
                                                            32               1              64
                                                            33               2              48
                                                            34               1              52
                                                            35               1              52
      ncyc    total blocks       frozen blocks    processor id          blocks           cells
       212              57                   2               0               4              42
                                                             1               2              48
                                                             2               1              64
                                                             3               1              64
                                                             4               3              56
                                                             5               2              49
                                                             6               2              48
                                                             7               2              52
                                                             8               2              49
                                                             9               3              48
                                                            10               1              52
                                                            11               1              52
                                                            12               3              48
                                                            13               1              64
                                                            14               1              64
                                                            15               1              52
                                                            16               2              48
                                                            17               1              52
                                                            18               1              64
                                                            19               2              48
                                                            20               2              48
                                                            21               1              64
                                                            22               1              52
                                                            23               1              52
                                                            24               1              52
                                                            25               3              72
                                                            26               2              76
                                                            27               0               0
                                                            28               1              64
                                                            29               1              64
                                                            30               1              64
                                                            31               1              64
                                                            32               1              64
                                                            33               2              48
                                                            34               2              48
                                                            35               1              64
      ncyc    total blocks       frozen blocks    processor id          blocks           cells
       240              44                   5               0               1              64
                                                             1               0               0
                                                             2               2              24
                                                             3               1              64
                                                             4               1              36
                                                             5               1              36
                                                             6               1              64
                                                             7               0               0
                                                             8               1              64
                                                             9               1              24
                                                            10               1              52
                                                            11               1              52
                                                            12               1              24
                                                            13               1              52
                                                            14               1              24
                                                            15               1              52
                                                            16               1              24
                                                            17               1              64
                                                            18               2              48
                                                            19               1              64
                                                            20               0               0
                                                            21               1              64
                                                            22               1              57
                                                            23               1              36
                                                            24               1              48
                                                            25               2              17
                                                            26               1              64
                                                            27               1              52
                                                            28               1              25
                                                            29               3              33
                                                            30               2              48
                                                            31               1              52
                                                            32               3              34
                                                            33               3              34
                                                            34               1              48
                                                            35               2              32
      ncyc    total blocks       frozen blocks    processor id          blocks           cells
       250              31                  14               0               1              36
                                                             1               1              20
                                                             2               0               0
                                                             3               1              64
                                                             4               0               0
                                                             5               1              64
                                                             6               1              36
                                                             7               1              12
                                                             8               1              64
                                                             9               1              64
                                                            10               0               0
                                                            11               3              26
                                                            12               1              64
                                                            13               1              36
                                                            14               1              36
                                                            15               1              64
                                                            16               0               0
                                                            17               1              64
                                                            18               1              24
                                                            19               1              52
                                                            20               1              52
                                                            21               1              24
                                                            22               1              24
                                                            23               1              52
                                                            24               1              52
                                                            25               1              24
                                                            26               2              38
                                                            27               3              27
                                                            28               0               0
                                                            29               0               0
                                                            30               1              52
                                                            31               0               0
                                                            32               0               0
                                                            33               0               0
                                                            34               0               0
                                                            35               1             267
      ncyc    total blocks       frozen blocks    processor id          blocks           cells
       280              22                  19               0               0               0
                                                             1               1              52
                                                             2               0               0
                                                             3               1              52
                                                             4               2              18
                                                             5               1              48
                                                             6               0               0
                                                             7               1              64
                                                             8               0               0
                                                             9               0               0
                                                            10               1              52
                                                            11               0               0
                                                            12               1              52
                                                            13               1              24
                                                            14               1              24
                                                            15               1              31
                                                            16               2              28
                                                            17               2              28
                                                            18               1              36
                                                            19               1              12
                                                            20               0               0
                                                            21               1              64
                                                            22               0               0
                                                            23               1              64
                                                            24               0               0
                                                            25               0               0
                                                            26               1              64
                                                            27               0               0
                                                            28               0               0
                                                            29               0               0
                                                            30               0               0
                                                            31               0               0
                                                            32               0               0
                                                            33               0               0
                                                            34               1             241
                                                            35               1              36
      ncyc    total blocks       frozen blocks    processor id          blocks           cells
       300              28                   0               0               1              24
                                                             1               1              19
                                                             2               0               0
                                                             3               1              52
                                                             4               0               0
                                                             5               1              52
                                                             6               2              16
                                                             7               0               0
                                                             8               1              36
                                                             9               2              22
                                                            10               1              16
                                                            11               1              12
                                                            12               1              36
                                                            13               0               0
                                                            14               1              64
                                                            15               0               0
                                                            16               0               0
                                                            17               1              64
                                                            18               0               0
                                                            19               1              52
                                                            20               1              36
                                                            21               2              16
                                                            22               1              19
                                                            23               1              24
                                                            24               0               0
                                                            25               0               0
                                                            26               1              52
                                                            27               1              12
                                                            28               1              36
                                                            29               1              16
                                                            30               2              22
                                                            31               0               0
                                                            32               1              64
                                                            33               0               0
                                                            34               0               0
                                                            35               1              64
      ncyc    total blocks       frozen blocks    processor id          blocks           cells
       300              23                   6               0               1              24
                                                             1               1              19
                                                             2               1              19
                                                             3               1              24
                                                             4               0               0
                                                             5               1              52
                                                             6               0               0
                                                             7               0               0
                                                             8               1              52
                                                             9               0               0
                                                            10               1              52
                                                            11               0               0
                                                            12               1              52
                                                            13               0               0
                                                            14               1              64
                                                            15               0               0
                                                            16               0               0
                                                            17               1              64
                                                            18               0               0
                                                            19               1              36
                                                            20               2              20
                                                            21               2              36
                                                            22               0               0
                                                            23               0               0
                                                            24               0               0
                                                            25               1             100
                                                            26               2              12
                                                            27               1              20
                                                            28               1              16
                                                            29               0               0
                                                            30               1              36
                                                            31               0               0
                                                            32               1              64
                                                            33               0               0
                                                            34               0               0
                                                            35               1              64
      ncyc    total blocks       frozen blocks    processor id          blocks           cells
       313              22                   0               0               1             473
                                                             1               1             910
                                                             2               0               0
                                                             3               1            1765
                                                             4               0               0
                                                             5               1            1700
                                                             6               0               0
                                                             7               2             550
                                                             8               1            1192
                                                             9               0               0
                                                            10               1             264
                                                            11               0               0
                                                            12               1            2691
                                                            13               0               0
                                                            14               1            2660
                                                            15               0               0
                                                            16               0               0
                                                            17               1            1035
                                                            18               0               0
                                                            19               1             264
                                                            20               0               0
                                                            21               1            2691
                                                            22               1            1035
                                                            23               2             550
                                                            24               0               0
                                                            25               0               0
                                                            26               1            2660
                                                            27               0               0
                                                            28               1             910
                                                            29               0               0
                                                            30               1            1765
                                                            31               1            1700
                                                            32               1             473
                                                            33               0               0
                                                            34               0               0
                                                            35               1            1192
      ncyc    total blocks       frozen blocks    processor id          blocks           cells
       326              22                   0               0               1            1561
                                                             1               0               0
                                                             2               0               0
                                                             3               1            1990
                                                             4               0               0
                                                             5               0               0
                                                             6               0               0
                                                             7               0               0
                                                             8               1            5811
                                                             9               0               0
                                                            10               0               0
                                                            11               0               0
                                                            12               1            5811
                                                            13               0               0
                                                            14               1            1990
                                                            15               0               0
                                                            16               2             884
                                                            17               1            1561
                                                            18               1             963
                                                            19               2             550
                                                            20               0               0
                                                            21               1            2451
                                                            22               0               0
                                                            23               1            1135
                                                            24               0               0
                                                            25               1            2912
                                                            26               1             247
                                                            27               0               0
                                                            28               1            2451
                                                            29               1             963
                                                            30               2             550
                                                            31               1             247
                                                            32               1            2912
                                                            33               0               0
                                                            34               0               0
                                                            35               1            1135
      ncyc    total blocks       frozen blocks    processor id          blocks           cells
       348              22                   0               0               0               0
                                                             1               0               0
                                                             2               0               0
                                                             3               0               0
                                                             4               0               0
                                                             5               0               0
                                                             6               0               0
                                                             7               0               0
                                                             8               1           31322
                                                             9               2            1108
                                                            10               1            2858
                                                            11               0               0
                                                            12               1            2231
                                                            13               1             217
                                                            14               1            2858
                                                            15               3            1488
                                                            16               4            2379
                                                            17               1            2231
                                                            18               0               0
                                                            19               0               0
                                                            20               2            2111
                                                            21               2            2111
                                                            22               0               0
                                                            23               1            3459
                                                            24               0               0
                                                            25               0               0
                                                            26               1            3459
                                                            27               0               0
                                                            28               0               0
                                                            29               0               0
                                                            30               0               0
                                                            31               0               0
                                                            32               0               0
                                                            33               0               0
                                                            34               0               0
                                                            35               1           31567
      ncyc    total blocks       frozen blocks    processor id          blocks           cells
       361              20                   3               0               0               0
                                                             1               2            2559
                                                             2               0               0
                                                             3               1            2094
                                                             4               3            2406
                                                             5               0               0
                                                             6               2            1015
                                                             7               0               0
                                                             8               1            2647
                                                             9               0               0
                                                            10               0               0
                                                            11               0               0
                                                            12               0               0
                                                            13               0               0
                                                            14               0               0
                                                            15               0               0
                                                            16               0               0
                                                            17               1           40015
                                                            18               0               0
                                                            19               0               0
                                                            20               0               0
                                                            21               0               0
                                                            22               0               0
                                                            23               0               0
                                                            24               0               0
                                                            25               0               0
                                                            26               1           39813
                                                            27               1            1575
                                                            28               0               0
                                                            29               0               0
                                                            30               1            2094
                                                            31               0               0
                                                            32               1            2647
                                                            33               1            2021
                                                            34               2            1015
                                                            35               3            1369
      ncyc    total blocks       frozen blocks    processor id          blocks           cells
       400              22                   0               0               0               0
                                                             1               0               0
                                                             2               0               0
                                                             3               1           12693
                                                             4               1            2382
                                                             5               2             823
                                                             6               4            1915
                                                             7               0               0
                                                             8               1            1591
                                                             9               1            1591
                                                            10               4            1098
                                                            11               0               0
                                                            12               1            2382
                                                            13               0               0
                                                            14               0               0
                                                            15               0               0
                                                            16               0               0
                                                            17               1           12884
                                                            18               0               0
                                                            19               0               0
                                                            20               0               0
                                                            21               0               0
                                                            22               0               0
                                                            23               0               0
                                                            24               0               0
                                                            25               1           17202
                                                            26               4            3028
                                                            27               0               0
                                                            28               0               0
                                                            29               0               0
                                                            30               0               0
                                                            31               0               0
                                                            32               0               0
                                                            33               0               0
                                                            34               0               0
                                                            35               1           18170
      ncyc    total blocks       frozen blocks    processor id          blocks           cells
       500              22                   0               0               0               0
                                                             1               0               0
                                                             2               0               0
                                                             3               1            2296
                                                             4               2            1232
                                                             5               2            1232
                                                             6               0               0
                                                             7               0               0
                                                             8               1            2296
                                                             9               0               0
                                                            10               0               0
                                                            11               0               0
                                                            12               0               0
                                                            13               0               0
                                                            14               0               0
                                                            15               0               0
                                                            16               0               0
                                                            17               1            7955
                                                            18               1            2182
                                                            19               0               0
                                                            20               2            1267
                                                            21               2            1212
                                                            22               5             940
                                                            23               1            1162
                                                            24               0               0
                                                            25               1            2182
                                                            26               2             817
                                                            27               0               0
                                                            28               0               0
                                                            29               0               0
                                                            30               0               0
                                                            31               0               0
                                                            32               0               0
                                                            33               0               0
                                                            34               0               0
                                                            35               1            7933
      ncyc    total blocks       frozen blocks    processor id          blocks           cells
       600              22                   0               0               0               0
                                                             1               0               0
                                                             2               0               0
                                                             3               1            5612
                                                             4               0               0
                                                             5               0               0
                                                             6               0               0
                                                             7               0               0
                                                             8               1            5923
                                                             9               0               0
                                                            10               0               0
                                                            11               0               0
                                                            12               0               0
                                                            13               0               0
                                                            14               0               0
                                                            15               0               0
                                                            16               0               0
                                                            17               1           11861
                                                            18               2            1228
                                                            19               2            1228
                                                            20               0               0
                                                            21               1            2173
                                                            22               1            2173
                                                            23               3            1490
                                                            24               3             719
                                                            25               3            1382
                                                            26               3            1797
                                                            27               0               0
                                                            28               0               0
                                                            29               0               0
                                                            30               0               0
                                                            31               0               0
                                                            32               0               0
                                                            33               0               0
                                                            34               0               0
                                                            35               1           11562
      ncyc    total blocks       frozen blocks    processor id          blocks           cells
       700              22                   0               0               3            1798
                                                             1               1             970
                                                             2               0               0
                                                             3               1            3794
                                                             4               6            1076
                                                             5               1            1162
                                                             6               0               0
                                                             7               1            1008
                                                             8               1            3874
                                                             9               0               0
                                                            10               0               0
                                                            11               0               0
                                                            12               0               0
                                                            13               0               0
                                                            14               0               0
                                                            15               0               0
                                                            16               0               0
                                                            17               1           12010
                                                            18               0               0
                                                            19               0               0
                                                            20               0               0
                                                            21               0               0
                                                            22               0               0
                                                            23               0               0
                                                            24               0               0
                                                            25               0               0
                                                            26               1           11820
                                                            27               0               0
                                                            28               0               0
                                                            29               0               0
                                                            30               1            5741
                                                            31               2            1454
                                                            32               2            1454
                                                            33               0               0
                                                            34               0               0
                                                            35               1            5661
      ncyc    total blocks       frozen blocks    processor id          blocks           cells
       755              22                   0               0               0               0
                                                             1               1            5958
                                                             2               0               0
                                                             3               2             637
                                                             4               0               0
                                                             5               1            2925
                                                             6               1            2816
                                                             7               5            1602
                                                             8               3            1799
                                                             9               0               0
                                                            10               0               0
                                                            11               0               0
                                                            12               1            5803
                                                            13               0               0
                                                            14               0               0
                                                            15               0               0
                                                            16               0               0
                                                            17               1           11186
                                                            18               0               0
                                                            19               0               0
                                                            20               0               0
                                                            21               0               0
                                                            22               0               0
                                                            23               0               0
                                                            24               0               0
                                                            25               0               0
                                                            26               1           12033
                                                            27               0               0
                                                            28               0               0
                                                            29               0               0
                                                            30               1            5744
                                                            31               2            1700
                                                            32               2            1700
                                                            33               0               0
                                                            34               0               0
                                                            35               1            5738
      ncyc    total blocks       frozen blocks    processor id          blocks           cells
       800              22                   0               0               0               0
                                                             1               0               0
                                                             2               0               0
                                                             3               1            7187
                                                             4               6            1078
                                                             5               1            1162
                                                             6               0               0
                                                             7               2            1884
                                                             8               1            4572
                                                             9               0               0
                                                            10               0               0
                                                            11               0               0
                                                            12               1            7198
                                                            13               0               0
                                                            14               2            1954
                                                            15               0               0
                                                            16               3            1800
                                                            17               1            4653
                                                            18               0               0
                                                            19               0               0
                                                            20               0               0
                                                            21               1           10900
                                                            22               0               0
                                                            23               0               0
                                                            24               0               0
                                                            25               1            5582
                                                            26               0               0
                                                            27               0               0
                                                            28               0               0
                                                            29               0               0
                                                            30               1           11048
                                                            31               0               0
                                                            32               0               0
                                                            33               0               0
                                                            34               0               0
                                                            35               1            5737
      ncyc    total blocks       frozen blocks    processor id          blocks           cells
       900              22                   0               0               0               0
                                                             1               0               0
                                                             2               0               0
                                                             3               1            8962
                                                             4               5            2021
                                                             5               0               0
                                                             6               0               0
                                                             7               0               0
                                                             8               1            5608
                                                             9               5            2021
                                                            10               0               0
                                                            11               0               0
                                                            12               1            9047
                                                            13               0               0
                                                            14               0               0
                                                            15               0               0
                                                            16               0               0
                                                            17               1            5605
                                                            18               0               0
                                                            19               0               0
                                                            20               0               0
                                                            21               1           10575
                                                            22               0               0
                                                            23               0               0
                                                            24               0               0
                                                            25               0               0
                                                            26               1           10553
                                                            27               2            4342
                                                            28               0               0
                                                            29               0               0
                                                            30               2            4332
                                                            31               0               0
                                                            32               1            5332
                                                            33               0               0
                                                            34               0               0
                                                            35               1            5798
      ncyc    total blocks       frozen blocks    processor id          blocks           cells
      1000              22                   0               0               0               0
                                                             1               0               0
                                                             2               0               0
                                                             3               1            5719
                                                             4               0               0
                                                             5               0               0
                                                             6               0               0
                                                             7               1           11211
                                                             8               0               0
                                                             9               0               0
                                                            10               1            5719
                                                            11               5            2025
                                                            12               5            2025
                                                            13               0               0
                                                            14               0               0
                                                            15               0               0
                                                            16               0               0
                                                            17               1           10900
                                                            18               0               0
                                                            19               0               0
                                                            20               0               0
                                                            21               1           11073
                                                            22               2            3766
                                                            23               0               0
                                                            24               0               0
                                                            25               0               0
                                                            26               1            7002
                                                            27               0               0
                                                            28               0               0
                                                            29               0               0
                                                            30               1           11149
                                                            31               0               0
                                                            32               2            3807
                                                            33               0               0
                                                            34               0               0
                                                            35               1            6957
      ncyc    total blocks       frozen blocks    processor id          blocks           cells
      1100              22                   0               0               0               0
                                                             1               1           10296
                                                             2               1            3560
                                                             3               0               0
                                                             4               0               0
                                                             5               0               0
                                                             6               0               0
                                                             7               0               0
                                                             8               1           14962
                                                             9               1            3533
                                                            10               2             544
                                                            11               0               0
                                                            12               1           10293
                                                            13               0               0
                                                            14               0               0
                                                            15               0               0
                                                            16               0               0
                                                            17               1           14925
                                                            18               0               0
                                                            19               0               0
                                                            20               1           14018
                                                            21               0               0
                                                            22               0               0
                                                            23               0               0
                                                            24               0               0
                                                            25               0               0
                                                            26               1            5991
                                                            27               0               0
                                                            28               1            5969
                                                            29               6            2752
                                                            30               4            2610
                                                            31               0               0
                                                            32               0               0
                                                            33               0               0
                                                            34               0               0
                                                            35               1           14254
      ncyc    total blocks       frozen blocks    processor id          blocks           cells
      1150              22                   0               0               4            1229
                                                             1               1            2232
                                                             2               0               0
                                                             3               1            6263
                                                             4               0               0
                                                             5               0               0
                                                             6               0               0
                                                             7               0               0
                                                             8               1           14957
                                                             9               0               0
                                                            10               1            6207
                                                            11               4            1262
                                                            12               1            2582
                                                            13               0               0
                                                            14               0               0
                                                            15               0               0
                                                            16               0               0
                                                            17               1           15272
                                                            18               0               0
                                                            19               0               0
                                                            20               0               0
                                                            21               1           15654
                                                            22               0               0
                                                            23               0               0
                                                            24               0               0
                                                            25               0               0
                                                            26               1           15816
                                                            27               0               0
                                                            28               0               0
                                                            29               0               0
                                                            30               1           10949
                                                            31               2            4987
                                                            32               2            5104
                                                            33               0               0
                                                            34               0               0
                                                            35               1           10905
      ncyc    total blocks       frozen blocks    processor id          blocks           cells
      1200              22                   0               0               0               0
                                                             1               0               0
                                                             2               0               0
                                                             3               1           16349
                                                             4               0               0
                                                             5               0               0
                                                             6               0               0
                                                             7               0               0
                                                             8               1           16280
                                                             9               2            2120
                                                            10               0               0
                                                            11               0               0
                                                            12               1           11597
                                                            13               1            4980
                                                            14               1            4973
                                                            15               0               0
                                                            16               0               0
                                                            17               1           11770
                                                            18               4            1496
                                                            19               1            3683
                                                            20               0               0
                                                            21               1            6703
                                                            22               0               0
                                                            23               0               0
                                                            24               0               0
                                                            25               0               0
                                                            26               1           15825
                                                            27               1            4009
                                                            28               4            1580
                                                            29               0               0
                                                            30               1            6688
                                                            31               0               0
                                                            32               0               0
                                                            33               0               0
                                                            34               0               0
                                                            35               1           16340
      ncyc    total blocks       frozen blocks    processor id          blocks           cells
      1300              22                   0               0               0               0
                                                             1               0               0
                                                             2               0               0
                                                             3               1           17234
                                                             4               4            2805
                                                             5               1            7789
                                                             6               0               0
                                                             7               0               0
                                                             8               1            7808
                                                             9               0               0
                                                            10               0               0
                                                            11               0               0
                                                            12               1           18039
                                                            13               0               0
                                                            14               1            7787
                                                            15               4            2834
                                                            16               0               0
                                                            17               1            8474
                                                            18               0               0
                                                            19               0               0
                                                            20               0               0
                                                            21               1           16700
                                                            22               0               0
                                                            23               0               0
                                                            24               0               0
                                                            25               0               0
                                                            26               1           15529
                                                            27               2            3711
                                                            28               1            5189
                                                            29               0               0
                                                            30               1            5257
                                                            31               0               0
                                                            32               1           13396
                                                            33               0               0
                                                            34               0               0
                                                            35               1           13991
      ncyc    total blocks       frozen blocks    processor id          blocks           cells
      1400              22                   0               0               0               0
                                                             1               0               0
                                                             2               0               0
                                                             3               1           13674
                                                             4               0               0
                                                             5               1            8678
                                                             6               0               0
                                                             7               0               0
                                                             8               1           13352
                                                             9               1            2756
                                                            10               1            5145
                                                            11               1            5312
                                                            12               1            2784
                                                            13               0               0
                                                            14               1           10937
                                                            15               0               0
                                                            16               0               0
                                                            17               1           12686
                                                            18               0               0
                                                            19               0               0
                                                            20               0               0
                                                            21               1           19324
                                                            22               1            1528
                                                            23               5            3681
                                                            24               0               0
                                                            25               0               0
                                                            26               1           14030
                                                            27               0               0
                                                            28               1           12814
                                                            29               0               0
                                                            30               2            4021
                                                            31               0               0
                                                            32               1            8622
                                                            33               0               0
                                                            34               0               0
                                                            35               1           18103
      ncyc    total blocks       frozen blocks    processor id          blocks           cells
      1500              28                   0               0               0               0
                                                             1               0               0
                                                             2               0               0
                                                             3               1           16504
                                                             4               1            1714
                                                             5               1            3694
                                                             6               0               0
                                                             7               0               0
                                                             8               1           15744
                                                             9               0               0
                                                            10               0               0
                                                            11               0               0
                                                            12               1           18265
                                                            13               0               0
                                                            14               0               0
                                                            15               0               0
                                                            16               2            5743
                                                            17               1           17600
                                                            18               0               0
                                                            19               1            8511
                                                            20               0               0
                                                            21               1            7762
                                                            22               1            4056
                                                            23               1            4224
                                                            24               1            4878
                                                            25               0               0
                                                            26               1            5271
                                                            27               0               0
                                                            28               1            8427
                                                            29               1            8427
                                                            30               2            2512
                                                            31               0               0
                                                            32               1            9215
                                                            33               8            3069
                                                            34               0               0
                                                            35               1            9471
      ncyc    total blocks       frozen blocks    processor id          blocks           cells
      1600              34                   0               0               0               0
                                                             1               0               0
                                                             2               0               0
                                                             3               1           19582
                                                             4               0               0
                                                             5               0               0
                                                             6               0               0
                                                             7               0               0
                                                             8               1           16234
                                                             9               0               0
                                                            10               1            9205
                                                            11               2            4596
                                                            12               2            6022
                                                            13               7            4413
                                                            14               1            4800
                                                            15               0               0
                                                            16               1            9405
                                                            17               4            4481
                                                            18               1            4737
                                                            19               1            4492
                                                            20               0               0
                                                            21               1            5505
                                                            22               1            4315
                                                            23               3            3985
                                                            24               1            3562
                                                            25               2            5748
                                                            26               1            3933
                                                            27               0               0
                                                            28               0               0
                                                            29               0               0
                                                            30               1           15331
                                                            31               0               0
                                                            32               1            5588
                                                            33               0               0
                                                            34               0               0
                                                            35               1           13966
      ncyc    total blocks       frozen blocks    processor id          blocks           cells
      1700              34                   0               0               3            3865
                                                             1               1            5552
                                                             2               0               0
                                                             3               1            4784
                                                             4               0               0
                                                             5               1           12394
                                                             6               0               0
                                                             7               0               0
                                                             8               1            8541
                                                             9               0               0
                                                            10               0               0
                                                            11               0               0
                                                            12               1           14330
                                                            13               0               0
                                                            14               0               0
                                                            15               0               0
                                                            16               1            4444
                                                            17               1           17562
                                                            18               2            3960
                                                            19               2            4275
                                                            20               2            4274
                                                            21               2            4358
                                                            22               1            3768
                                                            23               1            3656
                                                            24               1            4875
                                                            25               0               0
                                                            26               1            4958
                                                            27               2            2098
                                                            28               1            3886
                                                            29               0               0
                                                            30               1           11253
                                                            31               5            2093
                                                            32               1            5184
                                                            33               1            4178
                                                            34               0               0
                                                            35               1            7904
      ncyc    total blocks       frozen blocks    processor id          blocks           cells
      1709              32                   3               0               1            4053
                                                             1               2            5347
                                                             2               2            4160
                                                             3               1            2788
                                                             4               1            3544
                                                             5               1            3705
                                                             6               1            4847
                                                             7               0               0
                                                             8               1            4930
                                                             9               0               0
                                                            10               0               0
                                                            11               0               0
                                                            12               1           17362
                                                            13               1            4395
                                                            14               1            1685
                                                            15               0               0
                                                            16               0               0
                                                            17               1           12201
                                                            18               0               0
                                                            19               0               0
                                                            20               0               0
                                                            21               1           14088
                                                            22               1            3865
                                                            23               4            3628
                                                            24               0               0
                                                            25               0               0
                                                            26               1           11077
                                                            27               0               0
                                                            28               1            5542
                                                            29               1            7895
                                                            30               1            4285
                                                            31               5            2928
                                                            32               1            5918
                                                            33               0               0
                                                            34               1            8414
                                                            35               1            4867
      ncyc    total blocks       frozen blocks    processor id          blocks           cells
      1800              38                   0               0               2            3582
                                                             1               2            3617
                                                             2               1            4622
                                                             3               1            2809
                                                             4               2            4045
                                                             5               2            4353
                                                             6               1            5038
                                                             7               4             566
                                                             8               1            5934
                                                             9               1            3895
                                                            10               3            4648
                                                            11               0               0
                                                            12               1            7805
                                                            13               0               0
                                                            14               1           10314
                                                            15               1            3082
                                                            16               0               0
                                                            17               1            4553
                                                            18               0               0
                                                            19               1           12312
                                                            20               0               0
                                                            21               1            3511
                                                            22               0               0
                                                            23               1            9785
                                                            24               0               0
                                                            25               1            6929
                                                            26               2            2211
                                                            27               1            7734
                                                            28               2             605
                                                            29               1            6506
                                                            30               3            2267
                                                            31               0               0
                                                            32               0               0
                                                            33               0               0
                                                            34               0               0
                                                            35               1           15874
      ncyc    total blocks       frozen blocks    processor id          blocks           cells
      1831              40                   0               0               0               0
                                                             1               0               0
                                                             2               0               0
                                                             3               1           15332
                                                             4               1            3291
                                                             5               1            1769
                                                             6               0               0
                                                             7               0               0
                                                             8               1           11983
                                                             9               1            4413
                                                            10               1            2658
                                                            11               1            4372
                                                            12               1            2969
                                                            13               0               0
                                                            14               1            9624
                                                            15               0               0
                                                            16               0               0
                                                            17               1            9270
                                                            18               4            2434
                                                            19               1            5342
                                                            20               0               0
                                                            21               1            6129
                                                            22               1            1323
                                                            23               1            5916
                                                            24               2            3469
                                                            25               2            3483
                                                            26               3            4139
                                                            27               4            3373
                                                            28               1            6645
                                                            29               1            3627
                                                            30               1            1592
                                                            31               1            6286
                                                            32               6            2451
                                                            33               0               0
                                                            34               1            8091
                                                            35               0               0
      ncyc    total blocks       frozen blocks    processor id          blocks           cells
      1900              42                   0               0               1            4210
                                                             1               1            2269
                                                             2               1            4197
                                                             3               1            2447
                                                             4               0               0
                                                             5               1            8576
                                                             6               0               0
                                                             7               0               0
                                                             8               1            8769
                                                             9               0               0
                                                            10               1           14994
                                                            11               1            1667
                                                            12               1            3277
                                                            13               0               0
                                                            14               0               0
                                                            15               0               0
                                                            16               0               0
                                                            17               1           11702
                                                            18               4            3213
                                                            19               3            3928
                                                            20               3            3341
                                                            21               3            3841
                                                            22               2            3514
                                                            23               1            4284
                                                            24               0               0
                                                            25               1            2073
                                                            26               1            7110
                                                            27               6            1158
                                                            28               1            5805
                                                            29               0               0
                                                            30               1            7467
                                                            31               1            3003
                                                            32               3            3995
                                                            33               1            6391
                                                            34               0               0
                                                            35               1            3983
      ncyc    total blocks       frozen blocks    processor id          blocks           cells
      2000              46                   0               0               0               0
                                                             1               0               0
                                                             2               0               0
                                                             3               1           14831
                                                             4               0               0
                                                             5               0               0
                                                             6               0               0
                                                             7               1            2723
                                                             8               1           11699
                                                             9               0               0
                                                            10               0               0
                                                            11               0               0
                                                            12               1            8001
                                                            13               0               0
                                                            14               1            7992
                                                            15               1            4142
                                                            16               2            3897
                                                            17               1            4122
                                                            18               4            2987
                                                            19               4            3134
                                                            20               3            3456
                                                            21               2            3164
                                                            22               0               0
                                                            23               1            5303
                                                            24               2            4040
                                                            25               1            2899
                                                            26               2            3608
                                                            27               7            3113
                                                            28               1            5840
                                                            29               0               0
                                                            30               1            3772
                                                            31               3            2940
                                                            32               1            3647
                                                            33               3            3188
                                                            34               1            5257
                                                            35               1            3326
      ncyc    total blocks       frozen blocks    processor id          blocks           cells
      2058              46                   0               0               3            1350
                                                             1               1            1240
                                                             2               1            1234
                                                             3               3            1357
                                                             4               1            1470
                                                             5               1            1406
                                                             6               2            1130
                                                             7               3             869
                                                             8               3             907
                                                             9               2            1406
                                                            10               3            1647
                                                            11               0               0
                                                            12               1            2145
                                                            13               2             784
                                                            14               1            2338
                                                            15               1            1291
                                                            16               1             917
                                                            17               5            1066
                                                            18               0               0
                                                            19               0               0
                                                            20               0               0
                                                            21               1            3805
                                                            22               1            1328
                                                            23               1            1074
                                                            24               2            1478
                                                            25               1            1399
                                                            26               1            1938
                                                            27               1            1130
                                                            28               1            1211
                                                            29               0               0
                                                            30               1            3055
                                                            31               0               0
                                                            32               1            2739
                                                            33               0               0
                                                            34               0               0
                                                            35               1            2749
      ncyc    total blocks       frozen blocks    processor id          blocks           cells
      2100              58                   0               0               3              78
                                                             1               1              90
                                                             2               1              37
                                                             3               1             134
                                                             4               1              72
                                                             5               1              81
                                                             6               1              91
                                                             7               0               0
                                                             8               1             115
                                                             9               0               0
                                                            10               1             125
                                                            11               1              84
                                                            12               1             113
                                                            13               2              85
                                                            14               2              85
                                                            15               1              73
                                                            16               1              97
                                                            17               1              80
                                                            18               0               0
                                                            19               1             150
                                                            20               0               0
                                                            21               1             136
                                                            22               2              79
                                                            23               1              56
                                                            24               1              52
                                                            25               4              80
                                                            26               4              81
                                                            27               5              82
                                                            28               3              80
                                                            29               1              66
                                                            30               1              71
                                                            31               5              77
                                                            32               2              89
                                                            33               4              81
                                                            34               1              71
                                                            35               2              94
      ncyc    total blocks       frozen blocks    processor id          blocks           cells
      2200              94                   0               0               3             129
                                                             1               3             140
                                                             2               3             128
                                                             3               2             133
                                                             4               4             152
                                                             5               3             136
                                                             6               4             135
                                                             7               4             141
                                                             8               4             152
                                                             9               4             124
                                                            10               2             129
                                                            11               2             124
                                                            12               4             131
                                                            13               5             138
                                                            14               2             130
                                                            15               6             114
                                                            16               2             116
                                                            17               3             128
                                                            18               5             125
                                                            19               2             121
                                                            20               1             113
                                                            21               2             149
                                                            22               1             134
                                                            23               2             133
                                                            24               3              76
                                                            25               2             142
                                                            26               2             151
                                                            27               0               0
                                                            28               1             125
                                                            29               1             136
                                                            30               1             150
                                                            31               2             102
                                                            32               2             113
                                                            33               1              97
                                                            34               2             153
                                                            35               4             170
