# Supplementary material for: Research on combustion and emissions of heavy duty diesel engines under low-speed and low-load conditions in low temperature environments
Source: PLoS One. 2025 Feb 21;20(2):e0318933. doi: 10.1371/journal.pone.0318933 (PMC11844864; doi:10.1371/journal.pone.0318933)
Supplement: S1 File — (ZIP) [file pone.0318933.s001.zip › 1000rpm_30%/4-gaibianpenyoudingshi/-1/mixing.out]

# CONVERGE Release Build 2.3.20/  Jan 30, 2017        Run Date:Mon Mar 18 20:02:15 2024
# column       1                2                3                4                5                6                7                8                9               10               11 
#          Crank      Lambda_Mean    Lambda_StdDev         Phi_Mean       Phi_StdDev    Rct_Lmda_Mean  Rct_Lmda_StdDev     Rct_Phi_Mean   Rct_Phi_StdDev      Overall_Phi Overall_Phi_StdDev
#          (DEG)           (none)           (none)           (none)           (none)           (none)           (none)           (none)           (none)           (none)           (none)
#
 -1.4600000e+002   1.0000000e+020   0.0000000e+000   0.0000000e+000   0.0000000e+000   1.0000000e+020   0.0000000e+000   0.0000000e+000   0.0000000e+000   0.0000000e+000   0.0000000e+000
 -1.4587230e+002   1.0000000e+020   0.0000000e+000   0.0000000e+000   0.0000000e+000   1.0000000e+020   0.0000000e+000   0.0000000e+000   0.0000000e+000   0.0000000e+000   0.0000000e+000
 -1.4579372e+002   1.0000000e+020   0.0000000e+000   0.0000000e+000   0.0000000e+000   1.0000000e+020   0.0000000e+000   0.0000000e+000   0.0000000e+000   0.0000000e+000   0.0000000e+000
 -1.4567094e+002   1.0000000e+020   0.0000000e+000   0.0000000e+000   0.0000000e+000   1.0000000e+020   0.0000000e+000   0.0000000e+000   0.0000000e+000   0.0000000e+000   0.0000000e+000
 -1.4558567e+002   1.0000000e+020   0.0000000e+000   0.0000000e+000   0.0000000e+000   1.0000000e+020   0.0000000e+000   0.0000000e+000   0.0000000e+000   0.0000000e+000   0.0000000e+000
 -1.4547909e+002   1.0000000e+020   0.0000000e+000   0.0000000e+000   0.0000000e+000   1.0000000e+020   0.0000000e+000   0.0000000e+000   0.0000000e+000   0.0000000e+000   0.0000000e+000
 -1.4534587e+002   1.0000000e+020   0.0000000e+000   0.0000000e+000   0.0000000e+000   1.0000000e+020   0.0000000e+000   0.0000000e+000   0.0000000e+000   0.0000000e+000   0.0000000e+000
 -1.4517933e+002   1.0000000e+020   0.0000000e+000   0.0000000e+000   0.0000000e+000   1.0000000e+020   0.0000000e+000   0.0000000e+000   0.0000000e+000   0.0000000e+000   0.0000000e+000
 -1.4497117e+002   1.0000000e+020   0.0000000e+000   0.0000000e+000   0.0000000e+000   1.0000000e+020   0.0000000e+000   0.0000000e+000   0.0000000e+000   0.0000000e+000   0.0000000e+000
 -1.4471096e+002   1.0000000e+020   0.0000000e+000   0.0000000e+000   0.0000000e+000   1.0000000e+020   0.0000000e+000   0.0000000e+000   0.0000000e+000   0.0000000e+000   0.0000000e+000
 -1.4438570e+002   1.0000000e+020   0.0000000e+000   0.0000000e+000   0.0000000e+000   1.0000000e+020   0.0000000e+000   0.0000000e+000   0.0000000e+000   0.0000000e+000   0.0000000e+000
 -1.4397912e+002   1.0000000e+020   0.0000000e+000   0.0000000e+000   0.0000000e+000   1.0000000e+020   0.0000000e+000   0.0000000e+000   0.0000000e+000   0.0000000e+000   0.0000000e+000
 -1.4347090e+002   1.0000000e+020   0.0000000e+000   0.0000000e+000   0.0000000e+000   1.0000000e+020   0.0000000e+000   0.0000000e+000   0.0000000e+000   0.0000000e+000   0.0000000e+000
 -1.4287090e+002   1.0000000e+020   0.0000000e+000   0.0000000e+000   0.0000000e+000   1.0000000e+020   0.0000000e+000   0.0000000e+000   0.0000000e+000   0.0000000e+000   0.0000000e+000
 -1.4227090e+002   1.0000000e+020   0.0000000e+000   0.0000000e+000   0.0000000e+000   1.0000000e+020   0.0000000e+000   0.0000000e+000   0.0000000e+000   0.0000000e+000   0.0000000e+000
 -1.4167090e+002   1.0000000e+020   0.0000000e+000   0.0000000e+000   0.0000000e+000   1.0000000e+020   0.0000000e+000   0.0000000e+000   0.0000000e+000   0.0000000e+000   0.0000000e+000
 -1.4107090e+002   1.0000000e+020   0.0000000e+000   0.0000000e+000   0.0000000e+000   1.0000000e+020   0.0000000e+000   0.0000000e+000   0.0000000e+000   0.0000000e+000   0.0000000e+000
 -1.4047090e+002   1.0000000e+020   0.0000000e+000   0.0000000e+000   0.0000000e+000   1.0000000e+020   0.0000000e+000   0.0000000e+000   0.0000000e+000   0.0000000e+000   0.0000000e+000
 -1.3987090e+002   1.0000000e+020   0.0000000e+000   0.0000000e+000   0.0000000e+000   1.0000000e+020   0.0000000e+000   0.0000000e+000   0.0000000e+000   0.0000000e+000   0.0000000e+000
 -1.3927090e+002   1.0000000e+020   0.0000000e+000   0.0000000e+000   0.0000000e+000   1.0000000e+020   0.0000000e+000   0.0000000e+000   0.0000000e+000   0.0000000e+000   0.0000000e+000
 -1.3867090e+002   1.0000000e+020   0.0000000e+000   0.0000000e+000   0.0000000e+000   1.0000000e+020   0.0000000e+000   0.0000000e+000   0.0000000e+000   0.0000000e+000   0.0000000e+000
 -1.3807090e+002   1.0000000e+020   0.0000000e+000   0.0000000e+000   0.0000000e+000   1.0000000e+020   0.0000000e+000   0.0000000e+000   0.0000000e+000   0.0000000e+000   0.0000000e+000
 -1.3747090e+002   1.0000000e+020   0.0000000e+000   0.0000000e+000   0.0000000e+000   1.0000000e+020   0.0000000e+000   0.0000000e+000   0.0000000e+000   0.0000000e+000   0.0000000e+000
 -1.3687090e+002   1.0000000e+020   0.0000000e+000   0.0000000e+000   0.0000000e+000   1.0000000e+020   0.0000000e+000   0.0000000e+000   0.0000000e+000   0.0000000e+000   0.0000000e+000
 -1.3627090e+002   1.0000000e+020   0.0000000e+000   0.0000000e+000   0.0000000e+000   1.0000000e+020   0.0000000e+000   0.0000000e+000   0.0000000e+000   0.0000000e+000   0.0000000e+000
 -1.3567090e+002   1.0000000e+020   0.0000000e+000   0.0000000e+000   0.0000000e+000   1.0000000e+020   0.0000000e+000   0.0000000e+000   0.0000000e+000   0.0000000e+000   0.0000000e+000
 -1.3507090e+002   1.0000000e+020   0.0000000e+000   0.0000000e+000   0.0000000e+000   1.0000000e+020   0.0000000e+000   0.0000000e+000   0.0000000e+000   0.0000000e+000   0.0000000e+000
 -1.3447090e+002   1.0000000e+020   0.0000000e+000   0.0000000e+000   0.0000000e+000   1.0000000e+020   0.0000000e+000   0.0000000e+000   0.0000000e+000   0.0000000e+000   0.0000000e+000
 -1.3387090e+002   1.0000000e+020   0.0000000e+000   0.0000000e+000   0.0000000e+000   1.0000000e+020   0.0000000e+000   0.0000000e+000   0.0000000e+000   0.0000000e+000   0.0000000e+000
 -1.3327090e+002   1.0000000e+020   0.0000000e+000   0.0000000e+000   0.0000000e+000   1.0000000e+020   0.0000000e+000   0.0000000e+000   0.0000000e+000   0.0000000e+000   0.0000000e+000
 -1.3267090e+002   1.0000000e+020   0.0000000e+000   0.0000000e+000   0.0000000e+000   1.0000000e+020   0.0000000e+000   0.0000000e+000   0.0000000e+000   0.0000000e+000   0.0000000e+000
 -1.3207090e+002   1.0000000e+020   0.0000000e+000   0.0000000e+000   0.0000000e+000   1.0000000e+020   0.0000000e+000   0.0000000e+000   0.0000000e+000   0.0000000e+000   0.0000000e+000
 -1.3147090e+002   1.0000000e+020   0.0000000e+000   0.0000000e+000   0.0000000e+000   1.0000000e+020   0.0000000e+000   0.0000000e+000   0.0000000e+000   0.0000000e+000   0.0000000e+000
 -1.3087090e+002   1.0000000e+020   0.0000000e+000   0.0000000e+000   0.0000000e+000   1.0000000e+020   0.0000000e+000   0.0000000e+000   0.0000000e+000   0.0000000e+000   0.0000000e+000
 -1.3027090e+002   1.0000000e+020   0.0000000e+000   0.0000000e+000   0.0000000e+000   1.0000000e+020   0.0000000e+000   0.0000000e+000   0.0000000e+000   0.0000000e+000   0.0000000e+000
 -1.2967090e+002   1.0000000e+020   0.0000000e+000   0.0000000e+000   0.0000000e+000   1.0000000e+020   0.0000000e+000   0.0000000e+000   0.0000000e+000   0.0000000e+000   0.0000000e+000
 -1.2907090e+002   1.0000000e+020   0.0000000e+000   0.0000000e+000   0.0000000e+000   1.0000000e+020   0.0000000e+000   0.0000000e+000   0.0000000e+000   0.0000000e+000   0.0000000e+000
 -1.2847090e+002   1.0000000e+020   0.0000000e+000   0.0000000e+000   0.0000000e+000   1.0000000e+020   0.0000000e+000   0.0000000e+000   0.0000000e+000   0.0000000e+000   0.0000000e+000
 -1.2787090e+002   1.0000000e+020   0.0000000e+000   0.0000000e+000   0.0000000e+000   1.0000000e+020   0.0000000e+000   0.0000000e+000   0.0000000e+000   0.0000000e+000   0.0000000e+000
 -1.2727090e+002   1.0000000e+020   0.0000000e+000   0.0000000e+000   0.0000000e+000   1.0000000e+020   0.0000000e+000   0.0000000e+000   0.0000000e+000   0.0000000e+000   0.0000000e+000
 -1.2667090e+002   1.0000000e+020   0.0000000e+000   0.0000000e+000   0.0000000e+000   1.0000000e+020   0.0000000e+000   0.0000000e+000   0.0000000e+000   0.0000000e+000   0.0000000e+000
 -1.2607090e+002   1.0000000e+020   0.0000000e+000   0.0000000e+000   0.0000000e+000   1.0000000e+020   0.0000000e+000   0.0000000e+000   0.0000000e+000   0.0000000e+000   0.0000000e+000
 -1.2547090e+002   1.0000000e+020   0.0000000e+000   0.0000000e+000   0.0000000e+000   1.0000000e+020   0.0000000e+000   0.0000000e+000   0.0000000e+000   0.0000000e+000   0.0000000e+000
 -1.2487090e+002   1.0000000e+020   0.0000000e+000   0.0000000e+000   0.0000000e+000   1.0000000e+020   0.0000000e+000   0.0000000e+000   0.0000000e+000   0.0000000e+000   0.0000000e+000
 -1.2427090e+002   1.0000000e+020   0.0000000e+000   0.0000000e+000   0.0000000e+000   1.0000000e+020   0.0000000e+000   0.0000000e+000   0.0000000e+000   0.0000000e+000   0.0000000e+000
 -1.2367090e+002   1.0000000e+020   0.0000000e+000   0.0000000e+000   0.0000000e+000   1.0000000e+020   0.0000000e+000   0.0000000e+000   0.0000000e+000   0.0000000e+000   0.0000000e+000
 -1.2307090e+002   1.0000000e+020   0.0000000e+000   0.0000000e+000   0.0000000e+000   1.0000000e+020   0.0000000e+000   0.0000000e+000   0.0000000e+000   0.0000000e+000   0.0000000e+000
 -1.2247090e+002   1.0000000e+020   0.0000000e+000   0.0000000e+000   0.0000000e+000   1.0000000e+020   0.0000000e+000   0.0000000e+000   0.0000000e+000   0.0000000e+000   0.0000000e+000
 -1.2187090e+002   1.0000000e+020   0.0000000e+000   0.0000000e+000   0.0000000e+000   1.0000000e+020   0.0000000e+000   0.0000000e+000   0.0000000e+000   0.0000000e+000   0.0000000e+000
 -1.2127090e+002   1.0000000e+020   0.0000000e+000   0.0000000e+000   0.0000000e+000   1.0000000e+020   0.0000000e+000   0.0000000e+000   0.0000000e+000   0.0000000e+000   0.0000000e+000
 -1.2067611e+002   1.0000000e+020   0.0000000e+000   0.0000000e+000   0.0000000e+000   1.0000000e+020   0.0000000e+000   0.0000000e+000   0.0000000e+000   0.0000000e+000   0.0000000e+000
 -1.2008717e+002   1.0000000e+020   0.0000000e+000   0.0000000e+000   0.0000000e+000   1.0000000e+020   0.0000000e+000   0.0000000e+000   0.0000000e+000   0.0000000e+000   0.0000000e+000
 -1.1950389e+002   1.0000000e+020   0.0000000e+000   0.0000000e+000   0.0000000e+000   1.0000000e+020   0.0000000e+000   0.0000000e+000   0.0000000e+000   0.0000000e+000   0.0000000e+000
 -1.1892610e+002   1.0000000e+020   0.0000000e+000   0.0000000e+000   0.0000000e+000   1.0000000e+020   0.0000000e+000   0.0000000e+000   0.0000000e+000   0.0000000e+000   0.0000000e+000
 -1.1835364e+002   1.0000000e+020   0.0000000e+000   0.0000000e+000   0.0000000e+000   1.0000000e+020   0.0000000e+000   0.0000000e+000   0.0000000e+000   0.0000000e+000   0.0000000e+000
 -1.1778632e+002   1.0000000e+020   0.0000000e+000   0.0000000e+000   0.0000000e+000   1.0000000e+020   0.0000000e+000   0.0000000e+000   0.0000000e+000   0.0000000e+000   0.0000000e+000
 -1.1722396e+002   1.0000000e+020   0.0000000e+000   0.0000000e+000   0.0000000e+000   1.0000000e+020   0.0000000e+000   0.0000000e+000   0.0000000e+000   0.0000000e+000   0.0000000e+000
 -1.1666646e+002   1.0000000e+020   0.0000000e+000   0.0000000e+000   0.0000000e+000   1.0000000e+020   0.0000000e+000   0.0000000e+000   0.0000000e+000   0.0000000e+000   0.0000000e+000
 -1.1611365e+002   1.0000000e+020   0.0000000e+000   0.0000000e+000   0.0000000e+000   1.0000000e+020   0.0000000e+000   0.0000000e+000   0.0000000e+000   0.0000000e+000   0.0000000e+000
 -1.1556538e+002   1.0000000e+020   0.0000000e+000   0.0000000e+000   0.0000000e+000   1.0000000e+020   0.0000000e+000   0.0000000e+000   0.0000000e+000   0.0000000e+000   0.0000000e+000
 -1.1502155e+002   1.0000000e+020   0.0000000e+000   0.0000000e+000   0.0000000e+000   1.0000000e+020   0.0000000e+000   0.0000000e+000   0.0000000e+000   0.0000000e+000   0.0000000e+000
 -1.1448200e+002   1.0000000e+020   0.0000000e+000   0.0000000e+000   0.0000000e+000   1.0000000e+020   0.0000000e+000   0.0000000e+000   0.0000000e+000   0.0000000e+000   0.0000000e+000
 -1.1394661e+002   1.0000000e+020   0.0000000e+000   0.0000000e+000   0.0000000e+000   1.0000000e+020   0.0000000e+000   0.0000000e+000   0.0000000e+000   0.0000000e+000   0.0000000e+000
 -1.1341530e+002   1.0000000e+020   0.0000000e+000   0.0000000e+000   0.0000000e+000   1.0000000e+020   0.0000000e+000   0.0000000e+000   0.0000000e+000   0.0000000e+000   0.0000000e+000
 -1.1288790e+002   1.0000000e+020   0.0000000e+000   0.0000000e+000   0.0000000e+000   1.0000000e+020   0.0000000e+000   0.0000000e+000   0.0000000e+000   0.0000000e+000   0.0000000e+000
 -1.1236435e+002   1.0000000e+020   0.0000000e+000   0.0000000e+000   0.0000000e+000   1.0000000e+020   0.0000000e+000   0.0000000e+000   0.0000000e+000   0.0000000e+000   0.0000000e+000
 -1.1184453e+002   1.0000000e+020   0.0000000e+000   0.0000000e+000   0.0000000e+000   1.0000000e+020   0.0000000e+000   0.0000000e+000   0.0000000e+000   0.0000000e+000   0.0000000e+000
 -1.1132833e+002   1.0000000e+020   0.0000000e+000   0.0000000e+000   0.0000000e+000   1.0000000e+020   0.0000000e+000   0.0000000e+000   0.0000000e+000   0.0000000e+000   0.0000000e+000
 -1.1081566e+002   1.0000000e+020   0.0000000e+000   0.0000000e+000   0.0000000e+000   1.0000000e+020   0.0000000e+000   0.0000000e+000   0.0000000e+000   0.0000000e+000   0.0000000e+000
 -1.1030642e+002   1.0000000e+020   0.0000000e+000   0.0000000e+000   0.0000000e+000   1.0000000e+020   0.0000000e+000   0.0000000e+000   0.0000000e+000   0.0000000e+000   0.0000000e+000
 -1.0980052e+002   1.0000000e+020   0.0000000e+000   0.0000000e+000   0.0000000e+000   1.0000000e+020   0.0000000e+000   0.0000000e+000   0.0000000e+000   0.0000000e+000   0.0000000e+000
 -1.0929789e+002   1.0000000e+020   0.0000000e+000   0.0000000e+000   0.0000000e+000   1.0000000e+020   0.0000000e+000   0.0000000e+000   0.0000000e+000   0.0000000e+000   0.0000000e+000
 -1.0879844e+002   1.0000000e+020   0.0000000e+000   0.0000000e+000   0.0000000e+000   1.0000000e+020   0.0000000e+000   0.0000000e+000   0.0000000e+000   0.0000000e+000   0.0000000e+000
 -1.0830207e+002   1.0000000e+020   0.0000000e+000   0.0000000e+000   0.0000000e+000   1.0000000e+020   0.0000000e+000   0.0000000e+000   0.0000000e+000   0.0000000e+000   0.0000000e+000
 -1.0780872e+002   1.0000000e+020   0.0000000e+000   0.0000000e+000   0.0000000e+000   1.0000000e+020   0.0000000e+000   0.0000000e+000   0.0000000e+000   0.0000000e+000   0.0000000e+000
 -1.0731831e+002   1.0000000e+020   0.0000000e+000   0.0000000e+000   0.0000000e+000   1.0000000e+020   0.0000000e+000   0.0000000e+000   0.0000000e+000   0.0000000e+000   0.0000000e+000
 -1.0683077e+002   1.0000000e+020   0.0000000e+000   0.0000000e+000   0.0000000e+000   1.0000000e+020   0.0000000e+000   0.0000000e+000   0.0000000e+000   0.0000000e+000   0.0000000e+000
 -1.0634601e+002   1.0000000e+020   0.0000000e+000   0.0000000e+000   0.0000000e+000   1.0000000e+020   0.0000000e+000   0.0000000e+000   0.0000000e+000   0.0000000e+000   0.0000000e+000
 -1.0586398e+002   1.0000000e+020   0.0000000e+000   0.0000000e+000   0.0000000e+000   1.0000000e+020   0.0000000e+000   0.0000000e+000   0.0000000e+000   0.0000000e+000   0.0000000e+000
 -1.0538460e+002   1.0000000e+020   0.0000000e+000   0.0000000e+000   0.0000000e+000   1.0000000e+020   0.0000000e+000   0.0000000e+000   0.0000000e+000   0.0000000e+000   0.0000000e+000
 -1.0490780e+002   1.0000000e+020   0.0000000e+000   0.0000000e+000   0.0000000e+000   1.0000000e+020   0.0000000e+000   0.0000000e+000   0.0000000e+000   0.0000000e+000   0.0000000e+000
 -1.0443354e+002   1.0000000e+020   0.0000000e+000   0.0000000e+000   0.0000000e+000   1.0000000e+020   0.0000000e+000   0.0000000e+000   0.0000000e+000   0.0000000e+000   0.0000000e+000
 -1.0396174e+002   1.0000000e+020   0.0000000e+000   0.0000000e+000   0.0000000e+000   1.0000000e+020   0.0000000e+000   0.0000000e+000   0.0000000e+000   0.0000000e+000   0.0000000e+000
 -1.0349235e+002   1.0000000e+020   0.0000000e+000   0.0000000e+000   0.0000000e+000   1.0000000e+020   0.0000000e+000   0.0000000e+000   0.0000000e+000   0.0000000e+000   0.0000000e+000
 -1.0302529e+002   1.0000000e+020   0.0000000e+000   0.0000000e+000   0.0000000e+000   1.0000000e+020   0.0000000e+000   0.0000000e+000   0.0000000e+000   0.0000000e+000   0.0000000e+000
 -1.0256053e+002   1.0000000e+020   0.0000000e+000   0.0000000e+000   0.0000000e+000   1.0000000e+020   0.0000000e+000   0.0000000e+000   0.0000000e+000   0.0000000e+000   0.0000000e+000
 -1.0209800e+002   1.0000000e+020   0.0000000e+000   0.0000000e+000   0.0000000e+000   1.0000000e+020   0.0000000e+000   0.0000000e+000   0.0000000e+000   0.0000000e+000   0.0000000e+000
 -1.0163764e+002   1.0000000e+020   0.0000000e+000   0.0000000e+000   0.0000000e+000   1.0000000e+020   0.0000000e+000   0.0000000e+000   0.0000000e+000   0.0000000e+000   0.0000000e+000
 -1.0117943e+002   1.0000000e+020   0.0000000e+000   0.0000000e+000   0.0000000e+000   1.0000000e+020   0.0000000e+000   0.0000000e+000   0.0000000e+000   0.0000000e+000   0.0000000e+000
 -1.0072328e+002   1.0000000e+020   0.0000000e+000   0.0000000e+000   0.0000000e+000   1.0000000e+020   0.0000000e+000   0.0000000e+000   0.0000000e+000   0.0000000e+000   0.0000000e+000
 -1.0026915e+002   1.0000000e+020   0.0000000e+000   0.0000000e+000   0.0000000e+000   1.0000000e+020   0.0000000e+000   0.0000000e+000   0.0000000e+000   0.0000000e+000   0.0000000e+000
 -9.9817011e+001   1.0000000e+020   0.0000000e+000   0.0000000e+000   0.0000000e+000   1.0000000e+020   0.0000000e+000   0.0000000e+000   0.0000000e+000   0.0000000e+000   0.0000000e+000
 -9.9366792e+001   1.0000000e+020   0.0000000e+000   0.0000000e+000   0.0000000e+000   1.0000000e+020   0.0000000e+000   0.0000000e+000   0.0000000e+000   0.0000000e+000   0.0000000e+000
 -9.8918464e+001   1.0000000e+020   0.0000000e+000   0.0000000e+000   0.0000000e+000   1.0000000e+020   0.0000000e+000   0.0000000e+000   0.0000000e+000   0.0000000e+000   0.0000000e+000
 -9.8471966e+001   1.0000000e+020   0.0000000e+000   0.0000000e+000   0.0000000e+000   1.0000000e+020   0.0000000e+000   0.0000000e+000   0.0000000e+000   0.0000000e+000   0.0000000e+000
 -9.8027267e+001   1.0000000e+020   0.0000000e+000   0.0000000e+000   0.0000000e+000   1.0000000e+020   0.0000000e+000   0.0000000e+000   0.0000000e+000   0.0000000e+000   0.0000000e+000
 -9.7584316e+001   1.0000000e+020   0.0000000e+000   0.0000000e+000   0.0000000e+000   1.0000000e+020   0.0000000e+000   0.0000000e+000   0.0000000e+000   0.0000000e+000   0.0000000e+000
 -9.7143069e+001   1.0000000e+020   0.0000000e+000   0.0000000e+000   0.0000000e+000   1.0000000e+020   0.0000000e+000   0.0000000e+000   0.0000000e+000   0.0000000e+000   0.0000000e+000
 -9.6703497e+001   1.0000000e+020   0.0000000e+000   0.0000000e+000   0.0000000e+000   1.0000000e+020   0.0000000e+000   0.0000000e+000   0.0000000e+000   0.0000000e+000   0.0000000e+000
 -9.6265535e+001   1.0000000e+020   0.0000000e+000   0.0000000e+000   0.0000000e+000   1.0000000e+020   0.0000000e+000   0.0000000e+000   0.0000000e+000   0.0000000e+000   0.0000000e+000
 -9.5829177e+001   1.0000000e+020   0.0000000e+000   0.0000000e+000   0.0000000e+000   1.0000000e+020   0.0000000e+000   0.0000000e+000   0.0000000e+000   0.0000000e+000   0.0000000e+000
 -9.5394356e+001   1.0000000e+020   0.0000000e+000   0.0000000e+000   0.0000000e+000   1.0000000e+020   0.0000000e+000   0.0000000e+000   0.0000000e+000   0.0000000e+000   0.0000000e+000
 -9.4961038e+001   1.0000000e+020   0.0000000e+000   0.0000000e+000   0.0000000e+000   1.0000000e+020   0.0000000e+000   0.0000000e+000   0.0000000e+000   0.0000000e+000   0.0000000e+000
 -9.4529204e+001   1.0000000e+020   0.0000000e+000   0.0000000e+000   0.0000000e+000   1.0000000e+020   0.0000000e+000   0.0000000e+000   0.0000000e+000   0.0000000e+000   0.0000000e+000
 -9.4098795e+001   1.0000000e+020   0.0000000e+000   0.0000000e+000   0.0000000e+000   1.0000000e+020   0.0000000e+000   0.0000000e+000   0.0000000e+000   0.0000000e+000   0.0000000e+000
 -9.3669779e+001   1.0000000e+020   0.0000000e+000   0.0000000e+000   0.0000000e+000   1.0000000e+020   0.0000000e+000   0.0000000e+000   0.0000000e+000   0.0000000e+000   0.0000000e+000
 -9.3242139e+001   1.0000000e+020   0.0000000e+000   0.0000000e+000   0.0000000e+000   1.0000000e+020   0.0000000e+000   0.0000000e+000   0.0000000e+000   0.0000000e+000   0.0000000e+000
 -9.2815820e+001   1.0000000e+020   0.0000000e+000   0.0000000e+000   0.0000000e+000   1.0000000e+020   0.0000000e+000   0.0000000e+000   0.0000000e+000   0.0000000e+000   0.0000000e+000
 -9.2390790e+001   1.0000000e+020   0.0000000e+000   0.0000000e+000   0.0000000e+000   1.0000000e+020   0.0000000e+000   0.0000000e+000   0.0000000e+000   0.0000000e+000   0.0000000e+000
 -9.1967022e+001   1.0000000e+020   0.0000000e+000   0.0000000e+000   0.0000000e+000   1.0000000e+020   0.0000000e+000   0.0000000e+000   0.0000000e+000   0.0000000e+000   0.0000000e+000
 -9.1544487e+001   1.0000000e+020   0.0000000e+000   0.0000000e+000   0.0000000e+000   1.0000000e+020   0.0000000e+000   0.0000000e+000   0.0000000e+000   0.0000000e+000   0.0000000e+000
 -9.1123141e+001   1.0000000e+020   0.0000000e+000   0.0000000e+000   0.0000000e+000   1.0000000e+020   0.0000000e+000   0.0000000e+000   0.0000000e+000   0.0000000e+000   0.0000000e+000
 -9.0702955e+001   1.0000000e+020   0.0000000e+000   0.0000000e+000   0.0000000e+000   1.0000000e+020   0.0000000e+000   0.0000000e+000   0.0000000e+000   0.0000000e+000   0.0000000e+000
 -9.0283896e+001   1.0000000e+020   0.0000000e+000   0.0000000e+000   0.0000000e+000   1.0000000e+020   0.0000000e+000   0.0000000e+000   0.0000000e+000   0.0000000e+000   0.0000000e+000
 -8.9865945e+001   1.0000000e+020   0.0000000e+000   0.0000000e+000   0.0000000e+000   1.0000000e+020   0.0000000e+000   0.0000000e+000   0.0000000e+000   0.0000000e+000   0.0000000e+000
 -8.9449062e+001   1.0000000e+020   0.0000000e+000   0.0000000e+000   0.0000000e+000   1.0000000e+020   0.0000000e+000   0.0000000e+000   0.0000000e+000   0.0000000e+000   0.0000000e+000
 -8.9033215e+001   1.0000000e+020   0.0000000e+000   0.0000000e+000   0.0000000e+000   1.0000000e+020   0.0000000e+000   0.0000000e+000   0.0000000e+000   0.0000000e+000   0.0000000e+000
 -8.8618375e+001   1.0000000e+020   0.0000000e+000   0.0000000e+000   0.0000000e+000   1.0000000e+020   0.0000000e+000   0.0000000e+000   0.0000000e+000   0.0000000e+000   0.0000000e+000
 -8.8204513e+001   1.0000000e+020   0.0000000e+000   0.0000000e+000   0.0000000e+000   1.0000000e+020   0.0000000e+000   0.0000000e+000   0.0000000e+000   0.0000000e+000   0.0000000e+000
 -8.7791601e+001   1.0000000e+020   0.0000000e+000   0.0000000e+000   0.0000000e+000   1.0000000e+020   0.0000000e+000   0.0000000e+000   0.0000000e+000   0.0000000e+000   0.0000000e+000
 -8.7379614e+001   1.0000000e+020   0.0000000e+000   0.0000000e+000   0.0000000e+000   1.0000000e+020   0.0000000e+000   0.0000000e+000   0.0000000e+000   0.0000000e+000   0.0000000e+000
 -8.6968521e+001   1.0000000e+020   0.0000000e+000   0.0000000e+000   0.0000000e+000   1.0000000e+020   0.0000000e+000   0.0000000e+000   0.0000000e+000   0.0000000e+000   0.0000000e+000
 -8.6558293e+001   1.0000000e+020   0.0000000e+000   0.0000000e+000   0.0000000e+000   1.0000000e+020   0.0000000e+000   0.0000000e+000   0.0000000e+000   0.0000000e+000   0.0000000e+000
 -8.6148902e+001   1.0000000e+020   0.0000000e+000   0.0000000e+000   0.0000000e+000   1.0000000e+020   0.0000000e+000   0.0000000e+000   0.0000000e+000   0.0000000e+000   0.0000000e+000
 -8.5740320e+001   1.0000000e+020   0.0000000e+000   0.0000000e+000   0.0000000e+000   1.0000000e+020   0.0000000e+000   0.0000000e+000   0.0000000e+000   0.0000000e+000   0.0000000e+000
 -8.5332521e+001   1.0000000e+020   0.0000000e+000   0.0000000e+000   0.0000000e+000   1.0000000e+020   0.0000000e+000   0.0000000e+000   0.0000000e+000   0.0000000e+000   0.0000000e+000
 -8.4925479e+001   1.0000000e+020   0.0000000e+000   0.0000000e+000   0.0000000e+000   1.0000000e+020   0.0000000e+000   0.0000000e+000   0.0000000e+000   0.0000000e+000   0.0000000e+000
 -8.4519166e+001   1.0000000e+020   0.0000000e+000   0.0000000e+000   0.0000000e+000   1.0000000e+020   0.0000000e+000   0.0000000e+000   0.0000000e+000   0.0000000e+000   0.0000000e+000
 -8.4113556e+001   1.0000000e+020   0.0000000e+000   0.0000000e+000   0.0000000e+000   1.0000000e+020   0.0000000e+000   0.0000000e+000   0.0000000e+000   0.0000000e+000   0.0000000e+000
 -8.3708624e+001   1.0000000e+020   0.0000000e+000   0.0000000e+000   0.0000000e+000   1.0000000e+020   0.0000000e+000   0.0000000e+000   0.0000000e+000   0.0000000e+000   0.0000000e+000
 -8.3304344e+001   1.0000000e+020   0.0000000e+000   0.0000000e+000   0.0000000e+000   1.0000000e+020   0.0000000e+000   0.0000000e+000   0.0000000e+000   0.0000000e+000   0.0000000e+000
 -8.2900689e+001   1.0000000e+020   0.0000000e+000   0.0000000e+000   0.0000000e+000   1.0000000e+020   0.0000000e+000   0.0000000e+000   0.0000000e+000   0.0000000e+000   0.0000000e+000
 -8.2497635e+001   1.0000000e+020   0.0000000e+000   0.0000000e+000   0.0000000e+000   1.0000000e+020   0.0000000e+000   0.0000000e+000   0.0000000e+000   0.0000000e+000   0.0000000e+000
 -8.2095158e+001   1.0000000e+020   0.0000000e+000   0.0000000e+000   0.0000000e+000   1.0000000e+020   0.0000000e+000   0.0000000e+000   0.0000000e+000   0.0000000e+000   0.0000000e+000
 -8.1693230e+001   1.0000000e+020   0.0000000e+000   0.0000000e+000   0.0000000e+000   1.0000000e+020   0.0000000e+000   0.0000000e+000   0.0000000e+000   0.0000000e+000   0.0000000e+000
 -8.1291828e+001   1.0000000e+020   0.0000000e+000   0.0000000e+000   0.0000000e+000   1.0000000e+020   0.0000000e+000   0.0000000e+000   0.0000000e+000   0.0000000e+000   0.0000000e+000
 -8.0890926e+001   1.0000000e+020   0.0000000e+000   0.0000000e+000   0.0000000e+000   1.0000000e+020   0.0000000e+000   0.0000000e+000   0.0000000e+000   0.0000000e+000   0.0000000e+000
 -8.0490500e+001   1.0000000e+020   0.0000000e+000   0.0000000e+000   0.0000000e+000   1.0000000e+020   0.0000000e+000   0.0000000e+000   0.0000000e+000   0.0000000e+000   0.0000000e+000
 -8.0090524e+001   1.0000000e+020   0.0000000e+000   0.0000000e+000   0.0000000e+000   1.0000000e+020   0.0000000e+000   0.0000000e+000   0.0000000e+000   0.0000000e+000   0.0000000e+000
 -7.9690976e+001   1.0000000e+020   0.0000000e+000   0.0000000e+000   0.0000000e+000   1.0000000e+020   0.0000000e+000   0.0000000e+000   0.0000000e+000   0.0000000e+000   0.0000000e+000
 -7.9291829e+001   1.0000000e+020   0.0000000e+000   0.0000000e+000   0.0000000e+000   1.0000000e+020   0.0000000e+000   0.0000000e+000   0.0000000e+000   0.0000000e+000   0.0000000e+000
 -7.8893061e+001   1.0000000e+020   0.0000000e+000   0.0000000e+000   0.0000000e+000   1.0000000e+020   0.0000000e+000   0.0000000e+000   0.0000000e+000   0.0000000e+000   0.0000000e+000
 -7.8494646e+001   1.0000000e+020   0.0000000e+000   0.0000000e+000   0.0000000e+000   1.0000000e+020   0.0000000e+000   0.0000000e+000   0.0000000e+000   0.0000000e+000   0.0000000e+000
 -7.8096561e+001   1.0000000e+020   0.0000000e+000   0.0000000e+000   0.0000000e+000   1.0000000e+020   0.0000000e+000   0.0000000e+000   0.0000000e+000   0.0000000e+000   0.0000000e+000
 -7.7698782e+001   1.0000000e+020   0.0000000e+000   0.0000000e+000   0.0000000e+000   1.0000000e+020   0.0000000e+000   0.0000000e+000   0.0000000e+000   0.0000000e+000   0.0000000e+000
 -7.7301285e+001   1.0000000e+020   0.0000000e+000   0.0000000e+000   0.0000000e+000   1.0000000e+020   0.0000000e+000   0.0000000e+000   0.0000000e+000   0.0000000e+000   0.0000000e+000
 -7.6904045e+001   1.0000000e+020   0.0000000e+000   0.0000000e+000   0.0000000e+000   1.0000000e+020   0.0000000e+000   0.0000000e+000   0.0000000e+000   0.0000000e+000   0.0000000e+000
 -7.6507039e+001   1.0000000e+020   0.0000000e+000   0.0000000e+000   0.0000000e+000   1.0000000e+020   0.0000000e+000   0.0000000e+000   0.0000000e+000   0.0000000e+000   0.0000000e+000
 -7.6110243e+001   1.0000000e+020   0.0000000e+000   0.0000000e+000   0.0000000e+000   1.0000000e+020   0.0000000e+000   0.0000000e+000   0.0000000e+000   0.0000000e+000   0.0000000e+000
 -7.5713633e+001   1.0000000e+020   0.0000000e+000   0.0000000e+000   0.0000000e+000   1.0000000e+020   0.0000000e+000   0.0000000e+000   0.0000000e+000   0.0000000e+000   0.0000000e+000
 -7.5317184e+001   1.0000000e+020   0.0000000e+000   0.0000000e+000   0.0000000e+000   1.0000000e+020   0.0000000e+000   0.0000000e+000   0.0000000e+000   0.0000000e+000   0.0000000e+000
 -7.4920872e+001   1.0000000e+020   0.0000000e+000   0.0000000e+000   0.0000000e+000   1.0000000e+020   0.0000000e+000   0.0000000e+000   0.0000000e+000   0.0000000e+000   0.0000000e+000
 -7.4740937e+001   1.0000000e+020   0.0000000e+000   0.0000000e+000   0.0000000e+000   1.0000000e+020   0.0000000e+000   0.0000000e+000   0.0000000e+000   0.0000000e+000   0.0000000e+000
 -7.4516017e+001   1.0000000e+020   0.0000000e+000   0.0000000e+000   0.0000000e+000   1.0000000e+020   0.0000000e+000   0.0000000e+000   0.0000000e+000   0.0000000e+000   0.0000000e+000
 -7.4234868e+001   1.0000000e+020   0.0000000e+000   0.0000000e+000   0.0000000e+000   1.0000000e+020   0.0000000e+000   0.0000000e+000   0.0000000e+000   0.0000000e+000   0.0000000e+000
 -7.3883432e+001   1.0000000e+020   0.0000000e+000   0.0000000e+000   0.0000000e+000   1.0000000e+020   0.0000000e+000   0.0000000e+000   0.0000000e+000   0.0000000e+000   0.0000000e+000
 -7.3487419e+001   1.0000000e+020   0.0000000e+000   0.0000000e+000   0.0000000e+000   1.0000000e+020   0.0000000e+000   0.0000000e+000   0.0000000e+000   0.0000000e+000   0.0000000e+000
 -7.3091430e+001   1.0000000e+020   0.0000000e+000   0.0000000e+000   0.0000000e+000   1.0000000e+020   0.0000000e+000   0.0000000e+000   0.0000000e+000   0.0000000e+000   0.0000000e+000
 -7.2695443e+001   1.0000000e+020   0.0000000e+000   0.0000000e+000   0.0000000e+000   1.0000000e+020   0.0000000e+000   0.0000000e+000   0.0000000e+000   0.0000000e+000   0.0000000e+000
 -7.2299432e+001   1.0000000e+020   0.0000000e+000   0.0000000e+000   0.0000000e+000   1.0000000e+020   0.0000000e+000   0.0000000e+000   0.0000000e+000   0.0000000e+000   0.0000000e+000
 -7.1903375e+001   1.0000000e+020   0.0000000e+000   0.0000000e+000   0.0000000e+000   1.0000000e+020   0.0000000e+000   0.0000000e+000   0.0000000e+000   0.0000000e+000   0.0000000e+000
 -7.1507244e+001   1.0000000e+020   0.0000000e+000   0.0000000e+000   0.0000000e+000   1.0000000e+020   0.0000000e+000   0.0000000e+000   0.0000000e+000   0.0000000e+000   0.0000000e+000
 -7.1111017e+001   1.0000000e+020   0.0000000e+000   0.0000000e+000   0.0000000e+000   1.0000000e+020   0.0000000e+000   0.0000000e+000   0.0000000e+000   0.0000000e+000   0.0000000e+000
 -7.0714667e+001   1.0000000e+020   0.0000000e+000   0.0000000e+000   0.0000000e+000   1.0000000e+020   0.0000000e+000   0.0000000e+000   0.0000000e+000   0.0000000e+000   0.0000000e+000
 -7.0318169e+001   1.0000000e+020   0.0000000e+000   0.0000000e+000   0.0000000e+000   1.0000000e+020   0.0000000e+000   0.0000000e+000   0.0000000e+000   0.0000000e+000   0.0000000e+000
 -6.9921499e+001   1.0000000e+020   0.0000000e+000   0.0000000e+000   0.0000000e+000   1.0000000e+020   0.0000000e+000   0.0000000e+000   0.0000000e+000   0.0000000e+000   0.0000000e+000
 -6.9524630e+001   1.0000000e+020   0.0000000e+000   0.0000000e+000   0.0000000e+000   1.0000000e+020   0.0000000e+000   0.0000000e+000   0.0000000e+000   0.0000000e+000   0.0000000e+000
 -6.9127536e+001   1.0000000e+020   0.0000000e+000   0.0000000e+000   0.0000000e+000   1.0000000e+020   0.0000000e+000   0.0000000e+000   0.0000000e+000   0.0000000e+000   0.0000000e+000
 -6.8730192e+001   1.0000000e+020   0.0000000e+000   0.0000000e+000   0.0000000e+000   1.0000000e+020   0.0000000e+000   0.0000000e+000   0.0000000e+000   0.0000000e+000   0.0000000e+000
 -6.8332571e+001   1.0000000e+020   0.0000000e+000   0.0000000e+000   0.0000000e+000   1.0000000e+020   0.0000000e+000   0.0000000e+000   0.0000000e+000   0.0000000e+000   0.0000000e+000
 -6.7934647e+001   1.0000000e+020   0.0000000e+000   0.0000000e+000   0.0000000e+000   1.0000000e+020   0.0000000e+000   0.0000000e+000   0.0000000e+000   0.0000000e+000   0.0000000e+000
 -6.7536393e+001   1.0000000e+020   0.0000000e+000   0.0000000e+000   0.0000000e+000   1.0000000e+020   0.0000000e+000   0.0000000e+000   0.0000000e+000   0.0000000e+000   0.0000000e+000
 -6.7137781e+001   1.0000000e+020   0.0000000e+000   0.0000000e+000   0.0000000e+000   1.0000000e+020   0.0000000e+000   0.0000000e+000   0.0000000e+000   0.0000000e+000   0.0000000e+000
 -6.6738785e+001   1.0000000e+020   0.0000000e+000   0.0000000e+000   0.0000000e+000   1.0000000e+020   0.0000000e+000   0.0000000e+000   0.0000000e+000   0.0000000e+000   0.0000000e+000
 -6.6339376e+001   1.0000000e+020   0.0000000e+000   0.0000000e+000   0.0000000e+000   1.0000000e+020   0.0000000e+000   0.0000000e+000   0.0000000e+000   0.0000000e+000   0.0000000e+000
 -6.5939526e+001   1.0000000e+020   0.0000000e+000   0.0000000e+000   0.0000000e+000   1.0000000e+020   0.0000000e+000   0.0000000e+000   0.0000000e+000   0.0000000e+000   0.0000000e+000
 -6.5539208e+001   1.0000000e+020   0.0000000e+000   0.0000000e+000   0.0000000e+000   1.0000000e+020   0.0000000e+000   0.0000000e+000   0.0000000e+000   0.0000000e+000   0.0000000e+000
 -6.5138391e+001   1.0000000e+020   0.0000000e+000   0.0000000e+000   0.0000000e+000   1.0000000e+020   0.0000000e+000   0.0000000e+000   0.0000000e+000   0.0000000e+000   0.0000000e+000
 -6.4737047e+001   1.0000000e+020   0.0000000e+000   0.0000000e+000   0.0000000e+000   1.0000000e+020   0.0000000e+000   0.0000000e+000   0.0000000e+000   0.0000000e+000   0.0000000e+000
 -6.4335147e+001   1.0000000e+020   0.0000000e+000   0.0000000e+000   0.0000000e+000   1.0000000e+020   0.0000000e+000   0.0000000e+000   0.0000000e+000   0.0000000e+000   0.0000000e+000
 -6.3932659e+001   1.0000000e+020   0.0000000e+000   0.0000000e+000   0.0000000e+000   1.0000000e+020   0.0000000e+000   0.0000000e+000   0.0000000e+000   0.0000000e+000   0.0000000e+000
 -6.3529554e+001   1.0000000e+020   0.0000000e+000   0.0000000e+000   0.0000000e+000   1.0000000e+020   0.0000000e+000   0.0000000e+000   0.0000000e+000   0.0000000e+000   0.0000000e+000
 -6.3125800e+001   1.0000000e+020   0.0000000e+000   0.0000000e+000   0.0000000e+000   1.0000000e+020   0.0000000e+000   0.0000000e+000   0.0000000e+000   0.0000000e+000   0.0000000e+000
 -6.2721365e+001   1.0000000e+020   0.0000000e+000   0.0000000e+000   0.0000000e+000   1.0000000e+020   0.0000000e+000   0.0000000e+000   0.0000000e+000   0.0000000e+000   0.0000000e+000
 -6.2316218e+001   1.0000000e+020   0.0000000e+000   0.0000000e+000   0.0000000e+000   1.0000000e+020   0.0000000e+000   0.0000000e+000   0.0000000e+000   0.0000000e+000   0.0000000e+000
 -6.1910327e+001   1.0000000e+020   0.0000000e+000   0.0000000e+000   0.0000000e+000   1.0000000e+020   0.0000000e+000   0.0000000e+000   0.0000000e+000   0.0000000e+000   0.0000000e+000
 -6.1503657e+001   1.0000000e+020   0.0000000e+000   0.0000000e+000   0.0000000e+000   1.0000000e+020   0.0000000e+000   0.0000000e+000   0.0000000e+000   0.0000000e+000   0.0000000e+000
 -6.1096174e+001   1.0000000e+020   0.0000000e+000   0.0000000e+000   0.0000000e+000   1.0000000e+020   0.0000000e+000   0.0000000e+000   0.0000000e+000   0.0000000e+000   0.0000000e+000
 -6.0687843e+001   1.0000000e+020   0.0000000e+000   0.0000000e+000   0.0000000e+000   1.0000000e+020   0.0000000e+000   0.0000000e+000   0.0000000e+000   0.0000000e+000   0.0000000e+000
 -6.0278628e+001   1.0000000e+020   0.0000000e+000   0.0000000e+000   0.0000000e+000   1.0000000e+020   0.0000000e+000   0.0000000e+000   0.0000000e+000   0.0000000e+000   0.0000000e+000
 -5.9868494e+001   1.0000000e+020   0.0000000e+000   0.0000000e+000   0.0000000e+000   1.0000000e+020   0.0000000e+000   0.0000000e+000   0.0000000e+000   0.0000000e+000   0.0000000e+000
 -5.9457406e+001   1.0000000e+020   0.0000000e+000   0.0000000e+000   0.0000000e+000   1.0000000e+020   0.0000000e+000   0.0000000e+000   0.0000000e+000   0.0000000e+000   0.0000000e+000
 -5.9045324e+001   1.0000000e+020   0.0000000e+000   0.0000000e+000   0.0000000e+000   1.0000000e+020   0.0000000e+000   0.0000000e+000   0.0000000e+000   0.0000000e+000   0.0000000e+000
 -5.8632213e+001   1.0000000e+020   0.0000000e+000   0.0000000e+000   0.0000000e+000   1.0000000e+020   0.0000000e+000   0.0000000e+000   0.0000000e+000   0.0000000e+000   0.0000000e+000
 -5.8218031e+001   1.0000000e+020   0.0000000e+000   0.0000000e+000   0.0000000e+000   1.0000000e+020   0.0000000e+000   0.0000000e+000   0.0000000e+000   0.0000000e+000   0.0000000e+000
 -5.7802740e+001   1.0000000e+020   0.0000000e+000   0.0000000e+000   0.0000000e+000   1.0000000e+020   0.0000000e+000   0.0000000e+000   0.0000000e+000   0.0000000e+000   0.0000000e+000
 -5.7386300e+001   1.0000000e+020   0.0000000e+000   0.0000000e+000   0.0000000e+000   1.0000000e+020   0.0000000e+000   0.0000000e+000   0.0000000e+000   0.0000000e+000   0.0000000e+000
 -5.6968657e+001   1.0000000e+020   0.0000000e+000   0.0000000e+000   0.0000000e+000   1.0000000e+020   0.0000000e+000   0.0000000e+000   0.0000000e+000   0.0000000e+000   0.0000000e+000
 -5.6549777e+001   1.0000000e+020   0.0000000e+000   0.0000000e+000   0.0000000e+000   1.0000000e+020   0.0000000e+000   0.0000000e+000   0.0000000e+000   0.0000000e+000   0.0000000e+000
 -5.6129618e+001   1.0000000e+020   0.0000000e+000   0.0000000e+000   0.0000000e+000   1.0000000e+020   0.0000000e+000   0.0000000e+000   0.0000000e+000   0.0000000e+000   0.0000000e+000
 -5.5708134e+001   1.0000000e+020   0.0000000e+000   0.0000000e+000   0.0000000e+000   1.0000000e+020   0.0000000e+000   0.0000000e+000   0.0000000e+000   0.0000000e+000   0.0000000e+000
 -5.5285280e+001   1.0000000e+020   0.0000000e+000   0.0000000e+000   0.0000000e+000   1.0000000e+020   0.0000000e+000   0.0000000e+000   0.0000000e+000   0.0000000e+000   0.0000000e+000
 -5.4860997e+001   1.0000000e+020   0.0000000e+000   0.0000000e+000   0.0000000e+000   1.0000000e+020   0.0000000e+000   0.0000000e+000   0.0000000e+000   0.0000000e+000   0.0000000e+000
 -5.4435240e+001   1.0000000e+020   0.0000000e+000   0.0000000e+000   0.0000000e+000   1.0000000e+020   0.0000000e+000   0.0000000e+000   0.0000000e+000   0.0000000e+000   0.0000000e+000
 -5.4007966e+001   1.0000000e+020   0.0000000e+000   0.0000000e+000   0.0000000e+000   1.0000000e+020   0.0000000e+000   0.0000000e+000   0.0000000e+000   0.0000000e+000   0.0000000e+000
 -5.3666147e+001   1.0000000e+020   0.0000000e+000   0.0000000e+000   0.0000000e+000   1.0000000e+020   0.0000000e+000   0.0000000e+000   0.0000000e+000   0.0000000e+000   0.0000000e+000
 -5.3238873e+001   1.0000000e+020   0.0000000e+000   0.0000000e+000   0.0000000e+000   1.0000000e+020   0.0000000e+000   0.0000000e+000   0.0000000e+000   0.0000000e+000   0.0000000e+000
 -5.2897054e+001   1.0000000e+020   0.0000000e+000   0.0000000e+000   0.0000000e+000   1.0000000e+020   0.0000000e+000   0.0000000e+000   0.0000000e+000   0.0000000e+000   0.0000000e+000
 -5.2469780e+001   1.0000000e+020   0.0000000e+000   0.0000000e+000   0.0000000e+000   1.0000000e+020   0.0000000e+000   0.0000000e+000   0.0000000e+000   0.0000000e+000   0.0000000e+000
 -5.2127961e+001   1.0000000e+020   0.0000000e+000   0.0000000e+000   0.0000000e+000   1.0000000e+020   0.0000000e+000   0.0000000e+000   0.0000000e+000   0.0000000e+000   0.0000000e+000
 -5.1700687e+001   1.0000000e+020   0.0000000e+000   0.0000000e+000   0.0000000e+000   1.0000000e+020   0.0000000e+000   0.0000000e+000   0.0000000e+000   0.0000000e+000   0.0000000e+000
 -5.1358868e+001   1.0000000e+020   0.0000000e+000   0.0000000e+000   0.0000000e+000   1.0000000e+020   0.0000000e+000   0.0000000e+000   0.0000000e+000   0.0000000e+000   0.0000000e+000
 -5.0931594e+001   1.0000000e+020   0.0000000e+000   0.0000000e+000   0.0000000e+000   1.0000000e+020   0.0000000e+000   0.0000000e+000   0.0000000e+000   0.0000000e+000   0.0000000e+000
 -5.0589775e+001   1.0000000e+020   0.0000000e+000   0.0000000e+000   0.0000000e+000   1.0000000e+020   0.0000000e+000   0.0000000e+000   0.0000000e+000   0.0000000e+000   0.0000000e+000
 -5.0162501e+001   1.0000000e+020   0.0000000e+000   0.0000000e+000   0.0000000e+000   1.0000000e+020   0.0000000e+000   0.0000000e+000   0.0000000e+000   0.0000000e+000   0.0000000e+000
 -4.9820682e+001   1.0000000e+020   0.0000000e+000   0.0000000e+000   0.0000000e+000   1.0000000e+020   0.0000000e+000   0.0000000e+000   0.0000000e+000   0.0000000e+000   0.0000000e+000
 -4.9393408e+001   1.0000000e+020   0.0000000e+000   0.0000000e+000   0.0000000e+000   1.0000000e+020   0.0000000e+000   0.0000000e+000   0.0000000e+000   0.0000000e+000   0.0000000e+000
 -4.9051589e+001   1.0000000e+020   0.0000000e+000   0.0000000e+000   0.0000000e+000   1.0000000e+020   0.0000000e+000   0.0000000e+000   0.0000000e+000   0.0000000e+000   0.0000000e+000
 -4.8624315e+001   1.0000000e+020   0.0000000e+000   0.0000000e+000   0.0000000e+000   1.0000000e+020   0.0000000e+000   0.0000000e+000   0.0000000e+000   0.0000000e+000   0.0000000e+000
 -4.8282496e+001   1.0000000e+020   0.0000000e+000   0.0000000e+000   0.0000000e+000   1.0000000e+020   0.0000000e+000   0.0000000e+000   0.0000000e+000   0.0000000e+000   0.0000000e+000
 -4.7855222e+001   1.0000000e+020   0.0000000e+000   0.0000000e+000   0.0000000e+000   1.0000000e+020   0.0000000e+000   0.0000000e+000   0.0000000e+000   0.0000000e+000   0.0000000e+000
 -4.7513403e+001   1.0000000e+020   0.0000000e+000   0.0000000e+000   0.0000000e+000   1.0000000e+020   0.0000000e+000   0.0000000e+000   0.0000000e+000   0.0000000e+000   0.0000000e+000
 -4.7086129e+001   1.0000000e+020   0.0000000e+000   0.0000000e+000   0.0000000e+000   1.0000000e+020   0.0000000e+000   0.0000000e+000   0.0000000e+000   0.0000000e+000   0.0000000e+000
 -4.6744310e+001   1.0000000e+020   0.0000000e+000   0.0000000e+000   0.0000000e+000   1.0000000e+020   0.0000000e+000   0.0000000e+000   0.0000000e+000   0.0000000e+000   0.0000000e+000
 -4.6317036e+001   1.0000000e+020   0.0000000e+000   0.0000000e+000   0.0000000e+000   1.0000000e+020   0.0000000e+000   0.0000000e+000   0.0000000e+000   0.0000000e+000   0.0000000e+000
 -4.5975216e+001   1.0000000e+020   0.0000000e+000   0.0000000e+000   0.0000000e+000   1.0000000e+020   0.0000000e+000   0.0000000e+000   0.0000000e+000   0.0000000e+000   0.0000000e+000
 -4.5547943e+001   1.0000000e+020   0.0000000e+000   0.0000000e+000   0.0000000e+000   1.0000000e+020   0.0000000e+000   0.0000000e+000   0.0000000e+000   0.0000000e+000   0.0000000e+000
 -4.5206123e+001   1.0000000e+020   0.0000000e+000   0.0000000e+000   0.0000000e+000   1.0000000e+020   0.0000000e+000   0.0000000e+000   0.0000000e+000   0.0000000e+000   0.0000000e+000
 -4.4778850e+001   1.0000000e+020   0.0000000e+000   0.0000000e+000   0.0000000e+000   1.0000000e+020   0.0000000e+000   0.0000000e+000   0.0000000e+000   0.0000000e+000   0.0000000e+000
 -4.4437030e+001   1.0000000e+020   0.0000000e+000   0.0000000e+000   0.0000000e+000   1.0000000e+020   0.0000000e+000   0.0000000e+000   0.0000000e+000   0.0000000e+000   0.0000000e+000
 -4.4009756e+001   1.0000000e+020   0.0000000e+000   0.0000000e+000   0.0000000e+000   1.0000000e+020   0.0000000e+000   0.0000000e+000   0.0000000e+000   0.0000000e+000   0.0000000e+000
 -4.3667937e+001   1.0000000e+020   0.0000000e+000   0.0000000e+000   0.0000000e+000   1.0000000e+020   0.0000000e+000   0.0000000e+000   0.0000000e+000   0.0000000e+000   0.0000000e+000
 -4.3240663e+001   1.0000000e+020   0.0000000e+000   0.0000000e+000   0.0000000e+000   1.0000000e+020   0.0000000e+000   0.0000000e+000   0.0000000e+000   0.0000000e+000   0.0000000e+000
 -4.2898844e+001   1.0000000e+020   0.0000000e+000   0.0000000e+000   0.0000000e+000   1.0000000e+020   0.0000000e+000   0.0000000e+000   0.0000000e+000   0.0000000e+000   0.0000000e+000
 -4.2471570e+001   1.0000000e+020   0.0000000e+000   0.0000000e+000   0.0000000e+000   1.0000000e+020   0.0000000e+000   0.0000000e+000   0.0000000e+000   0.0000000e+000   0.0000000e+000
 -4.2129751e+001   1.0000000e+020   0.0000000e+000   0.0000000e+000   0.0000000e+000   1.0000000e+020   0.0000000e+000   0.0000000e+000   0.0000000e+000   0.0000000e+000   0.0000000e+000
 -4.1702477e+001   1.0000000e+020   0.0000000e+000   0.0000000e+000   0.0000000e+000   1.0000000e+020   0.0000000e+000   0.0000000e+000   0.0000000e+000   0.0000000e+000   0.0000000e+000
 -4.1360658e+001   1.0000000e+020   0.0000000e+000   0.0000000e+000   0.0000000e+000   1.0000000e+020   0.0000000e+000   0.0000000e+000   0.0000000e+000   0.0000000e+000   0.0000000e+000
 -4.0933384e+001   1.0000000e+020   0.0000000e+000   0.0000000e+000   0.0000000e+000   1.0000000e+020   0.0000000e+000   0.0000000e+000   0.0000000e+000   0.0000000e+000   0.0000000e+000
 -4.0746599e+001   1.0000000e+020   0.0000000e+000   0.0000000e+000   0.0000000e+000   1.0000000e+020   0.0000000e+000   0.0000000e+000   0.0000000e+000   0.0000000e+000   0.0000000e+000
 -4.0513118e+001   1.0000000e+020   0.0000000e+000   0.0000000e+000   0.0000000e+000   1.0000000e+020   0.0000000e+000   0.0000000e+000   0.0000000e+000   0.0000000e+000   0.0000000e+000
 -4.0221266e+001   1.0000000e+020   0.0000000e+000   0.0000000e+000   0.0000000e+000   1.0000000e+020   0.0000000e+000   0.0000000e+000   0.0000000e+000   0.0000000e+000   0.0000000e+000
 -3.9856451e+001   1.0000000e+020   0.0000000e+000   0.0000000e+000   0.0000000e+000   1.0000000e+020   0.0000000e+000   0.0000000e+000   0.0000000e+000   0.0000000e+000   0.0000000e+000
 -3.9400432e+001   1.0000000e+020   0.0000000e+000   0.0000000e+000   0.0000000e+000   1.0000000e+020   0.0000000e+000   0.0000000e+000   0.0000000e+000   0.0000000e+000   0.0000000e+000
 -3.9035617e+001   1.0000000e+020   0.0000000e+000   0.0000000e+000   0.0000000e+000   1.0000000e+020   0.0000000e+000   0.0000000e+000   0.0000000e+000   0.0000000e+000   0.0000000e+000
 -3.8579599e+001   1.0000000e+020   0.0000000e+000   0.0000000e+000   0.0000000e+000   1.0000000e+020   0.0000000e+000   0.0000000e+000   0.0000000e+000   0.0000000e+000   0.0000000e+000
 -3.8214784e+001   1.0000000e+020   0.0000000e+000   0.0000000e+000   0.0000000e+000   1.0000000e+020   0.0000000e+000   0.0000000e+000   0.0000000e+000   0.0000000e+000   0.0000000e+000
 -3.7758765e+001   1.0000000e+020   0.0000000e+000   0.0000000e+000   0.0000000e+000   1.0000000e+020   0.0000000e+000   0.0000000e+000   0.0000000e+000   0.0000000e+000   0.0000000e+000
 -3.7393951e+001   1.0000000e+020   0.0000000e+000   0.0000000e+000   0.0000000e+000   1.0000000e+020   0.0000000e+000   0.0000000e+000   0.0000000e+000   0.0000000e+000   0.0000000e+000
 -3.6937932e+001   1.0000000e+020   0.0000000e+000   0.0000000e+000   0.0000000e+000   1.0000000e+020   0.0000000e+000   0.0000000e+000   0.0000000e+000   0.0000000e+000   0.0000000e+000
 -3.6573117e+001   1.0000000e+020   0.0000000e+000   0.0000000e+000   0.0000000e+000   1.0000000e+020   0.0000000e+000   0.0000000e+000   0.0000000e+000   0.0000000e+000   0.0000000e+000
 -3.6117099e+001   1.0000000e+020   0.0000000e+000   0.0000000e+000   0.0000000e+000   1.0000000e+020   0.0000000e+000   0.0000000e+000   0.0000000e+000   0.0000000e+000   0.0000000e+000
 -3.5752284e+001   1.0000000e+020   0.0000000e+000   0.0000000e+000   0.0000000e+000   1.0000000e+020   0.0000000e+000   0.0000000e+000   0.0000000e+000   0.0000000e+000   0.0000000e+000
 -3.5460432e+001   1.0000000e+020   0.0000000e+000   0.0000000e+000   0.0000000e+000   1.0000000e+020   0.0000000e+000   0.0000000e+000   0.0000000e+000   0.0000000e+000   0.0000000e+000
 -3.5095617e+001   1.0000000e+020   0.0000000e+000   0.0000000e+000   0.0000000e+000   1.0000000e+020   0.0000000e+000   0.0000000e+000   0.0000000e+000   0.0000000e+000   0.0000000e+000
 -3.4803765e+001   1.0000000e+020   0.0000000e+000   0.0000000e+000   0.0000000e+000   1.0000000e+020   0.0000000e+000   0.0000000e+000   0.0000000e+000   0.0000000e+000   0.0000000e+000
 -3.4438950e+001   1.0000000e+020   0.0000000e+000   0.0000000e+000   0.0000000e+000   1.0000000e+020   0.0000000e+000   0.0000000e+000   0.0000000e+000   0.0000000e+000   0.0000000e+000
 -3.4147099e+001   1.0000000e+020   0.0000000e+000   0.0000000e+000   0.0000000e+000   1.0000000e+020   0.0000000e+000   0.0000000e+000   0.0000000e+000   0.0000000e+000   0.0000000e+000
 -3.3782284e+001   1.0000000e+020   0.0000000e+000   0.0000000e+000   0.0000000e+000   1.0000000e+020   0.0000000e+000   0.0000000e+000   0.0000000e+000   0.0000000e+000   0.0000000e+000
 -3.3490432e+001   1.0000000e+020   0.0000000e+000   0.0000000e+000   0.0000000e+000   1.0000000e+020   0.0000000e+000   0.0000000e+000   0.0000000e+000   0.0000000e+000   0.0000000e+000
 -3.3125617e+001   1.0000000e+020   0.0000000e+000   0.0000000e+000   0.0000000e+000   1.0000000e+020   0.0000000e+000   0.0000000e+000   0.0000000e+000   0.0000000e+000   0.0000000e+000
 -3.2833765e+001   1.0000000e+020   0.0000000e+000   0.0000000e+000   0.0000000e+000   1.0000000e+020   0.0000000e+000   0.0000000e+000   0.0000000e+000   0.0000000e+000   0.0000000e+000
 -3.2468950e+001   1.0000000e+020   0.0000000e+000   0.0000000e+000   0.0000000e+000   1.0000000e+020   0.0000000e+000   0.0000000e+000   0.0000000e+000   0.0000000e+000   0.0000000e+000
 -3.2177098e+001   1.0000000e+020   0.0000000e+000   0.0000000e+000   0.0000000e+000   1.0000000e+020   0.0000000e+000   0.0000000e+000   0.0000000e+000   0.0000000e+000   0.0000000e+000
 -3.1812284e+001   1.0000000e+020   0.0000000e+000   0.0000000e+000   0.0000000e+000   1.0000000e+020   0.0000000e+000   0.0000000e+000   0.0000000e+000   0.0000000e+000   0.0000000e+000
 -3.1520432e+001   1.0000000e+020   0.0000000e+000   0.0000000e+000   0.0000000e+000   1.0000000e+020   0.0000000e+000   0.0000000e+000   0.0000000e+000   0.0000000e+000   0.0000000e+000
 -3.1155617e+001   1.0000000e+020   0.0000000e+000   0.0000000e+000   0.0000000e+000   1.0000000e+020   0.0000000e+000   0.0000000e+000   0.0000000e+000   0.0000000e+000   0.0000000e+000
 -3.0863765e+001   1.0000000e+020   0.0000000e+000   0.0000000e+000   0.0000000e+000   1.0000000e+020   0.0000000e+000   0.0000000e+000   0.0000000e+000   0.0000000e+000   0.0000000e+000
 -3.0498950e+001   1.0000000e+020   0.0000000e+000   0.0000000e+000   0.0000000e+000   1.0000000e+020   0.0000000e+000   0.0000000e+000   0.0000000e+000   0.0000000e+000   0.0000000e+000
 -3.0207098e+001   1.0000000e+020   0.0000000e+000   0.0000000e+000   0.0000000e+000   1.0000000e+020   0.0000000e+000   0.0000000e+000   0.0000000e+000   0.0000000e+000   0.0000000e+000
 -2.9842283e+001   1.0000000e+020   0.0000000e+000   0.0000000e+000   0.0000000e+000   1.0000000e+020   0.0000000e+000   0.0000000e+000   0.0000000e+000   0.0000000e+000   0.0000000e+000
 -2.9550432e+001   1.0000000e+020   0.0000000e+000   0.0000000e+000   0.0000000e+000   1.0000000e+020   0.0000000e+000   0.0000000e+000   0.0000000e+000   0.0000000e+000   0.0000000e+000
 -2.9185617e+001   1.0000000e+020   0.0000000e+000   0.0000000e+000   0.0000000e+000   1.0000000e+020   0.0000000e+000   0.0000000e+000   0.0000000e+000   0.0000000e+000   0.0000000e+000
 -2.8893765e+001   1.0000000e+020   0.0000000e+000   0.0000000e+000   0.0000000e+000   1.0000000e+020   0.0000000e+000   0.0000000e+000   0.0000000e+000   0.0000000e+000   0.0000000e+000
 -2.8528950e+001   1.0000000e+020   0.0000000e+000   0.0000000e+000   0.0000000e+000   1.0000000e+020   0.0000000e+000   0.0000000e+000   0.0000000e+000   0.0000000e+000   0.0000000e+000
 -2.8237098e+001   1.0000000e+020   0.0000000e+000   0.0000000e+000   0.0000000e+000   1.0000000e+020   0.0000000e+000   0.0000000e+000   0.0000000e+000   0.0000000e+000   0.0000000e+000
 -2.7872283e+001   1.0000000e+020   0.0000000e+000   0.0000000e+000   0.0000000e+000   1.0000000e+020   0.0000000e+000   0.0000000e+000   0.0000000e+000   0.0000000e+000   0.0000000e+000
 -2.7580431e+001   1.0000000e+020   0.0000000e+000   0.0000000e+000   0.0000000e+000   1.0000000e+020   0.0000000e+000   0.0000000e+000   0.0000000e+000   0.0000000e+000   0.0000000e+000
 -2.7215617e+001   1.0000000e+020   0.0000000e+000   0.0000000e+000   0.0000000e+000   1.0000000e+020   0.0000000e+000   0.0000000e+000   0.0000000e+000   0.0000000e+000   0.0000000e+000
 -2.6923765e+001   1.0000000e+020   0.0000000e+000   0.0000000e+000   0.0000000e+000   1.0000000e+020   0.0000000e+000   0.0000000e+000   0.0000000e+000   0.0000000e+000   0.0000000e+000
 -2.6558950e+001   1.0000000e+020   0.0000000e+000   0.0000000e+000   0.0000000e+000   1.0000000e+020   0.0000000e+000   0.0000000e+000   0.0000000e+000   0.0000000e+000   0.0000000e+000
 -2.6267098e+001   1.0000000e+020   0.0000000e+000   0.0000000e+000   0.0000000e+000   1.0000000e+020   0.0000000e+000   0.0000000e+000   0.0000000e+000   0.0000000e+000   0.0000000e+000
 -2.5902283e+001   1.0000000e+020   0.0000000e+000   0.0000000e+000   0.0000000e+000   1.0000000e+020   0.0000000e+000   0.0000000e+000   0.0000000e+000   0.0000000e+000   0.0000000e+000
 -2.5610431e+001   1.0000000e+020   0.0000000e+000   0.0000000e+000   0.0000000e+000   1.0000000e+020   0.0000000e+000   0.0000000e+000   0.0000000e+000   0.0000000e+000   0.0000000e+000
 -2.5245616e+001   1.0000000e+020   0.0000000e+000   0.0000000e+000   0.0000000e+000   1.0000000e+020   0.0000000e+000   0.0000000e+000   0.0000000e+000   0.0000000e+000   0.0000000e+000
 -2.4953765e+001   1.0000000e+020   0.0000000e+000   0.0000000e+000   0.0000000e+000   1.0000000e+020   0.0000000e+000   0.0000000e+000   0.0000000e+000   0.0000000e+000   0.0000000e+000
 -2.4588950e+001   1.0000000e+020   0.0000000e+000   0.0000000e+000   0.0000000e+000   1.0000000e+020   0.0000000e+000   0.0000000e+000   0.0000000e+000   0.0000000e+000   0.0000000e+000
 -2.4297098e+001   1.0000000e+020   0.0000000e+000   0.0000000e+000   0.0000000e+000   1.0000000e+020   0.0000000e+000   0.0000000e+000   0.0000000e+000   0.0000000e+000   0.0000000e+000
 -2.3932283e+001   1.0000000e+020   0.0000000e+000   0.0000000e+000   0.0000000e+000   1.0000000e+020   0.0000000e+000   0.0000000e+000   0.0000000e+000   0.0000000e+000   0.0000000e+000
 -2.3640431e+001   1.0000000e+020   0.0000000e+000   0.0000000e+000   0.0000000e+000   1.0000000e+020   0.0000000e+000   0.0000000e+000   0.0000000e+000   0.0000000e+000   0.0000000e+000
 -2.3275616e+001   1.0000000e+020   0.0000000e+000   0.0000000e+000   0.0000000e+000   1.0000000e+020   0.0000000e+000   0.0000000e+000   0.0000000e+000   0.0000000e+000   0.0000000e+000
 -2.2983764e+001   1.0000000e+020   0.0000000e+000   0.0000000e+000   0.0000000e+000   1.0000000e+020   0.0000000e+000   0.0000000e+000   0.0000000e+000   0.0000000e+000   0.0000000e+000
 -2.2618950e+001   1.0000000e+020   0.0000000e+000   0.0000000e+000   0.0000000e+000   1.0000000e+020   0.0000000e+000   0.0000000e+000   0.0000000e+000   0.0000000e+000   0.0000000e+000
 -2.2327098e+001   1.0000000e+020   0.0000000e+000   0.0000000e+000   0.0000000e+000   1.0000000e+020   0.0000000e+000   0.0000000e+000   0.0000000e+000   0.0000000e+000   0.0000000e+000
 -2.1962283e+001   1.0000000e+020   0.0000000e+000   0.0000000e+000   0.0000000e+000   1.0000000e+020   0.0000000e+000   0.0000000e+000   0.0000000e+000   0.0000000e+000   0.0000000e+000
 -2.1670431e+001   1.0000000e+020   0.0000000e+000   0.0000000e+000   0.0000000e+000   1.0000000e+020   0.0000000e+000   0.0000000e+000   0.0000000e+000   0.0000000e+000   0.0000000e+000
 -2.1305616e+001   1.0000000e+020   0.0000000e+000   0.0000000e+000   0.0000000e+000   1.0000000e+020   0.0000000e+000   0.0000000e+000   0.0000000e+000   0.0000000e+000   0.0000000e+000
 -2.1013764e+001   1.0000000e+020   0.0000000e+000   0.0000000e+000   0.0000000e+000   1.0000000e+020   0.0000000e+000   0.0000000e+000   0.0000000e+000   0.0000000e+000   0.0000000e+000
 -2.0780283e+001   1.0000000e+020   0.0000000e+000   0.0000000e+000   0.0000000e+000   1.0000000e+020   0.0000000e+000   0.0000000e+000   0.0000000e+000   0.0000000e+000   0.0000000e+000
 -2.0488431e+001   1.0000000e+020   0.0000000e+000   0.0000000e+000   0.0000000e+000   1.0000000e+020   0.0000000e+000   0.0000000e+000   0.0000000e+000   0.0000000e+000   0.0000000e+000
 -2.0123616e+001   1.0000000e+020   0.0000000e+000   0.0000000e+000   0.0000000e+000   1.0000000e+020   0.0000000e+000   0.0000000e+000   0.0000000e+000   0.0000000e+000   0.0000000e+000
 -1.9831764e+001   1.0000000e+020   0.0000000e+000   0.0000000e+000   0.0000000e+000   1.0000000e+020   0.0000000e+000   0.0000000e+000   0.0000000e+000   0.0000000e+000   0.0000000e+000
 -1.9750189e+001   1.0000000e+020   0.0000000e+000   0.0000000e+000   0.0000000e+000   1.0000000e+020   0.0000000e+000   0.0000000e+000   0.0000000e+000   0.0000000e+000   0.0000000e+000
 -1.9684928e+001   1.0000000e+020   0.0000000e+000   0.0000000e+000   0.0000000e+000   1.0000000e+020   0.0000000e+000   0.0000000e+000   0.0000000e+000   0.0000000e+000   0.0000000e+000
 -1.9538093e+001   1.0000000e+020   0.0000000e+000   0.0000000e+000   0.0000000e+000   1.0000000e+020   0.0000000e+000   0.0000000e+000   0.0000000e+000   0.0000000e+000   0.0000000e+000
 -1.9456517e+001   1.0000000e+020   0.0000000e+000   0.0000000e+000   0.0000000e+000   1.0000000e+020   0.0000000e+000   0.0000000e+000   0.0000000e+000   0.0000000e+000   0.0000000e+000
 -1.9354548e+001   1.0000000e+020   0.0000000e+000   0.0000000e+000   0.0000000e+000   1.0000000e+020   0.0000000e+000   0.0000000e+000   0.0000000e+000   0.0000000e+000   0.0000000e+000
 -1.9282851e+001   1.0000000e+020   0.0000000e+000   0.0000000e+000   0.0000000e+000   1.0000000e+020   0.0000000e+000   0.0000000e+000   0.0000000e+000   0.0000000e+000   0.0000000e+000
 -1.9170824e+001   1.0000000e+020   0.0000000e+000   0.0000000e+000   0.0000000e+000   1.0000000e+020   0.0000000e+000   0.0000000e+000   0.0000000e+000   0.0000000e+000   0.0000000e+000
 -1.9093028e+001   1.0000000e+020   0.0000000e+000   0.0000000e+000   0.0000000e+000   1.0000000e+020   0.0000000e+000   0.0000000e+000   0.0000000e+000   0.0000000e+000   0.0000000e+000
 -1.8952994e+001   1.0000000e+020   0.0000000e+000   0.0000000e+000   0.0000000e+000   1.0000000e+020   0.0000000e+000   0.0000000e+000   0.0000000e+000   0.0000000e+000   0.0000000e+000
 -1.8855749e+001   1.0000000e+020   0.0000000e+000   0.0000000e+000   0.0000000e+000   1.0000000e+020   0.0000000e+000   0.0000000e+000   0.0000000e+000   0.0000000e+000   0.0000000e+000
 -1.8734192e+001   1.0000000e+020   0.0000000e+000   0.0000000e+000   0.0000000e+000   1.0000000e+020   0.0000000e+000   0.0000000e+000   0.0000000e+000   0.0000000e+000   0.0000000e+000
 -1.8585949e+001   1.0000000e+020   0.0000000e+000   0.0000000e+000   0.0000000e+000   1.0000000e+020   0.0000000e+000   0.0000000e+000   0.0000000e+000   0.0000000e+000   0.0000000e+000
 -1.8351945e+001   1.0000000e+020   0.0000000e+000   0.0000000e+000   0.0000000e+000   1.0000000e+020   0.0000000e+000   0.0000000e+000   0.0000000e+000   8.7854760e-005   8.7854760e-005
 -1.8233502e+001   2.8764351e+016   9.9953957e+019   3.4755255e-017   9.4207148e-015   2.8764351e+016   9.9953957e+019   3.4755255e-017   9.4207148e-015   2.8483506e-004   2.8483506e-004
 -1.8085724e+001   4.2446404e+015   9.9916797e+019   2.3558122e-016   6.0791928e-014   4.2446404e+015   9.9916797e+019   2.3558122e-016   6.0791928e-014   6.8827082e-004   6.8827082e-004
 -1.7967503e+001   1.3932634e+015   9.9892988e+019   7.1772935e-016   1.3736978e-013   1.3932634e+015   9.9892988e+019   7.1772935e-016   1.3736978e-013   1.1372132e-003   1.1372132e-003
 -1.7819970e+001   5.2721168e+014   9.9870744e+019   1.8967613e-015   3.2900633e-013   5.2721168e+014   9.9870744e+019   1.8967613e-015   3.2900633e-013   1.8546829e-003   1.8546829e-003
 -1.7701944e+001   2.4927107e+014   9.9848170e+019   4.0116870e-015   5.3567050e-013   2.4927107e+014   9.9848170e+019   4.0116870e-015   5.3567050e-013   2.5542981e-003   2.5542981e-003
 -1.7559019e+001   9.2252215e+013   9.9828546e+019   1.0839838e-014   1.4612349e-012   9.2252215e+013   9.9828546e+019   1.0839838e-014   1.4612349e-012   3.5511882e-003   3.5511882e-003
 -1.7444679e+001   1.5344740e+012   9.9804790e+019   6.5168911e-013   1.2609679e-010   1.5344740e+012   9.9804790e+019   6.5168911e-013   1.2609679e-010   4.4666694e-003   4.4666694e-003
 -1.7340096e+001   4.2884431e+009   9.9761775e+019   2.3318486e-010   4.6047179e-008   4.2884431e+009   9.9761775e+019   2.3318486e-010   4.6047179e-008   5.2859164e-003   5.2859161e-003
 -1.7246862e+001   5.9024224e+008   9.9728879e+019   1.6942196e-009   2.5055940e-007   5.9024224e+008   9.9728879e+019   1.6942196e-009   2.5055940e-007   5.8346379e-003   5.8346362e-003
 -1.7155794e+001   8.9901760e+007   9.9673361e+019   1.1123253e-008   1.3740211e-006   8.9901760e+007   9.9673361e+019   1.1123253e-008   1.3740211e-006   6.2022999e-003   6.2022890e-003
 -1.7062863e+001   1.6339393e+007   9.9577491e+019   6.1201783e-008   7.2411422e-006   1.6339393e+007   9.9577493e+019   6.1201783e-008   7.2411422e-006   6.4060481e-003   6.4059910e-003
 -1.6900617e+001   2.0283659e+006   9.9108436e+019   4.9300770e-007   4.9630811e-005   2.0283659e+006   9.9108436e+019   4.9300770e-007   4.9630811e-005   6.4456885e-003   6.4453864e-003
 -1.6796688e+001   8.4352515e+005   9.8882499e+019   1.1855011e-006   1.0282760e-004   8.4352515e+005   9.8882499e+019   1.1855011e-006   1.0282760e-004   6.4456881e-003   6.4453222e-003
 -1.6685624e+001   3.8141366e+005   9.8700273e+019   2.6218253e-006   2.0318637e-004   3.8141366e+005   9.8700273e+019   2.6218253e-006   2.0318637e-004   6.4456880e-003   6.4462665e-003
 -1.6567494e+001   1.9319787e+005   9.8532146e+019   5.1760405e-006   3.7408904e-004   1.9319787e+005   9.8532146e+019   5.1760405e-006   3.7408904e-004   6.4456879e-003   6.4513578e-003
 -1.6466095e+001   1.1546801e+005   9.8421255e+019   8.6604071e-006   5.7891305e-004   1.1546801e+005   9.8421255e+019   8.6604071e-006   5.7891304e-004   6.4456878e-003   6.4629854e-003
 -1.6323501e+001   6.0574018e+004   9.8270307e+019   1.6508728e-005   9.7058682e-004   6.0574019e+004   9.8270307e+019   1.6508728e-005   9.7058682e-004   6.4456877e-003   6.5019683e-003
 -1.6260126e+001   4.5758030e+004   9.8211653e+019   2.1854088e-005   1.2225178e-003   4.5758030e+004   9.8211653e+019   2.1854088e-005   1.2225178e-003   6.4456875e-003   6.5390316e-003
 -1.6180908e+001   3.3722846e+004   9.8117031e+019   2.9653488e-005   1.5713303e-003   3.3722846e+004   9.8117031e+019   2.9653488e-005   1.5713303e-003   6.4456871e-003   6.6054906e-003
 -1.6081885e+001   2.4252766e+004   9.7923061e+019   4.1232411e-005   2.0626743e-003   2.4252766e+004   9.7923061e+019   4.1232411e-005   2.0626743e-003   6.4456865e-003   6.7281587e-003
 -1.5903643e+001   1.4388456e+004   9.7692797e+019   6.9500163e-005   3.2234352e-003   1.4388456e+004   9.7692797e+019   6.9500162e-005   3.2234352e-003   6.4456842e-003   7.1440666e-003
 -1.5824425e+001   1.1776082e+004   9.7577958e+019   8.4917887e-005   3.8425371e-003   1.1776082e+004   9.7577958e+019   8.4917886e-005   3.8425371e-003   6.4456819e-003   7.4304970e-003
 -1.5725401e+001   9.4434478e+003   9.7424419e+019   1.0589353e-004   4.6653120e-003   9.4434480e+003   9.7424419e+019   1.0589353e-004   4.6653120e-003   6.4456781e-003   7.8702121e-003
 -1.5601623e+001   7.4584044e+003   9.7093753e+019   1.3407693e-004   5.7202776e-003   7.4584046e+003   9.7093753e+019   1.3407693e-004   5.7202775e-003   6.4456722e-003   8.5165314e-003
 -1.5446899e+001   5.8246423e+003   9.6724579e+019   1.7168436e-004   7.0545079e-003   5.8246425e+003   9.6724579e+019   1.7168436e-004   7.0545079e-003   6.4456613e-003   9.4386943e-003
 -1.5323120e+001   4.9111298e+003   9.6526597e+019   2.0361913e-004   8.1264323e-003   4.9111300e+003   9.6526597e+019   2.0361913e-004   8.1264323e-003   6.4456458e-003   1.0244474e-002
 -1.5168396e+001   4.1029481e+003   9.6250292e+019   2.4372719e-004   9.3383858e-003   4.1029483e+003   9.6250297e+019   2.4372717e-004   9.3383857e-003   6.4456268e-003   1.1207151e-002
 -1.5053258e+001   3.6381975e+003   9.6047059e+019   2.7486138e-004   1.0230802e-002   3.6381978e+003   9.6047059e+019   2.7486136e-004   1.0230802e-002   6.4456056e-003   1.1944263e-002
 -1.4909336e+001   3.1764631e+003   9.5780033e+019   3.1481556e-004   1.1286575e-002   3.1764633e+003   9.5780033e+019   3.1481554e-004   1.1286575e-002   6.4455761e-003   1.2840328e-002
 -1.4749453e+001   2.7708702e+003   9.4937384e+019   3.6089745e-004   1.2440905e-002   2.7708705e+003   9.4937384e+019   3.6089742e-004   1.2440905e-002   6.4455412e-003   1.3844850e-002
 -1.4621546e+001   2.4986575e+003   9.4660681e+019   4.0021491e-004   1.3421950e-002   2.4986578e+003   9.4660681e+019   4.0021486e-004   1.3421950e-002   6.4455045e-003   1.4715865e-002
 -1.4519221e+001   2.3068333e+003   9.4451069e+019   4.3349469e-004   1.4243554e-002   2.3068337e+003   9.4451069e+019   4.3349463e-004   1.4243554e-002   6.4454637e-003   1.5455379e-002
 -1.4391314e+001   2.1027773e+003   9.4153658e+019   4.7556153e-004   1.5244017e-002   2.1027777e+003   9.4153658e+019   4.7556145e-004   1.5244017e-002   6.4454215e-003   1.6365957e-002
 -1.4288989e+001   1.9578951e+003   9.3956594e+019   5.1075260e-004   1.6076360e-002   1.9578955e+003   9.3956594e+019   5.1075250e-004   1.6076359e-002   6.4453746e-003   1.7131145e-002
 -1.4161083e+001   1.8039324e+003   9.3703238e+019   5.5434451e-004   1.7050936e-002   1.8039328e+003   9.3703238e+019   5.5434439e-004   1.7050936e-002   6.4453223e-003   1.8033937e-002
 -1.4058757e+001   1.6917774e+003   9.3523780e+019   5.9109432e-004   1.7870489e-002   1.6917778e+003   9.3523780e+019   5.9109416e-004   1.7870489e-002   6.4452699e-003   1.8798701e-002
 -1.3930851e+001   1.5674619e+003   9.3282163e+019   6.3797406e-004   1.8915734e-002   1.5674623e+003   9.3282163e+019   6.3797386e-004   1.8915733e-002   6.4452064e-003   1.9780511e-002
 -1.3828526e+001   1.4755683e+003   9.3106053e+019   6.7770499e-004   1.9771577e-002   1.4755688e+003   9.3106053e+019   6.7770476e-004   1.9771576e-002   6.4451435e-003   2.0588746e-002
 -1.3700619e+001   1.3753660e+003   9.2873256e+019   7.2707917e-004   2.0789252e-002   1.3753666e+003   9.2873256e+019   7.2707888e-004   2.0789251e-002   6.4450683e-003   2.1554108e-002
 -1.3598294e+001   1.3021089e+003   9.2712567e+019   7.6798490e-004   2.1643706e-002   1.3021095e+003   9.2712567e+019   7.6798454e-004   2.1643704e-002   6.4449962e-003   2.2368427e-002
 -1.3470387e+001   1.2220321e+003   9.2504743e+019   8.1830912e-004   2.2658147e-002   1.2220328e+003   9.2504743e+019   8.1830866e-004   2.2658145e-002   6.4449114e-003   2.3338599e-002
 -1.3368062e+001   1.1629973e+003   9.2362879e+019   8.5984723e-004   2.3521310e-002   1.1629981e+003   9.2362879e+019   8.5984666e-004   2.3521307e-002   6.4448271e-003   2.4167319e-002
 -1.3240156e+001   1.0976273e+003   9.2173417e+019   9.1105606e-004   2.4547083e-002   1.0976282e+003   9.2173417e+019   9.1105532e-004   2.4547080e-002   6.4447363e-003   2.5154848e-002
 -1.3137830e+001   1.0493438e+003   9.2035229e+019   9.5297653e-004   2.5358736e-002   1.0493448e+003   9.2035229e+019   9.5297559e-004   2.5358732e-002   6.4446416e-003   2.5938105e-002
 -1.3009924e+001   9.9526375e+002   9.1846881e+019   1.0047588e-003   2.6320616e-002   9.9526506e+002   9.1846881e+019   1.0047575e-003   2.6320611e-002   6.4445327e-003   2.6868170e-002
 -1.2852616e+001   9.3536011e+002   9.1603535e+019   1.0691070e-003   2.7504677e-002   9.3536207e+002   9.1603535e+019   1.0691047e-003   2.7504667e-002   6.4444030e-003   2.8016022e-002
 -1.2726770e+001   8.9124271e+002   9.1426281e+019   1.1220288e-003   2.8477132e-002   8.9124594e+002   9.1426282e+019   1.1220247e-003   2.8477115e-002   6.4442777e-003   2.8961002e-002
 -1.2626094e+001   8.5819709e+002   9.1290807e+019   1.1652335e-003   2.9240593e-002   8.5820347e+002   9.1290807e+019   1.1652248e-003   2.9240557e-002   6.4441633e-003   2.9703901e-002
 -1.2500248e+001   8.2031726e+002   9.1113226e+019   1.2190405e-003   3.0153362e-002   8.2035524e+002   9.1113226e+019   1.2189841e-003   3.0153135e-002   6.4440292e-003   3.0593127e-002
 -1.2342940e+001   7.7589737e+002   9.0877433e+019   1.2888302e-003   3.1282396e-002   7.7645006e+002   9.0877434e+019   1.2879128e-003   3.1278854e-002   6.4438799e-003   3.1694493e-002
 -1.2217095e+001   7.4343017e+002   9.0700849e+019   1.3451163e-003   3.2198313e-002   7.4498977e+002   9.0700852e+019   1.3423003e-003   3.2186913e-002   6.4437405e-003   3.2589511e-002
 -1.2116418e+001   7.1876407e+002   9.0564427e+019   1.3912771e-003   3.2958541e-002   7.2180088e+002   9.0564439e+019   1.3854236e-003   3.2932432e-002   6.4436107e-003   3.3333408e-002
 -1.1990572e+001   6.8998556e+002   9.0379123e+019   1.4493057e-003   3.3899446e-002   6.9530296e+002   9.0379390e+019   1.4382220e-003   3.3848337e-002   6.4434627e-003   3.4255049e-002
 -1.1833512e+001   6.5538602e+002   9.0099214e+019   1.5258183e-003   3.5139714e-002   6.6296734e+002   9.0100753e+019   1.5083699e-003   3.5056410e-002   6.4432862e-003   3.5471612e-002
 -1.1707864e+001   6.2935533e+002   8.9861957e+019   1.5889275e-003   3.6175841e-002   6.3814182e+002   8.9865125e+019   1.5670498e-003   3.6072442e-002   6.4431236e-003   3.6489388e-002
 -1.1607346e+001   6.0938638e+002   8.9661520e+019   1.6409950e-003   3.7013007e-002   6.1915916e+002   8.9666430e+019   1.6150936e-003   3.6896753e-002   6.4429894e-003   3.7312405e-002
 -1.1481698e+001   5.8531122e+002   8.9319846e+019   1.7084928e-003   3.8119043e-002   5.9601822e+002   8.9328759e+019   1.6778011e-003   3.7992665e-002   6.4428288e-003   3.8400954e-002
 -1.1325368e+001   5.5616309e+002   8.8774595e+019   1.7980337e-003   3.9618265e-002   5.6761129e+002   8.8789569e+019   1.7617691e-003   3.9502479e-002   6.4426530e-003   3.9878421e-002
 -1.1200304e+001   5.3351165e+002   8.8374314e+019   1.8743733e-003   4.0882064e-002   5.4564817e+002   8.8393019e+019   1.8326828e-003   4.0774790e-002   6.4425051e-003   4.1125164e-002
 -1.1100252e+001   5.1591278e+002   8.8058066e+019   1.9383121e-003   4.2036244e-002   5.2868110e+002   8.8078241e+019   1.8914994e-003   4.1954620e-002   6.4423855e-003   4.2265383e-002
 -1.0975188e+001   4.9333486e+002   8.7623161e+019   2.0270208e-003   4.3683324e-002   5.0699936e+002   8.7644156e+019   1.9723891e-003   4.3644220e-002   6.4422443e-003   4.3894221e-002
 -1.0818857e+001   4.6155144e+002   8.7053141e+019   2.1666058e-003   4.6614442e-002   4.7590241e+002   8.7080496e+019   2.1012711e-003   4.6724195e-002   6.4420937e-003   4.6798099e-002
 -1.0693793e+001   4.3348006e+002   8.6618773e+019   2.3069112e-003   5.0042083e-002   4.4825363e+002   8.6649281e+019   2.2308799e-003   5.0475790e-002   6.4419691e-003   5.0200253e-002
 -1.0537462e+001   3.9612238e+002   8.5981502e+019   2.5244724e-003   5.6102548e-002   4.1098507e+002   8.6015002e+019   2.4331784e-003   5.7177226e-002   6.4418298e-003   5.6226192e-002
 -1.0460386e+001   3.8201058e+002   8.5781373e+019   2.6177285e-003   5.8278723e-002   3.9742503e+002   8.5815806e+019   2.5161978e-003   5.9627220e-002   6.4417530e-003   5.8390965e-002
 -1.0389240e+001   3.7085968e+002   8.5589863e+019   2.6964376e-003   5.9935524e-002   3.8769233e+002   8.5625374e+019   2.5793649e-003   6.1728052e-002   6.4416832e-003   6.0039291e-002
 -1.0241220e+001   3.4354470e+002   8.5162039e+019   2.9108294e-003   6.4639504e-002   3.6626931e+002   8.5199550e+019   2.7302315e-003   6.8017608e-002   6.4415573e-003   6.4722623e-002
 -1.0185495e+001   3.3052406e+002   8.5007004e+019   3.0254984e-003   6.7374304e-002   3.5675705e+002   8.5045441e+019   2.8030280e-003   7.1981340e-002   6.4415125e-003   6.7447571e-002
 -1.0084658e+001   3.0002573e+002   8.4707757e+019   3.3330475e-003   7.5827982e-002   3.3443528e+002   8.4748288e+019   2.9901151e-003   8.3969786e-002   6.4414704e-003   7.5878320e-002
 -9.9962370e+000   2.7351403e+002   8.4427357e+019   3.6561195e-003   8.4980203e-002   3.1418554e+002   8.4469780e+019   3.1828326e-003   9.7979321e-002   6.4414622e-003   8.5012702e-002
 -9.8534982e+000   2.4912800e+002   8.3881420e+019   4.0140008e-003   9.2117657e-002   3.0358767e+002   8.3921159e+019   3.2939414e-003   1.1557905e-001   6.4414122e-003   9.2137353e-002
 -9.7461117e+000   2.3761334e+002   8.3294934e+019   4.2085178e-003   9.4313175e-002   3.0245672e+002   8.3341194e+019   3.3062581e-003   1.3052648e-001   6.4413423e-003   9.4328039e-002
 -9.6896927e+000   2.3341497e+002   8.2942691e+019   4.2842154e-003   9.4947633e-002   3.0491060e+002   8.2990304e+019   3.2796499e-003   1.3956755e-001   6.4412815e-003   9.4960892e-002
 -9.5976692e+000   2.2796228e+002   8.2442030e+019   4.3866906e-003   9.5585487e-002   3.1286993e+002   8.2489190e+019   3.1962164e-003   1.5516495e-001   6.4412287e-003   9.5596800e-002
 -9.4953474e+000   2.2359517e+002   8.1797073e+019   4.4723684e-003   9.5785440e-002   3.2258303e+002   8.1849675e+019   3.0999771e-003   1.7026851e-001   6.4411858e-003   9.5795338e-002
 -9.3608727e+000   2.1954182e+002   8.0940140e+019   4.5549409e-003   9.5970546e-002   3.3929409e+002   8.0999958e+019   2.9472957e-003   1.8294698e-001   6.4411654e-003   9.5979170e-002
 -9.2556284e+000   2.1679447e+002   8.0257413e+019   4.6126637e-003   9.6235322e-002   3.5320779e+002   8.0317146e+019   2.8311947e-003   1.8850779e-001   6.4411397e-003   9.6243054e-002
 -9.1592318e+000   2.1465314e+002   7.9712383e+019   4.6586787e-003   9.6453678e-002   3.6626125e+002   7.9774405e+019   2.7302916e-003   1.9140558e-001   6.4411162e-003   9.6460722e-002
 -9.0687174e+000   2.1295444e+002   7.9222045e+019   4.6958401e-003   9.6517482e-002   3.7734218e+002   7.9287693e+019   2.6501145e-003   1.9236033e-001   6.4411077e-003   9.6524013e-002
 -8.9658984e+000   2.1141633e+002   7.8651969e+019   4.7300037e-003   9.6459832e-002   3.8717642e+002   7.8720775e+019   2.5828019e-003   1.9215587e-001   6.4411012e-003   9.6465931e-002
 -8.8556699e+000   2.1015186e+002   7.8054436e+019   4.7584637e-003   9.6241674e-002   3.9459005e+002   7.8121850e+019   2.5342758e-003   1.9094467e-001   6.4410936e-003   9.6247458e-002
 -8.7858914e+000   2.0977614e+002   7.7693677e+019   4.7669864e-003   9.5972390e-002   3.9838097e+002   7.7760387e+019   2.5101600e-003   1.8930833e-001   6.4410905e-003   9.5978125e-002
 -8.6986682e+000   2.0929694e+002   7.7230345e+019   4.7779007e-003   9.5675649e-002   4.0192602e+002   7.7298219e+019   2.4880201e-003   1.8751964e-001   6.4410891e-003   9.5681312e-002
 -8.5416665e+000   2.0871032e+002   7.6458067e+019   4.7913299e-003   9.5051196e-002   4.0857431e+002   7.6530286e+019   2.4475352e-003   1.8409407e-001   6.4410868e-003   9.5056828e-002
 -8.4718880e+000   2.0847024e+002   7.6142264e+019   4.7968476e-003   9.4760213e-002   4.1171878e+002   7.6217092e+019   2.4288424e-003   1.8264446e-001   6.4410855e-003   9.4765839e-002
 -8.3846648e+000   2.0826876e+002   7.5715364e+019   4.8014882e-003   9.4386603e-002   4.1465520e+002   7.5793730e+019   2.4116422e-003   1.8067204e-001   6.4410859e-003   9.4392253e-002
 -8.2590635e+000   2.0800292e+002   7.5163995e+019   4.8076247e-003   9.3855122e-002   4.1983196e+002   7.5246093e+019   2.3819054e-003   1.7805953e-001   6.4410851e-003   9.3860812e-002
 -8.1892849e+000   2.0789125e+002   7.4849062e+019   4.8102072e-003   9.3558329e-002   4.2188320e+002   7.4933101e+019   2.3703243e-003   1.7653945e-001   6.4410858e-003   9.3564052e-002
 -8.0322832e+000   2.0764490e+002   7.4148951e+019   4.8159141e-003   9.2897666e-002   4.2706289e+002   7.4235091e+019   2.3415755e-003   1.7335577e-001   6.4410880e-003   9.2903464e-002
 -7.9450600e+000   2.0753552e+002   7.3769326e+019   4.8184522e-003   9.2533707e-002   4.2941445e+002   7.3857075e+019   2.3287526e-003   1.7157219e-001   6.4410902e-003   9.2539553e-002
 -7.8752815e+000   2.0744630e+002   7.3487280e+019   4.8205246e-003   9.2248356e-002   4.3196740e+002   7.3576586e+019   2.3149895e-003   1.7028410e-001   6.4410904e-003   9.2254240e-002
 -7.7880583e+000   2.0735687e+002   7.3093279e+019   4.8226037e-003   9.1890633e-002   4.3415153e+002   7.3185750e+019   2.3033433e-003   1.6856094e-001   6.4410927e-003   9.1896571e-002
 -7.6310566e+000   2.0721465e+002   7.2426595e+019   4.8259135e-003   9.1258335e-002   4.3874278e+002   7.2524008e+019   2.2792398e-003   1.6565584e-001   6.4410964e-003   9.1264373e-002
 -7.5220277e+000   2.0712248e+002   7.1917614e+019   4.8280612e-003   9.0826096e-002   4.4125327e+002   7.2017817e+019   2.2662722e-003   1.6367397e-001   6.4411011e-003   9.0832204e-002
 -7.4348045e+000   2.0704998e+002   7.1557937e+019   4.8297518e-003   9.0484317e-002   4.4416608e+002   7.1661459e+019   2.2514101e-003   1.6222073e-001   6.4411018e-003   9.0490482e-002
 -7.3650260e+000   2.0699933e+002   7.1271542e+019   4.8309336e-003   9.0214495e-002   4.4648099e+002   7.1378164e+019   2.2397370e-003   1.6104899e-001   6.4411022e-003   9.0220706e-002
 -7.2778028e+000   2.0694779e+002   7.0903481e+019   4.8321367e-003   8.9878502e-002   4.4848345e+002   7.1017631e+019   2.2297367e-003   1.5951498e-001   6.4411046e-003   8.9884774e-002
 -7.1208011e+000   2.0685094e+002   7.0181797e+019   4.8343990e-003   8.9283044e-002   4.5272167e+002   7.0298688e+019   2.2088627e-003   1.5692770e-001   6.4411087e-003   8.9289425e-002
 -7.0117721e+000   2.0679789e+002   6.9620001e+019   4.8356392e-003   8.8877890e-002   4.5512290e+002   6.9738528e+019   2.1972087e-003   1.5515500e-001   6.4411146e-003   8.8884349e-002
 -6.9245490e+000   2.0674601e+002   6.9248838e+019   4.8368527e-003   8.8554719e-002   4.5792957e+002   6.9368210e+019   2.1837419e-003   1.5387978e-001   6.4411151e-003   8.8561238e-002
 -6.8547704e+000   2.0671280e+002   6.8963690e+019   4.8376298e-003   8.8296692e-002   4.6020448e+002   6.9083566e+019   2.1729471e-003   1.5283220e-001   6.4411154e-003   8.8303261e-002
 -6.7675473e+000   2.0667752e+002   6.8571575e+019   4.8384555e-003   8.7979297e-002   4.6213171e+002   6.8692344e+019   2.1638853e-003   1.5143970e-001   6.4411198e-003   8.7985930e-002
 -6.6585183e+000   2.0663178e+002   6.8051947e+019   4.8395267e-003   8.7586843e-002   4.6448070e+002   6.8174063e+019   2.1529420e-003   1.4979334e-001   6.4411247e-003   8.7593555e-002
 -6.5712951e+000   2.0659222e+002   6.7682383e+019   4.8404534e-003   8.7272280e-002   4.6730711e+002   6.7805652e+019   2.1399203e-003   1.4861100e-001   6.4411253e-003   8.7279054e-002
 -6.4142934e+000   2.0653886e+002   6.7024869e+019   4.8417038e-003   8.6720853e-002   4.7150676e+002   6.7156790e+019   2.1208604e-003   1.4635043e-001   6.4411304e-003   8.6727743e-002
 -6.3052645e+000   2.0650009e+002   6.6494582e+019   4.8426128e-003   8.6344843e-002   4.7382580e+002   6.6629307e+019   2.1104803e-003   1.4479990e-001   6.4411364e-003   8.6351812e-002
 -6.2180413e+000   2.0646779e+002   6.6091537e+019   4.8433704e-003   8.6038374e-002   4.7667482e+002   6.6229931e+019   2.0978662e-003   1.4370265e-001   6.4411366e-003   8.6045407e-002
 -6.1482627e+000   2.0644556e+002   6.5794630e+019   4.8438919e-003   8.5797372e-002   4.7903505e+002   6.5935536e+019   2.0875299e-003   1.4278131e-001   6.4411376e-003   8.5804457e-002
 -6.0610396e+000   2.0641970e+002   6.5376232e+019   4.8444989e-003   8.5500484e-002   4.8094381e+002   6.5520193e+019   2.0792450e-003   1.4155899e-001   6.4411420e-003   8.5507634e-002
 -5.9520106e+000   2.0638726e+002   6.4816561e+019   4.8452602e-003   8.5130046e-002   4.8329942e+002   6.4975506e+019   2.0691107e-003   1.4010635e-001   6.4411455e-003   8.5137277e-002
 -5.8647874e+000   2.0635774e+002   6.4372497e+019   4.8459534e-003   8.4834612e-002   4.8623917e+002   6.4532385e+019   2.0566011e-003   1.3906646e-001   6.4411459e-003   8.4841907e-002
 -5.7557585e+000   2.0632819e+002   6.3752872e+019   4.8466475e-003   8.4473530e-002   4.8861984e+002   6.3910524e+019   2.0465808e-003   1.3760818e-001   6.4411524e-003   8.4480905e-002
 -5.6194723e+000   2.0629095e+002   6.2906557e+019   4.8475223e-003   8.4026248e-002   4.9155767e+002   6.3063222e+019   2.0343493e-003   1.3592656e-001   6.4411590e-003   8.4033724e-002
 -5.5104433e+000   2.0625679e+002   6.2344330e+019   4.8483252e-003   8.3661989e-002   4.9525572e+002   6.2502001e+019   2.0191589e-003   1.3472299e-001   6.4411591e-003   8.3669546e-002
 -5.4232201e+000   2.0623451e+002   6.1937343e+019   4.8488489e-003   8.3371389e-002   4.9832524e+002   6.2098805e+019   2.0067215e-003   1.3372464e-001   6.4411589e-003   8.3379012e-002
 -5.3141912e+000   2.0620981e+002   6.1342931e+019   4.8494299e-003   8.3018844e-002   5.0081446e+002   6.1505725e+019   1.9967475e-003   1.3239244e-001   6.4411656e-003   8.3026549e-002
 -5.1779050e+000   2.0617521e+002   6.0531403e+019   4.8502437e-003   8.2581571e-002   5.0382498e+002   6.0698528e+019   1.9848162e-003   1.3085089e-001   6.4411717e-003   8.2589378e-002
 -5.0688760e+000   2.0614725e+002   5.9959109e+019   4.8509014e-003   8.2224464e-002   5.0768122e+002   6.0127499e+019   1.9697400e-003   1.2975935e-001   6.4411711e-003   8.2232354e-002
 -4.9816528e+000   2.0612659e+002   5.9569501e+019   4.8513877e-003   8.1938481e-002   5.1092746e+002   5.9743216e+019   1.9572250e-003   1.2884918e-001   6.4411709e-003   8.1946439e-002
 -4.8726239e+000   2.0610131e+002   5.9009643e+019   4.8519828e-003   8.1591366e-002   5.1351611e+002   5.9180157e+019   1.9473586e-003   1.2763168e-001   6.4411763e-003   8.1599406e-002
 -4.7363377e+000   2.0606635e+002   5.8263533e+019   4.8528060e-003   8.1163502e-002   5.1664537e+002   5.8433009e+019   1.9355637e-003   1.2621919e-001   6.4411822e-003   8.1171643e-002
 -4.6273087e+000   2.0603952e+002   5.7763430e+019   4.8534379e-003   8.0816413e-002   5.2071239e+002   5.7936449e+019   1.9204459e-003   1.2523896e-001   6.4411819e-003   8.0824638e-002
 -4.5400855e+000   2.0601972e+002   5.7385885e+019   4.8539042e-003   8.0538603e-002   5.2408388e+002   5.7558971e+019   1.9080915e-003   1.2442377e-001   6.4411814e-003   8.0546896e-002
 -4.4310566e+000   2.0599598e+002   5.6882331e+019   4.8544637e-003   8.0204207e-002   5.2679662e+002   5.7056104e+019   1.8982658e-003   1.2329245e-001   6.4411901e-003   8.0212582e-002
 -4.2947704e+000   2.0595967e+002   5.6192905e+019   4.8553195e-003   7.9773217e-002   5.3002974e+002   5.6367963e+019   1.8866866e-003   1.2200575e-001   6.4411934e-003   7.9781695e-002
 -4.1857414e+000   2.0593187e+002   5.5720778e+019   4.8559750e-003   7.9430703e-002   5.3445543e+002   5.5895293e+019   1.8710634e-003   1.2108973e-001   6.4411927e-003   7.9439265e-002
 -4.0494552e+000   2.0589968e+002   5.5059024e+019   4.8567341e-003   7.9012460e-002   5.3789702e+002   5.5233367e+019   1.8590919e-003   1.1978030e-001   6.4411970e-003   7.9021126e-002
 -3.9404263e+000   2.0587243e+002   5.4635339e+019   4.8573769e-003   7.8671800e-002   5.4236716e+002   5.4816780e+019   1.8437695e-003   1.1894287e-001   6.4411959e-003   7.8680551e-002
 -3.8041400e+000   2.0584382e+002   5.4039020e+019   4.8580522e-003   7.8267081e-002   5.4597699e+002   5.4215753e+019   1.8315790e-003   1.1765414e-001   6.4412073e-003   7.8275935e-002
 -3.6661214e+000   2.0580854e+002   5.3470906e+019   4.8588848e-003   7.7832982e-002   5.5034189e+002   5.3640823e+019   1.8170523e-003   1.1657113e-001   6.4412067e-003   7.7841944e-002
 -3.5557065e+000   2.0578127e+002   5.3081078e+019   4.8595288e-003   7.7486958e-002   5.5522904e+002   5.3244212e+019   1.8010585e-003   1.1572528e-001   6.4412040e-003   7.7496009e-002
 -3.4177249e+000   2.0574701e+002   5.2579139e+019   4.8603380e-003   7.7075134e-002   5.5906418e+002   5.2737697e+019   1.7887034e-003   1.1448989e-001   6.4412147e-003   7.7084289e-002
 -3.2798099e+000   2.0570833e+002   5.2112025e+019   4.8612518e-003   7.6647080e-002   5.6367392e+002   5.2266493e+019   1.7740753e-003   1.1347374e-001   6.4412123e-003   7.6656343e-002
 -3.1694779e+000   2.0568048e+002   5.1807360e+019   4.8619100e-003   7.6306051e-002   5.6878515e+002   5.1966259e+019   1.7581331e-003   1.1268229e-001   6.4412086e-003   7.6315403e-002
 -3.0315932e+000   2.0564828e+002   5.1386364e+019   4.8626713e-003   7.5892978e-002   5.7280974e+002   5.1540600e+019   1.7457804e-003   1.1151338e-001   6.4412155e-003   7.5902438e-002
 -2.8937630e+000   2.0561197e+002   5.0998923e+019   4.8635301e-003   7.5469292e-002   5.7774565e+002   5.1157454e+019   1.7308655e-003   1.1053272e-001   6.4412130e-003   7.5478862e-002
 -2.7834989e+000   2.0558726e+002   5.0714819e+019   4.8641147e-003   7.5128563e-002   5.8313992e+002   5.0870829e+019   1.7148543e-003   1.0978650e-001   6.4412091e-003   7.5138224e-002
 -2.6457000e+000   2.0555710e+002   5.0360506e+019   4.8648282e-003   7.4710967e-002   5.8739761e+002   5.0518901e+019   1.7024243e-003   1.0867065e-001   6.4412131e-003   7.4720741e-002
 -2.5079435e+000   2.0552148e+002   5.0024825e+019   4.8656715e-003   7.4287264e-002   5.9268675e+002   5.0180855e+019   1.6872319e-003   1.0771165e-001   6.4412096e-003   7.4297151e-002
 -2.3702020e+000   2.0548989e+002   4.9713190e+019   4.8664194e-003   7.3870323e-002   5.9830157e+002   4.9864756e+019   1.6713979e-003   1.0671991e-001   6.4412095e-003   7.3880324e-002
 -2.2324952e+000   2.0545529e+002   4.9416117e+019   4.8672390e-003   7.3450255e-002   6.0380396e+002   4.9565505e+019   1.6561667e-003   1.0577182e-001   6.4412057e-003   7.3460370e-002
 -2.0948083e+000   2.0542180e+002   4.9132582e+019   4.8680326e-003   7.3028377e-002   6.0955325e+002   4.9285856e+019   1.6405458e-003   1.0481932e-001   6.4412033e-003   7.3038608e-002
 -1.9571442e+000   2.0538816e+002   4.8849691e+019   4.8688297e-003   7.2607601e-002   6.1543525e+002   4.9009148e+019   1.6248663e-003   1.0388472e-001   6.4411996e-003   7.2617949e-002
 -1.8194993e+000   2.0535274e+002   4.8576249e+019   4.8696696e-003   7.2183712e-002   6.2149614e+002   4.8738106e+019   1.6090204e-003   1.0295145e-001   6.4411953e-003   7.2194178e-002
 -1.6818691e+000   2.0532282e+002   4.8315154e+019   4.8703791e-003   7.1759281e-002   6.2786263e+002   4.8474557e+019   1.5927051e-003   1.0202352e-001   6.4411909e-003   7.1769869e-002
 -1.5442519e+000   2.0528879e+002   4.8066426e+019   4.8711866e-003   7.1334850e-002   6.3441898e+002   4.8221421e+019   1.5762454e-003   1.0109992e-001   6.4411864e-003   7.1345559e-002
 -1.4066458e+000   2.0525440e+002   4.7831977e+019   4.8720027e-003   7.0910685e-002   6.4117577e+002   4.7984380e+019   1.5596347e-003   1.0017932e-001   6.4411825e-003   7.0921515e-002
 -1.2690501e+000   2.0522123e+002   4.7600076e+019   4.8727902e-003   7.0485599e-002   6.4815062e+002   4.7754401e+019   1.5428513e-003   9.9264529e-002   6.4411784e-003   7.0496553e-002
 -1.1314632e+000   2.0518495e+002   4.7366238e+019   4.8736518e-003   7.0060319e-002   6.5531420e+002   4.7525232e+019   1.5259856e-003   9.8358162e-002   6.4411746e-003   7.0071396e-002
 -1.0000000e+000   2.0515352e+002   4.7143777e+019   4.8743985e-003   6.9653284e-002   6.6272683e+002   4.7305792e+019   1.5089173e-003   9.7527016e-002   6.4411707e-003   6.9664482e-002
 -8.6242384e-001   2.0511880e+002   4.6910424e+019   4.8752235e-003   6.9228379e-002   6.6996254e+002   4.7071806e+019   1.4926208e-003   9.6636518e-002   6.9663627e-003   6.9251430e-002
 -7.2485312e-001   2.0508465e+002   4.6688729e+019   4.8760353e-003   6.8806500e-002   6.7770320e+002   4.6846314e+019   1.4755722e-003   9.5783626e-002   8.5419442e-003   6.8889236e-002
 -6.1090113e-001   2.0505730e+002   4.6524402e+019   4.8766856e-003   6.8455525e-002   6.8572011e+002   4.6677923e+019   1.4583209e-003   9.5173433e-002   1.0645847e-002   6.8674973e-002
 -5.5197723e-001   2.0503982e+002   4.6465304e+019   4.8771014e-003   6.8273154e-002   6.9252891e+002   4.6618451e+019   1.4439830e-003   9.5019833e-002   1.2018230e-002   6.8616980e-002
 -4.7929975e-001   2.0464944e+002   4.6382754e+019   4.8864048e-003   6.8056584e-002   6.9421715e+002   4.6534401e+019   1.4404715e-003   9.4670106e-002   1.3975206e-002   6.8624582e-002
 -3.9522845e-001   1.9697021e+002   4.6285399e+019   5.0769099e-003   6.8956579e-002   6.1725212e+002   4.6436280e+019   1.6200835e-003   9.5047998e-002   1.6604239e-002   6.9867042e-002
 -2.8038613e-001   1.7834998e+002   4.6148002e+019   5.6069532e-003   7.4783952e-002   4.6761282e+002   4.6301046e+019   2.1385213e-003   9.9009853e-002   2.0830235e-002   7.6251693e-002
 -1.8326544e-001   1.6024925e+002   4.6029692e+019   6.2402789e-003   8.1977450e-002   3.6189942e+002   4.6184302e+019   2.7631987e-003   1.0426147e-001   2.4975078e-002   8.4002715e-002
 -9.7381402e-002   1.4003723e+002   4.5933307e+019   7.1409581e-003   9.6400486e-002   2.7363164e+002   4.6087884e+019   3.6545482e-003   1.1573401e-001   2.9079216e-002   9.8746329e-002
  8.4850090e-003   1.1863613e+002   4.5811986e+019   8.4291353e-003   1.1211613e-001   2.0295253e+002   4.5966346e+019   4.9272607e-003   1.2893678e-001   3.4699221e-002   1.1498924e-001
  1.0198121e-001   1.0031300e+002   4.5705611e+019   9.9687973e-003   1.3176623e-001   1.5502856e+002   4.5859391e+019   6.4504244e-003   1.4649348e-001   4.0181611e-002   1.3496880e-001
  2.0949485e-001   7.5350380e+001   4.5584311e+019   1.3271333e-002   2.2310802e-001   1.0295426e+002   4.5736247e+019   9.7130510e-003   2.4332170e-001   4.7089052e-002   2.2532813e-001
  3.0644459e-001   5.3097510e+001   4.5470261e+019   1.8833275e-002   4.4750229e-001   6.6539604e+001   4.5619711e+019   1.5028644e-002   6.2164365e-001   5.3865189e-002   4.4837012e-001
  4.0500563e-001   4.2079590e+001   4.5353222e+019   2.3764490e-002   4.7905898e-001   5.0593895e+001   4.5498737e+019   1.9765230e-002   7.1976538e-001   6.1292776e-002   4.7985322e-001
  5.0550748e-001   3.3739373e+001   4.5180234e+019   2.9638962e-002   5.7452506e-001   3.9453036e+001   4.5317607e+019   2.5346592e-002   8.7250196e-001   6.9312497e-002   5.7504826e-001
  6.0457224e-001   2.7162051e+001   4.4971600e+019   3.6816071e-002   6.7051624e-001   3.1254146e+001   4.5100283e+019   3.1995755e-002   1.0639045e+000   7.7269684e-002   6.7074167e-001
  7.0371104e-001   2.2914365e+001   4.4578294e+019   4.3640747e-002   7.3199805e-001   2.6010139e+001   4.4688829e+019   3.8446546e-002   1.0714303e+000   8.5242859e-002   7.3208936e-001
  8.0281974e-001   2.1338459e+001   4.3836185e+019   4.6863740e-002   5.9721458e-001   2.4234994e+001   4.3931453e+019   4.1262648e-002   9.4545339e-001   9.3229522e-002   5.9781205e-001
  9.0186049e-001   1.8973574e+001   4.3246764e+019   5.2704883e-002   6.0200068e-001   2.1456485e+001   4.3332780e+019   4.6605957e-002   9.4537151e-001   1.0124215e-001   6.0266681e-001
  1.0009607e+000   1.6822727e+001   4.2333963e+019   5.9443393e-002   5.9861783e-001   1.8960570e+001   4.2389223e+019   5.2741029e-002   9.4438688e-001   1.0926650e-001   5.9930090e-001
  1.1000318e+000   1.4391831e+001   4.1246941e+019   6.9483863e-002   6.5250603e-001   1.6119648e+001   4.1278217e+019   6.2036096e-002   1.0043694e+000   1.1727093e-001   6.5280307e-001
  1.2081731e+000   1.2126320e+001   3.9775070e+019   8.2465248e-002   7.4781486e-001   1.3523824e+001   3.9794199e+019   7.3943580e-002   1.1158197e+000   1.2599735e-001   7.4761106e-001
  1.3073389e+000   1.0367612e+001   3.7799257e+019   9.6454223e-002   8.6286983e-001   1.1542921e+001   3.7813528e+019   8.6633182e-002   1.2668089e+000   1.3398807e-001   8.6227535e-001
  1.4065533e+000   9.1551036e+000   3.6041782e+019   1.0922869e-001   9.6185636e-001   1.0227044e+001   3.6054463e+019   9.7779966e-002   1.4278607e+000   1.4198095e-001   9.6108677e-001
  1.5050542e+000   8.3604398e+000   3.4544320e+019   1.1961093e-001   1.0012257e+000   9.4225062e+000   3.4558917e+019   1.0612888e-001   1.5507739e+000   1.4991886e-001   1.0003976e+000
  1.6035503e+000   7.7655235e+000   3.3223844e+019   1.2877432e-001   1.0177260e+000   8.8559778e+000   3.3239200e+019   1.1291808e-001   1.6719516e+000   1.5785365e-001   1.0168654e+000
  1.7006194e+000   7.2698279e+000   3.1991135e+019   1.3755484e-001   1.0512027e+000   8.3971072e+000   3.2006629e+019   1.1908863e-001   1.8276906e+000   1.6565677e-001   1.0503067e+000
  1.8031166e+000   6.8478282e+000   3.0743412e+019   1.4603170e-001   1.0696082e+000   8.0326312e+000   3.0760124e+019   1.2449221e-001   1.9949667e+000   1.7389260e-001   1.0686788e+000
  1.9019669e+000   6.4157154e+000   2.9689088e+019   1.5586726e-001   1.1186769e+000   7.6001007e+000   2.9707144e+019   1.3157720e-001   2.1785819e+000   1.8183482e-001   1.1177293e+000
  2.0071318e+000   6.1044714e+000   2.8679879e+019   1.6381435e-001   1.1204814e+000   7.3362406e+000   2.8700086e+019   1.3630960e-001   2.3044761e+000   1.9028098e-001   1.1194940e+000
  2.1020637e+000   5.8011800e+000   2.7884982e+019   1.7237872e-001   1.1471454e+000   7.0712994e+000   2.7906267e+019   1.4141672e-001   2.4203756e+000   1.9790522e-001   1.1461433e+000
  2.2082206e+000   5.4710448e+000   2.7141866e+019   1.8278045e-001   1.1851392e+000   6.7331811e+000   2.7163423e+019   1.4851821e-001   2.5382225e+000   2.0643110e-001   1.1841464e+000
  2.3071171e+000   5.2286756e+000   2.6612105e+019   1.9125302e-001   1.1928237e+000   6.4438019e+000   2.6634560e+019   1.5518789e-001   2.6227418e+000   2.1437486e-001   1.1918214e+000
  2.4018661e+000   5.0020815e+000   2.6106152e+019   1.9991678e-001   1.2063460e+000   6.1593046e+000   2.6128365e+019   1.6235599e-001   2.7019149e+000   2.2198440e-001   1.2053563e+000
  2.5013582e+000   4.8125950e+000   2.5607062e+019   2.0778811e-001   1.1976983e+000   5.9329637e+000   2.5630573e+019   1.6854983e-001   2.7541964e+000   2.2997629e-001   1.1966926e+000
  2.6007823e+000   4.6191130e+000   2.5388682e+019   2.1649178e-001   1.2150274e+000   5.6918727e+000   2.5412878e+019   1.7568910e-001   2.8197696e+000   2.3795883e-001   1.2140269e+000
  2.7002026e+000   4.4589882e+000   2.5374223e+019   2.2426612e-001   1.2156979e+000   5.4985166e+000   2.5398857e+019   1.8186723e-001   2.8642497e+000   2.4594195e-001   1.2146780e+000
  2.8068691e+000   4.2888000e+000   2.5379300e+019   2.3316546e-001   1.2267222e+000   5.2900578e+000   2.5403782e+019   1.8903385e-001   2.9129546e+000   2.5450762e-001   1.2256994e+000
  2.9065222e+000   4.1243316e+000   2.5258648e+019   2.4246353e-001   1.2408194e+000   5.0826123e+000   2.5283264e+019   1.9674922e-001   2.9528770e+000   2.6250774e-001   1.2398292e+000
  3.0061533e+000   3.9802446e+000   2.4873353e+019   2.5124084e-001   1.2473957e+000   4.9041837e+000   2.4898466e+019   2.0390753e-001   2.9826962e+000   2.7050850e-001   1.2464254e+000
  3.1058535e+000   3.8611867e+000   2.4556494e+019   2.5898773e-001   1.2428608e+000   4.7636112e+000   2.4582027e+019   2.0992477e-001   2.9997428e+000   2.7851242e-001   1.2418737e+000
  3.2035168e+000   3.7349022e+000   2.4386462e+019   2.6774463e-001   1.2544773e+000   4.6088598e+000   2.4411919e+019   2.1697340e-001   3.0269255e+000   2.8635221e-001   1.2535178e+000
  3.3031252e+000   3.6201725e+000   2.4043088e+019   2.7622993e-001   1.2580305e+000   4.4713814e+000   2.4068175e+019   2.2364453e-001   3.0470580e+000   2.9434903e-001   1.2570835e+000
  3.4028879e+000   3.5098684e+000   2.3118623e+019   2.8491097e-001   1.2619674e+000   4.3382457e+000   2.3147137e+019   2.3050792e-001   3.0664463e+000   3.0235816e-001   1.2610425e+000
  3.5027228e+000   3.4077904e+000   2.1954456e+019   2.9344528e-001   1.2716368e+000   4.2142312e+000   2.1980235e+019   2.3729120e-001   3.0870393e+000   3.1026020e-001   1.2707336e+000
  3.6096767e+000   3.3125758e+000   2.1348204e+019   3.0187989e-001   1.2632351e+000   4.0998174e+000   2.1371326e+019   2.4391330e-001   3.0972336e+000   3.1641621e-001   1.2624366e+000
  3.7032260e+000   3.2159299e+000   2.1211251e+019   3.1095205e-001   1.2808784e+000   3.9739328e+000   2.1233806e+019   2.5163989e-001   3.1207972e+000   3.1919204e-001   1.2803991e+000
  3.8114232e+000   3.1723595e+000   2.1191098e+019   3.1522278e-001   1.2357324e+000   3.9387319e+000   2.1213417e+019   2.5388882e-001   3.1046354e+000   3.1969330e-001   1.2354684e+000
  3.9105866e+000   3.1543916e+000   2.1160874e+019   3.1701834e-001   1.1919806e+000   3.9418336e+000   2.1183130e+019   2.5368904e-001   3.0762955e+000   3.1969477e-001   1.1918231e+000
  4.0092454e+000   3.1461820e+000   2.1057073e+019   3.1784557e-001   1.1510504e+000   3.9613711e+000   2.1079750e+019   2.5243785e-001   3.0300919e+000   3.1969613e-001   1.1509427e+000
  4.1115646e+000   3.1415977e+000   2.0979296e+019   3.1830937e-001   1.1138887e+000   3.9866295e+000   2.1002225e+019   2.5083846e-001   2.9341789e+000   3.1969751e-001   1.1138092e+000
  4.2025583e+000   3.1388374e+000   2.0968919e+019   3.1858930e-001   1.0850764e+000   4.0122945e+000   2.0991739e+019   2.4923395e-001   2.8411389e+000   3.1969740e-001   1.0850138e+000
  4.3050729e+000   3.1370032e+000   2.0951948e+019   3.1877557e-001   1.0553831e+000   4.0436130e+000   2.0974568e+019   2.4730359e-001   2.7356689e+000   3.1969735e-001   1.0553318e+000
  4.4022792e+000   3.1360422e+000   2.0844561e+019   3.1887326e-001   1.0297131e+000   4.0747649e+000   2.0867144e+019   2.4541293e-001   2.6384165e+000   3.1969731e-001   1.0296680e+000
  4.5031333e+000   3.1353356e+000   2.0564760e+019   3.1894512e-001   1.0053020e+000   4.1072001e+000   2.0587086e+019   2.4347487e-001   2.5419246e+000   3.1969706e-001   1.0052615e+000
  4.6133486e+000   3.1346534e+000   2.0119505e+019   3.1901453e-001   9.8093517e-001   4.1433758e+000   2.0142092e+019   2.4134910e-001   2.4423762e+000   3.1969668e-001   9.8089911e-001
  4.7056011e+000   3.1341812e+000   1.9800982e+019   3.1906260e-001   9.6232222e-001   4.1750005e+000   1.9824976e+019   2.3952093e-001   2.3641984e+000   3.1969622e-001   9.6228923e-001
  4.8086353e+000   3.1336668e+000   1.9572201e+019   3.1911497e-001   9.4339336e-001   4.2107567e+000   1.9597083e+019   2.3748700e-001   2.2828366e+000   3.1969571e-001   9.4336362e-001
  4.9059724e+000   3.1333352e+000   1.9394179e+019   3.1914875e-001   9.2704349e-001   4.2454937e+000   1.9420553e+019   2.3554387e-001   2.2116097e+000   3.1969519e-001   9.2701593e-001
  5.0117020e+000   3.1330111e+000   1.9238119e+019   3.1918177e-001   9.1070156e-001   4.2849108e+000   1.9265695e+019   2.3337709e-001   2.1399182e+000   3.1969469e-001   9.1067611e-001
  5.1035024e+000   3.1327643e+000   1.9169008e+019   3.1920691e-001   8.9767145e-001   4.3210084e+000   1.9197256e+019   2.3142746e-001   2.0826140e+000   3.1969440e-001   8.9764760e-001
  5.2102029e+000   3.1325055e+000   1.9140657e+019   3.1923327e-001   8.8341592e-001   4.3625176e+000   1.9169241e+019   2.2922543e-001   2.0202719e+000   3.1969420e-001   8.8339372e-001
  5.3030672e+000   3.1323106e+000   1.9094171e+019   3.1925314e-001   8.7157486e-001   4.3998932e+000   1.9123166e+019   2.2727824e-001   1.9690717e+000   3.1969416e-001   8.7155390e-001
  5.4015704e+000   3.1321525e+000   1.8974793e+019   3.1926925e-001   8.5943176e-001   4.4402124e+000   1.9004498e+019   2.2521445e-001   1.9171928e+000   3.1969421e-001   8.5941186e-001
  5.5103464e+000   3.1319991e+000   1.8816533e+019   3.1928489e-001   8.4656982e-001   4.4886058e+000   1.8847312e+019   2.2278633e-001   1.8630328e+000   3.1969431e-001   8.4655095e-001
  5.6134598e+000   3.1318581e+000   1.8622744e+019   3.1929926e-001   8.3458921e-001   4.5340606e+000   1.8655529e+019   2.2055285e-001   1.8133960e+000   3.1969441e-001   8.3457126e-001
  5.7072965e+000   3.1317521e+000   1.8376175e+019   3.1931008e-001   8.2387308e-001   4.5775532e+000   1.8411360e+019   2.1845732e-001   1.7698129e+000   3.1969441e-001   8.2385585e-001
  5.8146322e+000   3.1316225e+000   1.8034812e+019   3.1932329e-001   8.1187951e-001   4.6282293e+000   1.8075459e+019   2.1606535e-001   1.7219268e+000   3.1969453e-001   8.1186311e-001
  5.9246291e+000   3.1315223e+000   1.7716140e+019   3.1933350e-001   8.0004215e-001   4.6825356e+000   1.7759896e+019   2.1355951e-001   1.6752963e+000   3.1969470e-001   8.0002643e-001
  6.0081469e+000   3.1314276e+000   1.7542543e+019   3.1934316e-001   7.9134737e-001   4.7234306e+000   1.7589048e+019   2.1171053e-001   1.6415317e+000   3.1969476e-001   7.9133223e-001
  6.1223854e+000   3.1313085e+000   1.7373592e+019   3.1935531e-001   7.7986892e-001   4.7797655e+000   1.7423826e+019   2.0921529e-001   1.5973778e+000   3.1969486e-001   7.7985449e-001
  6.2055488e+000   3.1312166e+000   1.7293978e+019   3.1936469e-001   7.7185098e-001   4.8238046e+000   1.7345827e+019   2.0730524e-001   1.5670733e+000   3.1969495e-001   7.7183707e-001
  6.3210338e+000   3.1310804e+000   1.7213654e+019   3.1937857e-001   7.6105328e-001   4.8784819e+000   1.7266959e+019   2.0498180e-001   1.5263877e+000   3.1969505e-001   7.6104013e-001
  6.4073876e+000   3.1309806e+000   1.7136956e+019   3.1938876e-001   7.5328451e-001   4.9188347e+000   1.7191415e+019   2.0330018e-001   1.4974959e+000   3.1969515e-001   7.5327189e-001
  6.5243367e+000   3.1308450e+000   1.6973890e+019   3.1940259e-001   7.4312428e-001   4.9693602e+000   1.7030140e+019   2.0123315e-001   1.4603855e+000   3.1969531e-001   7.4311235e-001
  6.6124033e+000   3.1307357e+000   1.6813144e+019   3.1941374e-001   7.3577366e-001   5.0084817e+000   1.6870545e+019   1.9966131e-001   1.4341939e+000   3.1969539e-001   7.3576228e-001
  6.7050639e+000   3.1306298e+000   1.6625890e+019   3.1942454e-001   7.2826029e-001   5.0496895e+000   1.6686878e+019   1.9803198e-001   1.4079748e+000   3.1969547e-001   7.2824943e-001
  6.8020622e+000   3.1305270e+000   1.6401191e+019   3.1943503e-001   7.2063688e-001   5.0927747e+000   1.6466878e+019   1.9635662e-001   1.3819497e+000   3.1969550e-001   7.2062654e-001
  6.9061734e+000   3.1304218e+000   1.6162662e+019   3.1944577e-001   7.1271773e-001   5.1399145e+000   1.6231545e+019   1.9455577e-001   1.3557431e+000   3.1969557e-001   7.1270789e-001
  7.0310784e+000   3.1302953e+000   1.5923307e+019   3.1945868e-001   7.0364553e-001   5.1958908e+000   1.5994816e+019   1.9245978e-001   1.3262509e+000   3.1969560e-001   7.0363629e-001
  7.1172558e+000   3.1301993e+000   1.5775580e+019   3.1946847e-001   6.9766549e-001   5.2410774e+000   1.5850285e+019   1.9080046e-001   1.3077619e+000   3.1969559e-001   6.9765669e-001
  7.2168016e+000   3.1301142e+000   1.5622546e+019   3.1947716e-001   6.9086663e-001   5.2787922e+000   1.5701216e+019   1.8943727e-001   1.2858917e+000   3.1969559e-001   6.9085823e-001
  7.3103298e+000   3.1300356e+000   1.5510017e+019   3.1948519e-001   6.8471612e-001   5.3254801e+000   1.5591901e+019   1.8777650e-001   1.2672633e+000   3.1969563e-001   6.8470808e-001
  7.4268803e+000   3.1299475e+000   1.5390254e+019   3.1949417e-001   6.7728594e-001   5.3785373e+000   1.5475241e+019   1.8592415e-001   1.2448027e+000   3.1969567e-001   6.7727831e-001
  7.5146529e+000   3.1298918e+000   1.5291246e+019   3.1949986e-001   6.7184334e-001   5.4218055e+000   1.5378987e+019   1.8444040e-001   1.2288506e+000   3.1969568e-001   6.7183597e-001
  7.6312033e+000   3.1298242e+000   1.5116939e+019   3.1950676e-001   6.6479752e-001   5.4691017e+000   1.5208155e+019   1.8284538e-001   1.2075614e+000   3.1969565e-001   6.6479045e-001
  7.7117814e+000   3.1297691e+000   1.4972320e+019   3.1951238e-001   6.6009252e-001   5.5110238e+000   1.5065384e+019   1.8145449e-001   1.1941894e+000   3.1969562e-001   6.6008570e-001
  7.8125041e+000   3.1297041e+000   1.4788870e+019   3.1951902e-001   6.5426282e-001   5.5552331e+000   1.4883870e+019   1.8001045e-001   1.1770900e+000   3.1969558e-001   6.5425629e-001
  7.9290545e+000   3.1296364e+000   1.4582994e+019   3.1952594e-001   6.4776117e-001   5.6112571e+000   1.4680934e+019   1.7821319e-001   1.1586579e+000   3.1969557e-001   6.4775495e-001
  8.0047283e+000   3.1295970e+000   1.4447116e+019   3.1952996e-001   6.4361133e-001   5.6494746e+000   1.4547292e+019   1.7700761e-001   1.1471463e+000   3.1969557e-001   6.4360528e-001
  8.1258064e+000   3.1295379e+000   1.4231750e+019   3.1953599e-001   6.3721182e-001   5.7078454e+000   1.4335412e+019   1.7519746e-001   1.1294712e+000   3.1969563e-001   6.3720603e-001
  8.2014802e+000   3.1295051e+000   1.4098654e+019   3.1953934e-001   6.3328858e-001   5.7444644e+000   1.4204686e+019   1.7408063e-001   1.1191362e+000   3.1969567e-001   6.3328294e-001
  8.3104504e+000   3.1294552e+000   1.3925668e+019   3.1954444e-001   6.2786075e-001   5.7962107e+000   1.4034731e+019   1.7252651e-001   1.1051807e+000   3.1969573e-001   6.2785533e-001
  8.4281652e+000   3.1294075e+000   1.3758849e+019   3.1954931e-001   6.2208428e-001   5.8474690e+000   1.3872463e+019   1.7101416e-001   1.0905529e+000   3.1969582e-001   6.2207906e-001
  8.5208581e+000   3.1293788e+000   1.3633132e+019   3.1955224e-001   6.1763165e-001   5.8900958e+000   1.3749762e+019   1.6977652e-001   1.0796561e+000   3.1969586e-001   6.1762657e-001
  8.6138296e+000   3.1293467e+000   1.3497874e+019   3.1955552e-001   6.1327331e-001   5.9360567e+000   1.3616899e+019   1.6846200e-001   1.0694361e+000   3.1969594e-001   6.1326837e-001
  8.7068498e+000   3.1293194e+000   1.3347226e+019   3.1955830e-001   6.0901174e-001   5.9829460e+000   1.3468979e+019   1.6714174e-001   1.0595147e+000   3.1969604e-001   6.0900692e-001
  8.8461905e+000   3.1292826e+000   1.3113540e+019   3.1956206e-001   6.0282297e-001   6.0549261e+000   1.3240165e+019   1.6515478e-001   1.0454689e+000   3.1969613e-001   6.0281831e-001
  8.9390577e+000   3.1292551e+000   1.2934323e+019   3.1956487e-001   5.9881603e-001   6.1035289e+000   1.3065578e+019   1.6383964e-001   1.0365136e+000   3.1969618e-001   5.9881149e-001
  9.0318555e+000   3.1292287e+000   1.2745817e+019   3.1956757e-001   5.9491294e-001   6.1532952e+000   1.2881398e+019   1.6251455e-001   1.0278643e+000   3.1969625e-001   5.9490852e-001
  9.1246477e+000   3.1292038e+000   1.2563368e+019   3.1957011e-001   5.9110593e-001   6.2038269e+000   1.2702676e+019   1.6119083e-001   1.0197766e+000   3.1969633e-001   5.9110162e-001
  9.2174113e+000   3.1291810e+000   1.2395104e+019   3.1957244e-001   5.8738690e-001   6.2544563e+000   1.2537880e+019   1.5988600e-001   1.0120126e+000   3.1969641e-001   5.8738269e-001
  9.3101776e+000   3.1291603e+000   1.2250576e+019   3.1957455e-001   5.8376102e-001   6.3058644e+000   1.2396510e+019   1.5858254e-001   1.0044285e+000   3.1969646e-001   5.8375690e-001
  9.4421810e+000   3.1291288e+000   1.2075830e+019   3.1957777e-001   5.7874425e-001   6.3806486e+000   1.2224575e+019   1.5672388e-001   9.9425242e-001   3.1969657e-001   5.7874026e-001
  9.5349440e+000   3.1291104e+000   1.1960108e+019   3.1957965e-001   5.7531313e-001   6.4342954e+000   1.2109957e+019   1.5541717e-001   9.8739731e-001   3.1969661e-001   5.7530922e-001
  9.6277452e+000   3.1290864e+000   1.1843207e+019   3.1958210e-001   5.7195576e-001   6.4890288e+000   1.1994663e+019   1.5410627e-001   9.8072122e-001   3.1969665e-001   5.7195195e-001
  9.7206788e+000   3.1290724e+000   1.1719540e+019   3.1958353e-001   5.6866147e-001   6.5451296e+000   1.1873630e+019   1.5278536e-001   9.7436464e-001   3.1969667e-001   5.6865772e-001
  9.8138025e+000   3.1290575e+000   1.1585545e+019   3.1958505e-001   5.6541867e-001   6.6020315e+000   1.1743488e+019   1.5146853e-001   9.6827509e-001   3.1969668e-001   5.6541499e-001
  9.9071938e+000   3.1290419e+000   1.1445421e+019   3.1958665e-001   5.6222821e-001   6.6601786e+000   1.1607644e+019   1.5014612e-001   9.6228891e-001   3.1969667e-001   5.6222460e-001
  1.0000939e+001   3.1290280e+000   1.1301127e+019   3.1958806e-001   5.5909327e-001   6.7198200e+000   1.1467528e+019   1.4881351e-001   9.5632719e-001   3.1969670e-001   5.5908973e-001
  1.0142308e+001   3.1290021e+000   1.1079622e+019   3.1959071e-001   5.5445587e-001   6.8130374e+000   1.1251692e+019   1.4677741e-001   9.4774923e-001   3.1969676e-001   5.5445244e-001
  1.0236678e+001   3.1289876e+000   1.0933755e+019   3.1959219e-001   5.5144115e-001   6.8770999e+000   1.1109468e+019   1.4541013e-001   9.4236952e-001   3.1969681e-001   5.5143778e-001
  1.0322434e+001   3.1289752e+000   1.0804079e+019   3.1959346e-001   5.4876089e-001   6.9422793e+000   1.0982828e+019   1.4404491e-001   9.3815388e-001   3.1969683e-001   5.4875757e-001
  1.0418044e+001   3.1289553e+000   1.0659931e+019   3.1959549e-001   5.4579886e-001   7.0020465e+000   1.0842486e+019   1.4281539e-001   9.3237732e-001   3.1969689e-001   5.4579562e-001
  1.0510852e+001   3.1289397e+000   1.0520651e+019   3.1959708e-001   5.4298514e-001   7.0679878e+000   1.0707365e+019   1.4148298e-001   9.2736169e-001   3.1969694e-001   5.4298197e-001
  1.0607738e+001   3.1289260e+000   1.0378374e+019   3.1959848e-001   5.4010255e-001   7.1385097e+000   1.0569417e+019   1.4008526e-001   9.2230508e-001   3.1969698e-001   5.4009943e-001
  1.0705227e+001   3.1289123e+000   1.0239090e+019   3.1959988e-001   5.3725095e-001   7.2106105e+000   1.0434033e+019   1.3868451e-001   9.1730471e-001   3.1969703e-001   5.3724789e-001
  1.0801502e+001   3.1288962e+000   1.0096475e+019   3.1960153e-001   5.3447423e-001   7.2842898e+000   1.0295389e+019   1.3728174e-001   9.1250429e-001   3.1969706e-001   5.3447123e-001
  1.0947321e+001   3.1288753e+000   9.8669651e+018   3.1960366e-001   5.3034398e-001   7.3968248e+000   1.0072919e+019   1.3519314e-001   9.0521422e-001   3.1969712e-001   5.3034107e-001
  1.1044803e+001   3.1288611e+000   9.7004526e+018   3.1960511e-001   5.2763513e-001   7.4749536e+000   9.9129926e+018   1.3378009e-001   9.0045123e-001   3.1969716e-001   5.2763228e-001
  1.1142281e+001   3.1288495e+000   9.5278467e+018   3.1960630e-001   5.2497195e-001   7.5538068e+000   9.7470996e+018   1.3238358e-001   8.9572718e-001   3.1969721e-001   5.2496914e-001
  1.1240613e+001   3.1288391e+000   9.3571341e+018   3.1960736e-001   5.2232297e-001   7.6352504e+000   9.5825106e+018   1.3097147e-001   8.9107656e-001   3.1969726e-001   5.2232021e-001
  1.1337113e+001   3.1288244e+000   9.1935676e+018   3.1960886e-001   5.1975632e-001   7.7174369e+000   9.4248434e+018   1.2957670e-001   8.8657427e-001   3.1969730e-001   5.1975362e-001
  1.1434865e+001   3.1288113e+000   9.0324486e+018   3.1961020e-001   5.1718773e-001   7.8013217e+000   9.2697266e+018   1.2818341e-001   8.8192151e-001   3.1969734e-001   5.1718508e-001
  1.1532606e+001   3.1288003e+000   8.8743075e+018   3.1961132e-001   5.1466121e-001   7.8874164e+000   9.1171388e+018   1.2678423e-001   8.7739127e-001   3.1969738e-001   5.1465861e-001
  1.1630122e+001   3.1287912e+000   8.7150122e+018   3.1961226e-001   5.1217020e-001   7.9755583e+000   8.9625291e+018   1.2538307e-001   8.7297913e-001   3.1969740e-001   5.1216763e-001
  1.1727176e+001   3.1287828e+000   8.5485473e+018   3.1961311e-001   5.0972546e-001   8.0637340e+000   8.7999226e+018   1.2401203e-001   8.6862838e-001   3.1969743e-001   5.0972293e-001
  1.1824941e+001   3.1287726e+000   8.3807220e+018   3.1961415e-001   5.0729224e-001   8.1535673e+000   8.6361653e+018   1.2264570e-001   8.6425271e-001   3.1969744e-001   5.0728975e-001
  1.1922919e+001   3.1287637e+000   8.2066092e+018   3.1961506e-001   5.0488321e-001   8.2460264e+000   8.4660189e+018   1.2127053e-001   8.5995631e-001   3.1969746e-001   5.0488076e-001
  1.2020383e+001   3.1287531e+000   8.0510670e+018   3.1961614e-001   5.0251080e-001   8.3394314e+000   8.3149839e+018   1.1991225e-001   8.5567391e-001   3.1969747e-001   5.0250839e-001
  1.2118504e+001   3.1287441e+000   7.8973738e+018   3.1961706e-001   5.0014764e-001   8.4355541e+000   8.1654125e+018   1.1854586e-001   8.5143192e-001   3.1969749e-001   5.0014527e-001
  1.2216765e+001   3.1287326e+000   7.7458282e+018   3.1961824e-001   4.9781276e-001   8.5337807e+000   8.0179262e+018   1.1718136e-001   8.4718564e-001   3.1969751e-001   4.9781043e-001
  1.2315172e+001   3.1287265e+000   7.6035673e+018   3.1961886e-001   4.9550196e-001   8.6341225e+000   7.8790295e+018   1.1581953e-001   8.4296787e-001   3.1969752e-001   4.9549966e-001
  1.2413506e+001   3.1287197e+000   7.4654194e+018   3.1961956e-001   4.9322705e-001   8.7364656e+000   7.7436901e+018   1.1446276e-001   8.3884383e-001   3.1969754e-001   4.9322478e-001
  1.2511960e+001   3.1287107e+000   7.3327738e+018   3.1962047e-001   4.9096254e-001   8.8404710e+000   7.6130113e+018   1.1311614e-001   8.3464620e-001   3.1969757e-001   4.9096030e-001
  1.2608573e+001   3.1287011e+000   7.2034195e+018   3.1962145e-001   4.8877241e-001   8.9454278e+000   7.4854140e+018   1.1178895e-001   8.3061303e-001   3.1969758e-001   4.8877021e-001
  1.2706674e+001   3.1286895e+000   7.0745136e+018   3.1962264e-001   4.8657096e-001   9.0535421e+000   7.3577106e+018   1.1045401e-001   8.2658894e-001   3.1969760e-001   4.8656881e-001
  1.2805660e+001   3.1286821e+000   6.9440573e+018   3.1962340e-001   4.8437251e-001   9.1641563e+000   7.2280931e+018   1.0912079e-001   8.2258007e-001   3.1969763e-001   4.8437039e-001
  1.2903605e+001   3.1286748e+000   6.8152318e+018   3.1962414e-001   4.8222148e-001   9.2765799e+000   7.0998101e+018   1.0779835e-001   8.1869800e-001   3.1969766e-001   4.8221939e-001
  1.3002381e+001   3.1286682e+000   6.6840015e+018   3.1962481e-001   4.8008180e-001   9.3917338e+000   6.9687841e+018   1.0647661e-001   8.1480747e-001   3.1969768e-001   4.8007974e-001
  1.3100113e+001   3.1286633e+000   6.5551804e+018   3.1962532e-001   4.7799948e-001   9.5080597e+000   6.8401151e+018   1.0517393e-001   8.1109786e-001   3.1969770e-001   4.7799744e-001
  1.3247735e+001   3.1286504e+000   6.3593682e+018   3.1962663e-001   4.7488131e-001   9.6863324e+000   6.6441108e+018   1.0323825e-001   8.0544447e-001   3.1969773e-001   4.7487932e-001
  1.3346118e+001   3.1286444e+000   6.2283971e+018   3.1962725e-001   4.7283386e-001   9.8081799e+000   6.5130144e+018   1.0195572e-001   8.0170846e-001   3.1969776e-001   4.7283189e-001
  1.3444476e+001   3.1286359e+000   6.0990010e+018   3.1962811e-001   4.7080955e-001   9.9321645e+000   6.3832975e+018   1.0068299e-001   7.9799860e-001   3.1969777e-001   4.7080761e-001
  1.3542898e+001   3.1286309e+000   5.9697261e+018   3.1962863e-001   4.6881112e-001   1.0058647e+001   6.2532636e+018   9.9416951e-002   7.9427143e-001   3.1969781e-001   4.6880920e-001
  1.3641358e+001   3.1286222e+000   5.8358665e+018   3.1962952e-001   4.6682713e-001   1.0187276e+001   6.1185390e+018   9.8161672e-002   7.9053354e-001   3.1969781e-001   4.6682525e-001
  1.3739794e+001   3.1286181e+000   5.7086084e+018   3.1962993e-001   4.6486822e-001   1.0318425e+001   5.9894394e+018   9.6914014e-002   7.8684482e-001   3.1969782e-001   4.6486636e-001
  1.3838218e+001   3.1286141e+000   5.5817546e+018   3.1963034e-001   4.6293721e-001   1.0451278e+001   5.8601472e+018   9.5682079e-002   7.8320808e-001   3.1969783e-001   4.6293536e-001
  1.3936653e+001   3.1286068e+000   5.4540467e+018   3.1963109e-001   4.6101917e-001   1.0586499e+001   5.7302353e+018   9.4459934e-002   7.7955193e-001   3.1969785e-001   4.6101735e-001
  1.4035096e+001   3.1286013e+000   5.3166679e+018   3.1963165e-001   4.5913208e-001   1.0724284e+001   5.5933226e+018   9.3246314e-002   7.7591928e-001   3.1969786e-001   4.5913028e-001
  1.4133554e+001   3.1285947e+000   5.1789487e+018   3.1963232e-001   4.5726180e-001   1.0864282e+001   5.4559089e+018   9.2044742e-002   7.7228079e-001   3.1969789e-001   4.5726003e-001
  1.4232032e+001   3.1285906e+000   5.0350041e+018   3.1963274e-001   4.5541343e-001   1.1006824e+001   5.3129346e+018   9.0852727e-002   7.6870044e-001   3.1969791e-001   4.5541167e-001
  1.4330545e+001   3.1285869e+000   4.8850540e+018   3.1963312e-001   4.5359256e-001   1.1151286e+001   5.1635335e+018   8.9675760e-002   7.6512804e-001   3.1969794e-001   4.5359082e-001
  1.4428799e+001   3.1285820e+000   4.7546597e+018   3.1963363e-001   4.5179779e-001   1.1297637e+001   5.0341395e+018   8.8514083e-002   7.6160185e-001   3.1969797e-001   4.5179607e-001
  1.4527385e+001   3.1285767e+000   4.6346917e+018   3.1963417e-001   4.5001028e-001   1.1447021e+001   4.9144685e+018   8.7358976e-002   7.5807345e-001   3.1969800e-001   4.5000858e-001
  1.4626015e+001   3.1285728e+000   4.5269013e+018   3.1963456e-001   4.4825221e-001   1.1598602e+001   4.8067170e+018   8.6217289e-002   7.5459763e-001   3.1969803e-001   4.4825053e-001
  1.4724689e+001   3.1285677e+000   4.4221918e+018   3.1963509e-001   4.4650481e-001   1.1752097e+001   4.7019946e+018   8.5091198e-002   7.5112823e-001   3.1969806e-001   4.4650315e-001
  1.4823385e+001   3.1285604e+000   4.3185364e+018   3.1963583e-001   4.4477970e-001   1.1908327e+001   4.5980118e+018   8.3974852e-002   7.4768997e-001   3.1969810e-001   4.4477806e-001
  1.4922120e+001   3.1285557e+000   4.2162994e+018   3.1963631e-001   4.4307335e-001   1.2067372e+001   4.4952544e+018   8.2868085e-002   7.4427401e-001   3.1969812e-001   4.4307173e-001
  1.5020894e+001   3.1285506e+000   4.1151053e+018   3.1963683e-001   4.4138328e-001   1.2229100e+001   4.3935348e+018   8.1772170e-002   7.4086789e-001   3.1969815e-001   4.4138167e-001
  1.5119696e+001   3.1285428e+000   4.0145765e+018   3.1963763e-001   4.3971632e-001   1.2393418e+001   4.2927905e+018   8.0687991e-002   7.3751748e-001   3.1969819e-001   4.3971474e-001
  1.5208629e+001   3.1285396e+000   3.9252818e+018   3.1963796e-001   4.3823102e-001   1.2543889e+001   4.2035997e+018   7.9720095e-002   7.3453148e-001   3.1969820e-001   4.3822945e-001
  1.5337080e+001   3.1285338e+000   3.7967244e+018   3.1963854e-001   4.3611857e-001   1.2778212e+001   4.0757666e+018   7.8258213e-002   7.3067814e-001   3.1969822e-001   4.3611702e-001
  1.5426008e+001   3.1285297e+000   3.7072108e+018   3.1963897e-001   4.3467202e-001   1.2934090e+001   3.9871059e+018   7.7315065e-002   7.2772814e-001   3.1969823e-001   4.3467049e-001
  1.5514935e+001   3.1285241e+000   3.6172076e+018   3.1963954e-001   4.3324087e-001   1.3092357e+001   3.8980057e+018   7.6380440e-002   7.2478040e-001   3.1969823e-001   4.3323936e-001
  1.5603863e+001   3.1285187e+000   3.5266573e+018   3.1964009e-001   4.3182031e-001   1.3253131e+001   3.8082770e+018   7.5453868e-002   7.2182087e-001   3.1969825e-001   4.3181882e-001
  1.5702820e+001   3.1285155e+000   3.4243091e+018   3.1964042e-001   4.3025635e-001   1.3421264e+001   3.7066144e+018   7.4508630e-002   7.1813491e-001   3.1969829e-001   4.3025487e-001
  1.5801954e+001   3.1285123e+000   3.3208488e+018   3.1964074e-001   4.2872023e-001   1.3605688e+001   3.6034893e+018   7.3498670e-002   7.1492544e-001   3.1969833e-001   4.2871876e-001
  1.5901088e+001   3.1285080e+000   3.2165358e+018   3.1964119e-001   4.2720265e-001   1.3792683e+001   3.4992202e+018   7.2502212e-002   7.1172511e-001   3.1969837e-001   4.2720120e-001
  1.6000279e+001   3.1285053e+000   3.1024322e+018   3.1964146e-001   4.2570912e-001   1.3982798e+001   3.3838813e+018   7.1516444e-002   7.0854793e-001   3.1969842e-001   4.2570768e-001
  1.6149125e+001   3.1284970e+000   2.9260416e+018   3.1964230e-001   4.2349134e-001   1.4273211e+001   3.2067991e+018   7.0061320e-002   7.0378634e-001   3.1969846e-001   4.2348992e-001
  1.6248366e+001   3.1284929e+000   2.7851023e+018   3.1964273e-001   4.2203719e-001   1.4471049e+001   3.0704017e+018   6.9103489e-002   7.0058515e-001   3.1969850e-001   4.2203579e-001
  1.6347631e+001   3.1284896e+000   2.6645217e+018   3.1964306e-001   4.2060314e-001   1.4672097e+001   2.9508667e+018   6.8156582e-002   6.9737417e-001   3.1969855e-001   4.2060175e-001
  1.6446929e+001   3.1284870e+000   2.5672206e+018   3.1964333e-001   4.1919676e-001   1.4876170e+001   2.8515248e+018   6.7221602e-002   6.9415655e-001   3.1969859e-001   4.1919538e-001
  1.6546268e+001   3.1284816e+000   2.4776902e+018   3.1964388e-001   4.1780449e-001   1.5083327e+001   2.7589552e+018   6.6298369e-002   6.9087668e-001   3.1969861e-001   4.1780312e-001
  1.6645636e+001   3.1284789e+000   2.3963095e+018   3.1964415e-001   4.1642912e-001   1.5294709e+001   2.6749709e+018   6.5382089e-002   6.8763234e-001   3.1969865e-001   4.1642777e-001
  1.6745042e+001   3.1284717e+000   2.3171002e+018   3.1964489e-001   4.1507017e-001   1.5507916e+001   2.5928757e+018   6.4483198e-002   6.8434842e-001   3.1969869e-001   4.1506884e-001
  1.6844452e+001   3.1284665e+000   2.2397748e+018   3.1964543e-001   4.1373643e-001   1.5725007e+001   2.5122818e+018   6.3592975e-002   6.8112465e-001   3.1969872e-001   4.1373511e-001
  1.6943889e+001   3.1284610e+000   2.1643954e+018   3.1964599e-001   4.1241734e-001   1.5944284e+001   2.4333328e+018   6.2718402e-002   6.7786120e-001   3.1969876e-001   4.1241604e-001
  1.7043364e+001   3.1284586e+000   2.0911137e+018   3.1964623e-001   4.1111869e-001   1.6166870e+001   2.3562621e+018   6.1854892e-002   6.7461975e-001   3.1969880e-001   4.1111740e-001
  1.7142863e+001   3.1284521e+000   2.0203132e+018   3.1964689e-001   4.0983145e-001   1.6391428e+001   2.2815738e+018   6.1007498e-002   6.7135986e-001   3.1969883e-001   4.0983018e-001
  1.7242399e+001   3.1284483e+000   1.9514567e+018   3.1964728e-001   4.0857065e-001   1.6619921e+001   2.2088335e+018   6.0168759e-002   6.6809118e-001   3.1969887e-001   4.0856939e-001
  1.7341963e+001   3.1284459e+000   1.8839543e+018   3.1964753e-001   4.0733715e-001   1.6850588e+001   2.1374913e+018   5.9345112e-002   6.6484152e-001   3.1969891e-001   4.0733590e-001
  1.7441559e+001   3.1284432e+000   1.8173226e+018   3.1964781e-001   4.0612058e-001   1.7083703e+001   2.0670485e+018   5.8535319e-002   6.6160788e-001   3.1969896e-001   4.0611934e-001
  1.7541174e+001   3.1284392e+000   1.7511554e+018   3.1964821e-001   4.0491614e-001   1.7319668e+001   1.9970392e+018   5.7737827e-002   6.5838340e-001   3.1969900e-001   4.0491491e-001
  1.7640840e+001   3.1284355e+000   1.6851443e+018   3.1964859e-001   4.0372811e-001   1.7557790e+001   1.9270724e+018   5.6954775e-002   6.5525263e-001   3.1969905e-001   4.0372689e-001
  1.7740547e+001   3.1284333e+000   1.6191508e+018   3.1964881e-001   4.0255829e-001   1.7797749e+001   1.8569386e+018   5.6186882e-002   6.5212798e-001   3.1969910e-001   4.0255708e-001
  1.7840266e+001   3.1284296e+000   1.5512743e+018   3.1964919e-001   4.0141033e-001   1.8039686e+001   1.7838643e+018   5.5433337e-002   6.4903065e-001   3.1969914e-001   4.0140912e-001
  1.7940017e+001   3.1284216e+000   1.4689861e+018   3.1965001e-001   4.0027700e-001   1.8283478e+001   1.6972197e+018   5.4694190e-002   6.4597259e-001   3.1969919e-001   4.0027581e-001
  1.8039775e+001   3.1284193e+000   1.3743840e+018   3.1965025e-001   3.9916372e-001   1.8530064e+001   1.5983102e+018   5.3966355e-002   6.4296334e-001   3.1969924e-001   3.9916254e-001
  1.8139606e+001   3.1284166e+000   1.2988017e+018   3.1965052e-001   3.9806632e-001   1.8777569e+001   1.5175638e+018   5.3255029e-002   6.4000735e-001   3.1969929e-001   3.9806515e-001
  1.8239463e+001   3.1284129e+000   1.2430291e+018   3.1965090e-001   3.9698679e-001   1.9026751e+001   1.4560043e+018   5.2557580e-002   6.3709621e-001   3.1969934e-001   3.9698563e-001
  1.8339349e+001   3.1284080e+000   1.1957913e+018   3.1965140e-001   3.9592685e-001   1.9277223e+001   1.4038842e+018   5.1874693e-002   6.3425637e-001   3.1969938e-001   3.9592570e-001
  1.8439272e+001   3.1284059e+000   1.1521490e+018   3.1965161e-001   3.9487943e-001   1.9529725e+001   1.3561148e+018   5.1203998e-002   6.3148068e-001   3.1969942e-001   3.9487829e-001
  1.8539239e+001   3.1284041e+000   1.1093937e+018   3.1965180e-001   3.9385067e-001   1.9783038e+001   1.3095923e+018   5.0548353e-002   6.2876803e-001   3.1969946e-001   3.9384954e-001
  1.8639229e+001   3.1284023e+000   1.0672134e+018   3.1965199e-001   3.9282941e-001   2.0037775e+001   1.2640122e+018   4.9905740e-002   6.2614852e-001   3.1969950e-001   3.9282828e-001
  1.8739243e+001   3.1284003e+000   1.0253761e+018   3.1965219e-001   3.9182921e-001   2.0294578e+001   1.2191037e+018   4.9274244e-002   6.2359065e-001   3.1969954e-001   3.9182809e-001
  1.8839316e+001   3.1283969e+000   9.8429818e+017   3.1965253e-001   3.9083973e-001   2.0552524e+001   1.1750403e+018   4.8655824e-002   6.2106903e-001   3.1969957e-001   3.9083862e-001
  1.8939441e+001   3.1283939e+000   9.4450952e+017   3.1965284e-001   3.8986381e-001   2.0812751e+001   1.1320878e+018   4.8047470e-002   6.1860041e-001   3.1969960e-001   3.8986270e-001
  1.9039553e+001   3.1283921e+000   9.0591073e+017   3.1965302e-001   3.8890715e-001   2.1073857e+001   1.0900800e+018   4.7452158e-002   6.1620290e-001   3.1969964e-001   3.8890604e-001
  1.9139718e+001   3.1283902e+000   8.6834113e+017   3.1965322e-001   3.8795835e-001   2.1336021e+001   1.0488206e+018   4.6869096e-002   6.1384741e-001   3.1969968e-001   3.8795726e-001
  1.9239925e+001   3.1283869e+000   8.3163681e+017   3.1965356e-001   3.8702526e-001   2.1599573e+001   1.0081503e+018   4.6297211e-002   6.1149994e-001   3.1969972e-001   3.8702418e-001
  1.9340163e+001   3.1283850e+000   7.9563798e+017   3.1965375e-001   3.8610620e-001   2.1864856e+001   9.6795505e+017   4.5735494e-002   6.0920249e-001   3.1969975e-001   3.8610512e-001
  1.9440430e+001   3.1283821e+000   7.6000794e+017   3.1965405e-001   3.8519935e-001   2.2131232e+001   9.2788309e+017   4.5185013e-002   6.0693617e-001   3.1969977e-001   3.8519827e-001
  1.9540724e+001   3.1283804e+000   7.2454290e+017   3.1965422e-001   3.8430100e-001   2.2399620e+001   8.8770186e+017   4.4643615e-002   6.0470365e-001   3.1969980e-001   3.8429993e-001
  1.9637598e+001   3.1283789e+000   6.6354603e+017   3.1965437e-001   3.8344159e-001   2.2666047e+001   8.2178034e+017   4.4118853e-002   6.0268364e-001   3.1969983e-001   3.8344053e-001
  1.9731194e+001   3.1283772e+000   6.2033359e+017   3.1965455e-001   3.8262901e-001   2.2919987e+001   7.7387872e+017   4.3630043e-002   6.0068393e-001   3.1969986e-001   3.8262795e-001
  1.9824966e+001   3.1283743e+000   5.9343489e+017   3.1965485e-001   3.8182715e-001   2.3174536e+001   7.4271809e+017   4.3150810e-002   5.9869762e-001   3.1969989e-001   3.8182610e-001
  1.9918857e+001   3.1283727e+000   5.6867333e+017   3.1965501e-001   3.8103381e-001   2.3431480e+001   7.1433583e+017   4.2677629e-002   5.9673485e-001   3.1969991e-001   3.8103276e-001
  2.0003466e+001   3.1283715e+000   5.4755644e+017   3.1965513e-001   3.8032887e-001   2.3676929e+001   6.9029051e+017   4.2235207e-002   5.9513640e-001   3.1969992e-001   3.8032782e-001
  2.0144705e+001   3.1283681e+000   5.1270793e+017   3.1965548e-001   3.7915359e-001   2.4056182e+001   6.5061632e+017   4.1569357e-002   5.9209174e-001   3.1969993e-001   3.7915256e-001
  2.0229535e+001   3.1283670e+000   4.9232554e+017   3.1965559e-001   3.7846395e-001   2.4296073e+001   6.2733553e+017   4.1158915e-002   5.9043735e-001   3.1969994e-001   3.7846292e-001
  2.0314365e+001   3.1283646e+000   4.7226156e+017   3.1965584e-001   3.7777829e-001   2.4534596e+001   6.0430684e+017   4.0758772e-002   5.8876416e-001   3.1969995e-001   3.7777726e-001
  2.0446800e+001   3.1283628e+000   4.4259183e+017   3.1965602e-001   3.7672657e-001   2.4909633e+001   5.6976956e+017   4.0145111e-002   5.8619005e-001   3.1969996e-001   3.7672555e-001
  2.0531937e+001   3.1283615e+000   4.2505066e+017   3.1965615e-001   3.7605482e-001   2.5153079e+001   5.4898484e+017   3.9756564e-002   5.8456743e-001   3.1969997e-001   3.7605381e-001
  2.0617074e+001   3.1283607e+000   4.0850534e+017   3.1965623e-001   3.7539328e-001   2.5398204e+001   5.2914324e+017   3.9372863e-002   5.8296891e-001   3.1969997e-001   3.7539227e-001
  2.0726156e+001   3.1283591e+000   3.8898002e+017   3.1965639e-001   3.7456506e-001   2.5736197e+001   5.0547433e+017   3.8855780e-002   5.8115743e-001   3.1969999e-001   3.7456405e-001
  2.0820592e+001   3.1283580e+000   3.7235862e+017   3.1965651e-001   3.7384205e-001   2.5989492e+001   4.8515123e+017   3.8477089e-002   5.7912362e-001   3.1970002e-001   3.7384105e-001
  2.0917191e+001   3.1283565e+000   3.5589501e+017   3.1965666e-001   3.7310747e-001   2.6272358e+001   4.6491369e+017   3.8062819e-002   5.7733602e-001   3.1970004e-001   3.7310647e-001
  2.1013916e+001   3.1283552e+000   3.3971625e+017   3.1965680e-001   3.7238402e-001   2.6559740e+001   4.4494770e+017   3.7650971e-002   5.7557325e-001   3.1970006e-001   3.7238303e-001
  2.1110740e+001   3.1283527e+000   3.2061773e+017   3.1965705e-001   3.7166497e-001   2.6849974e+001   4.2119771e+017   3.7243983e-002   5.7380370e-001   3.1970008e-001   3.7166398e-001
  2.1207696e+001   3.1283497e+000   2.9066258e+017   3.1965736e-001   3.7095379e-001   2.7143577e+001   3.8517713e+017   3.6841128e-002   5.7203056e-001   3.1970011e-001   3.7095281e-001
  2.1304757e+001   3.1283485e+000   2.7358529e+017   3.1965749e-001   3.7025161e-001   2.7440466e+001   3.6403492e+017   3.6442529e-002   5.7028642e-001   3.1970013e-001   3.7025063e-001
  2.1403821e+001   3.1283440e+000   2.6099713e+017   3.1965794e-001   3.6953728e-001   2.7742493e+001   3.4821875e+017   3.6045787e-002   5.6850906e-001   3.1970015e-001   3.6953631e-001
  2.1504870e+001   3.1283428e+000   2.4895356e+017   3.1965807e-001   3.6881538e-001   2.8057237e+001   3.3313482e+017   3.5641428e-002   5.6670819e-001   3.1970017e-001   3.6881442e-001
  2.1646373e+001   3.1283396e+000   2.3268630e+017   3.1965839e-001   3.6782262e-001   2.8506432e+001   3.1269868e+017   3.5079802e-002   5.6423962e-001   3.1970018e-001   3.6782167e-001
  2.1747542e+001   3.1283383e+000   2.2136235e+017   3.1965853e-001   3.6711849e-001   2.8826162e+001   2.9839312e+017   3.4690709e-002   5.6242738e-001   3.1970019e-001   3.6711754e-001
  2.1818383e+001   3.1283371e+000   2.1376303e+017   3.1965864e-001   3.6663081e-001   2.9079328e+001   2.8874695e+017   3.4388690e-002   5.6139791e-001   3.1970019e-001   3.6662986e-001
  2.1914840e+001   3.1283349e+000   2.0419021e+017   3.1965887e-001   3.6598092e-001   2.9395460e+001   2.7650042e+017   3.4018858e-002   5.5979789e-001   3.1970021e-001   3.6597998e-001
  2.2014895e+001   3.1283335e+000   1.9478997e+017   3.1965901e-001   3.6530315e-001   2.9698805e+001   2.6435671e+017   3.3671389e-002   5.5782756e-001   3.1970023e-001   3.6530222e-001
  2.2116250e+001   3.1283325e+000   1.8597126e+017   3.1965911e-001   3.6462537e-001   3.0032347e+001   2.5287150e+017   3.3297431e-002   5.5605927e-001   3.1970025e-001   3.6462444e-001
  2.2217631e+001   3.1283313e+000   1.7770650e+017   3.1965923e-001   3.6395348e-001   3.0371214e+001   2.4204220e+017   3.2925915e-002   5.5430354e-001   3.1970028e-001   3.6395255e-001
  2.2319060e+001   3.1283300e+000   1.6983582e+017   3.1965937e-001   3.6327935e-001   3.0715166e+001   2.3168684e+017   3.2557207e-002   5.5255759e-001   3.1970031e-001   3.6327842e-001
  2.2420517e+001   3.1283287e+000   1.6222816e+017   3.1965951e-001   3.6261806e-001   3.1062986e+001   2.2165146e+017   3.2192655e-002   5.5081026e-001   3.1970033e-001   3.6261713e-001
  2.2522046e+001   3.1283259e+000   1.5322305e+017   3.1965979e-001   3.6196030e-001   3.1414530e+001   2.0970764e+017   3.1832404e-002   5.4904247e-001   3.1970035e-001   3.6195939e-001
  2.2623632e+001   3.1283244e+000   1.4029013e+017   3.1965994e-001   3.6131072e-001   3.1771005e+001   1.9282634e+017   3.1475240e-002   5.4728283e-001   3.1970038e-001   3.6130981e-001
  2.2725247e+001   3.1283221e+000   1.3125628e+017   3.1966018e-001   3.6066769e-001   3.2130659e+001   1.8092803e+017   3.1122922e-002   5.4553357e-001   3.1970040e-001   3.6066678e-001
  2.2826897e+001   3.1283211e+000   1.2570506e+017   3.1966028e-001   3.6002173e-001   3.2495947e+001   1.7350273e+017   3.0773069e-002   5.4379903e-001   3.1970042e-001   3.6002083e-001
  2.2928587e+001   3.1283196e+000   1.2049601e+017   3.1966043e-001   3.5938927e-001   3.2865656e+001   1.6654454e+017   3.0426899e-002   5.4204874e-001   3.1970045e-001   3.5938837e-001
  2.3030343e+001   3.1283172e+000   1.1541780e+017   3.1966068e-001   3.5876201e-001   3.3238989e+001   1.5975632e+017   3.0085151e-002   5.4029128e-001   3.1970047e-001   3.5876112e-001
  2.3121942e+001   3.1283162e+000   1.1098083e+017   3.1966078e-001   3.5820402e-001   3.3582433e+001   1.5381645e+017   2.9777473e-002   5.3873758e-001   3.1970047e-001   3.5820313e-001
  2.3213541e+001   3.1283150e+000   1.0664063e+017   3.1966090e-001   3.5765283e-001   3.3926029e+001   1.4799571e+017   2.9475893e-002   5.3715419e-001   3.1970049e-001   3.5765194e-001
  2.3315446e+001   3.1283140e+000   1.0201261e+017   3.1966101e-001   3.5703494e-001   3.4308317e+001   1.4176726e+017   2.9147451e-002   5.3536085e-001   3.1970051e-001   3.5703405e-001
  2.3417380e+001   3.1283129e+000   9.7725011e+016   3.1966111e-001   3.5642781e-001   3.4698966e+001   1.3597028e+017   2.8819303e-002   5.3358796e-001   3.1970053e-001   3.5642693e-001
  2.3519356e+001   3.1283093e+000   9.3711178e+016   3.1966149e-001   3.5582527e-001   3.5094239e+001   1.3052284e+017   2.8494706e-002   5.3179804e-001   3.1970056e-001   3.5582440e-001
  2.3621379e+001   3.1283081e+000   8.9903808e+016   3.1966161e-001   3.5522794e-001   3.5494914e+001   1.2534151e+017   2.8173050e-002   5.3000199e-001   3.1970058e-001   3.5522707e-001
  2.3723444e+001   3.1283053e+000   8.6240418e+016   3.1966190e-001   3.5463661e-001   3.5900067e+001   1.2034767e+017   2.7855101e-002   5.2819664e-001   3.1970061e-001   3.5463575e-001
  2.3825578e+001   3.1283027e+000   8.2649229e+016   3.1966216e-001   3.5404041e-001   3.6311703e+001   1.1544644e+017   2.7539331e-002   5.2637508e-001   3.1970063e-001   3.5403956e-001
  2.3927763e+001   3.1283015e+000   7.7129514e+016   3.1966229e-001   3.5345781e-001   3.6728861e+001   1.0793135e+017   2.7226546e-002   5.2456392e-001   3.1970066e-001   3.5345696e-001
  2.4030005e+001   3.1283003e+000   7.1941888e+016   3.1966241e-001   3.5288052e-001   3.7150196e+001   1.0086879e+017   2.6917758e-002   5.2273459e-001   3.1970068e-001   3.5287968e-001
  2.4132289e+001   3.1282976e+000   6.8603827e+016   3.1966268e-001   3.5230650e-001   3.7575952e+001   9.6303060e+016   2.6612766e-002   5.2090118e-001   3.1970071e-001   3.5230565e-001
  2.4234624e+001   3.1282962e+000   6.6003914e+016   3.1966282e-001   3.5173680e-001   3.8006497e+001   9.2736259e+016   2.6311291e-002   5.1905803e-001   3.1970073e-001   3.5173596e-001
  2.4336999e+001   3.1282940e+000   6.3529724e+016   3.1966305e-001   3.5116265e-001   3.8445332e+001   8.9342910e+016   2.6010960e-002   5.1716801e-001   3.1970075e-001   3.5116182e-001
  2.4439412e+001   3.1282929e+000   6.1120722e+016   3.1966316e-001   3.5060184e-001   3.8889188e+001   8.6039083e+016   2.5714088e-002   5.1532035e-001   3.1970078e-001   3.5060101e-001
  2.4541849e+001   3.1282918e+000   5.8777668e+016   3.1966328e-001   3.5004505e-001   3.9336202e+001   8.2823809e+016   2.5421875e-002   5.1346654e-001   3.1970080e-001   3.5004423e-001
  2.4644328e+001   3.1282905e+000   5.6566265e+016   3.1966341e-001   3.4949362e-001   3.9788334e+001   7.9784722e+016   2.5132995e-002   5.1160466e-001   3.1970082e-001   3.4949280e-001
  2.4746821e+001   3.1282893e+000   5.4478289e+016   3.1966353e-001   3.4894497e-001   4.0246006e+001   7.6908493e+016   2.4847186e-002   5.0973500e-001   3.1970084e-001   3.4894415e-001
  2.4849356e+001   3.1282882e+000   5.2492853e+016   3.1966364e-001   3.4839269e-001   4.0711816e+001   7.4172131e+016   2.4562893e-002   5.0785621e-001   3.1970086e-001   3.4839187e-001
  2.4900645e+001   3.1282875e+000   5.1529576e+016   3.1966371e-001   3.4812100e-001   4.0946424e+001   7.2844674e+016   2.4422157e-002   5.0692700e-001   3.1970087e-001   3.4812019e-001
  2.5003281e+001   3.1282852e+000   4.9640560e+016   3.1966395e-001   3.4757943e-001   4.1419384e+001   7.0243066e+016   2.4143285e-002   5.0506083e-001   3.1970091e-001   3.4757863e-001
  2.5105940e+001   3.1282842e+000   4.7773063e+016   3.1966405e-001   3.4704134e-001   4.1897724e+001   6.7674581e+016   2.3867645e-002   5.0319598e-001   3.1970094e-001   3.4704053e-001
  2.5208659e+001   3.1282831e+000   4.5000847e+016   3.1966416e-001   3.4651062e-001   4.2380840e+001   6.3858278e+016   2.3595568e-002   5.0134660e-001   3.1970096e-001   3.4650982e-001
  2.5311440e+001   3.1282820e+000   4.1978956e+016   3.1966428e-001   3.4597637e-001   4.2869127e+001   5.9710382e+016   2.3326811e-002   4.9946456e-001   3.1970100e-001   3.4597557e-001
  2.5414279e+001   3.1282805e+000   4.0233298e+016   3.1966443e-001   3.4545218e-001   4.3366745e+001   5.7314466e+016   2.3059144e-002   4.9761838e-001   3.1970105e-001   3.4545138e-001
  2.5517169e+001   3.1282796e+000   3.8849092e+016   3.1966452e-001   3.4493203e-001   4.3867474e+001   5.5412005e+016   2.2795933e-002   4.9576708e-001   3.1970108e-001   3.4493124e-001
  2.5620122e+001   3.1282786e+000   3.7526616e+016   3.1966462e-001   3.4441642e-001   4.4373102e+001   5.3593616e+016   2.2536175e-002   4.9391202e-001   3.1970110e-001   3.4441563e-001
  2.5723148e+001   3.1282775e+000   3.6235202e+016   3.1966473e-001   3.4390344e-001   4.4884981e+001   5.1816758e+016   2.2279167e-002   4.9204657e-001   3.1970112e-001   3.4390265e-001
  2.5826231e+001   3.1282765e+000   3.4972962e+016   3.1966484e-001   3.4338882e-001   4.5402244e+001   5.0079439e+016   2.2025343e-002   4.9014576e-001   3.1970115e-001   3.4338804e-001
  2.5929385e+001   3.1282755e+000   3.3769823e+016   3.1966494e-001   3.4288220e-001   4.5929632e+001   4.8423913e+016   2.1772436e-002   4.8829090e-001   3.1970117e-001   3.4288141e-001
  2.6032631e+001   3.1282732e+000   3.2621542e+016   3.1966518e-001   3.4237923e-001   4.6460905e+001   4.6846070e+016   2.1523472e-002   4.8644646e-001   3.1970121e-001   3.4237845e-001
  2.6135949e+001   3.1282722e+000   3.1514622e+016   3.1966528e-001   3.4187761e-001   4.6997873e+001   4.5328735e+016   2.1277559e-002   4.8458353e-001   3.1970123e-001   3.4187684e-001
  2.6239345e+001   3.1282712e+000   3.0434096e+016   3.1966538e-001   3.4138119e-001   4.7542205e+001   4.3851960e+016   2.1033942e-002   4.8273420e-001   3.1970126e-001   3.4138041e-001
  2.6342843e+001   3.1282700e+000   2.9360018e+016   3.1966550e-001   3.4088044e-001   4.8091521e+001   4.2387718e+016   2.0793686e-002   4.8085455e-001   3.1970131e-001   3.4087967e-001
  2.6446579e+001   3.1282689e+000   2.7842185e+016   3.1966561e-001   3.4038927e-001   4.8652153e+001   4.0311241e+016   2.0554075e-002   4.7901680e-001   3.1970134e-001   3.4038850e-001
  2.6550368e+001   3.1282679e+000   2.6307302e+016   3.1966572e-001   3.3990276e-001   4.9215782e+001   3.8212937e+016   2.0318686e-002   4.7717289e-001   3.1970139e-001   3.3990200e-001
  2.6602290e+001   3.1282672e+000   2.5694432e+016   3.1966579e-001   3.3966029e-001   4.9500448e+001   3.7369583e+016   2.0201837e-002   4.7625148e-001   3.1970141e-001   3.3965952e-001
  2.6706190e+001   3.1282660e+000   2.4851567e+016   3.1966592e-001   3.3917910e-001   5.0073295e+001   3.6200953e+016   1.9970725e-002   4.7440865e-001   3.1970145e-001   3.3917833e-001
  2.6810199e+001   3.1282647e+000   2.4056322e+016   3.1966604e-001   3.3869879e-001   5.0652849e+001   3.5092994e+016   1.9742226e-002   4.7256211e-001   3.1970150e-001   3.3869803e-001
  2.6914394e+001   3.1282634e+000   2.3286529e+016   3.1966618e-001   3.3821362e-001   5.1241795e+001   3.4018322e+016   1.9515319e-002   4.7069357e-001   3.1970155e-001   3.3821287e-001
  2.7018685e+001   3.1282620e+000   2.2537873e+016   3.1966632e-001   3.3773855e-001   5.1838013e+001   3.2973104e+016   1.9290863e-002   4.6887389e-001   3.1970159e-001   3.3773779e-001
  2.7122960e+001   3.1282605e+000   2.1820382e+016   3.1966648e-001   3.3726771e-001   5.2439921e+001   3.1972123e+016   1.9069441e-002   4.6706207e-001   3.1970165e-001   3.3726696e-001
  2.7227220e+001   3.1282590e+000   2.1131701e+016   3.1966663e-001   3.3680097e-001   5.3047755e+001   3.1012021e+016   1.8850939e-002   4.6525547e-001   3.1970170e-001   3.3680022e-001
  2.7331468e+001   3.1282565e+000   2.0464600e+016   3.1966689e-001   3.3633747e-001   5.3661572e+001   3.0082057e+016   1.8635309e-002   4.6346015e-001   3.1970174e-001   3.3633673e-001
  2.7435695e+001   3.1282558e+000   1.9810894e+016   3.1966695e-001   3.3586776e-001   5.4284874e+001   2.9169881e+016   1.8421338e-002   4.6164326e-001   3.1970176e-001   3.3586702e-001
  2.7539912e+001   3.1282547e+000   1.9159359e+016   3.1966707e-001   3.3541123e-001   5.4914411e+001   2.8259195e+016   1.8210156e-002   4.5985393e-001   3.1970179e-001   3.3541049e-001
  2.7644120e+001   3.1282535e+000   1.8258282e+016   3.1966719e-001   3.3495719e-001   5.5548650e+001   2.7002336e+016   1.8002238e-002   4.5806730e-001   3.1970181e-001   3.3495646e-001
  2.7748326e+001   3.1282524e+000   1.7314082e+016   3.1966730e-001   3.3450695e-001   5.6191155e+001   2.5659158e+016   1.7796395e-002   4.5629290e-001   3.1970183e-001   3.3450622e-001
  2.7800428e+001   3.1282518e+000   1.6953647e+016   3.1966736e-001   3.3428258e-001   5.6514230e+001   2.5152140e+016   1.7694659e-002   4.5541297e-001   3.1970185e-001   3.3428185e-001
  2.7904633e+001   3.1282510e+000   1.6432179e+016   3.1966744e-001   3.3382990e-001   5.7165774e+001   2.4406786e+016   1.7492985e-002   4.5363308e-001   3.1970187e-001   3.3382917e-001
  2.8008846e+001   3.1282501e+000   1.5940930e+016   3.1966753e-001   3.3338401e-001   5.7827629e+001   2.3701990e+016   1.7292772e-002   4.5188378e-001   3.1970189e-001   3.3338329e-001
  2.8113062e+001   3.1282477e+000   1.5465431e+016   3.1966778e-001   3.3294148e-001   5.8494144e+001   2.3019588e+016   1.7095729e-002   4.5013443e-001   3.1970189e-001   3.3294076e-001
  2.8217295e+001   3.1282468e+000   1.5003449e+016   3.1966788e-001   3.3250116e-001   5.9168908e+001   2.2356528e+016   1.6900768e-002   4.4839459e-001   3.1970190e-001   3.3250044e-001
  2.8321554e+001   3.1282455e+000   1.4558847e+016   3.1966801e-001   3.3206605e-001   5.9850853e+001   2.1718180e+016   1.6708200e-002   4.4665701e-001   3.1970192e-001   3.3206534e-001
  2.8425831e+001   3.1282433e+000   1.4128901e+016   3.1966823e-001   3.3162609e-001   6.0539996e+001   2.1100314e+016   1.6518006e-002   4.4491299e-001   3.1970194e-001   3.3162539e-001
  2.8530140e+001   3.1282420e+000   1.3708118e+016   3.1966836e-001   3.3119474e-001   6.1240346e+001   2.0495204e+016   1.6329104e-002   4.4319346e-001   3.1970196e-001   3.3119404e-001
  2.8634492e+001   3.1282411e+000   1.3290241e+016   3.1966846e-001   3.3076784e-001   6.1947420e+001   1.9893615e+016   1.6142722e-002   4.4147503e-001   3.1970198e-001   3.3076713e-001
  2.8738894e+001   3.1282401e+000   1.2863773e+016   3.1966856e-001   3.3034428e-001   6.2661816e+001   1.9279287e+016   1.5958682e-002   4.3976854e-001   3.1970200e-001   3.3034358e-001
  2.8843359e+001   3.1282391e+000   1.2227056e+016   3.1966866e-001   3.2992242e-001   6.3382193e+001   1.8354261e+016   1.5777302e-002   4.3806076e-001   3.1970202e-001   3.2992172e-001
  2.8947905e+001   3.1282380e+000   1.1649942e+016   3.1966877e-001   3.2949530e-001   6.4111440e+001   1.7528604e+016   1.5597840e-002   4.3634306e-001   3.1970204e-001   3.2949460e-001
  2.9000206e+001   3.1282375e+000   1.1473123e+016   3.1966882e-001   3.2928554e-001   6.4481829e+001   1.7271899e+016   1.5508245e-002   4.3550123e-001   3.1970205e-001   3.2928484e-001
  2.9104890e+001   3.1282352e+000   1.1141384e+016   3.1966906e-001   3.2886642e-001   6.5225807e+001   1.6788203e+016   1.5331355e-002   4.3381994e-001   3.1970206e-001   3.2886573e-001
  2.9209690e+001   3.1282345e+000   1.0820906e+016   3.1966913e-001   3.2845039e-001   6.5979844e+001   1.6321055e+016   1.5156144e-002   4.3214078e-001   3.1970207e-001   3.2844971e-001
  2.9314629e+001   3.1282336e+000   1.0509166e+016   3.1966922e-001   3.2803563e-001   6.6743535e+001   1.5867177e+016   1.4982725e-002   4.3046012e-001   3.1970208e-001   3.2803494e-001
  2.9419708e+001   3.1282328e+000   1.0207663e+016   3.1966930e-001   3.2762282e-001   6.7513849e+001   1.5428495e+016   1.4811776e-002   4.2878123e-001   3.1970210e-001   3.2762213e-001
  2.9524940e+001   3.1282310e+000   9.9139379e+015   3.1966949e-001   3.2720276e-001   6.8297128e+001   1.5000767e+016   1.4641904e-002   4.2709813e-001   3.1970212e-001   3.2720209e-001
  2.9630336e+001   3.1282299e+000   9.6245096e+015   3.1966960e-001   3.2679254e-001   6.9091818e+001   1.4579205e+016   1.4473494e-002   4.2543315e-001   3.1970214e-001   3.2679186e-001
  2.9735905e+001   3.1282290e+000   9.3349715e+015   3.1966969e-001   3.2638465e-001   6.9895000e+001   1.4157676e+016   1.4307175e-002   4.2376387e-001   3.1970216e-001   3.2638398e-001
  2.9841650e+001   3.1282281e+000   9.0363295e+015   3.1966978e-001   3.2597904e-001   7.0707557e+001   1.3723657e+016   1.4142760e-002   4.2209835e-001   3.1970218e-001   3.2597837e-001
  2.9947576e+001   3.1282271e+000   8.6095438e+015   3.1966989e-001   3.2557454e-001   7.1531701e+001   1.3093735e+016   1.3979816e-002   4.2043295e-001   3.1970220e-001   3.2557388e-001
  3.0000615e+001   3.1282266e+000   8.3724585e+015   3.1966993e-001   3.2536511e-001   7.1949345e+001   1.2751041e+016   1.3898667e-002   4.1959613e-001   3.1970221e-001   3.2536444e-001
  3.0101566e+001   3.1282255e+000   8.0799640e+015   3.1967005e-001   3.2498152e-001   7.2761126e+001   1.2332778e+016   1.3743603e-002   4.1803522e-001   3.1970224e-001   3.2498086e-001
  3.0207970e+001   3.1282243e+000   7.8396625e+015   3.1967017e-001   3.2457891e-001   7.3609654e+001   1.1982243e+016   1.3585174e-002   4.1636821e-001   3.1970226e-001   3.2457825e-001
  3.0314502e+001   3.1282234e+000   7.6071751e+015   3.1967027e-001   3.2417818e-001   7.4472178e+001   1.1644160e+016   1.3427833e-002   4.1470067e-001   3.1970229e-001   3.2417753e-001
  3.0420802e+001   3.1282222e+000   7.3822744e+015   3.1967038e-001   3.2378193e-001   7.5345416e+001   1.1318000e+016   1.3272208e-002   4.1304303e-001   3.1970231e-001   3.2378128e-001
  3.0526805e+001   3.1282211e+000   7.1651602e+015   3.1967050e-001   3.2338043e-001   7.6226485e+001   1.1003824e+016   1.3118800e-002   4.1137867e-001   3.1970234e-001   3.2337978e-001
  3.0632468e+001   3.1282191e+000   6.9537299e+015   3.1967070e-001   3.2298831e-001   7.7117918e+001   1.0698525e+016   1.2967155e-002   4.0973610e-001   3.1970236e-001   3.2298766e-001
  3.0737836e+001   3.1282183e+000   6.7445455e+015   3.1967078e-001   3.2259969e-001   7.8016835e+001   1.0397306e+016   1.2817746e-002   4.0809847e-001   3.1970238e-001   3.2259904e-001
  3.0842932e+001   3.1282172e+000   6.5338324e+015   3.1967090e-001   3.2221550e-001   7.8923296e+001   1.0095014e+016   1.2670530e-002   4.0646607e-001   3.1970240e-001   3.2221486e-001
  3.0947753e+001   3.1282149e+000   6.2746445e+015   3.1967114e-001   3.2183476e-001   7.9838890e+001   9.7243813e+015   1.2525224e-002   4.0483519e-001   3.1970242e-001   3.2183413e-001
  3.1000066e+001   3.1282144e+000   6.1336541e+015   3.1967118e-001   3.2164618e-001   8.0301284e+001   9.5260834e+015   1.2453101e-002   4.0402941e-001   3.1970243e-001   3.2164554e-001
  3.1104528e+001   3.1282135e+000   5.8287681e+015   3.1967128e-001   3.2126241e-001   8.1230402e+001   9.0932585e+015   1.2310662e-002   4.0241933e-001   3.1970245e-001   3.2126178e-001
  3.1208735e+001   3.1282126e+000   5.6449928e+015   3.1967136e-001   3.2088711e-001   8.2170970e+001   8.8298062e+015   1.2169748e-002   4.0082063e-001   3.1970247e-001   3.2088648e-001
  3.1312744e+001   3.1282121e+000   5.4739072e+015   3.1967142e-001   3.2051553e-001   8.3119474e+001   8.5865214e+015   1.2030875e-002   3.9922294e-001   3.1970248e-001   3.2051490e-001
  3.1416567e+001   3.1282115e+000   5.3084561e+015   3.1967148e-001   3.2014696e-001   8.4077957e+001   8.3521775e+015   1.1893724e-002   3.9762949e-001   3.1970248e-001   3.2014633e-001
  3.1520224e+001   3.1282107e+000   5.1484245e+015   3.1967156e-001   3.1978093e-001   8.5047159e+001   8.1259798e+015   1.1758182e-002   3.9604298e-001   3.1970250e-001   3.1978030e-001
  3.1623801e+001   3.1282095e+000   4.9927456e+015   3.1967168e-001   3.1940897e-001   8.6026465e+001   7.9064357e+015   1.1624330e-002   3.9445893e-001   3.1970252e-001   3.1940835e-001
  3.1726266e+001   3.1282053e+000   4.8409312e+015   3.1967211e-001   3.1905026e-001   8.7008580e+001   7.6931428e+015   1.1493119e-002   3.9290661e-001   3.1970253e-001   3.1904965e-001
  3.1823919e+001   3.1282046e+000   4.6964531e+015   3.1967219e-001   3.1871061e-001   8.7961471e+001   7.4912702e+015   1.1368614e-002   3.9144335e-001   3.1970254e-001   3.1870999e-001
  3.1927148e+001   3.1282040e+000   4.5370863e+015   3.1967224e-001   3.1835152e-001   8.8967937e+001   7.2707947e+015   1.1240004e-002   3.8988381e-001   3.1970255e-001   3.1835091e-001
  3.2030278e+001   3.1282034e+000   4.3324115e+015   3.1967231e-001   3.1799630e-001   8.9991147e+001   6.9856799e+015   1.1112204e-002   3.8832950e-001   3.1970257e-001   3.1799569e-001
  3.2133308e+001   3.1282026e+000   4.0960954e+015   3.1967239e-001   3.1763733e-001   9.1025951e+001   6.6664805e+015   1.0985878e-002   3.8677101e-001   3.1970259e-001   3.1763672e-001
  3.2236270e+001   3.1282021e+000   3.9594161e+015   3.1967244e-001   3.1728496e-001   9.2073924e+001   6.4748585e+015   1.0860838e-002   3.8522707e-001   3.1970260e-001   3.1728436e-001
  3.2339209e+001   3.1282014e+000   3.8306055e+015   3.1967251e-001   3.1693508e-001   9.3133186e+001   6.2966188e+015   1.0737311e-002   3.8368416e-001   3.1970262e-001   3.1693447e-001
  3.2442134e+001   3.1282009e+000   3.7061402e+015   3.1967257e-001   3.1658692e-001   9.4206582e+001   6.1243511e+015   1.0614970e-002   3.8214825e-001   3.1970264e-001   3.1658631e-001
  3.2544999e+001   3.1281986e+000   3.5861161e+015   3.1967280e-001   3.1624092e-001   9.5290048e+001   5.9579841e+015   1.0494275e-002   3.8060899e-001   3.1970265e-001   3.1624032e-001
  3.2647831e+001   3.1281979e+000   3.4694324e+015   3.1967287e-001   3.1588718e-001   9.6389071e+001   5.7966018e+015   1.0374620e-002   3.7908181e-001   3.1970266e-001   3.1588658e-001
  3.2745152e+001   3.1281973e+000   3.3609076e+015   3.1967293e-001   3.1556191e-001   9.7449552e+001   5.6474677e+015   1.0261720e-002   3.7765340e-001   3.1970268e-001   3.1556131e-001
  3.2837605e+001   3.1281965e+000   3.2574854e+015   3.1967301e-001   3.1525531e-001   9.8471775e+001   5.5068134e+015   1.0155194e-002   3.7630471e-001   3.1970269e-001   3.1525471e-001
  3.2940359e+001   3.1281959e+000   3.1358435e+015   3.1967307e-001   3.1491453e-001   9.9593461e+001   5.3440454e+015   1.0040820e-002   3.7477557e-001   3.1970271e-001   3.1491394e-001
  3.3043067e+001   3.1281954e+000   2.9866786e+015   3.1967313e-001   3.1457632e-001   1.0074047e+002   5.1384922e+015   9.9264974e-003   3.7325188e-001   3.1970272e-001   3.1457573e-001
  3.3145748e+001   3.1281947e+000   2.7992864e+015   3.1967319e-001   3.1423353e-001   1.0190110e+002   4.8954010e+015   9.8134371e-003   3.7173272e-001   3.1970273e-001   3.1423294e-001
  3.3248407e+001   3.1281943e+000   2.6972745e+015   3.1967323e-001   3.1389769e-001   1.0307709e+002   4.7531543e+015   9.7014769e-003   3.7021166e-001   3.1970274e-001   3.1389711e-001
  3.3351050e+001   3.1281937e+000   2.5998232e+015   3.1967330e-001   3.1356400e-001   1.0426929e+002   4.6193140e+015   9.5905514e-003   3.6870342e-001   3.1970274e-001   3.1356342e-001
  3.3402358e+001   3.1281934e+000   2.5524428e+015   3.1967333e-001   3.1339768e-001   1.0486931e+002   4.5540563e+015   9.5356787e-003   3.6795163e-001   3.1970275e-001   3.1339709e-001
  3.3505022e+001   3.1281928e+000   2.4601623e+015   3.1967339e-001   3.1306666e-001   1.0608361e+002   4.4266965e+015   9.4265272e-003   3.6644148e-001   3.1970275e-001   3.1306608e-001
  3.3607731e+001   3.1281924e+000   2.3708414e+015   3.1967343e-001   3.1273110e-001   1.0731010e+002   4.3035097e+015   9.3187875e-003   3.6493227e-001   3.1970276e-001   3.1273051e-001
  3.3739085e+001   3.1281915e+000   2.2605556e+015   3.1967352e-001   3.1231113e-001   1.0893405e+002   4.1528533e+015   9.1798664e-003   3.6304049e-001   3.1970278e-001   3.1231055e-001
  3.3826831e+001   3.1281910e+000   2.1858482e+015   3.1967358e-001   3.1203205e-001   1.1002086e+002   4.0526033e+015   9.0891851e-003   3.6176957e-001   3.1970279e-001   3.1203147e-001
  3.3914691e+001   3.1281904e+000   2.1074360e+015   3.1967364e-001   3.1175392e-001   1.1112027e+002   3.9491442e+015   8.9992583e-003   3.6049561e-001   3.1970280e-001   3.1175334e-001
  3.4002655e+001   3.1281900e+000   2.0160660e+015   3.1967368e-001   3.1147598e-001   1.1223042e+002   3.8252075e+015   8.9102399e-003   3.5921107e-001   3.1970282e-001   3.1147540e-001
  3.4134792e+001   3.1281891e+000   1.8598582e+015   3.1967377e-001   3.1105305e-001   1.1391343e+002   3.6210226e+015   8.7785965e-003   3.5727436e-001   3.1970283e-001   3.1105248e-001
  3.4223005e+001   3.1281885e+000   1.7943366e+015   3.1967383e-001   3.1077529e-001   1.1505055e+002   3.5282910e+015   8.6918313e-003   3.5598431e-001   3.1970285e-001   3.1077472e-001
  3.4311312e+001   3.1281877e+000   1.7313927e+015   3.1967391e-001   3.1049849e-001   1.1619867e+002   3.4397926e+015   8.6059506e-003   3.5468886e-001   3.1970286e-001   3.1049792e-001
  3.4443944e+001   3.1281861e+000   1.6408288e+015   3.1967408e-001   3.1008399e-001   1.1795303e+002   3.3116737e+015   8.4779506e-003   3.5274296e-001   3.1970288e-001   3.1008343e-001
  3.4531771e+001   3.1281855e+000   1.5832856e+015   3.1967414e-001   3.0980558e-001   1.1913158e+002   3.2301478e+015   8.3940797e-003   3.5145267e-001   3.1970289e-001   3.0980502e-001
  3.4619018e+001   3.1281850e+000   1.5274077e+015   3.1967419e-001   3.0953475e-001   1.2031907e+002   3.1513787e+015   8.3112344e-003   3.5018160e-001   3.1970290e-001   3.0953419e-001
  3.4706377e+001   3.1281845e+000   1.4717357e+015   3.1967424e-001   3.0926464e-001   1.2152141e+002   3.0737470e+015   8.2290024e-003   3.4890578e-001   3.1970291e-001   3.0926408e-001
  3.4837601e+001   3.1281837e+000   1.3864563e+015   3.1967432e-001   3.0886112e-001   1.2334253e+002   2.9565578e+015   8.1075033e-003   3.4699404e-001   3.1970292e-001   3.0886056e-001
  3.4925204e+001   3.1281832e+000   1.3205306e+015   3.1967437e-001   3.0858726e-001   1.2457839e+002   2.8683582e+015   8.0270746e-003   3.4571978e-001   3.1970293e-001   3.0858671e-001
  3.5012896e+001   3.1281827e+000   1.2397202e+015   3.1967442e-001   3.0831824e-001   1.2582889e+002   2.7565005e+015   7.9473004e-003   3.4445713e-001   3.1970294e-001   3.0831769e-001
  3.5100670e+001   3.1281823e+000   1.1598470e+015   3.1967447e-001   3.0804985e-001   1.2709886e+002   2.6425994e+015   7.8678915e-003   3.4319043e-001   3.1970295e-001   3.0804929e-001
  3.5232479e+001   3.1281816e+000   1.0925301e+015   3.1967454e-001   3.0764874e-001   1.2902916e+002   2.5399633e+015   7.7501860e-003   3.4128904e-001   3.1970297e-001   3.0764819e-001
  3.5320458e+001   3.1281812e+000   1.0490500e+015   3.1967458e-001   3.0738280e-001   1.3033272e+002   2.4741324e+015   7.6726702e-003   3.4001691e-001   3.1970298e-001   3.0738225e-001
  3.5407909e+001   3.1281807e+000   1.0068560e+015   3.1967462e-001   3.0711229e-001   1.3164731e+002   2.4103074e+015   7.5960532e-003   3.3872556e-001   3.1970299e-001   3.0711173e-001
  3.5513946e+001   3.1281803e+000   9.5844391e+014   3.1967466e-001   3.0679527e-001   1.3329840e+002   2.3366521e+015   7.5019653e-003   3.3720891e-001   3.1970299e-001   3.0679472e-001
  3.5635720e+001   3.1281784e+000   9.0379582e+014   3.1967486e-001   3.0642921e-001   1.3516362e+002   2.2531924e+015   7.3984407e-003   3.3545612e-001   3.1970299e-001   3.0642867e-001
  3.5714111e+001   3.1281781e+000   8.6904745e+014   3.1967490e-001   3.0619599e-001   1.3639485e+002   2.2000334e+015   7.3316552e-003   3.3433465e-001   3.1970299e-001   3.0619545e-001
  3.5811664e+001   3.1281777e+000   8.2511126e+014   3.1967493e-001   3.0590213e-001   1.3797167e+002   2.1330065e+015   7.2478649e-003   3.3294476e-001   3.1970299e-001   3.0590158e-001
  3.5933605e+001   3.1281773e+000   7.6094291e+014   3.1967497e-001   3.0553990e-001   1.3990908e+002   2.0353812e+015   7.1474990e-003   3.3118761e-001   3.1970299e-001   3.0553936e-001
  3.6011996e+001   3.1281770e+000   7.0888741e+014   3.1967501e-001   3.0530831e-001   1.4117958e+002   1.9504484e+015   7.0831775e-003   3.3005937e-001   3.1970299e-001   3.0530777e-001
  3.6134451e+001   3.1281764e+000   6.6574410e+014   3.1967506e-001   3.0494272e-001   1.4319248e+002   1.8754740e+015   6.9836072e-003   3.2829946e-001   3.1970299e-001   3.0494218e-001
  3.6213171e+001   3.1281762e+000   6.3927571e+014   3.1967509e-001   3.0471124e-001   1.4450852e+002   1.8294514e+015   6.9200071e-003   3.2718692e-001   3.1970300e-001   3.0471070e-001
  3.6326878e+001   3.1281758e+000   6.0241774e+014   3.1967512e-001   3.0437914e-001   1.4643583e+002   1.7652174e+015   6.8289296e-003   3.2558235e-001   3.1970300e-001   3.0437860e-001
  3.6405599e+001   3.1281756e+000   5.7780728e+014   3.1967515e-001   3.0414993e-001   1.4777858e+002   1.7219500e+015   6.7668805e-003   3.2447291e-001   3.1970300e-001   3.0414939e-001
  3.6512309e+001   3.1281752e+000   5.4601905e+014   3.1967519e-001   3.0383696e-001   1.4964545e+002   1.6653311e+015   6.6824619e-003   3.2297430e-001   3.1970300e-001   3.0383643e-001
  3.6625489e+001   3.1281748e+000   5.1324018e+014   3.1967523e-001   3.0350845e-001   1.5162789e+002   1.6060549e+015   6.5950928e-003   3.2138155e-001   3.1970300e-001   3.0350792e-001
  3.6703683e+001   3.1281746e+000   4.9075827e+014   3.1967525e-001   3.0328258e-001   1.5301960e+002   1.5648230e+015   6.5351105e-003   3.2027669e-001   3.1970300e-001   3.0328204e-001
  3.6809679e+001   3.1281742e+000   4.5411087e+014   3.1967529e-001   3.0297850e-001   1.5493923e+002   1.5007596e+015   6.4541432e-003   3.1878600e-001   3.1970300e-001   3.0297796e-001
  3.6906986e+001   3.1281738e+000   4.1838027e+014   3.1967533e-001   3.0269568e-001   1.5673400e+002   1.4296598e+015   6.3802367e-003   3.1737514e-001   3.1970300e-001   3.0269515e-001
  3.7028621e+001   3.1281718e+000   3.9081792e+014   3.1967553e-001   3.0234570e-001   1.5895816e+002   1.3716149e+015   6.2909635e-003   3.1563994e-001   3.1970300e-001   3.0234517e-001
  3.7106814e+001   3.1281715e+000   3.7402818e+014   3.1967557e-001   3.0212228e-001   1.6042084e+002   1.3360558e+015   6.2336040e-003   3.1453277e-001   3.1970300e-001   3.0212175e-001
  3.7219761e+001   3.1281711e+000   3.5074030e+014   3.1967561e-001   3.0180116e-001   1.6257716e+002   1.2868010e+015   6.1509255e-003   3.1293713e-001   3.1970300e-001   3.0180064e-001
  3.7341395e+001   3.1281706e+000   3.2669449e+014   3.1967566e-001   3.0145154e-001   1.6491609e+002   1.2352711e+015   6.0636895e-003   3.1122101e-001   3.1970300e-001   3.0145102e-001
  3.7420139e+001   3.1281702e+000   3.1199008e+014   3.1967570e-001   3.0122951e-001   1.6646311e+002   1.2029989e+015   6.0073370e-003   3.1011964e-001   3.1970300e-001   3.0122899e-001
  3.7542628e+001   3.1281699e+000   2.8996675e+014   3.1967573e-001   3.0088448e-001   1.6888262e+002   1.1534422e+015   5.9212723e-003   3.0840814e-001   3.1970300e-001   3.0088396e-001
  3.7621372e+001   3.1281696e+000   2.7576493e+014   3.1967576e-001   3.0066386e-001   1.7046847e+002   1.1212241e+015   5.8661873e-003   3.0730705e-001   3.1970300e-001   3.0066334e-001
  3.7700115e+001   3.1281693e+000   2.5922623e+014   3.1967580e-001   3.0043951e-001   1.7207635e+002   1.0847071e+015   5.8113737e-003   3.0618472e-001   3.1970300e-001   3.0043899e-001
  3.7841853e+001   3.1281688e+000   2.3114332e+014   3.1967584e-001   3.0004499e-001   1.7503408e+002   1.0129562e+015   5.7131731e-003   3.0421046e-001   3.1970300e-001   3.0004448e-001
  3.7904848e+001   3.1281686e+000   2.2298961e+014   3.1967587e-001   2.9987124e-001   1.7638812e+002   9.9119866e+014   5.6693161e-003   3.0334238e-001   3.1970300e-001   2.9987073e-001
  3.8002840e+001   3.1281682e+000   2.1074076e+014   3.1967590e-001   2.9959670e-001   1.7849659e+002   9.5861343e+014   5.6023480e-003   3.0199397e-001   3.1970300e-001   2.9959619e-001
  3.8124747e+001   3.1281677e+000   1.9575229e+014   3.1967595e-001   2.9925933e-001   1.8110028e+002   9.1853919e+014   5.5218026e-003   3.0028392e-001   3.1970300e-001   2.9925882e-001
  3.8203120e+001   3.1281675e+000   1.8653332e+014   3.1967598e-001   2.9904361e-001   1.8281266e+002   8.9355005e+014   5.4700806e-003   2.9919333e-001   3.1970300e-001   2.9904310e-001
  3.8309357e+001   3.1281672e+000   1.7482734e+014   3.1967601e-001   2.9875231e-001   1.8517050e+002   8.6093695e+014   5.4004281e-003   2.9772422e-001   3.1970300e-001   2.9875180e-001
  3.8431384e+001   3.1281668e+000   1.6200156e+014   3.1967605e-001   2.9841350e-001   1.8790293e+002   8.2394496e+014   5.3218968e-003   2.9601071e-001   3.1970300e-001   2.9841299e-001
  3.8509957e+001   3.1281666e+000   1.5406033e+014   3.1967607e-001   2.9819853e-001   1.8970290e+002   8.0038441e+014   5.2714007e-003   2.9492356e-001   3.1970300e-001   2.9819802e-001
  3.8623443e+001   3.1281659e+000   1.4035348e+014   3.1967614e-001   2.9788989e-001   1.9234056e+002   7.6073039e+014   5.1991114e-003   2.9334766e-001   3.1970300e-001   2.9788938e-001
  3.8702011e+001   3.1281654e+000   1.2971805e+014   3.1967620e-001   2.9767636e-001   1.9418586e+002   7.2544261e+014   5.1497055e-003   2.9226025e-001   3.1970300e-001   2.9767586e-001
  3.8833131e+001   3.1281646e+000   1.1980179e+014   3.1967627e-001   2.9731472e-001   1.9727655e+002   6.8970384e+014   5.0690262e-003   2.9043396e-001   3.1970301e-001   2.9731422e-001
  3.8911879e+001   3.1281642e+000   1.1423986e+014   3.1967631e-001   2.9710176e-001   1.9920474e+002   6.7038950e+014   5.0199608e-003   2.8934294e-001   3.1970301e-001   2.9710126e-001
  3.9043235e+001   3.1281636e+000   1.0518066e+014   3.1967638e-001   2.9674611e-001   2.0240163e+002   6.3887567e+014   4.9406716e-003   2.8750866e-001   3.1970301e-001   2.9674561e-001
  3.9130925e+001   3.1281632e+000   9.9481469e+013   3.1967642e-001   2.9650952e-001   2.0459709e+002   6.1840540e+014   4.8876551e-003   2.8628761e-001   3.1970301e-001   2.9650902e-001
  3.9218651e+001   3.1281629e+000   9.4096888e+013   3.1967645e-001   2.9626788e-001   2.0680595e+002   5.9843583e+014   4.8354508e-003   2.8503900e-001   3.1970302e-001   2.9626738e-001
  3.9306429e+001   3.1281625e+000   8.8965389e+013   3.1967649e-001   2.9603102e-001   2.0905868e+002   5.7886512e+014   4.7833460e-003   2.8381440e-001   3.1970302e-001   2.9603052e-001
  3.9429378e+001   3.1281618e+000   8.1905670e+013   3.1967656e-001   2.9570154e-001   2.1226557e+002   5.5153395e+014   4.7110797e-003   2.8210401e-001   3.1970302e-001   2.9570105e-001
  3.9517285e+001   3.1281613e+000   7.5729000e+013   3.1967661e-001   2.9546637e-001   2.1458140e+002   5.2771256e+014   4.6602362e-003   2.8087742e-001   3.1970302e-001   2.9546588e-001
  3.9605270e+001   3.1281598e+000   7.0137428e+013   3.1967676e-001   2.9523196e-001   2.1692722e+002   5.0349184e+014   4.6098411e-003   2.7965547e-001   3.1970302e-001   2.9523147e-001
  3.9701397e+001   3.1281595e+000   6.5125738e+013   3.1967679e-001   2.9496918e-001   2.1950173e+002   4.8066432e+014   4.5557727e-003   2.7831562e-001   3.1970302e-001   2.9496869e-001
  3.9836880e+001   3.1281590e+000   5.9886006e+013   3.1967684e-001   2.9460907e-001   2.2325578e+002   4.5700379e+014   4.4791674e-003   2.7643090e-001   3.1970302e-001   2.9460858e-001
  3.9930675e+001   3.1281588e+000   5.6370676e+013   3.1967687e-001   2.9436008e-001   2.2588803e+002   4.4099749e+014   4.4269721e-003   2.7513186e-001   3.1970302e-001   2.9435959e-001
  4.0024471e+001   3.1281583e+000   1.7360535e+013   3.1967691e-001   2.9409157e-001   2.2854067e+002   2.0463480e+014   4.3755889e-003   2.7383428e-001   3.1970303e-001   2.9409109e-001
  4.0128795e+001   3.1281579e+000   1.0942341e+013   3.1967695e-001   2.9380449e-001   2.3154716e+002   1.5847354e+014   4.3187745e-003   2.7233367e-001   3.1970304e-001   2.9380400e-001
  4.0216308e+001   3.1281577e+000   7.1555227e+012   3.1967698e-001   2.9357065e-001   2.3419045e+002   1.2606636e+014   4.2700290e-003   2.7114434e-001   3.1970304e-001   2.9357016e-001
  4.0303822e+001   3.1281574e+000   4.4512894e+012   3.1967701e-001   2.9333835e-001   2.3684790e+002   9.7505590e+013   4.2221190e-003   2.6995315e-001   3.1970305e-001   2.9333787e-001
  4.0435084e+001   3.1281570e+000   2.0331159e+012   3.1967705e-001   2.9299177e-001   2.4087005e+002   6.0059628e+013   4.1516162e-003   2.6816951e-001   3.1970306e-001   2.9299129e-001
  4.0522589e+001   3.1281567e+000   1.1862012e+012   3.1967708e-001   2.9276180e-001   2.4359480e+002   4.1052531e+013   4.1051779e-003   2.6696791e-001   3.1970306e-001   2.9276132e-001
  4.0610244e+001   3.1281564e+000   6.9867168e+011   3.1967711e-001   2.9252582e-001   2.4635998e+002   2.7978811e+013   4.0591009e-003   2.6573937e-001   3.1970306e-001   2.9252534e-001
  4.0741832e+001   3.1281560e+000   3.3013767e+011   3.1967715e-001   2.9218059e-001   2.5057649e+002   1.6124243e+013   3.9907974e-003   2.6393466e-001   3.1970307e-001   2.9218012e-001
  4.0829635e+001   3.1281557e+000   2.0749537e+011   3.1967718e-001   2.9195119e-001   2.5343671e+002   1.1324408e+013   3.9457582e-003   2.6273451e-001   3.1970307e-001   2.9195071e-001
  4.0917485e+001   3.1281554e+000   1.3406703e+011   3.1967721e-001   2.9172239e-001   2.5634750e+002   8.0295544e+012   3.9009547e-003   2.6153112e-001   3.1970308e-001   2.9172191e-001
  4.1005376e+001   3.1281551e+000   9.0054510e+010   3.1967724e-001   2.9148810e-001   2.5929160e+002   5.7792874e+012   3.8566618e-003   2.6029871e-001   3.1970308e-001   2.9148762e-001
  4.1137302e+001   3.1281547e+000   6.0898757e+010   3.1967728e-001   2.9114386e-001   2.6379569e+002   4.1303894e+012   3.7908126e-003   2.5848007e-001   3.1970309e-001   2.9114339e-001
  4.1225292e+001   3.1281545e+000   4.9667175e+010   3.1967731e-001   2.9091555e-001   2.6684159e+002   3.5765137e+012   3.7475418e-003   2.5727396e-001   3.1970309e-001   2.9091508e-001
  4.1313326e+001   3.1281542e+000   4.4065155e+010   3.1967734e-001   2.9068776e-001   2.6993761e+002   3.2098237e+012   3.7045597e-003   2.5606628e-001   3.1970310e-001   2.9068729e-001
  4.1401407e+001   3.1281539e+000   3.8641144e+010   3.1967736e-001   2.9046099e-001   2.7307737e+002   2.8677779e+012   3.6619658e-003   2.5486200e-001   3.1970310e-001   2.9046052e-001
  4.1533300e+001   3.1281534e+000   3.0634796e+010   3.1967741e-001   2.9011300e-001   2.7785290e+002   2.3493588e+012   3.5990267e-003   2.5300095e-001   3.1970311e-001   2.9011253e-001
  4.1621146e+001   3.1281532e+000   2.5650789e+010   3.1967744e-001   2.8988690e-001   2.8110982e+002   2.0103552e+012   3.5573286e-003   2.5180426e-001   3.1970311e-001   2.8988643e-001
  4.1708962e+001   3.1281528e+000   2.1170025e+010   3.1967747e-001   2.8966168e-001   2.8439001e+002   1.6955363e+012   3.5162979e-003   2.5059972e-001   3.1970312e-001   2.8966121e-001
  4.1840646e+001   3.1281524e+000   1.5575663e+010   3.1967752e-001   2.8932498e-001   2.8939708e+002   1.2858303e+012   3.4554599e-003   2.4879444e-001   3.1970313e-001   2.8932451e-001
  4.1928461e+001   3.1281521e+000   1.2582932e+010   3.1967755e-001   2.8909443e-001   2.9278528e+002   1.0591929e+012   3.4154723e-003   2.4758036e-001   3.1970314e-001   2.8909397e-001
  4.2016314e+001   3.1281519e+000   1.0119087e+010   3.1967757e-001   2.8886983e-001   2.9623397e+002   8.6864595e+011   3.3757101e-003   2.4638033e-001   3.1970314e-001   2.8886936e-001
  4.2104193e+001   3.1281516e+000   8.1150611e+009   3.1967760e-001   2.8864587e-001   2.9972656e+002   7.1066959e+011   3.3363743e-003   2.4518798e-001   3.1970315e-001   2.8864540e-001
  4.2236060e+001   3.1281511e+000   5.8135740e+009   3.1967765e-001   2.8831154e-001   3.0506126e+002   5.2512090e+011   3.2780301e-003   2.4339364e-001   3.1970315e-001   2.8831107e-001
  4.2324064e+001   3.1281508e+000   4.6525801e+009   3.1967768e-001   2.8808338e-001   3.0868663e+002   4.2928722e+011   3.2395313e-003   2.4219778e-001   3.1970315e-001   2.8808292e-001
  4.2414027e+001   3.1281506e+000   3.7056947e+009   3.1967770e-001   2.8785502e-001   3.1246745e+002   3.4963038e+011   3.2003333e-003   2.4096891e-001   3.1970315e-001   2.8785456e-001
  4.2503972e+001   3.1281502e+000   2.9541516e+009   3.1967775e-001   2.8762779e-001   3.1628411e+002   2.8521567e+011   3.1617144e-003   2.3974559e-001   3.1970317e-001   2.8762733e-001
  4.2638857e+001   3.1281495e+000   2.1216512e+009   3.1967782e-001   2.8728816e-001   3.2209943e+002   2.1131733e+011   3.1046314e-003   2.3790125e-001   3.1970319e-001   2.8728770e-001
  4.2728752e+001   3.1281491e+000   1.7925388e+009   3.1967785e-001   2.8706249e-001   3.2605551e+002   1.7818530e+011   3.0669624e-003   2.3667966e-001   3.1970320e-001   2.8706203e-001
  4.2818622e+001   3.1281489e+000   1.5640344e+009   3.1967788e-001   2.8683054e-001   3.3008653e+002   1.5719849e+011   3.0295086e-003   2.3540808e-001   3.1970320e-001   2.8683009e-001
  4.2908480e+001   3.1281486e+000   1.4055718e+009   3.1967791e-001   2.8660425e-001   3.3417517e+002   1.4266288e+011   2.9924425e-003   2.3417206e-001   3.1970321e-001   2.8660379e-001
  4.3043229e+001   3.1281482e+000   1.2483073e+009   3.1967795e-001   2.8626678e-001   3.4044658e+002   1.2736269e+011   2.9373183e-003   2.3235183e-001   3.1970321e-001   2.8626632e-001
  4.3133040e+001   3.1281479e+000   1.1478727e+009   3.1967798e-001   2.8604250e-001   3.4470821e+002   1.1826860e+011   2.9010043e-003   2.3113777e-001   3.1970322e-001   2.8604205e-001
  4.3222846e+001   3.1281476e+000   1.0457767e+009   3.1967801e-001   2.8581175e-001   3.4901414e+002   1.0919750e+011   2.8652134e-003   2.2987975e-001   3.1970322e-001   2.8581130e-001
  4.3303665e+001   3.1281474e+000   9.5399341e+008   3.1967803e-001   2.8560935e-001   3.5300713e+002   1.0103167e+011   2.8328040e-003   2.2878329e-001   3.1970322e-001   2.8560890e-001
  4.3429370e+001   3.1281471e+000   8.1401842e+008   3.1967806e-001   2.8529614e-001   3.5927905e+002   8.8374152e+010   2.7833519e-003   2.2708884e-001   3.1970322e-001   2.8529569e-001
  4.3519153e+001   3.1281468e+000   7.1927985e+008   3.1967809e-001   2.8507307e-001   3.6377476e+002   7.9593350e+010   2.7489538e-003   2.2587432e-001   3.1970322e-001   2.8507261e-001
  4.3644844e+001   3.1281465e+000   5.9893153e+008   3.1967812e-001   2.8475530e-001   3.7027311e+002   6.8118741e+010   2.7007092e-003   2.2416896e-001   3.1970323e-001   2.8475485e-001
  4.3734617e+001   3.1281462e+000   5.2214988e+008   3.1967815e-001   2.8453199e-001   3.7498014e+002   6.0576511e+010   2.6668079e-003   2.2295709e-001   3.1970323e-001   2.8453154e-001
  4.3815410e+001   3.1281460e+000   4.6051129e+008   3.1967818e-001   2.8433205e-001   3.7928288e+002   5.4371327e+010   2.6365545e-003   2.2186776e-001   3.1970323e-001   2.8433160e-001
  4.3905174e+001   3.1281457e+000   3.9917506e+008   3.1967821e-001   2.8411023e-001   3.8411154e+002   4.8051889e+010   2.6034105e-003   2.2065264e-001   3.1970323e-001   2.8410978e-001
  4.4030841e+001   3.1281453e+000   3.2608765e+008   3.1967824e-001   2.8380125e-001   3.9103663e+002   4.0302732e+010   2.5573052e-003   2.1896344e-001   3.1970324e-001   2.8380080e-001
  4.4111625e+001   3.1281451e+000   2.8606686e+008   3.1967827e-001   2.8359732e-001   3.9558882e+002   3.5947454e+010   2.5278773e-003   2.1787290e-001   3.1970324e-001   2.8359687e-001
  4.4201409e+001   3.1281449e+000   2.4692381e+008   3.1967829e-001   2.8337608e-001   4.0066469e+002   3.1605083e+010   2.4958526e-003   2.1666072e-001   3.1970324e-001   2.8337563e-001
  4.4336064e+001   3.1281445e+000   2.0116177e+008   3.1967833e-001   2.8304601e-001   4.0843247e+002   2.6306567e+010   2.4483852e-003   2.1484097e-001   3.1970324e-001   2.8304557e-001
  4.4416852e+001   3.1281442e+000   1.8349798e+008   3.1967835e-001   2.8284889e-001   4.1326975e+002   2.4136634e+010   2.4197271e-003   2.1374828e-001   3.1970324e-001   2.8284845e-001
  4.4542535e+001   3.1281439e+000   1.6332753e+008   3.1967839e-001   2.8253574e-001   4.2086333e+002   2.1676102e+010   2.3760682e-003   2.1204437e-001   3.1970324e-001   2.8253529e-001
  4.4632420e+001   3.1281436e+000   1.5382543e+008   3.1967842e-001   2.8231580e-001   4.2635818e+002   2.0400843e+010   2.3454458e-003   2.1082245e-001   3.1970324e-001   2.8231535e-001
  4.4722263e+001   3.1281433e+000   1.4550588e+008   3.1967845e-001   2.8209694e-001   4.3190423e+002   1.9316073e+010   2.3153281e-003   2.0959289e-001   3.1970324e-001   2.8209650e-001
  4.4812082e+001   3.1281430e+000   1.3750072e+008   3.1967848e-001   2.8187861e-001   4.3756389e+002   1.8309425e+010   2.2853805e-003   2.0836483e-001   3.1970325e-001   2.8187817e-001
  4.4901896e+001   3.1281428e+000   1.2940583e+008   3.1967850e-001   2.8166074e-001   4.4332778e+002   1.7324484e+010   2.2556673e-003   2.0714141e-001   3.1970325e-001   2.8166030e-001
  4.5037473e+001   3.1281424e+000   1.1684138e+008   3.1967854e-001   2.8132523e-001   4.5221701e+002   1.5838537e+010   2.2113277e-003   2.0527820e-001   3.1970325e-001   2.8132479e-001
  4.5128135e+001   3.1281421e+000   1.0831864e+008   3.1967857e-001   2.8110541e-001   4.5828984e+002   1.4840922e+010   2.1820253e-003   2.0403537e-001   3.1970326e-001   2.8110498e-001
  4.5209729e+001   3.1281419e+000   1.0073627e+008   3.1967859e-001   2.8090886e-001   4.6387306e+002   1.3951580e+010   2.1557622e-003   2.0292607e-001   3.1970326e-001   2.8090843e-001
  4.5300392e+001   3.1281416e+000   9.2408754e+007   3.1967862e-001   2.8069042e-001   4.7015457e+002   1.2968940e+010   2.1269601e-003   2.0169042e-001   3.1970326e-001   2.8068999e-001
  4.5427329e+001   3.1281413e+000   8.1290560e+007   3.1967866e-001   2.8037937e-001   4.7918981e+002   1.1638525e+010   2.0868557e-003   1.9994040e-001   3.1970326e-001   2.8037894e-001
  4.5518008e+001   3.1281410e+000   7.3788493e+007   3.1967868e-001   2.8016064e-001   4.8570259e+002   1.0725488e+010   2.0588731e-003   1.9871522e-001   3.1970326e-001   2.8016021e-001
  4.5608689e+001   3.1281408e+000   6.6746686e+007   3.1967871e-001   2.7994295e-001   4.9234646e+002   9.8545277e+009   2.0310901e-003   1.9748952e-001   3.1970327e-001   2.7994252e-001
  4.5726575e+001   3.1281404e+000   5.8386298e+007   3.1967874e-001   2.7966163e-001   5.0125668e+002   8.7996450e+009   1.9949859e-003   1.9590909e-001   3.1970327e-001   2.7966120e-001
  4.5808188e+001   3.1281402e+000   5.3075569e+007   3.1967877e-001   2.7946139e-001   5.0750930e+002   8.1167301e+009   1.9704072e-003   1.9478929e-001   3.1970327e-001   2.7946096e-001
  4.5944238e+001   3.1281398e+000   4.6026398e+007   3.1967880e-001   2.7913580e-001   5.1802103e+002   7.1332878e+009   1.9304235e-003   1.9295481e-001   3.1970327e-001   2.7913537e-001
  4.6034954e+001   3.1281396e+000   4.2665427e+007   3.1967883e-001   2.7891987e-001   5.2517867e+002   6.6336209e+009   1.9041139e-003   1.9173877e-001   3.1970327e-001   2.7891944e-001
  4.6125662e+001   3.1281393e+000   4.0005134e+007   3.1967886e-001   2.7870449e-001   5.3243999e+002   6.2292467e+009   1.8781459e-003   1.9052368e-001   3.1970327e-001   2.7870406e-001
  4.6207300e+001   3.1281391e+000   3.8194097e+007   3.1967888e-001   2.7851153e-001   5.3921890e+002   5.9440046e+009   1.8545344e-003   1.8943687e-001   3.1970328e-001   2.7851110e-001
  4.6334292e+001   3.1281388e+000   3.5782190e+007   3.1967891e-001   2.7820488e-001   5.4985874e+002   5.5760429e+009   1.8186489e-003   1.8769172e-001   3.1970328e-001   2.7820446e-001
  4.6416058e+001   3.1281385e+000   3.4333581e+007   3.1967894e-001   2.7801179e-001   5.5685061e+002   5.3649324e+009   1.7958138e-003   1.8659797e-001   3.1970328e-001   2.7801137e-001
  4.6543171e+001   3.1281382e+000   3.2073546e+007   3.1967897e-001   2.7771156e-001   5.6794581e+002   5.0507880e+009   1.7607314e-003   1.8489406e-001   3.1970328e-001   2.7771114e-001
  4.6624887e+001   3.1281380e+000   3.0595316e+007   3.1967899e-001   2.7751928e-001   5.7526303e+002   4.8523821e+009   1.7383352e-003   1.8379643e-001   3.1970328e-001   2.7751885e-001
  4.6706606e+001   3.1281377e+000   2.9089027e+007   3.1967903e-001   2.7732050e-001   5.8262987e+002   4.6531129e+009   1.7163555e-003   1.8266579e-001   3.1970330e-001   2.7732007e-001
  4.6833724e+001   3.1281368e+000   2.6700786e+007   3.1967911e-001   2.7702043e-001   5.9437993e+002   4.3390003e+009   1.6824256e-003   1.8094696e-001   3.1970335e-001   2.7702001e-001
  4.6915442e+001   3.1281364e+000   2.5163214e+007   3.1967915e-001   2.7682836e-001   6.0208433e+002   4.1358250e+009   1.6608969e-003   1.7984523e-001   3.1970337e-001   2.7682794e-001
  4.7033480e+001   3.1281361e+000   2.2971182e+007   3.1967918e-001   2.7655250e-001   6.1348737e+002   3.8428771e+009   1.6300254e-003   1.7824448e-001   3.1970337e-001   2.7655208e-001
  4.7115199e+001   3.1281359e+000   2.1484916e+007   3.1967921e-001   2.7635593e-001   6.2148935e+002   3.6412872e+009   1.6090380e-003   1.7711460e-001   3.1970337e-001   2.7635551e-001
  4.7206093e+001   3.1281356e+000   1.9869885e+007   3.1967923e-001   2.7614286e-001   6.3042015e+002   3.4189654e+009   1.5862437e-003   1.7586788e-001   3.1970337e-001   2.7614244e-001
  4.7333485e+001   3.1281353e+000   1.7721840e+007   3.1967927e-001   2.7584558e-001   6.4336883e+002   3.1168604e+009   1.5543184e-003   1.7413466e-001   3.1970337e-001   2.7584516e-001
  4.7415390e+001   3.1281351e+000   1.6443097e+007   3.1967929e-001   2.7565538e-001   6.5192631e+002   2.9309956e+009   1.5339157e-003   1.7301869e-001   3.1970338e-001   2.7565496e-001
  4.7506423e+001   3.1281348e+000   1.5260963e+007   3.1967932e-001   2.7543823e-001   6.6141714e+002   2.7469204e+009   1.5119052e-003   1.7175843e-001   3.1970338e-001   2.7543781e-001
  4.7644348e+001   3.1281344e+000   1.3875547e+007   3.1967936e-001   2.7511649e-001   6.7627660e+002   2.5150648e+009   1.4786849e-003   1.6987419e-001   3.1970338e-001   2.7511608e-001
  4.7736297e+001   3.1281342e+000   1.3201419e+007   3.1967938e-001   2.7490316e-001   6.8639622e+002   2.3971549e+009   1.4568845e-003   1.6862126e-001   3.1970338e-001   2.7490274e-001
  4.7828230e+001   3.1281339e+000   1.2635810e+007   3.1967941e-001   2.7469054e-001   6.9668423e+002   2.2975849e+009   1.4353705e-003   1.6737455e-001   3.1970338e-001   2.7469013e-001
  4.7920165e+001   3.1281337e+000   1.2131936e+007   3.1967943e-001   2.7447846e-001   7.0712519e+002   2.2102715e+009   1.4141767e-003   1.6612161e-001   3.1970338e-001   2.7447805e-001
  4.8012101e+001   3.1281334e+000   1.1654151e+007   3.1967946e-001   2.7426218e-001   7.1781453e+002   2.1299843e+009   1.3931175e-003   1.6485579e-001   3.1970339e-001   2.7426177e-001
  4.8140772e+001   3.1281331e+000   1.0995018e+007   3.1967950e-001   2.7396607e-001   7.3319207e+002   2.0238861e+009   1.3638991e-003   1.6310704e-001   3.1970339e-001   2.7396566e-001
  4.8232671e+001   3.1281328e+000   1.0513414e+007   3.1967952e-001   2.7375557e-001   7.4428653e+002   1.9492816e+009   1.3435686e-003   1.6185679e-001   3.1970340e-001   2.7375516e-001
  4.8324548e+001   3.1281325e+000   1.0020912e+007   3.1967955e-001   2.7354541e-001   7.5557094e+002   1.8744681e+009   1.3235025e-003   1.6061162e-001   3.1970340e-001   2.7354500e-001
  4.8416383e+001   3.1281323e+000   9.5184444e+006   3.1967958e-001   2.7333060e-001   7.6708407e+002   1.7988282e+009   1.3036381e-003   1.5938939e-001   3.1970340e-001   2.7333019e-001
  4.8508156e+001   3.1281320e+000   9.0093593e+006   3.1967961e-001   2.7312047e-001   7.7886635e+002   1.7222321e+009   1.2839173e-003   1.5814974e-001   3.1970341e-001   2.7312006e-001
  4.8636686e+001   3.1281316e+000   8.2956650e+006   3.1967964e-001   2.7282787e-001   7.9569885e+002   1.6140025e+009   1.2567569e-003   1.5641462e-001   3.1970341e-001   2.7282746e-001
  4.8728553e+001   3.1281314e+000   7.7872708e+006   3.1967967e-001   2.7261902e-001   8.0796930e+002   1.5358832e+009   1.2376708e-003   1.5517658e-001   3.1970342e-001   2.7261862e-001
  4.8820377e+001   3.1281311e+000   7.2873309e+006   3.1967970e-001   2.7241123e-001   8.2046435e+002   1.4579177e+009   1.2188220e-003   1.5394258e-001   3.1970342e-001   2.7241082e-001
  4.8912790e+001   3.1281309e+000   6.7961147e+006   3.1967972e-001   2.7219489e-001   8.3323517e+002   1.3800192e+009   1.2001414e-003   1.5270395e-001   3.1970342e-001   2.7219448e-001
  4.9043055e+001   3.1281305e+000   6.1930284e+006   3.1967975e-001   2.7190027e-001   8.5184745e+002   1.2792200e+009   1.1739191e-003   1.5094836e-001   3.1970342e-001   2.7189986e-001
  4.9136098e+001   3.1281303e+000   5.8431059e+006   3.1967978e-001   2.7169017e-001   8.6524877e+002   1.2138610e+009   1.1557370e-003   1.4969664e-001   3.1970342e-001   2.7168977e-001
  4.9229146e+001   3.1281301e+000   5.5675898e+006   3.1967980e-001   2.7148041e-001   8.7895053e+002   1.1617670e+009   1.1377205e-003   1.4843926e-001   3.1970342e-001   2.7148001e-001
  4.9322193e+001   3.1281298e+000   5.3382032e+006   3.1967983e-001   2.7126584e-001   8.9281253e+002   1.1171062e+009   1.1200560e-003   1.4715248e-001   3.1970343e-001   2.7126544e-001
  4.9416333e+001   3.1281295e+000   5.1369337e+006   3.1967986e-001   2.7105387e-001   9.0719714e+002   1.0774023e+009   1.1022962e-003   1.4586919e-001   3.1970343e-001   2.7105347e-001
  4.9510466e+001   3.1281292e+000   4.9527605e+006   3.1967989e-001   2.7084266e-001   9.2182207e+002   1.0414741e+009   1.0848081e-003   1.4459780e-001   3.1970343e-001   2.7084226e-001
  4.9642232e+001   3.1281288e+000   4.7074846e+006   3.1967993e-001   2.7054868e-001   9.4277259e+002   9.9517035e+008   1.0607012e-003   1.4283100e-001   3.1970344e-001   2.7054828e-001
  4.9736346e+001   3.1281286e+000   4.5317755e+006   3.1967996e-001   2.7033901e-001   9.5797123e+002   9.6336320e+008   1.0438727e-003   1.4156514e-001   3.1970344e-001   2.7033862e-001
  4.9821034e+001   3.1281283e+000   4.3720933e+006   3.1967998e-001   2.7014585e-001   9.7212142e+002   9.3519797e+008   1.0286781e-003   1.4039960e-001   3.1970345e-001   2.7014545e-001
  4.9915134e+001   3.1281281e+000   4.1889421e+006   3.1968001e-001   2.6993644e-001   9.8786027e+002   9.0351073e+008   1.0122889e-003   1.3912619e-001   3.1970345e-001   2.6993605e-001
  5.0009227e+001   3.1281278e+000   5.0311525e+005   3.1968004e-001   2.6834769e-001   1.0039562e+003   1.4315235e+008   9.9605934e-004   1.3167916e-001   3.1970346e-001   2.6834730e-001
  5.0103193e+001   3.1281276e+000   3.5949407e+005   3.1968006e-001   2.6801919e-001   1.0429565e+003   1.0443981e+008   9.5881274e-004   1.3016637e-001   3.1970346e-001   2.6801880e-001
  5.0244150e+001   3.1281272e+000   8.2759960e+004   3.1968009e-001   2.6736304e-001   1.0887594e+003   4.2873553e+007   9.1847654e-004   1.2790584e-001   3.1970346e-001   2.6736265e-001
  5.0302911e+001   3.1281271e+000   4.1903022e+004   3.1968011e-001   2.6719228e-001   1.1067851e+003   1.8623818e+007   9.0351772e-004   1.2702282e-001   3.1970346e-001   2.6719189e-001
  5.0468178e+001   3.1281267e+000   1.3290761e+004   3.1968015e-001   2.6671214e-001   1.1516042e+003   5.8228719e+006   8.6835390e-004   1.2435566e-001   3.1970347e-001   2.6671175e-001
  5.0579448e+001   3.1281264e+000   7.8944672e+003   3.1968018e-001   2.6639589e-001   1.1807626e+003   3.6321029e+006   8.4691032e-004   1.2247359e-001   3.1970347e-001   2.6639550e-001
  5.0690602e+001   3.1281261e+000   5.2754712e+003   3.1968020e-001   2.6608536e-001   1.2101928e+003   2.5521053e+006   8.2631463e-004   1.2059981e-001   3.1970347e-001   2.6608497e-001
  5.0801624e+001   3.1281259e+000   3.8001246e+003   3.1968023e-001   2.6577888e-001   1.2393159e+003   2.9756343e+006   8.0689678e-004   1.1876744e-001   3.1970347e-001   2.6577850e-001
  5.0945823e+001   3.1281256e+000   2.2084389e+003   3.1968026e-001   2.6539123e-001   1.2820836e+003   1.4480642e+006   7.7998036e-004   1.1654505e-001   3.1970347e-001   2.6539085e-001
  5.1015049e+001   3.1281254e+000   1.7881318e+003   3.1968028e-001   2.6520573e-001   1.3022076e+003   1.6647435e+006   7.6792671e-004   1.1547773e-001   3.1970347e-001   2.6520535e-001
  5.1101583e+001   3.1281252e+000   1.4305136e+003   3.1968030e-001   2.6497528e-001   1.3270449e+003   1.2060857e+006   7.5355400e-004   1.1412313e-001   3.1970347e-001   2.6497490e-001
  5.1257343e+001   3.1281247e+000   1.0320476e+003   3.1968035e-001   2.6353455e-001   1.3988799e+003   1.0318807e+006   7.1485766e-004   1.0720826e-001   3.1970348e-001   2.6353417e-001
  5.1365510e+001   3.1281248e+000   8.5942600e+002   3.1968034e-001   2.6320080e-001   1.4455072e+003   9.9418143e+005   6.9179871e-004   1.0528177e-001   3.1970346e-001   2.6320042e-001
  5.1500719e+001   3.1281245e+000   7.1140223e+002   3.1968037e-001   2.6278600e-001   1.4976318e+003   9.6509508e+005   6.6772086e-004   1.0274651e-001   3.1970345e-001   2.6278562e-001
  5.1669729e+001   3.1281243e+000   5.8969729e+002   3.1968039e-001   2.6227611e-001   1.5575534e+003   9.3879256e+005   6.4203258e-004   9.9569083e-002   3.1970343e-001   2.6227573e-001
  5.1804938e+001   3.1281241e+000   5.2342980e+002   3.1968041e-001   2.6187512e-001   1.6081086e+003   9.2606990e+005   6.2184853e-004   9.7182512e-002   3.1970342e-001   2.6187474e-001
  5.1913105e+001   3.1281240e+000   4.8238185e+002   3.1968043e-001   2.6156167e-001   1.6504215e+003   9.1681535e+005   6.0590583e-004   9.5392448e-002   3.1970341e-001   2.6156130e-001
  5.2048313e+001   3.1281238e+000   4.3991586e+002   3.1968044e-001   2.6117205e-001   1.7025488e+003   9.0390214e+005   5.8735469e-004   9.3141325e-002   3.1970339e-001   2.6117168e-001
  5.2156480e+001   3.1281237e+000   4.0596312e+002   3.1968046e-001   2.6086529e-001   1.7453066e+003   8.9556257e+005   5.7296524e-004   9.1396666e-002   3.1970338e-001   2.6086491e-001
  5.2291689e+001   3.1281235e+000   3.6867235e+002   3.1968048e-001   2.6048223e-001   1.8005182e+003   8.8651906e+005   5.5539565e-004   8.9179436e-002   3.1970337e-001   2.6048185e-001
  5.2460700e+001   3.1281233e+000   3.2630588e+002   3.1968050e-001   2.6000177e-001   1.8633262e+003   8.7618706e+005   5.3667469e-004   8.6372730e-002   3.1970335e-001   2.6000139e-001
  5.2595908e+001   3.1281230e+000   2.0570917e+002   3.1968052e-001   2.5803627e-001   1.9207391e+003   8.1347575e+005   5.2063290e-004   7.5755336e-002   3.1970334e-001   2.5803590e-001
  5.2704075e+001   3.1281228e+000   1.9358537e+002   3.1968055e-001   2.5770088e-001   2.0345494e+003   8.0029230e+005   4.9150931e-004   7.3703498e-002   3.1970335e-001   2.5770051e-001
  5.2839284e+001   3.1281224e+000   1.8243502e+002   3.1968059e-001   2.5727638e-001   2.1380167e+003   7.8213561e+005   4.6772320e-004   7.1240130e-002   3.1970336e-001   2.5727602e-001
  5.3008295e+001   3.1281219e+000   1.7298410e+002   3.1968064e-001   2.5676523e-001   2.2419946e+003   7.6054882e+005   4.4603140e-004   6.8151985e-002   3.1970337e-001   2.5676487e-001
  5.3219558e+001   3.1281212e+000   1.6441251e+002   3.1968071e-001   2.5612081e-001   2.3534930e+003   7.4298951e+005   4.2490034e-004   6.4390323e-002   3.1970340e-001   2.5612045e-001
  5.3483637e+001   3.1281202e+000   1.5544921e+002   3.1968081e-001   2.5531699e-001   2.4916290e+003   7.1694661e+005   4.0134387e-004   5.9869878e-002   3.1970343e-001   2.5531663e-001
  5.3813736e+001   3.1281194e+000   1.3607264e+002   3.1968089e-001   2.5430319e-001   2.6463865e+003   6.8475845e+005   3.7787375e-004   5.4333028e-002   3.1970344e-001   2.5430283e-001
  5.4077816e+001   3.1281187e+000   1.2357434e+002   3.1968097e-001   2.5353009e-001   2.7842830e+003   6.6367314e+005   3.5915889e-004   5.0473846e-002   3.1970346e-001   2.5352973e-001
  5.4407915e+001   3.1281180e+000   1.0058040e+002   3.1968104e-001   2.5257089e-001   2.9486885e+003   6.3048374e+005   3.3913382e-004   4.5172602e-002   3.1970346e-001   2.5257053e-001
  5.4671994e+001   3.1281174e+000   9.3018623e+001   3.1968110e-001   2.5182577e-001   3.0883545e+003   6.0915935e+005   3.2379703e-004   4.1405666e-002   3.1970347e-001   2.5182542e-001
  5.5002093e+001   3.1281159e+000   8.4691446e+001   3.1968125e-001   2.5087940e-001   3.2437412e+003   5.8299817e+005   3.0828600e-004   3.6686828e-002   3.1970355e-001   2.5087906e-001
  5.5266172e+001   3.1281153e+000   7.8907552e+001   3.1968131e-001   2.5015988e-001   3.3754891e+003   5.6376712e+005   2.9625336e-004   3.3571488e-002   3.1970356e-001   2.5015953e-001
  5.5596272e+001   3.1281157e+000   6.9349036e+001   3.1968127e-001   2.4926135e-001   3.5184241e+003   5.4202069e+005   2.8421815e-004   2.9621772e-002   3.1970345e-001   2.4926101e-001
  5.5860351e+001   3.1281151e+000   6.3730677e+001   3.1968133e-001   2.4857210e-001   3.6327181e+003   5.2462373e+005   2.7527597e-004   2.6682319e-002   3.1970346e-001   2.4857176e-001
  5.6190450e+001   3.1281142e+000   5.9574571e+001   3.1968142e-001   2.4771005e-001   3.7673191e+003   5.0031600e+005   2.6544075e-004   2.2573539e-002   3.1970348e-001   2.4770971e-001
  5.6454529e+001   3.1281137e+000   5.7470910e+001   3.1968148e-001   2.4705214e-001   3.8681223e+003   4.8209628e+005   2.5852337e-004   1.9140753e-002   3.1970348e-001   2.4705180e-001
  5.6784628e+001   3.1281126e+000   5.4833249e+001   3.1968159e-001   2.4621066e-001   3.9872107e+003   4.6188872e+005   2.5080189e-004   1.4631102e-002   3.1970352e-001   2.4621032e-001
  5.7162320e+001   3.1281117e+000   5.1942025e+001   3.1968168e-001   2.4527082e-001   4.0945027e+003   4.3945554e+005   2.4422990e-004   9.9817137e-003   3.1970354e-001   2.4527048e-001
  5.7464472e+001   3.1281124e+000   5.0212954e+001   3.1968161e-001   2.4454852e-001   4.1771263e+003   4.2455712e+005   2.3939903e-004   6.9463683e-003   3.1970342e-001   2.4454819e-001
  5.7842164e+001   3.1281112e+000   4.7151351e+001   3.1968173e-001   2.4364432e-001   4.2675354e+003   4.0512301e+005   2.3432729e-004   4.2769304e-003   3.1970346e-001   2.4364399e-001
  5.8144317e+001   3.1281103e+000   4.5205876e+001   3.1968182e-001   2.4294343e-001   4.3279362e+003   3.9331539e+005   2.3105701e-004   2.8909030e-003   3.1970349e-001   2.4294310e-001
  5.8522008e+001   3.1281092e+000   4.1293494e+001   3.1968194e-001   2.4206281e-001   4.3897786e+003   3.7480496e+005   2.2780192e-004   1.8497917e-003   3.1970353e-001   2.4206249e-001
  5.8824161e+001   3.1281083e+000   3.9930975e+001   3.1968202e-001   2.4138972e-001   4.4347069e+003   3.6212464e+005   2.2549405e-004   1.3663375e-003   3.1970356e-001   2.4138939e-001
  5.9201852e+001   3.1281073e+000   3.8339508e+001   3.1968213e-001   2.4054424e-001   4.4874351e+003   3.4667094e+005   2.2284445e-004   1.0064476e-003   3.1970359e-001   2.4054392e-001
  5.9504005e+001   3.1281066e+000   3.7296755e+001   3.1968220e-001   2.3990200e-001   4.5222892e+003   3.3510694e+005   2.2112694e-004   8.9781395e-004   3.1970361e-001   2.3990167e-001
  5.9881696e+001   3.1281056e+000   3.6116554e+001   3.1968230e-001   2.3908803e-001   4.5626340e+003   3.2060859e+005   2.1917164e-004   7.7571276e-004   3.1970364e-001   2.3908771e-001
  6.0183849e+001   3.1281048e+000   3.5325761e+001   3.1968238e-001   2.3847137e-001   4.5964625e+003   3.1121254e+005   2.1755861e-004   6.7494089e-004   3.1970366e-001   2.3847106e-001
  6.0561540e+001   3.1281038e+000   3.4115532e+001   3.1968248e-001   2.3768937e-001   4.6315899e+003   2.9789318e+005   2.1590858e-004   5.9301261e-004   3.1970368e-001   2.3768905e-001
  6.0863693e+001   3.1281031e+000   3.2958644e+001   3.1968255e-001   2.3708397e-001   4.6582761e+003   2.8827768e+005   2.1467169e-004   5.3823472e-004   3.1970370e-001   2.3708366e-001
  6.1241384e+001   3.1281022e+000   3.1265787e+001   3.1968265e-001   2.3632721e-001   4.6892540e+003   2.7780670e+005   2.1325354e-004   4.9231190e-004   3.1970372e-001   2.3632690e-001
  6.1543537e+001   3.1281015e+000   3.0139762e+001   3.1968272e-001   2.3574463e-001   4.7120835e+003   2.6920232e+005   2.1222035e-004   4.6383463e-004   3.1970373e-001   2.3574432e-001
  6.1921228e+001   3.1281007e+000   2.9126040e+001   3.1968280e-001   2.3500697e-001   4.7361670e+003   2.5959430e+005   2.1114120e-004   4.3528562e-004   3.1970374e-001   2.3500667e-001
  6.2223381e+001   3.1281001e+000   2.8476214e+001   3.1968286e-001   2.3444137e-001   4.7561086e+003   2.5253494e+005   2.1025592e-004   4.1771494e-004   3.1970375e-001   2.3444106e-001
  6.2601072e+001   3.1280994e+000   2.7759810e+001   3.1968294e-001   2.3373774e-001   4.7778536e+003   2.4435057e+005   2.0929900e-004   4.0108657e-004   3.1970376e-001   2.3373743e-001
  6.2903225e+001   3.1280988e+000   2.7284268e+001   3.1968300e-001   2.3319362e-001   4.7948956e+003   2.3797954e+005   2.0855512e-004   3.9007199e-004   3.1970376e-001   2.3319332e-001
  6.3280916e+001   3.1280980e+000   2.6612782e+001   3.1968308e-001   2.3249711e-001   4.8145482e+003   2.3015335e+005   2.0770381e-004   3.7615864e-004   3.1970377e-001   2.3249681e-001
  6.3583069e+001   3.1280975e+000   2.6141353e+001   3.1968313e-001   2.3196255e-001   4.8298430e+003   2.2478758e+005   2.0704607e-004   3.6690111e-004   3.1970377e-001   2.3196225e-001
  6.3960761e+001   3.1280968e+000   2.5213410e+001   3.1968320e-001   2.3128304e-001   4.8490103e+003   2.1803534e+005   2.0622765e-004   3.5206790e-004   3.1970378e-001   2.3128274e-001
  6.4351588e+001   3.1280961e+000   2.4584894e+001   3.1968327e-001   2.3059239e-001   4.8682263e+003   2.1202862e+005   2.0541362e-004   3.4082030e-004   3.1970378e-001   2.3059209e-001
  6.4664251e+001   3.1280958e+000   2.4105952e+001   3.1968331e-001   2.3006170e-001   4.8833388e+003   2.0704595e+005   2.0477793e-004   3.3315126e-004   3.1970376e-001   2.3006141e-001
  6.5055078e+001   3.1280952e+000   2.3574563e+001   3.1968337e-001   2.2939760e-001   4.8999003e+003   2.0089915e+005   2.0408578e-004   3.2409373e-004   3.1970376e-001   2.2939731e-001
  6.5367741e+001   3.1280947e+000   2.3141601e+001   3.1968342e-001   2.2888601e-001   4.9136376e+003   1.9584375e+005   2.0351521e-004   3.1742915e-004   3.1970376e-001   2.2888572e-001
  6.5758568e+001   3.1280941e+000   2.2691427e+001   3.1968347e-001   2.2824227e-001   4.9310022e+003   1.9021646e+005   2.0279853e-004   3.0948380e-004   3.1970375e-001   2.2824198e-001
  6.6071231e+001   3.1280902e+000   2.2307675e+001   3.1968388e-001   2.2774269e-001   4.9446932e+003   1.8637062e+005   2.0223701e-004   3.0271657e-004   3.1970410e-001   2.2774240e-001
  6.6462059e+001   3.1280897e+000   2.1556220e+001   3.1968393e-001   2.2711724e-001   4.9604036e+003   1.8167973e+005   2.0159650e-004   2.9586357e-004   3.1970409e-001   2.2711696e-001
  6.6774721e+001   3.1280893e+000   2.1086733e+001   3.1968397e-001   2.2662943e-001   4.9719639e+003   1.7834171e+005   2.0112777e-004   2.9087005e-004   3.1970408e-001   2.2662914e-001
  6.7165549e+001   3.1280888e+000   2.0700764e+001   3.1968402e-001   2.2602115e-001   4.9856921e+003   1.7399735e+005   2.0057396e-004   2.8451545e-004   3.1970407e-001   2.2602087e-001
  6.7478211e+001   3.1280884e+000   2.0412253e+001   3.1968405e-001   2.2553694e-001   4.9962712e+003   1.7071799e+005   2.0014926e-004   2.7999796e-004   3.1970405e-001   2.2553666e-001
  6.7869039e+001   3.1280880e+000   2.0066266e+001   3.1968410e-001   2.2493179e-001   5.0089299e+003   1.6655824e+005   1.9964344e-004   2.7429478e-004   3.1970403e-001   2.2493151e-001
  6.8181701e+001   3.1280876e+000   1.9860433e+001   3.1968414e-001   2.2446619e-001   5.0185028e+003   1.6344393e+005   1.9926262e-004   2.7034582e-004   3.1970402e-001   2.2446592e-001
  6.8572529e+001   3.1280872e+000   1.9585706e+001   3.1968418e-001   2.2388061e-001   5.0302033e+003   1.5975643e+005   1.9879912e-004   2.6582114e-004   3.1970401e-001   2.2388033e-001
  6.8970577e+001   3.1280868e+000   1.9242344e+001   3.1968422e-001   2.2329503e-001   5.0417996e+003   1.5640586e+005   1.9834188e-004   2.6113366e-004   3.1970399e-001   2.2329475e-001
  6.9289016e+001   3.1280866e+000   1.8952684e+001   3.1968425e-001   2.2284692e-001   5.0505113e+003   1.5370330e+005   1.9799975e-004   2.5782234e-004   3.1970396e-001   2.2284665e-001
  6.9686494e+001   3.1280861e+000   1.8675851e+001   3.1968429e-001   2.2227990e-001   5.0611062e+003   1.5023549e+005   1.9758526e-004   2.5333287e-004   3.1970395e-001   2.2227963e-001
  7.0004476e+001   3.1280857e+000   1.8475770e+001   3.1968433e-001   2.2184002e-001   5.0695413e+003   1.4774585e+005   1.9725651e-004   2.4992186e-004   3.1970394e-001   2.2183975e-001
  7.0401498e+001   3.1280853e+000   1.8244722e+001   3.1968438e-001   2.2128606e-001   5.0794172e+003   1.4469616e+005   1.9687298e-004   2.4597693e-004   3.1970393e-001   2.2128579e-001
  7.0719115e+001   3.1280849e+000   1.8068814e+001   3.1968442e-001   2.2085934e-001   5.0871040e+003   1.4231967e+005   1.9657550e-004   2.4330189e-004   3.1970392e-001   2.2085907e-001
  7.1115764e+001   3.1280844e+000   1.7880402e+001   3.1968447e-001   2.2032120e-001   5.0964728e+003   1.3952223e+005   1.9621413e-004   2.3963591e-004   3.1970391e-001   2.2032093e-001
  7.1433083e+001   3.1280840e+000   1.7736588e+001   3.1968451e-001   2.1990305e-001   5.1038032e+003   1.3749507e+005   1.9593232e-004   2.3696201e-004   3.1970391e-001   2.1990278e-001
  7.1829444e+001   3.1280835e+000   1.7466078e+001   3.1968456e-001   2.1937589e-001   5.1123710e+003   1.3487221e+005   1.9560396e-004   2.3380177e-004   3.1970390e-001   2.1937563e-001
  7.2146532e+001   3.1280831e+000   1.7270609e+001   3.1968460e-001   2.1896751e-001   5.1193570e+003   1.3275422e+005   1.9533703e-004   2.3131343e-004   3.1970390e-001   2.1896725e-001
  7.2542688e+001   3.1280826e+000   1.7068395e+001   3.1968465e-001   2.1845618e-001   5.1274005e+003   1.3022167e+005   1.9503060e-004   2.2832239e-004   3.1970389e-001   2.1845591e-001
  7.2859612e+001   3.1280822e+000   1.6937041e+001   3.1968469e-001   2.1805799e-001   5.1337964e+003   1.2838188e+005   1.9478762e-004   2.2602098e-004   3.1970389e-001   2.1805773e-001
  7.3255642e+001   3.1280818e+000   1.6771521e+001   3.1968474e-001   2.1755248e-001   5.1410231e+003   1.2605159e+005   1.9451381e-004   2.2331136e-004   3.1970387e-001   2.1755222e-001
  7.3572466e+001   3.1280814e+000   1.6663552e+001   3.1968478e-001   2.1716098e-001   5.1469855e+003   1.2425090e+005   1.9428848e-004   2.2117410e-004   3.1970387e-001   2.1716073e-001
  7.3968451e+001   3.1280809e+000   1.6522210e+001   3.1968482e-001   2.1667245e-001   5.1538672e+003   1.2201062e+005   1.9402906e-004   2.1878514e-004   3.1970386e-001   2.1667219e-001
  7.4364443e+001   3.1280806e+000   1.6335046e+001   3.1968486e-001   2.1618837e-001   5.1606850e+003   1.1989845e+005   1.9377273e-004   2.1636733e-004   3.1970385e-001   2.1618811e-001
  7.4681237e+001   3.1280802e+000   1.6208903e+001   3.1968490e-001   2.1581233e-001   5.1660374e+003   1.1826529e+005   1.9357196e-004   2.1450649e-004   3.1970385e-001   2.1581208e-001
  7.5077230e+001   3.1280798e+000   1.6069585e+001   3.1968494e-001   2.1533685e-001   5.1720809e+003   1.1628814e+005   1.9334578e-004   2.1236019e-004   3.1970383e-001   2.1533659e-001
  7.5473371e+001   3.1280795e+000   1.5938811e+001   3.1968497e-001   2.1486401e-001   5.1781742e+003   1.1438937e+005   1.9311826e-004   2.1022870e-004   3.1970381e-001   2.1486376e-001
  7.5790283e+001   3.1280791e+000   1.5838495e+001   3.1968501e-001   2.1449744e-001   5.1830588e+003   1.1293456e+005   1.9293626e-004   2.0861414e-004   3.1970381e-001   2.1449719e-001
  7.6186424e+001   3.1280788e+000   1.5729070e+001   3.1968504e-001   2.1403638e-001   5.1885900e+003   1.1114450e+005   1.9273059e-004   2.0666880e-004   3.1970379e-001   2.1403613e-001
  7.6582903e+001   3.1280786e+000   1.5623115e+001   3.1968507e-001   2.1358010e-001   5.1940162e+003   1.0942453e+005   1.9252924e-004   2.0477486e-004   3.1970377e-001   2.1357985e-001
  7.6900086e+001   3.1280782e+000   1.5519385e+001   3.1968510e-001   2.1322397e-001   5.1981604e+003   1.0807748e+005   1.9237575e-004   2.0339214e-004   3.1970376e-001   2.1322372e-001
  7.7296564e+001   3.1280780e+000   1.5382586e+001   3.1968513e-001   2.1277849e-001   5.2031924e+003   1.0643578e+005   1.9218970e-004   2.0160733e-004   3.1970374e-001   2.1277824e-001
  7.7693568e+001   3.1280778e+000   1.5274831e+001   3.1968515e-001   2.1233754e-001   5.2080886e+003   1.0486117e+005   1.9200902e-004   1.9987386e-004   3.1970371e-001   2.1233729e-001
  7.8011171e+001   3.1280775e+000   1.5203627e+001   3.1968518e-001   2.1198954e-001   5.2119046e+003   1.0358191e+005   1.9186844e-004   1.9858368e-004   3.1970370e-001   2.1198929e-001
  7.8408175e+001   3.1280773e+000   1.5115872e+001   3.1968520e-001   2.1155615e-001   5.2162482e+003   1.0207805e+005   1.9170867e-004   1.9701882e-004   3.1970367e-001   2.1155591e-001
  7.8805891e+001   3.1280772e+000   1.5035158e+001   3.1968520e-001   2.1112580e-001   5.2208196e+003   1.0059151e+005   1.9154081e-004   1.9546543e-004   3.1970363e-001   2.1112556e-001
  7.9124063e+001   3.1280770e+000   1.4972057e+001   3.1968523e-001   2.1078687e-001   5.2243476e+003   9.9411730e+004   1.9141146e-004   1.9423743e-004   3.1970362e-001   2.1078663e-001
  7.9521779e+001   3.1280768e+000   1.4858267e+001   3.1968525e-001   2.1036323e-001   5.2282704e+003   9.7964969e+004   1.9126784e-004   1.9281427e-004   3.1970359e-001   2.1036299e-001
  7.9920395e+001   3.1280768e+000   1.4751664e+001   3.1968525e-001   2.0994488e-001   5.2320626e+003   9.6602746e+004   1.9112921e-004   1.9143713e-004   3.1970355e-001   2.0994464e-001
  8.0239288e+001   3.1280766e+000   1.4685012e+001   3.1968527e-001   2.0961402e-001   5.2349893e+003   9.5500476e+004   1.9102236e-004   1.9037236e-004   3.1970353e-001   2.0961378e-001
  8.0637904e+001   3.1280765e+000   1.4605979e+001   3.1968528e-001   2.0920112e-001   5.2386479e+003   9.4131800e+004   1.9088895e-004   1.8903011e-004   3.1970350e-001   2.0920088e-001
  8.1037608e+001   3.1280765e+000   1.4530779e+001   3.1968527e-001   2.0879071e-001   5.2421316e+003   9.2821035e+004   1.9076209e-004   1.8778153e-004   3.1970345e-001   2.0879047e-001
  8.1357371e+001   3.1280763e+000   1.4473887e+001   3.1968529e-001   2.0846881e-001   5.2449077e+003   9.1789385e+004   1.9066112e-004   1.8678321e-004   3.1970343e-001   2.0846858e-001
  8.1757075e+001   3.1280763e+000   1.4393863e+001   3.1968529e-001   2.0806728e-001   5.2482498e+003   9.0510857e+004   1.9053971e-004   1.8559183e-004   3.1970338e-001   2.0806704e-001
  8.2158056e+001   3.1280764e+000   1.4298222e+001   3.1968528e-001   2.0766486e-001   5.2515193e+003   8.9249602e+004   1.9042108e-004   1.8441875e-004   3.1970333e-001   2.0766462e-001
  8.2559540e+001   3.1280766e+000   1.4202472e+001   3.1968527e-001   2.0726780e-001   5.2545837e+003   8.8003094e+004   1.9031003e-004   1.8330450e-004   3.1970327e-001   2.0726757e-001
  8.2880727e+001   3.1280765e+000   1.4135047e+001   3.1968528e-001   2.0695567e-001   5.2570664e+003   8.7007555e+004   1.9022016e-004   1.8244468e-004   3.1970325e-001   2.0695544e-001
  8.3282211e+001   3.1280765e+000   1.4058343e+001   3.1968527e-001   2.0656458e-001   5.2599385e+003   8.5796223e+004   1.9011629e-004   1.8138806e-004   3.1970320e-001   2.0656435e-001
  8.3685233e+001   3.1280767e+000   1.3997013e+001   3.1968525e-001   2.0617556e-001   5.2628342e+003   8.4599736e+004   1.9001169e-004   1.8035217e-004   3.1970314e-001   2.0617533e-001
  8.4088852e+001   3.1280769e+000   1.3931823e+001   3.1968523e-001   2.0578798e-001   5.2657241e+003   8.3407623e+004   1.8990740e-004   1.7933886e-004   3.1970308e-001   2.0578775e-001
  8.4493093e+001   3.1280772e+000   1.3872099e+001   3.1968521e-001   2.0540359e-001   5.2684846e+003   8.2205690e+004   1.8980790e-004   1.7834504e-004   3.1970301e-001   2.0540336e-001
  8.4897982e+001   3.1280774e+000   1.3803097e+001   3.1968518e-001   2.0502306e-001   5.2710905e+003   8.1040614e+004   1.8971407e-004   1.7739845e-004   3.1970295e-001   2.0502283e-001
  8.5303545e+001   3.1280777e+000   1.3729085e+001   3.1968516e-001   2.0464493e-001   5.2736012e+003   7.9873368e+004   1.8962374e-004   1.7649304e-004   3.1970287e-001   2.0464470e-001
  8.5709807e+001   3.1280779e+000   1.3671173e+001   3.1968513e-001   2.0427155e-001   5.2760301e+003   7.8730399e+004   1.8953645e-004   1.7557942e-004   3.1970280e-001   2.0427133e-001
  8.6116797e+001   3.1280782e+000   1.3608794e+001   3.1968510e-001   2.0389837e-001   5.2784171e+003   7.7588450e+004   1.8945074e-004   1.7470067e-004   3.1970273e-001   2.0389814e-001
  8.6524537e+001   3.1280786e+000   1.3547329e+001   3.1968507e-001   2.0352719e-001   5.2806480e+003   7.6457967e+004   1.8937070e-004   1.7380988e-004   3.1970265e-001   2.0352696e-001
  8.6933056e+001   3.1280789e+000   1.3496808e+001   3.1968503e-001   2.0315869e-001   5.2828414e+003   7.5331253e+004   1.8929207e-004   1.7294056e-004   3.1970258e-001   2.0315847e-001
  8.7342380e+001   3.1280793e+000   1.3441317e+001   3.1968499e-001   2.0279279e-001   5.2849300e+003   7.4216467e+004   1.8921727e-004   1.7210941e-004   3.1970250e-001   2.0279257e-001
  8.7752535e+001   3.1280797e+000   1.3368550e+001   3.1968495e-001   2.0243062e-001   5.2870268e+003   7.3099617e+004   1.8914222e-004   1.7127784e-004   3.1970242e-001   2.0243039e-001
  8.8163548e+001   3.1280801e+000   1.3310490e+001   3.1968491e-001   2.0207027e-001   5.2890403e+003   7.1988338e+004   1.8907022e-004   1.7049094e-004   3.1970233e-001   2.0207005e-001
  8.8575448e+001   3.1280806e+000   1.3257566e+001   3.1968486e-001   2.0171262e-001   5.2909672e+003   7.0894008e+004   1.8900136e-004   1.6971229e-004   3.1970225e-001   2.0171240e-001
  8.8988262e+001   3.1280810e+000   1.3203938e+001   3.1968481e-001   2.0135682e-001   5.2928098e+003   6.9804963e+004   1.8893556e-004   1.6895156e-004   3.1970216e-001   2.0135660e-001
  8.9402017e+001   3.1280815e+000   1.3153662e+001   3.1968476e-001   2.0100237e-001   5.2946259e+003   6.8729564e+004   1.8887076e-004   1.6821073e-004   3.1970207e-001   2.0100215e-001
  8.9816611e+001   3.1280821e+000   1.3106417e+001   3.1968471e-001   2.0064997e-001   5.2963912e+003   6.7662346e+004   1.8880781e-004   1.6747416e-004   3.1970198e-001   2.0064975e-001
  9.0231498e+001   3.1280826e+000   1.3061368e+001   3.1968465e-001   2.0030047e-001   5.2980341e+003   6.6592896e+004   1.8874926e-004   1.6676423e-004   3.1970188e-001   2.0030026e-001
  9.0646675e+001   3.1280831e+000   1.3002780e+001   3.1968460e-001   1.9995350e-001   5.2996143e+003   6.5530132e+004   1.8869298e-004   1.6608625e-004   3.1970179e-001   1.9995328e-001
  9.1062141e+001   3.1280837e+000   1.2951427e+001   3.1968454e-001   1.9960972e-001   5.3011277e+003   6.4482550e+004   1.8863911e-004   1.6542265e-004   3.1970169e-001   1.9960950e-001
  9.1477891e+001   3.1280843e+000   1.2905122e+001   3.1968448e-001   1.9926962e-001   5.3026532e+003   6.3440343e+004   1.8858484e-004   1.6477614e-004   3.1970160e-001   1.9926941e-001
  9.1893926e+001   3.1280849e+000   1.2861987e+001   3.1968442e-001   1.9893090e-001   5.3040863e+003   6.2411306e+004   1.8853388e-004   1.6415285e-004   3.1970150e-001   1.9893069e-001
  9.2310241e+001   3.1280855e+000   1.2820464e+001   3.1968436e-001   1.9859469e-001   5.3054434e+003   6.1379125e+004   1.8848566e-004   1.6354402e-004   3.1970140e-001   1.9859448e-001
  9.2726835e+001   3.1280861e+000   1.2780610e+001   3.1968430e-001   1.9826029e-001   5.3067614e+003   6.0356493e+004   1.8843885e-004   1.6295835e-004   3.1970129e-001   1.9826008e-001
  9.3143707e+001   3.1280867e+000   1.2721312e+001   3.1968423e-001   1.9792875e-001   5.3080558e+003   5.9349528e+004   1.8839290e-004   1.6237283e-004   3.1970119e-001   1.9792854e-001
  9.3560853e+001   3.1280874e+000   1.2672336e+001   3.1968417e-001   1.9759965e-001   5.3093477e+003   5.8353572e+004   1.8834706e-004   1.6173335e-004   3.1970109e-001   1.9759944e-001
  9.3978272e+001   3.1280878e+000   1.2571686e+001   3.1968412e-001   1.9727470e-001   5.3105363e+003   5.7370328e+004   1.8830490e-004   1.6111920e-004   3.1970101e-001   1.9727449e-001
  9.4395952e+001   3.1280882e+000   1.2531490e+001   3.1968408e-001   1.9695052e-001   5.3117364e+003   5.6403221e+004   1.8826235e-004   1.6052830e-004   3.1970092e-001   1.9695031e-001
  9.4813898e+001   3.1280887e+000   1.2486574e+001   3.1968403e-001   1.9662850e-001   5.3128707e+003   5.5440108e+004   1.8822216e-004   1.5994387e-004   3.1970085e-001   1.9662829e-001
  9.5232116e+001   3.1280891e+000   1.2445774e+001   3.1968399e-001   1.9630879e-001   5.3139957e+003   5.4478097e+004   1.8818231e-004   1.5938201e-004   3.1970077e-001   1.9630858e-001
  9.5650602e+001   3.1280895e+000   1.2406964e+001   3.1968394e-001   1.9598995e-001   5.3150810e+003   5.3533536e+004   1.8814389e-004   1.5883014e-004   3.1970069e-001   1.9598975e-001
  9.6069351e+001   3.1280899e+000   1.2339467e+001   3.1968390e-001   1.9567423e-001   5.3160924e+003   5.2599463e+004   1.8810809e-004   1.5831145e-004   3.1970061e-001   1.9567402e-001
  9.6488369e+001   3.1280904e+000   1.2298951e+001   3.1968386e-001   1.9536115e-001   5.3169842e+003   5.1679881e+004   1.8807654e-004   1.5780444e-004   3.1970053e-001   1.9536095e-001
  9.6907648e+001   3.1280908e+000   1.2257042e+001   3.1968382e-001   1.9505040e-001   5.3179610e+003   5.0771804e+004   1.8804200e-004   1.5729357e-004   3.1970045e-001   1.9505019e-001
  9.7327193e+001   3.1280912e+000   1.2220373e+001   3.1968377e-001   1.9474134e-001   5.3188641e+003   4.9878338e+004   1.8801007e-004   1.5680062e-004   3.1970038e-001   1.9474113e-001
  9.7746999e+001   3.1280916e+000   1.2184038e+001   3.1968373e-001   1.9443511e-001   5.3196809e+003   4.8991479e+004   1.8798120e-004   1.5632927e-004   3.1970030e-001   1.9443490e-001
  9.8167070e+001   3.1280920e+000   1.2149896e+001   3.1968369e-001   1.9412983e-001   5.3204814e+003   4.8120333e+004   1.8795292e-004   1.5586518e-004   3.1970023e-001   1.9412963e-001
  9.8587406e+001   3.1280923e+000   1.2116295e+001   3.1968366e-001   1.9382764e-001   5.3212680e+003   4.7259750e+004   1.8792514e-004   1.5541194e-004   3.1970016e-001   1.9382744e-001
  9.9008073e+001   3.1280928e+000   1.2055179e+001   3.1968361e-001   1.9352640e-001   5.3220473e+003   4.6413008e+004   1.8789762e-004   1.5495252e-004   3.1970008e-001   1.9352620e-001
  9.9428949e+001   3.1280931e+000   1.2019589e+001   3.1968358e-001   1.9322696e-001   5.3227515e+003   4.5583590e+004   1.8787276e-004   1.5452938e-004   3.1970001e-001   1.9322676e-001
  9.9850143e+001   3.1280936e+000   1.1985465e+001   3.1968353e-001   1.9293033e-001   5.3234053e+003   4.4766761e+004   1.8784968e-004   1.5410705e-004   3.1969993e-001   1.9293013e-001
  1.0027154e+002   3.1280940e+000   1.1950201e+001   3.1968349e-001   1.9263518e-001   5.3240274e+003   4.3967939e+004   1.8782773e-004   1.5369178e-004   3.1969986e-001   1.9263499e-001
  1.0069326e+002   3.1280944e+000   1.1917419e+001   3.1968345e-001   1.9234326e-001   5.3246072e+003   4.3185350e+004   1.8780728e-004   1.5317297e-004   3.1969978e-001   1.9234306e-001
  1.0111524e+002   3.1280947e+000   1.1886581e+001   3.1968341e-001   1.9205229e-001   5.3251423e+003   4.2421345e+004   1.8778841e-004   1.5267504e-004   3.1969971e-001   1.9205209e-001
  1.0153749e+002   3.1280951e+000   1.1855214e+001   3.1968338e-001   1.9176203e-001   5.3256845e+003   4.1630654e+004   1.8776929e-004   1.5219678e-004   3.1969964e-001   1.9176184e-001
  1.0195999e+002   3.1280955e+000   1.1817181e+001   3.1968334e-001   1.9147383e-001   5.3261758e+003   4.0886969e+004   1.8775197e-004   1.5172402e-004   3.1969957e-001   1.9147363e-001
  1.0238274e+002   3.1280958e+000   1.1778256e+001   3.1968330e-001   1.9118850e-001   5.3266233e+003   4.0148928e+004   1.8773620e-004   1.5126783e-004   3.1969950e-001   1.9118830e-001
  1.0280577e+002   3.1280961e+000   1.1746042e+001   3.1968327e-001   1.9090553e-001   5.3270258e+003   3.9434090e+004   1.8772201e-004   1.5083051e-004   3.1969943e-001   1.9090534e-001
  1.0322905e+002   3.1280965e+000   1.1716016e+001   3.1968323e-001   1.9062419e-001   5.3274342e+003   3.8735722e+004   1.8770762e-004   1.5039543e-004   3.1969936e-001   1.9062399e-001
  1.0365259e+002   3.1280968e+000   1.1687246e+001   3.1968320e-001   1.9034454e-001   5.3278333e+003   3.8033588e+004   1.8769356e-004   1.4996562e-004   3.1969929e-001   1.9034435e-001
  1.0407639e+002   3.1280972e+000   1.1659254e+001   3.1968316e-001   1.9006762e-001   5.3281603e+003   3.7364645e+004   1.8768204e-004   1.4955301e-004   3.1969922e-001   1.9006743e-001
  1.0450044e+002   3.1280975e+000   1.1631827e+001   3.1968313e-001   1.8979156e-001   5.3284673e+003   3.6708073e+004   1.8767123e-004   1.4915599e-004   3.1969916e-001   1.8979137e-001
  1.0492473e+002   3.1280978e+000   1.1603946e+001   3.1968310e-001   1.8951713e-001   5.3287752e+003   3.6034838e+004   1.8766038e-004   1.4876154e-004   3.1969909e-001   1.8951694e-001
  1.0534925e+002   3.1280981e+000   1.1571283e+001   3.1968307e-001   1.8924434e-001   5.3290856e+003   3.5397906e+004   1.8764945e-004   1.4838038e-004   3.1969903e-001   1.8924415e-001
  1.0577401e+002   3.1280984e+000   1.1543049e+001   3.1968304e-001   1.8897362e-001   5.3293628e+003   3.4772812e+004   1.8763969e-004   1.4800669e-004   3.1969897e-001   1.8897343e-001
  1.0619900e+002   3.1280987e+000   1.1516944e+001   3.1968301e-001   1.8870425e-001   5.3295609e+003   3.4138604e+004   1.8763272e-004   1.4764892e-004   3.1969890e-001   1.8870406e-001
  1.0662422e+002   3.1280990e+000   1.1491162e+001   3.1968298e-001   1.8843671e-001   5.3298246e+003   3.3533315e+004   1.8762344e-004   1.4728835e-004   3.1969884e-001   1.8843653e-001
  1.0704966e+002   3.1280993e+000   1.1466057e+001   3.1968295e-001   1.8817197e-001   5.3300605e+003   3.2943422e+004   1.8761513e-004   1.4693683e-004   3.1969878e-001   1.8817178e-001
  1.0747535e+002   3.1280996e+000   1.1441768e+001   3.1968292e-001   1.8790852e-001   5.3302597e+003   3.2363432e+004   1.8760812e-004   1.4659694e-004   3.1969872e-001   1.8790833e-001
  1.0790126e+002   3.1280999e+000   1.1416942e+001   3.1968289e-001   1.8764650e-001   5.3304152e+003   3.1781919e+004   1.8760265e-004   1.4627532e-004   3.1969866e-001   1.8764631e-001
  1.0832738e+002   3.1281001e+000   1.1388333e+001   3.1968286e-001   1.8738555e-001   5.3305186e+003   3.1225993e+004   1.8759901e-004   1.4596764e-004   3.1969860e-001   1.8738537e-001
  1.0875371e+002   3.1281004e+000   1.1362869e+001   3.1968284e-001   1.8712685e-001   5.3306092e+003   3.0681078e+004   1.8759582e-004   1.4565945e-004   3.1969854e-001   1.8712667e-001
  1.0918026e+002   3.1281007e+000   1.1339117e+001   3.1968280e-001   1.8687001e-001   5.3306980e+003   3.0146721e+004   1.8759269e-004   1.4536989e-004   3.1969848e-001   1.8686982e-001
  1.0960701e+002   3.1281009e+000   1.1315806e+001   3.1968278e-001   1.8661572e-001   5.3307961e+003   2.9619374e+004   1.8758924e-004   1.4506118e-004   3.1969843e-001   1.8661554e-001
  1.1003403e+002   3.1281012e+000   1.1293036e+001   3.1968275e-001   1.8636266e-001   5.3308489e+003   2.9111075e+004   1.8758739e-004   1.4476952e-004   3.1969837e-001   1.8636248e-001
  1.1046120e+002   3.1281014e+000   1.1270775e+001   3.1968273e-001   1.8611052e-001   5.3308898e+003   2.8611061e+004   1.8758595e-004   1.4449669e-004   3.1969832e-001   1.8611033e-001
  1.1088863e+002   3.1281017e+000   1.1247885e+001   3.1968270e-001   1.8585973e-001   5.3309110e+003   2.8121967e+004   1.8758520e-004   1.4422812e-004   3.1969826e-001   1.8585955e-001
  1.1131618e+002   3.1281019e+000   1.1224967e+001   3.1968268e-001   1.8561014e-001   5.3309256e+003   2.7646166e+004   1.8758469e-004   1.4396245e-004   3.1969821e-001   1.8560996e-001
  1.1174397e+002   3.1281020e+000   1.1199661e+001   3.1968267e-001   1.8536355e-001   5.3308937e+003   2.7181596e+004   1.8758581e-004   1.4371261e-004   3.1969816e-001   1.8536337e-001
  1.1217195e+002   3.1281023e+000   1.1177095e+001   3.1968264e-001   1.8511849e-001   5.3309062e+003   2.6726839e+004   1.8758537e-004   1.4346184e-004   3.1969811e-001   1.8511831e-001
  1.1260012e+002   3.1281025e+000   1.1155512e+001   3.1968262e-001   1.8487485e-001   5.3308965e+003   2.6284027e+004   1.8758571e-004   1.4321368e-004   3.1969806e-001   1.8487467e-001
  1.1302848e+002   3.1281026e+000   1.1134413e+001   3.1968260e-001   1.8463292e-001   5.3308607e+003   2.5851059e+004   1.8758697e-004   1.4297416e-004   3.1969801e-001   1.8463275e-001
  1.1345701e+002   3.1281029e+000   1.1113823e+001   3.1968258e-001   1.8439232e-001   5.3308441e+003   2.5427944e+004   1.8758755e-004   1.4259100e-004   3.1969795e-001   1.8439214e-001
  1.1388570e+002   3.1281032e+000   1.1093553e+001   3.1968255e-001   1.8415425e-001   5.3307972e+003   2.5013658e+004   1.8758920e-004   1.4223546e-004   3.1969790e-001   1.8415407e-001
  1.1431455e+002   3.1281034e+000   1.1072987e+001   3.1968253e-001   1.8391643e-001   5.3307388e+003   2.4609965e+004   1.8759126e-004   1.4189157e-004   3.1969785e-001   1.8391626e-001
  1.1474355e+002   3.1281035e+000   1.1053010e+001   3.1968251e-001   1.8367974e-001   5.3306735e+003   2.4215517e+004   1.8759356e-004   1.4155455e-004   3.1969780e-001   1.8367956e-001
  1.1517271e+002   3.1281037e+000   1.1030540e+001   3.1968250e-001   1.8344444e-001   5.3305975e+003   2.3828813e+004   1.8759623e-004   1.4122761e-004   3.1969776e-001   1.8344426e-001
  1.1560202e+002   3.1281039e+000   1.1009871e+001   3.1968248e-001   1.8321141e-001   5.3304888e+003   2.3452149e+004   1.8760006e-004   1.4090986e-004   3.1969771e-001   1.8321124e-001
  1.1603148e+002   3.1281041e+000   1.0989774e+001   3.1968245e-001   1.8297949e-001   5.3303950e+003   2.3082641e+004   1.8760336e-004   1.4059896e-004   3.1969766e-001   1.8297932e-001
  1.1646108e+002   3.1281044e+000   1.0970175e+001   3.1968243e-001   1.8274993e-001   5.3303053e+003   2.2721228e+004   1.8760652e-004   1.4029665e-004   3.1969761e-001   1.8274976e-001
  1.1689083e+002   3.1281046e+000   1.0950842e+001   3.1968240e-001   1.8252180e-001   5.3301646e+003   2.2369798e+004   1.8761147e-004   1.4000772e-004   3.1969755e-001   1.8252163e-001
  1.1732072e+002   3.1281048e+000   1.0932129e+001   3.1968238e-001   1.8229527e-001   5.3300299e+003   2.2025924e+004   1.8761621e-004   1.3972362e-004   3.1969751e-001   1.8229510e-001
  1.1775075e+002   3.1281050e+000   1.0913341e+001   3.1968236e-001   1.8206934e-001   5.3299071e+003   2.1688931e+004   1.8762053e-004   1.3944816e-004   3.1969746e-001   1.8206916e-001
  1.1818092e+002   3.1281052e+000   1.0894596e+001   3.1968235e-001   1.8184509e-001   5.3297830e+003   2.1360058e+004   1.8762490e-004   1.3916945e-004   3.1969742e-001   1.8184492e-001
  1.1861122e+002   3.1281054e+000   1.0876250e+001   3.1968233e-001   1.8162290e-001   5.3296502e+003   2.1039781e+004   1.8762957e-004   1.3890935e-004   3.1969737e-001   1.8162273e-001
  1.1904166e+002   3.1281056e+000   1.0855401e+001   3.1968230e-001   1.8140236e-001   5.3294892e+003   2.0726015e+004   1.8763524e-004   1.3865171e-004   3.1969732e-001   1.8140219e-001
  1.1947223e+002   3.1281059e+000   1.0836741e+001   3.1968228e-001   1.8118286e-001   5.3293301e+003   2.0420497e+004   1.8764085e-004   1.3840160e-004   3.1969727e-001   1.8118269e-001
  1.1990292e+002   3.1281061e+000   1.0818175e+001   3.1968225e-001   1.8096522e-001   5.3291471e+003   2.0120422e+004   1.8764729e-004   1.3816826e-004   3.1969721e-001   1.8096505e-001
  1.2033374e+002   3.1281063e+000   1.0800294e+001   3.1968223e-001   1.8074873e-001   5.3289305e+003   1.9827859e+004   1.8765491e-004   1.3793369e-004   3.1969716e-001   1.8074856e-001
  1.2076468e+002   3.1281066e+000   1.0782901e+001   3.1968220e-001   1.8053443e-001   5.3287111e+003   1.9542517e+004   1.8766264e-004   1.3771864e-004   3.1969711e-001   1.8053426e-001
  1.2119574e+002   3.1281068e+000   1.0765837e+001   3.1968218e-001   1.8032082e-001   5.3284727e+003   1.9263063e+004   1.8767104e-004   1.3750920e-004   3.1969706e-001   1.8032066e-001
