# Supplementary material for: Research on combustion and emissions of heavy duty diesel engines under low-speed and low-load conditions in low temperature environments
Source: PLoS One. 2025 Feb 21;20(2):e0318933. doi: 10.1371/journal.pone.0318933 (PMC11844864; doi:10.1371/journal.pone.0318933)
Supplement: S1 File — (ZIP) [file pone.0318933.s001.zip › 1000rpm_30%/4-gaibianpenyoudingshi/-1/passive.out]

# CONVERGE Release Build 2.3.20/  Jan 30, 2017        Run Date:Mon Mar 18 20:02:15 2024
# column       1                2                3                4                5                6                7                8 
#          Crank              NOX         NOX_Mean       NOX_StdDev       HIROY_SOOT  HIROY_SOOT_Mean HIROY_SOOT_StdDev       Total_Mass 
#          (DEG)             (kg)         (kg/m^3)         (kg/m^3)             (kg)         (kg/m^3)         (kg/m^3)             (kg) 
#
 -1.4600000e+002   0.0000000e+000   0.0000000e+000   0.0000000e+000   0.0000000e+000   0.0000000e+000   0.0000000e+000   3.7910448e-003 
 -1.4587230e+002   0.0000000e+000   0.0000000e+000   0.0000000e+000   0.0000000e+000   0.0000000e+000   0.0000000e+000   3.7910448e-003 
 -1.4579372e+002   0.0000000e+000   0.0000000e+000   0.0000000e+000   0.0000000e+000   0.0000000e+000   0.0000000e+000   3.7910448e-003 
 -1.4567094e+002   0.0000000e+000   0.0000000e+000   0.0000000e+000   0.0000000e+000   0.0000000e+000   0.0000000e+000   3.7910448e-003 
 -1.4558567e+002   0.0000000e+000   0.0000000e+000   0.0000000e+000   0.0000000e+000   0.0000000e+000   0.0000000e+000   3.7910448e-003 
 -1.4547909e+002   0.0000000e+000   0.0000000e+000   0.0000000e+000   0.0000000e+000   0.0000000e+000   0.0000000e+000   3.7910448e-003 
 -1.4534587e+002   0.0000000e+000   0.0000000e+000   0.0000000e+000   0.0000000e+000   0.0000000e+000   0.0000000e+000   3.7910448e-003 
 -1.4517933e+002   0.0000000e+000   0.0000000e+000   0.0000000e+000   0.0000000e+000   0.0000000e+000   0.0000000e+000   3.7910448e-003 
 -1.4497117e+002   0.0000000e+000   0.0000000e+000   0.0000000e+000   0.0000000e+000   0.0000000e+000   0.0000000e+000   3.7910448e-003 
 -1.4471096e+002   0.0000000e+000   0.0000000e+000   0.0000000e+000   0.0000000e+000   0.0000000e+000   0.0000000e+000   3.7910448e-003 
 -1.4438570e+002   0.0000000e+000   0.0000000e+000   0.0000000e+000   0.0000000e+000   0.0000000e+000   0.0000000e+000   3.7910448e-003 
 -1.4397912e+002   0.0000000e+000   0.0000000e+000   0.0000000e+000   0.0000000e+000   0.0000000e+000   0.0000000e+000   3.7910448e-003 
 -1.4347090e+002   0.0000000e+000   0.0000000e+000   0.0000000e+000   0.0000000e+000   0.0000000e+000   0.0000000e+000   3.7910448e-003 
 -1.4287090e+002   0.0000000e+000   0.0000000e+000   0.0000000e+000   0.0000000e+000   0.0000000e+000   0.0000000e+000   3.7910448e-003 
 -1.4227090e+002   0.0000000e+000   0.0000000e+000   0.0000000e+000   0.0000000e+000   0.0000000e+000   0.0000000e+000   3.7910448e-003 
 -1.4167090e+002   0.0000000e+000   0.0000000e+000   0.0000000e+000   0.0000000e+000   0.0000000e+000   0.0000000e+000   3.7910448e-003 
 -1.4107090e+002   0.0000000e+000   0.0000000e+000   0.0000000e+000   0.0000000e+000   0.0000000e+000   0.0000000e+000   3.7910448e-003 
 -1.4047090e+002   0.0000000e+000   0.0000000e+000   0.0000000e+000   0.0000000e+000   0.0000000e+000   0.0000000e+000   3.7910447e-003 
 -1.3987090e+002   0.0000000e+000   0.0000000e+000   0.0000000e+000   0.0000000e+000   0.0000000e+000   0.0000000e+000   3.7910447e-003 
 -1.3927090e+002   0.0000000e+000   0.0000000e+000   0.0000000e+000   0.0000000e+000   0.0000000e+000   0.0000000e+000   3.7910447e-003 
 -1.3867090e+002   0.0000000e+000   0.0000000e+000   0.0000000e+000   0.0000000e+000   0.0000000e+000   0.0000000e+000   3.7910447e-003 
 -1.3807090e+002   0.0000000e+000   0.0000000e+000   0.0000000e+000   0.0000000e+000   0.0000000e+000   0.0000000e+000   3.7910447e-003 
 -1.3747090e+002   0.0000000e+000   0.0000000e+000   0.0000000e+000   0.0000000e+000   0.0000000e+000   0.0000000e+000   3.7910447e-003 
 -1.3687090e+002   0.0000000e+000   0.0000000e+000   0.0000000e+000   0.0000000e+000   0.0000000e+000   0.0000000e+000   3.7910447e-003 
 -1.3627090e+002   0.0000000e+000   0.0000000e+000   0.0000000e+000   0.0000000e+000   0.0000000e+000   0.0000000e+000   3.7910447e-003 
 -1.3567090e+002   0.0000000e+000   0.0000000e+000   0.0000000e+000   0.0000000e+000   0.0000000e+000   0.0000000e+000   3.7910447e-003 
 -1.3507090e+002   0.0000000e+000   0.0000000e+000   0.0000000e+000   0.0000000e+000   0.0000000e+000   0.0000000e+000   3.7910447e-003 
 -1.3447090e+002   0.0000000e+000   0.0000000e+000   0.0000000e+000   0.0000000e+000   0.0000000e+000   0.0000000e+000   3.7910447e-003 
 -1.3387090e+002   0.0000000e+000   0.0000000e+000   0.0000000e+000   0.0000000e+000   0.0000000e+000   0.0000000e+000   3.7910447e-003 
 -1.3327090e+002   0.0000000e+000   0.0000000e+000   0.0000000e+000   0.0000000e+000   0.0000000e+000   0.0000000e+000   3.7910447e-003 
 -1.3267090e+002   0.0000000e+000   0.0000000e+000   0.0000000e+000   0.0000000e+000   0.0000000e+000   0.0000000e+000   3.7910447e-003 
 -1.3207090e+002   0.0000000e+000   0.0000000e+000   0.0000000e+000   0.0000000e+000   0.0000000e+000   0.0000000e+000   3.7910447e-003 
 -1.3147090e+002   0.0000000e+000   0.0000000e+000   0.0000000e+000   0.0000000e+000   0.0000000e+000   0.0000000e+000   3.7910447e-003 
 -1.3087090e+002   0.0000000e+000   0.0000000e+000   0.0000000e+000   0.0000000e+000   0.0000000e+000   0.0000000e+000   3.7910447e-003 
 -1.3027090e+002   0.0000000e+000   0.0000000e+000   0.0000000e+000   0.0000000e+000   0.0000000e+000   0.0000000e+000   3.7910447e-003 
 -1.2967090e+002   0.0000000e+000   0.0000000e+000   0.0000000e+000   0.0000000e+000   0.0000000e+000   0.0000000e+000   3.7910447e-003 
 -1.2907090e+002   0.0000000e+000   0.0000000e+000   0.0000000e+000   0.0000000e+000   0.0000000e+000   0.0000000e+000   3.7910447e-003 
 -1.2847090e+002   0.0000000e+000   0.0000000e+000   0.0000000e+000   0.0000000e+000   0.0000000e+000   0.0000000e+000   3.7910447e-003 
 -1.2787090e+002   0.0000000e+000   0.0000000e+000   0.0000000e+000   0.0000000e+000   0.0000000e+000   0.0000000e+000   3.7910447e-003 
 -1.2727090e+002   0.0000000e+000   0.0000000e+000   0.0000000e+000   0.0000000e+000   0.0000000e+000   0.0000000e+000   3.7910447e-003 
 -1.2667090e+002   0.0000000e+000   0.0000000e+000   0.0000000e+000   0.0000000e+000   0.0000000e+000   0.0000000e+000   3.7910447e-003 
 -1.2607090e+002   0.0000000e+000   0.0000000e+000   0.0000000e+000   0.0000000e+000   0.0000000e+000   0.0000000e+000   3.7910447e-003 
 -1.2547090e+002   0.0000000e+000   0.0000000e+000   0.0000000e+000   0.0000000e+000   0.0000000e+000   0.0000000e+000   3.7910446e-003 
 -1.2487090e+002   0.0000000e+000   0.0000000e+000   0.0000000e+000   0.0000000e+000   0.0000000e+000   0.0000000e+000   3.7910446e-003 
 -1.2427090e+002   0.0000000e+000   0.0000000e+000   0.0000000e+000   0.0000000e+000   0.0000000e+000   0.0000000e+000   3.7910446e-003 
 -1.2367090e+002   0.0000000e+000   0.0000000e+000   0.0000000e+000   0.0000000e+000   0.0000000e+000   0.0000000e+000   3.7910446e-003 
 -1.2307090e+002   0.0000000e+000   0.0000000e+000   0.0000000e+000   0.0000000e+000   0.0000000e+000   0.0000000e+000   3.7910446e-003 
 -1.2247090e+002   0.0000000e+000   0.0000000e+000   0.0000000e+000   0.0000000e+000   0.0000000e+000   0.0000000e+000   3.7910446e-003 
 -1.2187090e+002   0.0000000e+000   0.0000000e+000   0.0000000e+000   0.0000000e+000   0.0000000e+000   0.0000000e+000   3.7910445e-003 
 -1.2127090e+002   0.0000000e+000   0.0000000e+000   0.0000000e+000   0.0000000e+000   0.0000000e+000   0.0000000e+000   3.7910445e-003 
 -1.2067611e+002   0.0000000e+000   0.0000000e+000   0.0000000e+000   0.0000000e+000   0.0000000e+000   0.0000000e+000   3.7910446e-003 
 -1.2008717e+002   0.0000000e+000   0.0000000e+000   0.0000000e+000   0.0000000e+000   0.0000000e+000   0.0000000e+000   3.7910446e-003 
 -1.1950389e+002   0.0000000e+000   0.0000000e+000   0.0000000e+000   0.0000000e+000   0.0000000e+000   0.0000000e+000   3.7910446e-003 
 -1.1892610e+002   0.0000000e+000   0.0000000e+000   0.0000000e+000   0.0000000e+000   0.0000000e+000   0.0000000e+000   3.7910446e-003 
 -1.1835364e+002   0.0000000e+000   0.0000000e+000   0.0000000e+000   0.0000000e+000   0.0000000e+000   0.0000000e+000   3.7910446e-003 
 -1.1778632e+002   0.0000000e+000   0.0000000e+000   0.0000000e+000   0.0000000e+000   0.0000000e+000   0.0000000e+000   3.7910445e-003 
 -1.1722396e+002   0.0000000e+000   0.0000000e+000   0.0000000e+000   0.0000000e+000   0.0000000e+000   0.0000000e+000   3.7910445e-003 
 -1.1666646e+002   0.0000000e+000   0.0000000e+000   0.0000000e+000   0.0000000e+000   0.0000000e+000   0.0000000e+000   3.7910446e-003 
 -1.1611365e+002   0.0000000e+000   0.0000000e+000   0.0000000e+000   0.0000000e+000   0.0000000e+000   0.0000000e+000   3.7910446e-003 
 -1.1556538e+002   0.0000000e+000   0.0000000e+000   0.0000000e+000   0.0000000e+000   0.0000000e+000   0.0000000e+000   3.7910446e-003 
 -1.1502155e+002   0.0000000e+000   0.0000000e+000   0.0000000e+000   0.0000000e+000   0.0000000e+000   0.0000000e+000   3.7910446e-003 
 -1.1448200e+002   0.0000000e+000   0.0000000e+000   0.0000000e+000   0.0000000e+000   0.0000000e+000   0.0000000e+000   3.7910446e-003 
 -1.1394661e+002   0.0000000e+000   0.0000000e+000   0.0000000e+000   0.0000000e+000   0.0000000e+000   0.0000000e+000   3.7910446e-003 
 -1.1341530e+002   0.0000000e+000   0.0000000e+000   0.0000000e+000   0.0000000e+000   0.0000000e+000   0.0000000e+000   3.7910446e-003 
 -1.1288790e+002   0.0000000e+000   0.0000000e+000   0.0000000e+000   0.0000000e+000   0.0000000e+000   0.0000000e+000   3.7910446e-003 
 -1.1236435e+002   0.0000000e+000   0.0000000e+000   0.0000000e+000   0.0000000e+000   0.0000000e+000   0.0000000e+000   3.7910446e-003 
 -1.1184453e+002   0.0000000e+000   0.0000000e+000   0.0000000e+000   0.0000000e+000   0.0000000e+000   0.0000000e+000   3.7910446e-003 
 -1.1132833e+002   0.0000000e+000   0.0000000e+000   0.0000000e+000   0.0000000e+000   0.0000000e+000   0.0000000e+000   3.7910447e-003 
 -1.1081566e+002   0.0000000e+000   0.0000000e+000   0.0000000e+000   0.0000000e+000   0.0000000e+000   0.0000000e+000   3.7910447e-003 
 -1.1030642e+002   0.0000000e+000   0.0000000e+000   0.0000000e+000   0.0000000e+000   0.0000000e+000   0.0000000e+000   3.7910446e-003 
 -1.0980052e+002   0.0000000e+000   0.0000000e+000   0.0000000e+000   0.0000000e+000   0.0000000e+000   0.0000000e+000   3.7910447e-003 
 -1.0929789e+002   0.0000000e+000   0.0000000e+000   0.0000000e+000   0.0000000e+000   0.0000000e+000   0.0000000e+000   3.7910447e-003 
 -1.0879844e+002   0.0000000e+000   0.0000000e+000   0.0000000e+000   0.0000000e+000   0.0000000e+000   0.0000000e+000   3.7910447e-003 
 -1.0830207e+002   0.0000000e+000   0.0000000e+000   0.0000000e+000   0.0000000e+000   0.0000000e+000   0.0000000e+000   3.7910447e-003 
 -1.0780872e+002   0.0000000e+000   0.0000000e+000   0.0000000e+000   0.0000000e+000   0.0000000e+000   0.0000000e+000   3.7910447e-003 
 -1.0731831e+002   0.0000000e+000   0.0000000e+000   0.0000000e+000   0.0000000e+000   0.0000000e+000   0.0000000e+000   3.7910447e-003 
 -1.0683077e+002   0.0000000e+000   0.0000000e+000   0.0000000e+000   0.0000000e+000   0.0000000e+000   0.0000000e+000   3.7910447e-003 
 -1.0634601e+002   0.0000000e+000   0.0000000e+000   0.0000000e+000   0.0000000e+000   0.0000000e+000   0.0000000e+000   3.7910447e-003 
 -1.0586398e+002   0.0000000e+000   0.0000000e+000   0.0000000e+000   0.0000000e+000   0.0000000e+000   0.0000000e+000   3.7910447e-003 
 -1.0538460e+002   0.0000000e+000   0.0000000e+000   0.0000000e+000   0.0000000e+000   0.0000000e+000   0.0000000e+000   3.7910447e-003 
 -1.0490780e+002   0.0000000e+000   0.0000000e+000   0.0000000e+000   0.0000000e+000   0.0000000e+000   0.0000000e+000   3.7910447e-003 
 -1.0443354e+002   0.0000000e+000   0.0000000e+000   0.0000000e+000   0.0000000e+000   0.0000000e+000   0.0000000e+000   3.7910447e-003 
 -1.0396174e+002   0.0000000e+000   0.0000000e+000   0.0000000e+000   0.0000000e+000   0.0000000e+000   0.0000000e+000   3.7910454e-003 
 -1.0349235e+002   0.0000000e+000   0.0000000e+000   0.0000000e+000   0.0000000e+000   0.0000000e+000   0.0000000e+000   3.7910454e-003 
 -1.0302529e+002   0.0000000e+000   0.0000000e+000   0.0000000e+000   0.0000000e+000   0.0000000e+000   0.0000000e+000   3.7910454e-003 
 -1.0256053e+002   0.0000000e+000   0.0000000e+000   0.0000000e+000   0.0000000e+000   0.0000000e+000   0.0000000e+000   3.7910454e-003 
 -1.0209800e+002   0.0000000e+000   0.0000000e+000   0.0000000e+000   0.0000000e+000   0.0000000e+000   0.0000000e+000   3.7910454e-003 
 -1.0163764e+002   0.0000000e+000   0.0000000e+000   0.0000000e+000   0.0000000e+000   0.0000000e+000   0.0000000e+000   3.7910454e-003 
 -1.0117943e+002   0.0000000e+000   0.0000000e+000   0.0000000e+000   0.0000000e+000   0.0000000e+000   0.0000000e+000   3.7910454e-003 
 -1.0072328e+002   0.0000000e+000   0.0000000e+000   0.0000000e+000   0.0000000e+000   0.0000000e+000   0.0000000e+000   3.7910454e-003 
 -1.0026915e+002   0.0000000e+000   0.0000000e+000   0.0000000e+000   0.0000000e+000   0.0000000e+000   0.0000000e+000   3.7910455e-003 
 -9.9817011e+001   0.0000000e+000   0.0000000e+000   0.0000000e+000   0.0000000e+000   0.0000000e+000   0.0000000e+000   3.7910455e-003 
 -9.9366792e+001   0.0000000e+000   0.0000000e+000   0.0000000e+000   0.0000000e+000   0.0000000e+000   0.0000000e+000   3.7910455e-003 
 -9.8918464e+001   0.0000000e+000   0.0000000e+000   0.0000000e+000   0.0000000e+000   0.0000000e+000   0.0000000e+000   3.7910455e-003 
 -9.8471966e+001   0.0000000e+000   0.0000000e+000   0.0000000e+000   0.0000000e+000   0.0000000e+000   0.0000000e+000   3.7910455e-003 
 -9.8027267e+001   0.0000000e+000   0.0000000e+000   0.0000000e+000   0.0000000e+000   0.0000000e+000   0.0000000e+000   3.7910454e-003 
 -9.7584316e+001   0.0000000e+000   0.0000000e+000   0.0000000e+000   0.0000000e+000   0.0000000e+000   0.0000000e+000   3.7910455e-003 
 -9.7143069e+001   0.0000000e+000   0.0000000e+000   0.0000000e+000   0.0000000e+000   0.0000000e+000   0.0000000e+000   3.7910455e-003 
 -9.6703497e+001   0.0000000e+000   0.0000000e+000   0.0000000e+000   0.0000000e+000   0.0000000e+000   0.0000000e+000   3.7910455e-003 
 -9.6265535e+001   0.0000000e+000   0.0000000e+000   0.0000000e+000   0.0000000e+000   0.0000000e+000   0.0000000e+000   3.7910455e-003 
 -9.5829177e+001   0.0000000e+000   0.0000000e+000   0.0000000e+000   0.0000000e+000   0.0000000e+000   0.0000000e+000   3.7910455e-003 
 -9.5394356e+001   0.0000000e+000   0.0000000e+000   0.0000000e+000   0.0000000e+000   0.0000000e+000   0.0000000e+000   3.7910455e-003 
 -9.4961038e+001   0.0000000e+000   0.0000000e+000   0.0000000e+000   0.0000000e+000   0.0000000e+000   0.0000000e+000   3.7910455e-003 
 -9.4529204e+001   0.0000000e+000   0.0000000e+000   0.0000000e+000   0.0000000e+000   0.0000000e+000   0.0000000e+000   3.7910455e-003 
 -9.4098795e+001   0.0000000e+000   0.0000000e+000   0.0000000e+000   0.0000000e+000   0.0000000e+000   0.0000000e+000   3.7910455e-003 
 -9.3669779e+001   0.0000000e+000   0.0000000e+000   0.0000000e+000   0.0000000e+000   0.0000000e+000   0.0000000e+000   3.7910455e-003 
 -9.3242139e+001   0.0000000e+000   0.0000000e+000   0.0000000e+000   0.0000000e+000   0.0000000e+000   0.0000000e+000   3.7910455e-003 
 -9.2815820e+001   0.0000000e+000   0.0000000e+000   0.0000000e+000   0.0000000e+000   0.0000000e+000   0.0000000e+000   3.7910455e-003 
 -9.2390790e+001   0.0000000e+000   0.0000000e+000   0.0000000e+000   0.0000000e+000   0.0000000e+000   0.0000000e+000   3.7910455e-003 
 -9.1967022e+001   0.0000000e+000   0.0000000e+000   0.0000000e+000   0.0000000e+000   0.0000000e+000   0.0000000e+000   3.7910455e-003 
 -9.1544487e+001   0.0000000e+000   0.0000000e+000   0.0000000e+000   0.0000000e+000   0.0000000e+000   0.0000000e+000   3.7910455e-003 
 -9.1123141e+001   0.0000000e+000   0.0000000e+000   0.0000000e+000   0.0000000e+000   0.0000000e+000   0.0000000e+000   3.7910455e-003 
 -9.0702955e+001   0.0000000e+000   0.0000000e+000   0.0000000e+000   0.0000000e+000   0.0000000e+000   0.0000000e+000   3.7910454e-003 
 -9.0283896e+001   0.0000000e+000   0.0000000e+000   0.0000000e+000   0.0000000e+000   0.0000000e+000   0.0000000e+000   3.7910454e-003 
 -8.9865945e+001   0.0000000e+000   0.0000000e+000   0.0000000e+000   0.0000000e+000   0.0000000e+000   0.0000000e+000   3.7910455e-003 
 -8.9449062e+001   0.0000000e+000   0.0000000e+000   0.0000000e+000   0.0000000e+000   0.0000000e+000   0.0000000e+000   3.7910455e-003 
 -8.9033215e+001   0.0000000e+000   0.0000000e+000   0.0000000e+000   0.0000000e+000   0.0000000e+000   0.0000000e+000   3.7910455e-003 
 -8.8618375e+001   0.0000000e+000   0.0000000e+000   0.0000000e+000   0.0000000e+000   0.0000000e+000   0.0000000e+000   3.7910455e-003 
 -8.8204513e+001   0.0000000e+000   0.0000000e+000   0.0000000e+000   0.0000000e+000   0.0000000e+000   0.0000000e+000   3.7910455e-003 
 -8.7791601e+001   0.0000000e+000   0.0000000e+000   0.0000000e+000   0.0000000e+000   0.0000000e+000   0.0000000e+000   3.7910447e-003 
 -8.7379614e+001   0.0000000e+000   0.0000000e+000   0.0000000e+000   0.0000000e+000   0.0000000e+000   0.0000000e+000   3.7910430e-003 
 -8.6968521e+001   0.0000000e+000   0.0000000e+000   0.0000000e+000   0.0000000e+000   0.0000000e+000   0.0000000e+000   3.7910423e-003 
 -8.6558293e+001   0.0000000e+000   0.0000000e+000   0.0000000e+000   0.0000000e+000   0.0000000e+000   0.0000000e+000   3.7910415e-003 
 -8.6148902e+001   0.0000000e+000   0.0000000e+000   0.0000000e+000   0.0000000e+000   0.0000000e+000   0.0000000e+000   3.7910415e-003 
 -8.5740320e+001   0.0000000e+000   0.0000000e+000   0.0000000e+000   0.0000000e+000   0.0000000e+000   0.0000000e+000   3.7910416e-003 
 -8.5332521e+001   0.0000000e+000   0.0000000e+000   0.0000000e+000   0.0000000e+000   0.0000000e+000   0.0000000e+000   3.7910415e-003 
 -8.4925479e+001   0.0000000e+000   0.0000000e+000   0.0000000e+000   0.0000000e+000   0.0000000e+000   0.0000000e+000   3.7910415e-003 
 -8.4519166e+001   0.0000000e+000   0.0000000e+000   0.0000000e+000   0.0000000e+000   0.0000000e+000   0.0000000e+000   3.7910415e-003 
 -8.4113556e+001   0.0000000e+000   0.0000000e+000   0.0000000e+000   0.0000000e+000   0.0000000e+000   0.0000000e+000   3.7910415e-003 
 -8.3708624e+001   0.0000000e+000   0.0000000e+000   0.0000000e+000   0.0000000e+000   0.0000000e+000   0.0000000e+000   3.7910415e-003 
 -8.3304344e+001   0.0000000e+000   0.0000000e+000   0.0000000e+000   0.0000000e+000   0.0000000e+000   0.0000000e+000   3.7910415e-003 
 -8.2900689e+001   0.0000000e+000   0.0000000e+000   0.0000000e+000   0.0000000e+000   0.0000000e+000   0.0000000e+000   3.7910415e-003 
 -8.2497635e+001   0.0000000e+000   0.0000000e+000   0.0000000e+000   0.0000000e+000   0.0000000e+000   0.0000000e+000   3.7910415e-003 
 -8.2095158e+001   0.0000000e+000   0.0000000e+000   0.0000000e+000   0.0000000e+000   0.0000000e+000   0.0000000e+000   3.7910415e-003 
 -8.1693230e+001   0.0000000e+000   0.0000000e+000   0.0000000e+000   0.0000000e+000   0.0000000e+000   0.0000000e+000   3.7910415e-003 
 -8.1291828e+001   0.0000000e+000   0.0000000e+000   0.0000000e+000   0.0000000e+000   0.0000000e+000   0.0000000e+000   3.7910415e-003 
 -8.0890926e+001   0.0000000e+000   0.0000000e+000   0.0000000e+000   0.0000000e+000   0.0000000e+000   0.0000000e+000   3.7910414e-003 
 -8.0490500e+001   0.0000000e+000   0.0000000e+000   0.0000000e+000   0.0000000e+000   0.0000000e+000   0.0000000e+000   3.7910414e-003 
 -8.0090524e+001   0.0000000e+000   0.0000000e+000   0.0000000e+000   0.0000000e+000   0.0000000e+000   0.0000000e+000   3.7910414e-003 
 -7.9690976e+001   0.0000000e+000   0.0000000e+000   0.0000000e+000   0.0000000e+000   0.0000000e+000   0.0000000e+000   3.7910414e-003 
 -7.9291829e+001   0.0000000e+000   0.0000000e+000   0.0000000e+000   0.0000000e+000   0.0000000e+000   0.0000000e+000   3.7910414e-003 
 -7.8893061e+001   0.0000000e+000   0.0000000e+000   0.0000000e+000   0.0000000e+000   0.0000000e+000   0.0000000e+000   3.7910414e-003 
 -7.8494646e+001   0.0000000e+000   0.0000000e+000   0.0000000e+000   0.0000000e+000   0.0000000e+000   0.0000000e+000   3.7910414e-003 
 -7.8096561e+001   0.0000000e+000   0.0000000e+000   0.0000000e+000   0.0000000e+000   0.0000000e+000   0.0000000e+000   3.7910409e-003 
 -7.7698782e+001   0.0000000e+000   0.0000000e+000   0.0000000e+000   0.0000000e+000   0.0000000e+000   0.0000000e+000   3.7910409e-003 
 -7.7301285e+001   0.0000000e+000   0.0000000e+000   0.0000000e+000   0.0000000e+000   0.0000000e+000   0.0000000e+000   3.7910405e-003 
 -7.6904045e+001   0.0000000e+000   0.0000000e+000   0.0000000e+000   0.0000000e+000   0.0000000e+000   0.0000000e+000   3.7910391e-003 
 -7.6507039e+001   0.0000000e+000   0.0000000e+000   0.0000000e+000   0.0000000e+000   0.0000000e+000   0.0000000e+000   3.7910387e-003 
 -7.6110243e+001   0.0000000e+000   0.0000000e+000   0.0000000e+000   0.0000000e+000   0.0000000e+000   0.0000000e+000   3.7910382e-003 
 -7.5713633e+001   0.0000000e+000   0.0000000e+000   0.0000000e+000   0.0000000e+000   0.0000000e+000   0.0000000e+000   3.7910379e-003 
 -7.5317184e+001   0.0000000e+000   0.0000000e+000   0.0000000e+000   0.0000000e+000   0.0000000e+000   0.0000000e+000   3.7910379e-003 
 -7.4920872e+001   0.0000000e+000   0.0000000e+000   0.0000000e+000   0.0000000e+000   0.0000000e+000   0.0000000e+000   3.7910379e-003 
 -7.4740937e+001   0.0000000e+000   0.0000000e+000   0.0000000e+000   0.0000000e+000   0.0000000e+000   0.0000000e+000   3.7910379e-003 
 -7.4516017e+001   0.0000000e+000   0.0000000e+000   0.0000000e+000   0.0000000e+000   0.0000000e+000   0.0000000e+000   3.7910379e-003 
 -7.4234868e+001   0.0000000e+000   0.0000000e+000   0.0000000e+000   0.0000000e+000   0.0000000e+000   0.0000000e+000   3.7910379e-003 
 -7.3883432e+001   0.0000000e+000   0.0000000e+000   0.0000000e+000   0.0000000e+000   0.0000000e+000   0.0000000e+000   3.7910374e-003 
 -7.3487419e+001   0.0000000e+000   0.0000000e+000   0.0000000e+000   0.0000000e+000   0.0000000e+000   0.0000000e+000   3.7910374e-003 
 -7.3091430e+001   0.0000000e+000   0.0000000e+000   0.0000000e+000   0.0000000e+000   0.0000000e+000   0.0000000e+000   3.7910374e-003 
 -7.2695443e+001   0.0000000e+000   0.0000000e+000   0.0000000e+000   0.0000000e+000   0.0000000e+000   0.0000000e+000   3.7910374e-003 
 -7.2299432e+001   0.0000000e+000   0.0000000e+000   0.0000000e+000   0.0000000e+000   0.0000000e+000   0.0000000e+000   3.7910373e-003 
 -7.1903375e+001   0.0000000e+000   0.0000000e+000   0.0000000e+000   0.0000000e+000   0.0000000e+000   0.0000000e+000   3.7910373e-003 
 -7.1507244e+001   0.0000000e+000   0.0000000e+000   0.0000000e+000   0.0000000e+000   0.0000000e+000   0.0000000e+000   3.7910373e-003 
 -7.1111017e+001   0.0000000e+000   0.0000000e+000   0.0000000e+000   0.0000000e+000   0.0000000e+000   0.0000000e+000   3.7910373e-003 
 -7.0714667e+001   0.0000000e+000   0.0000000e+000   0.0000000e+000   0.0000000e+000   0.0000000e+000   0.0000000e+000   3.7910373e-003 
 -7.0318169e+001   0.0000000e+000   0.0000000e+000   0.0000000e+000   0.0000000e+000   0.0000000e+000   0.0000000e+000   3.7910373e-003 
 -6.9921499e+001   0.0000000e+000   0.0000000e+000   0.0000000e+000   0.0000000e+000   0.0000000e+000   0.0000000e+000   3.7910373e-003 
 -6.9524630e+001   0.0000000e+000   0.0000000e+000   0.0000000e+000   0.0000000e+000   0.0000000e+000   0.0000000e+000   3.7910373e-003 
 -6.9127536e+001   0.0000000e+000   0.0000000e+000   0.0000000e+000   0.0000000e+000   0.0000000e+000   0.0000000e+000   3.7910372e-003 
 -6.8730192e+001   0.0000000e+000   0.0000000e+000   0.0000000e+000   0.0000000e+000   0.0000000e+000   0.0000000e+000   3.7910372e-003 
 -6.8332571e+001   0.0000000e+000   0.0000000e+000   0.0000000e+000   0.0000000e+000   0.0000000e+000   0.0000000e+000   3.7910372e-003 
 -6.7934647e+001   0.0000000e+000   0.0000000e+000   0.0000000e+000   0.0000000e+000   0.0000000e+000   0.0000000e+000   3.7910372e-003 
 -6.7536393e+001   0.0000000e+000   0.0000000e+000   0.0000000e+000   0.0000000e+000   0.0000000e+000   0.0000000e+000   3.7910367e-003 
 -6.7137781e+001   0.0000000e+000   0.0000000e+000   0.0000000e+000   0.0000000e+000   0.0000000e+000   0.0000000e+000   3.7910367e-003 
 -6.6738785e+001   0.0000000e+000   0.0000000e+000   0.0000000e+000   0.0000000e+000   0.0000000e+000   0.0000000e+000   3.7910367e-003 
 -6.6339376e+001   0.0000000e+000   0.0000000e+000   0.0000000e+000   0.0000000e+000   0.0000000e+000   0.0000000e+000   3.7910367e-003 
 -6.5939526e+001   0.0000000e+000   0.0000000e+000   0.0000000e+000   0.0000000e+000   0.0000000e+000   0.0000000e+000   3.7910367e-003 
 -6.5539208e+001   0.0000000e+000   0.0000000e+000   0.0000000e+000   0.0000000e+000   0.0000000e+000   0.0000000e+000   3.7910367e-003 
 -6.5138391e+001   0.0000000e+000   0.0000000e+000   0.0000000e+000   0.0000000e+000   0.0000000e+000   0.0000000e+000   3.7910367e-003 
 -6.4737047e+001   0.0000000e+000   0.0000000e+000   0.0000000e+000   0.0000000e+000   0.0000000e+000   0.0000000e+000   3.7910367e-003 
 -6.4335147e+001   0.0000000e+000   0.0000000e+000   0.0000000e+000   0.0000000e+000   0.0000000e+000   0.0000000e+000   3.7910367e-003 
 -6.3932659e+001   0.0000000e+000   0.0000000e+000   0.0000000e+000   0.0000000e+000   0.0000000e+000   0.0000000e+000   3.7910367e-003 
 -6.3529554e+001   0.0000000e+000   0.0000000e+000   0.0000000e+000   0.0000000e+000   0.0000000e+000   0.0000000e+000   3.7910367e-003 
 -6.3125800e+001   0.0000000e+000   0.0000000e+000   0.0000000e+000   0.0000000e+000   0.0000000e+000   0.0000000e+000   3.7910367e-003 
 -6.2721365e+001   0.0000000e+000   0.0000000e+000   0.0000000e+000   0.0000000e+000   0.0000000e+000   0.0000000e+000   3.7910367e-003 
 -6.2316218e+001   0.0000000e+000   0.0000000e+000   0.0000000e+000   0.0000000e+000   0.0000000e+000   0.0000000e+000   3.7910367e-003 
 -6.1910327e+001   0.0000000e+000   0.0000000e+000   0.0000000e+000   0.0000000e+000   0.0000000e+000   0.0000000e+000   3.7910366e-003 
 -6.1503657e+001   0.0000000e+000   0.0000000e+000   0.0000000e+000   0.0000000e+000   0.0000000e+000   0.0000000e+000   3.7910366e-003 
 -6.1096174e+001   0.0000000e+000   0.0000000e+000   0.0000000e+000   0.0000000e+000   0.0000000e+000   0.0000000e+000   3.7910366e-003 
 -6.0687843e+001   0.0000000e+000   0.0000000e+000   0.0000000e+000   0.0000000e+000   0.0000000e+000   0.0000000e+000   3.7910366e-003 
 -6.0278628e+001   0.0000000e+000   0.0000000e+000   0.0000000e+000   0.0000000e+000   0.0000000e+000   0.0000000e+000   3.7910366e-003 
 -5.9868494e+001   0.0000000e+000   0.0000000e+000   0.0000000e+000   0.0000000e+000   0.0000000e+000   0.0000000e+000   3.7910366e-003 
 -5.9457406e+001   0.0000000e+000   0.0000000e+000   0.0000000e+000   0.0000000e+000   0.0000000e+000   0.0000000e+000   3.7910366e-003 
 -5.9045324e+001   0.0000000e+000   0.0000000e+000   0.0000000e+000   0.0000000e+000   0.0000000e+000   0.0000000e+000   3.7910365e-003 
 -5.8632213e+001   0.0000000e+000   0.0000000e+000   0.0000000e+000   0.0000000e+000   0.0000000e+000   0.0000000e+000   3.7910365e-003 
 -5.8218031e+001   0.0000000e+000   0.0000000e+000   0.0000000e+000   0.0000000e+000   0.0000000e+000   0.0000000e+000   3.7910365e-003 
 -5.7802740e+001   0.0000000e+000   0.0000000e+000   0.0000000e+000   0.0000000e+000   0.0000000e+000   0.0000000e+000   3.7910365e-003 
 -5.7386300e+001   0.0000000e+000   0.0000000e+000   0.0000000e+000   0.0000000e+000   0.0000000e+000   0.0000000e+000   3.7910366e-003 
 -5.6968657e+001   0.0000000e+000   0.0000000e+000   0.0000000e+000   0.0000000e+000   0.0000000e+000   0.0000000e+000   3.7910366e-003 
 -5.6549777e+001   0.0000000e+000   0.0000000e+000   0.0000000e+000   0.0000000e+000   0.0000000e+000   0.0000000e+000   3.7910366e-003 
 -5.6129618e+001   0.0000000e+000   0.0000000e+000   0.0000000e+000   0.0000000e+000   0.0000000e+000   0.0000000e+000   3.7910366e-003 
 -5.5708134e+001   0.0000000e+000   0.0000000e+000   0.0000000e+000   0.0000000e+000   0.0000000e+000   0.0000000e+000   3.7910366e-003 
 -5.5285280e+001   0.0000000e+000   0.0000000e+000   0.0000000e+000   0.0000000e+000   0.0000000e+000   0.0000000e+000   3.7910358e-003 
 -5.4860997e+001   0.0000000e+000   0.0000000e+000   0.0000000e+000   0.0000000e+000   0.0000000e+000   0.0000000e+000   3.7910357e-003 
 -5.4435240e+001   0.0000000e+000   0.0000000e+000   0.0000000e+000   0.0000000e+000   0.0000000e+000   0.0000000e+000   3.7910358e-003 
 -5.4007966e+001   0.0000000e+000   0.0000000e+000   0.0000000e+000   0.0000000e+000   0.0000000e+000   0.0000000e+000   3.7910359e-003 
 -5.3666147e+001   0.0000000e+000   0.0000000e+000   0.0000000e+000   0.0000000e+000   0.0000000e+000   0.0000000e+000   3.7910359e-003 
 -5.3238873e+001   0.0000000e+000   0.0000000e+000   0.0000000e+000   0.0000000e+000   0.0000000e+000   0.0000000e+000   3.7910359e-003 
 -5.2897054e+001   0.0000000e+000   0.0000000e+000   0.0000000e+000   0.0000000e+000   0.0000000e+000   0.0000000e+000   3.7910359e-003 
 -5.2469780e+001   0.0000000e+000   0.0000000e+000   0.0000000e+000   0.0000000e+000   0.0000000e+000   0.0000000e+000   3.7910359e-003 
 -5.2127961e+001   0.0000000e+000   0.0000000e+000   0.0000000e+000   0.0000000e+000   0.0000000e+000   0.0000000e+000   3.7910359e-003 
 -5.1700687e+001   0.0000000e+000   0.0000000e+000   0.0000000e+000   0.0000000e+000   0.0000000e+000   0.0000000e+000   3.7910359e-003 
 -5.1358868e+001   0.0000000e+000   0.0000000e+000   0.0000000e+000   0.0000000e+000   0.0000000e+000   0.0000000e+000   3.7910359e-003 
 -5.0931594e+001   0.0000000e+000   0.0000000e+000   0.0000000e+000   0.0000000e+000   0.0000000e+000   0.0000000e+000   3.7910359e-003 
 -5.0589775e+001   0.0000000e+000   0.0000000e+000   0.0000000e+000   0.0000000e+000   0.0000000e+000   0.0000000e+000   3.7910358e-003 
 -5.0162501e+001   0.0000000e+000   0.0000000e+000   0.0000000e+000   0.0000000e+000   0.0000000e+000   0.0000000e+000   3.7910358e-003 
 -4.9820682e+001   0.0000000e+000   0.0000000e+000   0.0000000e+000   0.0000000e+000   0.0000000e+000   0.0000000e+000   3.7910358e-003 
 -4.9393408e+001   0.0000000e+000   0.0000000e+000   0.0000000e+000   0.0000000e+000   0.0000000e+000   0.0000000e+000   3.7910358e-003 
 -4.9051589e+001   0.0000000e+000   0.0000000e+000   0.0000000e+000   0.0000000e+000   0.0000000e+000   0.0000000e+000   3.7910361e-003 
 -4.8624315e+001   0.0000000e+000   0.0000000e+000   0.0000000e+000   0.0000000e+000   0.0000000e+000   0.0000000e+000   3.7910361e-003 
 -4.8282496e+001   0.0000000e+000   0.0000000e+000   0.0000000e+000   0.0000000e+000   0.0000000e+000   0.0000000e+000   3.7910361e-003 
 -4.7855222e+001   0.0000000e+000   0.0000000e+000   0.0000000e+000   0.0000000e+000   0.0000000e+000   0.0000000e+000   3.7910361e-003 
 -4.7513403e+001   0.0000000e+000   0.0000000e+000   0.0000000e+000   0.0000000e+000   0.0000000e+000   0.0000000e+000   3.7910361e-003 
 -4.7086129e+001   0.0000000e+000   0.0000000e+000   0.0000000e+000   0.0000000e+000   0.0000000e+000   0.0000000e+000   3.7910361e-003 
 -4.6744310e+001   0.0000000e+000   0.0000000e+000   0.0000000e+000   0.0000000e+000   0.0000000e+000   0.0000000e+000   3.7910361e-003 
 -4.6317036e+001   0.0000000e+000   0.0000000e+000   0.0000000e+000   0.0000000e+000   0.0000000e+000   0.0000000e+000   3.7910361e-003 
 -4.5975216e+001   0.0000000e+000   0.0000000e+000   0.0000000e+000   0.0000000e+000   0.0000000e+000   0.0000000e+000   3.7910361e-003 
 -4.5547943e+001   0.0000000e+000   0.0000000e+000   0.0000000e+000   0.0000000e+000   0.0000000e+000   0.0000000e+000   3.7910362e-003 
 -4.5206123e+001   0.0000000e+000   0.0000000e+000   0.0000000e+000   0.0000000e+000   0.0000000e+000   0.0000000e+000   3.7910362e-003 
 -4.4778850e+001   0.0000000e+000   0.0000000e+000   0.0000000e+000   0.0000000e+000   0.0000000e+000   0.0000000e+000   3.7910354e-003 
 -4.4437030e+001   0.0000000e+000   0.0000000e+000   0.0000000e+000   0.0000000e+000   0.0000000e+000   0.0000000e+000   3.7910354e-003 
 -4.4009756e+001   0.0000000e+000   0.0000000e+000   0.0000000e+000   0.0000000e+000   0.0000000e+000   0.0000000e+000   3.7910353e-003 
 -4.3667937e+001   0.0000000e+000   0.0000000e+000   0.0000000e+000   0.0000000e+000   0.0000000e+000   0.0000000e+000   3.7910350e-003 
 -4.3240663e+001   0.0000000e+000   0.0000000e+000   0.0000000e+000   0.0000000e+000   0.0000000e+000   0.0000000e+000   3.7910338e-003 
 -4.2898844e+001   0.0000000e+000   0.0000000e+000   0.0000000e+000   0.0000000e+000   0.0000000e+000   0.0000000e+000   3.7910333e-003 
 -4.2471570e+001   0.0000000e+000   0.0000000e+000   0.0000000e+000   0.0000000e+000   0.0000000e+000   0.0000000e+000   3.7910331e-003 
 -4.2129751e+001   0.0000000e+000   0.0000000e+000   0.0000000e+000   0.0000000e+000   0.0000000e+000   0.0000000e+000   3.7910329e-003 
 -4.1702477e+001   0.0000000e+000   0.0000000e+000   0.0000000e+000   0.0000000e+000   0.0000000e+000   0.0000000e+000   3.7910325e-003 
 -4.1360658e+001   0.0000000e+000   0.0000000e+000   0.0000000e+000   0.0000000e+000   0.0000000e+000   0.0000000e+000   3.7910325e-003 
 -4.0933384e+001   0.0000000e+000   0.0000000e+000   0.0000000e+000   0.0000000e+000   0.0000000e+000   0.0000000e+000   3.7910325e-003 
 -4.0746599e+001   0.0000000e+000   0.0000000e+000   0.0000000e+000   0.0000000e+000   0.0000000e+000   0.0000000e+000   3.7910325e-003 
 -4.0513118e+001   0.0000000e+000   0.0000000e+000   0.0000000e+000   0.0000000e+000   0.0000000e+000   0.0000000e+000   3.7910325e-003 
 -4.0221266e+001   0.0000000e+000   0.0000000e+000   0.0000000e+000   0.0000000e+000   0.0000000e+000   0.0000000e+000   3.7910325e-003 
 -3.9856451e+001   0.0000000e+000   0.0000000e+000   0.0000000e+000   0.0000000e+000   0.0000000e+000   0.0000000e+000   3.7910326e-003 
 -3.9400432e+001   0.0000000e+000   0.0000000e+000   0.0000000e+000   0.0000000e+000   0.0000000e+000   0.0000000e+000   3.7910325e-003 
 -3.9035617e+001   0.0000000e+000   0.0000000e+000   0.0000000e+000   0.0000000e+000   0.0000000e+000   0.0000000e+000   3.7910325e-003 
 -3.8579599e+001   0.0000000e+000   0.0000000e+000   0.0000000e+000   0.0000000e+000   0.0000000e+000   0.0000000e+000   3.7910325e-003 
 -3.8214784e+001   0.0000000e+000   0.0000000e+000   0.0000000e+000   0.0000000e+000   0.0000000e+000   0.0000000e+000   3.7910325e-003 
 -3.7758765e+001   0.0000000e+000   0.0000000e+000   0.0000000e+000   0.0000000e+000   0.0000000e+000   0.0000000e+000   3.7910325e-003 
 -3.7393951e+001   0.0000000e+000   0.0000000e+000   0.0000000e+000   0.0000000e+000   0.0000000e+000   0.0000000e+000   3.7910324e-003 
 -3.6937932e+001   0.0000000e+000   0.0000000e+000   0.0000000e+000   0.0000000e+000   0.0000000e+000   0.0000000e+000   3.7910324e-003 
 -3.6573117e+001   0.0000000e+000   0.0000000e+000   0.0000000e+000   0.0000000e+000   0.0000000e+000   0.0000000e+000   3.7910324e-003 
 -3.6117099e+001   0.0000000e+000   0.0000000e+000   0.0000000e+000   0.0000000e+000   0.0000000e+000   0.0000000e+000   3.7910324e-003 
 -3.5752284e+001   0.0000000e+000   0.0000000e+000   0.0000000e+000   0.0000000e+000   0.0000000e+000   0.0000000e+000   3.7910324e-003 
 -3.5460432e+001   0.0000000e+000   0.0000000e+000   0.0000000e+000   0.0000000e+000   0.0000000e+000   0.0000000e+000   3.7910324e-003 
 -3.5095617e+001   0.0000000e+000   0.0000000e+000   0.0000000e+000   0.0000000e+000   0.0000000e+000   0.0000000e+000   3.7910324e-003 
 -3.4803765e+001   0.0000000e+000   0.0000000e+000   0.0000000e+000   0.0000000e+000   0.0000000e+000   0.0000000e+000   3.7910324e-003 
 -3.4438950e+001   0.0000000e+000   0.0000000e+000   0.0000000e+000   0.0000000e+000   0.0000000e+000   0.0000000e+000   3.7910324e-003 
 -3.4147099e+001   0.0000000e+000   0.0000000e+000   0.0000000e+000   0.0000000e+000   0.0000000e+000   0.0000000e+000   3.7910324e-003 
 -3.3782284e+001   0.0000000e+000   0.0000000e+000   0.0000000e+000   0.0000000e+000   0.0000000e+000   0.0000000e+000   3.7910324e-003 
 -3.3490432e+001   0.0000000e+000   0.0000000e+000   0.0000000e+000   0.0000000e+000   0.0000000e+000   0.0000000e+000   3.7910324e-003 
 -3.3125617e+001   0.0000000e+000   0.0000000e+000   0.0000000e+000   0.0000000e+000   0.0000000e+000   0.0000000e+000   3.7910324e-003 
 -3.2833765e+001   0.0000000e+000   0.0000000e+000   0.0000000e+000   0.0000000e+000   0.0000000e+000   0.0000000e+000   3.7910324e-003 
 -3.2468950e+001   0.0000000e+000   0.0000000e+000   0.0000000e+000   0.0000000e+000   0.0000000e+000   0.0000000e+000   3.7910324e-003 
 -3.2177098e+001   0.0000000e+000   0.0000000e+000   0.0000000e+000   0.0000000e+000   0.0000000e+000   0.0000000e+000   3.7910324e-003 
 -3.1812284e+001   0.0000000e+000   0.0000000e+000   0.0000000e+000   0.0000000e+000   0.0000000e+000   0.0000000e+000   3.7910324e-003 
 -3.1520432e+001   0.0000000e+000   0.0000000e+000   0.0000000e+000   0.0000000e+000   0.0000000e+000   0.0000000e+000   3.7910324e-003 
 -3.1155617e+001   0.0000000e+000   0.0000000e+000   0.0000000e+000   0.0000000e+000   0.0000000e+000   0.0000000e+000   3.7910324e-003 
 -3.0863765e+001   0.0000000e+000   0.0000000e+000   0.0000000e+000   0.0000000e+000   0.0000000e+000   0.0000000e+000   3.7910324e-003 
 -3.0498950e+001   0.0000000e+000   0.0000000e+000   0.0000000e+000   0.0000000e+000   0.0000000e+000   0.0000000e+000   3.7910321e-003 
 -3.0207098e+001   0.0000000e+000   0.0000000e+000   0.0000000e+000   0.0000000e+000   0.0000000e+000   0.0000000e+000   3.7910320e-003 
 -2.9842283e+001   0.0000000e+000   0.0000000e+000   0.0000000e+000   0.0000000e+000   0.0000000e+000   0.0000000e+000   3.7910320e-003 
 -2.9550432e+001   0.0000000e+000   0.0000000e+000   0.0000000e+000   0.0000000e+000   0.0000000e+000   0.0000000e+000   3.7910320e-003 
 -2.9185617e+001   0.0000000e+000   0.0000000e+000   0.0000000e+000   0.0000000e+000   0.0000000e+000   0.0000000e+000   3.7910320e-003 
 -2.8893765e+001   0.0000000e+000   0.0000000e+000   0.0000000e+000   0.0000000e+000   0.0000000e+000   0.0000000e+000   3.7910320e-003 
 -2.8528950e+001   0.0000000e+000   0.0000000e+000   0.0000000e+000   0.0000000e+000   0.0000000e+000   0.0000000e+000   3.7910312e-003 
 -2.8237098e+001   0.0000000e+000   0.0000000e+000   0.0000000e+000   0.0000000e+000   0.0000000e+000   0.0000000e+000   3.7910307e-003 
 -2.7872283e+001   0.0000000e+000   0.0000000e+000   0.0000000e+000   0.0000000e+000   0.0000000e+000   0.0000000e+000   3.7910302e-003 
 -2.7580431e+001   0.0000000e+000   0.0000000e+000   0.0000000e+000   0.0000000e+000   0.0000000e+000   0.0000000e+000   3.7910300e-003 
 -2.7215617e+001   0.0000000e+000   0.0000000e+000   0.0000000e+000   0.0000000e+000   0.0000000e+000   0.0000000e+000   3.7910301e-003 
 -2.6923765e+001   0.0000000e+000   0.0000000e+000   0.0000000e+000   0.0000000e+000   0.0000000e+000   0.0000000e+000   3.7910302e-003 
 -2.6558950e+001   0.0000000e+000   0.0000000e+000   0.0000000e+000   0.0000000e+000   0.0000000e+000   0.0000000e+000   3.7910302e-003 
 -2.6267098e+001   0.0000000e+000   0.0000000e+000   0.0000000e+000   0.0000000e+000   0.0000000e+000   0.0000000e+000   3.7910302e-003 
 -2.5902283e+001   0.0000000e+000   0.0000000e+000   0.0000000e+000   0.0000000e+000   0.0000000e+000   0.0000000e+000   3.7910302e-003 
 -2.5610431e+001   0.0000000e+000   0.0000000e+000   0.0000000e+000   0.0000000e+000   0.0000000e+000   0.0000000e+000   3.7910302e-003 
 -2.5245616e+001   0.0000000e+000   0.0000000e+000   0.0000000e+000   0.0000000e+000   0.0000000e+000   0.0000000e+000   3.7910302e-003 
 -2.4953765e+001   0.0000000e+000   0.0000000e+000   0.0000000e+000   0.0000000e+000   0.0000000e+000   0.0000000e+000   3.7910302e-003 
 -2.4588950e+001   0.0000000e+000   0.0000000e+000   0.0000000e+000   0.0000000e+000   0.0000000e+000   0.0000000e+000   3.7910302e-003 
 -2.4297098e+001   0.0000000e+000   0.0000000e+000   0.0000000e+000   0.0000000e+000   0.0000000e+000   0.0000000e+000   3.7910302e-003 
 -2.3932283e+001   0.0000000e+000   0.0000000e+000   0.0000000e+000   0.0000000e+000   0.0000000e+000   0.0000000e+000   3.7910301e-003 
 -2.3640431e+001   0.0000000e+000   0.0000000e+000   0.0000000e+000   0.0000000e+000   0.0000000e+000   0.0000000e+000   3.7910300e-003 
 -2.3275616e+001   0.0000000e+000   0.0000000e+000   0.0000000e+000   0.0000000e+000   0.0000000e+000   0.0000000e+000   3.7910300e-003 
 -2.2983764e+001   0.0000000e+000   0.0000000e+000   0.0000000e+000   0.0000000e+000   0.0000000e+000   0.0000000e+000   3.7910300e-003 
 -2.2618950e+001   0.0000000e+000   0.0000000e+000   0.0000000e+000   0.0000000e+000   0.0000000e+000   0.0000000e+000   3.7910300e-003 
 -2.2327098e+001   0.0000000e+000   0.0000000e+000   0.0000000e+000   0.0000000e+000   0.0000000e+000   0.0000000e+000   3.7910300e-003 
 -2.1962283e+001   0.0000000e+000   0.0000000e+000   0.0000000e+000   0.0000000e+000   0.0000000e+000   0.0000000e+000   3.7910300e-003 
 -2.1670431e+001   0.0000000e+000   0.0000000e+000   0.0000000e+000   0.0000000e+000   0.0000000e+000   0.0000000e+000   3.7910300e-003 
 -2.1305616e+001   0.0000000e+000   0.0000000e+000   0.0000000e+000   0.0000000e+000   0.0000000e+000   0.0000000e+000   3.7910300e-003 
 -2.1013764e+001   0.0000000e+000   0.0000000e+000   0.0000000e+000   0.0000000e+000   0.0000000e+000   0.0000000e+000   3.7910300e-003 
 -2.0780283e+001   0.0000000e+000   0.0000000e+000   0.0000000e+000   0.0000000e+000   0.0000000e+000   0.0000000e+000   3.7910300e-003 
 -2.0488431e+001   0.0000000e+000   0.0000000e+000   0.0000000e+000   0.0000000e+000   0.0000000e+000   0.0000000e+000   3.7910300e-003 
 -2.0123616e+001   0.0000000e+000   0.0000000e+000   0.0000000e+000   0.0000000e+000   0.0000000e+000   0.0000000e+000   3.7910300e-003 
 -1.9831764e+001   2.5240710e-032   1.2337478e-028   5.7539777e-029   0.0000000e+000   0.0000000e+000   0.0000000e+000   3.7910300e-003 
 -1.9750189e+001   3.5276778e-032   1.7298776e-028   8.0397669e-029   0.0000000e+000   0.0000000e+000   0.0000000e+000   3.7910300e-003 
 -1.9684928e+001   4.4125730e-032   2.1694000e-028   1.0050530e-028   0.0000000e+000   0.0000000e+000   0.0000000e+000   3.7910300e-003 
 -1.9538093e+001   6.6596780e-032   3.2932153e-028   1.5161379e-028   0.0000000e+000   0.0000000e+000   0.0000000e+000   3.7910300e-003 
 -1.9456517e+001   8.0791681e-032   4.0080392e-028   1.8391922e-028   0.0000000e+000   0.0000000e+000   0.0000000e+000   3.7910300e-003 
 -1.9354548e+001   1.0031234e-031   4.9965052e-028   2.2842037e-028   0.0000000e+000   0.0000000e+000   0.0000000e+000   3.7910300e-003 
 -1.9282851e+001   1.1610673e-031   5.7995862e-028   2.6447980e-028   0.0000000e+000   0.0000000e+000   0.0000000e+000   3.7910300e-003 
 -1.9170824e+001   1.4326886e-031   7.1879823e-028   3.2670835e-028   0.0000000e+000   0.0000000e+000   0.0000000e+000   3.7910300e-003 
 -1.9093028e+001   1.6408140e-031   8.2574205e-028   3.7457039e-028   0.0000000e+000   0.0000000e+000   0.0000000e+000   3.7910300e-003 
 -1.8952994e+001   2.0683717e-031   1.0466535e-027   4.7334601e-028   0.0000000e+000   0.0000000e+000   0.0000000e+000   3.7910300e-003 
 -1.8855749e+001   2.4039759e-031   1.2211310e-027   5.5126047e-028   0.0000000e+000   0.0000000e+000   0.0000000e+000   3.7910300e-003 
 -1.8734192e+001   2.8738224e-031   1.4667698e-027   6.6077161e-028   0.0000000e+000   0.0000000e+000   0.0000000e+000   3.7910300e-003 
 -1.8585949e+001   3.5337708e-031   1.8141003e-027   8.1427214e-028   0.0000000e+000   0.0000000e+000   0.0000000e+000   3.7910300e-003 
 -1.8351945e+001   4.8510920e-031   2.5132263e-027   1.1235488e-027   0.0000000e+000   0.0000000e+000   0.0000000e+000   3.7910300e-003 
 -1.8233502e+001   5.6702482e-031   2.9512043e-027   1.3173119e-027   0.0000000e+000   0.0000000e+000   0.0000000e+000   3.7910300e-003 
 -1.8085724e+001   6.8411426e-031   3.5811587e-027   1.5961986e-027   0.0000000e+000   0.0000000e+000   0.0000000e+000   3.7910300e-003 
 -1.7967503e+001   7.9506846e-031   4.1811265e-027   1.8624157e-027   0.0000000e+000   0.0000000e+000   0.0000000e+000   3.7910300e-003 
 -1.7819970e+001   9.5354152e-031   5.0432770e-027   2.2458596e-027   0.0000000e+000   0.0000000e+000   0.0000000e+000   3.7910300e-003 
 -1.7701944e+001   1.1034892e-030   5.8630757e-027   2.6112359e-027   0.0000000e+000   0.0000000e+000   0.0000000e+000   3.7910300e-003 
 -1.7559019e+001   1.3110181e-030   7.0042629e-027   3.1203671e-027   0.0000000e+000   0.0000000e+000   0.0000000e+000   3.7910300e-003 
 -1.7444679e+001   1.5060534e-030   8.0818022e-027   3.6019923e-027   0.0000000e+000   0.0000000e+000   0.0000000e+000   3.7910300e-003 
 -1.7340096e+001   1.7088645e-030   9.2071078e-027   4.1059651e-027   0.0000000e+000   0.0000000e+000   0.0000000e+000   3.7910300e-003 
 -1.7246862e+001   1.9121106e-030   1.0339133e-026   4.6139248e-027   2.4009092e-036   1.2982157e-032   1.9004314e-030   3.7910300e-003 
 -1.7155794e+001   2.1323801e-030   1.1570520e-026   5.1671228e-027   8.6667016e-036   4.7026438e-032   4.3997401e-030   3.7910300e-003 
 -1.7062863e+001   2.3810852e-030   1.2966087e-026   5.7954632e-027   4.8388242e-035   2.6349589e-031   2.1879800e-029   3.7910300e-003 
 -1.6900617e+001   2.8835539e-030   1.5799950e-026   7.0393402e-027   7.4485071e-034   4.0812847e-030   2.9932954e-028   3.7910301e-003 
 -1.6796688e+001   3.2514430e-030   1.7886456e-026   7.9757431e-027   3.0440659e-033   1.6745658e-029   9.1907100e-028   3.7910303e-003 
 -1.6685624e+001   3.6919150e-030   2.0395508e-026   9.0901795e-027   1.2760700e-032   7.0494840e-029   3.2310146e-027   3.7910306e-003 
 -1.6567494e+001   4.2205088e-030   2.3420423e-026   1.0423757e-026   6.0457843e-032   3.3549232e-028   1.5416025e-026   3.7910313e-003 
 -1.6466095e+001   4.7360649e-030   2.6382484e-026   1.1727574e-026   1.5358401e-031   8.5554738e-028   3.7032665e-026   3.7910321e-003 
 -1.6323501e+001   5.5763545e-030   3.1231202e-026   1.3865446e-026   4.4122411e-031   2.4711412e-027   1.1078079e-025   3.7910341e-003 
 -1.6260126e+001   5.9952417e-030   3.3657554e-026   1.4938067e-026   6.8591300e-031   3.8507461e-027   1.7593766e-025   3.7910354e-003 
 -1.6180908e+001   6.5555811e-030   3.6913293e-026   1.6376603e-026   1.2075879e-030   6.7997096e-027   3.1655804e-025   3.7910374e-003 
 -1.6081885e+001   7.3177364e-030   4.1358469e-026   1.8340078e-026   2.7151359e-030   1.5345437e-026   6.7423052e-025   3.7910402e-003 
 -1.5903643e+001   8.9157726e-030   5.0727945e-026   2.2480437e-026   9.7809944e-030   5.5650785e-026   2.0672354e-024   3.7910472e-003 
 -1.5824425e+001   9.7334652e-030   5.5544388e-026   2.4611227e-026   1.6480479e-029   9.4046479e-026   3.3173096e-024   3.7910511e-003 
 -1.5725401e+001   1.0844313e-029   6.2112335e-026   2.7511897e-026   3.1917001e-029   1.8280913e-025   6.2592566e-024   3.7910563e-003 
 -1.5601623e+001   1.2384721e-029   7.1262575e-026   3.1545450e-026   7.2808599e-029   4.1894591e-025   1.3727130e-023   3.7910633e-003 
 -1.5446899e+001   1.4575880e-029   8.4352646e-026   3.7301846e-026   1.8599887e-028   1.0764013e-024   3.2488662e-023   3.7910726e-003 
 -1.5323120e+001   1.6634190e-029   9.6705420e-026   4.2735006e-026   3.4550976e-028   2.0086741e-024   5.7489057e-023   3.7910805e-003 
 -1.5168396e+001   1.9557822e-029   1.1435144e-025   5.0476660e-026   7.3642598e-028   4.3057646e-024   1.0665409e-022   3.7910905e-003 
 -1.5053258e+001   2.2107873e-029   1.2980789e-025   5.7060946e-026   1.2036833e-027   7.0675084e-024   1.5909208e-022   3.7910982e-003 
 -1.4909336e+001   2.5686991e-029   1.5161825e-025   6.6603163e-026   2.2391497e-027   1.3216649e-023   2.7113327e-022   3.7911081e-003 
 -1.4749453e+001   3.0287274e-029   1.7981390e-025   7.8921149e-026   4.3031957e-027   2.5547840e-023   4.7680807e-022   3.7911196e-003 
 -1.4621546e+001   3.4609675e-029   2.0643017e-025   9.0553262e-026   6.9322294e-027   4.1347435e-023   6.9289755e-022   3.7911293e-003 
 -1.4519221e+001   3.8539787e-029   2.3072213e-025   1.0117709e-025   9.9245607e-027   5.9414335e-023   9.1843272e-022   3.7911376e-003 
 -1.4391314e+001   4.3979217e-029   2.6450027e-025   1.1591188e-025   1.5652839e-026   9.4139469e-023   1.3282016e-021   3.7911480e-003 
 -1.4288989e+001   4.8918289e-029   2.9528588e-025   1.2937106e-025   2.1992925e-026   1.3275608e-022   1.7647392e-021   3.7911568e-003 
 -1.4161083e+001   5.5747778e-029   3.3805090e-025   1.4802865e-025   3.3652954e-026   2.0406932e-022   2.5452487e-021   3.7911676e-003 
 -1.4058757e+001   6.1940015e-029   3.7697015e-025   1.6502344e-025   4.6323838e-026   2.8192928e-022   3.3792385e-021   3.7911767e-003 
 -1.3930851e+001   7.0490762e-029   4.3095993e-025   1.8854360e-025   6.9058577e-026   4.2220397e-022   4.8465714e-021   3.7911884e-003 
 -1.3828526e+001   7.8232568e-029   4.8002214e-025   2.0994583e-025   9.3317865e-026   5.7258304e-022   6.4063582e-021   3.7911982e-003 
 -1.3700619e+001   8.8911189e-029   5.4800499e-025   2.3953003e-025   1.3623307e-025   8.3967389e-022   9.2049512e-021   3.7912105e-003 
 -1.3598294e+001   9.8566824e-029   6.0969846e-025   2.6643503e-025   1.8155941e-025   1.1230604e-021   1.2191207e-020   3.7912206e-003 
 -1.3470387e+001   1.1187063e-028   6.9508297e-025   3.0358630e-025   2.6115362e-025   1.6226192e-021   1.7582578e-020   3.7912331e-003 
 -1.3368062e+001   1.2388118e-028   7.7244757e-025   3.3731492e-025   3.4484295e-025   2.1502306e-021   2.3469606e-020   3.7912434e-003 
 -1.3240156e+001   1.4041049e-028   8.7939444e-025   3.8381968e-025   4.9247529e-025   3.0843851e-021   3.4864410e-020   3.7912561e-003 
 -1.3137830e+001   1.5531217e-028   9.7615618e-025   4.2597333e-025   6.5041837e-025   4.0879597e-021   4.7518728e-020   3.7912665e-003 
 -1.3009924e+001   1.7579513e-028   1.1097491e-024   4.8403225e-025   9.4190847e-025   5.9460241e-021   7.3702330e-020   3.7912794e-003 
 -1.2852616e+001   2.0413820e-028   1.2955933e-024   5.6229814e-025   1.6083886e-024   1.0207877e-020   1.5973002e-019   3.7912954e-003 
 -1.2726770e+001   2.3026625e-028   1.4676616e-024   6.3686360e-025   2.9575780e-024   1.8850891e-020   4.9532983e-019   3.7913085e-003 
 -1.2626094e+001   2.5369315e-028   1.6224751e-024   7.0407485e-025   9.6533948e-024   6.1737548e-020   3.6231769e-018   3.7913192e-003 
 -1.2500248e+001   2.8575460e-028   1.8352558e-024   7.9625104e-025   6.7386629e-022   4.3278989e-018   3.5178486e-016   3.7913326e-003 
 -1.2342940e+001   3.3061016e-028   2.1344945e-024   9.2544506e-025   6.3927303e-020   4.1272922e-016   2.7541588e-014   3.7913499e-003 
 -1.2217095e+001   3.7187622e-028   2.4109465e-024   1.0446680e-024   2.1972454e-019   1.4245173e-015   6.5672219e-014   3.7913639e-003 
 -1.2116418e+001   4.0877939e-028   2.6590000e-024   1.1515416e-024   4.9410251e-019   3.2140039e-015   1.1911266e-013   3.7913753e-003 
 -1.1990572e+001   4.5936096e-028   3.0003659e-024   1.3006680e-024   1.2220231e-018   7.9817761e-015   2.6276981e-013   3.7913897e-003 
 -1.1833512e+001   5.3287385e-028   3.4983477e-024   2.8960717e-024   2.9327537e-018   1.9253698e-014   6.2780636e-013   3.7914087e-003 
 -1.1707864e+001   6.0182168e-028   3.9670725e-024   5.9438314e-024   4.7568265e-018   3.1355925e-014   1.0354174e-012   3.7914244e-003 
 -1.1607346e+001   6.6524979e-028   4.3993574e-024   9.0072922e-024   6.5936072e-018   4.3604124e-014   1.4302222e-012   3.7914373e-003 
 -1.1481698e+001   7.4817737e-028   4.9676497e-024   1.0791872e-023   9.3606625e-018   6.2151696e-014   2.0081884e-012   3.7914541e-003 
 -1.1325368e+001   9.0940038e-028   6.0681022e-024   5.1819408e-023   1.3875336e-017   9.2585138e-014   2.9673798e-012   3.7914763e-003 
 -1.1200304e+001   1.0248394e-027   6.8653507e-024   5.1148459e-023   1.8131599e-017   1.2146273e-013   3.8553244e-012   3.7914953e-003 
 -1.1100252e+001   1.1338401e-027   7.6193274e-024   5.7463240e-023   2.2120189e-017   1.4864615e-013   4.6950062e-012   3.7915111e-003 
 -1.0975188e+001   1.3165904e-027   8.8817975e-024   8.6704169e-023   2.8664897e-017   1.9337511e-013   6.1055123e-012   3.7915332e-003 
 -1.0818857e+001   1.8971022e-027   1.2859733e-023   3.2404518e-022   4.1310184e-017   2.8002599e-013   9.1615369e-012   3.7915678e-003 
 -1.0693793e+001   3.3059188e-027   2.2495342e-023   1.1211016e-021   5.7194084e-017   3.8918090e-013   1.3487718e-011   3.7916026e-003 
 -1.0537462e+001   2.5263672e-025   1.7272344e-021   2.7376938e-019   1.1385220e-016   7.7838820e-013   4.0622325e-011   3.7916567e-003 
 -1.0460386e+001   2.0447186e-019   1.4011813e-015   3.4301291e-013   1.4739474e-015   1.0100498e-011   1.8910255e-009   3.7916798e-003 
 -1.0389240e+001   6.1281754e-013   4.2084007e-009   9.0617166e-007   4.1218075e-014   2.8305681e-010   4.2415457e-008   3.7916993e-003 
 -1.0241220e+001   7.4639386e-011   5.1482817e-007   4.6024513e-005   6.8733953e-013   4.7409521e-009   5.1551877e-007   3.7917526e-003 
 -1.0185495e+001   1.0450093e-010   7.2198653e-007   5.1157015e-005   1.2970707e-012   8.9613321e-009   7.9818216e-007   3.7917810e-003 
 -1.0084658e+001   1.7933507e-010   1.2426799e-006   5.9785727e-005   3.3071438e-012   2.2916439e-008   1.4948038e-006   3.7918574e-003 
 -9.9962370e+000   2.4556113e-010   1.7059800e-006   6.5969939e-005   6.4259646e-012   4.4642924e-008   2.4336662e-006   3.7919376e-003 
 -9.8534982e+000   4.0415776e-010   2.8194016e-006   8.5490725e-005   1.6451453e-011   1.1476521e-007   5.0326281e-006   3.7920264e-003 
 -9.7461117e+000   5.3045752e-010   3.7118778e-006   1.0302810e-004   3.0784239e-011   2.1541279e-007   8.0321101e-006   3.7920747e-003 
 -9.6896927e+000   5.9476064e-010   4.1685458e-006   1.0981167e-004   4.1459379e-011   2.9057962e-007   1.0000820e-005   3.7920935e-003 
 -9.5976692e+000   7.4955787e-010   5.2672120e-006   1.2442328e-004   6.2734307e-011   4.4083973e-007   1.3683076e-005   3.7921190e-003 
 -9.4953474e+000   8.9003678e-010   6.2724034e-006   1.3837540e-004   9.4474100e-011   6.6579233e-007   1.8696813e-005   3.7921403e-003 
 -9.3608727e+000   1.0717760e-009   7.5815435e-006   1.5443203e-004   1.4850220e-010   1.0504769e-006   2.6707695e-005   3.7921608e-003 
 -9.2556284e+000   1.2904001e-009   9.1546328e-006   1.7331378e-004   2.0177222e-010   1.4314557e-006   3.3970308e-005   3.7921751e-003 
 -9.1592318e+000   1.5202264e-009   1.0813655e-005   1.9291604e-004   2.5797562e-010   1.8350288e-006   4.1537576e-005   3.7921865e-003 
 -9.0687174e+000   1.6932140e-009   1.2073850e-005   2.0639915e-004   3.1596363e-010   2.2530511e-006   4.9402753e-005   3.7921958e-003 
 -8.9658984e+000   1.8742672e-009   1.3402036e-005   2.2297237e-004   3.8711878e-010   2.7681111e-006   5.9071368e-005   3.7922043e-003 
 -8.8556699e+000   2.0865199e-009   1.4963822e-005   2.4390353e-004   4.6821488e-010   3.3578803e-006   7.0137148e-005   3.7922113e-003 
 -8.7858914e+000   2.1940465e-009   1.5764178e-005   2.5552164e-004   5.2177252e-010   3.7489245e-006   7.7460057e-005   3.7922134e-003 
 -8.6986682e+000   2.3279677e-009   1.6764949e-005   2.7051498e-004   5.8937597e-010   4.2444136e-006   8.6831975e-005   3.7922161e-003 
 -8.5416665e+000   2.5803588e-009   1.8658775e-005   2.9784316e-004   7.1291038e-010   5.1551103e-006   1.0410634e-004   3.7922195e-003 
 -8.4718880e+000   2.6950383e-009   1.9523201e-005   3.0993819e-004   7.6779218e-010   5.5619846e-006   1.1188609e-004   3.7922208e-003 
 -8.3846648e+000   2.8386111e-009   2.0609336e-005   3.2524315e-004   8.3616701e-010   6.0708729e-006   1.2166405e-004   3.7922220e-003 
 -8.2590635e+000   3.0504092e-009   2.2217787e-005   3.4742945e-004   9.3368462e-010   6.8005322e-006   1.3578520e-004   3.7922235e-003 
 -8.1892849e+000   3.1675600e-009   2.3111657e-005   3.5992952e-004   9.8739845e-010   7.2044142e-006   1.4363379e-004   3.7922242e-003 
 -8.0322832e+000   3.4418868e-009   2.5211531e-005   3.8898105e-004   1.1065531e-009   8.1054080e-006   1.6121712e-004   3.7922256e-003 
 -7.9450600e+000   3.5975764e-009   2.6408523e-005   4.0553681e-004   1.1716530e-009   8.6006864e-006   1.7091391e-004   3.7922262e-003 
 -7.8752815e+000   3.7259006e-009   2.7397143e-005   4.1887523e-004   1.2230794e-009   8.9934984e-006   1.7864110e-004   3.7922267e-003 
 -7.7880583e+000   3.8861508e-009   2.8635927e-005   4.3581774e-004   1.2866883e-009   9.4812359e-006   1.8824410e-004   3.7922272e-003 
 -7.6310566e+000   4.1817693e-009   3.0930072e-005   4.6656797e-004   1.3990493e-009   1.0347940e-005   2.0540567e-004   3.7922281e-003 
 -7.5220277e+000   4.3908208e-009   3.2559894e-005   4.8846847e-004   1.4755665e-009   1.0941983e-005   2.1715925e-004   3.7922286e-003 
 -7.4348045e+000   4.5617937e-009   3.3896591e-005   5.0561551e-004   1.5354766e-009   1.1409420e-005   2.2643024e-004   3.7922290e-003 
 -7.3650260e+000   4.6984016e-009   3.4968033e-005   5.1906677e-004   1.5826021e-009   1.1778577e-005   2.3380636e-004   3.7922293e-003 
 -7.2778028e+000   4.8673097e-009   3.6297663e-005   5.3592280e-004   1.6409051e-009   1.2236949e-005   2.4298375e-004   3.7922296e-003 
 -7.1208011e+000   5.1751339e-009   3.8730455e-005   5.6582491e-004   1.7434903e-009   1.3048198e-005   2.5930137e-004   3.7922302e-003 
 -7.0117721e+000   5.3910369e-009   4.0444324e-005   5.8695810e-004   1.8134035e-009   1.3604410e-005   2.7050988e-004   3.7922305e-003 
 -6.9245490e+000   5.5670773e-009   4.1845163e-005   6.0310374e-004   1.8677117e-009   1.4038731e-005   2.7919980e-004   3.7922308e-003 
 -6.8547704e+000   5.7058904e-009   4.2953775e-005   6.1547289e-004   1.9100734e-009   1.4378976e-005   2.8608688e-004   3.7922310e-003 
 -6.7675473e+000   5.8786794e-009   4.4337922e-005   6.3157499e-004   1.9627464e-009   1.4803341e-005   2.9479352e-004   3.7922312e-003 
 -6.6585183e+000   6.0963998e-009   4.6086970e-005   6.5171520e-004   2.0275452e-009   1.5327639e-005   3.0542674e-004   3.7922314e-003 
 -6.5712951e+000   6.2737205e-009   4.7514652e-005   6.6708878e-004   2.0775014e-009   1.5734165e-005   3.1361488e-004   3.7922317e-003 
 -6.4142934e+000   6.5913694e-009   5.0083101e-005   6.9562922e-004   2.1652823e-009   1.6452431e-005   3.2847971e-004   3.7922320e-003 
 -6.3052645e+000   6.8145613e-009   5.1894057e-005   7.1612634e-004   2.2249759e-009   1.6943575e-005   3.3859322e-004   3.7922322e-003 
 -6.2180413e+000   6.9979768e-009   5.3384129e-005   7.3182153e-004   2.2707596e-009   1.7322510e-005   3.4625130e-004   3.7922324e-003 
 -6.1482627e+000   7.1455575e-009   5.4585454e-005   7.4461069e-004   2.3063618e-009   1.7618472e-005   3.5246173e-004   3.7922325e-003 
 -6.0610396e+000   7.3302824e-009   5.6092602e-005   7.6150886e-004   2.3505728e-009   1.7986993e-005   3.6019870e-004   3.7922327e-003 
 -5.9520106e+000   7.5646806e-009   5.8008584e-005   7.8278453e-004   2.4044758e-009   1.8438351e-005   3.6948599e-004   3.7922329e-003 
 -5.8647874e+000   7.7593754e-009   5.9600723e-005   7.9966573e-004   2.4454382e-009   1.8783713e-005   3.7667460e-004   3.7922330e-003 
 -5.7557585e+000   8.0035668e-009   6.1602541e-005   8.2244101e-004   2.4959613e-009   1.9211130e-005   3.8581309e-004   3.7922332e-003 
 -5.6194723e+000   8.3172566e-009   6.4178258e-005   8.5166718e-004   2.5574603e-009   1.9734073e-005   3.9672953e-004   3.7922334e-003 
 -5.5104433e+000   8.5796049e-009   6.6333430e-005   8.7447590e-004   2.6030861e-009   2.0125826e-005   4.0485560e-004   3.7922336e-003 
 -5.4232201e+000   8.7900927e-009   6.8066388e-005   8.9239923e-004   2.6375515e-009   2.0423972e-005   4.1123676e-004   3.7922337e-003 
 -5.3141912e+000   9.0533357e-009   7.0238947e-005   9.1677660e-004   2.6806925e-009   2.0797751e-005   4.1942920e-004   3.7922339e-003 
 -5.1779050e+000   9.3901031e-009   7.3022231e-005   9.4797768e-004   2.7335773e-009   2.1257691e-005   4.2912233e-004   3.7922341e-003 
 -5.0688760e+000   9.6685904e-009   7.5325655e-005   9.7150233e-004   2.7721338e-009   2.1597026e-005   4.3612911e-004   3.7922342e-003 
 -4.9816528e+000   9.8902173e-009   7.7163371e-005   9.8997185e-004   2.8007993e-009   2.1851806e-005   4.4163564e-004   3.7922344e-003 
 -4.8726239e+000   1.0165481e-008   7.9451189e-005   1.0147725e-003   2.8370831e-009   2.2174025e-005   4.4873451e-004   3.7922345e-003 
 -4.7363377e+000   1.0513669e-008   8.2350059e-005   1.0457795e-003   2.8815519e-009   2.2570234e-005   4.5708007e-004   3.7922347e-003 
 -4.6273087e+000   1.0800379e-008   8.4738563e-005   1.0691242e-003   2.9136352e-009   2.2860055e-005   4.6312363e-004   3.7922349e-003 
 -4.5400855e+000   1.1028327e-008   8.6641478e-005   1.0870520e-003   2.9373917e-009   2.3076932e-005   4.6782375e-004   3.7922350e-003 
 -4.4310566e+000   1.1310829e-008   8.9005035e-005   1.1116759e-003   2.9677642e-009   2.3353368e-005   4.7412441e-004   3.7922351e-003 
 -4.2947704e+000   1.1664824e-008   9.1972237e-005   1.1401471e-003   3.0042208e-009   2.3687019e-005   4.8066093e-004   3.7922353e-003 
 -4.1857414e+000   1.1956264e-008   9.4415061e-005   1.1622080e-003   3.0292181e-009   2.3920834e-005   4.8569660e-004   3.7922355e-003 
 -4.0494552e+000   1.2310565e-008   9.7394592e-005   1.1907313e-003   3.0600193e-009   2.4209232e-005   4.9193823e-004   3.7922357e-003 
 -3.9404263e+000   1.2602389e-008   9.9848409e-005   1.2116647e-003   3.0813811e-009   2.4413704e-005   4.9629596e-004   3.7922358e-003 
 -3.8041400e+000   1.2962859e-008   1.0288611e-004   1.2415358e-003   3.1084763e-009   2.4671951e-005   5.0252275e-004   3.7922360e-003 
 -3.6661214e+000   1.3334655e-008   1.0601962e-004   1.2681254e-003   3.1332627e-009   2.4911581e-005   5.0691436e-004   3.7922362e-003 
 -3.5557065e+000   1.3632302e-008   1.0853114e-004   1.2881608e-003   3.1486941e-009   2.5067767e-005   5.1030574e-004   3.7922364e-003 
 -3.4177249e+000   1.4000006e-008   1.1163906e-004   1.3174753e-003   3.1690721e-009   2.5270862e-005   5.1541503e-004   3.7922366e-003 
 -3.2798099e+000   1.4374000e-008   1.1479964e-004   1.3432408e-003   3.1872624e-009   2.5455445e-005   5.1857913e-004   3.7922368e-003 
 -3.1694779e+000   1.4673075e-008   1.1732874e-004   1.3630423e-003   3.1975875e-009   2.5568527e-005   5.2110013e-004   3.7922370e-003 
 -3.0315932e+000   1.5036609e-008   1.2040924e-004   1.3910517e-003   3.2118267e-009   2.5719468e-005   5.2486760e-004   3.7922372e-003 
 -2.8937630e+000   1.5404462e-008   1.2352561e-004   1.4163259e-003   3.2240150e-009   2.5852796e-005   5.2710285e-004   3.7922374e-003 
 -2.7834989e+000   1.5698806e-008   1.2601916e-004   1.4356287e-003   3.2300730e-009   2.5928792e-005   5.2880470e-004   3.7922375e-003 
 -2.6457000e+000   1.6057171e-008   1.2905910e-004   1.4621938e-003   3.2385421e-009   2.6029701e-005   5.3117298e-004   3.7922377e-003 
 -2.5079435e+000   1.6422365e-008   1.3215381e-004   1.4869901e-003   3.2446676e-009   2.6110440e-005   5.3241936e-004   3.7922379e-003 
 -2.3702020e+000   1.6789090e-008   1.3525888e-004   1.5132445e-003   3.2479196e-009   2.6166395e-005   5.3394050e-004   3.7922381e-003 
 -2.2324952e+000   1.7157925e-008   1.3837939e-004   1.5388104e-003   3.2495199e-009   2.6207516e-005   5.3471007e-004   3.7922383e-003 
 -2.0948083e+000   1.7528762e-008   1.4151408e-004   1.5642564e-003   3.2487841e-009   2.6228248e-005   5.3523954e-004   3.7922385e-003 
 -1.9571442e+000   1.7899239e-008   1.4464198e-004   1.5892841e-003   3.2462477e-009   2.6232608e-005   5.3533501e-004   3.7922387e-003 
 -1.8194993e+000   1.8268576e-008   1.4775775e-004   1.6133314e-003   3.2416708e-009   2.6218900e-005   5.3503844e-004   3.7922389e-003 
 -1.6818691e+000   1.8636342e-008   1.5085636e-004   1.6365908e-003   3.2348497e-009   2.6185270e-005   5.3439937e-004   3.7922391e-003 
 -1.5442519e+000   1.9003738e-008   1.5394682e-004   1.6594295e-003   3.2257017e-009   2.6130992e-005   5.3342719e-004   3.7922393e-003 
 -1.4066458e+000   1.9370854e-008   1.5703028e-004   1.6815569e-003   3.2143685e-009   2.6057353e-005   5.3212611e-004   3.7922395e-003 
 -1.2690501e+000   1.9738591e-008   1.6011177e-004   1.7029862e-003   3.2008754e-009   2.5964256e-005   5.3047635e-004   3.7922397e-003 
 -1.1314632e+000   2.0105539e-008   1.6318057e-004   1.7238115e-003   3.1852338e-009   2.5851993e-005   5.2849201e-004   3.7922399e-003 
 -1.0000000e+000   2.0455124e-008   1.6609820e-004   1.7427168e-003   3.1678100e-009   2.5723019e-005   5.2626804e-004   3.7922401e-003 
 -8.6242384e-001   2.0815855e-008   1.6910096e-004   1.7618944e-003   3.1486740e-009   2.5578761e-005   5.2371917e-004   3.7922403e-003 
 -7.2485312e-001   2.1171586e-008   1.7205535e-004   1.7800074e-003   3.1280058e-009   2.5420397e-005   5.2097868e-004   3.7922405e-003 
 -6.1090113e-001   2.1461556e-008   1.7445766e-004   1.7930765e-003   3.1077771e-009   2.5262638e-005   5.1832880e-004   3.7922406e-003 
 -5.5197723e-001   2.1608031e-008   1.7566853e-004   1.7977401e-003   3.0942946e-009   2.5155933e-005   5.1677450e-004   3.7922407e-003 
 -4.7929975e-001   2.1778281e-008   1.7707565e-004   1.8042041e-003   3.0774058e-009   2.5021886e-005   5.1497537e-004   3.7922430e-003 
 -3.9522845e-001   2.1972671e-008   1.7867912e-004   1.8133498e-003   3.0592547e-009   2.4877491e-005   5.1310524e-004   3.7922903e-003 
 -2.8038613e-001   2.2235266e-008   1.8083824e-004   1.8284083e-003   3.0374729e-009   2.4703606e-005   5.1131906e-004   3.7924219e-003 
 -1.8326544e-001   2.2455162e-008   1.8264082e-004   1.8417159e-003   3.0216016e-009   2.4576433e-005   5.1020904e-004   3.7925791e-003 
 -9.7381402e-002   2.2650478e-008   1.8423742e-004   1.8530543e-003   3.0083169e-009   2.4469441e-005   5.0911594e-004   3.7928027e-003 
  8.4850090e-003   2.2892442e-008   1.8620838e-004   1.8666695e-003   2.9918152e-009   2.4335589e-005   5.0756773e-004   3.7931224e-003 
  1.0198121e-001   2.3107507e-008   1.8795458e-004   1.8747674e-003   2.9764047e-009   2.4209834e-005   5.0558709e-004   3.7935046e-003 
  2.0949485e-001   2.3357305e-008   1.8997529e-004   1.8644466e-003   2.9540340e-009   2.4026464e-005   5.0106260e-004   3.7943244e-003 
  3.0644459e-001   2.3647409e-008   1.9231839e-004   1.7831581e-003   2.9195667e-009   2.3744097e-005   4.8434699e-004   3.7957050e-003 
  4.0500563e-001   2.3885259e-008   1.9422944e-004   1.7116878e-003   2.8626072e-009   2.3278064e-005   4.5938561e-004   3.7969291e-003 
  5.0550748e-001   2.4134375e-008   1.9622435e-004   1.6376234e-003   2.7916926e-009   2.2697836e-005   4.1191297e-004   3.7983873e-003 
  6.0457224e-001   2.4420860e-008   1.9851619e-004   1.5769411e-003   2.8046255e-009   2.2798688e-005   3.6115931e-004   3.8001689e-003 
  7.0371104e-001   2.4686774e-008   2.0063318e-004   1.5391594e-003   2.8728986e-009   2.3348485e-005   3.3454100e-004   3.8018631e-003 
  8.0281974e-001   2.4981494e-008   2.0297646e-004   1.5100019e-003   2.9620250e-009   2.4066668e-005   3.1499993e-004   3.8026631e-003 
  9.0186049e-001   2.5287476e-008   2.0540315e-004   1.4828749e-003   3.0650877e-009   2.4896857e-005   2.9981231e-004   3.8041131e-003 
  1.0009607e+000   2.5578859e-008   2.0770286e-004   1.4559428e-003   3.1883828e-009   2.5889983e-005   2.8938167e-004   3.8057858e-003 
  1.1000318e+000   2.5858490e-008   2.0989866e-004   1.4294259e-003   3.3425217e-009   2.7131933e-005   2.8378140e-004   3.8082782e-003 
  1.2081731e+000   2.6190562e-008   2.1250301e-004   1.4041589e-003   3.5532825e-009   2.8830357e-005   2.8169976e-004   3.8115007e-003 
  1.3073389e+000   2.6577943e-008   2.1555408e-004   1.3841660e-003   3.7957295e-009   3.0784360e-005   2.8279048e-004   3.8149732e-003 
  1.4065533e+000   2.7082513e-008   2.1954512e-004   1.3681565e-003   4.1041938e-009   3.3270758e-005   2.8716722e-004   3.8181442e-003 
  1.5050542e+000   2.7736741e-008   2.2473843e-004   1.3558616e-003   4.4954501e-009   3.6424625e-005   2.9389094e-004   3.8207214e-003 
  1.6035503e+000   2.8593874e-008   2.3156223e-004   1.3459937e-003   4.9744958e-009   4.0285039e-005   3.0218456e-004   3.8229961e-003 
  1.7006194e+000   2.9758821e-008   2.4086443e-004   1.3408502e-003   5.5453674e-009   4.4883558e-005   3.1238300e-004   3.8251757e-003 
  1.8031166e+000   3.1449262e-008   2.5439054e-004   1.3434949e-003   6.2739854e-009   5.0749761e-005   3.2624702e-004   3.8272800e-003 
  1.9019669e+000   3.3439117e-008   2.7031739e-004   1.3522988e-003   7.0990842e-009   5.7388056e-005   3.4137578e-004   3.8297215e-003 
  2.0071318e+000   3.5913605e-008   2.9011717e-004   1.3661852e-003   8.1417887e-009   6.5770971e-005   3.5980169e-004   3.8316942e-003 
  2.1020637e+000   3.8605740e-008   3.1165780e-004   1.3808204e-003   9.2986529e-009   7.5066497e-005   3.7863382e-004   3.8338203e-003 
  2.2082206e+000   4.2155854e-008   3.4005195e-004   1.3983197e-003   1.0899617e-008   8.7922215e-005   4.0292178e-004   3.8364024e-003 
  2.3071171e+000   4.5458406e-008   3.6641373e-004   1.4239160e-003   1.2669628e-008   1.0212249e-004   4.3089562e-004   3.8385056e-003 
  2.4018661e+000   4.8714563e-008   3.9236235e-004   1.4583620e-003   1.4610070e-008   1.1767408e-004   4.6230556e-004   3.8406562e-003 
  2.5013582e+000   5.2204347e-008   4.2012198e-004   1.4954459e-003   1.6898238e-008   1.3599099e-004   5.0251365e-004   3.8426102e-003 
  2.6007823e+000   5.5795424e-008   4.4863538e-004   1.5393415e-003   1.9447661e-008   1.5637320e-004   5.4902207e-004   3.8447707e-003 
  2.7002026e+000   5.9412010e-008   4.7728875e-004   1.5761426e-003   2.2239042e-008   1.7865823e-004   5.9807400e-004   3.8467006e-003 
  2.8068691e+000   6.3237141e-008   5.0751239e-004   1.6154461e-003   2.5498185e-008   2.0463678e-004   6.5438956e-004   3.8489097e-003 
  2.9065222e+000   6.6820939e-008   5.3575800e-004   1.6471771e-003   2.8806408e-008   2.3096448e-004   7.1169310e-004   3.8512181e-003 
  3.0061533e+000   7.0482772e-008   5.6455556e-004   1.6728638e-003   3.2389968e-008   2.5943838e-004   7.7429293e-004   3.8533974e-003 
  3.1058535e+000   7.4225507e-008   5.9392292e-004   1.6946241e-003   3.6274035e-008   2.9025037e-004   8.4041542e-004   3.8553210e-003 
  3.2035168e+000   7.8000299e-008   6.2347925e-004   1.7143253e-003   4.0343157e-008   3.2247468e-004   9.0697063e-004   3.8574952e-003 
  3.3031252e+000   8.2014399e-008   6.5484978e-004   1.7325714e-003   4.4763783e-008   3.5741960e-004   9.7691530e-004   3.8596023e-003 
  3.4028879e+000   8.6239598e-008   6.8781149e-004   1.7509469e-003   4.9474448e-008   3.9458780e-004   1.0495875e-003   3.8617579e-003 
  3.5027228e+000   9.0666078e-008   7.2227791e-004   1.7708805e-003   5.4540345e-008   4.3448760e-004   1.1279547e-003   3.8638770e-003 
  3.6096767e+000   9.5683875e-008   7.6127801e-004   1.7926831e-003   6.0469817e-008   4.8110867e-004   1.2196262e-003   3.8659713e-003 
  3.7032260e+000   1.0025242e-007   7.9671268e-004   1.8114829e-003   6.6122490e-008   5.2547986e-004   1.3057431e-003   3.8682233e-003 
  3.8114232e+000   1.0574103e-007   8.3918701e-004   1.8375057e-003   7.3163336e-008   5.8064233e-004   1.4105048e-003   3.8692831e-003 
  3.9105866e+000   1.1107314e-007   8.8037625e-004   1.8657683e-003   8.0073883e-008   6.3467318e-004   1.5132048e-003   3.8697282e-003 
  4.0092454e+000   1.1663940e-007   9.2328983e-004   1.8971950e-003   8.7393514e-008   6.9178633e-004   1.6224919e-003   3.8699329e-003 
  4.1115646e+000   1.2276414e-007   9.7042622e-004   1.9365752e-003   9.5523760e-008   7.5509642e-004   1.7407237e-003   3.8700474e-003 
  4.2025583e+000   1.2861027e-007   1.0153603e-003   1.9767167e-003   1.0327536e-007   8.1534472e-004   1.8496663e-003   3.8701166e-003 
  4.3050729e+000   1.3545706e-007   1.0678648e-003   2.0233958e-003   1.1257895e-007   8.8750708e-004   1.9771417e-003   3.8701628e-003 
  4.4022792e+000   1.4234914e-007   1.1206228e-003   2.0697508e-003   1.2188897e-007   9.5955311e-004   2.1041790e-003   3.8701872e-003 
  4.5031333e+000   1.4989112e-007   1.1782404e-003   2.1217689e-003   1.3206103e-007   1.0380844e-003   2.2426754e-003   3.8702046e-003 
  4.6133486e+000   1.5873143e-007   1.2456563e-003   2.1847651e-003   1.4363567e-007   1.1271913e-003   2.3960373e-003   3.8702212e-003 
  4.7056011e+000   1.6657164e-007   1.3053290e-003   2.2421013e-003   1.5357716e-007   1.2034985e-003   2.5251240e-003   3.8702322e-003 
  4.8086353e+000   1.7571875e-007   1.3747844e-003   2.3118006e-003   1.6486030e-007   1.2898303e-003   2.6713174e-003   3.8702442e-003 
  4.9059724e+000   1.8485043e-007   1.4439789e-003   2.3835747e-003   1.7562013e-007   1.3718755e-003   2.8113816e-003   3.8702514e-003 
  5.0117020e+000   1.9551612e-007   1.5246635e-003   2.4711039e-003   1.8731799e-007   1.4607333e-003   2.9647471e-003   3.8702583e-003 
  5.1035024e+000   2.0527144e-007   1.5983013e-003   2.5551671e-003   1.9736696e-007   1.5367548e-003   3.0981443e-003   3.8702637e-003 
  5.2102029e+000   2.1729899e-007   1.6889021e-003   2.6656217e-003   2.0886314e-007   1.6233365e-003   3.2503340e-003   3.8702695e-003 
  5.3030672e+000   2.2851355e-007   1.7732329e-003   2.7733685e-003   2.1859407e-007   1.6962591e-003   3.3802954e-003   3.8702742e-003 
  5.4015704e+000   2.4109291e-007   1.8676299e-003   2.8986001e-003   2.2858320e-007   1.7707232e-003   3.5149196e-003   3.8702783e-003 
  5.5103464e+000   2.5564059e-007   1.9764951e-003   3.0463860e-003   2.3909780e-007   1.8485939e-003   3.6600915e-003   3.8702824e-003 
  5.6134598e+000   2.7025319e-007   2.0855787e-003   3.1975304e-003   2.4856008e-007   1.9181702e-003   3.7908870e-003   3.8702862e-003 
  5.7072965e+000   2.8418390e-007   2.1893076e-003   3.3429465e-003   2.5670832e-007   1.9776401e-003   3.9048628e-003   3.8702888e-003 
  5.8146322e+000   3.0077870e-007   2.3125121e-003   3.5178427e-003   2.6550550e-007   2.0413170e-003   4.0300085e-003   3.8702923e-003 
  5.9246291e+000   3.1848232e-007   2.4435172e-003   3.7048193e-003   2.7392836e-007   2.1016823e-003   4.1541595e-003   3.8702954e-003 
  6.0081469e+000   3.3236122e-007   2.5459096e-003   3.8528686e-003   2.7998358e-007   2.1446933e-003   4.2451806e-003   3.8702980e-003 
  6.1223854e+000   3.5196178e-007   2.6900388e-003   4.0655366e-003   2.8782040e-007   2.1998071e-003   4.3656601e-003   3.8703014e-003 
  6.2055488e+000   3.6663417e-007   2.7975731e-003   4.2276086e-003   2.9321763e-007   2.2373740e-003   4.4503638e-003   3.8703041e-003 
  6.3210338e+000   3.8746253e-007   2.9496476e-003   4.4616712e-003   3.0036315e-007   2.2865835e-003   4.5602607e-003   3.8703079e-003 
  6.4073876e+000   4.0331218e-007   3.0649171e-003   4.6427832e-003   3.0541482e-007   2.3209591e-003   4.6374768e-003   3.8703108e-003 
  6.5243367e+000   4.2500547e-007   3.2219784e-003   4.8932690e-003   3.1190641e-007   2.3645712e-003   4.7326551e-003   3.8703148e-003 
  6.6124033e+000   4.4146027e-007   3.3405654e-003   5.0836682e-003   3.1651943e-007   2.3951280e-003   4.7983503e-003   3.8703179e-003 
  6.7050639e+000   4.5876255e-007   3.4646935e-003   5.2835183e-003   3.2113353e-007   2.4252835e-003   4.8610171e-003   3.8703209e-003 
  6.8020622e+000   4.7676224e-007   3.5931583e-003   5.4898844e-003   3.2566635e-007   2.4544115e-003   4.9194856e-003   3.8703237e-003 
  6.9061734e+000   4.9582040e-007   3.7283589e-003   5.7034100e-003   3.3018515e-007   2.4828521e-003   4.9748599e-003   3.8703268e-003 
  7.0310784e+000   5.1769584e-007   3.8821614e-003   5.9352515e-003   3.3509464e-007   2.5128490e-003   5.0321408e-003   3.8703302e-003 
  7.1172558e+000   5.3222550e-007   3.9834679e-003   6.0761857e-003   3.3813513e-007   2.5307890e-003   5.0685696e-003   3.8703326e-003 
  7.2168016e+000   5.4825729e-007   4.0942699e-003   6.2174965e-003   3.4145954e-007   2.5499479e-003   5.1001417e-003   3.8703349e-003 
  7.3103298e+000   5.6289793e-007   4.1946632e-003   6.3301890e-003   3.4418887e-007   2.5648635e-003   5.1281530e-003   3.8703371e-003 
  7.4268803e+000   5.8020867e-007   4.3120585e-003   6.4464429e-003   3.4715606e-007   2.5800325e-003   5.1542154e-003   3.8703395e-003 
  7.5146529e+000   5.9276437e-007   4.3963746e-003   6.5186647e-003   3.4908378e-007   2.5890609e-003   5.1694747e-003   3.8703410e-003 
  7.6312033e+000   6.0866894e-007   4.5019482e-003   6.5975507e-003   3.5131236e-007   2.5984405e-003   5.1804487e-003   3.8703427e-003 
  7.7117814e+000   6.1936886e-007   4.5723158e-003   6.6434001e-003   3.5251462e-007   2.6023397e-003   5.1867860e-003   3.8703440e-003 
  7.8125041e+000   6.3264688e-007   4.6590433e-003   6.6926820e-003   3.5380592e-007   2.6055564e-003   5.1867820e-003   3.8703456e-003 
  7.9290545e+000   6.4759995e-007   4.7556651e-003   6.7432571e-003   3.5481769e-007   2.6056118e-003   5.1826872e-003   3.8703474e-003 
  8.0047283e+000   6.5744769e-007   4.8190360e-003   6.7731123e-003   3.5529172e-007   2.6042583e-003   5.1776700e-003   3.8703486e-003 
  8.1258064e+000   6.7264194e-007   4.9156264e-003   6.8174909e-003   3.5563817e-007   2.5989821e-003   5.1648019e-003   3.8703504e-003 
  8.2014802e+000   6.8214780e-007   4.9756788e-003   6.8427245e-003   3.5573282e-007   2.5947635e-003   5.1544515e-003   3.8703515e-003 
  8.3104504e+000   6.9537856e-007   5.0582485e-003   6.8778239e-003   3.5559730e-007   2.5866479e-003   5.1367150e-003   3.8703531e-003 
  8.4281652e+000   7.0964330e-007   5.1465261e-003   6.9120053e-003   3.5538927e-007   2.5773796e-003   5.1128378e-003   3.8703549e-003 
  8.5208581e+000   7.2095311e-007   5.2160832e-003   6.9361364e-003   3.5505874e-007   2.5688438e-003   5.0910599e-003   3.8703561e-003 
  8.6138296e+000   7.3224420e-007   5.2850007e-003   6.9586836e-003   3.5454620e-007   2.5589508e-003   5.0672710e-003   3.8703576e-003 
  8.7068498e+000   7.4341094e-007   5.3525472e-003   6.9786884e-003   3.5382349e-007   2.5475236e-003   5.0412263e-003   3.8703590e-003 
  8.8461905e+000   7.6001357e-007   5.4519383e-003   7.0060592e-003   3.5240815e-007   2.5279910e-003   4.9990375e-003   3.8703606e-003 
  8.9390577e+000   7.7097575e-007   5.5168718e-003   7.0227403e-003   3.5127155e-007   2.5135941e-003   4.9688633e-003   3.8703618e-003 
  9.0318555e+000   7.8197852e-007   5.5816433e-003   7.0393719e-003   3.4994972e-007   2.4978877e-003   4.9376025e-003   3.8703629e-003 
  9.1246477e+000   7.9301410e-007   5.6461846e-003   7.0565750e-003   3.4851480e-007   2.4813921e-003   4.9050166e-003   3.8703640e-003 
  9.2174113e+000   8.0394478e-007   5.7095183e-003   7.0741372e-003   3.4698464e-007   2.4642428e-003   4.8712735e-003   3.8703650e-003 
  9.3101776e+000   8.1477375e-007   5.7716667e-003   7.0921509e-003   3.4531552e-007   2.4461344e-003   4.8368891e-003   3.8703658e-003 
  9.4421810e+000   8.3008791e-007   5.8586133e-003   7.1186902e-003   3.4272634e-007   2.4189017e-003   4.7862631e-003   3.8703672e-003 
  9.5349440e+000   8.4085571e-007   5.9192074e-003   7.1377117e-003   3.4080860e-007   2.3991236e-003   4.7499513e-003   3.8703679e-003 
  9.6277452e+000   8.5164613e-007   5.9794920e-003   7.1576075e-003   3.3877155e-007   2.3785487e-003   4.7128262e-003   3.8703687e-003 
  9.7206788e+000   8.6248733e-007   6.0396457e-003   7.1767485e-003   3.3664312e-007   2.3573740e-003   4.6748226e-003   3.8703693e-003 
  9.8138025e+000   8.7326773e-007   6.0988743e-003   7.1959328e-003   3.3443545e-007   2.3356866e-003   4.6358126e-003   3.8703697e-003 
  9.9071938e+000   8.8396597e-007   6.1570163e-003   7.2147580e-003   3.3212681e-007   2.3133359e-003   4.5961871e-003   3.8703701e-003 
  1.0000939e+001   8.9467374e-007   6.2146947e-003   7.2331977e-003   3.2969113e-007   2.2901418e-003   4.5559050e-003   3.8703706e-003 
  1.0142308e+001   9.1100873e-007   6.3020554e-003   7.2616512e-003   3.2584626e-007   2.2540961e-003   4.4941244e-003   3.8703715e-003 
  1.0236678e+001   9.2196393e-007   6.3601378e-003   7.2806371e-003   3.2320957e-007   2.2296506e-003   4.4524807e-003   3.8703721e-003 
  1.0322434e+001   9.3185649e-007   6.4120728e-003   7.2982118e-003   3.2072870e-007   2.2069233e-003   4.4149593e-003   3.8703726e-003 
  1.0418044e+001   9.4272783e-007   6.4684204e-003   7.3177205e-003   3.1798258e-007   2.1818015e-003   4.3714431e-003   3.8703733e-003 
  1.0510852e+001   9.5338165e-007   6.5233445e-003   7.3374073e-003   3.1521598e-007   2.1568093e-003   4.3297361e-003   3.8703739e-003 
  1.0607738e+001   9.6461881e-007   6.5809712e-003   7.3587035e-003   3.1228327e-007   2.1305071e-003   4.2859089e-003   3.8703744e-003 
  1.0705227e+001   9.7604945e-007   6.6392827e-003   7.3810574e-003   3.0927673e-007   2.1037619e-003   4.2415475e-003   3.8703749e-003 
  1.0801502e+001   9.8742626e-007   6.6969588e-003   7.4043441e-003   3.0625409e-007   2.0770878e-003   4.1977601e-003   3.8703754e-003 
  1.0947321e+001   1.0047293e-006   6.7837992e-003   7.4409007e-003   3.0158800e-007   2.0362823e-003   4.1308951e-003   3.8703761e-003 
  1.1044803e+001   1.0164195e-006   6.8420389e-003   7.4674140e-003   2.9840691e-007   2.0087295e-003   4.0861328e-003   3.8703765e-003 
  1.1142281e+001   1.0281647e-006   6.9001194e-003   7.4951989e-003   2.9519314e-007   1.9810716e-003   4.0412156e-003   3.8703770e-003 
  1.1240613e+001   1.0400997e-006   6.9587500e-003   7.5254195e-003   2.9192422e-007   1.9531087e-003   3.9959694e-003   3.8703773e-003 
  1.1337113e+001   1.0519120e-006   7.0164250e-003   7.5576426e-003   2.8868158e-007   1.9255534e-003   3.9516788e-003   3.8703778e-003 
  1.1434865e+001   1.0640258e-006   7.0752950e-003   7.5926396e-003   2.8538114e-007   1.8976568e-003   3.9067007e-003   3.8703782e-003 
  1.1532606e+001   1.0762834e-006   7.1345744e-003   7.6296756e-003   2.8205850e-007   1.8697374e-003   3.8618280e-003   3.8703786e-003 
  1.1630122e+001   1.0886353e-006   7.1939763e-003   7.6685029e-003   2.7873372e-007   1.8419426e-003   3.8170455e-003   3.8703788e-003 
  1.1727176e+001   1.1009933e-006   7.2529723e-003   7.7084194e-003   2.7543393e-007   1.8144658e-003   3.7723686e-003   3.8703790e-003 
  1.1824941e+001   1.1135128e-006   7.3123096e-003   7.7504609e-003   2.7212389e-007   1.7870062e-003   3.7275805e-003   3.8703793e-003 
  1.1922919e+001   1.1261110e-006   7.3715507e-003   7.7937822e-003   2.6880609e-007   1.7596113e-003   3.6829141e-003   3.8703794e-003 
  1.2020383e+001   1.1386797e-006   7.4301591e-003   7.8375069e-003   2.6550468e-007   1.7324819e-003   3.6385072e-003   3.8703797e-003 
  1.2118504e+001   1.1513440e-006   7.4886685e-003   7.8814742e-003   2.6218938e-007   1.7053541e-003   3.5939420e-003   3.8703799e-003 
  1.2216765e+001   1.1640522e-006   7.5468613e-003   7.9257517e-003   2.5887322e-007   1.6783442e-003   3.5495680e-003   3.8703801e-003 
  1.2315172e+001   1.1767912e-006   7.6046481e-003   7.9701808e-003   2.5555322e-007   1.6514335e-003   3.5052704e-003   3.8703803e-003 
  1.2413506e+001   1.1895542e-006   7.6620405e-003   8.0146890e-003   2.5223971e-007   1.6247018e-003   3.4611303e-003   3.8703804e-003 
  1.2511960e+001   1.2023522e-006   7.7190583e-003   8.0590717e-003   2.4892711e-007   1.5981032e-003   3.4170856e-003   3.8703806e-003 
  1.2608573e+001   1.2149313e-006   7.7745895e-003   8.1024774e-003   2.4567311e-007   1.5721116e-003   3.3742355e-003   3.8703808e-003 
  1.2706674e+001   1.2277163e-006   7.8304930e-003   8.1458921e-003   2.4239049e-007   1.5459899e-003   3.3309640e-003   3.8703811e-003 
  1.2805660e+001   1.2406083e-006   7.8862760e-003   8.1883652e-003   2.3910059e-007   1.5199103e-003   3.2872802e-003   3.8703812e-003 
  1.2903605e+001   1.2533182e-006   7.9406169e-003   8.2282754e-003   2.3586670e-007   1.4943748e-003   3.2439934e-003   3.8703814e-003 
  1.3002381e+001   1.2660812e-006   7.9945094e-003   8.2675875e-003   2.3262992e-007   1.4689122e-003   3.2009496e-003   3.8703815e-003 
  1.3100113e+001   1.2786092e-006   8.0466516e-003   8.3055647e-003   2.2945120e-007   1.4440017e-003   3.1589890e-003   3.8703816e-003 
  1.3247735e+001   1.2973159e-006   8.1229969e-003   8.3588157e-003   2.2471300e-007   1.4070151e-003   3.0962863e-003   3.8703819e-003 
  1.3346118e+001   1.3096599e-006   8.1724493e-003   8.3925186e-003   2.2159235e-007   1.3827653e-003   3.0550494e-003   3.8703820e-003 
  1.3444476e+001   1.3218946e-006   8.2206946e-003   8.4246467e-003   2.1849703e-007   1.3588053e-003   3.0142200e-003   3.8703821e-003 
  1.3542898e+001   1.3340197e-006   8.2677147e-003   8.4546738e-003   2.1542108e-007   1.3350927e-003   2.9737839e-003   3.8703821e-003 
  1.3641358e+001   1.3460598e-006   8.3136775e-003   8.4834048e-003   2.1236452e-007   1.3116284e-003   2.9336484e-003   3.8703823e-003 
  1.3739794e+001   1.3579963e-006   8.3584951e-003   8.5096663e-003   2.0932820e-007   1.2884193e-003   2.8938827e-003   3.8703824e-003 
  1.3838218e+001   1.3698276e-006   8.4021615e-003   8.5343749e-003   2.0632044e-007   1.2655153e-003   2.8545647e-003   3.8703824e-003 
  1.3936653e+001   1.3815680e-006   8.4447676e-003   8.5574771e-003   2.0334167e-007   1.2429162e-003   2.8155419e-003   3.8703825e-003 
  1.4035096e+001   1.3932178e-006   8.4863237e-003   8.5790222e-003   2.0039147e-007   1.2206181e-003   2.7770332e-003   3.8703826e-003 
  1.4133554e+001   1.4047755e-006   8.5268270e-003   8.5985619e-003   1.9747281e-007   1.1986374e-003   2.7388677e-003   3.8703827e-003 
  1.4232032e+001   1.4162430e-006   8.5662941e-003   8.6152897e-003   1.9458287e-007   1.1769549e-003   2.7009923e-003   3.8703827e-003 
  1.4330545e+001   1.4275908e-006   8.6045526e-003   8.6304888e-003   1.9172863e-007   1.1556106e-003   2.6636447e-003   3.8703828e-003 
  1.4428799e+001   1.4387929e-006   8.6415460e-003   8.6441509e-003   1.8891785e-007   1.1346610e-003   2.6268605e-003   3.8703829e-003 
  1.4527385e+001   1.4499081e-006   8.6774553e-003   8.6559150e-003   1.8613499e-007   1.1139865e-003   2.5903767e-003   3.8703830e-003 
  1.4626015e+001   1.4608790e-006   8.7120352e-003   8.6657741e-003   1.8338813e-007   1.0936455e-003   2.5543296e-003   3.8703831e-003 
  1.4724689e+001   1.4717057e-006   8.7452967e-003   8.6729900e-003   1.8067904e-007   1.0736466e-003   2.5185397e-003   3.8703831e-003 
  1.4823385e+001   1.4823947e-006   8.7772974e-003   8.6790742e-003   1.7800743e-007   1.0539866e-003   2.4832662e-003   3.8703833e-003 
  1.4922120e+001   1.4929408e-006   8.8080129e-003   8.6828898e-003   1.7537023e-007   1.0346447e-003   2.4483726e-003   3.8703833e-003 
  1.5020894e+001   1.5033539e-006   8.8375117e-003   8.6845381e-003   1.7276851e-007   1.0156250e-003   2.4137166e-003   3.8703834e-003 
  1.5119696e+001   1.5136472e-006   8.8658869e-003   8.6838078e-003   1.7019995e-007   9.9691230e-004   2.3790152e-003   3.8703836e-003 
  1.5208629e+001   1.5227745e-006   8.8902830e-003   8.6813407e-003   1.6789068e-007   9.8018165e-004   2.3481939e-003   3.8703837e-003 
  1.5337080e+001   1.5357978e-006   8.9239965e-003   8.6749920e-003   1.6459381e-007   9.5639838e-004   2.3040550e-003   3.8703838e-003 
  1.5426008e+001   1.5446892e-006   8.9462442e-003   8.6699551e-003   1.6235813e-007   9.4031573e-004   2.2742320e-003   3.8703839e-003 
  1.5514935e+001   1.5534785e-006   8.9675974e-003   8.6640020e-003   1.6015338e-007   9.2450013e-004   2.2448245e-003   3.8703840e-003 
  1.5603863e+001   1.5621472e-006   8.9879573e-003   8.6558755e-003   1.5797677e-007   9.0893384e-004   2.2156324e-003   3.8703841e-003 
  1.5702820e+001   1.5716179e-006   9.0092499e-003   8.6447349e-003   1.5561629e-007   8.9206544e-004   2.1835588e-003   3.8703841e-003 
  1.5801954e+001   1.5809708e-006   9.0294539e-003   8.6322934e-003   1.5327485e-007   8.7540401e-004   2.1519416e-003   3.8703842e-003 
  1.5901088e+001   1.5901699e-006   9.0484340e-003   8.6189974e-003   1.5096203e-007   8.5900881e-004   2.1207428e-003   3.8703842e-003 
  1.6000279e+001   1.5992192e-006   9.0662058e-003   8.6043666e-003   1.4867852e-007   8.4288014e-004   2.0898446e-003   3.8703842e-003 
  1.6149125e+001   1.6125453e-006   9.0908005e-003   8.5795155e-003   1.4531285e-007   8.1920812e-004   2.0441101e-003   3.8703844e-003 
  1.6248366e+001   1.6212412e-006   9.1057532e-003   8.5613437e-003   1.4310714e-007   8.0376587e-004   2.0142210e-003   3.8703845e-003 
  1.6347631e+001   1.6297949e-006   9.1195925e-003   8.5415945e-003   1.4092905e-007   7.8857502e-004   1.9846782e-003   3.8703845e-003 
  1.6446929e+001   1.6382045e-006   9.1323165e-003   8.5202209e-003   1.3877605e-007   7.7361943e-004   1.9554184e-003   3.8703845e-003 
  1.6546268e+001   1.6464894e-006   9.1440419e-003   8.4988104e-003   1.3664739e-007   7.5889314e-004   1.9265933e-003   3.8703846e-003 
  1.6645636e+001   1.6546350e-006   9.1547016e-003   8.4750673e-003   1.3454159e-007   7.4438662e-004   1.8980474e-003   3.8703846e-003 
  1.6745042e+001   1.6626662e-006   9.1644419e-003   8.4507763e-003   1.3246200e-007   7.3011670e-004   1.8698923e-003   3.8703848e-003 
  1.6844452e+001   1.6705635e-006   9.1731773e-003   8.4250951e-003   1.3040746e-007   7.1607621e-004   1.8422105e-003   3.8703849e-003 
  1.6943889e+001   1.6783270e-006   9.1809100e-003   8.3988797e-003   1.2837956e-007   7.0227151e-004   1.8147785e-003   3.8703850e-003 
  1.7043364e+001   1.6859537e-006   9.1876322e-003   8.3705814e-003   1.2637764e-007   6.8869703e-004   1.7875919e-003   3.8703850e-003 
  1.7142863e+001   1.6934730e-006   9.1935183e-003   8.3417762e-003   1.2440292e-007   6.7535800e-004   1.7607016e-003   3.8703851e-003 
  1.7242399e+001   1.7008589e-006   9.1984330e-003   8.3136130e-003   1.2245804e-007   6.6226662e-004   1.7344756e-003   3.8703852e-003 
  1.7341963e+001   1.7081217e-006   9.2024445e-003   8.2849114e-003   1.2054446e-007   6.4942900e-004   1.7086671e-003   3.8703852e-003 
  1.7441559e+001   1.7152580e-006   9.2055448e-003   8.2551488e-003   1.1866163e-007   6.3684004e-004   1.6832954e-003   3.8703853e-003 
  1.7541174e+001   1.7222788e-006   9.2078061e-003   8.2247038e-003   1.1681028e-007   6.2450193e-004   1.6582639e-003   3.8703854e-003 
  1.7640840e+001   1.7291763e-006   9.2091859e-003   8.1932642e-003   1.1499001e-007   6.1240972e-004   1.6334891e-003   3.8703855e-003 
  1.7740547e+001   1.7359507e-006   9.2096985e-003   8.1607471e-003   1.1320557e-007   6.0058686e-004   1.6090826e-003   3.8703856e-003 
  1.7840266e+001   1.7426159e-006   9.2094373e-003   8.1281370e-003   1.1145554e-007   5.8902410e-004   1.5850702e-003   3.8703857e-003 
  1.7940017e+001   1.7491575e-006   9.2083282e-003   8.0950141e-003   1.0973771e-007   5.7770722e-004   1.5615026e-003   3.8703859e-003 
  1.8039775e+001   1.7555746e-006   9.2063863e-003   8.0606433e-003   1.0805280e-007   5.6663833e-004   1.5381672e-003   3.8703860e-003 
  1.8139606e+001   1.7618733e-006   9.2036286e-003   8.0252007e-003   1.0639624e-007   5.5578996e-004   1.5149666e-003   3.8703861e-003 
  1.8239463e+001   1.7680538e-006   9.2000835e-003   7.9905351e-003   1.0477136e-007   5.4517867e-004   1.4924876e-003   3.8703862e-003 
  1.8339349e+001   1.7741185e-006   9.1957703e-003   7.9556848e-003   1.0317953e-007   5.3480941e-004   1.4703187e-003   3.8703863e-003 
  1.8439272e+001   1.7800492e-006   9.1906028e-003   7.9204452e-003   1.0162511e-007   5.2470237e-004   1.4486508e-003   3.8703864e-003 
  1.8539239e+001   1.7858493e-006   9.1846054e-003   7.8847118e-003   1.0010796e-007   5.1485425e-004   1.4273686e-003   3.8703864e-003 
  1.8639229e+001   1.7915365e-006   9.1778868e-003   7.8478560e-003   9.8627414e-008   5.0525972e-004   1.4061622e-003   3.8703865e-003 
  1.8739243e+001   1.7971035e-006   9.1704178e-003   7.8111188e-003   9.7181944e-008   4.9590856e-004   1.3854678e-003   3.8703864e-003 
  1.8839316e+001   1.8025517e-006   9.1622021e-003   7.7739206e-003   9.5769350e-008   4.8678668e-004   1.3651281e-003   3.8703865e-003 
  1.8939441e+001   1.8078764e-006   9.1532280e-003   7.7365170e-003   9.4387526e-008   4.7788143e-004   1.3452106e-003   3.8703866e-003 
  1.9039553e+001   1.8130750e-006   9.1435152e-003   7.6984266e-003   9.3037207e-008   4.6919576e-004   1.3256021e-003   3.8703866e-003 
  1.9139718e+001   1.8181571e-006   9.1330972e-003   7.6592621e-003   9.1716912e-008   4.6071897e-004   1.3061366e-003   3.8703867e-003 
  1.9239925e+001   1.8231118e-006   9.1219326e-003   7.6201945e-003   9.0423189e-008   4.5243206e-004   1.2871358e-003   3.8703868e-003 
  1.9340163e+001   1.8279562e-006   9.1101198e-003   7.5813524e-003   8.9156618e-008   4.4433640e-004   1.2685216e-003   3.8703868e-003 
  1.9440430e+001   1.8326762e-006   9.0975978e-003   7.5421538e-003   8.7918458e-008   4.3643650e-004   1.2503388e-003   3.8703869e-003 
  1.9540724e+001   1.8372774e-006   9.0844050e-003   7.5024409e-003   8.6709073e-008   4.2873240e-004   1.2324779e-003   3.8703869e-003 
  1.9637598e+001   1.8415964e-006   9.0709807e-003   7.4632906e-003   8.5561681e-008   4.2144324e-004   1.2153258e-003   3.8703870e-003 
  1.9731194e+001   1.8456636e-006   9.0574391e-003   7.4255526e-003   8.4473862e-008   4.1454839e-004   1.1990826e-003   3.8703870e-003 
  1.9824966e+001   1.8496314e-006   9.0433011e-003   7.3876392e-003   8.3406336e-008   4.0779401e-004   1.1830870e-003   3.8703871e-003 
  1.9918857e+001   1.8535001e-006   9.0285952e-003   7.3495652e-003   8.2359234e-008   4.0118055e-004   1.1673571e-003   3.8703871e-003 
  2.0003466e+001   1.8569299e-006   9.0150441e-003   7.3153688e-003   8.1421611e-008   3.9528654e-004   1.1534072e-003   3.8703871e-003 
  2.0144705e+001   1.8624720e-006   8.9914411e-003   7.2570538e-003   7.9914925e-008   3.8580464e-004   1.1304844e-003   3.8703872e-003 
  2.0229535e+001   1.8656955e-006   8.9767419e-003   7.2215017e-003   7.9021026e-008   3.8020746e-004   1.1170243e-003   3.8703872e-003 
  2.0314365e+001   1.8688365e-006   8.9616315e-003   7.1860435e-003   7.8142508e-008   3.7471676e-004   1.1037995e-003   3.8703873e-003 
  2.0446800e+001   1.8735943e-006   8.9372949e-003   7.1307788e-003   7.6805117e-008   3.6637065e-004   1.0834902e-003   3.8703873e-003 
  2.0531937e+001   1.8765557e-006   8.9211825e-003   7.0949131e-003   7.5962373e-008   3.6112660e-004   1.0706234e-003   3.8703873e-003 
  2.0617074e+001   1.8794481e-006   8.9047395e-003   7.0592018e-003   7.5133744e-008   3.5598025e-004   1.0580325e-003   3.8703873e-003 
  2.0726156e+001   1.8830510e-006   8.8831686e-003   7.0134647e-003   7.4059657e-008   3.4937153e-004   1.0420752e-003   3.8703874e-003 
  2.0820592e+001   1.8860476e-006   8.8639224e-003   6.9736967e-003   7.3192814e-008   3.4398677e-004   1.0286327e-003   3.8703874e-003 
  2.0917191e+001   1.8890335e-006   8.8438691e-003   6.9326721e-003   7.2316610e-008   3.3856394e-004   1.0149709e-003   3.8703874e-003 
  2.1013916e+001   1.8919438e-006   8.8234269e-003   6.8918125e-003   7.1451944e-008   3.3322925e-004   1.0016329e-003   3.8703874e-003 
  2.1110740e+001   1.8947686e-006   8.8025665e-003   6.8509730e-003   7.0599243e-008   3.2798438e-004   9.8850538e-004   3.8703875e-003 
  2.1207696e+001   1.8975081e-006   8.7812812e-003   6.8102136e-003   6.9758095e-008   3.2282627e-004   9.7556160e-004   3.8703876e-003 
  2.1304757e+001   1.9001807e-006   8.7596726e-003   6.7693949e-003   6.8929852e-008   3.1776080e-004   9.6284649e-004   3.8703876e-003 
  2.1403821e+001   1.9028313e-006   8.7372876e-003   6.7278181e-003   6.8099921e-008   3.1269646e-004   9.5005561e-004   3.8703877e-003 
  2.1504870e+001   1.9054504e-006   8.7140966e-003   6.6848621e-003   6.7268371e-008   3.0763492e-004   9.3714485e-004   3.8703877e-003 
  2.1646373e+001   1.9090053e-006   8.6811535e-003   6.6249907e-003   6.6111120e-008   3.0063864e-004   9.1928516e-004   3.8703878e-003 
  2.1747542e+001   1.9114591e-006   8.6572599e-003   6.5828446e-003   6.5306892e-008   2.9578385e-004   9.0698221e-004   3.8703878e-003 
  2.1818383e+001   1.9131420e-006   8.6404026e-003   6.5531428e-003   6.4736678e-008   2.9237295e-004   8.9843517e-004   3.8703878e-003 
  2.1914840e+001   1.9153649e-006   8.6171692e-003   6.5131275e-003   6.3968197e-008   2.8779100e-004   8.8695208e-004   3.8703879e-003 
  2.2014895e+001   1.9175781e-006   8.5926999e-003   6.4718061e-003   6.3217234e-008   2.8327750e-004   8.7537487e-004   3.8703879e-003 
  2.2116250e+001   1.9197529e-006   8.5676654e-003   6.4299817e-003   6.2464496e-008   2.7877281e-004   8.6380415e-004   3.8703879e-003 
  2.2217631e+001   1.9218638e-006   8.5423951e-003   6.3882561e-003   6.1722035e-008   2.7434515e-004   8.5244784e-004   3.8703879e-003 
  2.2319060e+001   1.9239042e-006   8.5168560e-003   6.3461229e-003   6.0987388e-008   2.6998268e-004   8.4103177e-004   3.8703879e-003 
  2.2420517e+001   1.9258952e-006   8.4911530e-003   6.3047464e-003   6.0261075e-008   2.6568736e-004   8.2993866e-004   3.8703880e-003 
  2.2522046e+001   1.9278301e-006   8.4652450e-003   6.2637166e-003   5.9544805e-008   2.6146565e-004   8.1911073e-004   3.8703880e-003 
  2.2623632e+001   1.9296967e-006   8.4390876e-003   6.2226961e-003   5.8837758e-008   2.5731349e-004   8.0834861e-004   3.8703881e-003 
  2.2725247e+001   1.9315157e-006   8.4127850e-003   6.1819675e-003   5.8138736e-008   2.5322532e-004   7.9773462e-004   3.8703881e-003 
  2.2826897e+001   1.9332810e-006   8.3863115e-003   6.1411199e-003   5.7448715e-008   2.4920476e-004   7.8727710e-004   3.8703881e-003 
  2.2928587e+001   1.9349869e-006   8.3596449e-003   6.1007339e-003   5.6767562e-008   2.4525059e-004   7.7700998e-004   3.8703881e-003 
  2.3030343e+001   1.9366563e-006   8.3328787e-003   6.0607340e-003   5.6094302e-008   2.4135775e-004   7.6692765e-004   3.8703882e-003 
  2.3121942e+001   1.9381316e-006   8.3087391e-003   6.0249045e-003   5.5491009e-008   2.3788906e-004   7.5799284e-004   3.8703882e-003 
  2.3213541e+001   1.9395544e-006   8.2844427e-003   5.9893876e-003   5.4896072e-008   2.3447828e-004   7.4919798e-004   3.8703882e-003 
  2.3315446e+001   1.9410858e-006   8.2572703e-003   5.9497606e-003   5.4248892e-008   2.3077175e-004   7.3951560e-004   3.8703883e-003 
  2.3417380e+001   1.9425694e-006   8.2299737e-003   5.9105839e-003   5.3609819e-008   2.2712569e-004   7.3001810e-004   3.8703883e-003 
  2.3519356e+001   1.9440049e-006   8.2025502e-003   5.8717251e-003   5.2978664e-008   2.2353861e-004   7.2070543e-004   3.8703884e-003 
  2.3621379e+001   1.9454039e-006   8.1750493e-003   5.8332258e-003   5.2355362e-008   2.2000967e-004   7.1153374e-004   3.8703884e-003 
  2.3723444e+001   1.9467565e-006   8.1474348e-003   5.7949601e-003   5.1739530e-008   2.1653681e-004   7.0250421e-004   3.8703884e-003 
  2.3825578e+001   1.9480763e-006   8.1197569e-003   5.7567682e-003   5.1130347e-008   2.1311587e-004   6.9355034e-004   3.8703885e-003 
  2.3927763e+001   1.9493533e-006   8.0919820e-003   5.7190330e-003   5.0527802e-008   2.0974652e-004   6.8477096e-004   3.8703885e-003 
  2.4030005e+001   1.9505924e-006   8.0641312e-003   5.6815626e-003   4.9931845e-008   2.0642803e-004   6.7612243e-004   3.8703885e-003 
  2.4132289e+001   1.9517958e-006   8.0362207e-003   5.6444162e-003   4.9342842e-008   2.0316160e-004   6.6761027e-004   3.8703886e-003 
  2.4234624e+001   1.9529639e-006   8.0082511e-003   5.6074774e-003   4.8760693e-008   1.9994628e-004   6.5922061e-004   3.8703885e-003 
  2.4336999e+001   1.9541033e-006   7.9802555e-003   5.5704432e-003   4.8183939e-008   1.9677576e-004   6.5086161e-004   3.8703886e-003 
  2.4439412e+001   1.9552085e-006   7.9522146e-003   5.5340905e-003   4.7613348e-008   1.9365278e-004   6.4270392e-004   3.8703886e-003 
  2.4541849e+001   1.9562828e-006   7.9241467e-003   5.4978857e-003   4.7049941e-008   1.9058115e-004   6.3466774e-004   3.8703886e-003 
  2.4644328e+001   1.9573236e-006   7.8960384e-003   5.4620340e-003   4.6492941e-008   1.8755716e-004   6.2673599e-004   3.8703887e-003 
  2.4746821e+001   1.9583347e-006   7.8679155e-003   5.4264536e-003   4.5943279e-008   1.8458430e-004   6.1886779e-004   3.8703887e-003 
  2.4849356e+001   1.9593161e-006   7.8397705e-003   5.3908540e-003   4.5399725e-008   1.8165697e-004   6.1106866e-004   3.8703887e-003 
  2.4900645e+001   1.9597953e-006   7.8257008e-003   5.3732740e-003   4.5130349e-008   1.8021097e-004   6.0725168e-004   3.8703887e-003 
  2.5003281e+001   1.9607293e-006   7.7975020e-003   5.3383207e-003   4.4596489e-008   1.7735299e-004   5.9971882e-004   3.8703888e-003 
  2.5105940e+001   1.9616405e-006   7.7693187e-003   5.3036904e-003   4.4069797e-008   1.7454386e-004   5.9232443e-004   3.8703888e-003 
  2.5208659e+001   1.9625226e-006   7.7411168e-003   5.2693544e-003   4.3549506e-008   1.7177983e-004   5.8502298e-004   3.8703888e-003 
  2.5311440e+001   1.9633745e-006   7.7128915e-003   5.2350186e-003   4.3035969e-008   1.6906187e-004   5.7780833e-004   3.8703888e-003 
  2.5414279e+001   1.9641988e-006   7.6846573e-003   5.2011859e-003   4.2528217e-008   1.6638579e-004   5.7070027e-004   3.8703888e-003 
  2.5517169e+001   1.9650041e-006   7.6564511e-003   5.1675760e-003   4.2026895e-008   1.6375379e-004   5.6369441e-004   3.8703889e-003 
  2.5620122e+001   1.9657845e-006   7.6282466e-003   5.1343263e-003   4.1531603e-008   1.6116381e-004   5.5679481e-004   3.8703890e-003 
  2.5723148e+001   1.9665421e-006   7.6000513e-003   5.1013334e-003   4.1042831e-008   1.5861731e-004   5.4998957e-004   3.8703891e-003 
  2.5826231e+001   1.9672775e-006   7.5718734e-003   5.0685087e-003   4.0560349e-008   1.5611312e-004   5.4327220e-004   3.8703891e-003 
  2.5929385e+001   1.9679931e-006   7.5437185e-003   5.0360809e-003   4.0082603e-008   1.5364479e-004   5.3662743e-004   3.8703892e-003 
  2.6032631e+001   1.9686840e-006   7.5155634e-003   5.0038858e-003   3.9611136e-008   1.5121777e-004   5.3006593e-004   3.8703892e-003 
  2.6135949e+001   1.9693589e-006   7.4874481e-003   4.9719851e-003   3.9145657e-008   1.4883070e-004   5.2364816e-004   3.8703892e-003 
  2.6239345e+001   1.9700070e-006   7.4593309e-003   4.9402358e-003   3.8685906e-008   1.4648221e-004   5.1728360e-004   3.8703892e-003 
  2.6342843e+001   1.9706331e-006   7.4312246e-003   4.9086011e-003   3.8231968e-008   1.4417212e-004   5.1101543e-004   3.8703893e-003 
  2.6446579e+001   1.9712441e-006   7.4031159e-003   4.8773657e-003   3.7781827e-008   1.4189174e-004   5.0480971e-004   3.8703893e-003 
  2.6550368e+001   1.9718324e-006   7.3750325e-003   4.8464203e-003   3.7337541e-008   1.3964959e-004   4.9869412e-004   3.8703893e-003 
  2.6602290e+001   1.9721200e-006   7.3610165e-003   4.8310589e-003   3.7117523e-008   1.3854263e-004   4.9566110e-004   3.8703893e-003 
  2.6706190e+001   1.9726811e-006   7.3329868e-003   4.8005365e-003   3.6681438e-008   1.3635478e-004   4.8965146e-004   3.8703893e-003 
  2.6810199e+001   1.9732226e-006   7.3049795e-003   4.7701364e-003   3.6250294e-008   1.3420060e-004   4.8372354e-004   3.8703894e-003 
  2.6914394e+001   1.9737478e-006   7.2769866e-003   4.7397975e-003   3.5823218e-008   1.3207618e-004   4.7785718e-004   3.8703894e-003 
  2.7018685e+001   1.9742563e-006   7.2490328e-003   4.7098645e-003   3.5400643e-008   1.2998334e-004   4.7204316e-004   3.8703894e-003 
  2.7122960e+001   1.9747488e-006   7.2211540e-003   4.6802442e-003   3.4984513e-008   1.2792947e-004   4.6633868e-004   3.8703894e-003 
  2.7227220e+001   1.9752233e-006   7.1933426e-003   4.6509005e-003   3.4574217e-008   1.2591193e-004   4.6074707e-004   3.8703894e-003 
  2.7331468e+001   1.9756847e-006   7.1656162e-003   4.6218580e-003   3.4169616e-008   1.2392987e-004   4.5524992e-004   3.8703895e-003 
  2.7435695e+001   1.9761359e-006   7.1379876e-003   4.5929875e-003   3.3770585e-008   1.2198251e-004   4.4981198e-004   3.8703895e-003 
  2.7539912e+001   1.9765680e-006   7.1104223e-003   4.5645189e-003   3.3376873e-008   1.2006855e-004   4.4443186e-004   3.8703895e-003 
  2.7644120e+001   1.9769852e-006   7.0829357e-003   4.5362469e-003   3.2988267e-008   1.1818691e-004   4.3913621e-004   3.8703895e-003 
  2.7748326e+001   1.9773887e-006   7.0555294e-003   4.5082642e-003   3.2604244e-008   1.1633535e-004   4.3390824e-004   3.8703895e-003 
  2.7800428e+001   1.9775839e-006   7.0418626e-003   4.4943486e-003   3.2414026e-008   1.1542120e-004   4.3131900e-004   3.8703895e-003 
  2.7904633e+001   1.9779689e-006   7.0145836e-003   4.4665710e-003   3.2037355e-008   1.1361589e-004   4.2616550e-004   3.8703895e-003 
  2.8008846e+001   1.9783419e-006   6.9873894e-003   4.4391577e-003   3.1664814e-008   1.1183830e-004   4.2108336e-004   3.8703895e-003 
  2.8113062e+001   1.9787011e-006   6.9602754e-003   4.4119786e-003   3.1297238e-008   1.1009111e-004   4.1608333e-004   3.8703896e-003 
  2.8217295e+001   1.9790486e-006   6.9332453e-003   4.3850492e-003   3.0934401e-008   1.0837318e-004   4.1118484e-004   3.8703896e-003 
  2.8321554e+001   1.9793832e-006   6.9062927e-003   4.3583870e-003   3.0576291e-008   1.0668415e-004   4.0636584e-004   3.8703897e-003 
  2.8425831e+001   1.9797073e-006   6.8794281e-003   4.3318529e-003   3.0222686e-008   1.0502300e-004   4.0156031e-004   3.8703897e-003 
  2.8530140e+001   1.9800181e-006   6.8526386e-003   4.3055664e-003   2.9872970e-008   1.0338727e-004   3.9683072e-004   3.8703897e-003 
  2.8634492e+001   1.9803188e-006   6.8259326e-003   4.2795735e-003   2.9527500e-008   1.0177792e-004   3.9216762e-004   3.8703898e-003 
  2.8738894e+001   1.9806088e-006   6.7993061e-003   4.2538406e-003   2.9186365e-008   1.0019496e-004   3.8758682e-004   3.8703898e-003 
  2.8843359e+001   1.9808879e-006   6.7727553e-003   4.2282893e-003   2.8849590e-008   9.8638198e-005   3.8304680e-004   3.8703898e-003 
  2.8947905e+001   1.9811576e-006   6.7462811e-003   4.2028055e-003   2.8516717e-008   9.7105746e-005   3.7855059e-004   3.8703898e-003 
  2.9000206e+001   1.9812883e-006   6.7330806e-003   4.1901682e-003   2.8351507e-008   9.6347909e-005   3.7632893e-004   3.8703898e-003 
  2.9104890e+001   1.9815453e-006   6.7067199e-003   4.1651050e-003   2.8024321e-008   9.4850859e-005   3.7189548e-004   3.8703899e-003 
  2.9209690e+001   1.9817856e-006   6.6804026e-003   4.1400406e-003   2.7700657e-008   9.3376166e-005   3.6755767e-004   3.8703900e-003 
  2.9314629e+001   1.9820223e-006   6.6541675e-003   4.1152620e-003   2.7380764e-008   9.1924392e-005   3.6321493e-004   3.8703900e-003 
  2.9419708e+001   1.9822507e-006   6.6279990e-003   4.0907088e-003   2.7063497e-008   9.0491498e-005   3.5894525e-004   3.8703901e-003 
  2.9524940e+001   1.9824723e-006   6.6018991e-003   4.0661926e-003   2.6749811e-008   8.9080463e-005   3.5472675e-004   3.8703901e-003 
  2.9630336e+001   1.9826853e-006   6.5758591e-003   4.0419893e-003   2.6439564e-008   8.7690594e-005   3.5056350e-004   3.8703901e-003 
  2.9735905e+001   1.9828906e-006   6.5498808e-003   4.0179714e-003   2.6132918e-008   8.6322209e-005   3.4645049e-004   3.8703901e-003 
  2.9841650e+001   1.9830873e-006   6.5239602e-003   3.9941006e-003   2.5829455e-008   8.4973737e-005   3.4238298e-004   3.8703902e-003 
  2.9947576e+001   1.9832770e-006   6.4981027e-003   3.9704583e-003   2.5529138e-008   8.3644878e-005   3.3832356e-004   3.8703902e-003 
  3.0000615e+001   1.9833687e-006   6.4852024e-003   3.9585373e-003   2.5380236e-008   8.2988084e-005   3.3629754e-004   3.8703902e-003 
  3.0101566e+001   1.9835400e-006   6.4607119e-003   3.9362600e-003   2.5097930e-008   8.1748036e-005   3.3250664e-004   3.8703903e-003 
  3.0207970e+001   1.9837123e-006   6.4349981e-003   3.9129495e-003   2.4805800e-008   8.0467959e-005   3.2857959e-004   3.8703903e-003 
  3.0314502e+001   1.9838784e-006   6.4093643e-003   3.8898328e-003   2.4516766e-008   7.9206915e-005   3.2469483e-004   3.8703903e-003 
  3.0420802e+001   1.9840375e-006   6.3838961e-003   3.8669901e-003   2.4231583e-008   7.7968238e-005   3.2090163e-004   3.8703903e-003 
  3.0526805e+001   1.9841902e-006   6.3586096e-003   3.8443111e-003   2.3950408e-008   7.6752368e-005   3.1713842e-004   3.8703903e-003 
  3.0632468e+001   1.9843386e-006   6.3335212e-003   3.8219405e-003   2.3673619e-008   7.5560374e-005   3.1345479e-004   3.8703904e-003 
  3.0737836e+001   1.9844804e-006   6.3086099e-003   3.7999045e-003   2.3400900e-008   7.4390831e-005   3.0979571e-004   3.8703904e-003 
  3.0842932e+001   1.9846142e-006   6.2838656e-003   3.7780552e-003   2.3131917e-008   7.3242375e-005   3.0621731e-004   3.8703904e-003 
  3.0947753e+001   1.9847461e-006   6.2593065e-003   3.7564910e-003   2.2867046e-008   7.2115950e-005   3.0271100e-004   3.8703905e-003 
  3.1000066e+001   1.9848060e-006   6.2470856e-003   3.7457667e-003   2.2735593e-008   7.1559234e-005   3.0096352e-004   3.8703905e-003 
  3.1104528e+001   1.9849268e-006   6.2227617e-003   3.7243989e-003   2.2475694e-008   7.0461486e-005   2.9750277e-004   3.8703905e-003 
  3.1208735e+001   1.9850426e-006   6.1986052e-003   3.7033499e-003   2.2219454e-008   6.9383713e-005   2.9408951e-004   3.8703905e-003 
  3.1312744e+001   1.9851541e-006   6.1746042e-003   3.6825375e-003   2.1966573e-008   6.8324618e-005   2.9074012e-004   3.8703904e-003 
  3.1416567e+001   1.9852617e-006   6.1507555e-003   3.6620021e-003   2.1716898e-008   6.7283488e-005   2.8742427e-004   3.8703903e-003 
  3.1520224e+001   1.9853639e-006   6.1270493e-003   3.6416294e-003   2.1470462e-008   6.6260185e-005   2.8416982e-004   3.8703904e-003 
  3.1623801e+001   1.9854620e-006   6.1034682e-003   3.6213002e-003   2.1226984e-008   6.5253441e-005   2.8092658e-004   3.8703904e-003 
  3.1726266e+001   1.9855557e-006   6.0802477e-003   3.6014877e-003   2.0988677e-008   6.4272362e-005   2.7776341e-004   3.8703905e-003 
  3.1823919e+001   1.9856425e-006   6.0582190e-003   3.5827507e-003   2.0763532e-008   6.3349783e-005   2.7481109e-004   3.8703905e-003 
  3.1927148e+001   1.9857313e-006   6.0350366e-003   3.5631548e-003   2.0529778e-008   6.2394121e-005   2.7172240e-004   3.8703905e-003 
  3.2030278e+001   1.9858141e-006   6.0119755e-003   3.5436861e-003   2.0298657e-008   6.1453398e-005   2.6866268e-004   3.8703905e-003 
  3.2133308e+001   1.9858932e-006   5.9890417e-003   3.5242789e-003   2.0070016e-008   6.0527003e-005   2.6562510e-004   3.8703905e-003 
  3.2236270e+001   1.9859705e-006   5.9662336e-003   3.5051722e-003   1.9844162e-008   5.9615642e-005   2.6264688e-004   3.8703905e-003 
  3.2339209e+001   1.9860456e-006   5.9435393e-003   3.4862721e-003   1.9620892e-008   5.8718460e-005   2.5970196e-004   3.8703905e-003 
  3.2442134e+001   1.9861168e-006   5.9209508e-003   3.4675079e-003   1.9400369e-008   5.7835788e-005   2.5679239e-004   3.8703906e-003 
  3.2544999e+001   1.9861874e-006   5.8984879e-003   3.4488987e-003   1.9182742e-008   5.6968025e-005   2.5392413e-004   3.8703906e-003 
  3.2647831e+001   1.9862489e-006   5.8761188e-003   3.4302213e-003   1.8967140e-008   5.6112386e-005   2.5106997e-004   3.8703906e-003 
  3.2745152e+001   1.9863097e-006   5.8550601e-003   3.4128722e-003   1.8764665e-008   5.5312744e-005   2.4841608e-004   3.8703906e-003 
  3.2837605e+001   1.9863656e-006   5.8351433e-003   3.3965596e-003   1.8573853e-008   5.4562511e-005   2.4591179e-004   3.8703907e-003 
  3.2940359e+001   1.9864243e-006   5.8131027e-003   3.3785165e-003   1.8366491e-008   5.3747982e-005   2.4316611e-004   3.8703907e-003 
  3.3043067e+001   1.9864807e-006   5.7911769e-003   3.3606396e-003   1.8161387e-008   5.2945796e-005   2.4045528e-004   3.8703907e-003 
  3.3145748e+001   1.9865352e-006   5.7693621e-003   3.3428252e-003   1.7958500e-008   5.2155677e-005   2.3777025e-004   3.8703907e-003 
  3.3248407e+001   1.9865870e-006   5.7476548e-003   3.3252351e-003   1.7757891e-008   5.1377679e-005   2.3511166e-004   3.8703907e-003 
  3.3351050e+001   1.9866362e-006   5.7260530e-003   3.3077983e-003   1.7559369e-008   5.0611119e-005   2.3249421e-004   3.8703907e-003 
  3.3402358e+001   1.9866604e-006   5.7153006e-003   3.2991293e-003   1.7461070e-008   5.0232675e-005   2.3119735e-004   3.8703907e-003 
  3.3505022e+001   1.9867075e-006   5.6938516e-003   3.2818937e-003   1.7265995e-008   4.9483888e-005   2.2862422e-004   3.8703907e-003 
  3.3607731e+001   1.9867520e-006   5.6724947e-003   3.2646652e-003   1.7072925e-008   4.8745931e-005   2.2606974e-004   3.8703907e-003 
  3.3739085e+001   1.9868086e-006   5.6453342e-003   3.2429747e-003   1.6825832e-008   4.7809057e-005   2.2284992e-004   3.8703907e-003 
  3.3826831e+001   1.9868442e-006   5.6272866e-003   3.2285953e-003   1.6663187e-008   4.7194708e-005   2.2072560e-004   3.8703907e-003 
  3.3914691e+001   1.9868786e-006   5.6092912e-003   3.2143051e-003   1.6502328e-008   4.6588835e-005   2.1863416e-004   3.8703907e-003 
  3.4002655e+001   1.9869115e-006   5.5913487e-003   3.2000775e-003   1.6343212e-008   4.5991278e-005   2.1655365e-004   3.8703907e-003 
  3.4134792e+001   1.9869590e-006   5.5645293e-003   3.1788143e-003   1.6107086e-008   4.5108304e-005   2.1345668e-004   3.8703908e-003 
  3.4223005e+001   1.9869892e-006   5.5467225e-003   3.1647758e-003   1.5951437e-008   4.4528773e-005   2.1141148e-004   3.8703908e-003 
  3.4311312e+001   1.9870181e-006   5.5289716e-003   3.1508130e-003   1.5797107e-008   4.3956197e-005   2.0939392e-004   3.8703908e-003 
  3.4443944e+001   1.9870606e-006   5.5024476e-003   3.1300215e-003   1.5568108e-008   4.3110260e-005   2.0640249e-004   3.8703908e-003 
  3.4531771e+001   1.9870869e-006   5.4849775e-003   3.1162802e-003   1.5418205e-008   4.2559039e-005   2.0442935e-004   3.8703908e-003 
  3.4619018e+001   1.9871125e-006   5.4676971e-003   3.1027915e-003   1.5270660e-008   4.2018428e-005   2.0248338e-004   3.8703908e-003 
  3.4706377e+001   1.9871374e-006   5.4504683e-003   3.0893723e-003   1.5124445e-008   4.1484451e-005   2.0056435e-004   3.8703909e-003 
  3.4837601e+001   1.9871735e-006   5.4247173e-003   3.0694026e-003   1.4907245e-008   4.0694780e-005   1.9772025e-004   3.8703909e-003 
  3.4925204e+001   1.9871959e-006   5.4076184e-003   3.0560964e-003   1.4763949e-008   4.0176111e-005   1.9581179e-004   3.8703909e-003 
  3.5012896e+001   1.9872169e-006   5.3905734e-003   3.0429119e-003   1.4621690e-008   3.9663154e-005   1.9394027e-004   3.8703909e-003 
  3.5100670e+001   1.9872375e-006   5.3735862e-003   3.0298000e-003   1.4480828e-008   3.9156859e-005   1.9208874e-004   3.8703909e-003 
  3.5232479e+001   1.9872668e-006   5.3482027e-003   3.0103004e-003   1.4271546e-008   3.8408090e-005   1.8934057e-004   3.8703909e-003 
  3.5320458e+001   1.9872858e-006   5.3313549e-003   2.9973869e-003   1.4133616e-008   3.7916701e-005   1.8751090e-004   3.8703909e-003 
  3.5407909e+001   1.9873030e-006   5.3146772e-003   2.9845216e-003   1.3997493e-008   3.7433726e-005   1.8571358e-004   3.8703909e-003 
  3.5513946e+001   1.9873224e-006   5.2945446e-003   2.9691446e-003   1.3832708e-008   3.6852547e-005   1.8358775e-004   3.8703909e-003 
  3.5635720e+001   1.9873433e-006   5.2715499e-003   2.9516316e-003   1.3648090e-008   3.6202396e-005   1.8116613e-004   3.8703910e-003 
  3.5714111e+001   1.9873562e-006   5.2568229e-003   2.9404341e-003   1.3530153e-008   3.5789063e-005   1.7962866e-004   3.8703910e-003 
  3.5811664e+001   1.9873738e-006   5.2385773e-003   2.9265512e-003   1.3382963e-008   3.5276547e-005   1.7772800e-004   3.8703910e-003 
  3.5933605e+001   1.9873913e-006   5.2158798e-003   2.9093675e-003   1.3204458e-008   3.4654908e-005   1.7538324e-004   3.8703910e-003 
  3.6011996e+001   1.9874022e-006   5.2013638e-003   2.8984102e-003   1.3090546e-008   3.4260148e-005   1.7389415e-004   3.8703910e-003 
  3.6134451e+001   1.9874166e-006   5.1787886e-003   2.8813413e-003   1.2914916e-008   3.3653547e-005   1.7158236e-004   3.8703910e-003 
  3.6213171e+001   1.9874257e-006   5.1643513e-003   2.8704899e-003   1.2802831e-008   3.3268321e-005   1.7011293e-004   3.8703910e-003 
  3.6326878e+001   1.9874388e-006   5.1435923e-003   2.8549281e-003   1.2642207e-008   3.2718671e-005   1.6801250e-004   3.8703910e-003 
  3.6405599e+001   1.9874472e-006   5.1292912e-003   2.8442173e-003   1.2532546e-008   3.2344546e-005   1.6657362e-004   3.8703910e-003 
  3.6512309e+001   1.9874585e-006   5.1099893e-003   2.8297463e-003   1.2384502e-008   3.1842009e-005   1.6463666e-004   3.8703910e-003 
  3.6625489e+001   1.9874689e-006   5.0896239e-003   2.8145509e-003   1.2230089e-008   3.1319510e-005   1.6260600e-004   3.8703910e-003 
  3.6703683e+001   1.9874764e-006   5.0756254e-003   2.8041372e-003   1.2124763e-008   3.0964269e-005   1.6121446e-004   3.8703910e-003 
  3.6809679e+001   1.9874873e-006   5.0567330e-003   2.7901361e-003   1.1982471e-008   3.0486815e-005   1.5934609e-004   3.8703910e-003 
  3.6906986e+001   1.9874960e-006   5.0394746e-003   2.7773208e-003   1.1852546e-008   3.0053196e-005   1.5764215e-004   3.8703910e-003 
  3.7028621e+001   1.9875065e-006   5.0180144e-003   2.7614491e-003   1.1694310e-008   2.9525546e-005   1.5554570e-004   3.8703911e-003 
  3.7106814e+001   1.9875127e-006   5.0042896e-003   2.7513234e-003   1.1593225e-008   2.9190180e-005   1.5421837e-004   3.8703910e-003 
  3.7219761e+001   1.9875212e-006   4.9845519e-003   2.7368016e-003   1.1448324e-008   2.8711525e-005   1.5231655e-004   3.8703909e-003 
  3.7341395e+001   1.9875297e-006   4.9634179e-003   2.7212180e-003   1.1294907e-008   2.8206542e-005   1.5026793e-004   3.8703909e-003 
  3.7420139e+001   1.9875356e-006   4.9498072e-003   2.7112438e-003   1.1196321e-008   2.7883592e-005   1.4896769e-004   3.8703909e-003 
  3.7542628e+001   1.9875429e-006   4.9287322e-003   2.6958190e-003   1.1045076e-008   2.7389710e-005   1.4696365e-004   3.8703909e-003 
  3.7621372e+001   1.9875484e-006   4.9152557e-003   2.6859854e-003   1.0948550e-008   2.7076031e-005   1.4568815e-004   3.8703909e-003 
  3.7700115e+001   1.9875536e-006   4.9018324e-003   2.6761613e-003   1.0852712e-008   2.6765655e-005   1.4441599e-004   3.8703909e-003 
  3.7841853e+001   1.9875621e-006   4.8777907e-003   2.6587030e-003   1.0681239e-008   2.6213442e-005   1.4215698e-004   3.8703909e-003 
  3.7904848e+001   1.9875664e-006   4.8671656e-003   2.6510159e-003   1.0605262e-008   2.5970235e-005   1.4116613e-004   3.8703909e-003 
  3.8002840e+001   1.9875723e-006   4.8506972e-003   2.6390705e-003   1.0488633e-008   2.5597651e-005   1.3963230e-004   3.8703909e-003 
  3.8124747e+001   1.9875789e-006   4.8303155e-003   2.6243498e-003   1.0347161e-008   2.5146198e-005   1.3775865e-004   3.8703909e-003 
  3.8203120e+001   1.9875833e-006   4.8172820e-003   2.6149496e-003   1.0256904e-008   2.4859536e-005   1.3656155e-004   3.8703909e-003 
  3.8309357e+001   1.9875880e-006   4.7996873e-003   2.6022816e-003   1.0135195e-008   2.4474775e-005   1.3495053e-004   3.8703910e-003 
  3.8431384e+001   1.9875945e-006   4.7795930e-003   2.5877778e-003   9.9980401e-009   2.4042411e-005   1.3312339e-004   3.8703910e-003 
  3.8509957e+001   1.9875967e-006   4.7667170e-003   2.5785248e-003   9.9103777e-009   2.3767379e-005   1.3195734e-004   3.8703910e-003 
  3.8623443e+001   1.9876010e-006   4.7482055e-003   2.5652679e-003   9.7846195e-009   2.3374603e-005   1.3029074e-004   3.8703910e-003 
  3.8702011e+001   1.9876044e-006   4.7354551e-003   2.5561528e-003   9.6986434e-009   2.3106958e-005   1.2914849e-004   3.8703910e-003 
  3.8833131e+001   1.9876082e-006   4.7142745e-003   2.5409594e-003   9.5575542e-009   2.2668921e-005   1.2723861e-004   3.8703910e-003 
  3.8911879e+001   1.9876105e-006   4.7016231e-003   2.5319462e-003   9.4730187e-009   2.2408094e-005   1.2611453e-004   3.8703910e-003 
  3.9043235e+001   1.9876133e-006   4.6806215e-003   2.5169976e-003   9.3344948e-009   2.1981759e-005   1.2426556e-004   3.8703910e-003 
  3.9130925e+001   1.9876153e-006   4.6666790e-003   2.5070839e-003   9.2429763e-009   2.1701384e-005   1.2304623e-004   3.8703910e-003 
  3.9218651e+001   1.9876180e-006   4.6527932e-003   2.4971691e-003   9.1521905e-009   2.1424262e-005   1.2183251e-004   3.8703910e-003 
  3.9306429e+001   1.9876192e-006   4.6389558e-003   2.4873471e-003   9.0619679e-009   2.1149960e-005   1.2063156e-004   3.8703910e-003 
  3.9429378e+001   1.9876226e-006   4.6196743e-003   2.4737038e-003   8.9365309e-009   2.0770474e-005   1.1896580e-004   3.8703911e-003 
  3.9517285e+001   1.9876227e-006   4.6059568e-003   2.4640008e-003   8.8481829e-009   2.0504067e-005   1.1778861e-004   3.8703911e-003 
  3.9605270e+001   1.9876239e-006   4.5922893e-003   2.4543602e-003   8.7605709e-009   2.0240789e-005   1.1662065e-004   3.8703911e-003 
  3.9701397e+001   1.9876241e-006   4.5774210e-003   2.4438104e-003   8.6664407e-009   1.9958476e-005   1.1535075e-004   3.8703911e-003 
  3.9836880e+001   1.9876245e-006   4.5565808e-003   2.4291540e-003   8.5344589e-009   1.9565040e-005   1.1358009e-004   3.8703911e-003 
  3.9930675e+001   1.9876254e-006   4.5422380e-003   2.4190781e-003   8.4442249e-009   1.9297237e-005   1.1237020e-004   3.8703911e-003 
  4.0024471e+001   1.9876251e-006   4.5279583e-003   2.4087979e-003   8.3548802e-009   1.9033041e-005   1.1109559e-004   3.8703911e-003 
  4.0128795e+001   1.9876241e-006   4.5121507e-003   2.3976071e-003   8.2558433e-009   1.8741778e-005   1.0973584e-004   3.8703912e-003 
  4.0216308e+001   1.9876245e-006   4.4989565e-003   2.3883239e-003   8.1726618e-009   1.8498691e-005   1.0863052e-004   3.8703912e-003 
  4.0303822e+001   1.9876251e-006   4.4858197e-003   2.3791275e-003   8.0904354e-009   1.8259094e-005   1.0753610e-004   3.8703912e-003 
  4.0435084e+001   1.9876262e-006   4.4662170e-003   2.3654398e-003   7.9685672e-009   1.7905455e-005   1.0590845e-004   3.8703912e-003 
  4.0522589e+001   1.9876272e-006   4.4532218e-003   2.3563756e-003   7.8884458e-009   1.7673837e-005   1.0483739e-004   3.8703912e-003 
  4.0610244e+001   1.9876276e-006   4.4402591e-003   2.3472839e-003   7.8089572e-009   1.7444814e-005   1.0377139e-004   3.8703912e-003 
  4.0741832e+001   1.9876281e-006   4.4209000e-003   2.3338238e-003   7.6909644e-009   1.7106311e-005   1.0219421e-004   3.8703912e-003 
  4.0829635e+001   1.9876276e-006   4.4080512e-003   2.3249097e-003   7.6131149e-009   1.6883948e-005   1.0115225e-004   3.8703912e-003 
  4.0917485e+001   1.9876275e-006   4.3952521e-003   2.3160428e-003   7.5360251e-009   1.6664456e-005   1.0012071e-004   3.8703912e-003 
  4.1005376e+001   1.9876272e-006   4.3825019e-003   2.3071466e-003   7.4597616e-009   1.6447963e-005   9.9089200e-005   3.8703912e-003 
  4.1137302e+001   1.9876254e-006   4.3634587e-003   2.2939599e-003   7.3464113e-009   1.6127668e-005   9.7564748e-005   3.8703912e-003 
  4.1225292e+001   1.9876252e-006   4.3508301e-003   2.2852286e-003   7.2717899e-009   1.5917650e-005   9.6561941e-005   3.8703912e-003 
  4.1313326e+001   1.9876252e-006   4.3382499e-003   2.2765425e-003   7.1979100e-009   1.5710373e-005   9.5567880e-005   3.8703912e-003 
  4.1401407e+001   1.9876245e-006   4.3257160e-003   2.2679080e-003   7.1247881e-009   1.5505851e-005   9.4582651e-005   3.8703912e-003 
  4.1533300e+001   1.9876236e-006   4.3070435e-003   2.2549845e-003   7.0161313e-009   1.5203474e-005   9.3112269e-005   3.8703913e-003 
  4.1621146e+001   1.9876232e-006   4.2946762e-003   2.2464872e-003   6.9445962e-009   1.5005255e-005   9.2149117e-005   3.8703913e-003 
  4.1708962e+001   1.9876231e-006   4.2823670e-003   2.2380327e-003   6.8739260e-009   1.4809987e-005   9.1193120e-005   3.8703913e-003 
  4.1840646e+001   1.9876212e-006   4.2639995e-003   2.2254351e-003   6.7691389e-009   1.4521683e-005   8.9775066e-005   3.8703913e-003 
  4.1928461e+001   1.9876205e-006   4.2518192e-003   2.2170214e-003   6.7001055e-009   1.4332534e-005   8.8828338e-005   3.8703913e-003 
  4.2016314e+001   1.9876187e-006   4.2396834e-003   2.2087021e-003   6.6317826e-009   1.4145902e-005   8.7899532e-005   3.8703913e-003 
  4.2104193e+001   1.9876172e-006   4.2275969e-003   2.2004377e-003   6.5641452e-009   1.3961722e-005   8.6978114e-005   3.8703913e-003 
  4.2236060e+001   1.9876151e-006   4.2095530e-003   2.1881303e-003   6.4638244e-009   1.3689679e-005   8.5607667e-005   3.8703913e-003 
  4.2324064e+001   1.9876142e-006   4.1975785e-003   2.1799151e-003   6.3977279e-009   1.3511156e-005   8.4695367e-005   3.8703913e-003 
  4.2414027e+001   1.9876126e-006   4.1853885e-003   2.1716128e-003   6.3307848e-009   1.3330965e-005   8.3778992e-005   3.8703914e-003 
  4.2503972e+001   1.9876120e-006   4.1732566e-003   2.1633587e-003   6.2644962e-009   1.3153146e-005   8.2874896e-005   3.8703914e-003 
  4.2638857e+001   1.9876112e-006   4.1551583e-003   2.1510595e-003   6.1663536e-009   1.2890939e-005   8.1531189e-005   3.8703913e-003 
  4.2728752e+001   1.9876103e-006   4.1431631e-003   2.1429203e-003   6.1017620e-009   1.2719090e-005   8.0644821e-005   3.8703913e-003 
  4.2818622e+001   1.9876083e-006   4.1312209e-003   2.1347572e-003   6.0378173e-009   1.2549534e-005   7.9764626e-005   3.8703913e-003 
  4.2908480e+001   1.9876071e-006   4.1193341e-003   2.1266947e-003   5.9742630e-009   1.2381715e-005   7.8890077e-005   3.8703913e-003 
  4.3043229e+001   1.9876060e-006   4.1016039e-003   2.1146933e-003   5.8801610e-009   1.2134242e-005   7.7599051e-005   3.8703913e-003 
  4.3133040e+001   1.9876053e-006   4.0898521e-003   2.1067614e-003   5.8182388e-009   1.1972063e-005   7.6748322e-005   3.8703913e-003 
  4.3222846e+001   1.9876039e-006   4.0781504e-003   2.0988043e-003   5.7570596e-009   1.1812290e-005   7.5893715e-005   3.8703913e-003 
  4.3303665e+001   1.9876028e-006   4.0676643e-003   2.0917281e-003   5.7021751e-009   1.1669602e-005   7.5136974e-005   3.8703913e-003 
  4.3429370e+001   1.9876011e-006   4.0514313e-003   2.0807893e-003   5.6180783e-009   1.1451623e-005   7.3974102e-005   3.8703913e-003 
  4.3519153e+001   1.9875991e-006   4.0398972e-003   2.0730113e-003   5.5590104e-009   1.1298974e-005   7.3155668e-005   3.8703914e-003 
  4.3644844e+001   1.9875972e-006   4.0238338e-003   2.0621421e-003   5.4771037e-009   1.1088240e-005   7.2014473e-005   3.8703914e-003 
  4.3734617e+001   1.9875950e-006   4.0124192e-003   2.0544601e-003   5.4194870e-009   1.0940485e-005   7.1211232e-005   3.8703914e-003 
  4.3815410e+001   1.9875937e-006   4.0021906e-003   2.0475943e-003   5.3678597e-009   1.0808646e-005   7.0492418e-005   3.8703914e-003 
  4.3905174e+001   1.9875921e-006   3.9908718e-003   2.0400072e-003   5.3113502e-009   1.0664622e-005   6.9701262e-005   3.8703914e-003 
  4.4030841e+001   1.9875898e-006   3.9751051e-003   2.0294567e-003   5.2329717e-009   1.0465747e-005   6.8604628e-005   3.8703914e-003 
  4.4111625e+001   1.9875887e-006   3.9650226e-003   2.0226649e-003   5.1831157e-009   1.0339750e-005   6.7900367e-005   3.8703914e-003 
  4.4201409e+001   1.9875869e-006   3.9538608e-003   2.0151954e-003   5.1284998e-009   1.0202006e-005   6.7131070e-005   3.8703914e-003 
  4.4336064e+001   1.9875854e-006   3.9372096e-003   2.0040745e-003   5.0476147e-009   9.9988244e-006   6.5992499e-005   3.8703914e-003 
  4.4416852e+001   1.9875841e-006   3.9272720e-003   1.9974459e-003   4.9994383e-009   9.8784019e-006   6.5316646e-005   3.8703914e-003 
  4.4542535e+001   1.9875814e-006   3.9118848e-003   1.9871335e-003   4.9255336e-009   9.6942544e-006   6.4267905e-005   3.8703914e-003 
  4.4632420e+001   1.9875795e-006   3.9009378e-003   1.9798383e-003   4.8734806e-009   9.5649729e-006   6.3529598e-005   3.8703914e-003 
  4.4722263e+001   1.9875780e-006   3.8900435e-003   1.9725955e-003   4.8219476e-009   9.4374086e-006   6.2800988e-005   3.8703914e-003 
  4.4812082e+001   1.9875763e-006   3.8791985e-003   1.9653947e-003   4.7709131e-009   9.3115011e-006   6.2078345e-005   3.8703914e-003 
  4.4901896e+001   1.9875744e-006   3.8684003e-003   1.9582311e-003   4.7204160e-009   9.1873085e-006   6.1362372e-005   3.8703914e-003 
  4.5037473e+001   1.9875714e-006   3.8521843e-003   1.9474159e-003   4.6450823e-009   9.0028025e-006   6.0284408e-005   3.8703914e-003 
  4.5128135e+001   1.9875693e-006   3.8413999e-003   1.9402641e-003   4.5952942e-009   8.8813822e-006   5.9577603e-005   3.8703914e-003 
  4.5209729e+001   1.9875672e-006   3.8317341e-003   1.9338651e-003   4.5507292e-009   8.7731295e-006   5.8945033e-005   3.8703914e-003 
  4.5300392e+001   1.9875654e-006   3.8210386e-003   1.9267935e-003   4.5019809e-009   8.6549318e-006   5.8250418e-005   3.8703914e-003 
  4.5427329e+001   1.9875627e-006   3.8061381e-003   1.9169101e-003   4.4343075e-009   8.4915998e-006   5.7283617e-005   3.8703914e-003 
  4.5518008e+001   1.9875603e-006   3.7955493e-003   1.9099245e-003   4.3867077e-009   8.3770869e-006   5.6604588e-005   3.8703915e-003 
  4.5608689e+001   1.9875581e-006   3.7850063e-003   1.9029803e-003   4.3396508e-009   8.2642141e-006   5.5931803e-005   3.8703915e-003 
  4.5726575e+001   1.9875558e-006   3.7713671e-003   1.8940174e-003   4.2788956e-009   8.1191615e-006   5.5065567e-005   3.8703915e-003 
  4.5808188e+001   1.9875541e-006   3.7619706e-003   1.8877934e-003   4.2374586e-009   8.0205086e-006   5.4469514e-005   3.8703915e-003 
  4.5944238e+001   1.9875509e-006   3.7463834e-003   1.8775547e-003   4.1695035e-009   7.8591992e-006   5.3492645e-005   3.8703915e-003 
  4.6034954e+001   1.9875494e-006   3.7360479e-003   1.8707750e-003   4.1247857e-009   7.7534662e-006   5.2848928e-005   3.8703915e-003 
  4.6125662e+001   1.9875475e-006   3.7257568e-003   1.8640314e-003   4.0805978e-009   7.6492838e-006   5.2210655e-005   3.8703915e-003 
  4.6207300e+001   1.9875461e-006   3.7165337e-003   1.8579946e-003   4.0410704e-009   7.5564407e-006   5.1640552e-005   3.8703915e-003 
  4.6334292e+001   1.9875432e-006   3.7022530e-003   1.8486132e-003   3.9804350e-009   7.4144690e-006   5.0760671e-005   3.8703915e-003 
  4.6416058e+001   1.9875419e-006   3.6931058e-003   1.8426470e-003   3.9418042e-009   7.3243739e-006   5.0202876e-005   3.8703915e-003 
  4.6543171e+001   1.9875397e-006   3.6789531e-003   1.8334151e-003   3.8826555e-009   7.1868288e-006   4.9343982e-005   3.8703915e-003 
  4.6624887e+001   1.9875381e-006   3.6699002e-003   1.8275132e-003   3.8450669e-009   7.0997442e-006   4.8799042e-005   3.8703915e-003 
  4.6706606e+001   1.9875366e-006   3.6608824e-003   1.8215808e-003   3.8077967e-009   7.0136550e-006   4.8253864e-005   3.8703914e-003 
  4.6833724e+001   1.9875342e-006   3.6469206e-003   1.8124842e-003   3.7506274e-009   6.8820150e-006   4.7421701e-005   3.8703909e-003 
  4.6915442e+001   1.9875327e-006   3.6379905e-003   1.8066756e-003   3.7143098e-009   6.7986926e-006   4.6893232e-005   3.8703907e-003 
  4.7033480e+001   1.9875311e-006   3.6251513e-003   1.7983433e-003   3.6624261e-009   6.6800710e-006   4.6137345e-005   3.8703907e-003 
  4.7115199e+001   1.9875294e-006   3.6163041e-003   1.7925577e-003   3.6270161e-009   6.5993456e-006   4.5618854e-005   3.8703907e-003 
  4.7206093e+001   1.9875278e-006   3.6065038e-003   1.7862020e-003   3.5881910e-009   6.5110154e-006   4.5048375e-005   3.8703908e-003 
  4.7333485e+001   1.9875254e-006   3.5928358e-003   1.7773478e-003   3.5343226e-009   6.3889702e-006   4.4258990e-005   3.8703908e-003 
  4.7415390e+001   1.9875243e-006   3.5840933e-003   1.7716924e-003   3.5000790e-009   6.3116760e-006   4.3756718e-005   3.8703908e-003 
  4.7506423e+001   1.9875231e-006   3.5744152e-003   1.7653895e-003   3.4625933e-009   6.2272214e-006   4.3199090e-005   3.8703908e-003 
  4.7644348e+001   1.9875208e-006   3.5598276e-003   1.7559542e-003   3.4065615e-009   6.1014565e-006   4.2374838e-005   3.8703908e-003 
  4.7736297e+001   1.9875194e-006   3.5501559e-003   1.7497079e-003   3.3697714e-009   6.0191682e-006   4.1831701e-005   3.8703908e-003 
  4.7828230e+001   1.9875181e-006   3.5405273e-003   1.7435022e-003   3.3334330e-009   5.9381147e-006   4.1294336e-005   3.8703908e-003 
  4.7920165e+001   1.9875168e-006   3.5309399e-003   1.7373339e-003   3.2975270e-009   5.8582496e-006   4.0762477e-005   3.8703908e-003 
  4.8012101e+001   1.9875155e-006   3.5213932e-003   1.7311613e-003   3.2620487e-009   5.7795555e-006   4.0236719e-005   3.8703908e-003 
  4.8140772e+001   1.9875141e-006   3.5080998e-003   1.7226227e-003   3.2129506e-009   5.6710801e-006   3.9507734e-005   3.8703909e-003 
  4.8232671e+001   1.9875129e-006   3.4986545e-003   1.7165610e-003   3.1784894e-009   5.5951517e-006   3.8994846e-005   3.8703909e-003 
  4.8324548e+001   1.9875115e-006   3.4892511e-003   1.7105278e-003   3.1444519e-009   5.5203619e-006   3.8486583e-005   3.8703909e-003 
  4.8416383e+001   1.9875105e-006   3.4798930e-003   1.7044909e-003   3.1108458e-009   5.4467188e-006   3.7972952e-005   3.8703909e-003 
  4.8508156e+001   1.9875091e-006   3.4705803e-003   1.6985230e-003   3.0776085e-009   5.3741074e-006   3.7471208e-005   3.8703909e-003 
  4.8636686e+001   1.9875074e-006   3.4576030e-003   1.6902298e-003   3.0316422e-009   5.2740508e-006   3.6781249e-005   3.8703909e-003 
  4.8728553e+001   1.9875063e-006   3.4483755e-003   1.6843384e-003   2.9993727e-009   5.2039903e-006   3.6296231e-005   3.8703910e-003 
  4.8820377e+001   1.9875048e-006   3.4391910e-003   1.6784829e-003   2.9675432e-009   5.1350556e-006   3.5818069e-005   3.8703910e-003 
  4.8912790e+001   1.9875033e-006   3.4299868e-003   1.6725615e-003   2.9359304e-009   5.0667601e-006   3.5334587e-005   3.8703911e-003 
  4.9043055e+001   1.9875014e-006   3.4170784e-003   1.6643430e-003   2.8919543e-009   4.9720893e-006   3.4666988e-005   3.8703911e-003 
  4.9136098e+001   1.9874996e-006   3.4079056e-003   1.6585030e-003   2.8611272e-009   4.9058885e-006   3.4199505e-005   3.8703911e-003 
  4.9229146e+001   1.9874982e-006   3.3987723e-003   1.6526931e-003   2.8307178e-009   4.8407416e-006   3.3738528e-005   3.8703912e-003 
  4.9322193e+001   1.9874967e-006   3.3896780e-003   1.6468804e-003   2.8007252e-009   4.7766403e-006   3.3279822e-005   3.8703912e-003 
  4.9416333e+001   1.9874950e-006   3.3805163e-003   1.6410683e-003   2.7707415e-009   4.7127348e-006   3.2822594e-005   3.8703912e-003 
  4.9510466e+001   1.9874936e-006   3.3713952e-003   1.6352927e-003   2.7411672e-009   4.6498555e-006   3.2370467e-005   3.8703912e-003 
  4.9642232e+001   1.9874919e-006   3.3586931e-003   1.6272610e-003   2.7004067e-009   4.5634588e-006   3.1747038e-005   3.8703912e-003 
  4.9736346e+001   1.9874905e-006   3.3496677e-003   1.6215523e-003   2.6718777e-009   4.5031171e-006   3.1308724e-005   3.8703912e-003 
  4.9821034e+001   1.9874893e-006   3.3415801e-003   1.6164028e-003   2.6464546e-009   4.4495032e-006   3.0915232e-005   3.8703912e-003 
  4.9915134e+001   1.9874879e-006   3.3326299e-003   1.6107458e-003   2.6186492e-009   4.3909644e-006   3.0485957e-005   3.8703912e-003 
  5.0009227e+001   1.9874866e-006   3.3237191e-003   1.5938688e-003   2.5912536e-009   4.3334124e-006   2.8921771e-005   3.8703912e-003 
  5.0103193e+001   1.9874805e-006   3.3148504e-003   1.5878512e-003   2.5554424e-009   4.2621346e-006   2.8318042e-005   3.8703912e-003 
  5.0244150e+001   1.9874762e-006   3.3016247e-003   1.5775672e-003   2.5040211e-009   4.1597167e-006   2.7446539e-005   3.8703912e-003 
  5.0302911e+001   1.9874737e-006   3.2961367e-003   1.5739405e-003   2.4833867e-009   4.1185863e-006   2.7126155e-005   3.8703912e-003 
  5.0468178e+001   1.9874669e-006   3.2807765e-003   1.5637694e-003   2.4283900e-009   4.0086227e-006   2.6271323e-005   3.8703912e-003 
  5.0579448e+001   1.9874627e-006   3.2705013e-003   1.5570033e-003   2.3933561e-009   3.9384257e-006   2.5722183e-005   3.8703911e-003 
  5.0690602e+001   1.9874574e-006   3.2602871e-003   1.5503053e-003   2.3589244e-009   3.8696532e-006   2.5181742e-005   3.8703911e-003 
  5.0801624e+001   1.9874518e-006   3.2501359e-003   1.5436586e-003   2.3253815e-009   3.8027618e-006   2.4655573e-005   3.8703911e-003 
  5.0945823e+001   1.9874442e-006   3.2370253e-003   1.5351423e-003   2.2817049e-009   3.7162987e-006   2.3973576e-005   3.8703911e-003 
  5.1015049e+001   1.9874405e-006   3.2307626e-003   1.5310751e-003   2.2612907e-009   3.6759305e-006   2.3654249e-005   3.8703911e-003 
  5.1101583e+001   1.9874369e-006   3.2229632e-003   1.5260279e-003   2.2366353e-009   3.6270803e-006   2.3267765e-005   3.8703910e-003 
  5.1257343e+001   1.9874289e-006   3.2089968e-003   1.5108946e-003   2.1910127e-009   3.5377128e-006   2.1950976e-005   3.8703907e-003 
  5.1365510e+001   1.9874246e-006   3.1993585e-003   1.5045775e-003   2.1597861e-009   3.4768264e-006   2.1423355e-005   3.8703911e-003 
  5.1500719e+001   1.9874176e-006   3.1873751e-003   1.4966711e-003   2.1225703e-009   3.4041300e-006   2.0802042e-005   3.8703914e-003 
  5.1669729e+001   1.9874111e-006   3.1724999e-003   1.4868829e-003   2.0787458e-009   3.3182971e-006   2.0071334e-005   3.8703917e-003 
  5.1804938e+001   1.9874071e-006   3.1606842e-003   1.4791260e-003   2.0438718e-009   3.2504832e-006   1.9485320e-005   3.8703920e-003 
  5.1913105e+001   1.9874022e-006   3.1512799e-003   1.4729887e-003   2.0163590e-009   3.1971947e-006   1.9021851e-005   3.8703922e-003 
  5.2048313e+001   1.9873972e-006   3.1395902e-003   1.4653913e-003   1.9839339e-009   3.1341191e-006   1.8474143e-005   3.8703924e-003 
  5.2156480e+001   1.9873936e-006   3.1302907e-003   1.4593654e-003   1.9583631e-009   3.0845656e-006   1.8041895e-005   3.8703926e-003 
  5.2291689e+001   1.9873892e-006   3.1187303e-003   1.4518760e-003   1.9281149e-009   3.0257135e-006   1.7528709e-005   3.8703929e-003 
  5.2460700e+001   1.9873831e-006   3.1043755e-003   1.4425811e-003   1.8925540e-009   2.9562486e-006   1.6924084e-005   3.8703932e-003 
  5.2595908e+001   1.9873781e-006   3.0929710e-003   1.4258658e-003   1.8644680e-009   2.9016850e-006   1.5140866e-005   3.8703934e-003 
  5.2704075e+001   1.9873711e-006   3.0838915e-003   1.4201904e-003   1.8404956e-009   2.8559783e-006   1.4709660e-005   3.8703934e-003 
  5.2839284e+001   1.9873564e-006   3.0725936e-003   1.4129036e-003   1.8122822e-009   2.8019166e-006   1.4208064e-005   3.8703934e-003 
  5.3008295e+001   1.9873265e-006   3.0585509e-003   1.4037472e-003   1.7793449e-009   2.7384614e-006   1.3638813e-005   3.8703934e-003 
  5.3219558e+001   1.9872783e-006   3.0411278e-003   1.3923540e-003   1.7413129e-009   2.6647275e-006   1.2987352e-005   3.8703932e-003 
  5.3483637e+001   1.9872113e-006   3.0195682e-003   1.3782724e-003   1.6979585e-009   2.5800486e-006   1.2249553e-005   3.8703929e-003 
  5.3813736e+001   1.9871135e-006   2.9929508e-003   1.3606133e-003   1.6494363e-009   2.4843481e-006   1.1423032e-005   3.8703928e-003 
  5.4077816e+001   1.9870435e-006   2.9719473e-003   1.3474827e-003   1.6129289e-009   2.4123981e-006   1.0789115e-005   3.8703927e-003 
  5.4407915e+001   1.9869566e-006   2.9460366e-003   1.3308891e-003   1.5723896e-009   2.3313631e-006   1.0086811e-005   3.8703928e-003 
  5.4671994e+001   1.9868869e-006   2.9255767e-003   1.3181476e-003   1.5422215e-009   2.2708325e-006   9.5478662e-006   3.8703928e-003 
  5.5002093e+001   1.9868041e-006   2.9003407e-003   1.3020023e-003   1.5086311e-009   2.2023028e-006   8.9502233e-006   3.8703924e-003 
  5.5266172e+001   1.9867410e-006   2.8804165e-003   1.2896977e-003   1.4838218e-009   2.1512742e-006   8.4897567e-006   3.8703924e-003 
  5.5596272e+001   1.9866573e-006   2.8558267e-003   1.2741735e-003   1.4560191e-009   2.0930325e-006   7.9775885e-006   3.8703952e-003 
  5.5860351e+001   1.9865955e-006   2.8364145e-003   1.2624171e-003   1.4354716e-009   2.0495326e-006   7.5868433e-006   3.8703952e-003 
  5.6190450e+001   1.9865077e-006   2.8124464e-003   1.2475288e-003   1.4121921e-009   1.9993453e-006   7.1408304e-006   3.8703950e-003 
  5.6454529e+001   1.9864467e-006   2.7935297e-003   1.2362026e-003   1.3949562e-009   1.9617196e-006   6.8055609e-006   3.8703950e-003 
  5.6784628e+001   1.9862998e-006   2.7700875e-003   1.2211297e-003   1.3752041e-009   1.9178554e-006   6.4225885e-006   3.8703950e-003 
  5.7162320e+001   1.9861656e-006   2.7437180e-003   1.2048822e-003   1.3548085e-009   1.8715522e-006   6.0298440e-006   3.8703950e-003 
  5.7464472e+001   1.9860336e-006   2.7228948e-003   1.1927650e-003   1.3400704e-009   1.8372653e-006   5.7499486e-006   3.8703954e-003 
  5.7842164e+001   1.9858864e-006   2.6972663e-003   1.1770833e-003   1.3233965e-009   1.7974608e-006   5.4376718e-006   3.8703954e-003 
  5.8144317e+001   1.9857588e-006   2.6770458e-003   1.1654116e-003   1.3114082e-009   1.7679387e-006   5.2177428e-006   3.8703954e-003 
  5.8522008e+001   1.9856105e-006   2.6521486e-003   1.1503735e-003   1.2978279e-009   1.7334882e-006   4.9705809e-006   3.8703954e-003 
  5.8824161e+001   1.9854828e-006   2.6325041e-003   1.1392449e-003   1.2880365e-009   1.7077766e-006   4.7944361e-006   3.8703954e-003 
  5.9201852e+001   1.9853437e-006   2.6083263e-003   1.1247881e-003   1.2768746e-009   1.6775461e-006   4.5928460e-006   3.8703955e-003 
  5.9504005e+001   1.9852210e-006   2.5892442e-003   1.1140467e-003   1.2687753e-009   1.6548128e-006   4.4477173e-006   3.8703955e-003 
  5.9881696e+001   1.9850770e-006   2.5657422e-003   1.1000870e-003   1.2594763e-009   1.6278923e-006   4.2787062e-006   3.8703955e-003 
  6.0183849e+001   1.9849590e-006   2.5472033e-003   1.0897227e-003   1.2526539e-009   1.6074710e-006   4.1542883e-006   3.8703955e-003 
  6.0561540e+001   1.9848212e-006   2.5243685e-003   1.0762701e-003   1.2447554e-009   1.5831256e-006   4.0074694e-006   3.8703956e-003 
  6.0863693e+001   1.9847062e-006   2.5063518e-003   1.0662566e-003   1.2389108e-009   1.5645370e-006   3.8989305e-006   3.8703956e-003 
  6.1241384e+001   1.9845760e-006   2.4841635e-003   1.0533376e-003   1.2320929e-009   1.5422539e-006   3.7693298e-006   3.8703956e-003 
  6.1543537e+001   1.9844665e-006   2.4666544e-003   1.0437201e-003   1.2270198e-009   1.5251624e-006   3.6727350e-006   3.8703956e-003 
  6.1921228e+001   1.9843411e-006   2.4450871e-003   1.0312570e-003   1.2210698e-009   1.5045911e-006   3.5580183e-006   3.8703956e-003 
  6.2223381e+001   1.9842325e-006   2.4280627e-003   1.0219421e-003   1.2166217e-009   1.4887538e-006   3.4717236e-006   3.8703957e-003 
  6.2601072e+001   1.9841068e-006   2.4070892e-003   1.0099442e-003   1.2113832e-009   1.4696323e-006   3.3683400e-006   3.8703957e-003 
  6.2903225e+001   1.9840008e-006   2.3905355e-003   1.0010301e-003   1.2074467e-009   1.4548603e-006   3.2901792e-006   3.8703957e-003 
  6.3280916e+001   1.9838837e-006   2.3701462e-003   9.8945235e-004   1.2027904e-009   1.4369739e-006   3.1959466e-006   3.8703957e-003 
  6.3583069e+001   1.9837832e-006   2.3540506e-003   9.8079106e-004   1.1992793e-009   1.4231214e-006   3.1230234e-006   3.8703957e-003 
  6.3960761e+001   1.9836445e-006   2.3341908e-003   9.6938608e-004   1.1951113e-009   1.4063094e-006   3.0344996e-006   3.8703958e-003 
  6.4351588e+001   1.9835100e-006   2.3139675e-003   9.5810587e-004   1.1910525e-009   1.3894847e-006   2.9476184e-006   3.8703957e-003 
  6.4664251e+001   1.9833989e-006   2.2980123e-003   9.4981362e-004   1.1879847e-009   1.3764269e-006   2.8822588e-006   3.8703957e-003 
  6.5055078e+001   1.9832781e-006   2.2783685e-003   9.3889681e-004   1.1843279e-009   1.3605431e-006   2.8045560e-006   3.8703958e-003 
  6.5367741e+001   1.9831725e-006   2.2628629e-003   9.3074203e-004   1.1815552e-009   1.3481920e-006   2.7443892e-006   3.8703958e-003 
  6.5758568e+001   1.9830500e-006   2.2437615e-003   9.2016306e-004   1.1782465e-009   1.3331506e-006   2.6714014e-006   3.8703958e-003 
  6.6071231e+001   1.9829462e-006   2.2286862e-003   9.1231316e-004   1.1757348e-009   1.3214397e-006   2.6159554e-006   3.8703938e-003 
  6.6462059e+001   1.9828302e-006   2.2101182e-003   9.0211532e-004   1.1727265e-009   1.3071539e-006   2.5485512e-006   3.8703938e-003 
  6.6774721e+001   1.9827309e-006   2.1954617e-003   8.9453213e-004   1.1704358e-009   1.2960139e-006   2.4972358e-006   3.8703938e-003 
  6.7165549e+001   1.9826159e-006   2.1774029e-003   8.8467251e-004   1.1676915e-009   1.2824142e-006   2.4347319e-006   3.8703938e-003 
  6.7478211e+001   1.9825215e-006   2.1631516e-003   8.7730290e-004   1.1655958e-009   1.2717947e-006   2.3872538e-006   3.8703938e-003 
  6.7869039e+001   1.9824104e-006   2.1455883e-003   8.6773706e-004   1.1630817e-009   1.2588183e-006   2.3293608e-006   3.8703938e-003 
  6.8181701e+001   1.9823157e-006   2.1317232e-003   8.6059841e-004   1.1611611e-009   1.2486780e-006   2.2853520e-006   3.8703939e-003 
  6.8572529e+001   1.9821893e-006   2.1146186e-003   8.5122258e-004   1.1588519e-009   1.2362744e-006   2.2314732e-006   3.8703938e-003 
  6.8970577e+001   1.9820687e-006   2.0974712e-003   8.4211448e-004   1.1566082e-009   1.2239497e-006   2.1787697e-006   3.8703938e-003 
  6.9289016e+001   1.9819712e-006   2.0839408e-003   8.3543207e-004   1.1548933e-009   1.2143109e-006   2.1388840e-006   3.8703938e-003 
  6.9686494e+001   1.9818651e-006   2.0672997e-003   8.2661881e-004   1.1528301e-009   1.2025265e-006   2.0900641e-006   3.8703937e-003 
  7.0004476e+001   1.9817732e-006   2.0541613e-003   8.1998688e-004   1.1512490e-009   1.1933007e-006   2.0528286e-006   3.8703936e-003 
  7.0401498e+001   1.9816674e-006   2.0379895e-003   8.1137700e-004   1.1493485e-009   1.1820148e-006   2.0072622e-006   3.8703936e-003 
  7.0719115e+001   1.9815776e-006   2.0252221e-003   8.0498192e-004   1.1478895e-009   1.1731719e-006   1.9725119e-006   3.8703935e-003 
  7.1115764e+001   1.9814776e-006   2.0095055e-003   7.9668174e-004   1.1461346e-009   1.1623466e-006   1.9300257e-006   3.8703934e-003 
  7.1433083e+001   1.9813939e-006   1.9970977e-003   7.9049212e-004   1.1447862e-009   1.1538594e-006   1.8976712e-006   3.8703933e-003 
  7.1829444e+001   1.9812948e-006   1.9818126e-003   7.8246171e-004   1.1431630e-009   1.1434617e-006   1.8579956e-006   3.8703931e-003 
  7.2146532e+001   1.9812133e-006   1.9697458e-003   7.7646952e-004   1.1419149e-009   1.1353054e-006   1.8277130e-006   3.8703930e-003 
  7.2542688e+001   1.9811193e-006   1.9548788e-003   7.6870770e-004   1.1404097e-009   1.1253047e-006   1.7906419e-006   3.8703929e-003 
  7.2859612e+001   1.9810409e-006   1.9431401e-003   7.6290228e-004   1.1392519e-009   1.1174561e-006   1.7622489e-006   3.8703928e-003 
  7.3255642e+001   1.9809472e-006   1.9286698e-003   7.5536866e-004   1.1378547e-009   1.1078266e-006   1.7274458e-006   3.8703926e-003 
  7.3572466e+001   1.9808718e-006   1.9172460e-003   7.4974839e-004   1.1367791e-009   1.1002657e-006   1.7007473e-006   3.8703925e-003 
  7.3968451e+001   1.9807670e-006   1.9031458e-003   7.4234061e-004   1.1354802e-009   1.0909836e-006   1.6679356e-006   3.8703923e-003 
  7.4364443e+001   1.9806726e-006   1.8892606e-003   7.3531381e-004   1.1342341e-009   1.0818869e-006   1.6364301e-006   3.8703921e-003 
  7.4681237e+001   1.9806006e-006   1.8783012e-003   7.3009801e-004   1.1332728e-009   1.0747385e-006   1.6122266e-006   3.8703920e-003 
  7.5077230e+001   1.9804987e-006   1.8647696e-003   7.2307040e-004   1.1321106e-009   1.0659565e-006   1.5824806e-006   3.8703918e-003 
  7.5473371e+001   1.9804087e-006   1.8514396e-003   7.1635219e-004   1.1309945e-009   1.0573413e-006   1.5537342e-006   3.8703917e-003 
  7.5790283e+001   1.9803377e-006   1.8409150e-003   7.1133590e-004   1.1301328e-009   1.0505675e-006   1.5315806e-006   3.8703915e-003 
  7.6186424e+001   1.9802402e-006   1.8279214e-003   7.0462540e-004   1.1290903e-009   1.0422414e-006   1.5043736e-006   3.8703914e-003 
  7.6582903e+001   1.9801536e-006   1.8151132e-003   6.9820778e-004   1.1280877e-009   1.0340646e-006   1.4780094e-006   3.8703912e-003 
  7.6900086e+001   1.9800871e-006   1.8050012e-003   6.9341311e-004   1.1273136e-009   1.0276327e-006   1.4576917e-006   3.8703911e-003 
  7.7296564e+001   1.9799939e-006   1.7925143e-003   6.8702003e-004   1.1263763e-009   1.0197231e-006   1.4327427e-006   3.8703909e-003 
  7.7693568e+001   1.9799097e-006   1.7801970e-003   6.8089422e-004   1.1254738e-009   1.0119476e-006   1.4085914e-006   3.8703907e-003 
  7.8011171e+001   1.9798466e-006   1.7704729e-003   6.7630982e-004   1.1247767e-009   1.0058288e-006   1.3898858e-006   3.8703906e-003 
  7.8408175e+001   1.9797571e-006   1.7584635e-003   6.7018142e-004   1.1239320e-009   9.9830097e-007   1.3669506e-006   3.8703905e-003 
  7.8805891e+001   1.9796764e-006   1.7466104e-003   6.6430577e-004   1.1231176e-009   9.9089369e-007   1.3446737e-006   3.8703903e-003 
  7.9124063e+001   1.9796150e-006   1.7372512e-003   6.5991390e-004   1.1224883e-009   9.8506235e-007   1.3273928e-006   3.8703902e-003 
  7.9521779e+001   1.9795256e-006   1.7256894e-003   6.5404566e-004   1.1217251e-009   9.7788535e-007   1.3062008e-006   3.8703901e-003 
  7.9920395e+001   1.9794458e-006   1.7142726e-003   6.4842199e-004   1.1209886e-009   9.7081717e-007   1.2856708e-006   3.8703899e-003 
  8.0239288e+001   1.9793869e-006   1.7052588e-003   6.4421385e-004   1.1204193e-009   9.6525082e-007   1.2697300e-006   3.8703898e-003 
  8.0637904e+001   1.9793035e-006   1.6941251e-003   6.3860276e-004   1.1197287e-009   9.5839800e-007   1.2501578e-006   3.8703897e-003 
  8.1037608e+001   1.9792280e-006   1.6831238e-003   6.3319976e-004   1.1190615e-009   9.5164325e-007   1.2311433e-006   3.8703895e-003 
  8.1357371e+001   1.9791709e-006   1.6744362e-003   6.2915424e-004   1.1185455e-009   9.4632205e-007   1.2163759e-006   3.8703894e-003 
  8.1757075e+001   1.9790896e-006   1.6637043e-003   6.2377187e-004   1.1179192e-009   9.3976896e-007   1.1982699e-006   3.8703893e-003 
  8.2158056e+001   1.9790020e-006   1.6530827e-003   6.1847594e-004   1.1173135e-009   9.3330459e-007   1.1805613e-006   3.8703891e-003 
  8.2559540e+001   1.9789292e-006   1.6426078e-003   6.1346745e-004   1.1167286e-009   9.2693922e-007   1.1633958e-006   3.8703890e-003 
  8.2880727e+001   1.9788746e-006   1.6343355e-003   6.0967680e-004   1.1162754e-009   9.2192223e-007   1.1500445e-006   3.8703889e-003 
  8.3282211e+001   1.9787971e-006   1.6241164e-003   6.0459237e-004   1.1157258e-009   9.1574247e-007   1.1336224e-006   3.8703888e-003 
  8.3685233e+001   1.9787124e-006   1.6139941e-003   5.9958042e-004   1.1151938e-009   9.0964018e-007   1.1175554e-006   3.8703887e-003 
  8.4088852e+001   1.9786283e-006   1.6039975e-003   5.9473130e-004   1.1146793e-009   9.0362750e-007   1.1020000e-006   3.8703886e-003 
  8.4493093e+001   1.9785453e-006   1.5941247e-003   5.8998449e-004   1.1141819e-009   8.9770243e-007   1.0867595e-006   3.8703885e-003 
  8.4897982e+001   1.9784632e-006   1.5843731e-003   5.8530820e-004   1.1137006e-009   8.9186253e-007   1.0719093e-006   3.8703883e-003 
  8.5303545e+001   1.9783817e-006   1.5747403e-003   5.8069599e-004   1.1132348e-009   8.8610595e-007   1.0573869e-006   3.8703882e-003 
  8.5709807e+001   1.9783006e-006   1.5652241e-003   5.7614625e-004   1.1127840e-009   8.8043058e-007   1.0432112e-006   3.8703881e-003 
  8.6116797e+001   1.9782210e-006   1.5558232e-003   5.7164968e-004   1.1123478e-009   8.7483478e-007   1.0293528e-006   3.8703880e-003 
  8.6524537e+001   1.9781414e-006   1.5465344e-003   5.6720910e-004   1.1119257e-009   8.6931669e-007   1.0157968e-006   3.8703879e-003 
  8.6933056e+001   1.9780622e-006   1.5373559e-003   5.6282686e-004   1.1115169e-009   8.6387429e-007   1.0025836e-006   3.8703878e-003 
  8.7342380e+001   1.9779841e-006   1.5282865e-003   5.5850565e-004   1.1111211e-009   8.5850608e-007   9.8966576e-007   3.8703877e-003 
  8.7752535e+001   1.9779064e-006   1.5193236e-003   5.5424393e-004   1.1107377e-009   8.5321022e-007   9.7707235e-007   3.8703876e-003 
  8.8163548e+001   1.9778298e-006   1.5104658e-003   5.5004341e-004   1.1103662e-009   8.4798510e-007   9.6474693e-007   3.8703875e-003 
  8.8575448e+001   1.9777542e-006   1.5017114e-003   5.4589352e-004   1.1100065e-009   8.4282941e-007   9.5270757e-007   3.8703875e-003 
  8.8988262e+001   1.9776790e-006   1.4930580e-003   5.4179231e-004   1.1096580e-009   8.3774155e-007   9.4097757e-007   3.8703874e-003 
  8.9402017e+001   1.9776039e-006   1.4845039e-003   5.3774247e-004   1.1093204e-009   8.3272007e-007   9.2946179e-007   3.8703873e-003 
  8.9816611e+001   1.9775297e-006   1.4760505e-003   5.3374864e-004   1.1089933e-009   8.2776515e-007   9.1824105e-007   3.8703872e-003 
  9.0231498e+001   1.9774562e-006   1.4677072e-003   5.2981153e-004   1.1086767e-009   8.2288185e-007   9.0721769e-007   3.8703871e-003 
  9.0646675e+001   1.9773834e-006   1.4594726e-003   5.2593057e-004   1.1083702e-009   8.1806898e-007   8.9647380e-007   3.8703870e-003 
  9.1062141e+001   1.9773116e-006   1.4513452e-003   5.2210906e-004   1.1080734e-009   8.1332504e-007   8.8598605e-007   3.8703870e-003 
  9.1477891e+001   1.9772412e-006   1.4433239e-003   5.1834629e-004   1.1077863e-009   8.0864914e-007   8.7569272e-007   3.8703869e-003 
  9.1893926e+001   1.9771717e-006   1.4354066e-003   5.1463446e-004   1.1075084e-009   8.0403991e-007   8.6567123e-007   3.8703868e-003 
  9.2310241e+001   1.9771032e-006   1.4275923e-003   5.1097314e-004   1.1072394e-009   7.9949620e-007   8.5588479e-007   3.8703867e-003 
  9.2726835e+001   1.9770354e-006   1.4198791e-003   5.0736073e-004   1.1069790e-009   7.9501676e-007   8.4631043e-007   3.8703867e-003 
  9.3143707e+001   1.9769686e-006   1.4122657e-003   5.0379790e-004   1.1067265e-009   7.9060026e-007   8.3692276e-007   3.8703866e-003 
  9.3560853e+001   1.9769026e-006   1.4047506e-003   5.0028939e-004   1.1064821e-009   7.8624581e-007   8.2768591e-007   3.8703865e-003 
  9.3978272e+001   1.9768386e-006   1.3973333e-003   4.9685197e-004   1.1062430e-009   7.8195065e-007   8.1872989e-007   3.8703865e-003 
  9.4395952e+001   1.9767762e-006   1.3900123e-003   4.9346640e-004   1.1060116e-009   7.7771563e-007   8.0997121e-007   3.8703865e-003 
  9.4813898e+001   1.9767139e-006   1.3827852e-003   4.9010546e-004   1.1057874e-009   7.7353958e-007   8.0138503e-007   3.8703865e-003 
  9.5232116e+001   1.9766521e-006   1.3756508e-003   4.8677735e-004   1.1055700e-009   7.6942127e-007   7.9291645e-007   3.8703865e-003 
  9.5650602e+001   1.9765914e-006   1.3686080e-003   4.8349461e-004   1.1053593e-009   7.6535985e-007   7.8464293e-007   3.8703865e-003 
  9.6069351e+001   1.9765311e-006   1.3616554e-003   4.8025454e-004   1.1051549e-009   7.6135416e-007   7.7654661e-007   3.8703865e-003 
  9.6488369e+001   1.9764717e-006   1.3547918e-003   4.7707128e-004   1.1049567e-009   7.5740332e-007   7.6861337e-007   3.8703865e-003 
  9.6907648e+001   1.9764129e-006   1.3480159e-003   4.7393025e-004   1.1047644e-009   7.5350649e-007   7.6083499e-007   3.8703865e-003 
  9.7327193e+001   1.9763554e-006   1.3413270e-003   4.7083527e-004   1.1045781e-009   7.4966293e-007   7.5322607e-007   3.8703865e-003 
  9.7746999e+001   1.9762984e-006   1.3347232e-003   4.6777758e-004   1.1043974e-009   7.4587164e-007   7.4576970e-007   3.8703865e-003 
  9.8167070e+001   1.9762419e-006   1.3282034e-003   4.6475811e-004   1.1042222e-009   7.4213164e-007   7.3844326e-007   3.8703865e-003 
  9.8587406e+001   1.9761748e-006   1.3217588e-003   4.6171699e-004   1.1040526e-009   7.3844239e-007   7.3126842e-007   3.8703865e-003 
  9.9008073e+001   1.9761179e-006   1.3154015e-003   4.5880991e-004   1.1038876e-009   7.3480201e-007   7.2420166e-007   3.8703865e-003 
  9.9428949e+001   1.9760524e-006   1.3091197e-003   4.5587848e-004   1.1037277e-009   7.3121120e-007   7.1728453e-007   3.8703865e-003 
  9.9850143e+001   1.9759971e-006   1.3029228e-003   4.5306189e-004   1.1035723e-009   7.2766784e-007   7.1046233e-007   3.8703865e-003 
  1.0027154e+002   1.9759344e-006   1.2967999e-003   4.5021441e-004   1.1034220e-009   7.2417255e-007   7.0384572e-007   3.8703865e-003 
  1.0069326e+002   1.9758703e-006   1.2907522e-003   4.4741033e-004   1.1032763e-009   7.2072360e-007   6.9733873e-007   3.8703865e-003 
  1.0111524e+002   1.9758062e-006   1.2847806e-003   4.4465757e-004   1.1031349e-009   7.1732045e-007   6.9092509e-007   3.8703865e-003 
  1.0153749e+002   1.9757430e-006   1.2788845e-003   4.4194690e-004   1.1029976e-009   7.1396255e-007   6.8462652e-007   3.8703865e-003 
  1.0195999e+002   1.9756804e-006   1.2730627e-003   4.3927235e-004   1.1028642e-009   7.1064896e-007   6.7847625e-007   3.8703865e-003 
  1.0238274e+002   1.9756183e-006   1.2673141e-003   4.3663839e-004   1.1027346e-009   7.0737913e-007   6.7237775e-007   3.8703865e-003 
  1.0280577e+002   1.9755568e-006   1.2616378e-003   4.3404037e-004   1.1026085e-009   7.0415219e-007   6.6645809e-007   3.8703865e-003 
  1.0322905e+002   1.9754966e-006   1.2560335e-003   4.3147827e-004   1.1024864e-009   7.0096798e-007   6.6063914e-007   3.8703864e-003 
  1.0365259e+002   1.9754370e-006   1.2504995e-003   4.2894729e-004   1.1023677e-009   6.9782548e-007   6.5495167e-007   3.8703864e-003 
  1.0407639e+002   1.9753782e-006   1.2450352e-003   4.2645097e-004   1.1022524e-009   6.9472421e-007   6.4931539e-007   3.8703864e-003 
  1.0450044e+002   1.9753200e-006   1.2396393e-003   4.2398478e-004   1.1021405e-009   6.9166345e-007   6.4381503e-007   3.8703864e-003 
  1.0492473e+002   1.9752626e-006   1.2343117e-003   4.2155115e-004   1.1020316e-009   6.8864287e-007   6.3841570e-007   3.8703864e-003 
  1.0534925e+002   1.9752057e-006   1.2290510e-003   4.1915031e-004   1.1019258e-009   6.8566170e-007   6.3308738e-007   3.8703863e-003 
  1.0577401e+002   1.9751496e-006   1.2238564e-003   4.1678118e-004   1.1018227e-009   6.8271933e-007   6.2787391e-007   3.8703863e-003 
  1.0619900e+002   1.9750945e-006   1.2187274e-003   4.1444298e-004   1.1017227e-009   6.7981539e-007   6.2275775e-007   3.8703863e-003 
  1.0662422e+002   1.9750398e-006   1.2136630e-003   4.1213335e-004   1.1016255e-009   6.7694943e-007   6.1768406e-007   3.8703863e-003 
  1.0704966e+002   1.9749856e-006   1.2086621e-003   4.0985563e-004   1.1015310e-009   6.7412073e-007   6.1274621e-007   3.8703862e-003 
  1.0747535e+002   1.9749318e-006   1.2037235e-003   4.0760542e-004   1.1014392e-009   6.7132863e-007   6.0788948e-007   3.8703862e-003 
  1.0790126e+002   1.9748789e-006   1.1988472e-003   4.0538669e-004   1.1013499e-009   6.6857276e-007   6.0308427e-007   3.8703862e-003 
  1.0832738e+002   1.9748266e-006   1.1940325e-003   4.0319496e-004   1.1012629e-009   6.6585268e-007   5.9838291e-007   3.8703862e-003 
  1.0875371e+002   1.9747749e-006   1.1892782e-003   4.0103289e-004   1.1011782e-009   6.6316783e-007   5.9374696e-007   3.8703861e-003 
  1.0918026e+002   1.9747235e-006   1.1845834e-003   3.9889970e-004   1.1010960e-009   6.6051781e-007   5.8920909e-007   3.8703861e-003 
  1.0960701e+002   1.9746630e-006   1.1799418e-003   3.9674321e-004   1.1010163e-009   6.5790226e-007   5.8475206e-007   3.8703861e-003 
  1.1003403e+002   1.9746108e-006   1.1753627e-003   3.9468513e-004   1.1009387e-009   6.5532014e-007   5.8032548e-007   3.8703861e-003 
  1.1046120e+002   1.9745506e-006   1.1708365e-003   3.9260196e-004   1.1008637e-009   6.5277201e-007   5.7600014e-007   3.8703860e-003 
  1.1088863e+002   1.9744996e-006   1.1663717e-003   3.9060389e-004   1.1007901e-009   6.5025610e-007   5.7173834e-007   3.8703860e-003 
  1.1131618e+002   1.9744412e-006   1.1619593e-003   3.8857606e-004   1.1007188e-009   6.4777336e-007   5.6753677e-007   3.8703860e-003 
  1.1174397e+002   1.9743825e-006   1.1576013e-003   3.8658141e-004   1.1006494e-009   6.4532234e-007   5.6343715e-007   3.8703859e-003 
  1.1217195e+002   1.9743226e-006   1.1532971e-003   3.8462615e-004   1.1005818e-009   6.4290294e-007   5.5937407e-007   3.8703859e-003 
  1.1260012e+002   1.9742646e-006   1.1490478e-003   3.8270340e-004   1.1005158e-009   6.4051457e-007   5.5539234e-007   3.8703859e-003 
  1.1302848e+002   1.9742080e-006   1.1448527e-003   3.8081100e-004   1.1004517e-009   6.3815724e-007   5.5145923e-007   3.8703859e-003 
  1.1345701e+002   1.9741518e-006   1.1407104e-003   3.7894277e-004   1.1003895e-009   6.3583037e-007   5.4759962e-007   3.8703858e-003 
  1.1388570e+002   1.9740963e-006   1.1366204e-003   3.7709910e-004   1.1003289e-009   6.3353357e-007   5.4378500e-007   3.8703858e-003 
  1.1431455e+002   1.9740417e-006   1.1325824e-003   3.7527600e-004   1.1002697e-009   6.3126638e-007   5.4005096e-007   3.8703858e-003 
  1.1474355e+002   1.9739877e-006   1.1285958e-003   3.7347492e-004   1.1002120e-009   6.2902856e-007   5.3634936e-007   3.8703858e-003 
  1.1517271e+002   1.9739343e-006   1.1246595e-003   3.7169343e-004   1.1001556e-009   6.2681947e-007   5.3273344e-007   3.8703858e-003 
  1.1560202e+002   1.9738817e-006   1.1207732e-003   3.6993669e-004   1.1001006e-009   6.2463889e-007   5.2916176e-007   3.8703857e-003 
  1.1603148e+002   1.9738295e-006   1.1169363e-003   3.6820193e-004   1.1000471e-009   6.2248665e-007   5.2565285e-007   3.8703857e-003 
  1.1646108e+002   1.9737783e-006   1.1131483e-003   3.6649256e-004   1.0999951e-009   6.2036228e-007   5.2219354e-007   3.8703857e-003 
  1.1689083e+002   1.9737276e-006   1.1094082e-003   3.6480321e-004   1.0999443e-009   6.1826530e-007   5.1879932e-007   3.8703857e-003 
  1.1732072e+002   1.9736776e-006   1.1057159e-003   3.6313620e-004   1.0998948e-009   6.1619544e-007   5.1544036e-007   3.8703857e-003 
  1.1775075e+002   1.9736282e-006   1.1020706e-003   3.6148788e-004   1.0998464e-009   6.1415232e-007   5.1214389e-007   3.8703856e-003 
  1.1818092e+002   1.9735795e-006   1.0984716e-003   3.5986088e-004   1.0997993e-009   6.1213561e-007   5.0888611e-007   3.8703856e-003 
  1.1861122e+002   1.9735313e-006   1.0949185e-003   3.5825633e-004   1.0997532e-009   6.1014493e-007   5.0568514e-007   3.8703856e-003 
  1.1904166e+002   1.9734836e-006   1.0914108e-003   3.5667247e-004   1.0997083e-009   6.0818015e-007   5.0252975e-007   3.8703856e-003 
  1.1947223e+002   1.9734366e-006   1.0879479e-003   3.5510897e-004   1.0996644e-009   6.0624071e-007   4.9943091e-007   3.8703855e-003 
  1.1990292e+002   1.9733901e-006   1.0845291e-003   3.5356508e-004   1.0996216e-009   6.0432636e-007   4.9636939e-007   3.8703855e-003 
  1.2033374e+002   1.9733445e-006   1.0811546e-003   3.5204169e-004   1.0995799e-009   6.0243704e-007   4.9336588e-007   3.8703855e-003 
  1.2076468e+002   1.9732994e-006   1.0778231e-003   3.5053729e-004   1.0995392e-009   6.0057219e-007   4.9039515e-007   3.8703855e-003 
  1.2119574e+002   1.9732547e-006   1.0745341e-003   3.4905107e-004   1.0994996e-009   5.9873153e-007   4.8748190e-007   3.8703855e-003 
