# Supplementary material for: Research on combustion and emissions of heavy duty diesel engines under low-speed and low-load conditions in low temperature environments
Source: PLoS One. 2025 Feb 21;20(2):e0318933. doi: 10.1371/journal.pone.0318933 (PMC11844864; doi:10.1371/journal.pone.0318933)
Supplement: S1 File — (ZIP) [file pone.0318933.s001.zip › 1000rpm_30%/4-gaibianpenyoudingshi/-1/react_ratio_bin.out]

# CONVERGE Release Build 2.3.20/  Jan 30, 2017        Run Date:Mon Mar 18 20:02:15 2024
# column       1                2                3                4                5                6                7                8                9               10               11               12               13               14               15               16               17               18               19               20               21 
#          Crank          0.0-0.1          0.1-0.2          0.2-0.3          0.3-0.4          0.4-0.5          0.5-0.6          0.6-0.7          0.7-0.8          0.8-0.9          0.9-1.0          1.0-1.1          1.1-1.2          1.2-1.3          1.3-1.4          1.4-1.5          1.5-1.6          1.6-1.7          1.7-1.8          1.8-1.9          1.9-2.0
#          (DEG)           (None)           (None)           (None)           (None)           (None)           (None)           (None)           (None)           (None)           (None)           (None)           (None)           (None)           (None)           (None)           (None)           (None)           (None)           (None)           (None)
#
 -1.4600000e+002   1.0000000e+000   0.0000000e+000   0.0000000e+000   0.0000000e+000   0.0000000e+000   0.0000000e+000   0.0000000e+000   0.0000000e+000   0.0000000e+000   0.0000000e+000   0.0000000e+000   0.0000000e+000   0.0000000e+000   0.0000000e+000   0.0000000e+000   0.0000000e+000   0.0000000e+000   0.0000000e+000   0.0000000e+000   0.0000000e+000
 -1.4587230e+002   1.0000000e+000   0.0000000e+000   0.0000000e+000   0.0000000e+000   0.0000000e+000   0.0000000e+000   0.0000000e+000   0.0000000e+000   0.0000000e+000   0.0000000e+000   0.0000000e+000   0.0000000e+000   0.0000000e+000   0.0000000e+000   0.0000000e+000   0.0000000e+000   0.0000000e+000   0.0000000e+000   0.0000000e+000   0.0000000e+000
 -1.4579372e+002   1.0000000e+000   0.0000000e+000   0.0000000e+000   0.0000000e+000   0.0000000e+000   0.0000000e+000   0.0000000e+000   0.0000000e+000   0.0000000e+000   0.0000000e+000   0.0000000e+000   0.0000000e+000   0.0000000e+000   0.0000000e+000   0.0000000e+000   0.0000000e+000   0.0000000e+000   0.0000000e+000   0.0000000e+000   0.0000000e+000
 -1.4567094e+002   1.0000000e+000   0.0000000e+000   0.0000000e+000   0.0000000e+000   0.0000000e+000   0.0000000e+000   0.0000000e+000   0.0000000e+000   0.0000000e+000   0.0000000e+000   0.0000000e+000   0.0000000e+000   0.0000000e+000   0.0000000e+000   0.0000000e+000   0.0000000e+000   0.0000000e+000   0.0000000e+000   0.0000000e+000   0.0000000e+000
 -1.4558567e+002   1.0000000e+000   0.0000000e+000   0.0000000e+000   0.0000000e+000   0.0000000e+000   0.0000000e+000   0.0000000e+000   0.0000000e+000   0.0000000e+000   0.0000000e+000   0.0000000e+000   0.0000000e+000   0.0000000e+000   0.0000000e+000   0.0000000e+000   0.0000000e+000   0.0000000e+000   0.0000000e+000   0.0000000e+000   0.0000000e+000
 -1.4547909e+002   1.0000000e+000   0.0000000e+000   0.0000000e+000   0.0000000e+000   0.0000000e+000   0.0000000e+000   0.0000000e+000   0.0000000e+000   0.0000000e+000   0.0000000e+000   0.0000000e+000   0.0000000e+000   0.0000000e+000   0.0000000e+000   0.0000000e+000   0.0000000e+000   0.0000000e+000   0.0000000e+000   0.0000000e+000   0.0000000e+000
 -1.4534587e+002   1.0000000e+000   0.0000000e+000   0.0000000e+000   0.0000000e+000   0.0000000e+000   0.0000000e+000   0.0000000e+000   0.0000000e+000   0.0000000e+000   0.0000000e+000   0.0000000e+000   0.0000000e+000   0.0000000e+000   0.0000000e+000   0.0000000e+000   0.0000000e+000   0.0000000e+000   0.0000000e+000   0.0000000e+000   0.0000000e+000
 -1.4517933e+002   1.0000000e+000   0.0000000e+000   0.0000000e+000   0.0000000e+000   0.0000000e+000   0.0000000e+000   0.0000000e+000   0.0000000e+000   0.0000000e+000   0.0000000e+000   0.0000000e+000   0.0000000e+000   0.0000000e+000   0.0000000e+000   0.0000000e+000   0.0000000e+000   0.0000000e+000   0.0000000e+000   0.0000000e+000   0.0000000e+000
 -1.4497117e+002   1.0000000e+000   0.0000000e+000   0.0000000e+000   0.0000000e+000   0.0000000e+000   0.0000000e+000   0.0000000e+000   0.0000000e+000   0.0000000e+000   0.0000000e+000   0.0000000e+000   0.0000000e+000   0.0000000e+000   0.0000000e+000   0.0000000e+000   0.0000000e+000   0.0000000e+000   0.0000000e+000   0.0000000e+000   0.0000000e+000
 -1.4471096e+002   1.0000000e+000   0.0000000e+000   0.0000000e+000   0.0000000e+000   0.0000000e+000   0.0000000e+000   0.0000000e+000   0.0000000e+000   0.0000000e+000   0.0000000e+000   0.0000000e+000   0.0000000e+000   0.0000000e+000   0.0000000e+000   0.0000000e+000   0.0000000e+000   0.0000000e+000   0.0000000e+000   0.0000000e+000   0.0000000e+000
 -1.4438570e+002   1.0000000e+000   0.0000000e+000   0.0000000e+000   0.0000000e+000   0.0000000e+000   0.0000000e+000   0.0000000e+000   0.0000000e+000   0.0000000e+000   0.0000000e+000   0.0000000e+000   0.0000000e+000   0.0000000e+000   0.0000000e+000   0.0000000e+000   0.0000000e+000   0.0000000e+000   0.0000000e+000   0.0000000e+000   0.0000000e+000
 -1.4397912e+002   1.0000000e+000   0.0000000e+000   0.0000000e+000   0.0000000e+000   0.0000000e+000   0.0000000e+000   0.0000000e+000   0.0000000e+000   0.0000000e+000   0.0000000e+000   0.0000000e+000   0.0000000e+000   0.0000000e+000   0.0000000e+000   0.0000000e+000   0.0000000e+000   0.0000000e+000   0.0000000e+000   0.0000000e+000   0.0000000e+000
 -1.4347090e+002   1.0000000e+000   0.0000000e+000   0.0000000e+000   0.0000000e+000   0.0000000e+000   0.0000000e+000   0.0000000e+000   0.0000000e+000   0.0000000e+000   0.0000000e+000   0.0000000e+000   0.0000000e+000   0.0000000e+000   0.0000000e+000   0.0000000e+000   0.0000000e+000   0.0000000e+000   0.0000000e+000   0.0000000e+000   0.0000000e+000
 -1.4287090e+002   1.0000000e+000   0.0000000e+000   0.0000000e+000   0.0000000e+000   0.0000000e+000   0.0000000e+000   0.0000000e+000   0.0000000e+000   0.0000000e+000   0.0000000e+000   0.0000000e+000   0.0000000e+000   0.0000000e+000   0.0000000e+000   0.0000000e+000   0.0000000e+000   0.0000000e+000   0.0000000e+000   0.0000000e+000   0.0000000e+000
 -1.4227090e+002   1.0000000e+000   0.0000000e+000   0.0000000e+000   0.0000000e+000   0.0000000e+000   0.0000000e+000   0.0000000e+000   0.0000000e+000   0.0000000e+000   0.0000000e+000   0.0000000e+000   0.0000000e+000   0.0000000e+000   0.0000000e+000   0.0000000e+000   0.0000000e+000   0.0000000e+000   0.0000000e+000   0.0000000e+000   0.0000000e+000
 -1.4167090e+002   1.0000000e+000   0.0000000e+000   0.0000000e+000   0.0000000e+000   0.0000000e+000   0.0000000e+000   0.0000000e+000   0.0000000e+000   0.0000000e+000   0.0000000e+000   0.0000000e+000   0.0000000e+000   0.0000000e+000   0.0000000e+000   0.0000000e+000   0.0000000e+000   0.0000000e+000   0.0000000e+000   0.0000000e+000   0.0000000e+000
 -1.4107090e+002   1.0000000e+000   0.0000000e+000   0.0000000e+000   0.0000000e+000   0.0000000e+000   0.0000000e+000   0.0000000e+000   0.0000000e+000   0.0000000e+000   0.0000000e+000   0.0000000e+000   0.0000000e+000   0.0000000e+000   0.0000000e+000   0.0000000e+000   0.0000000e+000   0.0000000e+000   0.0000000e+000   0.0000000e+000   0.0000000e+000
 -1.4047090e+002   1.0000000e+000   0.0000000e+000   0.0000000e+000   0.0000000e+000   0.0000000e+000   0.0000000e+000   0.0000000e+000   0.0000000e+000   0.0000000e+000   0.0000000e+000   0.0000000e+000   0.0000000e+000   0.0000000e+000   0.0000000e+000   0.0000000e+000   0.0000000e+000   0.0000000e+000   0.0000000e+000   0.0000000e+000   0.0000000e+000
 -1.3987090e+002   1.0000000e+000   0.0000000e+000   0.0000000e+000   0.0000000e+000   0.0000000e+000   0.0000000e+000   0.0000000e+000   0.0000000e+000   0.0000000e+000   0.0000000e+000   0.0000000e+000   0.0000000e+000   0.0000000e+000   0.0000000e+000   0.0000000e+000   0.0000000e+000   0.0000000e+000   0.0000000e+000   0.0000000e+000   0.0000000e+000
 -1.3927090e+002   1.0000000e+000   0.0000000e+000   0.0000000e+000   0.0000000e+000   0.0000000e+000   0.0000000e+000   0.0000000e+000   0.0000000e+000   0.0000000e+000   0.0000000e+000   0.0000000e+000   0.0000000e+000   0.0000000e+000   0.0000000e+000   0.0000000e+000   0.0000000e+000   0.0000000e+000   0.0000000e+000   0.0000000e+000   0.0000000e+000
 -1.3867090e+002   1.0000000e+000   0.0000000e+000   0.0000000e+000   0.0000000e+000   0.0000000e+000   0.0000000e+000   0.0000000e+000   0.0000000e+000   0.0000000e+000   0.0000000e+000   0.0000000e+000   0.0000000e+000   0.0000000e+000   0.0000000e+000   0.0000000e+000   0.0000000e+000   0.0000000e+000   0.0000000e+000   0.0000000e+000   0.0000000e+000
 -1.3807090e+002   1.0000000e+000   0.0000000e+000   0.0000000e+000   0.0000000e+000   0.0000000e+000   0.0000000e+000   0.0000000e+000   0.0000000e+000   0.0000000e+000   0.0000000e+000   0.0000000e+000   0.0000000e+000   0.0000000e+000   0.0000000e+000   0.0000000e+000   0.0000000e+000   0.0000000e+000   0.0000000e+000   0.0000000e+000   0.0000000e+000
 -1.3747090e+002   1.0000000e+000   0.0000000e+000   0.0000000e+000   0.0000000e+000   0.0000000e+000   0.0000000e+000   0.0000000e+000   0.0000000e+000   0.0000000e+000   0.0000000e+000   0.0000000e+000   0.0000000e+000   0.0000000e+000   0.0000000e+000   0.0000000e+000   0.0000000e+000   0.0000000e+000   0.0000000e+000   0.0000000e+000   0.0000000e+000
 -1.3687090e+002   1.0000000e+000   0.0000000e+000   0.0000000e+000   0.0000000e+000   0.0000000e+000   0.0000000e+000   0.0000000e+000   0.0000000e+000   0.0000000e+000   0.0000000e+000   0.0000000e+000   0.0000000e+000   0.0000000e+000   0.0000000e+000   0.0000000e+000   0.0000000e+000   0.0000000e+000   0.0000000e+000   0.0000000e+000   0.0000000e+000
 -1.3627090e+002   1.0000000e+000   0.0000000e+000   0.0000000e+000   0.0000000e+000   0.0000000e+000   0.0000000e+000   0.0000000e+000   0.0000000e+000   0.0000000e+000   0.0000000e+000   0.0000000e+000   0.0000000e+000   0.0000000e+000   0.0000000e+000   0.0000000e+000   0.0000000e+000   0.0000000e+000   0.0000000e+000   0.0000000e+000   0.0000000e+000
 -1.3567090e+002   1.0000000e+000   0.0000000e+000   0.0000000e+000   0.0000000e+000   0.0000000e+000   0.0000000e+000   0.0000000e+000   0.0000000e+000   0.0000000e+000   0.0000000e+000   0.0000000e+000   0.0000000e+000   0.0000000e+000   0.0000000e+000   0.0000000e+000   0.0000000e+000   0.0000000e+000   0.0000000e+000   0.0000000e+000   0.0000000e+000
 -1.3507090e+002   1.0000000e+000   0.0000000e+000   0.0000000e+000   0.0000000e+000   0.0000000e+000   0.0000000e+000   0.0000000e+000   0.0000000e+000   0.0000000e+000   0.0000000e+000   0.0000000e+000   0.0000000e+000   0.0000000e+000   0.0000000e+000   0.0000000e+000   0.0000000e+000   0.0000000e+000   0.0000000e+000   0.0000000e+000   0.0000000e+000
 -1.3447090e+002   1.0000000e+000   0.0000000e+000   0.0000000e+000   0.0000000e+000   0.0000000e+000   0.0000000e+000   0.0000000e+000   0.0000000e+000   0.0000000e+000   0.0000000e+000   0.0000000e+000   0.0000000e+000   0.0000000e+000   0.0000000e+000   0.0000000e+000   0.0000000e+000   0.0000000e+000   0.0000000e+000   0.0000000e+000   0.0000000e+000
 -1.3387090e+002   1.0000000e+000   0.0000000e+000   0.0000000e+000   0.0000000e+000   0.0000000e+000   0.0000000e+000   0.0000000e+000   0.0000000e+000   0.0000000e+000   0.0000000e+000   0.0000000e+000   0.0000000e+000   0.0000000e+000   0.0000000e+000   0.0000000e+000   0.0000000e+000   0.0000000e+000   0.0000000e+000   0.0000000e+000   0.0000000e+000
 -1.3327090e+002   1.0000000e+000   0.0000000e+000   0.0000000e+000   0.0000000e+000   0.0000000e+000   0.0000000e+000   0.0000000e+000   0.0000000e+000   0.0000000e+000   0.0000000e+000   0.0000000e+000   0.0000000e+000   0.0000000e+000   0.0000000e+000   0.0000000e+000   0.0000000e+000   0.0000000e+000   0.0000000e+000   0.0000000e+000   0.0000000e+000
 -1.3267090e+002   1.0000000e+000   0.0000000e+000   0.0000000e+000   0.0000000e+000   0.0000000e+000   0.0000000e+000   0.0000000e+000   0.0000000e+000   0.0000000e+000   0.0000000e+000   0.0000000e+000   0.0000000e+000   0.0000000e+000   0.0000000e+000   0.0000000e+000   0.0000000e+000   0.0000000e+000   0.0000000e+000   0.0000000e+000   0.0000000e+000
 -1.3207090e+002   1.0000000e+000   0.0000000e+000   0.0000000e+000   0.0000000e+000   0.0000000e+000   0.0000000e+000   0.0000000e+000   0.0000000e+000   0.0000000e+000   0.0000000e+000   0.0000000e+000   0.0000000e+000   0.0000000e+000   0.0000000e+000   0.0000000e+000   0.0000000e+000   0.0000000e+000   0.0000000e+000   0.0000000e+000   0.0000000e+000
 -1.3147090e+002   1.0000000e+000   0.0000000e+000   0.0000000e+000   0.0000000e+000   0.0000000e+000   0.0000000e+000   0.0000000e+000   0.0000000e+000   0.0000000e+000   0.0000000e+000   0.0000000e+000   0.0000000e+000   0.0000000e+000   0.0000000e+000   0.0000000e+000   0.0000000e+000   0.0000000e+000   0.0000000e+000   0.0000000e+000   0.0000000e+000
 -1.3087090e+002   1.0000000e+000   0.0000000e+000   0.0000000e+000   0.0000000e+000   0.0000000e+000   0.0000000e+000   0.0000000e+000   0.0000000e+000   0.0000000e+000   0.0000000e+000   0.0000000e+000   0.0000000e+000   0.0000000e+000   0.0000000e+000   0.0000000e+000   0.0000000e+000   0.0000000e+000   0.0000000e+000   0.0000000e+000   0.0000000e+000
 -1.3027090e+002   1.0000000e+000   0.0000000e+000   0.0000000e+000   0.0000000e+000   0.0000000e+000   0.0000000e+000   0.0000000e+000   0.0000000e+000   0.0000000e+000   0.0000000e+000   0.0000000e+000   0.0000000e+000   0.0000000e+000   0.0000000e+000   0.0000000e+000   0.0000000e+000   0.0000000e+000   0.0000000e+000   0.0000000e+000   0.0000000e+000
 -1.2967090e+002   1.0000000e+000   0.0000000e+000   0.0000000e+000   0.0000000e+000   0.0000000e+000   0.0000000e+000   0.0000000e+000   0.0000000e+000   0.0000000e+000   0.0000000e+000   0.0000000e+000   0.0000000e+000   0.0000000e+000   0.0000000e+000   0.0000000e+000   0.0000000e+000   0.0000000e+000   0.0000000e+000   0.0000000e+000   0.0000000e+000
 -1.2907090e+002   1.0000000e+000   0.0000000e+000   0.0000000e+000   0.0000000e+000   0.0000000e+000   0.0000000e+000   0.0000000e+000   0.0000000e+000   0.0000000e+000   0.0000000e+000   0.0000000e+000   0.0000000e+000   0.0000000e+000   0.0000000e+000   0.0000000e+000   0.0000000e+000   0.0000000e+000   0.0000000e+000   0.0000000e+000   0.0000000e+000
 -1.2847090e+002   1.0000000e+000   0.0000000e+000   0.0000000e+000   0.0000000e+000   0.0000000e+000   0.0000000e+000   0.0000000e+000   0.0000000e+000   0.0000000e+000   0.0000000e+000   0.0000000e+000   0.0000000e+000   0.0000000e+000   0.0000000e+000   0.0000000e+000   0.0000000e+000   0.0000000e+000   0.0000000e+000   0.0000000e+000   0.0000000e+000
 -1.2787090e+002   1.0000000e+000   0.0000000e+000   0.0000000e+000   0.0000000e+000   0.0000000e+000   0.0000000e+000   0.0000000e+000   0.0000000e+000   0.0000000e+000   0.0000000e+000   0.0000000e+000   0.0000000e+000   0.0000000e+000   0.0000000e+000   0.0000000e+000   0.0000000e+000   0.0000000e+000   0.0000000e+000   0.0000000e+000   0.0000000e+000
 -1.2727090e+002   1.0000000e+000   0.0000000e+000   0.0000000e+000   0.0000000e+000   0.0000000e+000   0.0000000e+000   0.0000000e+000   0.0000000e+000   0.0000000e+000   0.0000000e+000   0.0000000e+000   0.0000000e+000   0.0000000e+000   0.0000000e+000   0.0000000e+000   0.0000000e+000   0.0000000e+000   0.0000000e+000   0.0000000e+000   0.0000000e+000
 -1.2667090e+002   1.0000000e+000   0.0000000e+000   0.0000000e+000   0.0000000e+000   0.0000000e+000   0.0000000e+000   0.0000000e+000   0.0000000e+000   0.0000000e+000   0.0000000e+000   0.0000000e+000   0.0000000e+000   0.0000000e+000   0.0000000e+000   0.0000000e+000   0.0000000e+000   0.0000000e+000   0.0000000e+000   0.0000000e+000   0.0000000e+000
 -1.2607090e+002   1.0000000e+000   0.0000000e+000   0.0000000e+000   0.0000000e+000   0.0000000e+000   0.0000000e+000   0.0000000e+000   0.0000000e+000   0.0000000e+000   0.0000000e+000   0.0000000e+000   0.0000000e+000   0.0000000e+000   0.0000000e+000   0.0000000e+000   0.0000000e+000   0.0000000e+000   0.0000000e+000   0.0000000e+000   0.0000000e+000
 -1.2547090e+002   1.0000000e+000   0.0000000e+000   0.0000000e+000   0.0000000e+000   0.0000000e+000   0.0000000e+000   0.0000000e+000   0.0000000e+000   0.0000000e+000   0.0000000e+000   0.0000000e+000   0.0000000e+000   0.0000000e+000   0.0000000e+000   0.0000000e+000   0.0000000e+000   0.0000000e+000   0.0000000e+000   0.0000000e+000   0.0000000e+000
 -1.2487090e+002   1.0000000e+000   0.0000000e+000   0.0000000e+000   0.0000000e+000   0.0000000e+000   0.0000000e+000   0.0000000e+000   0.0000000e+000   0.0000000e+000   0.0000000e+000   0.0000000e+000   0.0000000e+000   0.0000000e+000   0.0000000e+000   0.0000000e+000   0.0000000e+000   0.0000000e+000   0.0000000e+000   0.0000000e+000   0.0000000e+000
 -1.2427090e+002   1.0000000e+000   0.0000000e+000   0.0000000e+000   0.0000000e+000   0.0000000e+000   0.0000000e+000   0.0000000e+000   0.0000000e+000   0.0000000e+000   0.0000000e+000   0.0000000e+000   0.0000000e+000   0.0000000e+000   0.0000000e+000   0.0000000e+000   0.0000000e+000   0.0000000e+000   0.0000000e+000   0.0000000e+000   0.0000000e+000
 -1.2367090e+002   1.0000000e+000   0.0000000e+000   0.0000000e+000   0.0000000e+000   0.0000000e+000   0.0000000e+000   0.0000000e+000   0.0000000e+000   0.0000000e+000   0.0000000e+000   0.0000000e+000   0.0000000e+000   0.0000000e+000   0.0000000e+000   0.0000000e+000   0.0000000e+000   0.0000000e+000   0.0000000e+000   0.0000000e+000   0.0000000e+000
 -1.2307090e+002   1.0000000e+000   0.0000000e+000   0.0000000e+000   0.0000000e+000   0.0000000e+000   0.0000000e+000   0.0000000e+000   0.0000000e+000   0.0000000e+000   0.0000000e+000   0.0000000e+000   0.0000000e+000   0.0000000e+000   0.0000000e+000   0.0000000e+000   0.0000000e+000   0.0000000e+000   0.0000000e+000   0.0000000e+000   0.0000000e+000
 -1.2247090e+002   1.0000000e+000   0.0000000e+000   0.0000000e+000   0.0000000e+000   0.0000000e+000   0.0000000e+000   0.0000000e+000   0.0000000e+000   0.0000000e+000   0.0000000e+000   0.0000000e+000   0.0000000e+000   0.0000000e+000   0.0000000e+000   0.0000000e+000   0.0000000e+000   0.0000000e+000   0.0000000e+000   0.0000000e+000   0.0000000e+000
 -1.2187090e+002   1.0000000e+000   0.0000000e+000   0.0000000e+000   0.0000000e+000   0.0000000e+000   0.0000000e+000   0.0000000e+000   0.0000000e+000   0.0000000e+000   0.0000000e+000   0.0000000e+000   0.0000000e+000   0.0000000e+000   0.0000000e+000   0.0000000e+000   0.0000000e+000   0.0000000e+000   0.0000000e+000   0.0000000e+000   0.0000000e+000
 -1.2127090e+002   1.0000000e+000   0.0000000e+000   0.0000000e+000   0.0000000e+000   0.0000000e+000   0.0000000e+000   0.0000000e+000   0.0000000e+000   0.0000000e+000   0.0000000e+000   0.0000000e+000   0.0000000e+000   0.0000000e+000   0.0000000e+000   0.0000000e+000   0.0000000e+000   0.0000000e+000   0.0000000e+000   0.0000000e+000   0.0000000e+000
 -1.2067611e+002   1.0000000e+000   0.0000000e+000   0.0000000e+000   0.0000000e+000   0.0000000e+000   0.0000000e+000   0.0000000e+000   0.0000000e+000   0.0000000e+000   0.0000000e+000   0.0000000e+000   0.0000000e+000   0.0000000e+000   0.0000000e+000   0.0000000e+000   0.0000000e+000   0.0000000e+000   0.0000000e+000   0.0000000e+000   0.0000000e+000
 -1.2008717e+002   1.0000000e+000   0.0000000e+000   0.0000000e+000   0.0000000e+000   0.0000000e+000   0.0000000e+000   0.0000000e+000   0.0000000e+000   0.0000000e+000   0.0000000e+000   0.0000000e+000   0.0000000e+000   0.0000000e+000   0.0000000e+000   0.0000000e+000   0.0000000e+000   0.0000000e+000   0.0000000e+000   0.0000000e+000   0.0000000e+000
 -1.1950389e+002   1.0000000e+000   0.0000000e+000   0.0000000e+000   0.0000000e+000   0.0000000e+000   0.0000000e+000   0.0000000e+000   0.0000000e+000   0.0000000e+000   0.0000000e+000   0.0000000e+000   0.0000000e+000   0.0000000e+000   0.0000000e+000   0.0000000e+000   0.0000000e+000   0.0000000e+000   0.0000000e+000   0.0000000e+000   0.0000000e+000
 -1.1892610e+002   1.0000000e+000   0.0000000e+000   0.0000000e+000   0.0000000e+000   0.0000000e+000   0.0000000e+000   0.0000000e+000   0.0000000e+000   0.0000000e+000   0.0000000e+000   0.0000000e+000   0.0000000e+000   0.0000000e+000   0.0000000e+000   0.0000000e+000   0.0000000e+000   0.0000000e+000   0.0000000e+000   0.0000000e+000   0.0000000e+000
 -1.1835364e+002   1.0000000e+000   0.0000000e+000   0.0000000e+000   0.0000000e+000   0.0000000e+000   0.0000000e+000   0.0000000e+000   0.0000000e+000   0.0000000e+000   0.0000000e+000   0.0000000e+000   0.0000000e+000   0.0000000e+000   0.0000000e+000   0.0000000e+000   0.0000000e+000   0.0000000e+000   0.0000000e+000   0.0000000e+000   0.0000000e+000
 -1.1778632e+002   1.0000000e+000   0.0000000e+000   0.0000000e+000   0.0000000e+000   0.0000000e+000   0.0000000e+000   0.0000000e+000   0.0000000e+000   0.0000000e+000   0.0000000e+000   0.0000000e+000   0.0000000e+000   0.0000000e+000   0.0000000e+000   0.0000000e+000   0.0000000e+000   0.0000000e+000   0.0000000e+000   0.0000000e+000   0.0000000e+000
 -1.1722396e+002   1.0000000e+000   0.0000000e+000   0.0000000e+000   0.0000000e+000   0.0000000e+000   0.0000000e+000   0.0000000e+000   0.0000000e+000   0.0000000e+000   0.0000000e+000   0.0000000e+000   0.0000000e+000   0.0000000e+000   0.0000000e+000   0.0000000e+000   0.0000000e+000   0.0000000e+000   0.0000000e+000   0.0000000e+000   0.0000000e+000
 -1.1666646e+002   1.0000000e+000   0.0000000e+000   0.0000000e+000   0.0000000e+000   0.0000000e+000   0.0000000e+000   0.0000000e+000   0.0000000e+000   0.0000000e+000   0.0000000e+000   0.0000000e+000   0.0000000e+000   0.0000000e+000   0.0000000e+000   0.0000000e+000   0.0000000e+000   0.0000000e+000   0.0000000e+000   0.0000000e+000   0.0000000e+000
 -1.1611365e+002   1.0000000e+000   0.0000000e+000   0.0000000e+000   0.0000000e+000   0.0000000e+000   0.0000000e+000   0.0000000e+000   0.0000000e+000   0.0000000e+000   0.0000000e+000   0.0000000e+000   0.0000000e+000   0.0000000e+000   0.0000000e+000   0.0000000e+000   0.0000000e+000   0.0000000e+000   0.0000000e+000   0.0000000e+000   0.0000000e+000
 -1.1556538e+002   1.0000000e+000   0.0000000e+000   0.0000000e+000   0.0000000e+000   0.0000000e+000   0.0000000e+000   0.0000000e+000   0.0000000e+000   0.0000000e+000   0.0000000e+000   0.0000000e+000   0.0000000e+000   0.0000000e+000   0.0000000e+000   0.0000000e+000   0.0000000e+000   0.0000000e+000   0.0000000e+000   0.0000000e+000   0.0000000e+000
 -1.1502155e+002   1.0000000e+000   0.0000000e+000   0.0000000e+000   0.0000000e+000   0.0000000e+000   0.0000000e+000   0.0000000e+000   0.0000000e+000   0.0000000e+000   0.0000000e+000   0.0000000e+000   0.0000000e+000   0.0000000e+000   0.0000000e+000   0.0000000e+000   0.0000000e+000   0.0000000e+000   0.0000000e+000   0.0000000e+000   0.0000000e+000
 -1.1448200e+002   1.0000000e+000   0.0000000e+000   0.0000000e+000   0.0000000e+000   0.0000000e+000   0.0000000e+000   0.0000000e+000   0.0000000e+000   0.0000000e+000   0.0000000e+000   0.0000000e+000   0.0000000e+000   0.0000000e+000   0.0000000e+000   0.0000000e+000   0.0000000e+000   0.0000000e+000   0.0000000e+000   0.0000000e+000   0.0000000e+000
 -1.1394661e+002   1.0000000e+000   0.0000000e+000   0.0000000e+000   0.0000000e+000   0.0000000e+000   0.0000000e+000   0.0000000e+000   0.0000000e+000   0.0000000e+000   0.0000000e+000   0.0000000e+000   0.0000000e+000   0.0000000e+000   0.0000000e+000   0.0000000e+000   0.0000000e+000   0.0000000e+000   0.0000000e+000   0.0000000e+000   0.0000000e+000
 -1.1341530e+002   1.0000000e+000   0.0000000e+000   0.0000000e+000   0.0000000e+000   0.0000000e+000   0.0000000e+000   0.0000000e+000   0.0000000e+000   0.0000000e+000   0.0000000e+000   0.0000000e+000   0.0000000e+000   0.0000000e+000   0.0000000e+000   0.0000000e+000   0.0000000e+000   0.0000000e+000   0.0000000e+000   0.0000000e+000   0.0000000e+000
 -1.1288790e+002   1.0000000e+000   0.0000000e+000   0.0000000e+000   0.0000000e+000   0.0000000e+000   0.0000000e+000   0.0000000e+000   0.0000000e+000   0.0000000e+000   0.0000000e+000   0.0000000e+000   0.0000000e+000   0.0000000e+000   0.0000000e+000   0.0000000e+000   0.0000000e+000   0.0000000e+000   0.0000000e+000   0.0000000e+000   0.0000000e+000
 -1.1236435e+002   1.0000000e+000   0.0000000e+000   0.0000000e+000   0.0000000e+000   0.0000000e+000   0.0000000e+000   0.0000000e+000   0.0000000e+000   0.0000000e+000   0.0000000e+000   0.0000000e+000   0.0000000e+000   0.0000000e+000   0.0000000e+000   0.0000000e+000   0.0000000e+000   0.0000000e+000   0.0000000e+000   0.0000000e+000   0.0000000e+000
 -1.1184453e+002   1.0000000e+000   0.0000000e+000   0.0000000e+000   0.0000000e+000   0.0000000e+000   0.0000000e+000   0.0000000e+000   0.0000000e+000   0.0000000e+000   0.0000000e+000   0.0000000e+000   0.0000000e+000   0.0000000e+000   0.0000000e+000   0.0000000e+000   0.0000000e+000   0.0000000e+000   0.0000000e+000   0.0000000e+000   0.0000000e+000
 -1.1132833e+002   1.0000000e+000   0.0000000e+000   0.0000000e+000   0.0000000e+000   0.0000000e+000   0.0000000e+000   0.0000000e+000   0.0000000e+000   0.0000000e+000   0.0000000e+000   0.0000000e+000   0.0000000e+000   0.0000000e+000   0.0000000e+000   0.0000000e+000   0.0000000e+000   0.0000000e+000   0.0000000e+000   0.0000000e+000   0.0000000e+000
 -1.1081566e+002   1.0000000e+000   0.0000000e+000   0.0000000e+000   0.0000000e+000   0.0000000e+000   0.0000000e+000   0.0000000e+000   0.0000000e+000   0.0000000e+000   0.0000000e+000   0.0000000e+000   0.0000000e+000   0.0000000e+000   0.0000000e+000   0.0000000e+000   0.0000000e+000   0.0000000e+000   0.0000000e+000   0.0000000e+000   0.0000000e+000
 -1.1030642e+002   1.0000000e+000   0.0000000e+000   0.0000000e+000   0.0000000e+000   0.0000000e+000   0.0000000e+000   0.0000000e+000   0.0000000e+000   0.0000000e+000   0.0000000e+000   0.0000000e+000   0.0000000e+000   0.0000000e+000   0.0000000e+000   0.0000000e+000   0.0000000e+000   0.0000000e+000   0.0000000e+000   0.0000000e+000   0.0000000e+000
 -1.0980052e+002   1.0000000e+000   0.0000000e+000   0.0000000e+000   0.0000000e+000   0.0000000e+000   0.0000000e+000   0.0000000e+000   0.0000000e+000   0.0000000e+000   0.0000000e+000   0.0000000e+000   0.0000000e+000   0.0000000e+000   0.0000000e+000   0.0000000e+000   0.0000000e+000   0.0000000e+000   0.0000000e+000   0.0000000e+000   0.0000000e+000
 -1.0929789e+002   1.0000000e+000   0.0000000e+000   0.0000000e+000   0.0000000e+000   0.0000000e+000   0.0000000e+000   0.0000000e+000   0.0000000e+000   0.0000000e+000   0.0000000e+000   0.0000000e+000   0.0000000e+000   0.0000000e+000   0.0000000e+000   0.0000000e+000   0.0000000e+000   0.0000000e+000   0.0000000e+000   0.0000000e+000   0.0000000e+000
 -1.0879844e+002   1.0000000e+000   0.0000000e+000   0.0000000e+000   0.0000000e+000   0.0000000e+000   0.0000000e+000   0.0000000e+000   0.0000000e+000   0.0000000e+000   0.0000000e+000   0.0000000e+000   0.0000000e+000   0.0000000e+000   0.0000000e+000   0.0000000e+000   0.0000000e+000   0.0000000e+000   0.0000000e+000   0.0000000e+000   0.0000000e+000
 -1.0830207e+002   1.0000000e+000   0.0000000e+000   0.0000000e+000   0.0000000e+000   0.0000000e+000   0.0000000e+000   0.0000000e+000   0.0000000e+000   0.0000000e+000   0.0000000e+000   0.0000000e+000   0.0000000e+000   0.0000000e+000   0.0000000e+000   0.0000000e+000   0.0000000e+000   0.0000000e+000   0.0000000e+000   0.0000000e+000   0.0000000e+000
 -1.0780872e+002   1.0000000e+000   0.0000000e+000   0.0000000e+000   0.0000000e+000   0.0000000e+000   0.0000000e+000   0.0000000e+000   0.0000000e+000   0.0000000e+000   0.0000000e+000   0.0000000e+000   0.0000000e+000   0.0000000e+000   0.0000000e+000   0.0000000e+000   0.0000000e+000   0.0000000e+000   0.0000000e+000   0.0000000e+000   0.0000000e+000
 -1.0731831e+002   1.0000000e+000   0.0000000e+000   0.0000000e+000   0.0000000e+000   0.0000000e+000   0.0000000e+000   0.0000000e+000   0.0000000e+000   0.0000000e+000   0.0000000e+000   0.0000000e+000   0.0000000e+000   0.0000000e+000   0.0000000e+000   0.0000000e+000   0.0000000e+000   0.0000000e+000   0.0000000e+000   0.0000000e+000   0.0000000e+000
 -1.0683077e+002   1.0000000e+000   0.0000000e+000   0.0000000e+000   0.0000000e+000   0.0000000e+000   0.0000000e+000   0.0000000e+000   0.0000000e+000   0.0000000e+000   0.0000000e+000   0.0000000e+000   0.0000000e+000   0.0000000e+000   0.0000000e+000   0.0000000e+000   0.0000000e+000   0.0000000e+000   0.0000000e+000   0.0000000e+000   0.0000000e+000
 -1.0634601e+002   1.0000000e+000   0.0000000e+000   0.0000000e+000   0.0000000e+000   0.0000000e+000   0.0000000e+000   0.0000000e+000   0.0000000e+000   0.0000000e+000   0.0000000e+000   0.0000000e+000   0.0000000e+000   0.0000000e+000   0.0000000e+000   0.0000000e+000   0.0000000e+000   0.0000000e+000   0.0000000e+000   0.0000000e+000   0.0000000e+000
 -1.0586398e+002   1.0000000e+000   0.0000000e+000   0.0000000e+000   0.0000000e+000   0.0000000e+000   0.0000000e+000   0.0000000e+000   0.0000000e+000   0.0000000e+000   0.0000000e+000   0.0000000e+000   0.0000000e+000   0.0000000e+000   0.0000000e+000   0.0000000e+000   0.0000000e+000   0.0000000e+000   0.0000000e+000   0.0000000e+000   0.0000000e+000
 -1.0538460e+002   1.0000000e+000   0.0000000e+000   0.0000000e+000   0.0000000e+000   0.0000000e+000   0.0000000e+000   0.0000000e+000   0.0000000e+000   0.0000000e+000   0.0000000e+000   0.0000000e+000   0.0000000e+000   0.0000000e+000   0.0000000e+000   0.0000000e+000   0.0000000e+000   0.0000000e+000   0.0000000e+000   0.0000000e+000   0.0000000e+000
 -1.0490780e+002   1.0000000e+000   0.0000000e+000   0.0000000e+000   0.0000000e+000   0.0000000e+000   0.0000000e+000   0.0000000e+000   0.0000000e+000   0.0000000e+000   0.0000000e+000   0.0000000e+000   0.0000000e+000   0.0000000e+000   0.0000000e+000   0.0000000e+000   0.0000000e+000   0.0000000e+000   0.0000000e+000   0.0000000e+000   0.0000000e+000
 -1.0443354e+002   1.0000000e+000   0.0000000e+000   0.0000000e+000   0.0000000e+000   0.0000000e+000   0.0000000e+000   0.0000000e+000   0.0000000e+000   0.0000000e+000   0.0000000e+000   0.0000000e+000   0.0000000e+000   0.0000000e+000   0.0000000e+000   0.0000000e+000   0.0000000e+000   0.0000000e+000   0.0000000e+000   0.0000000e+000   0.0000000e+000
 -1.0396174e+002   1.0000000e+000   0.0000000e+000   0.0000000e+000   0.0000000e+000   0.0000000e+000   0.0000000e+000   0.0000000e+000   0.0000000e+000   0.0000000e+000   0.0000000e+000   0.0000000e+000   0.0000000e+000   0.0000000e+000   0.0000000e+000   0.0000000e+000   0.0000000e+000   0.0000000e+000   0.0000000e+000   0.0000000e+000   0.0000000e+000
 -1.0349235e+002   1.0000000e+000   0.0000000e+000   0.0000000e+000   0.0000000e+000   0.0000000e+000   0.0000000e+000   0.0000000e+000   0.0000000e+000   0.0000000e+000   0.0000000e+000   0.0000000e+000   0.0000000e+000   0.0000000e+000   0.0000000e+000   0.0000000e+000   0.0000000e+000   0.0000000e+000   0.0000000e+000   0.0000000e+000   0.0000000e+000
 -1.0302529e+002   1.0000000e+000   0.0000000e+000   0.0000000e+000   0.0000000e+000   0.0000000e+000   0.0000000e+000   0.0000000e+000   0.0000000e+000   0.0000000e+000   0.0000000e+000   0.0000000e+000   0.0000000e+000   0.0000000e+000   0.0000000e+000   0.0000000e+000   0.0000000e+000   0.0000000e+000   0.0000000e+000   0.0000000e+000   0.0000000e+000
 -1.0256053e+002   1.0000000e+000   0.0000000e+000   0.0000000e+000   0.0000000e+000   0.0000000e+000   0.0000000e+000   0.0000000e+000   0.0000000e+000   0.0000000e+000   0.0000000e+000   0.0000000e+000   0.0000000e+000   0.0000000e+000   0.0000000e+000   0.0000000e+000   0.0000000e+000   0.0000000e+000   0.0000000e+000   0.0000000e+000   0.0000000e+000
 -1.0209800e+002   1.0000000e+000   0.0000000e+000   0.0000000e+000   0.0000000e+000   0.0000000e+000   0.0000000e+000   0.0000000e+000   0.0000000e+000   0.0000000e+000   0.0000000e+000   0.0000000e+000   0.0000000e+000   0.0000000e+000   0.0000000e+000   0.0000000e+000   0.0000000e+000   0.0000000e+000   0.0000000e+000   0.0000000e+000   0.0000000e+000
 -1.0163764e+002   1.0000000e+000   0.0000000e+000   0.0000000e+000   0.0000000e+000   0.0000000e+000   0.0000000e+000   0.0000000e+000   0.0000000e+000   0.0000000e+000   0.0000000e+000   0.0000000e+000   0.0000000e+000   0.0000000e+000   0.0000000e+000   0.0000000e+000   0.0000000e+000   0.0000000e+000   0.0000000e+000   0.0000000e+000   0.0000000e+000
 -1.0117943e+002   1.0000000e+000   0.0000000e+000   0.0000000e+000   0.0000000e+000   0.0000000e+000   0.0000000e+000   0.0000000e+000   0.0000000e+000   0.0000000e+000   0.0000000e+000   0.0000000e+000   0.0000000e+000   0.0000000e+000   0.0000000e+000   0.0000000e+000   0.0000000e+000   0.0000000e+000   0.0000000e+000   0.0000000e+000   0.0000000e+000
 -1.0072328e+002   1.0000000e+000   0.0000000e+000   0.0000000e+000   0.0000000e+000   0.0000000e+000   0.0000000e+000   0.0000000e+000   0.0000000e+000   0.0000000e+000   0.0000000e+000   0.0000000e+000   0.0000000e+000   0.0000000e+000   0.0000000e+000   0.0000000e+000   0.0000000e+000   0.0000000e+000   0.0000000e+000   0.0000000e+000   0.0000000e+000
 -1.0026915e+002   1.0000000e+000   0.0000000e+000   0.0000000e+000   0.0000000e+000   0.0000000e+000   0.0000000e+000   0.0000000e+000   0.0000000e+000   0.0000000e+000   0.0000000e+000   0.0000000e+000   0.0000000e+000   0.0000000e+000   0.0000000e+000   0.0000000e+000   0.0000000e+000   0.0000000e+000   0.0000000e+000   0.0000000e+000   0.0000000e+000
 -9.9817011e+001   1.0000000e+000   0.0000000e+000   0.0000000e+000   0.0000000e+000   0.0000000e+000   0.0000000e+000   0.0000000e+000   0.0000000e+000   0.0000000e+000   0.0000000e+000   0.0000000e+000   0.0000000e+000   0.0000000e+000   0.0000000e+000   0.0000000e+000   0.0000000e+000   0.0000000e+000   0.0000000e+000   0.0000000e+000   0.0000000e+000
 -9.9366792e+001   1.0000000e+000   0.0000000e+000   0.0000000e+000   0.0000000e+000   0.0000000e+000   0.0000000e+000   0.0000000e+000   0.0000000e+000   0.0000000e+000   0.0000000e+000   0.0000000e+000   0.0000000e+000   0.0000000e+000   0.0000000e+000   0.0000000e+000   0.0000000e+000   0.0000000e+000   0.0000000e+000   0.0000000e+000   0.0000000e+000
 -9.8918464e+001   1.0000000e+000   0.0000000e+000   0.0000000e+000   0.0000000e+000   0.0000000e+000   0.0000000e+000   0.0000000e+000   0.0000000e+000   0.0000000e+000   0.0000000e+000   0.0000000e+000   0.0000000e+000   0.0000000e+000   0.0000000e+000   0.0000000e+000   0.0000000e+000   0.0000000e+000   0.0000000e+000   0.0000000e+000   0.0000000e+000
 -9.8471966e+001   1.0000000e+000   0.0000000e+000   0.0000000e+000   0.0000000e+000   0.0000000e+000   0.0000000e+000   0.0000000e+000   0.0000000e+000   0.0000000e+000   0.0000000e+000   0.0000000e+000   0.0000000e+000   0.0000000e+000   0.0000000e+000   0.0000000e+000   0.0000000e+000   0.0000000e+000   0.0000000e+000   0.0000000e+000   0.0000000e+000
 -9.8027267e+001   1.0000000e+000   0.0000000e+000   0.0000000e+000   0.0000000e+000   0.0000000e+000   0.0000000e+000   0.0000000e+000   0.0000000e+000   0.0000000e+000   0.0000000e+000   0.0000000e+000   0.0000000e+000   0.0000000e+000   0.0000000e+000   0.0000000e+000   0.0000000e+000   0.0000000e+000   0.0000000e+000   0.0000000e+000   0.0000000e+000
 -9.7584316e+001   1.0000000e+000   0.0000000e+000   0.0000000e+000   0.0000000e+000   0.0000000e+000   0.0000000e+000   0.0000000e+000   0.0000000e+000   0.0000000e+000   0.0000000e+000   0.0000000e+000   0.0000000e+000   0.0000000e+000   0.0000000e+000   0.0000000e+000   0.0000000e+000   0.0000000e+000   0.0000000e+000   0.0000000e+000   0.0000000e+000
 -9.7143069e+001   1.0000000e+000   0.0000000e+000   0.0000000e+000   0.0000000e+000   0.0000000e+000   0.0000000e+000   0.0000000e+000   0.0000000e+000   0.0000000e+000   0.0000000e+000   0.0000000e+000   0.0000000e+000   0.0000000e+000   0.0000000e+000   0.0000000e+000   0.0000000e+000   0.0000000e+000   0.0000000e+000   0.0000000e+000   0.0000000e+000
 -9.6703497e+001   1.0000000e+000   0.0000000e+000   0.0000000e+000   0.0000000e+000   0.0000000e+000   0.0000000e+000   0.0000000e+000   0.0000000e+000   0.0000000e+000   0.0000000e+000   0.0000000e+000   0.0000000e+000   0.0000000e+000   0.0000000e+000   0.0000000e+000   0.0000000e+000   0.0000000e+000   0.0000000e+000   0.0000000e+000   0.0000000e+000
 -9.6265535e+001   1.0000000e+000   0.0000000e+000   0.0000000e+000   0.0000000e+000   0.0000000e+000   0.0000000e+000   0.0000000e+000   0.0000000e+000   0.0000000e+000   0.0000000e+000   0.0000000e+000   0.0000000e+000   0.0000000e+000   0.0000000e+000   0.0000000e+000   0.0000000e+000   0.0000000e+000   0.0000000e+000   0.0000000e+000   0.0000000e+000
 -9.5829177e+001   1.0000000e+000   0.0000000e+000   0.0000000e+000   0.0000000e+000   0.0000000e+000   0.0000000e+000   0.0000000e+000   0.0000000e+000   0.0000000e+000   0.0000000e+000   0.0000000e+000   0.0000000e+000   0.0000000e+000   0.0000000e+000   0.0000000e+000   0.0000000e+000   0.0000000e+000   0.0000000e+000   0.0000000e+000   0.0000000e+000
 -9.5394356e+001   1.0000000e+000   0.0000000e+000   0.0000000e+000   0.0000000e+000   0.0000000e+000   0.0000000e+000   0.0000000e+000   0.0000000e+000   0.0000000e+000   0.0000000e+000   0.0000000e+000   0.0000000e+000   0.0000000e+000   0.0000000e+000   0.0000000e+000   0.0000000e+000   0.0000000e+000   0.0000000e+000   0.0000000e+000   0.0000000e+000
 -9.4961038e+001   1.0000000e+000   0.0000000e+000   0.0000000e+000   0.0000000e+000   0.0000000e+000   0.0000000e+000   0.0000000e+000   0.0000000e+000   0.0000000e+000   0.0000000e+000   0.0000000e+000   0.0000000e+000   0.0000000e+000   0.0000000e+000   0.0000000e+000   0.0000000e+000   0.0000000e+000   0.0000000e+000   0.0000000e+000   0.0000000e+000
 -9.4529204e+001   1.0000000e+000   0.0000000e+000   0.0000000e+000   0.0000000e+000   0.0000000e+000   0.0000000e+000   0.0000000e+000   0.0000000e+000   0.0000000e+000   0.0000000e+000   0.0000000e+000   0.0000000e+000   0.0000000e+000   0.0000000e+000   0.0000000e+000   0.0000000e+000   0.0000000e+000   0.0000000e+000   0.0000000e+000   0.0000000e+000
 -9.4098795e+001   1.0000000e+000   0.0000000e+000   0.0000000e+000   0.0000000e+000   0.0000000e+000   0.0000000e+000   0.0000000e+000   0.0000000e+000   0.0000000e+000   0.0000000e+000   0.0000000e+000   0.0000000e+000   0.0000000e+000   0.0000000e+000   0.0000000e+000   0.0000000e+000   0.0000000e+000   0.0000000e+000   0.0000000e+000   0.0000000e+000
 -9.3669779e+001   1.0000000e+000   0.0000000e+000   0.0000000e+000   0.0000000e+000   0.0000000e+000   0.0000000e+000   0.0000000e+000   0.0000000e+000   0.0000000e+000   0.0000000e+000   0.0000000e+000   0.0000000e+000   0.0000000e+000   0.0000000e+000   0.0000000e+000   0.0000000e+000   0.0000000e+000   0.0000000e+000   0.0000000e+000   0.0000000e+000
 -9.3242139e+001   1.0000000e+000   0.0000000e+000   0.0000000e+000   0.0000000e+000   0.0000000e+000   0.0000000e+000   0.0000000e+000   0.0000000e+000   0.0000000e+000   0.0000000e+000   0.0000000e+000   0.0000000e+000   0.0000000e+000   0.0000000e+000   0.0000000e+000   0.0000000e+000   0.0000000e+000   0.0000000e+000   0.0000000e+000   0.0000000e+000
 -9.2815820e+001   1.0000000e+000   0.0000000e+000   0.0000000e+000   0.0000000e+000   0.0000000e+000   0.0000000e+000   0.0000000e+000   0.0000000e+000   0.0000000e+000   0.0000000e+000   0.0000000e+000   0.0000000e+000   0.0000000e+000   0.0000000e+000   0.0000000e+000   0.0000000e+000   0.0000000e+000   0.0000000e+000   0.0000000e+000   0.0000000e+000
 -9.2390790e+001   1.0000000e+000   0.0000000e+000   0.0000000e+000   0.0000000e+000   0.0000000e+000   0.0000000e+000   0.0000000e+000   0.0000000e+000   0.0000000e+000   0.0000000e+000   0.0000000e+000   0.0000000e+000   0.0000000e+000   0.0000000e+000   0.0000000e+000   0.0000000e+000   0.0000000e+000   0.0000000e+000   0.0000000e+000   0.0000000e+000
 -9.1967022e+001   1.0000000e+000   0.0000000e+000   0.0000000e+000   0.0000000e+000   0.0000000e+000   0.0000000e+000   0.0000000e+000   0.0000000e+000   0.0000000e+000   0.0000000e+000   0.0000000e+000   0.0000000e+000   0.0000000e+000   0.0000000e+000   0.0000000e+000   0.0000000e+000   0.0000000e+000   0.0000000e+000   0.0000000e+000   0.0000000e+000
 -9.1544487e+001   1.0000000e+000   0.0000000e+000   0.0000000e+000   0.0000000e+000   0.0000000e+000   0.0000000e+000   0.0000000e+000   0.0000000e+000   0.0000000e+000   0.0000000e+000   0.0000000e+000   0.0000000e+000   0.0000000e+000   0.0000000e+000   0.0000000e+000   0.0000000e+000   0.0000000e+000   0.0000000e+000   0.0000000e+000   0.0000000e+000
 -9.1123141e+001   1.0000000e+000   0.0000000e+000   0.0000000e+000   0.0000000e+000   0.0000000e+000   0.0000000e+000   0.0000000e+000   0.0000000e+000   0.0000000e+000   0.0000000e+000   0.0000000e+000   0.0000000e+000   0.0000000e+000   0.0000000e+000   0.0000000e+000   0.0000000e+000   0.0000000e+000   0.0000000e+000   0.0000000e+000   0.0000000e+000
 -9.0702955e+001   1.0000000e+000   0.0000000e+000   0.0000000e+000   0.0000000e+000   0.0000000e+000   0.0000000e+000   0.0000000e+000   0.0000000e+000   0.0000000e+000   0.0000000e+000   0.0000000e+000   0.0000000e+000   0.0000000e+000   0.0000000e+000   0.0000000e+000   0.0000000e+000   0.0000000e+000   0.0000000e+000   0.0000000e+000   0.0000000e+000
 -9.0283896e+001   1.0000000e+000   0.0000000e+000   0.0000000e+000   0.0000000e+000   0.0000000e+000   0.0000000e+000   0.0000000e+000   0.0000000e+000   0.0000000e+000   0.0000000e+000   0.0000000e+000   0.0000000e+000   0.0000000e+000   0.0000000e+000   0.0000000e+000   0.0000000e+000   0.0000000e+000   0.0000000e+000   0.0000000e+000   0.0000000e+000
 -8.9865945e+001   1.0000000e+000   0.0000000e+000   0.0000000e+000   0.0000000e+000   0.0000000e+000   0.0000000e+000   0.0000000e+000   0.0000000e+000   0.0000000e+000   0.0000000e+000   0.0000000e+000   0.0000000e+000   0.0000000e+000   0.0000000e+000   0.0000000e+000   0.0000000e+000   0.0000000e+000   0.0000000e+000   0.0000000e+000   0.0000000e+000
 -8.9449062e+001   1.0000000e+000   0.0000000e+000   0.0000000e+000   0.0000000e+000   0.0000000e+000   0.0000000e+000   0.0000000e+000   0.0000000e+000   0.0000000e+000   0.0000000e+000   0.0000000e+000   0.0000000e+000   0.0000000e+000   0.0000000e+000   0.0000000e+000   0.0000000e+000   0.0000000e+000   0.0000000e+000   0.0000000e+000   0.0000000e+000
 -8.9033215e+001   1.0000000e+000   0.0000000e+000   0.0000000e+000   0.0000000e+000   0.0000000e+000   0.0000000e+000   0.0000000e+000   0.0000000e+000   0.0000000e+000   0.0000000e+000   0.0000000e+000   0.0000000e+000   0.0000000e+000   0.0000000e+000   0.0000000e+000   0.0000000e+000   0.0000000e+000   0.0000000e+000   0.0000000e+000   0.0000000e+000
 -8.8618375e+001   1.0000000e+000   0.0000000e+000   0.0000000e+000   0.0000000e+000   0.0000000e+000   0.0000000e+000   0.0000000e+000   0.0000000e+000   0.0000000e+000   0.0000000e+000   0.0000000e+000   0.0000000e+000   0.0000000e+000   0.0000000e+000   0.0000000e+000   0.0000000e+000   0.0000000e+000   0.0000000e+000   0.0000000e+000   0.0000000e+000
 -8.8204513e+001   1.0000000e+000   0.0000000e+000   0.0000000e+000   0.0000000e+000   0.0000000e+000   0.0000000e+000   0.0000000e+000   0.0000000e+000   0.0000000e+000   0.0000000e+000   0.0000000e+000   0.0000000e+000   0.0000000e+000   0.0000000e+000   0.0000000e+000   0.0000000e+000   0.0000000e+000   0.0000000e+000   0.0000000e+000   0.0000000e+000
 -8.7791601e+001   1.0000000e+000   0.0000000e+000   0.0000000e+000   0.0000000e+000   0.0000000e+000   0.0000000e+000   0.0000000e+000   0.0000000e+000   0.0000000e+000   0.0000000e+000   0.0000000e+000   0.0000000e+000   0.0000000e+000   0.0000000e+000   0.0000000e+000   0.0000000e+000   0.0000000e+000   0.0000000e+000   0.0000000e+000   0.0000000e+000
 -8.7379614e+001   1.0000000e+000   0.0000000e+000   0.0000000e+000   0.0000000e+000   0.0000000e+000   0.0000000e+000   0.0000000e+000   0.0000000e+000   0.0000000e+000   0.0000000e+000   0.0000000e+000   0.0000000e+000   0.0000000e+000   0.0000000e+000   0.0000000e+000   0.0000000e+000   0.0000000e+000   0.0000000e+000   0.0000000e+000   0.0000000e+000
 -8.6968521e+001   1.0000000e+000   0.0000000e+000   0.0000000e+000   0.0000000e+000   0.0000000e+000   0.0000000e+000   0.0000000e+000   0.0000000e+000   0.0000000e+000   0.0000000e+000   0.0000000e+000   0.0000000e+000   0.0000000e+000   0.0000000e+000   0.0000000e+000   0.0000000e+000   0.0000000e+000   0.0000000e+000   0.0000000e+000   0.0000000e+000
 -8.6558293e+001   1.0000000e+000   0.0000000e+000   0.0000000e+000   0.0000000e+000   0.0000000e+000   0.0000000e+000   0.0000000e+000   0.0000000e+000   0.0000000e+000   0.0000000e+000   0.0000000e+000   0.0000000e+000   0.0000000e+000   0.0000000e+000   0.0000000e+000   0.0000000e+000   0.0000000e+000   0.0000000e+000   0.0000000e+000   0.0000000e+000
 -8.6148902e+001   1.0000000e+000   0.0000000e+000   0.0000000e+000   0.0000000e+000   0.0000000e+000   0.0000000e+000   0.0000000e+000   0.0000000e+000   0.0000000e+000   0.0000000e+000   0.0000000e+000   0.0000000e+000   0.0000000e+000   0.0000000e+000   0.0000000e+000   0.0000000e+000   0.0000000e+000   0.0000000e+000   0.0000000e+000   0.0000000e+000
 -8.5740320e+001   1.0000000e+000   0.0000000e+000   0.0000000e+000   0.0000000e+000   0.0000000e+000   0.0000000e+000   0.0000000e+000   0.0000000e+000   0.0000000e+000   0.0000000e+000   0.0000000e+000   0.0000000e+000   0.0000000e+000   0.0000000e+000   0.0000000e+000   0.0000000e+000   0.0000000e+000   0.0000000e+000   0.0000000e+000   0.0000000e+000
 -8.5332521e+001   1.0000000e+000   0.0000000e+000   0.0000000e+000   0.0000000e+000   0.0000000e+000   0.0000000e+000   0.0000000e+000   0.0000000e+000   0.0000000e+000   0.0000000e+000   0.0000000e+000   0.0000000e+000   0.0000000e+000   0.0000000e+000   0.0000000e+000   0.0000000e+000   0.0000000e+000   0.0000000e+000   0.0000000e+000   0.0000000e+000
 -8.4925479e+001   1.0000000e+000   0.0000000e+000   0.0000000e+000   0.0000000e+000   0.0000000e+000   0.0000000e+000   0.0000000e+000   0.0000000e+000   0.0000000e+000   0.0000000e+000   0.0000000e+000   0.0000000e+000   0.0000000e+000   0.0000000e+000   0.0000000e+000   0.0000000e+000   0.0000000e+000   0.0000000e+000   0.0000000e+000   0.0000000e+000
 -8.4519166e+001   1.0000000e+000   0.0000000e+000   0.0000000e+000   0.0000000e+000   0.0000000e+000   0.0000000e+000   0.0000000e+000   0.0000000e+000   0.0000000e+000   0.0000000e+000   0.0000000e+000   0.0000000e+000   0.0000000e+000   0.0000000e+000   0.0000000e+000   0.0000000e+000   0.0000000e+000   0.0000000e+000   0.0000000e+000   0.0000000e+000
 -8.4113556e+001   1.0000000e+000   0.0000000e+000   0.0000000e+000   0.0000000e+000   0.0000000e+000   0.0000000e+000   0.0000000e+000   0.0000000e+000   0.0000000e+000   0.0000000e+000   0.0000000e+000   0.0000000e+000   0.0000000e+000   0.0000000e+000   0.0000000e+000   0.0000000e+000   0.0000000e+000   0.0000000e+000   0.0000000e+000   0.0000000e+000
 -8.3708624e+001   1.0000000e+000   0.0000000e+000   0.0000000e+000   0.0000000e+000   0.0000000e+000   0.0000000e+000   0.0000000e+000   0.0000000e+000   0.0000000e+000   0.0000000e+000   0.0000000e+000   0.0000000e+000   0.0000000e+000   0.0000000e+000   0.0000000e+000   0.0000000e+000   0.0000000e+000   0.0000000e+000   0.0000000e+000   0.0000000e+000
 -8.3304344e+001   1.0000000e+000   0.0000000e+000   0.0000000e+000   0.0000000e+000   0.0000000e+000   0.0000000e+000   0.0000000e+000   0.0000000e+000   0.0000000e+000   0.0000000e+000   0.0000000e+000   0.0000000e+000   0.0000000e+000   0.0000000e+000   0.0000000e+000   0.0000000e+000   0.0000000e+000   0.0000000e+000   0.0000000e+000   0.0000000e+000
 -8.2900689e+001   1.0000000e+000   0.0000000e+000   0.0000000e+000   0.0000000e+000   0.0000000e+000   0.0000000e+000   0.0000000e+000   0.0000000e+000   0.0000000e+000   0.0000000e+000   0.0000000e+000   0.0000000e+000   0.0000000e+000   0.0000000e+000   0.0000000e+000   0.0000000e+000   0.0000000e+000   0.0000000e+000   0.0000000e+000   0.0000000e+000
 -8.2497635e+001   1.0000000e+000   0.0000000e+000   0.0000000e+000   0.0000000e+000   0.0000000e+000   0.0000000e+000   0.0000000e+000   0.0000000e+000   0.0000000e+000   0.0000000e+000   0.0000000e+000   0.0000000e+000   0.0000000e+000   0.0000000e+000   0.0000000e+000   0.0000000e+000   0.0000000e+000   0.0000000e+000   0.0000000e+000   0.0000000e+000
 -8.2095158e+001   1.0000000e+000   0.0000000e+000   0.0000000e+000   0.0000000e+000   0.0000000e+000   0.0000000e+000   0.0000000e+000   0.0000000e+000   0.0000000e+000   0.0000000e+000   0.0000000e+000   0.0000000e+000   0.0000000e+000   0.0000000e+000   0.0000000e+000   0.0000000e+000   0.0000000e+000   0.0000000e+000   0.0000000e+000   0.0000000e+000
 -8.1693230e+001   1.0000000e+000   0.0000000e+000   0.0000000e+000   0.0000000e+000   0.0000000e+000   0.0000000e+000   0.0000000e+000   0.0000000e+000   0.0000000e+000   0.0000000e+000   0.0000000e+000   0.0000000e+000   0.0000000e+000   0.0000000e+000   0.0000000e+000   0.0000000e+000   0.0000000e+000   0.0000000e+000   0.0000000e+000   0.0000000e+000
 -8.1291828e+001   1.0000000e+000   0.0000000e+000   0.0000000e+000   0.0000000e+000   0.0000000e+000   0.0000000e+000   0.0000000e+000   0.0000000e+000   0.0000000e+000   0.0000000e+000   0.0000000e+000   0.0000000e+000   0.0000000e+000   0.0000000e+000   0.0000000e+000   0.0000000e+000   0.0000000e+000   0.0000000e+000   0.0000000e+000   0.0000000e+000
 -8.0890926e+001   1.0000000e+000   0.0000000e+000   0.0000000e+000   0.0000000e+000   0.0000000e+000   0.0000000e+000   0.0000000e+000   0.0000000e+000   0.0000000e+000   0.0000000e+000   0.0000000e+000   0.0000000e+000   0.0000000e+000   0.0000000e+000   0.0000000e+000   0.0000000e+000   0.0000000e+000   0.0000000e+000   0.0000000e+000   0.0000000e+000
 -8.0490500e+001   1.0000000e+000   0.0000000e+000   0.0000000e+000   0.0000000e+000   0.0000000e+000   0.0000000e+000   0.0000000e+000   0.0000000e+000   0.0000000e+000   0.0000000e+000   0.0000000e+000   0.0000000e+000   0.0000000e+000   0.0000000e+000   0.0000000e+000   0.0000000e+000   0.0000000e+000   0.0000000e+000   0.0000000e+000   0.0000000e+000
 -8.0090524e+001   1.0000000e+000   0.0000000e+000   0.0000000e+000   0.0000000e+000   0.0000000e+000   0.0000000e+000   0.0000000e+000   0.0000000e+000   0.0000000e+000   0.0000000e+000   0.0000000e+000   0.0000000e+000   0.0000000e+000   0.0000000e+000   0.0000000e+000   0.0000000e+000   0.0000000e+000   0.0000000e+000   0.0000000e+000   0.0000000e+000
 -7.9690976e+001   1.0000000e+000   0.0000000e+000   0.0000000e+000   0.0000000e+000   0.0000000e+000   0.0000000e+000   0.0000000e+000   0.0000000e+000   0.0000000e+000   0.0000000e+000   0.0000000e+000   0.0000000e+000   0.0000000e+000   0.0000000e+000   0.0000000e+000   0.0000000e+000   0.0000000e+000   0.0000000e+000   0.0000000e+000   0.0000000e+000
 -7.9291829e+001   1.0000000e+000   0.0000000e+000   0.0000000e+000   0.0000000e+000   0.0000000e+000   0.0000000e+000   0.0000000e+000   0.0000000e+000   0.0000000e+000   0.0000000e+000   0.0000000e+000   0.0000000e+000   0.0000000e+000   0.0000000e+000   0.0000000e+000   0.0000000e+000   0.0000000e+000   0.0000000e+000   0.0000000e+000   0.0000000e+000
 -7.8893061e+001   1.0000000e+000   0.0000000e+000   0.0000000e+000   0.0000000e+000   0.0000000e+000   0.0000000e+000   0.0000000e+000   0.0000000e+000   0.0000000e+000   0.0000000e+000   0.0000000e+000   0.0000000e+000   0.0000000e+000   0.0000000e+000   0.0000000e+000   0.0000000e+000   0.0000000e+000   0.0000000e+000   0.0000000e+000   0.0000000e+000
 -7.8494646e+001   1.0000000e+000   0.0000000e+000   0.0000000e+000   0.0000000e+000   0.0000000e+000   0.0000000e+000   0.0000000e+000   0.0000000e+000   0.0000000e+000   0.0000000e+000   0.0000000e+000   0.0000000e+000   0.0000000e+000   0.0000000e+000   0.0000000e+000   0.0000000e+000   0.0000000e+000   0.0000000e+000   0.0000000e+000   0.0000000e+000
 -7.8096561e+001   1.0000000e+000   0.0000000e+000   0.0000000e+000   0.0000000e+000   0.0000000e+000   0.0000000e+000   0.0000000e+000   0.0000000e+000   0.0000000e+000   0.0000000e+000   0.0000000e+000   0.0000000e+000   0.0000000e+000   0.0000000e+000   0.0000000e+000   0.0000000e+000   0.0000000e+000   0.0000000e+000   0.0000000e+000   0.0000000e+000
 -7.7698782e+001   1.0000000e+000   0.0000000e+000   0.0000000e+000   0.0000000e+000   0.0000000e+000   0.0000000e+000   0.0000000e+000   0.0000000e+000   0.0000000e+000   0.0000000e+000   0.0000000e+000   0.0000000e+000   0.0000000e+000   0.0000000e+000   0.0000000e+000   0.0000000e+000   0.0000000e+000   0.0000000e+000   0.0000000e+000   0.0000000e+000
 -7.7301285e+001   1.0000000e+000   0.0000000e+000   0.0000000e+000   0.0000000e+000   0.0000000e+000   0.0000000e+000   0.0000000e+000   0.0000000e+000   0.0000000e+000   0.0000000e+000   0.0000000e+000   0.0000000e+000   0.0000000e+000   0.0000000e+000   0.0000000e+000   0.0000000e+000   0.0000000e+000   0.0000000e+000   0.0000000e+000   0.0000000e+000
 -7.6904045e+001   1.0000000e+000   0.0000000e+000   0.0000000e+000   0.0000000e+000   0.0000000e+000   0.0000000e+000   0.0000000e+000   0.0000000e+000   0.0000000e+000   0.0000000e+000   0.0000000e+000   0.0000000e+000   0.0000000e+000   0.0000000e+000   0.0000000e+000   0.0000000e+000   0.0000000e+000   0.0000000e+000   0.0000000e+000   0.0000000e+000
 -7.6507039e+001   1.0000000e+000   0.0000000e+000   0.0000000e+000   0.0000000e+000   0.0000000e+000   0.0000000e+000   0.0000000e+000   0.0000000e+000   0.0000000e+000   0.0000000e+000   0.0000000e+000   0.0000000e+000   0.0000000e+000   0.0000000e+000   0.0000000e+000   0.0000000e+000   0.0000000e+000   0.0000000e+000   0.0000000e+000   0.0000000e+000
 -7.6110243e+001   1.0000000e+000   0.0000000e+000   0.0000000e+000   0.0000000e+000   0.0000000e+000   0.0000000e+000   0.0000000e+000   0.0000000e+000   0.0000000e+000   0.0000000e+000   0.0000000e+000   0.0000000e+000   0.0000000e+000   0.0000000e+000   0.0000000e+000   0.0000000e+000   0.0000000e+000   0.0000000e+000   0.0000000e+000   0.0000000e+000
 -7.5713633e+001   1.0000000e+000   0.0000000e+000   0.0000000e+000   0.0000000e+000   0.0000000e+000   0.0000000e+000   0.0000000e+000   0.0000000e+000   0.0000000e+000   0.0000000e+000   0.0000000e+000   0.0000000e+000   0.0000000e+000   0.0000000e+000   0.0000000e+000   0.0000000e+000   0.0000000e+000   0.0000000e+000   0.0000000e+000   0.0000000e+000
 -7.5317184e+001   1.0000000e+000   0.0000000e+000   0.0000000e+000   0.0000000e+000   0.0000000e+000   0.0000000e+000   0.0000000e+000   0.0000000e+000   0.0000000e+000   0.0000000e+000   0.0000000e+000   0.0000000e+000   0.0000000e+000   0.0000000e+000   0.0000000e+000   0.0000000e+000   0.0000000e+000   0.0000000e+000   0.0000000e+000   0.0000000e+000
 -7.4920872e+001   1.0000000e+000   0.0000000e+000   0.0000000e+000   0.0000000e+000   0.0000000e+000   0.0000000e+000   0.0000000e+000   0.0000000e+000   0.0000000e+000   0.0000000e+000   0.0000000e+000   0.0000000e+000   0.0000000e+000   0.0000000e+000   0.0000000e+000   0.0000000e+000   0.0000000e+000   0.0000000e+000   0.0000000e+000   0.0000000e+000
 -7.4740937e+001   1.0000000e+000   0.0000000e+000   0.0000000e+000   0.0000000e+000   0.0000000e+000   0.0000000e+000   0.0000000e+000   0.0000000e+000   0.0000000e+000   0.0000000e+000   0.0000000e+000   0.0000000e+000   0.0000000e+000   0.0000000e+000   0.0000000e+000   0.0000000e+000   0.0000000e+000   0.0000000e+000   0.0000000e+000   0.0000000e+000
 -7.4516017e+001   1.0000000e+000   0.0000000e+000   0.0000000e+000   0.0000000e+000   0.0000000e+000   0.0000000e+000   0.0000000e+000   0.0000000e+000   0.0000000e+000   0.0000000e+000   0.0000000e+000   0.0000000e+000   0.0000000e+000   0.0000000e+000   0.0000000e+000   0.0000000e+000   0.0000000e+000   0.0000000e+000   0.0000000e+000   0.0000000e+000
 -7.4234868e+001   1.0000000e+000   0.0000000e+000   0.0000000e+000   0.0000000e+000   0.0000000e+000   0.0000000e+000   0.0000000e+000   0.0000000e+000   0.0000000e+000   0.0000000e+000   0.0000000e+000   0.0000000e+000   0.0000000e+000   0.0000000e+000   0.0000000e+000   0.0000000e+000   0.0000000e+000   0.0000000e+000   0.0000000e+000   0.0000000e+000
 -7.3883432e+001   1.0000000e+000   0.0000000e+000   0.0000000e+000   0.0000000e+000   0.0000000e+000   0.0000000e+000   0.0000000e+000   0.0000000e+000   0.0000000e+000   0.0000000e+000   0.0000000e+000   0.0000000e+000   0.0000000e+000   0.0000000e+000   0.0000000e+000   0.0000000e+000   0.0000000e+000   0.0000000e+000   0.0000000e+000   0.0000000e+000
 -7.3487419e+001   1.0000000e+000   0.0000000e+000   0.0000000e+000   0.0000000e+000   0.0000000e+000   0.0000000e+000   0.0000000e+000   0.0000000e+000   0.0000000e+000   0.0000000e+000   0.0000000e+000   0.0000000e+000   0.0000000e+000   0.0000000e+000   0.0000000e+000   0.0000000e+000   0.0000000e+000   0.0000000e+000   0.0000000e+000   0.0000000e+000
 -7.3091430e+001   1.0000000e+000   0.0000000e+000   0.0000000e+000   0.0000000e+000   0.0000000e+000   0.0000000e+000   0.0000000e+000   0.0000000e+000   0.0000000e+000   0.0000000e+000   0.0000000e+000   0.0000000e+000   0.0000000e+000   0.0000000e+000   0.0000000e+000   0.0000000e+000   0.0000000e+000   0.0000000e+000   0.0000000e+000   0.0000000e+000
 -7.2695443e+001   1.0000000e+000   0.0000000e+000   0.0000000e+000   0.0000000e+000   0.0000000e+000   0.0000000e+000   0.0000000e+000   0.0000000e+000   0.0000000e+000   0.0000000e+000   0.0000000e+000   0.0000000e+000   0.0000000e+000   0.0000000e+000   0.0000000e+000   0.0000000e+000   0.0000000e+000   0.0000000e+000   0.0000000e+000   0.0000000e+000
 -7.2299432e+001   1.0000000e+000   0.0000000e+000   0.0000000e+000   0.0000000e+000   0.0000000e+000   0.0000000e+000   0.0000000e+000   0.0000000e+000   0.0000000e+000   0.0000000e+000   0.0000000e+000   0.0000000e+000   0.0000000e+000   0.0000000e+000   0.0000000e+000   0.0000000e+000   0.0000000e+000   0.0000000e+000   0.0000000e+000   0.0000000e+000
 -7.1903375e+001   1.0000000e+000   0.0000000e+000   0.0000000e+000   0.0000000e+000   0.0000000e+000   0.0000000e+000   0.0000000e+000   0.0000000e+000   0.0000000e+000   0.0000000e+000   0.0000000e+000   0.0000000e+000   0.0000000e+000   0.0000000e+000   0.0000000e+000   0.0000000e+000   0.0000000e+000   0.0000000e+000   0.0000000e+000   0.0000000e+000
 -7.1507244e+001   1.0000000e+000   0.0000000e+000   0.0000000e+000   0.0000000e+000   0.0000000e+000   0.0000000e+000   0.0000000e+000   0.0000000e+000   0.0000000e+000   0.0000000e+000   0.0000000e+000   0.0000000e+000   0.0000000e+000   0.0000000e+000   0.0000000e+000   0.0000000e+000   0.0000000e+000   0.0000000e+000   0.0000000e+000   0.0000000e+000
 -7.1111017e+001   1.0000000e+000   0.0000000e+000   0.0000000e+000   0.0000000e+000   0.0000000e+000   0.0000000e+000   0.0000000e+000   0.0000000e+000   0.0000000e+000   0.0000000e+000   0.0000000e+000   0.0000000e+000   0.0000000e+000   0.0000000e+000   0.0000000e+000   0.0000000e+000   0.0000000e+000   0.0000000e+000   0.0000000e+000   0.0000000e+000
 -7.0714667e+001   1.0000000e+000   0.0000000e+000   0.0000000e+000   0.0000000e+000   0.0000000e+000   0.0000000e+000   0.0000000e+000   0.0000000e+000   0.0000000e+000   0.0000000e+000   0.0000000e+000   0.0000000e+000   0.0000000e+000   0.0000000e+000   0.0000000e+000   0.0000000e+000   0.0000000e+000   0.0000000e+000   0.0000000e+000   0.0000000e+000
 -7.0318169e+001   1.0000000e+000   0.0000000e+000   0.0000000e+000   0.0000000e+000   0.0000000e+000   0.0000000e+000   0.0000000e+000   0.0000000e+000   0.0000000e+000   0.0000000e+000   0.0000000e+000   0.0000000e+000   0.0000000e+000   0.0000000e+000   0.0000000e+000   0.0000000e+000   0.0000000e+000   0.0000000e+000   0.0000000e+000   0.0000000e+000
 -6.9921499e+001   1.0000000e+000   0.0000000e+000   0.0000000e+000   0.0000000e+000   0.0000000e+000   0.0000000e+000   0.0000000e+000   0.0000000e+000   0.0000000e+000   0.0000000e+000   0.0000000e+000   0.0000000e+000   0.0000000e+000   0.0000000e+000   0.0000000e+000   0.0000000e+000   0.0000000e+000   0.0000000e+000   0.0000000e+000   0.0000000e+000
 -6.9524630e+001   1.0000000e+000   0.0000000e+000   0.0000000e+000   0.0000000e+000   0.0000000e+000   0.0000000e+000   0.0000000e+000   0.0000000e+000   0.0000000e+000   0.0000000e+000   0.0000000e+000   0.0000000e+000   0.0000000e+000   0.0000000e+000   0.0000000e+000   0.0000000e+000   0.0000000e+000   0.0000000e+000   0.0000000e+000   0.0000000e+000
 -6.9127536e+001   1.0000000e+000   0.0000000e+000   0.0000000e+000   0.0000000e+000   0.0000000e+000   0.0000000e+000   0.0000000e+000   0.0000000e+000   0.0000000e+000   0.0000000e+000   0.0000000e+000   0.0000000e+000   0.0000000e+000   0.0000000e+000   0.0000000e+000   0.0000000e+000   0.0000000e+000   0.0000000e+000   0.0000000e+000   0.0000000e+000
 -6.8730192e+001   1.0000000e+000   0.0000000e+000   0.0000000e+000   0.0000000e+000   0.0000000e+000   0.0000000e+000   0.0000000e+000   0.0000000e+000   0.0000000e+000   0.0000000e+000   0.0000000e+000   0.0000000e+000   0.0000000e+000   0.0000000e+000   0.0000000e+000   0.0000000e+000   0.0000000e+000   0.0000000e+000   0.0000000e+000   0.0000000e+000
 -6.8332571e+001   1.0000000e+000   0.0000000e+000   0.0000000e+000   0.0000000e+000   0.0000000e+000   0.0000000e+000   0.0000000e+000   0.0000000e+000   0.0000000e+000   0.0000000e+000   0.0000000e+000   0.0000000e+000   0.0000000e+000   0.0000000e+000   0.0000000e+000   0.0000000e+000   0.0000000e+000   0.0000000e+000   0.0000000e+000   0.0000000e+000
 -6.7934647e+001   1.0000000e+000   0.0000000e+000   0.0000000e+000   0.0000000e+000   0.0000000e+000   0.0000000e+000   0.0000000e+000   0.0000000e+000   0.0000000e+000   0.0000000e+000   0.0000000e+000   0.0000000e+000   0.0000000e+000   0.0000000e+000   0.0000000e+000   0.0000000e+000   0.0000000e+000   0.0000000e+000   0.0000000e+000   0.0000000e+000
 -6.7536393e+001   1.0000000e+000   0.0000000e+000   0.0000000e+000   0.0000000e+000   0.0000000e+000   0.0000000e+000   0.0000000e+000   0.0000000e+000   0.0000000e+000   0.0000000e+000   0.0000000e+000   0.0000000e+000   0.0000000e+000   0.0000000e+000   0.0000000e+000   0.0000000e+000   0.0000000e+000   0.0000000e+000   0.0000000e+000   0.0000000e+000
 -6.7137781e+001   1.0000000e+000   0.0000000e+000   0.0000000e+000   0.0000000e+000   0.0000000e+000   0.0000000e+000   0.0000000e+000   0.0000000e+000   0.0000000e+000   0.0000000e+000   0.0000000e+000   0.0000000e+000   0.0000000e+000   0.0000000e+000   0.0000000e+000   0.0000000e+000   0.0000000e+000   0.0000000e+000   0.0000000e+000   0.0000000e+000
 -6.6738785e+001   1.0000000e+000   0.0000000e+000   0.0000000e+000   0.0000000e+000   0.0000000e+000   0.0000000e+000   0.0000000e+000   0.0000000e+000   0.0000000e+000   0.0000000e+000   0.0000000e+000   0.0000000e+000   0.0000000e+000   0.0000000e+000   0.0000000e+000   0.0000000e+000   0.0000000e+000   0.0000000e+000   0.0000000e+000   0.0000000e+000
 -6.6339376e+001   1.0000000e+000   0.0000000e+000   0.0000000e+000   0.0000000e+000   0.0000000e+000   0.0000000e+000   0.0000000e+000   0.0000000e+000   0.0000000e+000   0.0000000e+000   0.0000000e+000   0.0000000e+000   0.0000000e+000   0.0000000e+000   0.0000000e+000   0.0000000e+000   0.0000000e+000   0.0000000e+000   0.0000000e+000   0.0000000e+000
 -6.5939526e+001   1.0000000e+000   0.0000000e+000   0.0000000e+000   0.0000000e+000   0.0000000e+000   0.0000000e+000   0.0000000e+000   0.0000000e+000   0.0000000e+000   0.0000000e+000   0.0000000e+000   0.0000000e+000   0.0000000e+000   0.0000000e+000   0.0000000e+000   0.0000000e+000   0.0000000e+000   0.0000000e+000   0.0000000e+000   0.0000000e+000
 -6.5539208e+001   1.0000000e+000   0.0000000e+000   0.0000000e+000   0.0000000e+000   0.0000000e+000   0.0000000e+000   0.0000000e+000   0.0000000e+000   0.0000000e+000   0.0000000e+000   0.0000000e+000   0.0000000e+000   0.0000000e+000   0.0000000e+000   0.0000000e+000   0.0000000e+000   0.0000000e+000   0.0000000e+000   0.0000000e+000   0.0000000e+000
 -6.5138391e+001   1.0000000e+000   0.0000000e+000   0.0000000e+000   0.0000000e+000   0.0000000e+000   0.0000000e+000   0.0000000e+000   0.0000000e+000   0.0000000e+000   0.0000000e+000   0.0000000e+000   0.0000000e+000   0.0000000e+000   0.0000000e+000   0.0000000e+000   0.0000000e+000   0.0000000e+000   0.0000000e+000   0.0000000e+000   0.0000000e+000
 -6.4737047e+001   1.0000000e+000   0.0000000e+000   0.0000000e+000   0.0000000e+000   0.0000000e+000   0.0000000e+000   0.0000000e+000   0.0000000e+000   0.0000000e+000   0.0000000e+000   0.0000000e+000   0.0000000e+000   0.0000000e+000   0.0000000e+000   0.0000000e+000   0.0000000e+000   0.0000000e+000   0.0000000e+000   0.0000000e+000   0.0000000e+000
 -6.4335147e+001   1.0000000e+000   0.0000000e+000   0.0000000e+000   0.0000000e+000   0.0000000e+000   0.0000000e+000   0.0000000e+000   0.0000000e+000   0.0000000e+000   0.0000000e+000   0.0000000e+000   0.0000000e+000   0.0000000e+000   0.0000000e+000   0.0000000e+000   0.0000000e+000   0.0000000e+000   0.0000000e+000   0.0000000e+000   0.0000000e+000
 -6.3932659e+001   1.0000000e+000   0.0000000e+000   0.0000000e+000   0.0000000e+000   0.0000000e+000   0.0000000e+000   0.0000000e+000   0.0000000e+000   0.0000000e+000   0.0000000e+000   0.0000000e+000   0.0000000e+000   0.0000000e+000   0.0000000e+000   0.0000000e+000   0.0000000e+000   0.0000000e+000   0.0000000e+000   0.0000000e+000   0.0000000e+000
 -6.3529554e+001   1.0000000e+000   0.0000000e+000   0.0000000e+000   0.0000000e+000   0.0000000e+000   0.0000000e+000   0.0000000e+000   0.0000000e+000   0.0000000e+000   0.0000000e+000   0.0000000e+000   0.0000000e+000   0.0000000e+000   0.0000000e+000   0.0000000e+000   0.0000000e+000   0.0000000e+000   0.0000000e+000   0.0000000e+000   0.0000000e+000
 -6.3125800e+001   1.0000000e+000   0.0000000e+000   0.0000000e+000   0.0000000e+000   0.0000000e+000   0.0000000e+000   0.0000000e+000   0.0000000e+000   0.0000000e+000   0.0000000e+000   0.0000000e+000   0.0000000e+000   0.0000000e+000   0.0000000e+000   0.0000000e+000   0.0000000e+000   0.0000000e+000   0.0000000e+000   0.0000000e+000   0.0000000e+000
 -6.2721365e+001   1.0000000e+000   0.0000000e+000   0.0000000e+000   0.0000000e+000   0.0000000e+000   0.0000000e+000   0.0000000e+000   0.0000000e+000   0.0000000e+000   0.0000000e+000   0.0000000e+000   0.0000000e+000   0.0000000e+000   0.0000000e+000   0.0000000e+000   0.0000000e+000   0.0000000e+000   0.0000000e+000   0.0000000e+000   0.0000000e+000
 -6.2316218e+001   1.0000000e+000   0.0000000e+000   0.0000000e+000   0.0000000e+000   0.0000000e+000   0.0000000e+000   0.0000000e+000   0.0000000e+000   0.0000000e+000   0.0000000e+000   0.0000000e+000   0.0000000e+000   0.0000000e+000   0.0000000e+000   0.0000000e+000   0.0000000e+000   0.0000000e+000   0.0000000e+000   0.0000000e+000   0.0000000e+000
 -6.1910327e+001   1.0000000e+000   0.0000000e+000   0.0000000e+000   0.0000000e+000   0.0000000e+000   0.0000000e+000   0.0000000e+000   0.0000000e+000   0.0000000e+000   0.0000000e+000   0.0000000e+000   0.0000000e+000   0.0000000e+000   0.0000000e+000   0.0000000e+000   0.0000000e+000   0.0000000e+000   0.0000000e+000   0.0000000e+000   0.0000000e+000
 -6.1503657e+001   1.0000000e+000   0.0000000e+000   0.0000000e+000   0.0000000e+000   0.0000000e+000   0.0000000e+000   0.0000000e+000   0.0000000e+000   0.0000000e+000   0.0000000e+000   0.0000000e+000   0.0000000e+000   0.0000000e+000   0.0000000e+000   0.0000000e+000   0.0000000e+000   0.0000000e+000   0.0000000e+000   0.0000000e+000   0.0000000e+000
 -6.1096174e+001   1.0000000e+000   0.0000000e+000   0.0000000e+000   0.0000000e+000   0.0000000e+000   0.0000000e+000   0.0000000e+000   0.0000000e+000   0.0000000e+000   0.0000000e+000   0.0000000e+000   0.0000000e+000   0.0000000e+000   0.0000000e+000   0.0000000e+000   0.0000000e+000   0.0000000e+000   0.0000000e+000   0.0000000e+000   0.0000000e+000
 -6.0687843e+001   1.0000000e+000   0.0000000e+000   0.0000000e+000   0.0000000e+000   0.0000000e+000   0.0000000e+000   0.0000000e+000   0.0000000e+000   0.0000000e+000   0.0000000e+000   0.0000000e+000   0.0000000e+000   0.0000000e+000   0.0000000e+000   0.0000000e+000   0.0000000e+000   0.0000000e+000   0.0000000e+000   0.0000000e+000   0.0000000e+000
 -6.0278628e+001   1.0000000e+000   0.0000000e+000   0.0000000e+000   0.0000000e+000   0.0000000e+000   0.0000000e+000   0.0000000e+000   0.0000000e+000   0.0000000e+000   0.0000000e+000   0.0000000e+000   0.0000000e+000   0.0000000e+000   0.0000000e+000   0.0000000e+000   0.0000000e+000   0.0000000e+000   0.0000000e+000   0.0000000e+000   0.0000000e+000
 -5.9868494e+001   1.0000000e+000   0.0000000e+000   0.0000000e+000   0.0000000e+000   0.0000000e+000   0.0000000e+000   0.0000000e+000   0.0000000e+000   0.0000000e+000   0.0000000e+000   0.0000000e+000   0.0000000e+000   0.0000000e+000   0.0000000e+000   0.0000000e+000   0.0000000e+000   0.0000000e+000   0.0000000e+000   0.0000000e+000   0.0000000e+000
 -5.9457406e+001   1.0000000e+000   0.0000000e+000   0.0000000e+000   0.0000000e+000   0.0000000e+000   0.0000000e+000   0.0000000e+000   0.0000000e+000   0.0000000e+000   0.0000000e+000   0.0000000e+000   0.0000000e+000   0.0000000e+000   0.0000000e+000   0.0000000e+000   0.0000000e+000   0.0000000e+000   0.0000000e+000   0.0000000e+000   0.0000000e+000
 -5.9045324e+001   1.0000000e+000   0.0000000e+000   0.0000000e+000   0.0000000e+000   0.0000000e+000   0.0000000e+000   0.0000000e+000   0.0000000e+000   0.0000000e+000   0.0000000e+000   0.0000000e+000   0.0000000e+000   0.0000000e+000   0.0000000e+000   0.0000000e+000   0.0000000e+000   0.0000000e+000   0.0000000e+000   0.0000000e+000   0.0000000e+000
 -5.8632213e+001   1.0000000e+000   0.0000000e+000   0.0000000e+000   0.0000000e+000   0.0000000e+000   0.0000000e+000   0.0000000e+000   0.0000000e+000   0.0000000e+000   0.0000000e+000   0.0000000e+000   0.0000000e+000   0.0000000e+000   0.0000000e+000   0.0000000e+000   0.0000000e+000   0.0000000e+000   0.0000000e+000   0.0000000e+000   0.0000000e+000
 -5.8218031e+001   1.0000000e+000   0.0000000e+000   0.0000000e+000   0.0000000e+000   0.0000000e+000   0.0000000e+000   0.0000000e+000   0.0000000e+000   0.0000000e+000   0.0000000e+000   0.0000000e+000   0.0000000e+000   0.0000000e+000   0.0000000e+000   0.0000000e+000   0.0000000e+000   0.0000000e+000   0.0000000e+000   0.0000000e+000   0.0000000e+000
 -5.7802740e+001   1.0000000e+000   0.0000000e+000   0.0000000e+000   0.0000000e+000   0.0000000e+000   0.0000000e+000   0.0000000e+000   0.0000000e+000   0.0000000e+000   0.0000000e+000   0.0000000e+000   0.0000000e+000   0.0000000e+000   0.0000000e+000   0.0000000e+000   0.0000000e+000   0.0000000e+000   0.0000000e+000   0.0000000e+000   0.0000000e+000
 -5.7386300e+001   1.0000000e+000   0.0000000e+000   0.0000000e+000   0.0000000e+000   0.0000000e+000   0.0000000e+000   0.0000000e+000   0.0000000e+000   0.0000000e+000   0.0000000e+000   0.0000000e+000   0.0000000e+000   0.0000000e+000   0.0000000e+000   0.0000000e+000   0.0000000e+000   0.0000000e+000   0.0000000e+000   0.0000000e+000   0.0000000e+000
 -5.6968657e+001   1.0000000e+000   0.0000000e+000   0.0000000e+000   0.0000000e+000   0.0000000e+000   0.0000000e+000   0.0000000e+000   0.0000000e+000   0.0000000e+000   0.0000000e+000   0.0000000e+000   0.0000000e+000   0.0000000e+000   0.0000000e+000   0.0000000e+000   0.0000000e+000   0.0000000e+000   0.0000000e+000   0.0000000e+000   0.0000000e+000
 -5.6549777e+001   1.0000000e+000   0.0000000e+000   0.0000000e+000   0.0000000e+000   0.0000000e+000   0.0000000e+000   0.0000000e+000   0.0000000e+000   0.0000000e+000   0.0000000e+000   0.0000000e+000   0.0000000e+000   0.0000000e+000   0.0000000e+000   0.0000000e+000   0.0000000e+000   0.0000000e+000   0.0000000e+000   0.0000000e+000   0.0000000e+000
 -5.6129618e+001   1.0000000e+000   0.0000000e+000   0.0000000e+000   0.0000000e+000   0.0000000e+000   0.0000000e+000   0.0000000e+000   0.0000000e+000   0.0000000e+000   0.0000000e+000   0.0000000e+000   0.0000000e+000   0.0000000e+000   0.0000000e+000   0.0000000e+000   0.0000000e+000   0.0000000e+000   0.0000000e+000   0.0000000e+000   0.0000000e+000
 -5.5708134e+001   1.0000000e+000   0.0000000e+000   0.0000000e+000   0.0000000e+000   0.0000000e+000   0.0000000e+000   0.0000000e+000   0.0000000e+000   0.0000000e+000   0.0000000e+000   0.0000000e+000   0.0000000e+000   0.0000000e+000   0.0000000e+000   0.0000000e+000   0.0000000e+000   0.0000000e+000   0.0000000e+000   0.0000000e+000   0.0000000e+000
 -5.5285280e+001   1.0000000e+000   0.0000000e+000   0.0000000e+000   0.0000000e+000   0.0000000e+000   0.0000000e+000   0.0000000e+000   0.0000000e+000   0.0000000e+000   0.0000000e+000   0.0000000e+000   0.0000000e+000   0.0000000e+000   0.0000000e+000   0.0000000e+000   0.0000000e+000   0.0000000e+000   0.0000000e+000   0.0000000e+000   0.0000000e+000
 -5.4860997e+001   1.0000000e+000   0.0000000e+000   0.0000000e+000   0.0000000e+000   0.0000000e+000   0.0000000e+000   0.0000000e+000   0.0000000e+000   0.0000000e+000   0.0000000e+000   0.0000000e+000   0.0000000e+000   0.0000000e+000   0.0000000e+000   0.0000000e+000   0.0000000e+000   0.0000000e+000   0.0000000e+000   0.0000000e+000   0.0000000e+000
 -5.4435240e+001   1.0000000e+000   0.0000000e+000   0.0000000e+000   0.0000000e+000   0.0000000e+000   0.0000000e+000   0.0000000e+000   0.0000000e+000   0.0000000e+000   0.0000000e+000   0.0000000e+000   0.0000000e+000   0.0000000e+000   0.0000000e+000   0.0000000e+000   0.0000000e+000   0.0000000e+000   0.0000000e+000   0.0000000e+000   0.0000000e+000
 -5.4007966e+001   1.0000000e+000   0.0000000e+000   0.0000000e+000   0.0000000e+000   0.0000000e+000   0.0000000e+000   0.0000000e+000   0.0000000e+000   0.0000000e+000   0.0000000e+000   0.0000000e+000   0.0000000e+000   0.0000000e+000   0.0000000e+000   0.0000000e+000   0.0000000e+000   0.0000000e+000   0.0000000e+000   0.0000000e+000   0.0000000e+000
 -5.3666147e+001   1.0000000e+000   0.0000000e+000   0.0000000e+000   0.0000000e+000   0.0000000e+000   0.0000000e+000   0.0000000e+000   0.0000000e+000   0.0000000e+000   0.0000000e+000   0.0000000e+000   0.0000000e+000   0.0000000e+000   0.0000000e+000   0.0000000e+000   0.0000000e+000   0.0000000e+000   0.0000000e+000   0.0000000e+000   0.0000000e+000
 -5.3238873e+001   1.0000000e+000   0.0000000e+000   0.0000000e+000   0.0000000e+000   0.0000000e+000   0.0000000e+000   0.0000000e+000   0.0000000e+000   0.0000000e+000   0.0000000e+000   0.0000000e+000   0.0000000e+000   0.0000000e+000   0.0000000e+000   0.0000000e+000   0.0000000e+000   0.0000000e+000   0.0000000e+000   0.0000000e+000   0.0000000e+000
 -5.2897054e+001   1.0000000e+000   0.0000000e+000   0.0000000e+000   0.0000000e+000   0.0000000e+000   0.0000000e+000   0.0000000e+000   0.0000000e+000   0.0000000e+000   0.0000000e+000   0.0000000e+000   0.0000000e+000   0.0000000e+000   0.0000000e+000   0.0000000e+000   0.0000000e+000   0.0000000e+000   0.0000000e+000   0.0000000e+000   0.0000000e+000
 -5.2469780e+001   1.0000000e+000   0.0000000e+000   0.0000000e+000   0.0000000e+000   0.0000000e+000   0.0000000e+000   0.0000000e+000   0.0000000e+000   0.0000000e+000   0.0000000e+000   0.0000000e+000   0.0000000e+000   0.0000000e+000   0.0000000e+000   0.0000000e+000   0.0000000e+000   0.0000000e+000   0.0000000e+000   0.0000000e+000   0.0000000e+000
 -5.2127961e+001   1.0000000e+000   0.0000000e+000   0.0000000e+000   0.0000000e+000   0.0000000e+000   0.0000000e+000   0.0000000e+000   0.0000000e+000   0.0000000e+000   0.0000000e+000   0.0000000e+000   0.0000000e+000   0.0000000e+000   0.0000000e+000   0.0000000e+000   0.0000000e+000   0.0000000e+000   0.0000000e+000   0.0000000e+000   0.0000000e+000
 -5.1700687e+001   1.0000000e+000   0.0000000e+000   0.0000000e+000   0.0000000e+000   0.0000000e+000   0.0000000e+000   0.0000000e+000   0.0000000e+000   0.0000000e+000   0.0000000e+000   0.0000000e+000   0.0000000e+000   0.0000000e+000   0.0000000e+000   0.0000000e+000   0.0000000e+000   0.0000000e+000   0.0000000e+000   0.0000000e+000   0.0000000e+000
 -5.1358868e+001   1.0000000e+000   0.0000000e+000   0.0000000e+000   0.0000000e+000   0.0000000e+000   0.0000000e+000   0.0000000e+000   0.0000000e+000   0.0000000e+000   0.0000000e+000   0.0000000e+000   0.0000000e+000   0.0000000e+000   0.0000000e+000   0.0000000e+000   0.0000000e+000   0.0000000e+000   0.0000000e+000   0.0000000e+000   0.0000000e+000
 -5.0931594e+001   1.0000000e+000   0.0000000e+000   0.0000000e+000   0.0000000e+000   0.0000000e+000   0.0000000e+000   0.0000000e+000   0.0000000e+000   0.0000000e+000   0.0000000e+000   0.0000000e+000   0.0000000e+000   0.0000000e+000   0.0000000e+000   0.0000000e+000   0.0000000e+000   0.0000000e+000   0.0000000e+000   0.0000000e+000   0.0000000e+000
 -5.0589775e+001   1.0000000e+000   0.0000000e+000   0.0000000e+000   0.0000000e+000   0.0000000e+000   0.0000000e+000   0.0000000e+000   0.0000000e+000   0.0000000e+000   0.0000000e+000   0.0000000e+000   0.0000000e+000   0.0000000e+000   0.0000000e+000   0.0000000e+000   0.0000000e+000   0.0000000e+000   0.0000000e+000   0.0000000e+000   0.0000000e+000
 -5.0162501e+001   1.0000000e+000   0.0000000e+000   0.0000000e+000   0.0000000e+000   0.0000000e+000   0.0000000e+000   0.0000000e+000   0.0000000e+000   0.0000000e+000   0.0000000e+000   0.0000000e+000   0.0000000e+000   0.0000000e+000   0.0000000e+000   0.0000000e+000   0.0000000e+000   0.0000000e+000   0.0000000e+000   0.0000000e+000   0.0000000e+000
 -4.9820682e+001   1.0000000e+000   0.0000000e+000   0.0000000e+000   0.0000000e+000   0.0000000e+000   0.0000000e+000   0.0000000e+000   0.0000000e+000   0.0000000e+000   0.0000000e+000   0.0000000e+000   0.0000000e+000   0.0000000e+000   0.0000000e+000   0.0000000e+000   0.0000000e+000   0.0000000e+000   0.0000000e+000   0.0000000e+000   0.0000000e+000
 -4.9393408e+001   1.0000000e+000   0.0000000e+000   0.0000000e+000   0.0000000e+000   0.0000000e+000   0.0000000e+000   0.0000000e+000   0.0000000e+000   0.0000000e+000   0.0000000e+000   0.0000000e+000   0.0000000e+000   0.0000000e+000   0.0000000e+000   0.0000000e+000   0.0000000e+000   0.0000000e+000   0.0000000e+000   0.0000000e+000   0.0000000e+000
 -4.9051589e+001   1.0000000e+000   0.0000000e+000   0.0000000e+000   0.0000000e+000   0.0000000e+000   0.0000000e+000   0.0000000e+000   0.0000000e+000   0.0000000e+000   0.0000000e+000   0.0000000e+000   0.0000000e+000   0.0000000e+000   0.0000000e+000   0.0000000e+000   0.0000000e+000   0.0000000e+000   0.0000000e+000   0.0000000e+000   0.0000000e+000
 -4.8624315e+001   1.0000000e+000   0.0000000e+000   0.0000000e+000   0.0000000e+000   0.0000000e+000   0.0000000e+000   0.0000000e+000   0.0000000e+000   0.0000000e+000   0.0000000e+000   0.0000000e+000   0.0000000e+000   0.0000000e+000   0.0000000e+000   0.0000000e+000   0.0000000e+000   0.0000000e+000   0.0000000e+000   0.0000000e+000   0.0000000e+000
 -4.8282496e+001   1.0000000e+000   0.0000000e+000   0.0000000e+000   0.0000000e+000   0.0000000e+000   0.0000000e+000   0.0000000e+000   0.0000000e+000   0.0000000e+000   0.0000000e+000   0.0000000e+000   0.0000000e+000   0.0000000e+000   0.0000000e+000   0.0000000e+000   0.0000000e+000   0.0000000e+000   0.0000000e+000   0.0000000e+000   0.0000000e+000
 -4.7855222e+001   1.0000000e+000   0.0000000e+000   0.0000000e+000   0.0000000e+000   0.0000000e+000   0.0000000e+000   0.0000000e+000   0.0000000e+000   0.0000000e+000   0.0000000e+000   0.0000000e+000   0.0000000e+000   0.0000000e+000   0.0000000e+000   0.0000000e+000   0.0000000e+000   0.0000000e+000   0.0000000e+000   0.0000000e+000   0.0000000e+000
 -4.7513403e+001   1.0000000e+000   0.0000000e+000   0.0000000e+000   0.0000000e+000   0.0000000e+000   0.0000000e+000   0.0000000e+000   0.0000000e+000   0.0000000e+000   0.0000000e+000   0.0000000e+000   0.0000000e+000   0.0000000e+000   0.0000000e+000   0.0000000e+000   0.0000000e+000   0.0000000e+000   0.0000000e+000   0.0000000e+000   0.0000000e+000
 -4.7086129e+001   1.0000000e+000   0.0000000e+000   0.0000000e+000   0.0000000e+000   0.0000000e+000   0.0000000e+000   0.0000000e+000   0.0000000e+000   0.0000000e+000   0.0000000e+000   0.0000000e+000   0.0000000e+000   0.0000000e+000   0.0000000e+000   0.0000000e+000   0.0000000e+000   0.0000000e+000   0.0000000e+000   0.0000000e+000   0.0000000e+000
 -4.6744310e+001   1.0000000e+000   0.0000000e+000   0.0000000e+000   0.0000000e+000   0.0000000e+000   0.0000000e+000   0.0000000e+000   0.0000000e+000   0.0000000e+000   0.0000000e+000   0.0000000e+000   0.0000000e+000   0.0000000e+000   0.0000000e+000   0.0000000e+000   0.0000000e+000   0.0000000e+000   0.0000000e+000   0.0000000e+000   0.0000000e+000
 -4.6317036e+001   1.0000000e+000   0.0000000e+000   0.0000000e+000   0.0000000e+000   0.0000000e+000   0.0000000e+000   0.0000000e+000   0.0000000e+000   0.0000000e+000   0.0000000e+000   0.0000000e+000   0.0000000e+000   0.0000000e+000   0.0000000e+000   0.0000000e+000   0.0000000e+000   0.0000000e+000   0.0000000e+000   0.0000000e+000   0.0000000e+000
 -4.5975216e+001   1.0000000e+000   0.0000000e+000   0.0000000e+000   0.0000000e+000   0.0000000e+000   0.0000000e+000   0.0000000e+000   0.0000000e+000   0.0000000e+000   0.0000000e+000   0.0000000e+000   0.0000000e+000   0.0000000e+000   0.0000000e+000   0.0000000e+000   0.0000000e+000   0.0000000e+000   0.0000000e+000   0.0000000e+000   0.0000000e+000
 -4.5547943e+001   1.0000000e+000   0.0000000e+000   0.0000000e+000   0.0000000e+000   0.0000000e+000   0.0000000e+000   0.0000000e+000   0.0000000e+000   0.0000000e+000   0.0000000e+000   0.0000000e+000   0.0000000e+000   0.0000000e+000   0.0000000e+000   0.0000000e+000   0.0000000e+000   0.0000000e+000   0.0000000e+000   0.0000000e+000   0.0000000e+000
 -4.5206123e+001   1.0000000e+000   0.0000000e+000   0.0000000e+000   0.0000000e+000   0.0000000e+000   0.0000000e+000   0.0000000e+000   0.0000000e+000   0.0000000e+000   0.0000000e+000   0.0000000e+000   0.0000000e+000   0.0000000e+000   0.0000000e+000   0.0000000e+000   0.0000000e+000   0.0000000e+000   0.0000000e+000   0.0000000e+000   0.0000000e+000
 -4.4778850e+001   1.0000000e+000   0.0000000e+000   0.0000000e+000   0.0000000e+000   0.0000000e+000   0.0000000e+000   0.0000000e+000   0.0000000e+000   0.0000000e+000   0.0000000e+000   0.0000000e+000   0.0000000e+000   0.0000000e+000   0.0000000e+000   0.0000000e+000   0.0000000e+000   0.0000000e+000   0.0000000e+000   0.0000000e+000   0.0000000e+000
 -4.4437030e+001   1.0000000e+000   0.0000000e+000   0.0000000e+000   0.0000000e+000   0.0000000e+000   0.0000000e+000   0.0000000e+000   0.0000000e+000   0.0000000e+000   0.0000000e+000   0.0000000e+000   0.0000000e+000   0.0000000e+000   0.0000000e+000   0.0000000e+000   0.0000000e+000   0.0000000e+000   0.0000000e+000   0.0000000e+000   0.0000000e+000
 -4.4009756e+001   1.0000000e+000   0.0000000e+000   0.0000000e+000   0.0000000e+000   0.0000000e+000   0.0000000e+000   0.0000000e+000   0.0000000e+000   0.0000000e+000   0.0000000e+000   0.0000000e+000   0.0000000e+000   0.0000000e+000   0.0000000e+000   0.0000000e+000   0.0000000e+000   0.0000000e+000   0.0000000e+000   0.0000000e+000   0.0000000e+000
 -4.3667937e+001   1.0000000e+000   0.0000000e+000   0.0000000e+000   0.0000000e+000   0.0000000e+000   0.0000000e+000   0.0000000e+000   0.0000000e+000   0.0000000e+000   0.0000000e+000   0.0000000e+000   0.0000000e+000   0.0000000e+000   0.0000000e+000   0.0000000e+000   0.0000000e+000   0.0000000e+000   0.0000000e+000   0.0000000e+000   0.0000000e+000
 -4.3240663e+001   1.0000000e+000   0.0000000e+000   0.0000000e+000   0.0000000e+000   0.0000000e+000   0.0000000e+000   0.0000000e+000   0.0000000e+000   0.0000000e+000   0.0000000e+000   0.0000000e+000   0.0000000e+000   0.0000000e+000   0.0000000e+000   0.0000000e+000   0.0000000e+000   0.0000000e+000   0.0000000e+000   0.0000000e+000   0.0000000e+000
 -4.2898844e+001   1.0000000e+000   0.0000000e+000   0.0000000e+000   0.0000000e+000   0.0000000e+000   0.0000000e+000   0.0000000e+000   0.0000000e+000   0.0000000e+000   0.0000000e+000   0.0000000e+000   0.0000000e+000   0.0000000e+000   0.0000000e+000   0.0000000e+000   0.0000000e+000   0.0000000e+000   0.0000000e+000   0.0000000e+000   0.0000000e+000
 -4.2471570e+001   1.0000000e+000   0.0000000e+000   0.0000000e+000   0.0000000e+000   0.0000000e+000   0.0000000e+000   0.0000000e+000   0.0000000e+000   0.0000000e+000   0.0000000e+000   0.0000000e+000   0.0000000e+000   0.0000000e+000   0.0000000e+000   0.0000000e+000   0.0000000e+000   0.0000000e+000   0.0000000e+000   0.0000000e+000   0.0000000e+000
 -4.2129751e+001   1.0000000e+000   0.0000000e+000   0.0000000e+000   0.0000000e+000   0.0000000e+000   0.0000000e+000   0.0000000e+000   0.0000000e+000   0.0000000e+000   0.0000000e+000   0.0000000e+000   0.0000000e+000   0.0000000e+000   0.0000000e+000   0.0000000e+000   0.0000000e+000   0.0000000e+000   0.0000000e+000   0.0000000e+000   0.0000000e+000
 -4.1702477e+001   1.0000000e+000   0.0000000e+000   0.0000000e+000   0.0000000e+000   0.0000000e+000   0.0000000e+000   0.0000000e+000   0.0000000e+000   0.0000000e+000   0.0000000e+000   0.0000000e+000   0.0000000e+000   0.0000000e+000   0.0000000e+000   0.0000000e+000   0.0000000e+000   0.0000000e+000   0.0000000e+000   0.0000000e+000   0.0000000e+000
 -4.1360658e+001   1.0000000e+000   0.0000000e+000   0.0000000e+000   0.0000000e+000   0.0000000e+000   0.0000000e+000   0.0000000e+000   0.0000000e+000   0.0000000e+000   0.0000000e+000   0.0000000e+000   0.0000000e+000   0.0000000e+000   0.0000000e+000   0.0000000e+000   0.0000000e+000   0.0000000e+000   0.0000000e+000   0.0000000e+000   0.0000000e+000
 -4.0933384e+001   1.0000000e+000   0.0000000e+000   0.0000000e+000   0.0000000e+000   0.0000000e+000   0.0000000e+000   0.0000000e+000   0.0000000e+000   0.0000000e+000   0.0000000e+000   0.0000000e+000   0.0000000e+000   0.0000000e+000   0.0000000e+000   0.0000000e+000   0.0000000e+000   0.0000000e+000   0.0000000e+000   0.0000000e+000   0.0000000e+000
 -4.0746599e+001   1.0000000e+000   0.0000000e+000   0.0000000e+000   0.0000000e+000   0.0000000e+000   0.0000000e+000   0.0000000e+000   0.0000000e+000   0.0000000e+000   0.0000000e+000   0.0000000e+000   0.0000000e+000   0.0000000e+000   0.0000000e+000   0.0000000e+000   0.0000000e+000   0.0000000e+000   0.0000000e+000   0.0000000e+000   0.0000000e+000
 -4.0513118e+001   1.0000000e+000   0.0000000e+000   0.0000000e+000   0.0000000e+000   0.0000000e+000   0.0000000e+000   0.0000000e+000   0.0000000e+000   0.0000000e+000   0.0000000e+000   0.0000000e+000   0.0000000e+000   0.0000000e+000   0.0000000e+000   0.0000000e+000   0.0000000e+000   0.0000000e+000   0.0000000e+000   0.0000000e+000   0.0000000e+000
 -4.0221266e+001   1.0000000e+000   0.0000000e+000   0.0000000e+000   0.0000000e+000   0.0000000e+000   0.0000000e+000   0.0000000e+000   0.0000000e+000   0.0000000e+000   0.0000000e+000   0.0000000e+000   0.0000000e+000   0.0000000e+000   0.0000000e+000   0.0000000e+000   0.0000000e+000   0.0000000e+000   0.0000000e+000   0.0000000e+000   0.0000000e+000
 -3.9856451e+001   1.0000000e+000   0.0000000e+000   0.0000000e+000   0.0000000e+000   0.0000000e+000   0.0000000e+000   0.0000000e+000   0.0000000e+000   0.0000000e+000   0.0000000e+000   0.0000000e+000   0.0000000e+000   0.0000000e+000   0.0000000e+000   0.0000000e+000   0.0000000e+000   0.0000000e+000   0.0000000e+000   0.0000000e+000   0.0000000e+000
 -3.9400432e+001   1.0000000e+000   0.0000000e+000   0.0000000e+000   0.0000000e+000   0.0000000e+000   0.0000000e+000   0.0000000e+000   0.0000000e+000   0.0000000e+000   0.0000000e+000   0.0000000e+000   0.0000000e+000   0.0000000e+000   0.0000000e+000   0.0000000e+000   0.0000000e+000   0.0000000e+000   0.0000000e+000   0.0000000e+000   0.0000000e+000
 -3.9035617e+001   1.0000000e+000   0.0000000e+000   0.0000000e+000   0.0000000e+000   0.0000000e+000   0.0000000e+000   0.0000000e+000   0.0000000e+000   0.0000000e+000   0.0000000e+000   0.0000000e+000   0.0000000e+000   0.0000000e+000   0.0000000e+000   0.0000000e+000   0.0000000e+000   0.0000000e+000   0.0000000e+000   0.0000000e+000   0.0000000e+000
 -3.8579599e+001   1.0000000e+000   0.0000000e+000   0.0000000e+000   0.0000000e+000   0.0000000e+000   0.0000000e+000   0.0000000e+000   0.0000000e+000   0.0000000e+000   0.0000000e+000   0.0000000e+000   0.0000000e+000   0.0000000e+000   0.0000000e+000   0.0000000e+000   0.0000000e+000   0.0000000e+000   0.0000000e+000   0.0000000e+000   0.0000000e+000
 -3.8214784e+001   1.0000000e+000   0.0000000e+000   0.0000000e+000   0.0000000e+000   0.0000000e+000   0.0000000e+000   0.0000000e+000   0.0000000e+000   0.0000000e+000   0.0000000e+000   0.0000000e+000   0.0000000e+000   0.0000000e+000   0.0000000e+000   0.0000000e+000   0.0000000e+000   0.0000000e+000   0.0000000e+000   0.0000000e+000   0.0000000e+000
 -3.7758765e+001   1.0000000e+000   0.0000000e+000   0.0000000e+000   0.0000000e+000   0.0000000e+000   0.0000000e+000   0.0000000e+000   0.0000000e+000   0.0000000e+000   0.0000000e+000   0.0000000e+000   0.0000000e+000   0.0000000e+000   0.0000000e+000   0.0000000e+000   0.0000000e+000   0.0000000e+000   0.0000000e+000   0.0000000e+000   0.0000000e+000
 -3.7393951e+001   1.0000000e+000   0.0000000e+000   0.0000000e+000   0.0000000e+000   0.0000000e+000   0.0000000e+000   0.0000000e+000   0.0000000e+000   0.0000000e+000   0.0000000e+000   0.0000000e+000   0.0000000e+000   0.0000000e+000   0.0000000e+000   0.0000000e+000   0.0000000e+000   0.0000000e+000   0.0000000e+000   0.0000000e+000   0.0000000e+000
 -3.6937932e+001   1.0000000e+000   0.0000000e+000   0.0000000e+000   0.0000000e+000   0.0000000e+000   0.0000000e+000   0.0000000e+000   0.0000000e+000   0.0000000e+000   0.0000000e+000   0.0000000e+000   0.0000000e+000   0.0000000e+000   0.0000000e+000   0.0000000e+000   0.0000000e+000   0.0000000e+000   0.0000000e+000   0.0000000e+000   0.0000000e+000
 -3.6573117e+001   1.0000000e+000   0.0000000e+000   0.0000000e+000   0.0000000e+000   0.0000000e+000   0.0000000e+000   0.0000000e+000   0.0000000e+000   0.0000000e+000   0.0000000e+000   0.0000000e+000   0.0000000e+000   0.0000000e+000   0.0000000e+000   0.0000000e+000   0.0000000e+000   0.0000000e+000   0.0000000e+000   0.0000000e+000   0.0000000e+000
 -3.6117099e+001   1.0000000e+000   0.0000000e+000   0.0000000e+000   0.0000000e+000   0.0000000e+000   0.0000000e+000   0.0000000e+000   0.0000000e+000   0.0000000e+000   0.0000000e+000   0.0000000e+000   0.0000000e+000   0.0000000e+000   0.0000000e+000   0.0000000e+000   0.0000000e+000   0.0000000e+000   0.0000000e+000   0.0000000e+000   0.0000000e+000
 -3.5752284e+001   1.0000000e+000   0.0000000e+000   0.0000000e+000   0.0000000e+000   0.0000000e+000   0.0000000e+000   0.0000000e+000   0.0000000e+000   0.0000000e+000   0.0000000e+000   0.0000000e+000   0.0000000e+000   0.0000000e+000   0.0000000e+000   0.0000000e+000   0.0000000e+000   0.0000000e+000   0.0000000e+000   0.0000000e+000   0.0000000e+000
 -3.5460432e+001   1.0000000e+000   0.0000000e+000   0.0000000e+000   0.0000000e+000   0.0000000e+000   0.0000000e+000   0.0000000e+000   0.0000000e+000   0.0000000e+000   0.0000000e+000   0.0000000e+000   0.0000000e+000   0.0000000e+000   0.0000000e+000   0.0000000e+000   0.0000000e+000   0.0000000e+000   0.0000000e+000   0.0000000e+000   0.0000000e+000
 -3.5095617e+001   1.0000000e+000   0.0000000e+000   0.0000000e+000   0.0000000e+000   0.0000000e+000   0.0000000e+000   0.0000000e+000   0.0000000e+000   0.0000000e+000   0.0000000e+000   0.0000000e+000   0.0000000e+000   0.0000000e+000   0.0000000e+000   0.0000000e+000   0.0000000e+000   0.0000000e+000   0.0000000e+000   0.0000000e+000   0.0000000e+000
 -3.4803765e+001   1.0000000e+000   0.0000000e+000   0.0000000e+000   0.0000000e+000   0.0000000e+000   0.0000000e+000   0.0000000e+000   0.0000000e+000   0.0000000e+000   0.0000000e+000   0.0000000e+000   0.0000000e+000   0.0000000e+000   0.0000000e+000   0.0000000e+000   0.0000000e+000   0.0000000e+000   0.0000000e+000   0.0000000e+000   0.0000000e+000
 -3.4438950e+001   1.0000000e+000   0.0000000e+000   0.0000000e+000   0.0000000e+000   0.0000000e+000   0.0000000e+000   0.0000000e+000   0.0000000e+000   0.0000000e+000   0.0000000e+000   0.0000000e+000   0.0000000e+000   0.0000000e+000   0.0000000e+000   0.0000000e+000   0.0000000e+000   0.0000000e+000   0.0000000e+000   0.0000000e+000   0.0000000e+000
 -3.4147099e+001   1.0000000e+000   0.0000000e+000   0.0000000e+000   0.0000000e+000   0.0000000e+000   0.0000000e+000   0.0000000e+000   0.0000000e+000   0.0000000e+000   0.0000000e+000   0.0000000e+000   0.0000000e+000   0.0000000e+000   0.0000000e+000   0.0000000e+000   0.0000000e+000   0.0000000e+000   0.0000000e+000   0.0000000e+000   0.0000000e+000
 -3.3782284e+001   1.0000000e+000   0.0000000e+000   0.0000000e+000   0.0000000e+000   0.0000000e+000   0.0000000e+000   0.0000000e+000   0.0000000e+000   0.0000000e+000   0.0000000e+000   0.0000000e+000   0.0000000e+000   0.0000000e+000   0.0000000e+000   0.0000000e+000   0.0000000e+000   0.0000000e+000   0.0000000e+000   0.0000000e+000   0.0000000e+000
 -3.3490432e+001   1.0000000e+000   0.0000000e+000   0.0000000e+000   0.0000000e+000   0.0000000e+000   0.0000000e+000   0.0000000e+000   0.0000000e+000   0.0000000e+000   0.0000000e+000   0.0000000e+000   0.0000000e+000   0.0000000e+000   0.0000000e+000   0.0000000e+000   0.0000000e+000   0.0000000e+000   0.0000000e+000   0.0000000e+000   0.0000000e+000
 -3.3125617e+001   1.0000000e+000   0.0000000e+000   0.0000000e+000   0.0000000e+000   0.0000000e+000   0.0000000e+000   0.0000000e+000   0.0000000e+000   0.0000000e+000   0.0000000e+000   0.0000000e+000   0.0000000e+000   0.0000000e+000   0.0000000e+000   0.0000000e+000   0.0000000e+000   0.0000000e+000   0.0000000e+000   0.0000000e+000   0.0000000e+000
 -3.2833765e+001   1.0000000e+000   0.0000000e+000   0.0000000e+000   0.0000000e+000   0.0000000e+000   0.0000000e+000   0.0000000e+000   0.0000000e+000   0.0000000e+000   0.0000000e+000   0.0000000e+000   0.0000000e+000   0.0000000e+000   0.0000000e+000   0.0000000e+000   0.0000000e+000   0.0000000e+000   0.0000000e+000   0.0000000e+000   0.0000000e+000
 -3.2468950e+001   1.0000000e+000   0.0000000e+000   0.0000000e+000   0.0000000e+000   0.0000000e+000   0.0000000e+000   0.0000000e+000   0.0000000e+000   0.0000000e+000   0.0000000e+000   0.0000000e+000   0.0000000e+000   0.0000000e+000   0.0000000e+000   0.0000000e+000   0.0000000e+000   0.0000000e+000   0.0000000e+000   0.0000000e+000   0.0000000e+000
 -3.2177098e+001   1.0000000e+000   0.0000000e+000   0.0000000e+000   0.0000000e+000   0.0000000e+000   0.0000000e+000   0.0000000e+000   0.0000000e+000   0.0000000e+000   0.0000000e+000   0.0000000e+000   0.0000000e+000   0.0000000e+000   0.0000000e+000   0.0000000e+000   0.0000000e+000   0.0000000e+000   0.0000000e+000   0.0000000e+000   0.0000000e+000
 -3.1812284e+001   1.0000000e+000   0.0000000e+000   0.0000000e+000   0.0000000e+000   0.0000000e+000   0.0000000e+000   0.0000000e+000   0.0000000e+000   0.0000000e+000   0.0000000e+000   0.0000000e+000   0.0000000e+000   0.0000000e+000   0.0000000e+000   0.0000000e+000   0.0000000e+000   0.0000000e+000   0.0000000e+000   0.0000000e+000   0.0000000e+000
 -3.1520432e+001   1.0000000e+000   0.0000000e+000   0.0000000e+000   0.0000000e+000   0.0000000e+000   0.0000000e+000   0.0000000e+000   0.0000000e+000   0.0000000e+000   0.0000000e+000   0.0000000e+000   0.0000000e+000   0.0000000e+000   0.0000000e+000   0.0000000e+000   0.0000000e+000   0.0000000e+000   0.0000000e+000   0.0000000e+000   0.0000000e+000
 -3.1155617e+001   1.0000000e+000   0.0000000e+000   0.0000000e+000   0.0000000e+000   0.0000000e+000   0.0000000e+000   0.0000000e+000   0.0000000e+000   0.0000000e+000   0.0000000e+000   0.0000000e+000   0.0000000e+000   0.0000000e+000   0.0000000e+000   0.0000000e+000   0.0000000e+000   0.0000000e+000   0.0000000e+000   0.0000000e+000   0.0000000e+000
 -3.0863765e+001   1.0000000e+000   0.0000000e+000   0.0000000e+000   0.0000000e+000   0.0000000e+000   0.0000000e+000   0.0000000e+000   0.0000000e+000   0.0000000e+000   0.0000000e+000   0.0000000e+000   0.0000000e+000   0.0000000e+000   0.0000000e+000   0.0000000e+000   0.0000000e+000   0.0000000e+000   0.0000000e+000   0.0000000e+000   0.0000000e+000
 -3.0498950e+001   1.0000000e+000   0.0000000e+000   0.0000000e+000   0.0000000e+000   0.0000000e+000   0.0000000e+000   0.0000000e+000   0.0000000e+000   0.0000000e+000   0.0000000e+000   0.0000000e+000   0.0000000e+000   0.0000000e+000   0.0000000e+000   0.0000000e+000   0.0000000e+000   0.0000000e+000   0.0000000e+000   0.0000000e+000   0.0000000e+000
 -3.0207098e+001   1.0000000e+000   0.0000000e+000   0.0000000e+000   0.0000000e+000   0.0000000e+000   0.0000000e+000   0.0000000e+000   0.0000000e+000   0.0000000e+000   0.0000000e+000   0.0000000e+000   0.0000000e+000   0.0000000e+000   0.0000000e+000   0.0000000e+000   0.0000000e+000   0.0000000e+000   0.0000000e+000   0.0000000e+000   0.0000000e+000
 -2.9842283e+001   1.0000000e+000   0.0000000e+000   0.0000000e+000   0.0000000e+000   0.0000000e+000   0.0000000e+000   0.0000000e+000   0.0000000e+000   0.0000000e+000   0.0000000e+000   0.0000000e+000   0.0000000e+000   0.0000000e+000   0.0000000e+000   0.0000000e+000   0.0000000e+000   0.0000000e+000   0.0000000e+000   0.0000000e+000   0.0000000e+000
 -2.9550432e+001   1.0000000e+000   0.0000000e+000   0.0000000e+000   0.0000000e+000   0.0000000e+000   0.0000000e+000   0.0000000e+000   0.0000000e+000   0.0000000e+000   0.0000000e+000   0.0000000e+000   0.0000000e+000   0.0000000e+000   0.0000000e+000   0.0000000e+000   0.0000000e+000   0.0000000e+000   0.0000000e+000   0.0000000e+000   0.0000000e+000
 -2.9185617e+001   1.0000000e+000   0.0000000e+000   0.0000000e+000   0.0000000e+000   0.0000000e+000   0.0000000e+000   0.0000000e+000   0.0000000e+000   0.0000000e+000   0.0000000e+000   0.0000000e+000   0.0000000e+000   0.0000000e+000   0.0000000e+000   0.0000000e+000   0.0000000e+000   0.0000000e+000   0.0000000e+000   0.0000000e+000   0.0000000e+000
 -2.8893765e+001   1.0000000e+000   0.0000000e+000   0.0000000e+000   0.0000000e+000   0.0000000e+000   0.0000000e+000   0.0000000e+000   0.0000000e+000   0.0000000e+000   0.0000000e+000   0.0000000e+000   0.0000000e+000   0.0000000e+000   0.0000000e+000   0.0000000e+000   0.0000000e+000   0.0000000e+000   0.0000000e+000   0.0000000e+000   0.0000000e+000
 -2.8528950e+001   1.0000000e+000   0.0000000e+000   0.0000000e+000   0.0000000e+000   0.0000000e+000   0.0000000e+000   0.0000000e+000   0.0000000e+000   0.0000000e+000   0.0000000e+000   0.0000000e+000   0.0000000e+000   0.0000000e+000   0.0000000e+000   0.0000000e+000   0.0000000e+000   0.0000000e+000   0.0000000e+000   0.0000000e+000   0.0000000e+000
 -2.8237098e+001   1.0000000e+000   0.0000000e+000   0.0000000e+000   0.0000000e+000   0.0000000e+000   0.0000000e+000   0.0000000e+000   0.0000000e+000   0.0000000e+000   0.0000000e+000   0.0000000e+000   0.0000000e+000   0.0000000e+000   0.0000000e+000   0.0000000e+000   0.0000000e+000   0.0000000e+000   0.0000000e+000   0.0000000e+000   0.0000000e+000
 -2.7872283e+001   1.0000000e+000   0.0000000e+000   0.0000000e+000   0.0000000e+000   0.0000000e+000   0.0000000e+000   0.0000000e+000   0.0000000e+000   0.0000000e+000   0.0000000e+000   0.0000000e+000   0.0000000e+000   0.0000000e+000   0.0000000e+000   0.0000000e+000   0.0000000e+000   0.0000000e+000   0.0000000e+000   0.0000000e+000   0.0000000e+000
 -2.7580431e+001   1.0000000e+000   0.0000000e+000   0.0000000e+000   0.0000000e+000   0.0000000e+000   0.0000000e+000   0.0000000e+000   0.0000000e+000   0.0000000e+000   0.0000000e+000   0.0000000e+000   0.0000000e+000   0.0000000e+000   0.0000000e+000   0.0000000e+000   0.0000000e+000   0.0000000e+000   0.0000000e+000   0.0000000e+000   0.0000000e+000
 -2.7215617e+001   1.0000000e+000   0.0000000e+000   0.0000000e+000   0.0000000e+000   0.0000000e+000   0.0000000e+000   0.0000000e+000   0.0000000e+000   0.0000000e+000   0.0000000e+000   0.0000000e+000   0.0000000e+000   0.0000000e+000   0.0000000e+000   0.0000000e+000   0.0000000e+000   0.0000000e+000   0.0000000e+000   0.0000000e+000   0.0000000e+000
 -2.6923765e+001   1.0000000e+000   0.0000000e+000   0.0000000e+000   0.0000000e+000   0.0000000e+000   0.0000000e+000   0.0000000e+000   0.0000000e+000   0.0000000e+000   0.0000000e+000   0.0000000e+000   0.0000000e+000   0.0000000e+000   0.0000000e+000   0.0000000e+000   0.0000000e+000   0.0000000e+000   0.0000000e+000   0.0000000e+000   0.0000000e+000
 -2.6558950e+001   1.0000000e+000   0.0000000e+000   0.0000000e+000   0.0000000e+000   0.0000000e+000   0.0000000e+000   0.0000000e+000   0.0000000e+000   0.0000000e+000   0.0000000e+000   0.0000000e+000   0.0000000e+000   0.0000000e+000   0.0000000e+000   0.0000000e+000   0.0000000e+000   0.0000000e+000   0.0000000e+000   0.0000000e+000   0.0000000e+000
 -2.6267098e+001   1.0000000e+000   0.0000000e+000   0.0000000e+000   0.0000000e+000   0.0000000e+000   0.0000000e+000   0.0000000e+000   0.0000000e+000   0.0000000e+000   0.0000000e+000   0.0000000e+000   0.0000000e+000   0.0000000e+000   0.0000000e+000   0.0000000e+000   0.0000000e+000   0.0000000e+000   0.0000000e+000   0.0000000e+000   0.0000000e+000
 -2.5902283e+001   1.0000000e+000   0.0000000e+000   0.0000000e+000   0.0000000e+000   0.0000000e+000   0.0000000e+000   0.0000000e+000   0.0000000e+000   0.0000000e+000   0.0000000e+000   0.0000000e+000   0.0000000e+000   0.0000000e+000   0.0000000e+000   0.0000000e+000   0.0000000e+000   0.0000000e+000   0.0000000e+000   0.0000000e+000   0.0000000e+000
 -2.5610431e+001   1.0000000e+000   0.0000000e+000   0.0000000e+000   0.0000000e+000   0.0000000e+000   0.0000000e+000   0.0000000e+000   0.0000000e+000   0.0000000e+000   0.0000000e+000   0.0000000e+000   0.0000000e+000   0.0000000e+000   0.0000000e+000   0.0000000e+000   0.0000000e+000   0.0000000e+000   0.0000000e+000   0.0000000e+000   0.0000000e+000
 -2.5245616e+001   1.0000000e+000   0.0000000e+000   0.0000000e+000   0.0000000e+000   0.0000000e+000   0.0000000e+000   0.0000000e+000   0.0000000e+000   0.0000000e+000   0.0000000e+000   0.0000000e+000   0.0000000e+000   0.0000000e+000   0.0000000e+000   0.0000000e+000   0.0000000e+000   0.0000000e+000   0.0000000e+000   0.0000000e+000   0.0000000e+000
 -2.4953765e+001   1.0000000e+000   0.0000000e+000   0.0000000e+000   0.0000000e+000   0.0000000e+000   0.0000000e+000   0.0000000e+000   0.0000000e+000   0.0000000e+000   0.0000000e+000   0.0000000e+000   0.0000000e+000   0.0000000e+000   0.0000000e+000   0.0000000e+000   0.0000000e+000   0.0000000e+000   0.0000000e+000   0.0000000e+000   0.0000000e+000
 -2.4588950e+001   1.0000000e+000   0.0000000e+000   0.0000000e+000   0.0000000e+000   0.0000000e+000   0.0000000e+000   0.0000000e+000   0.0000000e+000   0.0000000e+000   0.0000000e+000   0.0000000e+000   0.0000000e+000   0.0000000e+000   0.0000000e+000   0.0000000e+000   0.0000000e+000   0.0000000e+000   0.0000000e+000   0.0000000e+000   0.0000000e+000
 -2.4297098e+001   1.0000000e+000   0.0000000e+000   0.0000000e+000   0.0000000e+000   0.0000000e+000   0.0000000e+000   0.0000000e+000   0.0000000e+000   0.0000000e+000   0.0000000e+000   0.0000000e+000   0.0000000e+000   0.0000000e+000   0.0000000e+000   0.0000000e+000   0.0000000e+000   0.0000000e+000   0.0000000e+000   0.0000000e+000   0.0000000e+000
 -2.3932283e+001   1.0000000e+000   0.0000000e+000   0.0000000e+000   0.0000000e+000   0.0000000e+000   0.0000000e+000   0.0000000e+000   0.0000000e+000   0.0000000e+000   0.0000000e+000   0.0000000e+000   0.0000000e+000   0.0000000e+000   0.0000000e+000   0.0000000e+000   0.0000000e+000   0.0000000e+000   0.0000000e+000   0.0000000e+000   0.0000000e+000
 -2.3640431e+001   1.0000000e+000   0.0000000e+000   0.0000000e+000   0.0000000e+000   0.0000000e+000   0.0000000e+000   0.0000000e+000   0.0000000e+000   0.0000000e+000   0.0000000e+000   0.0000000e+000   0.0000000e+000   0.0000000e+000   0.0000000e+000   0.0000000e+000   0.0000000e+000   0.0000000e+000   0.0000000e+000   0.0000000e+000   0.0000000e+000
 -2.3275616e+001   1.0000000e+000   0.0000000e+000   0.0000000e+000   0.0000000e+000   0.0000000e+000   0.0000000e+000   0.0000000e+000   0.0000000e+000   0.0000000e+000   0.0000000e+000   0.0000000e+000   0.0000000e+000   0.0000000e+000   0.0000000e+000   0.0000000e+000   0.0000000e+000   0.0000000e+000   0.0000000e+000   0.0000000e+000   0.0000000e+000
 -2.2983764e+001   1.0000000e+000   0.0000000e+000   0.0000000e+000   0.0000000e+000   0.0000000e+000   0.0000000e+000   0.0000000e+000   0.0000000e+000   0.0000000e+000   0.0000000e+000   0.0000000e+000   0.0000000e+000   0.0000000e+000   0.0000000e+000   0.0000000e+000   0.0000000e+000   0.0000000e+000   0.0000000e+000   0.0000000e+000   0.0000000e+000
 -2.2618950e+001   1.0000000e+000   0.0000000e+000   0.0000000e+000   0.0000000e+000   0.0000000e+000   0.0000000e+000   0.0000000e+000   0.0000000e+000   0.0000000e+000   0.0000000e+000   0.0000000e+000   0.0000000e+000   0.0000000e+000   0.0000000e+000   0.0000000e+000   0.0000000e+000   0.0000000e+000   0.0000000e+000   0.0000000e+000   0.0000000e+000
 -2.2327098e+001   1.0000000e+000   0.0000000e+000   0.0000000e+000   0.0000000e+000   0.0000000e+000   0.0000000e+000   0.0000000e+000   0.0000000e+000   0.0000000e+000   0.0000000e+000   0.0000000e+000   0.0000000e+000   0.0000000e+000   0.0000000e+000   0.0000000e+000   0.0000000e+000   0.0000000e+000   0.0000000e+000   0.0000000e+000   0.0000000e+000
 -2.1962283e+001   1.0000000e+000   0.0000000e+000   0.0000000e+000   0.0000000e+000   0.0000000e+000   0.0000000e+000   0.0000000e+000   0.0000000e+000   0.0000000e+000   0.0000000e+000   0.0000000e+000   0.0000000e+000   0.0000000e+000   0.0000000e+000   0.0000000e+000   0.0000000e+000   0.0000000e+000   0.0000000e+000   0.0000000e+000   0.0000000e+000
 -2.1670431e+001   1.0000000e+000   0.0000000e+000   0.0000000e+000   0.0000000e+000   0.0000000e+000   0.0000000e+000   0.0000000e+000   0.0000000e+000   0.0000000e+000   0.0000000e+000   0.0000000e+000   0.0000000e+000   0.0000000e+000   0.0000000e+000   0.0000000e+000   0.0000000e+000   0.0000000e+000   0.0000000e+000   0.0000000e+000   0.0000000e+000
 -2.1305616e+001   1.0000000e+000   0.0000000e+000   0.0000000e+000   0.0000000e+000   0.0000000e+000   0.0000000e+000   0.0000000e+000   0.0000000e+000   0.0000000e+000   0.0000000e+000   0.0000000e+000   0.0000000e+000   0.0000000e+000   0.0000000e+000   0.0000000e+000   0.0000000e+000   0.0000000e+000   0.0000000e+000   0.0000000e+000   0.0000000e+000
 -2.1013764e+001   1.0000000e+000   0.0000000e+000   0.0000000e+000   0.0000000e+000   0.0000000e+000   0.0000000e+000   0.0000000e+000   0.0000000e+000   0.0000000e+000   0.0000000e+000   0.0000000e+000   0.0000000e+000   0.0000000e+000   0.0000000e+000   0.0000000e+000   0.0000000e+000   0.0000000e+000   0.0000000e+000   0.0000000e+000   0.0000000e+000
 -2.0780283e+001   1.0000000e+000   0.0000000e+000   0.0000000e+000   0.0000000e+000   0.0000000e+000   0.0000000e+000   0.0000000e+000   0.0000000e+000   0.0000000e+000   0.0000000e+000   0.0000000e+000   0.0000000e+000   0.0000000e+000   0.0000000e+000   0.0000000e+000   0.0000000e+000   0.0000000e+000   0.0000000e+000   0.0000000e+000   0.0000000e+000
 -2.0488431e+001   1.0000000e+000   0.0000000e+000   0.0000000e+000   0.0000000e+000   0.0000000e+000   0.0000000e+000   0.0000000e+000   0.0000000e+000   0.0000000e+000   0.0000000e+000   0.0000000e+000   0.0000000e+000   0.0000000e+000   0.0000000e+000   0.0000000e+000   0.0000000e+000   0.0000000e+000   0.0000000e+000   0.0000000e+000   0.0000000e+000
 -2.0123616e+001   1.0000000e+000   0.0000000e+000   0.0000000e+000   0.0000000e+000   0.0000000e+000   0.0000000e+000   0.0000000e+000   0.0000000e+000   0.0000000e+000   0.0000000e+000   0.0000000e+000   0.0000000e+000   0.0000000e+000   0.0000000e+000   0.0000000e+000   0.0000000e+000   0.0000000e+000   0.0000000e+000   0.0000000e+000   0.0000000e+000
 -1.9831764e+001   1.0000000e+000   0.0000000e+000   0.0000000e+000   0.0000000e+000   0.0000000e+000   0.0000000e+000   0.0000000e+000   0.0000000e+000   0.0000000e+000   0.0000000e+000   0.0000000e+000   0.0000000e+000   0.0000000e+000   0.0000000e+000   0.0000000e+000   0.0000000e+000   0.0000000e+000   0.0000000e+000   0.0000000e+000   0.0000000e+000
 -1.9750189e+001   1.0000000e+000   0.0000000e+000   0.0000000e+000   0.0000000e+000   0.0000000e+000   0.0000000e+000   0.0000000e+000   0.0000000e+000   0.0000000e+000   0.0000000e+000   0.0000000e+000   0.0000000e+000   0.0000000e+000   0.0000000e+000   0.0000000e+000   0.0000000e+000   0.0000000e+000   0.0000000e+000   0.0000000e+000   0.0000000e+000
 -1.9684928e+001   1.0000000e+000   0.0000000e+000   0.0000000e+000   0.0000000e+000   0.0000000e+000   0.0000000e+000   0.0000000e+000   0.0000000e+000   0.0000000e+000   0.0000000e+000   0.0000000e+000   0.0000000e+000   0.0000000e+000   0.0000000e+000   0.0000000e+000   0.0000000e+000   0.0000000e+000   0.0000000e+000   0.0000000e+000   0.0000000e+000
 -1.9538093e+001   1.0000000e+000   0.0000000e+000   0.0000000e+000   0.0000000e+000   0.0000000e+000   0.0000000e+000   0.0000000e+000   0.0000000e+000   0.0000000e+000   0.0000000e+000   0.0000000e+000   0.0000000e+000   0.0000000e+000   0.0000000e+000   0.0000000e+000   0.0000000e+000   0.0000000e+000   0.0000000e+000   0.0000000e+000   0.0000000e+000
 -1.9456517e+001   1.0000000e+000   0.0000000e+000   0.0000000e+000   0.0000000e+000   0.0000000e+000   0.0000000e+000   0.0000000e+000   0.0000000e+000   0.0000000e+000   0.0000000e+000   0.0000000e+000   0.0000000e+000   0.0000000e+000   0.0000000e+000   0.0000000e+000   0.0000000e+000   0.0000000e+000   0.0000000e+000   0.0000000e+000   0.0000000e+000
 -1.9354548e+001   1.0000000e+000   0.0000000e+000   0.0000000e+000   0.0000000e+000   0.0000000e+000   0.0000000e+000   0.0000000e+000   0.0000000e+000   0.0000000e+000   0.0000000e+000   0.0000000e+000   0.0000000e+000   0.0000000e+000   0.0000000e+000   0.0000000e+000   0.0000000e+000   0.0000000e+000   0.0000000e+000   0.0000000e+000   0.0000000e+000
 -1.9282851e+001   1.0000000e+000   0.0000000e+000   0.0000000e+000   0.0000000e+000   0.0000000e+000   0.0000000e+000   0.0000000e+000   0.0000000e+000   0.0000000e+000   0.0000000e+000   0.0000000e+000   0.0000000e+000   0.0000000e+000   0.0000000e+000   0.0000000e+000   0.0000000e+000   0.0000000e+000   0.0000000e+000   0.0000000e+000   0.0000000e+000
 -1.9170824e+001   1.0000000e+000   0.0000000e+000   0.0000000e+000   0.0000000e+000   0.0000000e+000   0.0000000e+000   0.0000000e+000   0.0000000e+000   0.0000000e+000   0.0000000e+000   0.0000000e+000   0.0000000e+000   0.0000000e+000   0.0000000e+000   0.0000000e+000   0.0000000e+000   0.0000000e+000   0.0000000e+000   0.0000000e+000   0.0000000e+000
 -1.9093028e+001   1.0000000e+000   0.0000000e+000   0.0000000e+000   0.0000000e+000   0.0000000e+000   0.0000000e+000   0.0000000e+000   0.0000000e+000   0.0000000e+000   0.0000000e+000   0.0000000e+000   0.0000000e+000   0.0000000e+000   0.0000000e+000   0.0000000e+000   0.0000000e+000   0.0000000e+000   0.0000000e+000   0.0000000e+000   0.0000000e+000
 -1.8952994e+001   1.0000000e+000   0.0000000e+000   0.0000000e+000   0.0000000e+000   0.0000000e+000   0.0000000e+000   0.0000000e+000   0.0000000e+000   0.0000000e+000   0.0000000e+000   0.0000000e+000   0.0000000e+000   0.0000000e+000   0.0000000e+000   0.0000000e+000   0.0000000e+000   0.0000000e+000   0.0000000e+000   0.0000000e+000   0.0000000e+000
 -1.8855749e+001   1.0000000e+000   0.0000000e+000   0.0000000e+000   0.0000000e+000   0.0000000e+000   0.0000000e+000   0.0000000e+000   0.0000000e+000   0.0000000e+000   0.0000000e+000   0.0000000e+000   0.0000000e+000   0.0000000e+000   0.0000000e+000   0.0000000e+000   0.0000000e+000   0.0000000e+000   0.0000000e+000   0.0000000e+000   0.0000000e+000
 -1.8734192e+001   1.0000000e+000   0.0000000e+000   0.0000000e+000   0.0000000e+000   0.0000000e+000   0.0000000e+000   0.0000000e+000   0.0000000e+000   0.0000000e+000   0.0000000e+000   0.0000000e+000   0.0000000e+000   0.0000000e+000   0.0000000e+000   0.0000000e+000   0.0000000e+000   0.0000000e+000   0.0000000e+000   0.0000000e+000   0.0000000e+000
 -1.8585949e+001   1.0000000e+000   0.0000000e+000   0.0000000e+000   0.0000000e+000   0.0000000e+000   0.0000000e+000   0.0000000e+000   0.0000000e+000   0.0000000e+000   0.0000000e+000   0.0000000e+000   0.0000000e+000   0.0000000e+000   0.0000000e+000   0.0000000e+000   0.0000000e+000   0.0000000e+000   0.0000000e+000   0.0000000e+000   0.0000000e+000
 -1.8351945e+001   1.0000000e+000   0.0000000e+000   0.0000000e+000   0.0000000e+000   0.0000000e+000   0.0000000e+000   0.0000000e+000   0.0000000e+000   0.0000000e+000   0.0000000e+000   0.0000000e+000   0.0000000e+000   0.0000000e+000   0.0000000e+000   0.0000000e+000   0.0000000e+000   0.0000000e+000   0.0000000e+000   0.0000000e+000   0.0000000e+000
 -1.8233502e+001   1.0000000e+000   0.0000000e+000   0.0000000e+000   0.0000000e+000   0.0000000e+000   0.0000000e+000   0.0000000e+000   0.0000000e+000   0.0000000e+000   0.0000000e+000   0.0000000e+000   0.0000000e+000   0.0000000e+000   0.0000000e+000   0.0000000e+000   0.0000000e+000   0.0000000e+000   0.0000000e+000   0.0000000e+000   0.0000000e+000
 -1.8085724e+001   1.0000000e+000   0.0000000e+000   0.0000000e+000   0.0000000e+000   0.0000000e+000   0.0000000e+000   0.0000000e+000   0.0000000e+000   0.0000000e+000   0.0000000e+000   0.0000000e+000   0.0000000e+000   0.0000000e+000   0.0000000e+000   0.0000000e+000   0.0000000e+000   0.0000000e+000   0.0000000e+000   0.0000000e+000   0.0000000e+000
 -1.7967503e+001   1.0000000e+000   0.0000000e+000   0.0000000e+000   0.0000000e+000   0.0000000e+000   0.0000000e+000   0.0000000e+000   0.0000000e+000   0.0000000e+000   0.0000000e+000   0.0000000e+000   0.0000000e+000   0.0000000e+000   0.0000000e+000   0.0000000e+000   0.0000000e+000   0.0000000e+000   0.0000000e+000   0.0000000e+000   0.0000000e+000
 -1.7819970e+001   1.0000000e+000   0.0000000e+000   0.0000000e+000   0.0000000e+000   0.0000000e+000   0.0000000e+000   0.0000000e+000   0.0000000e+000   0.0000000e+000   0.0000000e+000   0.0000000e+000   0.0000000e+000   0.0000000e+000   0.0000000e+000   0.0000000e+000   0.0000000e+000   0.0000000e+000   0.0000000e+000   0.0000000e+000   0.0000000e+000
 -1.7701944e+001   1.0000000e+000   0.0000000e+000   0.0000000e+000   0.0000000e+000   0.0000000e+000   0.0000000e+000   0.0000000e+000   0.0000000e+000   0.0000000e+000   0.0000000e+000   0.0000000e+000   0.0000000e+000   0.0000000e+000   0.0000000e+000   0.0000000e+000   0.0000000e+000   0.0000000e+000   0.0000000e+000   0.0000000e+000   0.0000000e+000
 -1.7559019e+001   1.0000000e+000   0.0000000e+000   0.0000000e+000   0.0000000e+000   0.0000000e+000   0.0000000e+000   0.0000000e+000   0.0000000e+000   0.0000000e+000   0.0000000e+000   0.0000000e+000   0.0000000e+000   0.0000000e+000   0.0000000e+000   0.0000000e+000   0.0000000e+000   0.0000000e+000   0.0000000e+000   0.0000000e+000   0.0000000e+000
 -1.7444679e+001   1.0000000e+000   0.0000000e+000   0.0000000e+000   0.0000000e+000   0.0000000e+000   0.0000000e+000   0.0000000e+000   0.0000000e+000   0.0000000e+000   0.0000000e+000   0.0000000e+000   0.0000000e+000   0.0000000e+000   0.0000000e+000   0.0000000e+000   0.0000000e+000   0.0000000e+000   0.0000000e+000   0.0000000e+000   0.0000000e+000
 -1.7340096e+001   1.0000000e+000   0.0000000e+000   0.0000000e+000   0.0000000e+000   0.0000000e+000   0.0000000e+000   0.0000000e+000   0.0000000e+000   0.0000000e+000   0.0000000e+000   0.0000000e+000   0.0000000e+000   0.0000000e+000   0.0000000e+000   0.0000000e+000   0.0000000e+000   0.0000000e+000   0.0000000e+000   0.0000000e+000   0.0000000e+000
 -1.7246862e+001   1.0000000e+000   0.0000000e+000   0.0000000e+000   0.0000000e+000   0.0000000e+000   0.0000000e+000   0.0000000e+000   0.0000000e+000   0.0000000e+000   0.0000000e+000   0.0000000e+000   0.0000000e+000   0.0000000e+000   0.0000000e+000   0.0000000e+000   0.0000000e+000   0.0000000e+000   0.0000000e+000   0.0000000e+000   0.0000000e+000
 -1.7155794e+001   1.0000000e+000   0.0000000e+000   0.0000000e+000   0.0000000e+000   0.0000000e+000   0.0000000e+000   0.0000000e+000   0.0000000e+000   0.0000000e+000   0.0000000e+000   0.0000000e+000   0.0000000e+000   0.0000000e+000   0.0000000e+000   0.0000000e+000   0.0000000e+000   0.0000000e+000   0.0000000e+000   0.0000000e+000   0.0000000e+000
 -1.7062863e+001   1.0000000e+000   0.0000000e+000   0.0000000e+000   0.0000000e+000   0.0000000e+000   0.0000000e+000   0.0000000e+000   0.0000000e+000   0.0000000e+000   0.0000000e+000   0.0000000e+000   0.0000000e+000   0.0000000e+000   0.0000000e+000   0.0000000e+000   0.0000000e+000   0.0000000e+000   0.0000000e+000   0.0000000e+000   0.0000000e+000
 -1.6900617e+001   1.0000000e+000   0.0000000e+000   0.0000000e+000   0.0000000e+000   0.0000000e+000   0.0000000e+000   0.0000000e+000   0.0000000e+000   0.0000000e+000   0.0000000e+000   0.0000000e+000   0.0000000e+000   0.0000000e+000   0.0000000e+000   0.0000000e+000   0.0000000e+000   0.0000000e+000   0.0000000e+000   0.0000000e+000   0.0000000e+000
 -1.6796688e+001   1.0000000e+000   0.0000000e+000   0.0000000e+000   0.0000000e+000   0.0000000e+000   0.0000000e+000   0.0000000e+000   0.0000000e+000   0.0000000e+000   0.0000000e+000   0.0000000e+000   0.0000000e+000   0.0000000e+000   0.0000000e+000   0.0000000e+000   0.0000000e+000   0.0000000e+000   0.0000000e+000   0.0000000e+000   0.0000000e+000
 -1.6685624e+001   1.0000000e+000   0.0000000e+000   0.0000000e+000   0.0000000e+000   0.0000000e+000   0.0000000e+000   0.0000000e+000   0.0000000e+000   0.0000000e+000   0.0000000e+000   0.0000000e+000   0.0000000e+000   0.0000000e+000   0.0000000e+000   0.0000000e+000   0.0000000e+000   0.0000000e+000   0.0000000e+000   0.0000000e+000   0.0000000e+000
 -1.6567494e+001   1.0000000e+000   0.0000000e+000   0.0000000e+000   0.0000000e+000   0.0000000e+000   0.0000000e+000   0.0000000e+000   0.0000000e+000   0.0000000e+000   0.0000000e+000   0.0000000e+000   0.0000000e+000   0.0000000e+000   0.0000000e+000   0.0000000e+000   0.0000000e+000   0.0000000e+000   0.0000000e+000   0.0000000e+000   0.0000000e+000
 -1.6466095e+001   1.0000000e+000   0.0000000e+000   0.0000000e+000   0.0000000e+000   0.0000000e+000   0.0000000e+000   0.0000000e+000   0.0000000e+000   0.0000000e+000   0.0000000e+000   0.0000000e+000   0.0000000e+000   0.0000000e+000   0.0000000e+000   0.0000000e+000   0.0000000e+000   0.0000000e+000   0.0000000e+000   0.0000000e+000   0.0000000e+000
 -1.6323501e+001   9.9996960e-001   3.0396104e-005   0.0000000e+000   0.0000000e+000   0.0000000e+000   0.0000000e+000   0.0000000e+000   0.0000000e+000   0.0000000e+000   0.0000000e+000   0.0000000e+000   0.0000000e+000   0.0000000e+000   0.0000000e+000   0.0000000e+000   0.0000000e+000   0.0000000e+000   0.0000000e+000   0.0000000e+000   0.0000000e+000
 -1.6260126e+001   9.9995380e-001   4.6202023e-005   0.0000000e+000   0.0000000e+000   0.0000000e+000   0.0000000e+000   0.0000000e+000   0.0000000e+000   0.0000000e+000   0.0000000e+000   0.0000000e+000   0.0000000e+000   0.0000000e+000   0.0000000e+000   0.0000000e+000   0.0000000e+000   0.0000000e+000   0.0000000e+000   0.0000000e+000   0.0000000e+000
 -1.6180908e+001   9.9990262e-001   9.7375966e-005   0.0000000e+000   0.0000000e+000   0.0000000e+000   0.0000000e+000   0.0000000e+000   0.0000000e+000   0.0000000e+000   0.0000000e+000   0.0000000e+000   0.0000000e+000   0.0000000e+000   0.0000000e+000   0.0000000e+000   0.0000000e+000   0.0000000e+000   0.0000000e+000   0.0000000e+000   0.0000000e+000
 -1.6081885e+001   9.9986066e-001   1.3934003e-004   0.0000000e+000   0.0000000e+000   0.0000000e+000   0.0000000e+000   0.0000000e+000   0.0000000e+000   0.0000000e+000   0.0000000e+000   0.0000000e+000   0.0000000e+000   0.0000000e+000   0.0000000e+000   0.0000000e+000   0.0000000e+000   0.0000000e+000   0.0000000e+000   0.0000000e+000   0.0000000e+000
 -1.5903643e+001   9.9971342e-001   2.0567974e-004   8.0901501e-005   0.0000000e+000   0.0000000e+000   0.0000000e+000   0.0000000e+000   0.0000000e+000   0.0000000e+000   0.0000000e+000   0.0000000e+000   0.0000000e+000   0.0000000e+000   0.0000000e+000   0.0000000e+000   0.0000000e+000   0.0000000e+000   0.0000000e+000   0.0000000e+000   0.0000000e+000
 -1.5824425e+001   9.9965588e-001   2.3594087e-004   9.1936666e-005   1.6240721e-005   0.0000000e+000   0.0000000e+000   0.0000000e+000   0.0000000e+000   0.0000000e+000   0.0000000e+000   0.0000000e+000   0.0000000e+000   0.0000000e+000   0.0000000e+000   0.0000000e+000   0.0000000e+000   0.0000000e+000   0.0000000e+000   0.0000000e+000   0.0000000e+000
 -1.5725401e+001   9.9959306e-001   2.3150907e-004   1.0252334e-004   7.2911855e-005   0.0000000e+000   0.0000000e+000   0.0000000e+000   0.0000000e+000   0.0000000e+000   0.0000000e+000   0.0000000e+000   0.0000000e+000   0.0000000e+000   0.0000000e+000   0.0000000e+000   0.0000000e+000   0.0000000e+000   0.0000000e+000   0.0000000e+000   0.0000000e+000
 -1.5601623e+001   9.9953719e-001   2.1072856e-004   1.4861392e-004   4.5609196e-005   5.7859506e-005   0.0000000e+000   0.0000000e+000   0.0000000e+000   0.0000000e+000   0.0000000e+000   0.0000000e+000   0.0000000e+000   0.0000000e+000   0.0000000e+000   0.0000000e+000   0.0000000e+000   0.0000000e+000   0.0000000e+000   0.0000000e+000   0.0000000e+000
 -1.5446899e+001   9.9943821e-001   2.1759924e-004   1.5688006e-004   8.3485077e-005   7.5903558e-005   2.7926595e-005   0.0000000e+000   0.0000000e+000   0.0000000e+000   0.0000000e+000   0.0000000e+000   0.0000000e+000   0.0000000e+000   0.0000000e+000   0.0000000e+000   0.0000000e+000   0.0000000e+000   0.0000000e+000   0.0000000e+000   0.0000000e+000
 -1.5323120e+001   9.9939001e-001   2.0627016e-004   1.3140100e-004   1.0584065e-004   1.1578331e-004   3.6204806e-005   1.4492718e-005   0.0000000e+000   0.0000000e+000   0.0000000e+000   0.0000000e+000   0.0000000e+000   0.0000000e+000   0.0000000e+000   0.0000000e+000   0.0000000e+000   0.0000000e+000   0.0000000e+000   0.0000000e+000   0.0000000e+000
 -1.5168396e+001   9.9928367e-001   2.8240282e-004   9.1889376e-005   1.5225619e-004   6.8012966e-005   9.2316278e-005   0.0000000e+000   2.9452399e-005   0.0000000e+000   0.0000000e+000   0.0000000e+000   0.0000000e+000   0.0000000e+000   0.0000000e+000   0.0000000e+000   0.0000000e+000   0.0000000e+000   0.0000000e+000   0.0000000e+000   0.0000000e+000
 -1.5053258e+001   9.9925120e-001   2.1792896e-004   1.3168637e-004   1.4020378e-004   1.2636732e-004   8.7989362e-005   1.5384078e-005   2.9243390e-005   0.0000000e+000   0.0000000e+000   0.0000000e+000   0.0000000e+000   0.0000000e+000   0.0000000e+000   0.0000000e+000   0.0000000e+000   0.0000000e+000   0.0000000e+000   0.0000000e+000   0.0000000e+000
 -1.4909336e+001   9.9917206e-001   2.3839741e-004   1.2848528e-004   1.3461027e-004   1.4725119e-004   1.1840872e-004   1.6493072e-005   2.9333475e-005   1.4965331e-005   0.0000000e+000   0.0000000e+000   0.0000000e+000   0.0000000e+000   0.0000000e+000   0.0000000e+000   0.0000000e+000   0.0000000e+000   0.0000000e+000   0.0000000e+000   0.0000000e+000
 -1.4749453e+001   9.9910697e-001   2.4901323e-004   1.2811598e-004   1.5009752e-004   1.4709412e-004   1.1163490e-004   6.0998864e-005   1.6007642e-005   3.0064832e-005   0.0000000e+000   0.0000000e+000   0.0000000e+000   0.0000000e+000   0.0000000e+000   0.0000000e+000   0.0000000e+000   0.0000000e+000   0.0000000e+000   0.0000000e+000   0.0000000e+000
 -1.4621546e+001   9.9902041e-001   2.7503235e-004   1.3584041e-004   1.2325317e-004   1.8160541e-004   1.3869375e-004   2.4925957e-005   7.0435058e-005   2.9806666e-005   0.0000000e+000   0.0000000e+000   0.0000000e+000   0.0000000e+000   0.0000000e+000   0.0000000e+000   0.0000000e+000   0.0000000e+000   0.0000000e+000   0.0000000e+000   0.0000000e+000
 -1.4519221e+001   9.9898726e-001   2.7946223e-004   1.0991542e-004   1.7592072e-004   1.0002514e-004   1.7438488e-004   6.5783793e-005   7.6702091e-005   3.0545362e-005   0.0000000e+000   0.0000000e+000   0.0000000e+000   0.0000000e+000   0.0000000e+000   0.0000000e+000   0.0000000e+000   0.0000000e+000   0.0000000e+000   0.0000000e+000   0.0000000e+000
 -1.4391314e+001   9.9891640e-001   2.8185973e-004   1.5451832e-004   9.8738489e-005   2.2314513e-004   9.4304099e-005   8.4176552e-005   9.2642302e-005   5.4215326e-005   0.0000000e+000   0.0000000e+000   0.0000000e+000   0.0000000e+000   0.0000000e+000   0.0000000e+000   0.0000000e+000   0.0000000e+000   0.0000000e+000   0.0000000e+000   0.0000000e+000
 -1.4288989e+001   9.9883362e-001   3.1884290e-004   1.6860734e-004   1.0735161e-004   1.8830465e-004   1.2801955e-004   6.6692969e-005   1.1852868e-004   5.4393786e-005   1.5638508e-005   0.0000000e+000   0.0000000e+000   0.0000000e+000   0.0000000e+000   0.0000000e+000   0.0000000e+000   0.0000000e+000   0.0000000e+000   0.0000000e+000   0.0000000e+000
 -1.4161083e+001   9.9874457e-001   3.8310782e-004   1.3021892e-004   1.1454907e-004   1.9839379e-004   1.0965671e-004   1.2631528e-004   9.9392024e-005   6.2021289e-005   3.1770230e-005   0.0000000e+000   0.0000000e+000   0.0000000e+000   0.0000000e+000   0.0000000e+000   0.0000000e+000   0.0000000e+000   0.0000000e+000   0.0000000e+000   0.0000000e+000
 -1.4058757e+001   9.9869844e-001   3.6067431e-004   1.8164485e-004   1.0767984e-004   1.5927777e-004   1.0820851e-004   1.6506086e-004   9.1871542e-005   8.7248259e-005   2.3662626e-005   1.6228492e-005   0.0000000e+000   0.0000000e+000   0.0000000e+000   0.0000000e+000   0.0000000e+000   0.0000000e+000   0.0000000e+000   0.0000000e+000   0.0000000e+000
 -1.3930851e+001   9.9862299e-001   4.1911325e-004   1.3432057e-004   1.5330142e-004   1.4580894e-004   1.2126366e-004   1.1105438e-004   1.2896515e-004   1.1525775e-004   3.1760791e-005   1.6162791e-005   0.0000000e+000   0.0000000e+000   0.0000000e+000   0.0000000e+000   0.0000000e+000   0.0000000e+000   0.0000000e+000   0.0000000e+000   0.0000000e+000
 -1.3828526e+001   9.9856219e-001   3.9793025e-004   2.0150306e-004   1.3300715e-004   9.9786213e-005   1.9318094e-004   7.1034735e-005   1.1989184e-004   1.5671654e-004   3.2173808e-005   3.2587329e-005   0.0000000e+000   0.0000000e+000   0.0000000e+000   0.0000000e+000   0.0000000e+000   0.0000000e+000   0.0000000e+000   0.0000000e+000   0.0000000e+000
 -1.3700619e+001   9.9843356e-001   5.0566544e-004   1.5143231e-004   1.8503557e-004   1.2438235e-004   9.8374184e-005   1.5895514e-004   8.8948133e-005   1.4521881e-004   7.5997143e-005   8.2353252e-006   2.4191844e-005   0.0000000e+000   0.0000000e+000   0.0000000e+000   0.0000000e+000   0.0000000e+000   0.0000000e+000   0.0000000e+000   0.0000000e+000
 -1.3598294e+001   9.9839947e-001   4.9239524e-004   1.7307534e-004   1.3492061e-004   1.8829503e-004   6.3264480e-005   1.5314104e-004   8.5437964e-005   1.9219075e-004   6.8872239e-005   1.6667753e-005   3.2268926e-005   0.0000000e+000   0.0000000e+000   0.0000000e+000   0.0000000e+000   0.0000000e+000   0.0000000e+000   0.0000000e+000   0.0000000e+000
 -1.3470387e+001   9.9833592e-001   4.3336998e-004   2.1232671e-004   1.9855391e-004   1.7403873e-004   6.1975409e-005   1.5549872e-004   1.0610929e-004   1.4537578e-004   9.3963811e-005   5.8653574e-005   2.4213497e-005   0.0000000e+000   0.0000000e+000   0.0000000e+000   0.0000000e+000   0.0000000e+000   0.0000000e+000   0.0000000e+000   0.0000000e+000
 -1.3368062e+001   9.9827502e-001   4.2047431e-004   2.5434552e-004   1.9010681e-004   1.4320433e-004   1.2819226e-004   1.2863338e-004   1.0184156e-004   1.5593973e-004   9.3653564e-005   8.3974687e-005   2.4614708e-005   0.0000000e+000   0.0000000e+000   0.0000000e+000   0.0000000e+000   0.0000000e+000   0.0000000e+000   0.0000000e+000   0.0000000e+000
 -1.3240156e+001   9.9818425e-001   4.1358436e-004   3.3137513e-004   1.9705629e-004   1.3286403e-004   1.1877941e-004   8.6111346e-005   1.2703245e-004   1.5417396e-004   1.1245849e-004   7.5358980e-005   6.6958506e-005   0.0000000e+000   0.0000000e+000   0.0000000e+000   0.0000000e+000   0.0000000e+000   0.0000000e+000   0.0000000e+000   0.0000000e+000
 -1.3137830e+001   9.9811399e-001   4.5099934e-004   2.8838243e-004   2.3306160e-004   1.3860358e-004   1.2136132e-004   1.2429582e-004   7.0024804e-005   1.7840405e-004   6.8198094e-005   1.2830076e-004   8.4379881e-005   0.0000000e+000   0.0000000e+000   0.0000000e+000   0.0000000e+000   0.0000000e+000   0.0000000e+000   0.0000000e+000   0.0000000e+000
 -1.3009924e+001   9.9806955e-001   4.7027530e-004   2.9385276e-004   1.9843386e-004   1.8781287e-004   4.3872452e-005   1.7961638e-004   1.2755417e-004   9.7057707e-005   1.2488019e-004   1.1389571e-004   7.5801852e-005   1.7394326e-005   0.0000000e+000   0.0000000e+000   0.0000000e+000   0.0000000e+000   0.0000000e+000   0.0000000e+000   0.0000000e+000
 -1.2852616e+001   9.9799462e-001   4.6497730e-004   2.9074286e-004   2.1173590e-004   2.5398774e-004   6.1475074e-005   1.0610143e-004   1.1872667e-004   1.3015016e-004   1.0854965e-004   8.6156432e-005   1.3771299e-004   3.5061464e-005   0.0000000e+000   0.0000000e+000   0.0000000e+000   0.0000000e+000   0.0000000e+000   0.0000000e+000   0.0000000e+000
 -1.2726770e+001   9.9784888e-001   5.5580817e-004   3.1174269e-004   1.7022912e-004   2.4332147e-004   1.6001791e-004   1.0172648e-004   1.0033375e-004   1.4575391e-004   5.1394872e-005   1.0341206e-004   1.3680884e-004   5.3259138e-005   1.7312995e-005   0.0000000e+000   0.0000000e+000   0.0000000e+000   0.0000000e+000   0.0000000e+000   0.0000000e+000
 -1.2626094e+001   9.9780070e-001   5.1237129e-004   3.7832867e-004   1.9204726e-004   1.8070819e-004   1.9205940e-004   1.0859436e-004   1.1957652e-004   1.4497194e-004   3.3466557e-005   1.1033596e-004   1.2009712e-004   7.1834657e-005   3.4909508e-005   0.0000000e+000   0.0000000e+000   0.0000000e+000   0.0000000e+000   0.0000000e+000   0.0000000e+000
 -1.2500248e+001   9.9778788e-001   4.4598685e-004   3.6407774e-004   2.8152042e-004   1.4409903e-004   1.6597952e-004   1.3937627e-004   1.2647330e-004   1.4737725e-004   4.3040169e-005   1.0953141e-004   1.1975526e-004   5.4061768e-005   7.0836657e-005   0.0000000e+000   0.0000000e+000   0.0000000e+000   0.0000000e+000   0.0000000e+000   0.0000000e+000
 -1.2342940e+001   9.9765410e-001   5.6097005e-004   3.0095208e-004   2.5700987e-004   1.9982407e-004   1.9199530e-004   1.2170576e-004   1.3264098e-004   1.1420658e-004   1.2846859e-004   1.0071384e-004   5.8922089e-005   1.0681715e-004   5.3375825e-005   1.8295911e-005   0.0000000e+000   0.0000000e+000   0.0000000e+000   0.0000000e+000   0.0000000e+000
 -1.2217095e+001   9.9756910e-001   6.2702975e-004   2.9227334e-004   2.6577171e-004   1.4672060e-004   2.0470963e-004   1.3717994e-004   1.5941683e-004   1.3144884e-004   5.6989297e-005   1.6260187e-004   5.0437192e-005   1.0643489e-004   7.1541379e-005   1.8348530e-005   0.0000000e+000   0.0000000e+000   0.0000000e+000   0.0000000e+000   0.0000000e+000
 -1.2116418e+001   9.9753043e-001   5.8424312e-004   3.2330606e-004   2.6111026e-004   1.6232619e-004   2.1893468e-004   1.5181045e-004   1.1868021e-004   1.3159872e-004   9.9840716e-005   1.3387467e-004   8.7713521e-005   8.8209685e-005   5.3164065e-005   3.6376191e-005   1.8383423e-005   0.0000000e+000   0.0000000e+000   0.0000000e+000   0.0000000e+000
 -1.1990572e+001   9.9744921e-001   5.9093763e-004   3.3768940e-004   2.9000172e-004   1.3259529e-004   2.4557683e-004   1.7713177e-004   1.1754951e-004   1.0621517e-004   9.0803610e-005   1.6778498e-004   7.9404075e-005   1.0708766e-004   5.3096378e-005   1.8008227e-005   3.6906920e-005   0.0000000e+000   0.0000000e+000   0.0000000e+000   0.0000000e+000
 -1.1833512e+001   9.9736043e-001   6.0296305e-004   3.6999449e-004   2.7230646e-004   1.8038333e-004   1.7323265e-004   1.7598728e-004   1.6445229e-004   1.2071449e-004   9.0746661e-005   1.6753709e-004   4.2663645e-005   1.3413956e-004   8.0565775e-005   2.6852278e-005   3.7027815e-005   0.0000000e+000   0.0000000e+000   0.0000000e+000   0.0000000e+000
 -1.1707864e+001   9.9726590e-001   6.5189652e-004   3.6424726e-004   3.0590974e-004   1.5564874e-004   1.6543799e-004   1.9261348e-004   1.6026775e-004   1.3485101e-004   6.3665199e-005   1.7470637e-004   9.4241603e-005   9.0109490e-005   1.0755479e-004   3.5889940e-005   2.7748390e-005   9.3159862e-006   0.0000000e+000   0.0000000e+000   0.0000000e+000
 -1.1607346e+001   9.9717845e-001   7.0867618e-004   3.5657786e-004   2.8498800e-004   2.0868353e-004   1.3262280e-004   1.9881192e-004   1.7078825e-004   1.6179234e-004   5.3701063e-005   1.4507184e-004   9.3967828e-005   1.2535296e-004   6.1914092e-005   8.1542228e-005   9.2081726e-006   2.7854609e-005   0.0000000e+000   0.0000000e+000   0.0000000e+000
 -1.1481698e+001   9.9712256e-001   6.9751794e-004   3.7831122e-004   2.8508821e-004   2.1294677e-004   1.5683661e-004   1.3148167e-004   2.1470759e-004   1.5689022e-004   9.4444423e-005   1.2143602e-004   1.0393555e-004   8.9424168e-005   1.0662939e-004   6.3256435e-005   2.7499188e-005   3.7038838e-005   0.0000000e+000   0.0000000e+000   0.0000000e+000
 -1.1325368e+001   9.9702414e-001   7.5962745e-004   3.6242721e-004   2.8316301e-004   1.6730586e-004   1.8174238e-004   1.7032125e-004   1.8861315e-004   1.4221818e-004   1.6613445e-004   1.3143349e-004   3.9047657e-005   1.2881769e-004   7.4358513e-005   6.9834771e-005   7.3865953e-005   3.6951771e-005   0.0000000e+000   0.0000000e+000   0.0000000e+000
 -1.1200304e+001   9.9687547e-001   8.2932972e-004   3.9596346e-004   2.9929370e-004   1.2964591e-004   2.4060855e-004   1.4163196e-004   1.7740459e-004   1.2894470e-004   1.3725179e-004   1.7207261e-004   7.5283463e-005   1.1750705e-004   6.6290007e-005   9.2999741e-005   2.8035903e-005   9.2266137e-005   0.0000000e+000   0.0000000e+000   0.0000000e+000
 -1.1100252e+001   9.9676174e-001   9.1315906e-004   4.1090765e-004   2.7552942e-004   1.7220175e-004   1.7122087e-004   1.9142268e-004   1.5346595e-004   1.5092628e-004   7.2004224e-005   2.1417405e-004   7.5386606e-005   1.4041487e-004   6.8941959e-005   6.8896577e-005   6.0828209e-005   8.0160742e-005   1.8619853e-005   0.0000000e+000   0.0000000e+000
 -1.0975188e+001   9.9667394e-001   8.7309798e-004   4.1253803e-004   3.9464296e-004   1.4832304e-004   1.5403833e-004   2.0777997e-004   1.3004647e-004   1.1664718e-004   1.3090524e-004   1.3905441e-004   1.1607923e-004   1.4788052e-004   1.1480348e-004   2.4372313e-005   8.4597712e-005   8.4854767e-005   2.7703825e-005   1.8694761e-005   0.0000000e+000
 -1.0818857e+001   9.9657495e-001   8.8238752e-004   4.2661928e-004   3.9603549e-004   2.1408819e-004   1.4662161e-004   1.4004037e-004   1.7211811e-004   1.0645552e-004   6.8319903e-005   1.6637282e-004   1.1660256e-004   1.6013768e-004   5.8380195e-005   9.9792614e-005   9.4360901e-005   5.6556539e-005   5.4930403e-005   4.1180425e-005   2.4045546e-005
 -1.0693793e+001   9.9644915e-001   9.6190255e-004   4.0552828e-004   3.6906744e-004   2.6480669e-004   1.4508676e-004   1.6867294e-004   1.5103028e-004   9.3665119e-005   6.7458954e-005   1.7027289e-004   7.4393930e-005   1.2694033e-004   8.0807144e-005   8.9451008e-005   7.2870097e-005   8.5364344e-005   9.6636948e-005   4.0433940e-005   8.6459458e-005
 -1.0537462e+001   9.9633574e-001   9.4995727e-004   4.1298734e-004   3.5623813e-004   3.1444955e-004   1.6174966e-004   1.8517998e-004   1.4184849e-004   1.0632453e-004   8.1349531e-005   1.3797005e-004   9.4020063e-005   1.0389995e-004   1.0369694e-004   2.0117932e-005   5.0799111e-005   5.5548474e-005   7.1109422e-005   1.1668438e-004   2.0032898e-004
 -1.0460386e+001   9.9622259e-001   9.7074003e-004   4.7550914e-004   3.3480560e-004   3.1513193e-004   1.8832249e-004   1.9774592e-004   9.9359576e-005   1.3312681e-004   9.2920525e-005   9.3491167e-005   1.4106006e-004   4.8683469e-005   1.3034967e-004   7.2298664e-005   7.5381194e-006   7.3431109e-005   6.5663783e-005   6.7438561e-005   2.6979541e-004
 -1.0389240e+001   9.9606102e-001   1.0968822e-003   4.3971580e-004   3.5633246e-004   2.6327258e-004   2.5257104e-004   2.0466036e-004   1.3075928e-004   1.0152671e-004   1.3887535e-004   6.9697556e-005   1.2804068e-004   3.3064129e-005   1.4654881e-004   6.3526046e-005   3.4662607e-005   3.4272345e-005   5.6301129e-005   5.7690563e-005   3.3057991e-004
 -1.0241220e+001   9.9583990e-001   1.1132652e-003   5.8806635e-004   3.7033177e-004   2.6196074e-004   1.6151850e-004   2.1251917e-004   2.0164072e-004   1.6007383e-004   7.2397533e-005   7.0634415e-005   1.2133150e-004   7.7423962e-005   1.2104359e-004   2.5380739e-005   5.2170208e-005   3.7270316e-005   6.3087800e-005   4.7908088e-006   4.4518851e-004
 -1.0185495e+001   9.9576506e-001   1.1047171e-003   5.8719012e-004   4.3744850e-004   2.5746810e-004   2.3823394e-004   1.1314450e-004   1.9622197e-004   1.5178832e-004   1.4307704e-004   4.4880766e-005   9.9871209e-005   6.3622432e-005   1.0891503e-004   8.2990947e-005   1.4228426e-005   6.6555771e-005   4.2545047e-005   2.4654211e-005   4.5739031e-004
 -1.0084658e+001   9.9553857e-001   1.1628345e-003   6.6379087e-004   5.0898012e-004   2.9991481e-004   2.8479736e-004   1.1306238e-004   8.2981227e-005   9.4217914e-005   3.0509669e-005   9.1764718e-005   1.0038204e-004   1.3959954e-004   1.0764967e-004   8.4196790e-005   1.4944286e-005   2.8924934e-005   7.5967003e-005   4.1652849e-005   5.3526065e-004
 -9.9962370e+000   9.9534991e-001   1.2881314e-003   6.7491329e-004   5.0890536e-004   3.2142752e-004   2.2661306e-004   1.4289290e-004   1.4205574e-004   1.2275345e-004   5.6972878e-005   1.5161200e-005   2.6642250e-005   2.7799258e-005   7.6021745e-005   7.8694732e-005   5.9125382e-005   5.7647606e-005   8.4147230e-005   6.6669091e-005   6.7351382e-004
 -9.8534982e+000   9.9510544e-001   1.6407616e-003   5.7673274e-004   5.7042542e-004   2.6163860e-004   1.4349243e-004   1.6102218e-004   7.0619752e-005   3.9380155e-005   1.3996031e-004   6.4894904e-005   7.1607179e-005   7.0388699e-005   3.1819906e-005   3.6451129e-005   3.9337593e-005   1.8645617e-005   3.1740235e-005   2.9340330e-005   8.9630104e-004
 -9.7461117e+000   9.9502477e-001   1.6330493e-003   7.6206177e-004   4.8727540e-004   2.1511602e-004   1.3937144e-004   1.3328967e-004   9.5241695e-005   9.1620664e-005   8.2628433e-005   4.7390853e-005   4.6238169e-005   4.3567272e-005   6.0753741e-005   5.5978663e-005   3.8277076e-005   1.0018620e-005   5.3006154e-005   4.3380899e-005   9.3696887e-004
 -9.6896927e+000   9.9497407e-001   1.6681183e-003   7.7423867e-004   5.2686155e-004   1.8319404e-004   1.5114315e-004   1.0529392e-004   9.2220203e-005   8.0818853e-005   9.5906176e-005   4.1310698e-005   5.9426938e-005   3.7460706e-005   3.9674319e-005   3.5931387e-005   5.2826956e-005   5.1054531e-005   2.3623379e-005   2.2706631e-005   9.8411842e-004
 -9.5976692e+000   9.9500338e-001   1.6848317e-003   7.9455194e-004   4.5729526e-004   2.3252734e-004   1.7369265e-004   1.0141371e-004   4.5064035e-005   8.6142499e-005   6.4381272e-005   5.2654716e-005   4.5535312e-005   4.5609177e-005   2.0619032e-005   4.9727561e-005   3.8636092e-005   1.1032076e-005   4.1214616e-005   3.3404141e-005   1.0182851e-003
 -9.4953474e+000   9.9491679e-001   1.9331732e-003   7.8941435e-004   3.0982624e-004   2.1327302e-004   1.5654317e-004   1.4182000e-004   6.8457004e-005   7.4094092e-005   2.0563425e-005   5.1078765e-005   3.9957839e-005   4.6500471e-005   5.9723860e-005   2.6846793e-005   2.1557428e-005   1.9789315e-005   1.9935964e-005   2.5178988e-005   1.0654717e-003
 -9.3608727e+000   9.9515036e-001   1.9955028e-003   6.8395632e-004   2.3333448e-004   1.4880724e-004   1.5254164e-004   1.0260346e-004   5.4793448e-005   1.1484456e-004   5.1859040e-005   2.1598904e-005   1.8785141e-005   3.1909842e-005   3.0996751e-005   1.3669163e-005   9.4319688e-006   3.0165897e-005   1.8924840e-005   2.2433832e-005   1.1134761e-003
 -9.2556284e+000   9.9526483e-001   2.0628185e-003   6.1608414e-004   2.3125500e-004   1.3442762e-004   1.2761751e-004   7.3602728e-005   6.1188737e-005   3.6301307e-005   5.9822377e-005   5.4345181e-005   4.0672899e-005   1.1792052e-005   6.0884398e-006   1.2562739e-005   1.7737593e-005   1.3697865e-005   2.3639282e-006   1.5877803e-005   1.1569167e-003
 -9.1592318e+000   9.9556791e-001   1.9086413e-003   6.0552907e-004   1.9025594e-004   1.6132996e-004   7.7108242e-005   6.2719133e-005   4.9550677e-005   1.7137322e-005   2.5981325e-005   3.4547937e-005   2.9630714e-005   1.7412135e-005   2.4579979e-005   1.0957147e-005   4.7822412e-006   7.0450286e-006   9.4188797e-006   7.0976855e-006   1.1883617e-003
 -9.0687174e+000   9.9587244e-001   1.7964769e-003   5.5201319e-004   1.6120520e-004   1.1929381e-004   8.0046700e-005   1.8320280e-005   2.2932263e-005   2.2565853e-005   1.8614310e-005   2.1501960e-005   1.2057681e-005   2.1008170e-005   1.6156139e-005   1.3582750e-005   1.3919288e-005   1.0838747e-005   7.0645447e-006   9.5499873e-006   1.2104091e-003
 -8.9658984e+000   9.9617994e-001   1.7128259e-003   5.0869593e-004   6.9553065e-005   5.1879312e-005   6.3368120e-005   2.8782628e-005   9.7097961e-006   1.5659791e-005   7.2313929e-006   2.2299432e-005   1.9304799e-005   9.5475836e-006   9.5440220e-006   1.4310555e-005   7.1327865e-006   1.6802220e-005   9.6653142e-006   1.1818658e-005   1.2319271e-003
 -8.8556699e+000   9.9642008e-001   1.6472643e-003   4.0497056e-004   4.6306314e-005   2.7899528e-005   3.4452310e-005   1.7002821e-005   9.7416547e-006   1.4517970e-005   4.8416257e-006   1.6802374e-005   7.2178669e-006   9.7291722e-006   1.6761491e-005   1.6829790e-005   1.4332124e-005   1.6708388e-005   9.5578991e-006   1.9051216e-005   1.2459297e-003
 -8.7858914e+000   9.9655599e-001   1.6399007e-003   2.9979743e-004   3.5676993e-005   2.7420330e-005   1.4761033e-005   1.9531965e-005   7.3111511e-006   1.6985266e-005   9.7102652e-006   9.6187835e-006   9.6672852e-006   4.8560374e-006   1.9166361e-005   1.4429108e-005   2.1588223e-005   9.5629264e-006   1.9251850e-005   1.1899226e-005   1.2528718e-003
 -8.6986682e+000   9.9674527e-001   1.5508712e-003   1.8792440e-004   4.7505769e-005   1.8050209e-005   2.0334008e-005   1.7185297e-005   9.7825767e-006   9.7311526e-006   1.2177585e-005   1.6990114e-005   7.3013241e-006   9.6406453e-006   1.4455346e-005   1.9245581e-005   1.4400383e-005   1.4427371e-005   1.6860307e-005   1.4436979e-005   1.2534055e-003
 -8.5416665e+000   9.9699975e-001   1.4055819e-003   7.9850402e-005   4.3618646e-005   1.0010791e-005   2.2435009e-005   1.4796830e-005   1.4718881e-005   1.4771343e-005   7.4987505e-006   9.7177613e-006   9.8159353e-006   1.6982752e-005   1.4501791e-005   1.2049605e-005   2.1757825e-005   2.1701443e-005   9.6186033e-006   7.2104957e-006   1.2636086e-003
 -8.4718880e+000   9.9713976e-001   1.2956744e-003   5.1780888e-005   3.8177570e-005   1.2726982e-005   2.0077600e-005   1.2337825e-005   2.2220006e-005   1.2292062e-005   4.8934777e-006   7.2882068e-006   7.2994866e-006   1.4567122e-005   1.9423480e-005   1.2073472e-005   1.4508331e-005   2.8971788e-005   1.2022230e-005   9.6370323e-006   1.2642701e-003
 -8.3846648e+000   9.9730831e-001   1.1197452e-003   6.1911643e-005   2.0426846e-005   2.5185473e-005   1.2463724e-005   1.9975716e-005   2.2177730e-005   1.2544704e-005   7.3632117e-006   4.8759788e-006   1.2179642e-005   1.7102195e-005   2.1862772e-005   1.4596489e-005   1.2130872e-005   1.6932220e-005   1.6935109e-005   9.6915465e-006   1.2635918e-003
 -8.2590635e+000   9.9758002e-001   8.6891732e-004   4.3149606e-005   2.2798383e-005   2.5100327e-005   7.4779949e-006   2.9711329e-005   7.4207067e-006   1.2319730e-005   1.2243810e-005   2.4397683e-006   1.4622467e-005   9.7842423e-006   2.6781822e-005   1.4588958e-005   9.7146927e-006   2.1842633e-005   1.2116897e-005   1.9400342e-005   1.2595506e-003
 -8.1892849e+000   9.9767579e-001   7.6060250e-004   4.8448620e-005   3.0552064e-005   1.7620090e-005   1.0023136e-005   2.9819965e-005   1.2402447e-005   9.8462649e-006   1.2295795e-005   1.4697434e-005   7.3780665e-006   1.7090253e-005   1.4654116e-005   1.9551692e-005   1.2182263e-005   1.4579085e-005   1.4574134e-005   2.6781060e-005   1.2511092e-003
 -8.0322832e+000   9.9776884e-001   6.6278091e-004   4.6702701e-005   4.0948451e-005   1.0104370e-005   2.5080392e-005   1.2497056e-005   2.2389171e-005   1.2369098e-005   1.7266701e-005   1.2339482e-005   9.8647757e-006   1.4727346e-005   9.8331973e-006   1.2251674e-005   1.4675595e-005   1.9542994e-005   1.9563048e-005   9.7695759e-006   1.2584557e-003
 -7.9450600e+000   9.9780841e-001   6.1484450e-004   5.7309843e-005   3.0818818e-005   1.2753073e-005   3.0195739e-005   1.2553589e-005   2.4990726e-005   1.4914944e-005   1.9870340e-005   4.9461658e-006   1.4819786e-005   7.4061602e-006   1.2339181e-005   1.4752864e-005   2.2095883e-005   1.7212098e-005   1.2240893e-005   7.3589275e-006   1.2601659e-003
 -7.8752815e+000   9.9785336e-001   5.8001086e-004   4.6757057e-005   3.0803038e-005   1.7799706e-005   2.2679599e-005   2.5102695e-005   1.9969077e-005   2.2370307e-005   9.9352129e-006   9.9053249e-006   4.9253480e-006   1.2327086e-005   1.2332288e-005   7.3689360e-006   1.9655075e-005   2.4570645e-005   9.8019584e-006   9.8102480e-006   1.2605156e-003
 -7.7880583e+000   9.9786453e-001   5.6311715e-004   4.4363553e-005   4.1217270e-005   1.2732360e-005   3.2922039e-005   2.2667530e-005   2.2551746e-005   2.2463332e-005   7.4793305e-006   4.9618506e-006   1.2403815e-005   7.4201570e-006   7.4343084e-006   9.8620436e-006   2.9626636e-005   1.2334781e-005   1.2288171e-005   1.4794990e-005   1.2548284e-003
 -7.6310566e+000   9.9790887e-001   5.2001684e-004   4.7088707e-005   2.8402266e-005   3.3328589e-005   2.0321908e-005   3.2877595e-005   3.0191538e-005   1.0056327e-005   2.5026040e-006   1.2472390e-005   7.4722298e-006   4.9802822e-006   1.4910486e-005   1.2404704e-005   1.4875476e-005   1.4855043e-005   1.4836801e-005   1.7312812e-005   1.2522225e-003
 -7.5220277e+000   9.9791721e-001   4.9935081e-004   5.5633622e-005   3.3709119e-005   2.8272912e-005   3.0720736e-005   3.0481908e-005   2.5343569e-005   5.0451488e-006   1.2567188e-005   5.0163443e-006   7.5183852e-006   1.5025338e-005   7.4857748e-006   1.7452262e-005   7.4693213e-006   1.7422687e-005   1.7393655e-005   1.7382429e-005   1.2494982e-003
 -7.4348045e+000   9.9797224e-001   4.4935868e-004   5.5581947e-005   2.5946179e-005   4.1130092e-005   3.0688510e-005   2.2877832e-005   1.5208384e-005   1.5143110e-005   7.5430156e-006   5.0184510e-006   1.2536729e-005   1.5006533e-005   2.4946520e-006   1.4959956e-005   9.9414701e-006   1.4936067e-005   1.9882340e-005   1.9861714e-005   1.2496414e-003
 -7.3650260e+000   9.9798135e-001   4.4533217e-004   6.0592146e-005   3.1046364e-005   3.3428195e-005   2.2991392e-005   2.5427834e-005   1.0116503e-005   1.7672323e-005   5.0260730e-006   1.2555153e-005   1.0017780e-005   1.0009868e-005   7.4750084e-006   1.2469355e-005   7.4640982e-006   1.7417763e-005   1.7394333e-005   2.2346289e-005   1.2498705e-003
 -7.2778028e+000   9.9799726e-001   4.2637683e-004   6.6153593e-005   3.1215181e-005   2.8396227e-005   2.5623124e-005   2.0438762e-005   7.6336002e-006   2.0259785e-005   1.2642010e-005   5.0281159e-006   2.2637111e-005   2.5058964e-006   1.0028825e-005   1.5001075e-005   7.5016156e-006   1.9964642e-005   1.2463501e-005   2.2433211e-005   1.2464416e-003
 -7.1208011e+000   9.9804816e-001   3.8761836e-004   6.8854285e-005   1.8386276e-005   3.3685412e-005   2.0591385e-005   7.7008056e-006   1.5347200e-005   1.5252789e-005   1.5227283e-005   1.0109983e-005   1.5157119e-005   1.5104079e-005   1.0063933e-005   1.5068698e-005   7.5204982e-006   1.7534093e-005   1.7526323e-005   2.0021162e-005   1.2410742e-003
 -7.0117721e+000   9.9807604e-001   3.4987062e-004   6.9474757e-005   3.6914337e-005   2.3387571e-005   2.0748488e-005   1.2907369e-005   7.6886580e-006   1.2787308e-005   1.7835254e-005   1.5279274e-005   1.5215320e-005   1.2647769e-005   1.7706764e-005   1.0095169e-005   1.2595234e-005   1.5100617e-005   1.5085102e-005   2.2635191e-005   1.2359871e-003
 -6.9245490e+000   9.9810851e-001   3.2585984e-004   6.4103520e-005   2.9034380e-005   3.6457421e-005   1.0366665e-005   1.2893025e-005   1.0270082e-005   1.5332778e-005   1.0177955e-005   1.5266351e-005   1.7745522e-005   1.2642911e-005   1.7683983e-005   1.5110210e-005   7.5542265e-006   1.5093972e-005   1.5095753e-005   2.7647956e-005   1.2331509e-003
 -6.8547704e+000   9.9816701e-001   2.7552535e-004   5.8733779e-005   3.1583574e-005   3.3844011e-005   7.7744806e-006   1.5431680e-005   1.0270071e-005   7.6621438e-006   1.7838919e-005   1.0160024e-005   1.7754318e-005   1.2639197e-005   1.7673706e-005   1.2596030e-005   1.2571001e-005   1.0070695e-005   1.7612895e-005   2.5131334e-005   1.2381207e-003
 -6.7675473e+000   9.9818930e-001   2.4681668e-004   6.1796704e-005   3.4354084e-005   2.8809299e-005   1.3020721e-005   1.5488555e-005   7.7295287e-006   1.0270865e-005   1.2781013e-005   2.2986487e-005   1.0175251e-005   1.2710591e-005   2.2819361e-005   7.5936665e-006   1.0108673e-005   1.7669363e-005   2.0193389e-005   2.0179676e-005   1.2351971e-003
 -6.6585183e+000   9.9824102e-001   1.9673347e-004   5.6820842e-005   4.2478813e-005   1.8426052e-005   2.0909515e-005   5.2010280e-006   7.7587201e-006   1.8056187e-005   2.0552631e-005   2.0506254e-005   5.1295875e-006   2.2979455e-005   1.2730867e-005   7.6203995e-006   7.6169678e-006   2.5359763e-005   2.0277000e-005   2.0290017e-005   1.2295344e-003
 -6.5712951e+000   9.9826404e-001   1.8541106e-004   5.1261308e-005   3.7059897e-005   1.8459237e-005   2.0896646e-005   5.1982969e-006   1.2900635e-005   1.8041794e-005   1.5405784e-005   1.7940443e-005   1.2761577e-005   1.2758235e-005   1.5272835e-005   7.6205175e-006   7.6153549e-006   2.0268328e-005   2.2816100e-005   2.2784179e-005   1.2314849e-003
 -6.4142934e+000   9.9829886e-001   1.5220004e-004   5.1425571e-005   3.7280979e-005   2.1103382e-005   2.6362426e-006   2.0871606e-005   1.2966201e-005   1.5533496e-005   2.0630049e-005   1.0292828e-005   2.0522074e-005   2.0492394e-005   5.1152374e-006   7.6536654e-006   1.0182551e-005   2.0378352e-005   1.2724222e-005   2.7971475e-005   1.2311621e-003
 -6.3052645e+000   9.9832404e-001   1.2581474e-004   4.6183836e-005   4.0250581e-005   1.8607388e-005   7.9155758e-006   1.3104107e-005   2.3495800e-005   1.2990888e-005   2.0754010e-005   1.5483285e-005   1.8072350e-005   2.0592566e-005   2.5615524e-006   2.0502327e-005   2.5612849e-006   1.5354673e-005   1.5345488e-005   3.5795585e-005   1.2205704e-003
 -6.2180413e+000   9.9835617e-001   1.0022405e-004   4.3374388e-005   3.7550843e-005   1.8571962e-005   1.0536489e-005   1.5702093e-005   1.3042281e-005   2.0794707e-005   2.0713397e-005   7.7498744e-006   2.5761903e-005   1.0287819e-005   2.0517737e-005   1.0229270e-005   5.1191576e-006   1.2797960e-005   1.2798990e-005   2.5527218e-005   1.2325302e-003
 -6.1482627e+000   9.9836111e-001   9.7415091e-005   5.1349907e-005   2.4168870e-005   2.1255320e-005   1.5779345e-005   7.8695654e-006   1.3063578e-005   3.1160676e-005   1.5538907e-005   1.5510712e-005   1.0311934e-005   1.5415796e-005   2.0533162e-005   7.6798548e-006   1.0245812e-005   1.2808117e-005   1.7897407e-005   2.0430375e-005   1.2304590e-003
 -6.0610396e+000   9.9835736e-001   9.7982387e-005   4.8917736e-005   2.9627431e-005   2.1332153e-005   1.5848723e-005   1.0522898e-005   1.5706466e-005   2.0861041e-005   2.0812270e-005   1.8156901e-005   1.0333358e-005   2.3224214e-005   1.2883392e-005   7.7184387e-006   2.0579387e-005   1.0263106e-005   1.2815476e-005   2.3081308e-005   1.2219754e-003
 -5.9520106e+000   9.9833962e-001   1.0190001e-004   5.2075032e-005   3.7884390e-005   2.1453428e-005   1.5930030e-005   1.3194982e-005   2.6297599e-005   7.8422221e-006   2.3522728e-005   1.8202733e-005   1.8158346e-005   2.3320942e-005   1.0345566e-005   1.2918679e-005   1.2877791e-005   1.2871443e-005   2.0592789e-005   1.5435008e-005   1.2155542e-003
 -5.8647874e+000   9.9834564e-001   1.0456927e-004   4.6492234e-005   3.5115021e-005   2.1390428e-005   1.5933904e-005   1.8473539e-005   2.6294854e-005   7.8575392e-006   1.3058780e-005   2.3393203e-005   3.1104724e-005   1.2948980e-005   5.1836702e-006   2.0647120e-005   7.7191106e-006   1.5438278e-005   2.0589946e-005   1.5437442e-005   1.2127109e-003
 -5.7557585e+000   9.9834039e-001   1.0508904e-004   4.4101831e-005   3.7987007e-005   2.4231608e-005   2.6686613e-005   1.0610425e-005   2.6448988e-005   7.9015723e-006   1.8377731e-005   2.0875122e-005   2.6075729e-005   1.5605811e-005   1.0395520e-005   1.8153661e-005   1.5529269e-005   1.2938251e-005   2.3314528e-005   1.0356552e-005   1.2049324e-003
 -5.6194723e+000   9.9830280e-001   1.4384755e-004   3.3374888e-005   3.8247910e-005   2.9824025e-005   3.2266214e-005   2.6666737e-005   1.3261445e-005   1.8529775e-005   1.0533099e-005   2.1006548e-005   1.5710802e-005   2.6148106e-005   1.5657669e-005   1.0424823e-005   1.8233479e-005   1.8205877e-005   1.5581639e-005   2.3434826e-005   1.1862437e-003
 -5.5104433e+000   9.9830716e-001   1.4341763e-004   3.3204380e-005   3.8213170e-005   2.9724221e-005   3.2216733e-005   2.9390137e-005   1.3233679e-005   1.8499367e-005   5.2698357e-006   2.6264489e-005   7.8631349e-006   2.8739315e-005   1.0423504e-005   1.8225349e-005   1.3022949e-005   1.8172006e-005   2.0754865e-005   5.1944096e-006   1.2010063e-003
 -5.4232201e+000   9.9832521e-001   1.2559463e-004   3.5933609e-005   4.6311736e-005   2.4300932e-005   3.4841243e-005   2.1335762e-005   1.3266233e-005   2.3764575e-005   1.5782904e-005   1.3133133e-005   1.3101341e-005   1.5658189e-005   1.8262419e-005   1.8234954e-005   7.7991873e-006   1.8175112e-005   2.3349561e-005   5.1924824e-006   1.2007567e-003
 -5.3141912e+000   9.9831391e-001   1.3216814e-004   5.0000955e-005   3.2838207e-005   2.4446771e-005   4.0389807e-005   2.4122995e-005   2.6647347e-005   1.0624066e-005   1.3201068e-005   1.3205882e-005   1.5813507e-005   2.1010021e-005   1.8315941e-005   1.3088056e-005   1.0453209e-005   1.8259471e-005   1.5633730e-005   2.3533356e-005   1.1823378e-003
 -5.1779050e+000   9.9830038e-001   1.4142664e-004   5.3231999e-005   2.4725124e-005   3.2827246e-005   3.7902475e-005   2.9650708e-005   2.4154605e-005   1.6043238e-005   1.0633966e-005   2.6510192e-005   1.3218310e-005   1.5804806e-005   1.5791174e-005   1.0492781e-005   1.0495793e-005   1.3106535e-005   2.0976565e-005   2.6255621e-005   1.1763694e-003
 -5.0688760e+000   9.9831986e-001   1.1504278e-004   5.0688861e-005   4.4067250e-005   3.5423977e-005   3.7845451e-005   1.8827721e-005   2.9490323e-005   5.3303672e-006   2.6551508e-005   1.5889871e-005   1.5846435e-005   1.5811658e-005   1.3134260e-005   1.0476822e-005   5.2290418e-006   2.0965744e-005   1.0475020e-005   2.8806382e-005   1.1802328e-003
 -4.9816528e+000   9.9833234e-001   1.0878145e-004   5.6032713e-005   4.6639921e-005   2.9907313e-005   2.7032820e-005   2.4182717e-005   2.6742640e-005   1.0651460e-005   2.3884921e-005   2.1183496e-005   7.9261521e-006   1.3171973e-005   1.3128782e-005   1.3110773e-005   7.8609508e-006   1.8332193e-005   1.3099162e-005   1.5718834e-005   1.1902682e-003
 -4.8726239e+000   9.9833045e-001   1.0362516e-004   6.4548164e-005   4.4224449e-005   3.0117319e-005   2.9886265e-005   2.1599793e-005   2.4162109e-005   2.4047229e-005   2.1324990e-005   1.3308349e-005   1.3268616e-005   7.9267677e-006   1.5842143e-005   1.5797522e-005   1.3171748e-005   7.8881149e-006   1.5810656e-005   2.6327671e-005   1.1766751e-003
 -4.7363377e+000   9.9830798e-001   1.0782942e-004   7.9181004e-005   5.3052369e-005   1.9208677e-005   2.7366185e-005   2.4430921e-005   2.7018646e-005   2.9543591e-005   1.6092696e-005   1.8702939e-005   1.0651909e-005   1.3315737e-005   1.3240811e-005   1.5867061e-005   1.3238366e-005   1.3241767e-005   2.6455873e-005   1.3193950e-005   1.1703897e-003
 -4.6273087e+000   9.9831832e-001   1.1300708e-004   7.6175259e-005   5.0027891e-005   1.6484530e-005   2.7245504e-005   1.8941300e-005   3.2397571e-005   2.1463041e-005   1.3396779e-005   1.8693294e-005   1.3334515e-005   7.9760496e-006   2.1193651e-005   1.8506625e-005   1.5882726e-005   7.9459179e-006   7.8993339e-006   3.4293961e-005   1.1668141e-003
 -4.5400855e+000   9.9833656e-001   1.0962785e-004   6.7544517e-005   3.8830289e-005   2.7433991e-005   2.4496936e-005   1.6248559e-005   2.9612843e-005   2.4173589e-005   2.1406615e-005   5.3425238e-006   1.0664843e-005   1.8585883e-005   1.8549555e-005   1.5866394e-005   2.1164233e-005   5.2984131e-006   2.6337071e-006   3.9562779e-005   1.1664000e-003
 -4.4310566e+000   9.9832196e-001   1.2204672e-004   5.6641616e-005   5.2977541e-005   2.7580427e-005   3.0091258e-005   1.3570384e-005   1.8967093e-005   3.5063013e-005   1.0774987e-005   1.0735934e-005   2.4061365e-005   8.0170703e-006   2.4006527e-005   1.5941331e-005   1.0623649e-005   1.0633476e-005   2.1269960e-005   2.9188955e-005   1.1558438e-003
 -4.2947704e+000   9.9831099e-001   1.2887132e-004   4.8431833e-005   5.8844844e-005   2.5024911e-005   3.2992562e-005   2.4606507e-005   1.3572221e-005   1.6261721e-005   1.6220450e-005   3.7699178e-005   1.8789010e-005   8.0433802e-006   1.6052987e-005   1.6025087e-005   1.3318896e-005   1.3331193e-005   3.1909065e-005   1.5958098e-005   1.1530531e-003
 -4.1857414e+000   9.9833268e-001   1.1668953e-004   4.8326218e-005   4.7467720e-005   3.6038187e-005   2.4696789e-005   2.7336295e-005   1.0844555e-005   1.8953949e-005   1.3488474e-005   2.4187843e-005   3.2243852e-005   1.0708320e-005   1.6046734e-005   2.6604808e-006   1.5992882e-005   1.8603398e-005   2.9219657e-005   2.1311997e-005   1.1525031e-003
 -4.0494552e+000   9.9832262e-001   1.1148966e-004   6.0105918e-005   3.6573119e-005   5.5622308e-005   2.4869332e-005   2.1930035e-005   1.6386973e-005   2.1743646e-005   1.8981440e-005   2.1612289e-005   8.0694921e-006   2.1538802e-005   1.6128929e-005   1.6061268e-005   5.3432645e-006   3.7447894e-005   2.6749904e-005   8.0235470e-006   1.1487006e-003
 -3.9404263e+000   9.9833326e-001   1.1380027e-004   5.4206446e-005   4.2057728e-005   3.8885359e-005   3.3109679e-005   1.6465272e-005   2.4552057e-005   1.9037859e-005   2.1639237e-005   8.1162024e-006   1.8843001e-005   5.3657826e-006   1.8779587e-005   2.4089142e-005   1.0674474e-005   2.9415497e-005   1.8648419e-005   2.1342082e-005   1.1477134e-003
 -3.8041400e+000   9.9832224e-001   1.1484787e-004   6.0358323e-005   4.8048037e-005   4.1960720e-005   3.0540693e-005   1.9289870e-005   2.7488371e-005   1.6397674e-005   1.0875994e-005   1.9025947e-005   8.1190148e-006   1.0797542e-005   2.7026185e-005   1.3475680e-005   2.6933022e-005   2.4194559e-005   1.6128471e-005   2.9587754e-005   1.1326668e-003
 -3.6661214e+000   9.9831156e-001   1.1528385e-004   6.0668372e-005   7.3649258e-005   2.8028758e-005   2.7810648e-005   2.2126916e-005   2.7482470e-005   1.6427103e-005   8.1654231e-006   1.3599594e-005   1.8995070e-005   1.6252793e-005   1.6174638e-005   1.3485735e-005   2.6854322e-005   2.6923280e-005   1.6122944e-005   2.6868128e-005   1.1335218e-003
 -3.5557065e+000   9.9832831e-001   1.1186033e-004   6.2969563e-005   6.2261261e-005   3.9112504e-005   1.6642346e-005   2.4811570e-005   1.6455836e-005   1.3666506e-005   2.1796835e-005   1.6305815e-005   1.6239942e-005   8.1042717e-006   8.0841296e-006   1.6132707e-005   3.4931401e-005   2.1487040e-005   1.6097345e-005   2.9537464e-005   1.1351922e-003
 -3.4177249e+000   9.9832643e-001   1.2122205e-004   5.7508153e-005   6.2707473e-005   3.3736983e-005   2.2354255e-005   1.9405154e-005   2.4889418e-005   1.6483452e-005   1.3693546e-005   1.9130036e-005   8.1775029e-006   1.9048572e-005   1.3586015e-005   1.8898790e-005   2.7056942e-005   2.4339116e-005   2.1639574e-005   1.6190037e-005   1.1335073e-003
 -3.2798099e+000   9.9832187e-001   1.1898425e-004   5.4993304e-005   7.1239664e-005   3.6626226e-005   2.5139146e-005   2.4941458e-005   1.6570693e-005   2.2023666e-005   1.0940158e-005   2.1862696e-005   2.7219872e-006   1.3616141e-005   2.1723367e-005   1.6216632e-005   2.4319484e-005   2.1612478e-005   2.7002237e-005   1.0837340e-005   1.1367630e-003
 -3.1694779e+000   9.9834779e-001   1.0063819e-004   6.6154387e-005   6.5298825e-005   2.5313720e-005   3.0658830e-005   1.6609588e-005   1.9305310e-005   2.1984254e-005   2.4610162e-005   0.0000000e+000   1.0902884e-005   1.0859151e-005   2.4383822e-005   2.1621832e-005   1.3484132e-005   2.1570940e-005   2.6986776e-005   1.6201511e-005   1.1356254e-003
 -3.0315932e+000   9.9834134e-001   1.0146088e-004   7.5294383e-005   5.1454545e-005   3.9527033e-005   2.8004808e-005   2.7894407e-005   1.3843053e-005   1.1033266e-005   1.3780277e-005   1.9205748e-005   1.6419771e-005   1.6384721e-005   1.0873422e-005   2.1755446e-005   2.1732082e-005   2.4464767e-005   1.8982563e-005   2.9956185e-005   1.1165876e-003
 -2.8937630e+000   9.9834252e-001   1.0761272e-004   6.3820337e-005   5.7119663e-005   3.9684181e-005   3.0776793e-005   2.5091087e-005   1.9384451e-005   8.3002466e-006   1.1018053e-005   1.3696949e-005   2.4677267e-005   1.3633604e-005   1.0905858e-005   2.1766299e-005   2.4478209e-005   1.6292420e-005   2.9917674e-005   2.4395716e-005   1.1149042e-003
 -2.7834989e+000   9.9835020e-001   1.1599890e-004   6.0592749e-005   5.7018634e-005   2.8213953e-005   3.3572604e-005   3.0548020e-005   1.6629077e-005   5.5005584e-006   1.1005596e-005   2.1934952e-005   2.7440432e-006   2.1803909e-005   1.0898851e-005   2.9911216e-005   1.6285291e-005   3.2594237e-005   1.0836313e-005   2.1702575e-005   1.1220078e-003
 -2.6457000e+000   9.9834171e-001   1.1736113e-004   7.2556191e-005   4.8730539e-005   2.5481507e-005   4.2202795e-005   2.7955172e-005   1.6679103e-005   1.1071234e-005   1.9327289e-005   8.2701218e-006   1.6483771e-005   8.2348417e-006   2.7414846e-005   1.9138222e-005   3.0011994e-005   1.0937118e-005   1.6362976e-005   2.7254660e-005   1.1128195e-003
 -2.5079435e+000   9.9834293e-001   1.2317792e-004   5.7977920e-005   6.3102663e-005   1.9897621e-005   4.7758500e-005   2.5177181e-005   5.5892767e-006   3.3287477e-005   8.2722384e-006   1.9323856e-005   1.3729953e-005   8.2389624e-006   1.6436599e-005   2.7363047e-005   1.0891698e-005   2.4574193e-005   1.6368111e-005   1.3607419e-005   1.1222928e-003
 -2.3702020e+000   9.9834977e-001   1.2014312e-004   6.1091396e-005   4.8944166e-005   3.4035715e-005   3.9393561e-005   2.2497023e-005   2.7939892e-005   3.0525622e-005   2.7916230e-006   1.6558498e-005   1.1035722e-005   1.6528187e-005   8.2294499e-006   1.9201867e-005   2.1870347e-005   1.3667679e-005   2.1839488e-005   1.3647429e-005   1.1202859e-003
 -2.2324952e+000   9.9835572e-001   1.1124718e-004   6.1235526e-005   6.0406375e-005   3.6893659e-005   2.8216370e-005   3.3702009e-005   3.9059127e-005   5.6076949e-006   2.2172137e-005   8.3043573e-006   1.3820350e-005   8.2596442e-006   1.3736420e-005   1.9204703e-005   5.4500852e-006   2.4613128e-005   1.9120620e-005   1.6383057e-005   1.1168432e-003
 -2.0948083e+000   9.9836094e-001   8.4440858e-005   8.5152035e-005   6.0487007e-005   4.2663656e-005   3.1101599e-005   3.6514209e-005   2.2383353e-005   2.2267738e-005   1.3908828e-005   1.1085532e-005   1.1081896e-005   8.2741710e-006   1.9243376e-005   1.0946433e-005   5.4755482e-006   1.6420921e-005   1.9145736e-005   2.7377517e-005   1.1110904e-003
 -1.9571442e+000   9.9836687e-001   9.3099879e-005   7.9127544e-005   5.1972124e-005   5.9878380e-005   2.8265547e-005   3.3710394e-005   1.6758185e-005   1.9525287e-005   1.1122921e-005   1.9430874e-005   8.3080567e-006   1.3779067e-005   1.3745242e-005   5.4845251e-006   1.0962267e-005   1.0945251e-005   1.6441437e-005   3.2890416e-005   1.1076802e-003
 -1.8194993e+000   9.9837025e-001   9.3009709e-005   7.3118020e-005   6.0921717e-005   6.5521984e-005   2.5537490e-005   3.0890612e-005   1.1173367e-005   1.9529536e-005   1.6703953e-005   1.3853290e-005   1.9385755e-005   1.1025840e-005   8.2600515e-006   1.3729583e-005   2.7472713e-006   1.6443410e-005   1.0965637e-005   2.7436385e-005   1.1094929e-003
 -1.6818691e+000   9.9836406e-001   1.0862105e-004   7.3234105e-005   5.2057906e-005   6.0050029e-005   3.3981088e-005   2.5360176e-005   1.9577060e-005   1.6730302e-005   1.1104422e-005   2.2210022e-005   1.3853104e-005   1.3812245e-005   8.2854075e-006   1.6486262e-005   5.4839089e-006   1.9192105e-005   1.0983329e-005   2.7502582e-005   1.0974130e-003
 -1.5442519e+000   9.9837970e-001   9.9710799e-005   7.0191043e-005   6.0674658e-005   5.4392320e-005   3.1155805e-005   1.9743195e-005   2.2392862e-005   1.9562493e-005   1.6673985e-005   1.1077761e-005   1.9406448e-005   1.1082186e-005   8.2736902e-006   2.7507846e-005   8.2143861e-006   1.6503859e-005   1.3765358e-005   2.2008021e-005   1.0879641e-003
 -1.4066458e+000   9.9838003e-001   1.0918576e-004   6.4279015e-005   6.6396589e-005   4.0109588e-005   3.6874490e-005   1.6896084e-005   1.9634881e-005   1.6763841e-005   2.2290369e-005   1.3866757e-005   1.3838538e-005   2.2148384e-005   1.9332214e-005   1.3723606e-005   2.4784334e-005   1.1022996e-005   1.0988047e-005   1.9272165e-005   1.0785576e-003
 -1.2690501e+000   9.9838006e-001   1.2475972e-004   4.9640959e-005   6.9350954e-005   4.5818297e-005   3.1166350e-005   1.6870502e-005   5.6786494e-006   1.9584308e-005   2.5102447e-005   2.4953995e-005   1.6632678e-005   2.4866109e-005   2.2124479e-005   1.9294441e-005   8.2270678e-006   8.2574881e-006   2.7502809e-005   1.9289712e-005   1.0608159e-003
 -1.1314632e+000   9.9838105e-001   1.3355749e-004   5.2528399e-005   6.0690815e-005   5.1545710e-005   1.9822912e-005   1.4114550e-005   8.4338369e-006   1.6784235e-005   1.9531903e-005   3.8906464e-005   1.9415001e-005   4.1478304e-005   5.5355988e-006   1.6510127e-005   1.3755399e-005   1.9289952e-005   1.1024223e-005   2.4774472e-005   1.0512487e-003
 -1.0000000e+000   9.9838829e-001   1.3075408e-004   6.4299539e-005   5.4727287e-005   4.3000162e-005   2.5492223e-005   8.4460303e-006   1.4052187e-005   1.1203710e-005   2.7877598e-005   2.4965055e-005   3.8775279e-005   1.3837162e-005   2.2030640e-005   1.6554908e-005   2.2023004e-005   1.6496861e-005   1.3788528e-005   1.9188981e-005   1.0441977e-003
 -8.6242384e-001   9.9839156e-001   1.3993642e-004   6.1373923e-005   5.4730746e-005   3.1610694e-005   2.8380962e-005   1.9834540e-005   1.1236857e-005   1.3967796e-005   2.5057849e-005   1.6662252e-005   1.6637886e-005   3.8768872e-005   2.7569333e-005   1.9262788e-005   2.7511383e-005   1.3783443e-005   1.3703455e-005   1.0992330e-005   1.0374194e-003
 -7.2485312e-001   9.9839814e-001   1.3419504e-004   8.7529985e-005   3.7563849e-005   2.8753983e-005   1.9909145e-005   2.5463135e-005   2.2464440e-005   1.3956354e-005   1.3972073e-005   1.3958368e-005   1.9389488e-005   1.9355675e-005   3.8603671e-005   3.0256302e-005   2.2023105e-005   1.3718854e-005   1.9267696e-005   1.6480838e-005   1.0249955e-003
 -6.1090113e-001   9.9841063e-001   1.2996468e-004   9.0623903e-005   4.6055597e-005   1.7221740e-005   2.8322646e-005   1.9707144e-005   1.6831177e-005   1.9577896e-005   8.3512013e-006   1.3900987e-005   1.6576514e-005   2.4807866e-005   2.4750633e-005   3.5677343e-005   1.3711729e-005   1.6472552e-005   2.7400564e-005   1.6487504e-005   1.0229278e-003
 -5.5197723e-001   9.9845171e-001   1.1624270e-004   8.4133267e-005   3.4300261e-005   2.5567080e-005   2.2524229e-005   2.2403712e-005   1.6733768e-005   2.7799672e-006   1.6629670e-005   2.7606202e-006   1.6534488e-005   2.7451039e-005   1.9147965e-005   3.8292832e-005   1.3644473e-005   1.3662048e-005   2.1812349e-005   2.7285605e-005   1.0263882e-003
 -4.7929975e-001   9.9844168e-001   1.5152074e-004   6.3649932e-005   3.9909228e-005   3.1119619e-005   1.6845115e-005   1.6784854e-005   1.3911839e-005   1.1096210e-005   2.7676738e-006   1.1012683e-005   1.3760633e-005   2.1929073e-005   2.7303966e-005   3.0039785e-005   2.4538459e-005   5.4468052e-006   1.6331925e-005   2.4501478e-005   1.0358519e-003
 -3.9522845e-001   9.9813824e-001   1.7742897e-004   8.1979183e-005   6.3208902e-005   8.7886685e-005   8.1539096e-005   4.0005245e-005   5.2831319e-005   1.5943710e-005   5.5205019e-006   3.5234279e-005   1.3732126e-005   1.9186025e-005   2.4572761e-005   6.2635812e-005   1.0907834e-005   1.3597222e-005   1.0884197e-005   2.1760778e-005   1.0429060e-003
 -2.8038613e-001   9.9760756e-001   2.7510536e-004   1.4512263e-004   7.5776795e-005   8.8383988e-005   9.1116312e-005   4.2283148e-005   4.9400626e-005   4.7920166e-005   7.3426520e-005   3.2650953e-005   3.6536741e-005   4.7660715e-005   7.2356829e-005   3.5422861e-005   2.5236504e-005   5.0538049e-005   3.1569605e-005   3.6023783e-005   1.1359037e-003
 -1.8326544e-001   9.9703630e-001   3.2341190e-004   1.8873027e-004   1.1035286e-004   9.5374551e-005   8.9176587e-005   1.0339664e-004   5.7033788e-005   1.0548881e-004   7.5590554e-005   4.5975374e-005   3.1157698e-005   8.5616249e-005   6.6707862e-005   9.3181944e-005   9.1756722e-005   4.0163686e-005   6.3271036e-005   1.0944379e-004   1.1878725e-003
 -9.7381402e-002   9.9638150e-001   3.6714096e-004   2.5821685e-004   1.3491698e-004   1.4809307e-004   1.0496231e-004   6.3690703e-005   1.5464509e-004   9.5945904e-005   8.2213492e-005   4.5796161e-005   6.8824975e-005   9.5250314e-005   9.5076364e-005   9.2108927e-005   1.0464104e-004   1.7888366e-004   9.6920751e-005   5.6150179e-005   1.3750245e-003
  8.4850090e-003   9.9539820e-001   5.1474327e-004   2.7513428e-004   1.7435858e-004   2.2684330e-004   1.1759099e-004   8.3259960e-005   9.9597952e-005   1.2718075e-004   1.0346965e-004   8.9945103e-005   1.2319314e-004   1.1655574e-004   1.1980056e-004   1.3557046e-004   1.8825949e-004   2.5432457e-004   1.3108959e-004   1.3577594e-004   1.5851022e-003
  1.0198121e-001   9.9408453e-001   8.4685036e-004   3.9877520e-004   2.5564090e-004   1.9164266e-004   8.6440332e-005   1.0639758e-004   1.6054587e-004   1.4524026e-004   1.0972351e-004   9.5377212e-005   1.4948674e-004   1.0003950e-004   1.0478249e-004   2.2000919e-004   2.8113480e-004   2.8254452e-004   2.1393964e-004   1.9545721e-004   1.9714387e-003
  2.0949485e-001   9.9245275e-001   9.7903819e-004   4.6429754e-004   3.3215719e-004   2.3905647e-004   1.4657003e-004   2.0276718e-004   1.3209070e-004   1.6564603e-004   1.4899555e-004   6.7603195e-005   1.1235026e-004   1.2445007e-004   1.1389158e-004   2.2532322e-004   2.0350500e-004   2.3521827e-004   3.9325678e-004   3.9903136e-004   2.8620049e-003
  3.0644459e-001   9.9128247e-001   9.7643773e-004   3.7355784e-004   2.7351350e-004   2.5356795e-004   2.2537605e-004   1.3683538e-004   1.3363546e-004   1.7506396e-004   1.7004193e-004   1.0987181e-004   1.0021165e-004   2.1320483e-004   1.2025248e-004   1.8465798e-004   2.0955429e-004   1.6206680e-004   3.1120699e-004   3.6290132e-004   4.2255762e-003
  4.0500563e-001   9.9040746e-001   8.7344009e-004   2.7505389e-004   3.2698706e-004   1.8702711e-004   1.8417061e-004   2.0230417e-004   1.0344215e-004   1.6651498e-004   1.4850316e-004   1.2720585e-004   6.5581722e-005   1.8271392e-004   8.1401090e-005   1.4928140e-004   2.1393197e-004   2.9943215e-004   3.7094813e-004   4.6737017e-004   5.1672345e-003
  5.0550748e-001   9.8902155e-001   8.5000895e-004   3.9608919e-004   3.0825131e-004   1.6980864e-004   2.0486613e-004   1.9692813e-004   1.9436959e-004   1.4521173e-004   1.4276151e-004   4.7651021e-005   4.8047545e-005   1.2492652e-004   1.7304993e-004   1.6861182e-004   2.1388469e-004   2.2279122e-004   4.1370134e-004   4.3747235e-004   6.5200188e-003
  6.0457224e-001   9.8669147e-001   1.0759433e-003   5.2311013e-004   3.5049666e-004   2.2820598e-004   2.4517375e-004   1.7561154e-004   2.3841771e-004   1.1463243e-004   9.9434343e-005   1.6317722e-004   5.7808276e-005   1.0895435e-004   1.5357088e-004   2.3430302e-004   2.3264383e-004   1.8585752e-004   3.2191339e-004   3.9519977e-004   8.4040712e-003
  7.0371104e-001   9.8366363e-001   1.3835090e-003   6.8049657e-004   5.1031792e-004   3.2115617e-004   2.8514014e-004   2.3301757e-004   2.6568354e-004   2.5101012e-004   9.4755240e-005   1.5053180e-004   1.2689334e-004   1.7570271e-004   1.7275077e-004   2.4349020e-004   3.1030773e-004   1.8500929e-004   3.2191203e-004   3.8939117e-004   1.0235299e-002
  8.0281974e-001   9.8075058e-001   1.6826311e-003   6.7442825e-004   7.2269035e-004   5.1671427e-004   3.5554149e-004   3.4230263e-004   3.9319554e-004   1.8984240e-004   2.2588942e-004   2.5056456e-004   2.7413394e-004   2.3650368e-004   2.0741010e-004   2.9270423e-004   2.2725262e-004   2.2095956e-004   2.8640303e-004   3.3607476e-004   1.1814177e-002
  9.0186049e-001   9.7704964e-001   2.2877360e-003   9.2416328e-004   7.6359747e-004   6.3595102e-004   5.9207062e-004   4.8296594e-004   4.5439605e-004   3.0656040e-004   3.2551911e-004   2.7181504e-004   2.5276116e-004   2.4598054e-004   2.3214288e-004   2.5246446e-004   3.0602974e-004   2.9780279e-004   3.1377274e-004   3.9138925e-004   1.3613243e-002
  1.0009607e+000   9.7304244e-001   3.0350868e-003   1.2441053e-003   9.0663830e-004   8.5758574e-004   6.3992396e-004   4.5319395e-004   5.9580267e-004   4.8514273e-004   2.7052191e-004   3.5916085e-004   3.0261535e-004   2.6353438e-004   2.9271100e-004   3.4784114e-004   3.8931541e-004   3.3522063e-004   3.0686046e-004   4.5910883e-004   1.5413194e-002
  1.1000318e+000   9.6798711e-001   3.6182860e-003   1.6335120e-003   1.1713928e-003   1.1434017e-003   1.0948512e-003   7.5926233e-004   5.8881998e-004   5.6237781e-004   4.1153136e-004   3.9214917e-004   3.9833068e-004   2.7309391e-004   3.7471513e-004   3.4968695e-004   4.2045505e-004   3.9895834e-004   4.5820252e-004   4.8207292e-004   1.7481786e-002
  1.2081731e+000   9.6131631e-001   5.1543766e-003   2.2748222e-003   1.5223667e-003   1.1897333e-003   1.1063434e-003   1.1216632e-003   1.0922650e-003   7.1363058e-004   5.0305483e-004   5.1502768e-004   5.0163072e-004   4.0896803e-004   3.4559135e-004   4.3680520e-004   3.4527278e-004   4.1730636e-004   5.5965316e-004   3.8704316e-004   2.0088139e-002
  1.3073389e+000   9.5418546e-001   6.3887731e-003   4.2298570e-003   1.9639178e-003   1.7988821e-003   1.1890290e-003   7.1422022e-004   8.7643821e-004   5.5706714e-004   7.3204832e-004   6.5746935e-004   5.6326124e-004   5.6171886e-004   5.4132576e-004   5.7884209e-004   4.8330353e-004   4.0551083e-004   4.6560034e-004   4.3845348e-004   2.2668822e-002
  1.4065533e+000   9.4765275e-001   7.5554883e-003   4.7752166e-003   3.1116492e-003   1.9149626e-003   1.3455431e-003   1.1165361e-003   9.2636527e-004   7.7114711e-004   4.8392902e-004   7.1906941e-004   7.2406679e-004   6.0047395e-004   6.1202157e-004   6.3408627e-004   5.4460870e-004   5.6035653e-004   5.4295328e-004   4.6019236e-004   2.4948586e-002
  1.5050542e+000   9.4222359e-001   9.6675333e-003   4.1935009e-003   2.8395405e-003   2.6277779e-003   2.0500739e-003   1.5789480e-003   8.1093475e-004   8.0358716e-004   7.4582819e-004   6.6382744e-004   6.5878166e-004   5.1235026e-004   4.1446486e-004   5.2781015e-004   3.1921966e-004   5.0682275e-004   6.4454096e-004   5.0661816e-004   2.7704255e-002
  1.6035503e+000   9.3780985e-001   1.0765971e-002   5.7453477e-003   3.2019975e-003   1.8526580e-003   1.2794598e-003   1.4066905e-003   1.2343853e-003   9.1912192e-004   9.1903228e-004   7.8071634e-004   6.9439868e-004   5.4284431e-004   5.4194161e-004   5.7021386e-004   4.2203329e-004   5.3592201e-004   5.1012489e-004   3.8922421e-004   2.9878070e-002
  1.7006194e+000   9.3345307e-001   1.2745005e-002   5.7859070e-003   3.2296625e-003   2.0709467e-003   1.5718388e-003   1.5437812e-003   1.1525306e-003   7.6351284e-004   8.3365511e-004   6.8408175e-004   6.6455386e-004   5.4588855e-004   3.5988973e-004   5.9783830e-004   5.7611340e-004   4.5518945e-004   5.6369559e-004   4.2966917e-004   3.1973174e-002
  1.8031166e+000   9.2975997e-001   1.4007187e-002   6.6821948e-003   2.9028479e-003   2.2581777e-003   1.4513227e-003   1.2393256e-003   1.0780049e-003   7.5408083e-004   8.1274672e-004   6.2187106e-004   5.6278287e-004   6.3578868e-004   3.9035627e-004   4.6169486e-004   5.7950976e-004   6.0289776e-004   4.6886488e-004   5.3499924e-004   3.4195374e-002
  1.9019669e+000   9.2732632e-001   1.5453774e-002   5.8693541e-003   3.0061096e-003   1.8529318e-003   1.3132162e-003   1.4489279e-003   1.1169447e-003   9.4228194e-004   7.2479510e-004   6.6095431e-004   4.6991364e-004   4.4468277e-004   3.8772193e-004   4.1499063e-004   4.1826736e-004   4.6173876e-004   6.3648435e-004   4.7125319e-004   3.6579341e-002
  2.0071318e+000   9.2605428e-001   1.6229156e-002   5.7983646e-003   2.8403575e-003   1.5541226e-003   1.2072011e-003   1.0466872e-003   9.3221751e-004   8.1910247e-004   7.0570937e-004   5.4558437e-004   4.6305959e-004   3.8099731e-004   3.2211601e-004   4.3001362e-004   4.8650644e-004   4.3055451e-004   4.7807367e-004   4.5614697e-004   3.8819748e-002
  2.1020637e+000   9.2580881e-001   1.7728719e-002   4.3498538e-003   2.5277740e-003   1.7693867e-003   1.2563066e-003   6.8666593e-004   6.7681870e-004   4.8322613e-004   3.9656116e-004   2.6799442e-004   3.1696056e-004   2.6034089e-004   2.6773457e-004   2.5387051e-004   3.2129681e-004   3.9215393e-004   3.2562933e-004   3.4441903e-004   4.1565482e-002
  2.2082206e+000   9.3074753e-001   1.6010852e-002   2.9976611e-003   1.2321230e-003   6.4472093e-004   4.7217995e-004   4.5332171e-004   2.9490008e-004   2.5970129e-004   1.9285589e-004   2.0235894e-004   1.8111018e-004   1.8111280e-004   1.8343307e-004   2.2783791e-004   2.8545643e-004   3.0151263e-004   2.4646502e-004   3.6787871e-004   4.4516990e-002
  2.3071171e+000   9.3569894e-001   1.1296472e-002   1.3005471e-003   6.5443368e-004   3.9239606e-004   3.5879634e-004   3.6260570e-004   3.3907017e-004   2.5997418e-004   2.2320444e-004   1.8563233e-004   1.8257824e-004   2.2364934e-004   2.0146863e-004   2.2735874e-004   2.7474688e-004   2.5041373e-004   3.3510792e-004   3.1241660e-004   4.6920190e-002
  2.4018661e+000   9.3734281e-001   7.2140025e-003   9.7545391e-004   7.1053676e-004   4.2790445e-004   4.3595408e-004   3.7649440e-004   3.1141079e-004   2.1897478e-004   2.5061933e-004   2.0573208e-004   1.8388455e-004   1.6891559e-004   1.5107575e-004   2.9207154e-004   2.6736567e-004   2.9819071e-004   3.1557811e-004   3.4006064e-004   4.9512966e-002
  2.5013582e+000   9.3673889e-001   5.0795602e-003   9.9062880e-004   6.9443338e-004   5.5209258e-004   4.9255218e-004   2.8216488e-004   2.9650458e-004   2.6392233e-004   2.0854249e-004   1.6543919e-004   2.1717535e-004   1.5246828e-004   2.2769483e-004   1.8989907e-004   2.3888322e-004   3.0543748e-004   2.8920069e-004   3.8266437e-004   5.2231850e-002
  2.6007823e+000   9.3518139e-001   3.8309538e-003   1.0357587e-003   6.6877149e-004   5.6706181e-004   4.8003433e-004   3.1049928e-004   3.2363759e-004   2.9028538e-004   1.9103858e-004   2.4689036e-004   2.0978075e-004   2.4735995e-004   1.6362454e-004   1.9574680e-004   1.8667975e-004   2.9458781e-004   2.8736959e-004   3.1491818e-004   5.4973613e-002
  2.7002026e+000   9.3300949e-001   3.2166163e-003   1.0841966e-003   7.2574995e-004   6.1472022e-004   4.1313266e-004   3.0646297e-004   2.3165535e-004   2.7234476e-004   2.0728829e-004   2.0941876e-004   2.2886015e-004   1.8994484e-004   2.1542567e-004   2.0089488e-004   2.1724561e-004   2.5185449e-004   3.2983523e-004   3.3995220e-004   5.7734913e-002
  2.8068691e+000   9.3036583e-001   2.7861354e-003   9.5060659e-004   6.3147676e-004   5.8098116e-004   4.7211173e-004   2.6101011e-004   2.5707258e-004   2.9490062e-004   1.8592416e-004   2.7034674e-004   2.4931173e-004   2.2748772e-004   1.5022537e-004   2.2131053e-004   2.1813768e-004   2.7293488e-004   2.8066428e-004   3.5352889e-004   6.0970006e-002
  2.9065222e+000   9.2741061e-001   2.5373146e-003   9.8208777e-004   7.3743878e-004   5.8418443e-004   3.6232421e-004   3.1499597e-004   3.2318765e-004   2.4183074e-004   1.6975884e-004   1.7418137e-004   2.4308552e-004   2.2394972e-004   1.8856993e-004   1.9114284e-004   1.9984678e-004   2.6706075e-004   3.4772679e-004   4.1330396e-004   6.4087402e-002
  3.0061533e+000   9.2424175e-001   2.3934005e-003   1.0615081e-003   7.0781915e-004   4.7585966e-004   4.1064497e-004   3.4677404e-004   2.8717159e-004   2.5507904e-004   1.8084647e-004   1.8207671e-004   2.7306129e-004   2.1987457e-004   2.1002784e-004   1.6235493e-004   2.4104426e-004   1.8594339e-004   2.8317066e-004   3.4845731e-004   6.7533140e-002
  3.1058535e+000   9.2093227e-001   2.4046180e-003   9.8872036e-004   8.0285629e-004   4.8261967e-004   4.5921864e-004   2.9043528e-004   2.3911279e-004   2.9407638e-004   2.3211121e-004   2.1096374e-004   1.8747095e-004   2.2299572e-004   2.0198617e-004   2.0393967e-004   2.3764997e-004   2.5347772e-004   2.7873580e-004   2.8479999e-004   7.0791945e-002
  3.2035168e+000   9.1735378e-001   2.4582252e-003   1.1460859e-003   7.7245201e-004   5.7234726e-004   4.4071776e-004   3.3303097e-004   3.0757353e-004   2.3062734e-004   2.6161999e-004   1.8465733e-004   1.8940633e-004   2.3835847e-004   1.9373655e-004   2.5083380e-004   2.4107465e-004   2.5560574e-004   2.6396657e-004   2.7541809e-004   7.4030484e-002
  3.3031252e+000   9.1372219e-001   2.6195447e-003   1.2356097e-003   7.3636512e-004   5.0216634e-004   5.4199631e-004   3.3538925e-004   3.2784271e-004   2.2509499e-004   1.9398433e-004   1.6853885e-004   2.3137846e-004   2.2569381e-004   2.1042820e-004   1.4761498e-004   2.5506056e-004   2.2673641e-004   2.9942091e-004   2.9551374e-004   7.7499428e-002
  3.4028879e+000   9.1005864e-001   2.6203626e-003   1.1507179e-003   8.1898771e-004   5.6095649e-004   4.3268881e-004   3.5920800e-004   3.0022433e-004   3.2007359e-004   1.8487679e-004   1.8876281e-004   2.0027092e-004   2.7313404e-004   1.8729858e-004   2.1567871e-004   2.0677799e-004   2.5082311e-004   2.5891703e-004   2.9913224e-004   8.1112473e-002
  3.5027228e+000   9.0641072e-001   2.5092939e-003   1.0946772e-003   8.0389675e-004   5.5455137e-004   5.0480615e-004   4.2033063e-004   3.1668252e-004   2.3924690e-004   2.6577003e-004   1.9567680e-004   2.5238891e-004   2.3508446e-004   1.8351488e-004   2.1726773e-004   2.1273680e-004   2.5391462e-004   3.2892452e-004   3.3386756e-004   8.4666650e-002
  3.6096767e+000   9.0215782e-001   2.5484905e-003   1.2044515e-003   8.2695340e-004   6.3358178e-004   5.4303590e-004   3.9921382e-004   3.5756394e-004   2.4515191e-004   2.0743011e-004   2.3596800e-004   2.6700573e-004   2.1259310e-004   2.2822768e-004   2.4793777e-004   2.4877018e-004   2.4146037e-004   3.5958358e-004   3.1140017e-004   8.8523363e-002
  3.7032260e+000   8.9867963e-001   2.5144784e-003   1.3398847e-003   8.2560343e-004   6.7299650e-004   4.5354617e-004   3.3024703e-004   3.1687558e-004   2.2623582e-004   2.8097114e-004   2.5213104e-004   2.1765428e-004   2.4989624e-004   2.4667750e-004   2.4755100e-004   2.0732389e-004   2.3816467e-004   3.0232363e-004   3.8356348e-004   9.2014250e-002
  3.8114232e+000   8.9529682e-001   2.4108140e-003   1.4697604e-003   7.3899872e-004   5.4428091e-004   4.6880363e-004   4.3861924e-004   3.2380872e-004   3.6308170e-004   3.2167416e-004   2.7729073e-004   1.9347840e-004   2.3814283e-004   2.2530386e-004   2.3032638e-004   2.4841496e-004   2.3353392e-004   3.2196839e-004   3.5127918e-004   9.5303596e-002
  3.9105866e+000   8.9219419e-001   2.7226289e-003   1.4075189e-003   7.1598457e-004   5.8789989e-004   4.7639225e-004   4.4302685e-004   4.1837097e-004   3.3953662e-004   2.9171774e-004   2.3611053e-004   2.0760578e-004   1.7545752e-004   2.1652605e-004   2.3923483e-004   2.7535049e-004   2.4960107e-004   2.8425832e-004   2.9903105e-004   9.8219559e-002
  4.0092454e+000   8.8947065e-001   2.6278268e-003   1.2553298e-003   8.8131522e-004   6.0903359e-004   4.5610017e-004   4.1022353e-004   4.1223709e-004   3.0238959e-004   2.3357119e-004   3.2289166e-004   2.6221078e-004   2.3309545e-004   2.2542784e-004   2.4353085e-004   1.9415536e-004   3.1465300e-004   3.0847295e-004   3.3505233e-004   1.0090183e-001
  4.1115646e+000   8.8639930e-001   2.5351019e-003   1.3805518e-003   8.9044795e-004   7.5059929e-004   5.4445455e-004   4.4045180e-004   4.6502255e-004   2.7008683e-004   2.7530408e-004   2.5215874e-004   2.4902678e-004   2.8765878e-004   2.0435276e-004   2.7058280e-004   2.3712212e-004   3.0579526e-004   3.7058772e-004   3.7824014e-004   1.0349316e-001
  4.2025583e+000   8.8400288e-001   2.6048591e-003   1.2838514e-003   9.0684696e-004   6.8808828e-004   5.4602897e-004   4.6355517e-004   4.0529191e-004   3.2193933e-004   3.2578714e-004   3.0178178e-004   3.1181613e-004   2.7440856e-004   2.1413004e-004   3.0502116e-004   3.2133017e-004   2.5906982e-004   3.4418228e-004   4.0067430e-004   1.0571845e-001
  4.3050729e+000   8.8121214e-001   2.6989822e-003   1.4674203e-003   9.7471872e-004   6.7470315e-004   5.7249329e-004   5.2375287e-004   4.1957278e-004   3.3581254e-004   2.7346540e-004   2.9547338e-004   2.4393145e-004   2.8705985e-004   2.9562904e-004   2.3274248e-004   3.0184168e-004   3.1699520e-004   3.9136674e-004   3.8905872e-004   1.0809284e-001
  4.4022792e+000   8.7869970e-001   2.8807027e-003   1.5081951e-003   9.4289046e-004   6.9305278e-004   6.0660821e-004   4.2156967e-004   4.0025465e-004   3.2415768e-004   3.1352419e-004   3.4908817e-004   3.0818723e-004   2.9373071e-004   2.8968915e-004   2.6661147e-004   2.8830926e-004   3.4919355e-004   3.9137194e-004   4.9472678e-004   1.1017844e-001
  4.5031333e+000   8.7622032e-001   3.0764998e-003   1.4483351e-003   8.4738409e-004   7.1458343e-004   5.8269403e-004   5.0549314e-004   4.7548671e-004   2.9911463e-004   3.1007335e-004   3.4248545e-004   3.6923003e-004   3.5861242e-004   3.2364139e-004   3.0548112e-004   3.0432006e-004   3.3790628e-004   4.1991188e-004   4.5971131e-004   1.1229872e-001
  4.6133486e+000   8.7337136e-001   3.0303481e-003   1.5870113e-003   1.0162016e-003   8.6570514e-004   5.9262886e-004   5.3100881e-004   4.5418102e-004   3.9194390e-004   3.8943488e-004   3.8537484e-004   2.8660367e-004   3.1957066e-004   3.3596182e-004   3.4036677e-004   3.0141957e-004   3.8797958e-004   3.8220789e-004   4.6844339e-004   1.1456224e-001
  4.7056011e+000   8.7110829e-001   3.1193697e-003   1.5065388e-003   1.1188753e-003   7.8066047e-004   6.5041998e-004   5.8319815e-004   4.7920858e-004   3.7379600e-004   3.6340745e-004   3.9377923e-004   3.5547329e-004   3.5891104e-004   3.4412085e-004   3.6850476e-004   4.0735171e-004   4.4819475e-004   4.1725064e-004   5.8700105e-004   1.1623565e-001
  4.8086353e+000   8.6862910e-001   3.0272811e-003   1.7612046e-003   1.0253705e-003   9.2209126e-004   7.2013936e-004   4.8762900e-004   5.5214481e-004   4.2529020e-004   4.2285907e-004   3.8180293e-004   3.9395453e-004   4.1917154e-004   3.3613204e-004   3.2922887e-004   4.3510670e-004   4.6780434e-004   5.6756231e-004   5.6874412e-004   1.1812738e-001
  4.9059724e+000   8.6619134e-001   3.2275165e-003   1.7577240e-003   1.1326258e-003   1.0068172e-003   7.0551025e-004   5.4513163e-004   5.0979574e-004   5.3154818e-004   4.0106905e-004   3.6584162e-004   4.0274377e-004   4.3097572e-004   4.1856752e-004   4.9011817e-004   4.6544543e-004   4.9999900e-004   6.0073947e-004   7.1113013e-004   1.1960536e-001
  5.0117020e+000   8.6382836e-001   3.3481021e-003   1.7521106e-003   1.2147143e-003   8.4976134e-004   7.3488570e-004   7.0462286e-004   5.7748014e-004   5.4465246e-004   5.2565548e-004   4.2376592e-004   4.2069692e-004   4.2848655e-004   4.1095410e-004   5.2064327e-004   4.5580152e-004   5.0514507e-004   6.3369719e-004   7.5600367e-004   1.2136447e-001
  5.1035024e+000   8.6212235e-001   3.2101006e-003   1.9544020e-003   1.1723423e-003   8.7325958e-004   7.7449920e-004   6.8974245e-004   5.8553973e-004   5.6212739e-004   5.5957045e-004   4.2846983e-004   4.6184556e-004   4.5619841e-004   4.2793762e-004   4.1124878e-004   5.6586993e-004   5.2077710e-004   5.9653333e-004   7.3844071e-004   1.2288875e-001
  5.2102029e+000   8.5961791e-001   3.6820228e-003   1.9219775e-003   1.3224400e-003   9.4669677e-004   8.0523788e-004   8.2453437e-004   5.9622390e-004   5.9077624e-004   4.8658685e-004   5.2836969e-004   5.1428297e-004   4.0502447e-004   5.1728718e-004   4.9939558e-004   5.6034831e-004   5.4274863e-004   6.4741124e-004   7.3897740e-004   1.2425175e-001
  5.3030672e+000   8.5789813e-001   3.5776773e-003   1.9272783e-003   1.4381646e-003   1.0793979e-003   9.1420836e-004   8.3410099e-004   6.9719765e-004   5.1104917e-004   5.3340236e-004   4.8913145e-004   4.4605611e-004   4.9988610e-004   5.6166626e-004   5.1333231e-004   5.8271922e-004   7.0738455e-004   5.7609057e-004   8.1511998e-004   1.2539800e-001
  5.4015704e+000   8.5572466e-001   3.7797631e-003   2.1953125e-003   1.5824758e-003   1.1569473e-003   9.6911933e-004   7.9846960e-004   5.8217427e-004   6.4005273e-004   5.6852684e-004   5.7769125e-004   4.8919806e-004   5.1768492e-004   5.6829862e-004   4.7457561e-004   5.9924615e-004   6.7690618e-004   7.9383578e-004   1.0160704e-003   1.2628900e-001
  5.5103464e+000   8.5394956e-001   3.9796435e-003   2.1231669e-003   1.6599158e-003   1.1552926e-003   1.0840846e-003   7.4882098e-004   7.1292057e-004   6.1202771e-004   6.5138602e-004   5.4099072e-004   5.6775082e-004   4.9551954e-004   5.9693609e-004   6.8820675e-004   6.9462620e-004   7.9935236e-004   7.6825685e-004   9.3860435e-004   1.2723293e-001
  5.6134598e+000   8.5196474e-001   4.1118120e-003   2.5728348e-003   1.5853522e-003   1.3180168e-003   1.1788602e-003   9.1623129e-004   7.0217757e-004   7.7185978e-004   6.4187940e-004   6.4837233e-004   5.6028172e-004   5.8131884e-004   5.8947355e-004   6.5465555e-004   6.4977396e-004   7.6662942e-004   7.6582736e-004   1.0505339e-003   1.2796937e-001
  5.7072965e+000   8.5028709e-001   4.6936424e-003   2.4652973e-003   1.7804776e-003   1.3238311e-003   1.2079484e-003   9.1399286e-004   7.6633687e-004   8.2429451e-004   7.0376560e-004   6.4807491e-004   6.9079171e-004   6.2839598e-004   5.8174863e-004   6.4865680e-004   6.7551787e-004   7.8521976e-004   9.2721045e-004   1.0862154e-003   1.2836150e-001
  5.8146322e+000   8.4835482e-001   5.1361657e-003   2.8650244e-003   1.9152794e-003   1.4098711e-003   1.1444560e-003   9.6978255e-004   9.5729003e-004   7.5980526e-004   7.0609004e-004   6.6999686e-004   6.6074684e-004   7.0834858e-004   7.0214871e-004   6.5893000e-004   8.3483693e-004   9.2625445e-004   9.3945417e-004   1.3083368e-003   1.2837236e-001
  5.9246291e+000   8.4722382e-001   5.3556423e-003   2.7647682e-003   1.9384552e-003   1.5628789e-003   1.3656970e-003   1.0458957e-003   9.4612344e-004   8.2059217e-004   7.6875779e-004   6.6386583e-004   6.6746252e-004   6.9225872e-004   8.3660787e-004   7.4084044e-004   8.0978846e-004   1.0388329e-003   1.0682320e-003   1.3792153e-003   1.2831026e-001
  6.0081469e+000   8.4660441e-001   5.4004266e-003   2.9031598e-003   2.1449081e-003   1.6022006e-003   1.2004204e-003   9.7188436e-004   9.4072831e-004   9.0761994e-004   7.0367582e-004   7.7106225e-004   6.7658427e-004   6.9100037e-004   8.1131419e-004   9.2895979e-004   9.5358942e-004   9.5618397e-004   1.2189953e-003   1.3368544e-003   1.2827602e-001
  6.1223854e+000   8.4603302e-001   5.4777833e-003   3.1080982e-003   2.0392922e-003   1.4900253e-003   1.3426795e-003   1.0723981e-003   8.7608113e-004   8.1604402e-004   8.5354936e-004   8.1549328e-004   8.1853081e-004   7.6664244e-004   8.2922786e-004   8.9385363e-004   9.2548831e-004   9.3484626e-004   1.2602783e-003   1.4066637e-003   1.2824000e-001
  6.2055488e+000   8.4655636e-001   5.1991005e-003   2.9470942e-003   1.9493953e-003   1.6010991e-003   1.2167913e-003   1.0996635e-003   1.0216936e-003   7.8029014e-004   8.7052272e-004   7.5636318e-004   7.6126152e-004   6.9911174e-004   8.1280343e-004   8.8585195e-004   8.9994777e-004   9.5349776e-004   1.2434174e-003   1.2957398e-003   1.2845000e-001
  6.3210338e+000   8.4609579e-001   5.4970127e-003   2.9095072e-003   2.0193607e-003   1.6262268e-003   1.2431881e-003   1.1858190e-003   1.1443762e-003   9.2959609e-004   7.9453050e-004   7.1486179e-004   8.3117941e-004   8.2766923e-004   7.5744244e-004   8.6246205e-004   8.9323665e-004   1.0599678e-003   1.0452446e-003   1.2849350e-003   1.2827759e-001
  6.4073876e+000   8.4597917e-001   5.4725422e-003   3.0204451e-003   2.1504965e-003   1.6627136e-003   1.4098064e-003   1.1514833e-003   1.0179433e-003   9.4808428e-004   8.5288396e-004   7.9324843e-004   8.6597295e-004   7.7246668e-004   7.8999767e-004   6.9858743e-004   9.3999186e-004   9.3483302e-004   1.1061697e-003   1.3908654e-003   1.2804230e-001
  6.5243367e+000   8.4516830e-001   5.8025948e-003   3.1959329e-003   2.3072147e-003   1.7876461e-003   1.5162154e-003   1.2481040e-003   1.0962510e-003   9.5284318e-004   9.1042264e-004   7.8720461e-004   7.9019273e-004   7.6937306e-004   8.4498996e-004   8.6104445e-004   9.2260740e-004   9.3321583e-004   1.0250749e-003   1.3637586e-003   1.2771701e-001
  6.6124033e+000   8.4495791e-001   6.1263278e-003   3.1665936e-003   2.3421675e-003   1.7564640e-003   1.4936185e-003   1.2928948e-003   1.0063887e-003   9.2981903e-004   8.5034118e-004   8.4915245e-004   8.8988806e-004   7.6112581e-004   7.3094597e-004   7.7234069e-004   8.8778714e-004   1.0978550e-003   1.2871692e-003   1.2885773e-003   1.2751263e-001
  6.7050639e+000   8.4497083e-001   5.9454688e-003   3.3645552e-003   2.5116205e-003   1.8487294e-003   1.2851437e-003   1.1256271e-003   9.7174624e-004   1.0024272e-003   9.9740831e-004   7.8598174e-004   9.0280850e-004   7.8724535e-004   7.7050401e-004   8.2744863e-004   8.4366388e-004   1.1445553e-003   1.1487724e-003   1.3506648e-003   1.2741480e-001
  6.8020622e+000   8.4490251e-001   5.9590080e-003   3.4266329e-003   2.4461521e-003   1.6935397e-003   1.4585621e-003   1.2933068e-003   1.0629102e-003   9.4363604e-004   9.0959900e-004   8.8329895e-004   7.9441693e-004   7.0042145e-004   7.7873691e-004   9.7269346e-004   8.7184602e-004   1.1277500e-003   1.1330631e-003   1.3487918e-003   1.2729312e-001
  6.9061734e+000   8.4472324e-001   6.2632483e-003   3.3807319e-003   2.3523468e-003   1.9258821e-003   1.4877610e-003   1.1345199e-003   1.1417310e-003   8.5236175e-004   8.3310888e-004   8.1985264e-004   7.8150732e-004   7.6639264e-004   8.1262910e-004   8.5233262e-004   8.8598019e-004   1.0041404e-003   1.1888368e-003   1.3397587e-003   1.2745364e-001
  7.0310784e+000   8.4443622e-001   6.6618106e-003   3.6394914e-003   2.2622860e-003   1.7516462e-003   1.3749339e-003   1.0473710e-003   9.7140631e-004   9.6786088e-004   9.0478175e-004   7.6305761e-004   8.0528710e-004   7.1634814e-004   6.8207026e-004   8.9114863e-004   9.2667053e-004   8.7557265e-004   1.2121337e-003   1.5221556e-003   1.2758775e-001
  7.1172558e+000   8.4593316e-001   6.0319077e-003   3.2992971e-003   2.1268947e-003   1.5496943e-003   1.3319811e-003   1.1651242e-003   8.4420786e-004   8.2918233e-004   6.5417604e-004   7.2825471e-004   7.6387472e-004   7.3298241e-004   7.6728759e-004   7.3648790e-004   7.9666405e-004   1.0121379e-003   1.1461090e-003   1.2704049e-003   1.2828017e-001
  7.2168016e+000   8.4470543e-001   6.3558922e-003   3.3794264e-003   2.2736162e-003   1.7005798e-003   1.3972569e-003   1.1184097e-003   9.7138930e-004   9.0541141e-004   8.4627241e-004   7.8935833e-004   8.5562095e-004   6.8894014e-004   7.9706053e-004   9.4747477e-004   9.5224223e-004   1.0788730e-003   1.1962272e-003   1.4720653e-003   1.2756845e-001
  7.3103298e+000   8.4559705e-001   6.0067561e-003   2.9863816e-003   2.1086932e-003   1.6596443e-003   1.3005028e-003   1.1162691e-003   9.3899977e-004   9.2910087e-004   8.2902413e-004   8.3448429e-004   7.7262995e-004   8.7206730e-004   8.8786255e-004   8.1515225e-004   8.4782955e-004   1.0336062e-003   1.2591064e-003   1.3515746e-003   1.2785326e-001
  7.4268803e+000   8.4525808e-001   6.1175687e-003   3.1969814e-003   2.0621951e-003   1.5883613e-003   1.3794990e-003   1.1161445e-003   1.1177841e-003   8.4784966e-004   8.1323503e-004   7.7201743e-004   7.6744990e-004   7.5351525e-004   7.4690570e-004   8.2636178e-004   9.2021084e-004   1.0178114e-003   1.2415595e-003   1.5702182e-003   1.2788625e-001
  7.5146529e+000   8.4577503e-001   5.7724707e-003   3.1219840e-003   2.1913415e-003   1.5687846e-003   1.1806286e-003   1.1842387e-003   9.5636207e-004   7.9644336e-004   8.6993536e-004   7.9964501e-004   7.6705416e-004   7.3066525e-004   8.4476656e-004   7.8486523e-004   8.9796081e-004   1.1004790e-003   1.1211706e-003   1.4420694e-003   1.2809410e-001
  7.6312033e+000   8.4433024e-001   6.3689458e-003   3.4113000e-003   2.2177582e-003   1.6997385e-003   1.2461236e-003   1.1340312e-003   1.0066994e-003   9.2515685e-004   8.8677497e-004   9.5558091e-004   7.9485886e-004   8.0807809e-004   9.2613375e-004   8.7672877e-004   9.8663591e-004   1.1670174e-003   1.3228898e-003   1.6399955e-003   1.2729531e-001
  7.7117814e+000   8.4476227e-001   6.2927156e-003   3.2398194e-003   2.1741377e-003   1.6105733e-003   1.2579753e-003   1.2190743e-003   1.0548623e-003   8.3023625e-004   9.3549332e-004   8.5344288e-004   9.0417743e-004   8.1876159e-004   8.0296110e-004   9.7525019e-004   9.5972080e-004   1.1245052e-003   1.1809585e-003   1.5533754e-003   1.2744969e-001
  7.8125041e+000   8.4394705e-001   6.6651939e-003   3.3231902e-003   2.1614727e-003   1.6767503e-003   1.5072536e-003   1.2197696e-003   1.0999448e-003   1.0280094e-003   9.6176843e-004   8.5957484e-004   8.5207409e-004   9.1876287e-004   8.9537402e-004   1.0391465e-003   1.0296001e-003   1.0960324e-003   1.4292082e-003   1.8674068e-003   1.2642242e-001
  7.9290545e+000   8.4399769e-001   6.3745104e-003   3.4932811e-003   2.4171917e-003   1.9488251e-003   1.4768573e-003   1.2812930e-003   1.0415594e-003   9.5467750e-004   9.2812938e-004   9.0136831e-004   9.3913322e-004   8.1645619e-004   9.6607306e-004   9.7767556e-004   1.1569528e-003   1.2548084e-003   1.4872298e-003   1.7532584e-003   1.2583303e-001
  8.0047283e+000   8.4426878e-001   6.5017289e-003   3.4429802e-003   2.5535185e-003   1.6611492e-003   1.3509058e-003   1.2854059e-003   1.1532439e-003   1.0000435e-003   1.0039773e-003   9.6507931e-004   9.0650569e-004   9.5066957e-004   1.0094293e-003   9.7208696e-004   1.1529648e-003   1.2586195e-003   1.4161641e-003   1.6557225e-003   1.2549102e-001
  8.1258064e+000   8.4421101e-001   7.0027326e-003   3.5945345e-003   2.2511987e-003   1.7418005e-003   1.4846838e-003   1.3282005e-003   1.1520854e-003   1.1831243e-003   1.0970563e-003   9.5375554e-004   9.8422631e-004   9.4025006e-004   8.7168485e-004   9.0780796e-004   9.7520913e-004   1.1324037e-003   1.2282434e-003   1.6135920e-003   1.2534640e-001
  8.2014802e+000   8.4452808e-001   7.0374752e-003   3.6270815e-003   2.4433587e-003   1.6806962e-003   1.6183193e-003   1.3346879e-003   1.0940703e-003   1.2495696e-003   9.3628991e-004   8.6618788e-004   7.6939966e-004   8.6470525e-004   9.2208477e-004   8.5679009e-004   1.0626419e-003   1.0227165e-003   1.2711094e-003   1.3601706e-003   1.2545457e-001
  8.3104504e+000   8.4505259e-001   7.4203211e-003   3.6291324e-003   2.3622119e-003   1.7867976e-003   1.4586740e-003   1.2100725e-003   1.0087532e-003   8.2088804e-004   8.1967720e-004   7.6150700e-004   8.6631086e-004   7.8840136e-004   8.3415823e-004   9.5936822e-004   9.2433945e-004   9.9746939e-004   1.1654004e-003   1.4691603e-003   1.2566477e-001
  8.4281652e+000   8.4531816e-001   7.8244303e-003   3.1883551e-003   2.3688298e-003   1.6150615e-003   1.3616465e-003   1.0733013e-003   1.0191062e-003   9.1090803e-004   9.1513536e-004   8.9199005e-004   6.9120514e-004   8.7325834e-004   7.6106093e-004   9.9905746e-004   8.8186708e-004   1.0495894e-003   1.2067225e-003   1.4869300e-003   1.2556338e-001
  8.5208581e+000   8.4639044e-001   6.5292627e-003   3.3705842e-003   2.1578954e-003   1.6180370e-003   1.3528203e-003   1.1370814e-003   1.0394267e-003   9.5587666e-004   9.9763678e-004   7.2721308e-004   8.4686901e-004   7.8361157e-004   9.9496232e-004   8.5012057e-004   9.6533486e-004   1.0853250e-003   1.1887709e-003   1.4696300e-003   1.2553910e-001
  8.6138296e+000   8.4658570e-001   6.4451831e-003   3.2885447e-003   2.0111624e-003   1.7411945e-003   1.3093177e-003   1.1004706e-003   9.2917103e-004   9.4100844e-004   9.4607327e-004   9.4375056e-004   7.2835010e-004   8.7398103e-004   8.9806997e-004   9.6070677e-004   9.1139253e-004   1.0625962e-003   1.1941462e-003   1.5867260e-003   1.2554245e-001
  8.7068498e+000   8.4623303e-001   6.5554637e-003   3.3098123e-003   2.1271325e-003   1.6190859e-003   1.3471688e-003   1.2016018e-003   1.0996709e-003   9.7042720e-004   8.2486236e-004   7.7272199e-004   8.0193913e-004   8.3905106e-004   8.6741214e-004   9.5787759e-004   9.8006749e-004   1.0993954e-003   1.1974972e-003   1.6833368e-003   1.2551245e-001
  8.8461905e+000   8.4611628e-001   6.3292734e-003   3.3075701e-003   2.3633753e-003   1.6411846e-003   1.3275836e-003   1.1126015e-003   1.0797342e-003   8.8564095e-004   8.9321367e-004   7.7602976e-004   7.9688143e-004   8.9619235e-004   8.4084533e-004   8.6612819e-004   1.1452580e-003   1.0882062e-003   1.2942203e-003   1.8117143e-003   1.2542807e-001
  8.9390577e+000   8.4583012e-001   6.3424926e-003   3.3668753e-003   2.3070942e-003   1.8004724e-003   1.3568331e-003   1.1878923e-003   9.7942970e-004   9.7691378e-004   9.2987927e-004   7.2894049e-004   8.4691087e-004   8.2026221e-004   8.0439855e-004   9.8508292e-004   9.9967392e-004   1.1286703e-003   1.4184009e-003   1.6137287e-003   1.2557593e-001
  9.0318555e+000   8.4582086e-001   6.1539515e-003   3.3373269e-003   2.2465347e-003   1.7367498e-003   1.3374062e-003   1.2551909e-003   1.0014081e-003   1.0260750e-003   8.7741975e-004   8.9861339e-004   9.7761505e-004   9.1947238e-004   7.7769515e-004   9.2237734e-004   1.1351890e-003   1.0575336e-003   1.3512504e-003   1.6422515e-003   1.2552508e-001
  9.1246477e+000   8.4561684e-001   6.3174618e-003   3.1974430e-003   2.0777805e-003   1.7267905e-003   1.4140671e-003   1.2425077e-003   1.1573528e-003   9.4105815e-004   9.5979787e-004   9.0825399e-004   8.9683605e-004   8.3448005e-004   9.9302065e-004   9.6878284e-004   9.7285167e-004   1.2051746e-003   1.3189625e-003   1.5633797e-003   1.2568716e-001
  9.2174113e+000   8.4543282e-001   6.2311661e-003   3.3143682e-003   2.2510850e-003   1.7390832e-003   1.3294401e-003   1.1686296e-003   1.1110937e-003   9.9867906e-004   1.0734120e-003   8.9298662e-004   8.5454387e-004   9.1475052e-004   8.2234630e-004   9.0156474e-004   9.9653529e-004   1.1905307e-003   1.3367677e-003   1.7094150e-003   1.2573079e-001
  9.3101776e+000   8.4504665e-001   6.5284033e-003   3.1472790e-003   2.2995125e-003   1.7880260e-003   1.3978744e-003   1.2605959e-003   1.1031187e-003   9.5993719e-004   9.4774036e-004   9.2385383e-004   8.9912229e-004   8.2468320e-004   9.3829923e-004   8.8720009e-004   1.0338305e-003   1.2684676e-003   1.4027843e-003   1.6611705e-003   1.2568146e-001
  9.4421810e+000   8.4457092e-001   6.5874236e-003   3.4491301e-003   2.2510359e-003   1.7337223e-003   1.5049496e-003   1.2254647e-003   1.0863109e-003   1.0182061e-003   9.0630660e-004   9.1395925e-004   8.3022253e-004   8.8194196e-004   9.2478779e-004   9.9286180e-004   1.0164528e-003   1.1794084e-003   1.4307615e-003   1.8172541e-003   1.2567888e-001
  9.5349440e+000   8.4452336e-001   6.3545970e-003   3.4358506e-003   2.3954480e-003   1.8909072e-003   1.4757016e-003   1.1231510e-003   9.7020749e-004   1.0962418e-003   1.0170150e-003   9.3128526e-004   8.6403056e-004   8.8402614e-004   9.4321659e-004   8.7100896e-004   1.0040605e-003   1.3511757e-003   1.3323169e-003   1.6922403e-003   1.2584416e-001
  9.6277452e+000   8.4433014e-001   6.4060685e-003   3.3171813e-003   2.4343868e-003   1.8185027e-003   1.4741385e-003   1.3202148e-003   1.0465155e-003   1.0105809e-003   1.0407156e-003   9.2314106e-004   9.0698082e-004   8.3774848e-004   9.9163445e-004   9.8019572e-004   1.1360552e-003   1.1209396e-003   1.3976729e-003   1.8001176e-003   1.2570707e-001
  9.7206788e+000   8.4422876e-001   6.4958033e-003   3.3074834e-003   2.2278556e-003   1.8822813e-003   1.3467373e-003   1.3217008e-003   1.1417404e-003   1.0611554e-003   9.1319068e-004   8.7711018e-004   1.0208931e-003   9.9197798e-004   1.0987979e-003   1.0331684e-003   1.0484458e-003   1.2127872e-003   1.3993265e-003   1.6076855e-003   1.2578310e-001
  9.8138025e+000   8.4399791e-001   6.6106394e-003   3.3114646e-003   2.3302372e-003   1.7324407e-003   1.3690370e-003   1.3207149e-003   1.0762857e-003   1.1021932e-003   1.0501702e-003   9.2745347e-004   8.9467381e-004   9.3734011e-004   9.3702784e-004   1.1029048e-003   1.1482876e-003   1.2558278e-003   1.4681443e-003   1.9195562e-003   1.2550769e-001
  9.9071938e+000   8.4356794e-001   6.9798950e-003   3.3490545e-003   2.1821207e-003   1.7883610e-003   1.5026001e-003   1.3736500e-003   1.1389650e-003   1.0398278e-003   9.7807070e-004   8.7552171e-004   1.0277920e-003   9.4959036e-004   8.4643077e-004   9.6035062e-004   1.0666969e-003   1.3504165e-003   1.4950680e-003   1.9343036e-003   1.2559334e-001
  1.0000939e+001   8.4341555e-001   6.7058824e-003   3.5150352e-003   2.4043718e-003   1.8214027e-003   1.4824562e-003   1.2805485e-003   1.1462888e-003   1.0651459e-003   1.1151695e-003   9.3489427e-004   9.2300049e-004   9.4835266e-004   1.0213568e-003   9.7438317e-004   1.0837521e-003   1.3255156e-003   1.5623723e-003   1.8122596e-003   1.2546226e-001
  1.0142308e+001   8.4321132e-001   6.6458664e-003   3.5579252e-003   2.2321362e-003   1.7975090e-003   1.5685786e-003   1.3766467e-003   1.2371520e-003   1.2216878e-003   1.0344905e-003   9.6801148e-004   9.6690502e-004   1.0394269e-003   1.0611121e-003   1.0623476e-003   1.1202238e-003   1.3256961e-003   1.4967084e-003   1.8757943e-003   1.2520047e-001
  1.0236678e+001   8.4303048e-001   6.6287175e-003   3.5633125e-003   2.4102193e-003   1.7738095e-003   1.6258320e-003   1.2683551e-003   1.2078539e-003   1.1301651e-003   1.1486562e-003   1.0399063e-003   9.1521530e-004   1.0244170e-003   1.0390316e-003   1.0904152e-003   1.2352144e-003   1.3614065e-003   1.6840747e-003   1.8659543e-003   1.2495696e-001
  1.0322434e+001   8.4348622e-001   6.5509647e-003   3.3551123e-003   2.4170300e-003   1.7556038e-003   1.5268995e-003   1.3241895e-003   1.1843201e-003   1.0837628e-003   1.0685188e-003   9.2614529e-004   9.2593503e-004   8.7537824e-004   1.0521412e-003   1.2349335e-003   1.1708571e-003   1.2614080e-003   1.6210169e-003   2.0808281e-003   1.2509873e-001
  1.0418044e+001   8.4276968e-001   6.5843749e-003   3.5916879e-003   2.4616793e-003   1.9279121e-003   1.5554028e-003   1.3929128e-003   1.2537426e-003   1.2131884e-003   1.0083790e-003   1.0532990e-003   1.0772093e-003   9.2596853e-004   1.0360015e-003   1.0265391e-003   1.3101540e-003   1.4243651e-003   1.7356317e-003   2.1165151e-003   1.2453535e-001
  1.0510852e+001   8.4248349e-001   6.6982373e-003   3.5910552e-003   2.4814185e-003   1.8892220e-003   1.7119457e-003   1.4870242e-003   1.2032613e-003   1.2467088e-003   1.0644755e-003   9.1433430e-004   1.0412204e-003   1.0874296e-003   1.1814872e-003   1.1017677e-003   1.2708194e-003   1.3403528e-003   1.8309204e-003   2.0386700e-003   1.2433616e-001
  1.0607738e+001   8.4222030e-001   6.8355015e-003   3.4974484e-003   2.5431093e-003   1.9938242e-003   1.7863314e-003   1.4666438e-003   1.2508094e-003   1.1622600e-003   1.0887623e-003   1.0468939e-003   1.0355341e-003   1.0938270e-003   1.0139004e-003   1.3238038e-003   1.3007449e-003   1.4688788e-003   1.6483950e-003   2.1346430e-003   1.2408839e-001
  1.0705227e+001   8.4206173e-001   6.7301194e-003   3.6797342e-003   2.4976584e-003   2.0695830e-003   1.7030446e-003   1.4032086e-003   1.3916257e-003   1.2188565e-003   1.1642174e-003   1.1804867e-003   1.0904768e-003   1.0513606e-003   1.0223246e-003   1.1434658e-003   1.3750176e-003   1.5241442e-003   1.8547884e-003   2.1071052e-003   1.2373105e-001
  1.0801502e+001   8.4189400e-001   6.9016960e-003   3.6756265e-003   2.5323410e-003   2.0382737e-003   1.8013585e-003   1.4070264e-003   1.3815670e-003   1.1727643e-003   1.1436493e-003   1.0958718e-003   1.1028044e-003   1.1193377e-003   1.2054796e-003   1.1962513e-003   1.3055964e-003   1.6072442e-003   1.8962383e-003   2.2368867e-003   1.2328599e-001
  1.0947321e+001   8.4141575e-001   7.0405944e-003   3.7815377e-003   2.6770749e-003   2.0884360e-003   1.7822245e-003   1.6908040e-003   1.2910217e-003   1.2641602e-003   1.1803414e-003   1.1677304e-003   1.1637975e-003   1.1023956e-003   1.2218740e-003   1.2337266e-003   1.3587368e-003   1.5160727e-003   2.0410796e-003   2.4206783e-003   1.2256197e-001
  1.1044803e+001   8.4150622e-001   6.9310875e-003   3.7911764e-003   2.7043580e-003   2.1743912e-003   1.7018801e-003   1.6737125e-003   1.4097261e-003   1.2722934e-003   1.1936425e-003   1.1329122e-003   1.2237571e-003   1.1468297e-003   1.2920945e-003   1.1559841e-003   1.5455215e-003   1.6937872e-003   1.9134056e-003   2.4151082e-003   1.2212211e-001
  1.1142281e+001   8.4115993e-001   7.1872957e-003   3.9148680e-003   2.6271784e-003   2.2226690e-003   1.7881770e-003   1.6937669e-003   1.3622434e-003   1.2688454e-003   1.2464628e-003   1.2527591e-003   1.2214520e-003   1.2875539e-003   1.2869101e-003   1.2348683e-003   1.5501857e-003   1.6262096e-003   1.9335731e-003   2.5670514e-003   1.2156800e-001
  1.1240613e+001   8.4096009e-001   7.2459147e-003   3.9865831e-003   2.9456376e-003   2.2924215e-003   1.7086524e-003   1.4612379e-003   1.4306561e-003   1.3686897e-003   1.3878456e-003   1.2263875e-003   1.1757617e-003   1.2871224e-003   1.2586859e-003   1.4850569e-003   1.5183947e-003   1.5673001e-003   2.1174375e-003   2.5332002e-003   1.2104293e-001
  1.1337113e+001   8.4091843e-001   7.2322654e-003   4.1560675e-003   2.8966301e-003   2.1911305e-003   1.8173754e-003   1.7196095e-003   1.5115840e-003   1.2489792e-003   1.4202571e-003   1.2126569e-003   1.3449283e-003   1.2387957e-003   1.2816121e-003   1.3118797e-003   1.4987280e-003   1.7853559e-003   2.1351636e-003   2.6680204e-003   1.2041053e-001
  1.1434865e+001   8.4078749e-001   7.3254891e-003   4.1668704e-003   2.8821744e-003   2.2239484e-003   2.0283106e-003   1.6328368e-003   1.5368814e-003   1.5006981e-003   1.3052406e-003   1.4091087e-003   1.3309380e-003   1.3510763e-003   1.2382555e-003   1.3742943e-003   1.5897165e-003   1.6894363e-003   2.1102061e-003   2.6673986e-003   1.1984963e-001
  1.1532606e+001   8.4070861e-001   7.4306552e-003   4.1215441e-003   2.9187730e-003   2.4372391e-003   1.8910317e-003   1.8114052e-003   1.6451440e-003   1.4893949e-003   1.3358413e-003   1.4123532e-003   1.2301630e-003   1.3325201e-003   1.4251538e-003   1.4631036e-003   1.6056928e-003   1.7255748e-003   2.0707514e-003   2.6317400e-003   1.1931331e-001
  1.1630122e+001   8.4079021e-001   7.5544022e-003   4.0506719e-003   2.9372295e-003   2.4030174e-003   2.0515233e-003   1.8827833e-003   1.6154269e-003   1.3148376e-003   1.3844042e-003   1.4369341e-003   1.3596393e-003   1.4347128e-003   1.3751792e-003   1.5843319e-003   1.5790874e-003   1.7144198e-003   2.3827277e-003   2.6135712e-003   1.1853489e-001
  1.1727176e+001   8.4073718e-001   7.7255047e-003   4.0134670e-003   3.0304692e-003   2.4981500e-003   2.0916485e-003   1.8731670e-003   1.4555580e-003   1.4900006e-003   1.5472245e-003   1.3348748e-003   1.3440180e-003   1.3427626e-003   1.5463226e-003   1.4666294e-003   1.7582711e-003   2.0025733e-003   2.2252140e-003   2.6685747e-003   1.1784839e-001
  1.1824941e+001   8.4047039e-001   8.0856835e-003   3.9875804e-003   3.1474333e-003   2.5483806e-003   2.1134135e-003   1.8342124e-003   1.6730292e-003   1.5920602e-003   1.3409367e-003   1.4864655e-003   1.3907197e-003   1.4071531e-003   1.3885790e-003   1.5760577e-003   1.7847244e-003   1.8578921e-003   2.3588226e-003   2.8488589e-003   1.1710761e-001
  1.1922919e+001   8.4050245e-001   8.0445780e-003   4.3310001e-003   3.1444062e-003   2.6009604e-003   2.1405771e-003   1.7726265e-003   1.7478172e-003   1.5689902e-003   1.5467056e-003   1.3760928e-003   1.3602223e-003   1.5416396e-003   1.4806290e-003   1.5105255e-003   1.6043769e-003   2.0153474e-003   2.3537250e-003   2.7299831e-003   1.1662735e-001
  1.2020383e+001   8.4050669e-001   8.1178387e-003   4.6014639e-003   3.2304362e-003   2.5240751e-003   2.2327142e-003   1.7359476e-003   1.7444758e-003   1.5049498e-003   1.5799232e-003   1.4489081e-003   1.5468561e-003   1.4344086e-003   1.5056753e-003   1.5531987e-003   1.7427271e-003   1.9041798e-003   2.2537109e-003   2.7107503e-003   1.1612107e-001
  1.2118504e+001   8.4073321e-001   8.1172281e-003   4.5050994e-003   3.4461736e-003   2.5825561e-003   2.2187332e-003   1.9047942e-003   1.6479902e-003   1.4970894e-003   1.5406648e-003   1.5893072e-003   1.5690375e-003   1.4786909e-003   1.5024511e-003   1.5200345e-003   1.6314615e-003   2.0538064e-003   2.1894729e-003   2.8640470e-003   1.1540815e-001
  1.2216765e+001   8.4070744e-001   8.3496471e-003   4.6390081e-003   3.4980531e-003   2.5721657e-003   2.2069089e-003   1.9703824e-003   1.7597673e-003   1.6289422e-003   1.4829169e-003   1.5408504e-003   1.5279147e-003   1.4501938e-003   1.5853629e-003   1.5635968e-003   1.5916269e-003   1.9795992e-003   2.1896614e-003   3.0321453e-003   1.1472382e-001
  1.2315172e+001   8.4060481e-001   8.4679184e-003   5.0365852e-003   3.5231968e-003   2.6712024e-003   2.1838431e-003   1.9660622e-003   1.7622786e-003   1.6193139e-003   1.5865389e-003   1.5834798e-003   1.5480519e-003   1.4261495e-003   1.5762233e-003   1.4970016e-003   1.6563592e-003   1.9112617e-003   2.4339538e-003   3.0197827e-003   1.1392599e-001
  1.2413506e+001   8.4057624e-001   8.8480161e-003   4.9691776e-003   3.5466238e-003   2.7656309e-003   2.2044235e-003   2.1844928e-003   1.7362395e-003   1.6310068e-003   1.5799306e-003   1.5846654e-003   1.5234295e-003   1.4910670e-003   1.5062503e-003   1.4521037e-003   1.7355123e-003   1.9788466e-003   2.3741384e-003   2.9510810e-003   1.1336113e-001
  1.2511960e+001   8.4085275e-001   8.6930110e-003   5.1363909e-003   3.6008813e-003   2.8773993e-003   2.3326862e-003   2.1200489e-003   1.8111560e-003   1.7728232e-003   1.5501159e-003   1.4367884e-003   1.6577175e-003   1.4229003e-003   1.5185557e-003   1.6708888e-003   1.7626917e-003   1.8112090e-003   2.3782121e-003   2.8422808e-003   1.1275149e-001
  1.2608573e+001   8.4087737e-001   8.9383689e-003   5.1479483e-003   3.7226045e-003   3.0506361e-003   2.3908719e-003   2.0775747e-003   1.8317941e-003   1.7206025e-003   1.5893670e-003   1.4715637e-003   1.6222438e-003   1.5535020e-003   1.5627793e-003   1.6247081e-003   1.5919187e-003   1.9739896e-003   2.3012171e-003   2.8637269e-003   1.1208722e-001
  1.2706674e+001   8.4115313e-001   9.1460950e-003   5.1183707e-003   3.7635484e-003   2.9257862e-003   2.5627805e-003   2.0437257e-003   1.8955576e-003   1.7313583e-003   1.6622152e-003   1.5639108e-003   1.5559375e-003   1.4730364e-003   1.5412813e-003   1.6090262e-003   1.7723209e-003   1.9903914e-003   2.2768164e-003   2.8189240e-003   1.1139579e-001
  1.2805660e+001   8.4140613e-001   9.1114170e-003   5.2443138e-003   3.9246235e-003   2.9326930e-003   2.5329111e-003   2.0013096e-003   1.9748783e-003   1.8803077e-003   1.5422484e-003   1.6073821e-003   1.5294647e-003   1.5523004e-003   1.5795135e-003   1.6671593e-003   1.7148178e-003   1.9438023e-003   2.2045374e-003   3.0702376e-003   1.1057995e-001
  1.2903605e+001   8.4153975e-001   9.5224808e-003   5.1837521e-003   3.9967653e-003   3.0518651e-003   2.3342044e-003   2.1034054e-003   1.9638971e-003   1.7051710e-003   1.6896632e-003   1.5670601e-003   1.6274145e-003   1.5289323e-003   1.6718619e-003   1.5991318e-003   1.7758775e-003   1.8976729e-003   2.4295194e-003   3.1990954e-003   1.0961248e-001
  1.3002381e+001   8.4192246e-001   9.6175512e-003   5.3688520e-003   3.8745350e-003   2.9440292e-003   2.3301946e-003   2.2302777e-003   1.9292980e-003   1.8247452e-003   1.6548832e-003   1.6473574e-003   1.5538119e-003   1.4909274e-003   1.5231285e-003   1.8064601e-003   1.7847439e-003   2.0093194e-003   2.5144684e-003   3.0987448e-003   1.0887421e-001
  1.3100113e+001   8.4242566e-001   9.5438545e-003   5.5810003e-003   3.8515766e-003   2.8342168e-003   2.4331200e-003   2.1293481e-003   1.9645720e-003   1.7621705e-003   1.6856804e-003   1.5880820e-003   1.4490448e-003   1.6071085e-003   1.6918403e-003   1.8228381e-003   1.7185425e-003   2.1769312e-003   2.3724605e-003   3.1772536e-003   1.0818469e-001
  1.3247735e+001   8.4313790e-001   9.6742406e-003   5.4568957e-003   3.8203398e-003   2.9736507e-003   2.5560765e-003   2.1392544e-003   1.9019705e-003   1.5913304e-003   1.6008879e-003   1.5871224e-003   1.6456822e-003   1.7723204e-003   1.6472371e-003   1.7038930e-003   1.8358886e-003   2.2386184e-003   2.7011066e-003   2.9300946e-003   1.0708549e-001
  1.3346118e+001   8.4322516e-001   9.9956400e-003   5.7308151e-003   3.6381532e-003   2.9878223e-003   2.6155886e-003   2.1679337e-003   1.7689236e-003   1.6675858e-003   1.7435011e-003   1.7042228e-003   1.5887378e-003   1.4628493e-003   1.7817301e-003   1.6919661e-003   1.9752020e-003   2.3531919e-003   2.6518624e-003   2.8742112e-003   1.0637490e-001
  1.3444476e+001   8.4366996e-001   1.0259699e-002   5.4499943e-003   3.8862627e-003   2.9214898e-003   2.5678557e-003   2.0656236e-003   1.8839665e-003   1.8142004e-003   1.7483460e-003   1.6037419e-003   1.6460538e-003   1.4879765e-003   1.6618739e-003   1.8950335e-003   1.9327252e-003   2.2849818e-003   2.5098516e-003   3.2107076e-003   1.0549965e-001
  1.3542898e+001   8.4392787e-001   1.0509426e-002   5.5978425e-003   3.7933786e-003   3.0874288e-003   2.3846128e-003   2.1393228e-003   1.9626114e-003   1.8840831e-003   1.6757686e-003   1.5604681e-003   1.6292804e-003   1.6199306e-003   1.7128305e-003   1.6862081e-003   2.0666130e-003   2.3292792e-003   2.5347394e-003   3.0234977e-003   1.0487480e-001
  1.3641358e+001   8.4413051e-001   1.0729950e-002   5.7400469e-003   3.8130695e-003   3.0586097e-003   2.4799973e-003   2.2365784e-003   2.0042491e-003   1.7603021e-003   1.6536183e-003   1.6350530e-003   1.6003642e-003   1.6287422e-003   1.6020660e-003   1.8199281e-003   2.0247573e-003   2.4077013e-003   2.4625883e-003   3.2520629e-003   1.0395981e-001
  1.3739794e+001   8.4439179e-001   1.1085181e-002   5.6749672e-003   3.9516453e-003   3.0197956e-003   2.5275762e-003   2.2342848e-003   1.9917088e-003   1.8165760e-003   1.6761331e-003   1.4794160e-003   1.6989496e-003   1.6646016e-003   1.6029090e-003   1.8646670e-003   2.0642193e-003   2.2132227e-003   2.5885598e-003   3.1267416e-003   1.0332706e-001
  1.3838218e+001   8.4481823e-001   1.1085243e-002   5.8871381e-003   3.9594010e-003   2.9764691e-003   2.5988413e-003   2.1741259e-003   2.0626036e-003   1.7100687e-003   1.6571162e-003   1.7394215e-003   1.6522880e-003   1.4928388e-003   1.8845094e-003   1.8243087e-003   1.8367726e-003   2.2995403e-003   2.7777090e-003   3.1087628e-003   1.0245461e-001
  1.3936653e+001   8.4530536e-001   1.1148841e-002   5.8819029e-003   4.0990041e-003   2.9913346e-003   2.6043852e-003   2.1808788e-003   2.0158129e-003   1.8626137e-003   1.7037548e-003   1.6110496e-003   1.5401055e-003   1.6657971e-003   1.8252267e-003   1.8107035e-003   1.8362521e-003   2.3571262e-003   2.6140413e-003   3.2135610e-003   1.0173225e-001
  1.4035096e+001   8.4573749e-001   1.1153538e-002   5.9919660e-003   4.1376410e-003   3.0718011e-003   2.5571461e-003   2.3067910e-003   1.9733623e-003   1.8953041e-003   1.7028316e-003   1.5095862e-003   1.7632945e-003   1.6532980e-003   1.7664315e-003   1.6249565e-003   2.0928843e-003   2.2740727e-003   2.7009344e-003   3.1324170e-003   1.0095426e-001
  1.4133554e+001   8.4629878e-001   1.1015352e-002   6.0353559e-003   4.2040083e-003   3.2142215e-003   2.6313755e-003   2.1789951e-003   2.0464655e-003   1.7581030e-003   1.7596552e-003   1.6868677e-003   1.7777440e-003   1.7507451e-003   1.6521555e-003   1.7335431e-003   2.0326118e-003   2.1905271e-003   2.5538795e-003   3.2518616e-003   1.0022775e-001
  1.4232032e+001   8.4693142e-001   1.1110293e-002   5.8395684e-003   4.2820142e-003   3.1291039e-003   2.7859612e-003   2.2174496e-003   1.9083443e-003   1.8992038e-003   1.8557657e-003   1.8279663e-003   1.6314463e-003   1.6648460e-003   1.6452467e-003   1.8291995e-003   1.9665128e-003   2.1479010e-003   2.7286611e-003   3.0008541e-003   9.9598241e-002
  1.4330545e+001   8.4753185e-001   1.1009864e-002   5.9849415e-003   4.1601310e-003   3.2210700e-003   2.6860488e-003   2.3277911e-003   2.2172993e-003   1.8930658e-003   1.6810911e-003   1.7960807e-003   1.5996301e-003   1.6278753e-003   1.9061842e-003   1.7989432e-003   1.9013412e-003   2.2572316e-003   2.4839758e-003   3.0211226e-003   9.8894466e-002
  1.4428799e+001   8.4795209e-001   1.1315622e-002   5.8438328e-003   4.1952660e-003   3.1254651e-003   2.9024997e-003   2.4325391e-003   2.1467292e-003   1.8583180e-003   1.7712552e-003   1.6717350e-003   1.5931196e-003   1.8265530e-003   1.6990450e-003   1.8319957e-003   2.0526549e-003   2.1460355e-003   2.4717592e-003   2.9399420e-003   9.8223539e-002
  1.4527385e+001   8.4856732e-001   1.1315385e-002   5.9805644e-003   4.1140191e-003   3.2321760e-003   2.8544648e-003   2.3499920e-003   2.1619811e-003   1.8726942e-003   1.8643881e-003   1.7935865e-003   1.5999613e-003   1.7028992e-003   1.7113140e-003   1.9575151e-003   1.8341531e-003   2.1092397e-003   2.6535784e-003   2.9858283e-003   9.7338939e-002
  1.4626015e+001   8.4917477e-001   1.1431814e-002   5.8591545e-003   4.2951472e-003   3.2748167e-003   2.7751847e-003   2.2308407e-003   2.1626973e-003   2.0708602e-003   1.8868579e-003   1.6404148e-003   1.7710735e-003   1.6462562e-003   1.7424756e-003   1.7888631e-003   1.8497512e-003   2.2988876e-003   2.4152376e-003   3.0823261e-003   9.6602569e-002
  1.4724689e+001   8.4957688e-001   1.1781907e-002   5.8180834e-003   4.4394785e-003   3.3049572e-003   2.6367240e-003   2.3648417e-003   2.1314868e-003   1.9593921e-003   1.7361090e-003   1.8911577e-003   1.7161882e-003   1.6950150e-003   1.7430030e-003   1.6736589e-003   1.9714950e-003   1.9899558e-003   2.5768176e-003   3.1005594e-003   9.5892294e-002
  1.4823385e+001   8.4998702e-001   1.1899354e-002   6.0659690e-003   4.3417010e-003   3.3251161e-003   2.7896364e-003   2.3755476e-003   2.1075845e-003   1.9014918e-003   1.8101090e-003   1.7953063e-003   1.7453127e-003   1.5751922e-003   1.7513646e-003   1.8079049e-003   1.8788319e-003   2.0160080e-003   2.6371790e-003   3.0048866e-003   9.5184487e-002
  1.4922120e+001   8.5053953e-001   1.2040199e-002   6.0830914e-003   4.3763112e-003   3.3822999e-003   2.7742594e-003   2.4053667e-003   2.0869005e-003   1.9677494e-003   1.7968025e-003   1.7031434e-003   1.6642141e-003   1.7757445e-003   1.6846573e-003   1.5931399e-003   1.8495265e-003   2.3168004e-003   2.4260449e-003   3.1042733e-003   9.4429946e-002
  1.5020894e+001   8.5133571e-001   1.1930009e-002   6.1509855e-003   4.4324775e-003   3.3926525e-003   2.8728186e-003   2.3096101e-003   2.1095838e-003   1.9247087e-003   1.7645281e-003   1.7203498e-003   1.8189558e-003   1.4874745e-003   1.6661184e-003   1.7590256e-003   1.8393458e-003   2.0918401e-003   2.6260482e-003   2.9400153e-003   9.3827743e-002
  1.5119696e+001   8.5196707e-001   1.1835471e-002   6.3299068e-003   4.4192389e-003   3.6214444e-003   2.7372473e-003   2.2774235e-003   2.1100676e-003   1.9157589e-003   1.8684075e-003   1.6523654e-003   1.7298412e-003   1.4595709e-003   1.7457985e-003   1.7425970e-003   1.8282736e-003   2.0830722e-003   2.5853573e-003   2.8732264e-003   9.3217865e-002
  1.5208629e+001   8.5246352e-001   1.1964086e-002   6.4224244e-003   4.4930145e-003   3.4717531e-003   2.7611126e-003   2.3218961e-003   2.1133950e-003   1.8976118e-003   1.8389637e-003   1.7443978e-003   1.5525916e-003   1.6493084e-003   1.6963654e-003   1.6610020e-003   1.8311001e-003   2.0664980e-003   2.4400244e-003   3.0372724e-003   9.2573664e-002
  1.5337080e+001   8.5387858e-001   1.1708267e-002   6.4305348e-003   4.3870222e-003   3.4171554e-003   2.6948667e-003   2.5157068e-003   2.1182447e-003   1.8233209e-003   1.8227635e-003   1.5593893e-003   1.7024265e-003   1.5728669e-003   1.4651564e-003   1.8247852e-003   1.8279771e-003   1.9264068e-003   2.3442452e-003   3.0982595e-003   9.1882024e-002
  1.5426008e+001   8.5450654e-001   1.1783486e-002   6.4056363e-003   4.3566295e-003   3.4651344e-003   2.6378690e-003   2.5359632e-003   2.1372334e-003   1.8585580e-003   1.7743696e-003   1.5478759e-003   1.6124590e-003   1.6441393e-003   1.5629796e-003   1.6427695e-003   1.8568797e-003   2.0856604e-003   2.1995629e-003   3.0811069e-003   9.1305151e-002
  1.5514935e+001   8.5505118e-001   1.2030393e-002   6.2980134e-003   4.3005429e-003   3.4612579e-003   2.6906855e-003   2.5028793e-003   2.1102696e-003   1.9161720e-003   1.7307129e-003   1.6049774e-003   1.5946495e-003   1.5762170e-003   1.6536891e-003   1.6642203e-003   1.7549172e-003   2.0326683e-003   2.3713307e-003   2.8789849e-003   9.0776237e-002
  1.5603863e+001   8.5579063e-001   1.1982776e-002   6.2662357e-003   4.3327564e-003   3.2452322e-003   2.8895507e-003   2.4708400e-003   2.1245135e-003   1.9011482e-003   1.7698739e-003   1.5984514e-003   1.5900042e-003   1.6155550e-003   1.5891491e-003   1.7468069e-003   1.6396197e-003   2.0071160e-003   2.4717925e-003   2.8524635e-003   9.0115483e-002
  1.5702820e+001   8.5589839e-001   1.2298059e-002   6.4816669e-003   4.1489590e-003   3.3674734e-003   3.0379381e-003   2.4400769e-003   2.0826385e-003   1.8526173e-003   1.8484916e-003   1.5868062e-003   1.5751557e-003   1.6910064e-003   1.6589407e-003   1.7090514e-003   1.8128214e-003   1.8310711e-003   2.6046172e-003   3.2142106e-003   8.8860012e-002
  1.5801954e+001   8.5655611e-001   1.2303646e-002   6.4628101e-003   4.2698984e-003   3.2830214e-003   3.0422506e-003   2.4668388e-003   2.0609726e-003   1.8335424e-003   1.7103969e-003   1.7636088e-003   1.6379024e-003   1.6341962e-003   1.6040814e-003   1.7045162e-003   1.7481771e-003   2.1456139e-003   2.3710976e-003   3.1936279e-003   8.8207687e-002
  1.5901088e+001   8.5752983e-001   1.2075961e-002   6.3312735e-003   4.3757343e-003   3.3733741e-003   2.9797971e-003   2.4100893e-003   2.0996348e-003   1.8499998e-003   1.7875275e-003   1.6058662e-003   1.5622193e-003   1.7404010e-003   1.5588637e-003   1.5496989e-003   1.9521214e-003   2.1544075e-003   2.4890107e-003   2.9819170e-003   8.7592270e-002
  1.6000279e+001   8.5812604e-001   1.2106353e-002   6.3845495e-003   4.3421999e-003   3.5023079e-003   2.9515161e-003   2.3811961e-003   2.0410757e-003   1.9799348e-003   1.6864621e-003   1.5275968e-003   1.6524730e-003   1.6213876e-003   1.5595799e-003   1.6906152e-003   1.8482645e-003   2.2809824e-003   2.5065810e-003   3.0624851e-003   8.6748400e-002
  1.6149125e+001   8.5922469e-001   1.2073322e-002   6.5928667e-003   4.3077323e-003   3.2962748e-003   2.8023347e-003   2.5950952e-003   2.0165174e-003   1.9090096e-003   1.7043302e-003   1.5448615e-003   1.5616772e-003   1.5839687e-003   1.6224292e-003   1.7983600e-003   1.9110507e-003   2.0819335e-003   2.5567417e-003   2.9960321e-003   8.5820775e-002
  1.6248366e+001   8.5982390e-001   1.2247869e-002   6.4732592e-003   4.3086478e-003   3.4212357e-003   2.8174778e-003   2.4447439e-003   2.0185057e-003   1.9304392e-003   1.7078971e-003   1.5623834e-003   1.5288705e-003   1.6293655e-003   1.6488575e-003   1.7620843e-003   1.9503927e-003   2.0708467e-003   2.4854363e-003   3.1188169e-003   8.5048969e-002
  1.6347631e+001   8.6063247e-001   1.2219776e-002   6.4583330e-003   4.2315367e-003   3.4063861e-003   2.9118787e-003   2.3639754e-003   2.0281430e-003   1.9553975e-003   1.6808864e-003   1.5401201e-003   1.5770555e-003   1.7155239e-003   1.5749466e-003   1.7991413e-003   1.7688391e-003   2.1183200e-003   2.4662081e-003   3.2001873e-003   8.4350877e-002
  1.6446929e+001   8.6127175e-001   1.2188768e-002   6.4878912e-003   4.2281105e-003   3.4715266e-003   2.8999358e-003   2.3243336e-003   2.1122601e-003   1.9268195e-003   1.5934010e-003   1.6205816e-003   1.6689017e-003   1.6359236e-003   1.6713807e-003   1.6241103e-003   1.8528523e-003   2.1229051e-003   2.5543418e-003   3.0976623e-003   8.3646540e-002
  1.6546268e+001   8.6191423e-001   1.2265145e-002   6.5033320e-003   4.2935558e-003   3.3105617e-003   2.8764384e-003   2.4931370e-003   2.0279034e-003   1.8699313e-003   1.6992959e-003   1.6881425e-003   1.5599323e-003   1.6547370e-003   1.6111730e-003   1.8147418e-003   1.8262781e-003   2.0576794e-003   2.4864616e-003   3.1108967e-003   8.2936422e-002
  1.6645636e+001   8.6247435e-001   1.2444020e-002   6.5953437e-003   4.2503519e-003   3.3076372e-003   2.8712130e-003   2.3491132e-003   2.0544662e-003   1.8861816e-003   1.7796449e-003   1.6019020e-003   1.6985643e-003   1.5446841e-003   1.6835869e-003   1.7573941e-003   1.8059513e-003   2.1593648e-003   2.4323829e-003   3.0101736e-003   8.2293670e-002
  1.6745042e+001   8.6334244e-001   1.2378489e-002   6.3841543e-003   4.4527136e-003   3.3514463e-003   2.6925678e-003   2.3723738e-003   2.0722314e-003   1.9784144e-003   1.5902683e-003   1.7025146e-003   1.7046862e-003   1.6430022e-003   1.6223865e-003   1.6806955e-003   1.9356046e-003   2.0614425e-003   2.4523762e-003   3.2324707e-003   8.1349722e-002
  1.6844452e+001   8.6390650e-001   1.2532850e-002   6.3525881e-003   4.4717771e-003   3.4577487e-003   2.6223291e-003   2.3748188e-003   2.1399680e-003   1.8367163e-003   1.6691328e-003   1.6554927e-003   1.7009316e-003   1.6466910e-003   1.5461559e-003   1.9075611e-003   1.7638547e-003   2.1225923e-003   2.5749219e-003   3.1081891e-003   8.0609182e-002
  1.6943889e+001   8.6443771e-001   1.2692493e-002   6.5080370e-003   4.3894506e-003   3.3586506e-003   2.7150475e-003   2.3727725e-003   2.1158676e-003   1.8886392e-003   1.6250265e-003   1.6780823e-003   1.5336950e-003   1.7097173e-003   1.6687101e-003   1.8807117e-003   1.7400201e-003   2.1325768e-003   2.5534134e-003   3.2992353e-003   7.9700145e-002
  1.7043364e+001   8.6523888e-001   1.2549969e-002   6.4596169e-003   4.4429385e-003   3.3402993e-003   2.8826601e-003   2.3989371e-003   2.0949796e-003   1.7613358e-003   1.6555974e-003   1.5932585e-003   1.6367048e-003   1.5916560e-003   1.6804166e-003   1.8952584e-003   2.0855126e-003   1.9468522e-003   2.5124997e-003   3.2334997e-003   7.8999126e-002
  1.7142863e+001   8.6582342e-001   1.2554728e-002   6.5171302e-003   4.5379015e-003   3.3282354e-003   2.8389395e-003   2.5557724e-003   1.9642256e-003   1.7928603e-003   1.6457736e-003   1.5947870e-003   1.5925936e-003   1.6719555e-003   1.6868613e-003   2.0041235e-003   1.9098494e-003   2.1005214e-003   2.4537313e-003   3.1417581e-003   7.8284836e-002
  1.7242399e+001   8.6657390e-001   1.2403840e-002   6.6740120e-003   4.4305881e-003   3.4504751e-003   2.8095600e-003   2.4857097e-003   1.9621244e-003   1.7535889e-003   1.7289199e-003   1.6945180e-003   1.5642451e-003   1.7531192e-003   1.7307121e-003   1.7759535e-003   1.9728630e-003   2.0652115e-003   2.6045397e-003   3.2528339e-003   7.7313287e-002
  1.7341963e+001   8.6717328e-001   1.2616930e-002   6.6647989e-003   4.3331693e-003   3.3936419e-003   2.8166283e-003   2.4136431e-003   2.1127369e-003   1.7360111e-003   1.7951596e-003   1.6253547e-003   1.6664919e-003   1.7889166e-003   1.7180520e-003   1.7017442e-003   1.8424050e-003   2.2462201e-003   2.5845191e-003   3.1535696e-003   7.6616730e-002
  1.7441559e+001   8.6780342e-001   1.2767678e-002   6.4989613e-003   4.3718467e-003   3.4193747e-003   2.8072132e-003   2.2584832e-003   2.3066271e-003   1.8257586e-003   1.7741839e-003   1.8085693e-003   1.6012635e-003   1.5594910e-003   1.7542127e-003   1.7973249e-003   1.9006671e-003   2.1707536e-003   2.6707699e-003   3.0438158e-003   7.5859587e-002
  1.7541174e+001   8.6858572e-001   1.2693327e-002   6.6543578e-003   4.2546973e-003   3.4940912e-003   2.7219131e-003   2.3653572e-003   2.2055788e-003   1.8503785e-003   1.8040595e-003   1.6933632e-003   1.7163095e-003   1.5411350e-003   1.5644313e-003   1.9554327e-003   1.9018628e-003   2.2185249e-003   2.6090632e-003   3.0550573e-003   7.5115339e-002
  1.7640840e+001   8.6940737e-001   1.2573483e-002   6.6426886e-003   4.3170857e-003   3.4257123e-003   2.7733603e-003   2.3685226e-003   2.1283264e-003   2.0037649e-003   1.7810501e-003   1.6474200e-003   1.6323017e-003   1.6823617e-003   1.6177769e-003   1.8178086e-003   1.9927330e-003   2.1368121e-003   2.4309977e-003   3.2508351e-003   7.4369590e-002
  1.7740547e+001   8.6984039e-001   1.2898174e-002   6.6166892e-003   4.4588155e-003   3.2639056e-003   2.9119095e-003   2.3386923e-003   2.1185546e-003   2.0398428e-003   1.6082048e-003   1.6575584e-003   1.6987485e-003   1.5977515e-003   1.8060792e-003   1.8393987e-003   1.8365943e-003   2.0509189e-003   2.6141592e-003   3.0980486e-003   7.3705567e-002
  1.7840266e+001   8.7055364e-001   1.2769454e-002   6.7009855e-003   4.4412364e-003   3.4087965e-003   2.9376778e-003   2.3366331e-003   2.0706146e-003   1.8990752e-003   1.7357309e-003   1.7867059e-003   1.5344664e-003   1.7052976e-003   1.7320040e-003   1.8271181e-003   1.7354675e-003   2.2439027e-003   2.3240158e-003   3.2649269e-003   7.2992253e-002
  1.7940017e+001   8.7127480e-001   1.2702321e-002   6.8598786e-003   4.3452014e-003   3.5627414e-003   2.8052846e-003   2.3831892e-003   1.9823067e-003   1.9624789e-003   1.7554060e-003   1.7043688e-003   1.6709703e-003   1.6134440e-003   1.7575441e-003   1.6345320e-003   1.9487923e-003   2.0629087e-003   2.5641475e-003   3.0608038e-003   7.2348877e-002
  1.8039775e+001   8.7199897e-001   1.2757199e-002   6.8764453e-003   4.4284641e-003   3.4342494e-003   2.8695866e-003   2.3840336e-003   2.0100785e-003   1.8612062e-003   1.7546063e-003   1.6694696e-003   1.7026915e-003   1.6300393e-003   1.6164401e-003   1.6610503e-003   1.9494361e-003   2.0775262e-003   2.6370078e-003   2.8977116e-003   7.1783790e-002
  1.8139606e+001   8.7272012e-001   1.2945322e-002   6.6236909e-003   4.6248766e-003   3.3595290e-003   2.9279759e-003   2.2411434e-003   2.0219989e-003   1.8871406e-003   1.8009310e-003   1.7114741e-003   1.6586509e-003   1.5688967e-003   1.5688509e-003   1.7312529e-003   1.8800845e-003   2.1638526e-003   2.5142864e-003   2.7643459e-003   7.1285578e-002
  1.8239463e+001   8.7357574e-001   1.2890439e-002   6.6998374e-003   4.5141147e-003   3.5060864e-003   2.7301125e-003   2.2314710e-003   2.0803221e-003   2.0022565e-003   1.6390077e-003   1.6287446e-003   1.6461044e-003   1.5820075e-003   1.6413669e-003   1.6211475e-003   1.9753047e-003   2.2261566e-003   2.2972588e-003   2.9241299e-003   7.0588390e-002
  1.8339349e+001   8.7431021e-001   1.2900080e-002   6.6493328e-003   4.5606262e-003   3.6193527e-003   2.5971135e-003   2.2905293e-003   2.1472204e-003   1.8126696e-003   1.7297808e-003   1.5978567e-003   1.5524762e-003   1.7209037e-003   1.5721995e-003   1.6785745e-003   1.9382197e-003   2.0069737e-003   2.3184799e-003   2.9331215e-003   7.0064276e-002
  1.8439272e+001   8.7493659e-001   1.2940594e-002   6.6445107e-003   4.7355747e-003   3.4396411e-003   2.7376553e-003   2.3381581e-003   2.0059391e-003   1.8665730e-003   1.7017185e-003   1.5489716e-003   1.5746554e-003   1.5746702e-003   1.7340717e-003   1.6206156e-003   1.7993213e-003   2.0283394e-003   2.4103144e-003   2.8709115e-003   6.9491172e-002
  1.8539239e+001   8.7562489e-001   1.3032599e-002   6.6695240e-003   4.6839632e-003   3.3861655e-003   2.8741226e-003   2.0849563e-003   2.1086419e-003   1.8869647e-003   1.7077716e-003   1.5486636e-003   1.4564827e-003   1.6087782e-003   1.7249800e-003   1.6211335e-003   1.7896965e-003   1.9641792e-003   2.3882598e-003   2.9585864e-003   6.8879645e-002
  1.8639229e+001   8.7651475e-001   1.2846049e-002   6.7017387e-003   4.6877798e-003   3.4630311e-003   2.7109212e-003   2.1580853e-003   2.1070006e-003   1.7321872e-003   1.7521527e-003   1.4876199e-003   1.5783724e-003   1.5218507e-003   1.6673294e-003   1.6339623e-003   1.7636721e-003   2.0012296e-003   2.3727739e-003   2.9455705e-003   6.8353923e-002
  1.8739243e+001   8.7716854e-001   1.3036657e-002   6.6062187e-003   4.6502598e-003   3.5185293e-003   2.5731305e-003   2.3042118e-003   1.9180209e-003   1.8472897e-003   1.6736233e-003   1.6053680e-003   1.3882623e-003   1.5327654e-003   1.5652941e-003   1.7918147e-003   1.7797009e-003   1.9091526e-003   2.4805651e-003   2.6819488e-003   6.7968646e-002
  1.8839316e+001   8.7802831e-001   1.2887021e-002   6.7637530e-003   4.5271739e-003   3.3620305e-003   2.7282398e-003   2.2559700e-003   1.8576707e-003   1.7892217e-003   1.6919100e-003   1.5281403e-003   1.4713439e-003   1.5373924e-003   1.6723765e-003   1.5933913e-003   1.7503254e-003   2.0693373e-003   2.3001204e-003   2.6603695e-003   6.7525902e-002
  1.8939441e+001   8.7878174e-001   1.2864975e-002   6.6895727e-003   4.7053868e-003   3.2520272e-003   2.6831975e-003   2.2205009e-003   1.8115994e-003   1.8575480e-003   1.5755890e-003   1.5681129e-003   1.5109942e-003   1.5390384e-003   1.4781013e-003   1.6721949e-003   1.7180622e-003   2.0402462e-003   2.3111679e-003   2.7570619e-003   6.6962885e-002
  1.9039553e+001   8.7946747e-001   1.2997832e-002   6.4554432e-003   4.8284624e-003   3.2813490e-003   2.6485516e-003   2.0849891e-003   1.9503248e-003   1.6454672e-003   1.6803815e-003   1.5373430e-003   1.4754827e-003   1.5004507e-003   1.5282983e-003   1.6593973e-003   1.8436253e-003   1.8442895e-003   2.2785651e-003   2.7578766e-003   6.6534403e-002
  1.9139718e+001   8.8008522e-001   1.3009391e-002   6.6816892e-003   4.6727698e-003   3.2074659e-003   2.5709004e-003   2.1729927e-003   1.9383399e-003   1.7237025e-003   1.5007297e-003   1.6148528e-003   1.3736748e-003   1.6343829e-003   1.4809868e-003   1.6789103e-003   1.5425506e-003   1.9756410e-003   2.3321618e-003   2.7616105e-003   6.6042031e-002
  1.9239925e+001   8.8082344e-001   1.2986734e-002   6.6461038e-003   4.6650373e-003   3.1642101e-003   2.5422983e-003   2.1478043e-003   1.8479687e-003   1.7847939e-003   1.5364067e-003   1.5543527e-003   1.3942135e-003   1.5561173e-003   1.6421855e-003   1.4660691e-003   1.7990934e-003   1.7395261e-003   2.3052411e-003   2.6614215e-003   6.5736984e-002
  1.9340163e+001   8.8153653e-001   1.3013372e-002   6.6959092e-003   4.6954727e-003   3.0095749e-003   2.5400252e-003   2.2047070e-003   1.7313548e-003   1.7135165e-003   1.5193024e-003   1.5443984e-003   1.4813463e-003   1.5880198e-003   1.4424198e-003   1.5500626e-003   1.6393036e-003   1.9327623e-003   2.1791233e-003   2.8530923e-003   6.5129707e-002
  1.9440430e+001   8.8214403e-001   1.3053109e-002   6.7832275e-003   4.5227361e-003   3.0694101e-003   2.4605257e-003   2.3003796e-003   1.6551097e-003   1.6834338e-003   1.6077961e-003   1.3726550e-003   1.6705283e-003   1.3804904e-003   1.4843139e-003   1.4940636e-003   1.7271949e-003   1.9212313e-003   2.1492268e-003   2.7607750e-003   6.4759762e-002
  1.9540724e+001   8.8305148e-001   1.2921468e-002   6.8772545e-003   4.1045319e-003   3.2450524e-003   2.4677137e-003   2.1019015e-003   1.7410400e-003   1.7494062e-003   1.5413574e-003   1.4485118e-003   1.4418737e-003   1.5229507e-003   1.4411658e-003   1.4721845e-003   1.7356900e-003   1.8147582e-003   2.2444846e-003   2.8184321e-003   6.4258743e-002
  1.9637598e+001   8.8392527e-001   1.2909733e-002   6.6584845e-003   4.1019906e-003   3.1754263e-003   2.4395474e-003   2.0350904e-003   1.8185752e-003   1.6639216e-003   1.6385490e-003   1.3623351e-003   1.4290252e-003   1.4367050e-003   1.4790665e-003   1.4111911e-003   1.7377293e-003   1.9415575e-003   2.1866102e-003   2.8847768e-003   6.3764416e-002
  1.9731194e+001   8.8447683e-001   1.3100262e-002   6.5084086e-003   4.0626017e-003   3.1136396e-003   2.5156835e-003   1.9382147e-003   1.8531137e-003   1.6968833e-003   1.4901092e-003   1.4511192e-003   1.4117040e-003   1.3997594e-003   1.3684925e-003   1.5985404e-003   1.7468351e-003   1.7816045e-003   2.2030575e-003   2.8456722e-003   6.3437464e-002
  1.9824966e+001   8.8512072e-001   1.3091476e-002   6.5456994e-003   4.0446113e-003   2.9783462e-003   2.4699747e-003   1.9401554e-003   1.9169969e-003   1.5389535e-003   1.5803762e-003   1.4139349e-003   1.4400921e-003   1.3580869e-003   1.5376254e-003   1.4535971e-003   1.5532539e-003   2.0429198e-003   2.1868589e-003   2.8212902e-003   6.2965028e-002
  1.9918857e+001   8.8559606e-001   1.3256381e-002   6.5253389e-003   3.9245692e-003   2.9868256e-003   2.3902607e-003   2.0378499e-003   1.7969381e-003   1.5187683e-003   1.6667924e-003   1.3600534e-003   1.3615171e-003   1.5039828e-003   1.4662173e-003   1.3479617e-003   1.6056302e-003   2.0933791e-003   2.1458257e-003   2.8055850e-003   6.2610063e-002
  2.0003466e+001   8.8632057e-001   1.3109512e-002   6.5445720e-003   3.9196450e-003   2.8843104e-003   2.4087355e-003   1.9828924e-003   1.6856335e-003   1.6210794e-003   1.5427981e-003   1.5035643e-003   1.3247885e-003   1.4406657e-003   1.4418728e-003   1.3439048e-003   1.6894158e-003   2.0055511e-003   2.1553918e-003   2.6432056e-003   6.2431890e-002
  2.0144705e+001   8.8715713e-001   1.3218807e-002   6.1937217e-003   3.9547505e-003   2.9597057e-003   2.4891163e-003   1.8596071e-003   1.7226601e-003   1.5498944e-003   1.4818118e-003   1.4839067e-003   1.5585456e-003   1.3198882e-003   1.3604631e-003   1.5545360e-003   1.6722612e-003   1.8089693e-003   2.2292670e-003   2.6192785e-003   6.1805682e-002
  2.0229535e+001   8.8763246e-001   1.3379040e-002   5.9685556e-003   4.0216176e-003   2.9174651e-003   2.4127829e-003   1.9369454e-003   1.6561627e-003   1.4868858e-003   1.5531216e-003   1.5059948e-003   1.4467918e-003   1.3642301e-003   1.4748691e-003   1.5712098e-003   1.5773976e-003   1.8395643e-003   2.1366974e-003   2.6102399e-003   6.1507968e-002
  2.0314365e+001   8.8837637e-001   1.3086488e-002   6.0084570e-003   4.0073640e-003   2.8414363e-003   2.4323552e-003   1.8950312e-003   1.6249023e-003   1.6088694e-003   1.4136160e-003   1.5675074e-003   1.3204578e-003   1.5485006e-003   1.3423328e-003   1.6524767e-003   1.5437796e-003   1.8263655e-003   1.9993506e-003   2.7563985e-003   6.1147940e-002
  2.0446800e+001   8.8945148e-001   1.2805325e-002   5.9564771e-003   3.9005487e-003   2.8179145e-003   2.3638046e-003   1.9496710e-003   1.7479203e-003   1.4976657e-003   1.4797847e-003   1.4680938e-003   1.4929999e-003   1.3174260e-003   1.4399112e-003   1.4676347e-003   1.6565048e-003   1.7286853e-003   2.0237917e-003   2.7472789e-003   6.0687077e-002
  2.0531937e+001   8.9031975e-001   1.2407952e-002   5.9722131e-003   3.8268776e-003   2.7677300e-003   2.3633412e-003   2.0215112e-003   1.6569517e-003   1.5625813e-003   1.5194849e-003   1.4931047e-003   1.3642514e-003   1.3580219e-003   1.4694666e-003   1.4050523e-003   1.5467900e-003   1.7597126e-003   2.2067423e-003   2.5979442e-003   6.0380520e-002
  2.0617074e+001   8.9082599e-001   1.2453361e-002   5.8296355e-003   3.7928795e-003   2.8303373e-003   2.2647884e-003   2.0375664e-003   1.7236270e-003   1.5697694e-003   1.5146626e-003   1.3657339e-003   1.4074175e-003   1.3517417e-003   1.4436800e-003   1.4039906e-003   1.5205536e-003   1.7175840e-003   2.2941201e-003   2.6043923e-003   6.0048171e-002
  2.0726156e+001   8.9174239e-001   1.2230016e-002   5.8146613e-003   3.6927203e-003   2.8282378e-003   2.2127195e-003   1.9947063e-003   1.7458089e-003   1.6849128e-003   1.4032693e-003   1.2652335e-003   1.4457569e-003   1.3321338e-003   1.3359759e-003   1.3091381e-003   1.5676797e-003   1.9428412e-003   2.0796222e-003   2.6345797e-003   5.9737599e-002
  2.0820592e+001   8.9225374e-001   1.2135011e-002   5.8211290e-003   3.5778828e-003   2.7495649e-003   2.3483999e-003   1.9773853e-003   1.8403122e-003   1.5735094e-003   1.4993873e-003   1.2931913e-003   1.3927853e-003   1.3054771e-003   1.3362635e-003   1.4048320e-003   1.5958589e-003   1.8845606e-003   2.0131395e-003   2.8213604e-003   5.9176209e-002
  2.0917191e+001   8.9291582e-001   1.1944056e-002   5.7913834e-003   3.6058654e-003   2.7735225e-003   2.2943614e-003   2.0025133e-003   1.8651213e-003   1.5489698e-003   1.3945102e-003   1.3441333e-003   1.3429030e-003   1.3040363e-003   1.3519725e-003   1.3857385e-003   1.5599336e-003   2.0266631e-003   2.0480257e-003   2.5958823e-003   5.8904586e-002
  2.1013916e+001   8.9378742e-001   1.1601088e-002   5.7001799e-003   3.7111745e-003   2.5619120e-003   2.3564419e-003   2.0682344e-003   1.8052874e-003   1.4987530e-003   1.4211384e-003   1.3416369e-003   1.3767564e-003   1.3093203e-003   1.2104514e-003   1.4568979e-003   1.6116973e-003   1.9841310e-003   2.1123331e-003   2.5673311e-003   5.8517817e-002
  2.1110740e+001   8.9419912e-001   1.1790081e-002   5.4790973e-003   3.7026048e-003   2.7009615e-003   2.3233372e-003   1.9509031e-003   1.8456407e-003   1.4562306e-003   1.4335939e-003   1.3745405e-003   1.3300328e-003   1.2204427e-003   1.3573388e-003   1.4679514e-003   1.6565203e-003   1.7675592e-003   2.1086730e-003   2.6965674e-003   5.8138805e-002
  2.1207696e+001   8.9480944e-001   1.1480729e-002   5.5312052e-003   3.7794007e-003   2.7559530e-003   2.3122948e-003   1.9250908e-003   1.6557917e-003   1.6193303e-003   1.4236744e-003   1.3597422e-003   1.2612005e-003   1.2907854e-003   1.4069839e-003   1.3706236e-003   1.6374931e-003   1.9401594e-003   1.9916448e-003   2.5760809e-003   5.7872377e-002
  2.1304757e+001   8.9523883e-001   1.1488764e-002   5.5363565e-003   3.7681887e-003   2.7286103e-003   2.3895239e-003   1.8432839e-003   1.6419682e-003   1.6212347e-003   1.4013874e-003   1.3382124e-003   1.2373153e-003   1.3974637e-003   1.3308858e-003   1.4552102e-003   1.5899351e-003   1.8665779e-003   2.0963574e-003   2.3925972e-003   5.7637294e-002
  2.1403821e+001   8.9570840e-001   1.1582869e-002   5.4105352e-003   3.8246762e-003   2.7157242e-003   2.2976824e-003   1.7376209e-003   1.7634334e-003   1.5637435e-003   1.5321839e-003   1.1763344e-003   1.3004427e-003   1.3772312e-003   1.3855450e-003   1.4191780e-003   1.6561982e-003   1.7086764e-003   2.0584900e-003   2.5613429e-003   5.7219694e-002
  2.1504870e+001   8.9621977e-001   1.1467373e-002   5.4860883e-003   3.7525217e-003   2.8437984e-003   2.1619971e-003   1.8391613e-003   1.5956977e-003   1.6456373e-003   1.3881572e-003   1.3191273e-003   1.3190790e-003   1.3549872e-003   1.3446690e-003   1.4669040e-003   1.6273679e-003   1.7858766e-003   1.9795990e-003   2.6317084e-003   5.6770481e-002
  2.1646373e+001   8.9699769e-001   1.1333277e-002   5.5675404e-003   3.6973672e-003   2.7406692e-003   2.2209516e-003   1.6974032e-003   1.6055326e-003   1.6425879e-003   1.5229063e-003   1.3132099e-003   1.1292681e-003   1.4795945e-003   1.3973906e-003   1.4490497e-003   1.4677196e-003   1.7018102e-003   2.1228788e-003   2.6635137e-003   5.6249641e-002
  2.1747542e+001   8.9741668e-001   1.1279481e-002   5.6078005e-003   3.6562664e-003   2.7472497e-003   2.1510758e-003   1.8083026e-003   1.5117556e-003   1.7632473e-003   1.4466663e-003   1.2534324e-003   1.3229613e-003   1.3387509e-003   1.4518848e-003   1.3297758e-003   1.4786764e-003   1.8016144e-003   2.1350994e-003   2.5886047e-003   5.5910672e-002
  2.1818383e+001   8.9807808e-001   1.1059911e-002   5.6671138e-003   3.5286281e-003   2.7284756e-003   2.1920966e-003   1.7705478e-003   1.5130761e-003   1.6397562e-003   1.4271078e-003   1.3393247e-003   1.2642424e-003   1.3300698e-003   1.4351317e-003   1.2748821e-003   1.5100891e-003   1.7069163e-003   2.1894911e-003   2.4892630e-003   5.5855801e-002
  2.1914840e+001   8.9848664e-001   1.1060250e-002   5.6886940e-003   3.4687358e-003   2.6709839e-003   2.1926180e-003   1.7560581e-003   1.6384099e-003   1.4963262e-003   1.4066829e-003   1.4470992e-003   1.3930656e-003   1.1900868e-003   1.3604590e-003   1.2525411e-003   1.5996379e-003   1.7321639e-003   2.1374344e-003   2.5697601e-003   5.5452349e-002
  2.2014895e+001   8.9872194e-001   1.1103238e-002   5.6524610e-003   3.5559706e-003   2.5603240e-003   2.3437871e-003   1.7673924e-003   1.6316179e-003   1.5554382e-003   1.4543221e-003   1.3985305e-003   1.2422917e-003   1.3242634e-003   1.3313654e-003   1.4065821e-003   1.4684479e-003   1.8480295e-003   2.0100942e-003   2.5829054e-003   5.5040995e-002
  2.2116250e+001   8.9925707e-001   1.1117351e-002   5.5088443e-003   3.5277198e-003   2.5800573e-003   2.3705866e-003   1.7493078e-003   1.6292335e-003   1.4980091e-003   1.5085449e-003   1.3017906e-003   1.3962719e-003   1.1470890e-003   1.4136594e-003   1.4383106e-003   1.4262535e-003   1.9007130e-003   1.9670947e-003   2.5955687e-003   5.4666524e-002
  2.2217631e+001   8.9979682e-001   1.1133561e-002   5.3432287e-003   3.5495639e-003   2.6215154e-003   2.3319529e-003   1.6785840e-003   1.6659598e-003   1.5103967e-003   1.4236085e-003   1.4525135e-003   1.3096243e-003   1.1563588e-003   1.4232333e-003   1.4635116e-003   1.5683948e-003   1.5952836e-003   2.0744555e-003   2.4852207e-003   5.4416216e-002
  2.2319060e+001   9.0038446e-001   1.1048701e-002   5.3108305e-003   3.4855556e-003   2.5557107e-003   2.3714462e-003   1.7540615e-003   1.6108802e-003   1.4702688e-003   1.5006593e-003   1.3616086e-003   1.1919101e-003   1.3089326e-003   1.2738190e-003   1.6035398e-003   1.4472824e-003   1.7454330e-003   2.0409664e-003   2.4763596e-003   5.4057570e-002
  2.2420517e+001   9.0078293e-001   1.1100666e-002   5.2606121e-003   3.5157927e-003   2.4978185e-003   2.3834533e-003   1.7585491e-003   1.6499736e-003   1.3805207e-003   1.5382493e-003   1.3671383e-003   1.2238566e-003   1.2487671e-003   1.3717414e-003   1.3954206e-003   1.6491218e-003   1.6251850e-003   1.9614682e-003   2.6610909e-003   5.3627648e-002
  2.2522046e+001   9.0123955e-001   1.0989902e-002   5.2348031e-003   3.5957078e-003   2.5063674e-003   2.2917974e-003   1.7903668e-003   1.6730553e-003   1.4527054e-003   1.4709743e-003   1.2386442e-003   1.4380477e-003   1.2181289e-003   1.2419950e-003   1.5417621e-003   1.5549302e-003   1.6537212e-003   1.8942210e-003   2.7109754e-003   5.3262342e-002
  2.2623632e+001   9.0170385e-001   1.0976910e-002   5.2064261e-003   3.5584277e-003   2.5396097e-003   2.2091145e-003   1.8818657e-003   1.5796648e-003   1.5408945e-003   1.3949446e-003   1.4171399e-003   1.2615665e-003   1.1807912e-003   1.3700436e-003   1.4923201e-003   1.4855516e-003   1.6246358e-003   2.0259378e-003   2.6038897e-003   5.2946416e-002
  2.2725247e+001   9.0199509e-001   1.1046937e-002   5.3279992e-003   3.4344213e-003   2.5965774e-003   2.2095586e-003   1.9253808e-003   1.5322998e-003   1.4446949e-003   1.4961309e-003   1.4103788e-003   1.1726949e-003   1.2180178e-003   1.3690546e-003   1.4936323e-003   1.4682992e-003   1.6588616e-003   2.0291325e-003   2.5515597e-003   5.2619281e-002
  2.2826897e+001   9.0258349e-001   1.0923021e-002   5.2311550e-003   3.5048712e-003   2.5416565e-003   2.2333393e-003   1.8418608e-003   1.6803271e-003   1.4224396e-003   1.4121118e-003   1.2312970e-003   1.3615967e-003   1.1817001e-003   1.3572114e-003   1.4078197e-003   1.5044163e-003   1.7825551e-003   1.9019908e-003   2.8257176e-003   5.2071426e-002
  2.2928587e+001   9.0299812e-001   1.0976396e-002   5.1761788e-003   3.3748694e-003   2.5768140e-003   2.3407115e-003   1.8260597e-003   1.7197497e-003   1.3678998e-003   1.3357331e-003   1.4121317e-003   1.1689619e-003   1.2623852e-003   1.3609538e-003   1.3823488e-003   1.6016032e-003   1.6774988e-003   1.9072865e-003   2.6564034e-003   5.1877891e-002
  2.3030343e+001   9.0369247e-001   1.0646730e-002   5.1846623e-003   3.4457028e-003   2.5120556e-003   2.3969949e-003   1.8825480e-003   1.6558041e-003   1.2907447e-003   1.4429206e-003   1.2892702e-003   1.1089253e-003   1.3243301e-003   1.3869805e-003   1.5312476e-003   1.5098469e-003   1.6192681e-003   1.9220349e-003   2.5982124e-003   5.1559254e-002
  2.3121942e+001   9.0393252e-001   1.0723756e-002   5.2338006e-003   3.4764240e-003   2.5517682e-003   2.3273474e-003   1.9001864e-003   1.6021597e-003   1.3361184e-003   1.3724787e-003   1.2909782e-003   1.1584248e-003   1.2054334e-003   1.5801809e-003   1.3725361e-003   1.4850811e-003   1.6992009e-003   1.8710929e-003   2.6871794e-003   5.1193334e-002
  2.3213541e+001   9.0442945e-001   1.0544949e-002   5.2369887e-003   3.4940451e-003   2.5800810e-003   2.2764492e-003   1.8506527e-003   1.5833467e-003   1.4321933e-003   1.3134551e-003   1.3027257e-003   1.2638565e-003   1.2792852e-003   1.3361075e-003   1.3594662e-003   1.6152719e-003   1.7571752e-003   1.7515331e-003   2.7148696e-003   5.0878101e-002
  2.3315446e+001   9.0479838e-001   1.0626701e-002   5.1924063e-003   3.5138106e-003   2.5300113e-003   2.2575861e-003   1.7919028e-003   1.6906339e-003   1.3252107e-003   1.3700757e-003   1.2944358e-003   1.4137072e-003   1.2221866e-003   1.1171037e-003   1.4663490e-003   1.7617785e-003   1.5722959e-003   1.9513656e-003   2.6593177e-003   5.0444738e-002
  2.3417380e+001   9.0523686e-001   1.0615164e-002   5.1805024e-003   3.4528781e-003   2.6269489e-003   2.2295393e-003   1.7863118e-003   1.6395326e-003   1.3559457e-003   1.3875249e-003   1.3654262e-003   1.2766445e-003   1.1403547e-003   1.1945932e-003   1.5889146e-003   1.5186138e-003   1.7058472e-003   1.9582327e-003   2.6329970e-003   5.0107170e-002
  2.3519356e+001   9.0572588e-001   1.0547408e-002   5.2986995e-003   3.4098283e-003   2.5563669e-003   2.1401487e-003   1.8427758e-003   1.6010063e-003   1.3436533e-003   1.5734704e-003   1.2037098e-003   1.1695579e-003   1.2539692e-003   1.3004450e-003   1.4536734e-003   1.5631859e-003   1.7421563e-003   1.8926123e-003   2.5096947e-003   4.9871761e-002
  2.3621379e+001   9.0603971e-001   1.0602193e-002   5.2329741e-003   3.5938003e-003   2.5239492e-003   2.0494062e-003   1.8330494e-003   1.5563317e-003   1.4585675e-003   1.4459859e-003   1.2799969e-003   1.2203035e-003   1.2853948e-003   1.3132652e-003   1.3137692e-003   1.5762284e-003   1.7374544e-003   1.9090553e-003   2.4447409e-003   4.9583820e-002
  2.3723444e+001   9.0656535e-001   1.0515620e-002   5.2481479e-003   3.5942894e-003   2.4173390e-003   2.1817985e-003   1.8082231e-003   1.6034363e-003   1.3396185e-003   1.3658491e-003   1.3070497e-003   1.1771812e-003   1.4160011e-003   1.2518649e-003   1.3218963e-003   1.7295445e-003   1.6355309e-003   1.8895150e-003   2.4873589e-003   4.9144391e-002
  2.3825578e+001   9.0711421e-001   1.0411482e-002   5.2228899e-003   3.4163959e-003   2.5783267e-003   2.1925267e-003   1.8483572e-003   1.5019121e-003   1.2957702e-003   1.4052258e-003   1.2546470e-003   1.3709222e-003   1.2808466e-003   1.3504614e-003   1.4137065e-003   1.4700264e-003   1.6734730e-003   1.9306776e-003   2.4988527e-003   4.8769290e-002
  2.3927763e+001   9.0766622e-001   1.0282706e-002   5.1826709e-003   3.4612449e-003   2.4815573e-003   2.3354813e-003   1.7510743e-003   1.4305303e-003   1.4064651e-003   1.2924904e-003   1.4761198e-003   1.2707879e-003   1.2642389e-003   1.3576426e-003   1.2321035e-003   1.5355055e-003   1.7977754e-003   1.9245332e-003   2.4726757e-003   4.8378176e-002
  2.4030005e+001   9.0812656e-001   1.0245592e-002   5.1385050e-003   3.5592679e-003   2.4832601e-003   2.1545443e-003   1.7827839e-003   1.5623321e-003   1.3113626e-003   1.3972929e-003   1.4041572e-003   1.2969419e-003   1.3178832e-003   1.2226367e-003   1.2098590e-003   1.6299595e-003   1.7628848e-003   2.0531032e-003   2.3736580e-003   4.7967420e-002
  2.4132289e+001   9.0842308e-001   1.0235045e-002   5.2500917e-003   3.5795459e-003   2.5223311e-003   2.0937288e-003   1.7271070e-003   1.5782678e-003   1.4019576e-003   1.3142805e-003   1.4925983e-003   1.2463042e-003   1.3199595e-003   1.1378178e-003   1.2730631e-003   1.6088323e-003   1.7706260e-003   2.0515345e-003   2.3040493e-003   4.7669783e-002
  2.4234624e+001   9.0893536e-001   1.0285262e-002   5.0359264e-003   3.6347313e-003   2.5195084e-003   1.9701829e-003   1.8642755e-003   1.6185226e-003   1.3429124e-003   1.3072308e-003   1.4051158e-003   1.4271225e-003   1.2332218e-003   1.1029213e-003   1.3650897e-003   1.4341602e-003   1.8782704e-003   1.9868475e-003   2.3756289e-003   4.7277704e-002
  2.4336999e+001   9.0940838e-001   1.0222550e-002   5.1113267e-003   3.4797579e-003   2.5381206e-003   2.0062410e-003   1.9703919e-003   1.5302278e-003   1.3175466e-003   1.3285485e-003   1.4827047e-003   1.4092731e-003   1.2074441e-003   1.1851241e-003   1.2282513e-003   1.3628280e-003   1.8707445e-003   2.0295056e-003   2.4369420e-003   4.6874088e-002
  2.4439412e+001   9.0989650e-001   1.0087277e-002   5.2408562e-003   3.3541898e-003   2.6032589e-003   2.0482133e-003   1.9704770e-003   1.4688422e-003   1.2671782e-003   1.4005554e-003   1.4454437e-003   1.4089910e-003   1.2706582e-003   1.1371825e-003   1.1901288e-003   1.5654192e-003   1.7650231e-003   1.8388851e-003   2.6240057e-003   4.6416913e-002
  2.4541849e+001   9.1020001e-001   1.0151019e-002   5.2628540e-003   3.3261603e-003   2.6180404e-003   2.2201400e-003   1.8321992e-003   1.4795419e-003   1.2598722e-003   1.3572368e-003   1.4601680e-003   1.3369297e-003   1.3028039e-003   1.1125875e-003   1.2671261e-003   1.4549950e-003   1.9026509e-003   1.8807328e-003   2.4811332e-003   4.6093799e-002
  2.4644328e+001   9.1077296e-001   1.0039454e-002   5.2563508e-003   3.2684849e-003   2.6001396e-003   2.2091821e-003   1.7997186e-003   1.6002532e-003   1.2590871e-003   1.3122845e-003   1.4267543e-003   1.3456576e-003   1.3018784e-003   1.2030372e-003   1.2105749e-003   1.5056129e-003   1.7366688e-003   1.9577831e-003   2.3948522e-003   4.5799268e-002
  2.4746821e+001   9.1119502e-001   1.0012608e-002   5.2664853e-003   3.3332616e-003   2.4989680e-003   2.2452072e-003   1.8740706e-003   1.5282207e-003   1.2085768e-003   1.3864685e-003   1.3946298e-003   1.3541602e-003   1.2680405e-003   1.1728350e-003   1.3287345e-003   1.4347905e-003   1.8033744e-003   1.9856684e-003   2.1063446e-003   4.5602533e-002
  2.4849356e+001   9.1154867e-001   1.0203458e-002   5.1781736e-003   3.4131411e-003   2.4751640e-003   2.1365045e-003   1.7221145e-003   1.6304963e-003   1.3359533e-003   1.4021724e-003   1.4349151e-003   1.1394303e-003   1.3110501e-003   1.2259909e-003   1.1235429e-003   1.7267767e-003   1.6377636e-003   1.9125420e-003   2.2187932e-003   4.5223350e-002
  2.4900645e+001   9.1176971e-001   1.0174728e-002   5.0856752e-003   3.5660153e-003   2.5025628e-003   2.0135150e-003   1.8054798e-003   1.6430336e-003   1.3018123e-003   1.4145560e-003   1.3858804e-003   1.2014690e-003   1.2720775e-003   1.1263717e-003   1.3259409e-003   1.5689922e-003   1.6298505e-003   2.0064793e-003   2.1357600e-003   4.5070088e-002
  2.5003281e+001   9.1222730e-001   1.0134043e-002   5.1124991e-003   3.5934431e-003   2.4662971e-003   1.9536574e-003   1.7730429e-003   1.7590271e-003   1.3228574e-003   1.2665887e-003   1.5175874e-003   1.1741220e-003   1.1976752e-003   1.1159164e-003   1.4164236e-003   1.5162795e-003   1.6284954e-003   1.8628423e-003   2.3144113e-003   4.4647490e-002
  2.5105940e+001   9.1267935e-001   1.0204720e-002   5.0191780e-003   3.5639479e-003   2.4635750e-003   2.0169535e-003   1.8091319e-003   1.7146327e-003   1.3490630e-003   1.2394146e-003   1.4253202e-003   1.1002602e-003   1.2765466e-003   1.3190423e-003   1.3281281e-003   1.4912081e-003   1.4969438e-003   1.7605986e-003   2.5446856e-003   4.4197304e-002
  2.5208659e+001   9.1296067e-001   1.0346012e-002   5.0075981e-003   3.4865811e-003   2.5619200e-003   1.9939442e-003   1.9625125e-003   1.6227359e-003   1.2673872e-003   1.2635915e-003   1.1318180e-003   1.3899585e-003   1.3342285e-003   1.2553769e-003   1.2369016e-003   1.5608066e-003   1.6227057e-003   1.6634982e-003   2.3271958e-003   4.4004554e-002
  2.5311440e+001   9.1355250e-001   1.0149014e-002   4.9865150e-003   3.6243821e-003   2.4944817e-003   1.9400852e-003   2.0214294e-003   1.6790152e-003   1.1774765e-003   1.2546609e-003   1.0885347e-003   1.3981301e-003   1.3295998e-003   1.2033910e-003   1.3001864e-003   1.4390758e-003   1.7396781e-003   1.6587884e-003   2.3334938e-003   4.3629567e-002
  2.5414279e+001   9.1407164e-001   1.0077765e-002   4.9201810e-003   3.6847414e-003   2.3979196e-003   2.0398191e-003   1.8678400e-003   1.6979875e-003   1.3210229e-003   1.1090026e-003   1.3205486e-003   1.2471949e-003   1.4487204e-003   1.0747218e-003   1.2408476e-003   1.5275727e-003   1.7666695e-003   1.5755898e-003   2.3511371e-003   4.3259076e-002
  2.5517169e+001   9.1458038e-001   1.0087946e-002   4.9232575e-003   3.6890398e-003   2.4096456e-003   1.8922825e-003   1.9322616e-003   1.5667285e-003   1.3167232e-003   1.3042015e-003   1.2066408e-003   1.3559907e-003   1.2108619e-003   1.2273725e-003   1.1358478e-003   1.6577408e-003   1.6365451e-003   1.5151821e-003   2.4032520e-003   4.2948104e-002
  2.5620122e+001   9.1499666e-001   1.0152468e-002   4.9012394e-003   3.6788764e-003   2.3478032e-003   1.9941137e-003   1.8538419e-003   1.4413916e-003   1.3856984e-003   1.3598856e-003   1.2873197e-003   1.3782131e-003   1.1021592e-003   1.0481837e-003   1.4499075e-003   1.5619199e-003   1.4672742e-003   1.6176277e-003   2.2481680e-003   4.2727245e-002
  2.5723148e+001   9.1545175e-001   1.0283742e-002   4.7021880e-003   3.7582696e-003   2.3018062e-003   2.0376198e-003   1.7380485e-003   1.5487195e-003   1.3697038e-003   1.3205518e-003   1.3514742e-003   1.2782138e-003   1.1137858e-003   1.0893809e-003   1.4259125e-003   1.5963367e-003   1.3921878e-003   1.6875350e-003   2.2961669e-003   4.2256610e-002
  2.5826231e+001   9.1605166e-001   9.9441155e-003   4.8031532e-003   3.8015024e-003   2.3129224e-003   2.0883255e-003   1.6772330e-003   1.5275355e-003   1.4228930e-003   1.3103739e-003   1.2503957e-003   1.2906378e-003   1.1280629e-003   1.2407790e-003   1.3016752e-003   1.4954206e-003   1.4106151e-003   1.6257236e-003   2.4323420e-003   4.1884631e-002
  2.5929385e+001   9.1656124e-001   1.0034286e-002   4.8708975e-003   3.4971715e-003   2.5781765e-003   1.8223138e-003   1.6864185e-003   1.7092950e-003   1.3036001e-003   1.3264222e-003   1.1658703e-003   1.2955014e-003   1.2972295e-003   1.1058896e-003   1.1910681e-003   1.5427400e-003   1.4099507e-003   1.6290231e-003   2.4508700e-003   4.1522032e-002
  2.6032631e+001   9.1690794e-001   1.0082507e-002   4.8494227e-003   3.5773383e-003   2.4991715e-003   1.9386933e-003   1.7027502e-003   1.5115753e-003   1.3556244e-003   1.4158726e-003   1.1154817e-003   1.3986371e-003   1.1080146e-003   1.1543725e-003   1.1516597e-003   1.5783488e-003   1.3551134e-003   1.6908776e-003   2.3552369e-003   4.1251360e-002
  2.6135949e+001   9.1743987e-001   9.9581140e-003   4.8608864e-003   3.5001444e-003   2.6037374e-003   1.8245344e-003   1.9060504e-003   1.3265121e-003   1.4588734e-003   1.4034974e-003   1.3257781e-003   1.0785868e-003   1.1247309e-003   1.2078420e-003   1.1971777e-003   1.5142707e-003   1.3615045e-003   1.6585577e-003   2.3301663e-003   4.0919170e-002
  2.6239345e+001   9.1786235e-001   9.9804530e-003   4.7216074e-003   3.5919338e-003   2.6029739e-003   2.0124273e-003   1.6657268e-003   1.5085493e-003   1.3795813e-003   1.4193924e-003   1.1554643e-003   1.1121757e-003   1.2242393e-003   1.1800989e-003   1.1457226e-003   1.4326769e-003   1.4616045e-003   1.6930105e-003   2.1648400e-003   4.0685176e-002
  2.6342843e+001   9.1818714e-001   1.0182977e-002   4.7777952e-003   3.4654643e-003   2.5430384e-003   2.1410024e-003   1.5791804e-003   1.5539234e-003   1.3568778e-003   1.3575596e-003   1.1243253e-003   1.1888229e-003   1.0196700e-003   1.3261969e-003   1.0708489e-003   1.4221805e-003   1.5262487e-003   1.7831988e-003   2.0156692e-003   4.0377878e-002
  2.6446579e+001   9.1863882e-001   1.0207726e-002   4.7914650e-003   3.3463656e-003   2.7226223e-003   1.9044097e-003   1.6633851e-003   1.6447068e-003   1.2920487e-003   1.2890918e-003   1.2123398e-003   1.0698411e-003   1.1191023e-003   1.2258365e-003   1.2008831e-003   1.3375042e-003   1.5220622e-003   1.7058101e-003   2.1267859e-003   3.9979197e-002
  2.6550368e+001   9.1921059e-001   1.0023340e-002   4.7648400e-003   3.3769571e-003   2.8073531e-003   1.8510124e-003   1.6973487e-003   1.5684789e-003   1.3454268e-003   1.2782034e-003   1.1577414e-003   1.1579005e-003   1.0281329e-003   1.2725036e-003   1.1411861e-003   1.2742163e-003   1.5732805e-003   1.6919801e-003   2.0676213e-003   3.9711886e-002
  2.6602290e+001   9.1934427e-001   1.0026883e-002   4.9213676e-003   3.5327805e-003   2.6283503e-003   1.8031876e-003   1.6748444e-003   1.5034451e-003   1.3847597e-003   1.3648790e-003   1.0409461e-003   1.0752333e-003   1.2815821e-003   1.0993733e-003   1.2248333e-003   1.2941807e-003   1.4838521e-003   1.6220424e-003   2.1257355e-003   3.9567456e-002
  2.6706190e+001   9.1993050e-001   9.8964253e-003   4.9645088e-003   3.5222769e-003   2.5430046e-003   1.8504730e-003   1.6600393e-003   1.5023505e-003   1.2586258e-003   1.4015670e-003   1.1423312e-003   1.2335834e-003   1.0882435e-003   1.0998299e-003   1.2036118e-003   1.2764519e-003   1.3861612e-003   1.6988003e-003   2.0548459e-003   3.9286373e-002
  2.6810199e+001   9.2036125e-001   9.9790999e-003   4.9683855e-003   3.4351487e-003   2.4323800e-003   1.9706054e-003   1.6187110e-003   1.4962985e-003   1.2888271e-003   1.3901824e-003   1.2853634e-003   9.5923130e-004   1.0831892e-003   1.1127515e-003   1.2655807e-003   1.3013151e-003   1.3806932e-003   1.6386247e-003   2.0629988e-003   3.8969365e-002
  2.6914394e+001   9.2093912e-001   9.9624607e-003   4.9089188e-003   3.4423930e-003   2.3506799e-003   1.9733057e-003   1.6367464e-003   1.5030168e-003   1.3542421e-003   1.3017021e-003   1.0944801e-003   1.0266732e-003   1.1806963e-003   1.1158977e-003   1.3364027e-003   1.1546529e-003   1.4487171e-003   1.4648840e-003   2.1927083e-003   3.8612307e-002
  2.7018685e+001   9.2135644e-001   1.0037841e-002   4.9626330e-003   3.2700156e-003   2.4080552e-003   1.9686500e-003   1.6991906e-003   1.4569295e-003   1.3593898e-003   1.2319198e-003   1.0549831e-003   1.0478057e-003   1.2048028e-003   1.0851554e-003   1.1912964e-003   1.3000966e-003   1.3743119e-003   1.4617445e-003   2.2315285e-003   3.8297214e-002
  2.7122960e+001   9.2173589e-001   9.9754615e-003   5.0326022e-003   3.3434626e-003   2.4166597e-003   1.9514196e-003   1.6871487e-003   1.4688445e-003   1.3834979e-003   1.1210551e-003   1.0498876e-003   1.1581486e-003   1.0164838e-003   1.1740919e-003   1.1012256e-003   1.3412396e-003   1.2394819e-003   1.6573190e-003   2.0929907e-003   3.8053088e-002
  2.7227220e+001   9.2231778e-001   9.8581409e-003   4.9055978e-003   3.4290360e-003   2.4542793e-003   1.8841828e-003   1.7485210e-003   1.4701889e-003   1.2315580e-003   1.0602401e-003   1.3453401e-003   9.2233567e-004   1.0686771e-003   1.1531198e-003   1.3025955e-003   1.0205653e-003   1.3551982e-003   1.6836142e-003   1.9522506e-003   3.7836774e-002
  2.7331468e+001   9.2283611e-001   9.9781793e-003   4.7410118e-003   3.2644649e-003   2.5651457e-003   2.0713679e-003   1.5233048e-003   1.4440097e-003   1.1703987e-003   1.3123970e-003   1.1332044e-003   9.6047814e-004   9.7369954e-004   1.2629298e-003   1.1840710e-003   1.0945354e-003   1.5183869e-003   1.4531459e-003   2.0573012e-003   3.7455857e-002
  2.7435695e+001   9.2323574e-001   1.0149449e-002   4.5970142e-003   3.3764306e-003   2.4824749e-003   2.0050689e-003   1.6826574e-003   1.1858369e-003   1.3620803e-003   1.1077535e-003   1.1555956e-003   9.8934300e-004   1.1861232e-003   9.4585202e-004   1.2753659e-003   1.3238437e-003   1.2225063e-003   1.4946611e-003   2.0477605e-003   3.7174444e-002
  2.7539912e+001   9.2378358e-001   9.9671974e-003   4.7334531e-003   3.3279094e-003   2.5655647e-003   1.8581844e-003   1.6734978e-003   1.3250116e-003   1.1767111e-003   1.1256912e-003   1.2713701e-003   8.3101467e-004   1.1776509e-003   9.2900112e-004   1.3914643e-003   1.1681435e-003   1.1945419e-003   1.5968763e-003   1.9348304e-003   3.6968310e-002
  2.7644120e+001   9.2447298e-001   9.6537191e-003   4.9309977e-003   3.2750327e-003   2.4497531e-003   1.8327387e-003   1.6208575e-003   1.3581459e-003   1.1435327e-003   1.1461952e-003   1.2817123e-003   9.0059539e-004   1.0581102e-003   1.2412368e-003   1.0678088e-003   1.1785770e-003   1.2408549e-003   1.5000464e-003   1.9209029e-003   3.6726198e-002
  2.7748326e+001   9.2499288e-001   9.6594117e-003   4.7857955e-003   3.3675782e-003   2.3189297e-003   2.0319068e-003   1.4858521e-003   1.3339244e-003   1.0319156e-003   1.3704561e-003   1.1418266e-003   8.9122652e-004   1.1197386e-003   1.0019573e-003   1.1760341e-003   1.1587494e-003   1.3346474e-003   1.4652720e-003   1.7428065e-003   3.6589089e-002
  2.7800428e+001   9.2518619e-001   9.7185602e-003   4.8162488e-003   3.3575056e-003   2.2116424e-003   2.0311744e-003   1.5472887e-003   1.2711920e-003   1.0435263e-003   1.3550803e-003   1.1343697e-003   9.8398407e-004   1.0773498e-003   9.9073547e-004   1.1380162e-003   1.1459452e-003   1.3533807e-003   1.3643315e-003   1.9016019e-003   3.6371881e-002
  2.7904633e+001   9.2560128e-001   9.6628845e-003   5.1197630e-003   3.0451619e-003   2.4212996e-003   1.8692641e-003   1.5215471e-003   1.2697297e-003   1.1432702e-003   1.4125893e-003   1.0119579e-003   8.9364737e-004   9.8748618e-004   1.0901671e-003   1.1096383e-003   1.3292638e-003   1.1958230e-003   1.2898682e-003   2.0144974e-003   3.6010865e-002
  2.8008846e+001   9.2609628e-001   9.8492778e-003   4.9260032e-003   3.0258899e-003   2.4486905e-003   1.6289940e-003   1.5519709e-003   1.3034853e-003   1.3448411e-003   1.2766933e-003   9.7916577e-004   8.5031827e-004   1.0539219e-003   9.7547429e-004   1.1908898e-003   1.2297468e-003   1.1315554e-003   1.3422179e-003   2.2795048e-003   3.5515084e-002
  2.8113062e+001   9.2638688e-001   1.0055151e-002   4.8266749e-003   3.1054489e-003   2.4552863e-003   1.5452219e-003   1.5239155e-003   1.4929837e-003   1.2255100e-003   1.1068449e-003   9.8432280e-004   9.3847660e-004   1.0209252e-003   1.0035432e-003   1.2073780e-003   1.1242242e-003   1.0590653e-003   1.5803860e-003   1.9965543e-003   3.5361212e-002
  2.8217295e+001   9.2699196e-001   9.9979712e-003   4.8177704e-003   2.8019370e-003   2.5810788e-003   1.6354498e-003   1.6008745e-003   1.4205730e-003   1.1536615e-003   9.7802628e-004   1.0406392e-003   9.5927389e-004   9.4460289e-004   1.1482189e-003   1.1909172e-003   9.7110680e-004   1.2233036e-003   1.5129605e-003   1.8728818e-003   3.5156789e-002
  2.8321554e+001   9.2754764e-001   9.9392249e-003   4.6458231e-003   3.0147682e-003   2.4133908e-003   1.6916253e-003   1.5114216e-003   1.3976389e-003   1.1071483e-003   9.9623502e-004   1.0229676e-003   1.0973005e-003   9.9004351e-004   9.7153671e-004   1.1283318e-003   1.0079194e-003   1.3106926e-003   1.6739982e-003   1.5858363e-003   3.4946454e-002
  2.8425831e+001   9.2792236e-001   1.0015943e-002   4.5102568e-003   3.2100001e-003   2.3457044e-003   1.7936367e-003   1.3666780e-003   1.2283646e-003   1.0726056e-003   1.1526902e-003   1.0155256e-003   1.0649178e-003   9.5139349e-004   1.1104310e-003   9.4053869e-004   1.1013034e-003   1.3397439e-003   1.5903452e-003   1.5237119e-003   3.4743854e-002
  2.8530140e+001   9.2857754e-001   9.7873138e-003   4.6276237e-003   3.1269779e-003   2.3443138e-003   1.6852785e-003   1.5185354e-003   1.0413014e-003   1.2084320e-003   9.8602192e-004   1.1724253e-003   1.0646185e-003   8.3875777e-004   1.0350559e-003   1.0104550e-003   1.1192315e-003   1.2805334e-003   1.4830413e-003   1.7136604e-003   3.4378882e-002
  2.8634492e+001   9.2906382e-001   9.7615240e-003   4.5686449e-003   3.2013185e-003   2.2179214e-003   1.7054676e-003   1.3428534e-003   1.1829198e-003   1.1312192e-003   1.1459548e-003   1.1441235e-003   9.7602978e-004   8.5378606e-004   1.0371364e-003   9.2564760e-004   1.2085826e-003   1.1697255e-003   1.4966692e-003   1.7717578e-003   3.4094893e-002
  2.8738894e+001   9.2978822e-001   9.4482609e-003   4.7093333e-003   2.9944156e-003   2.3023581e-003   1.5440294e-003   1.4353558e-003   1.2511231e-003   1.1275617e-003   1.0278440e-003   1.1425623e-003   1.0671241e-003   8.4745249e-004   9.4073846e-004   1.0055471e-003   1.1741049e-003   1.1679716e-003   1.5510948e-003   1.5859051e-003   3.3888999e-002
  2.8843359e+001   9.3036971e-001   9.3971607e-003   4.6824564e-003   2.9595139e-003   2.1079700e-003   1.6989877e-003   1.2728079e-003   1.3309497e-003   1.1351559e-003   1.0745692e-003   1.0872135e-003   9.8705733e-004   9.2177335e-004   8.8458700e-004   9.9741662e-004   1.1047985e-003   1.2975468e-003   1.4117917e-003   1.6569726e-003   3.3621563e-002
  2.8947905e+001   9.3087487e-001   9.3568458e-003   4.7680436e-003   2.8384539e-003   2.0355473e-003   1.7845020e-003   1.3263086e-003   1.2389660e-003   1.1111821e-003   1.0711398e-003   9.6252858e-004   1.0717752e-003   8.5096602e-004   9.0884191e-004   9.6054224e-004   1.1974824e-003   1.2746954e-003   1.3529859e-003   1.6372264e-003   3.3377095e-002
  2.9000206e+001   9.3126071e-001   9.2282983e-003   4.8345238e-003   2.6503692e-003   1.9798264e-003   1.9022490e-003   1.3903362e-003   1.1427761e-003   1.0709351e-003   1.0597028e-003   1.1062957e-003   9.6072006e-004   8.6668303e-004   9.0977881e-004   9.5863148e-004   1.2120383e-003   1.2555956e-003   1.3386312e-003   1.6764235e-003   3.3195475e-002
  2.9104890e+001   9.3166698e-001   9.4516809e-003   4.5853699e-003   2.6428856e-003   1.9743552e-003   1.9543991e-003   1.3750384e-003   1.0981722e-003   1.0334179e-003   1.1877086e-003   9.1515339e-004   1.0107198e-003   7.9558311e-004   9.0684378e-004   1.0453501e-003   1.0779413e-003   1.2740422e-003   1.4621922e-003   1.5665127e-003   3.2975649e-002
  2.9209690e+001   9.3205461e-001   9.5707707e-003   4.4082022e-003   2.7626419e-003   2.0038095e-003   1.7723237e-003   1.5203428e-003   1.0424860e-003   1.0464832e-003   9.8649413e-004   1.0824919e-003   8.8133004e-004   8.3427645e-004   1.0508279e-003   9.4824756e-004   1.0737996e-003   1.2565600e-003   1.3505210e-003   1.7188257e-003   3.2634958e-002
  2.9314629e+001   9.3249191e-001   9.6839461e-003   4.2622344e-003   2.7407860e-003   2.1593859e-003   1.6367838e-003   1.4072918e-003   1.0487334e-003   1.1203064e-003   9.3742841e-004   1.0251070e-003   8.9672691e-004   9.2769913e-004   9.5837176e-004   9.8658208e-004   1.0972359e-003   1.1600691e-003   1.3579284e-003   1.7679069e-003   3.2333566e-002
  2.9419708e+001   9.3297876e-001   9.7055580e-003   4.1538880e-003   2.6112468e-003   2.2976066e-003   1.6614973e-003   1.3108924e-003   1.0746598e-003   1.1240246e-003   8.8990381e-004   1.0120304e-003   9.3075843e-004   7.7736147e-004   1.1323225e-003   9.8418369e-004   1.0570593e-003   1.0346934e-003   1.4278472e-003   1.6388472e-003   3.2196859e-002
  2.9524940e+001   9.3347111e-001   9.5719344e-003   4.2371885e-003   2.6241131e-003   2.3138443e-003   1.4601381e-003   1.3092533e-003   1.1938181e-003   9.8796315e-004   1.0863227e-003   9.4450799e-004   7.3020876e-004   9.6617994e-004   1.0813490e-003   1.0504878e-003   9.1082618e-004   1.0567536e-003   1.4715852e-003   1.6029735e-003   3.1929446e-002
  2.9630336e+001   9.3400820e-001   9.3854722e-003   4.3165505e-003   2.7530366e-003   2.0338397e-003   1.4693192e-003   1.3038450e-003   1.2154007e-003   1.0667687e-003   1.0857471e-003   8.1741764e-004   7.8040991e-004   1.0979753e-003   9.6650866e-004   9.0428296e-004   9.4547743e-004   1.0992437e-003   1.3961286e-003   1.7723870e-003   3.1581990e-002
  2.9735905e+001   9.3451633e-001   9.3870788e-003   4.2318112e-003   2.7941777e-003   1.8353582e-003   1.6000105e-003   1.2105340e-003   1.1778003e-003   1.2082599e-003   9.6902935e-004   8.0551911e-004   8.6769859e-004   1.0523897e-003   9.9458678e-004   7.5095865e-004   1.0774873e-003   1.0328866e-003   1.3501571e-003   1.8602241e-003   3.1277705e-002
  2.9841650e+001   9.3506102e-001   9.3346935e-003   4.1453188e-003   2.8256449e-003   1.7073892e-003   1.5283941e-003   1.3305669e-003   1.2365061e-003   1.1196829e-003   8.7566734e-004   8.6935738e-004   9.2680994e-004   9.4967247e-004   9.2188722e-004   8.6346766e-004   9.7479325e-004   9.9824010e-004   1.4486246e-003   2.0518425e-003   3.0830418e-002
  2.9947576e+001   9.3556673e-001   9.3127137e-003   3.9839123e-003   2.8638686e-003   1.7966774e-003   1.4430847e-003   1.3841197e-003   1.3334579e-003   8.8150751e-004   9.2923786e-004   9.0749579e-004   9.4136415e-004   7.8495685e-004   9.6880267e-004   1.0278560e-003   7.3215673e-004   1.0306246e-003   1.6278130e-003   1.8898734e-003   3.0593748e-002
  3.0000615e+001   9.3588539e-001   9.1672054e-003   4.0156662e-003   2.8584850e-003   1.7302983e-003   1.4356700e-003   1.4499858e-003   1.2621281e-003   8.8531606e-004   8.5677567e-004   1.0817718e-003   8.2180026e-004   8.5073364e-004   9.7697990e-004   9.3847250e-004   7.3026278e-004   1.0406102e-003   1.7045478e-003   1.7709104e-003   3.0536989e-002
  3.0101566e+001   9.3638121e-001   9.2644256e-003   3.8333728e-003   2.7032384e-003   1.8489273e-003   1.4642301e-003   1.4058668e-003   1.0983312e-003   9.5808539e-004   8.2840744e-004   1.1397334e-003   8.0648013e-004   9.3985905e-004   8.6377442e-004   8.4791890e-004   8.0896329e-004   1.1752118e-003   1.5892889e-003   1.8031555e-003   3.0239524e-002
  3.0207970e+001   9.3679829e-001   9.3494412e-003   3.7874322e-003   2.5220371e-003   1.9166156e-003   1.5485585e-003   1.3613694e-003   1.0146076e-003   9.2461579e-004   9.6329295e-004   9.4543359e-004   9.9989692e-004   7.9137638e-004   7.5764820e-004   9.1287723e-004   9.7747149e-004   1.2392629e-003   1.4388172e-003   1.6354947e-003   3.0115460e-002
  3.0314502e+001   9.3734095e-001   9.1248941e-003   3.8343235e-003   2.5870370e-003   1.8411855e-003   1.6735857e-003   1.2273455e-003   9.2999901e-004   9.7253680e-004   9.8524117e-004   9.7343256e-004   9.0050849e-004   6.4788280e-004   8.7852874e-004   9.1741500e-004   1.0671380e-003   1.0925443e-003   1.6241858e-003   1.3772448e-003   3.0004026e-002
  3.0420802e+001   9.3788702e-001   8.9178247e-003   3.9294337e-003   2.5480895e-003   1.8609657e-003   1.5954257e-003   1.1467062e-003   9.7366234e-004   1.0117224e-003   1.0399319e-003   9.3185318e-004   7.5257895e-004   7.5286582e-004   7.7818001e-004   1.0840265e-003   1.0039338e-003   1.1007425e-003   1.4228765e-003   1.5567552e-003   2.9705402e-002
  3.0526805e+001   9.3851202e-001   8.7672566e-003   3.7934698e-003   2.6308452e-003   1.8169768e-003   1.5529663e-003   1.0657548e-003   1.0119030e-003   1.1605951e-003   9.6201977e-004   8.2273920e-004   6.9311525e-004   8.1329725e-004   9.5317422e-004   9.8695783e-004   1.0366318e-003   1.1283425e-003   1.1997981e-003   1.5920635e-003   2.9500078e-002
  3.0632468e+001   9.3917613e-001   8.4299614e-003   3.9223768e-003   2.5867257e-003   1.6575150e-003   1.5555124e-003   1.0556792e-003   1.0519136e-003   1.2078473e-003   8.2675821e-004   8.7008712e-004   7.6018271e-004   8.8289219e-004   8.8381122e-004   9.7444096e-004   9.4352280e-004   1.1491748e-003   1.2008911e-003   1.6238355e-003   2.9240740e-002
  3.0737836e+001   9.3973815e-001   8.3974644e-003   3.8439734e-003   2.4254494e-003   1.7313127e-003   1.5156267e-003   1.0989434e-003   1.1938313e-003   9.2418553e-004   7.7785638e-004   9.8262783e-004   7.8319283e-004   7.9679340e-004   1.0137670e-003   9.0376839e-004   9.9834806e-004   1.1008494e-003   1.1594676e-003   1.6575872e-003   2.8956808e-002
  3.0842932e+001   9.4032500e-001   8.1222719e-003   3.8980054e-003   2.4141979e-003   1.7926669e-003   1.4070478e-003   1.1111798e-003   1.1480807e-003   9.0739762e-004   8.3924491e-004   1.0484600e-003   6.9886140e-004   8.2072749e-004   9.5870120e-004   8.5079463e-004   1.0470196e-003   9.9738919e-004   1.2473219e-003   1.6513628e-003   2.8714269e-002
  3.0947753e+001   9.4072525e-001   8.1675564e-003   3.8426505e-003   2.2264853e-003   1.9533366e-003   1.3488846e-003   1.1114735e-003   1.1585769e-003   9.0962698e-004   9.2464880e-004   8.6612984e-004   7.6433869e-004   8.0609517e-004   8.6162518e-004   9.9043658e-004   1.0692780e-003   9.1187531e-004   1.3049617e-003   1.5384431e-003   2.8518329e-002
  3.1000066e+001   9.4100515e-001   8.0402939e-003   3.8587905e-003   2.1859479e-003   1.9406747e-003   1.3539476e-003   1.2314981e-003   1.0928670e-003   8.7550334e-004   9.3381847e-004   8.3647382e-004   7.5196804e-004   8.6129487e-004   8.2680628e-004   1.0705584e-003   9.3608191e-004   9.6784447e-004   1.3020389e-003   1.5066637e-003   2.8421778e-002
  3.1104528e+001   9.4127068e-001   8.2831899e-003   3.6849036e-003   2.2310544e-003   1.8233276e-003   1.4482897e-003   1.2979480e-003   9.1939914e-004   1.0047344e-003   8.2010680e-004   8.1652733e-004   8.6893586e-004   6.6271857e-004   1.0631363e-003   9.6620564e-004   9.1555039e-004   1.0459337e-003   1.1056532e-003   1.4368220e-003   2.8334885e-002
  3.1208735e+001   9.4173310e-001   8.1103924e-003   3.6953171e-003   2.3203928e-003   1.6944204e-003   1.4654725e-003   1.2499344e-003   1.0535235e-003   7.8062009e-004   9.2447500e-004   9.2660330e-004   7.1615120e-004   7.0121271e-004   1.0471875e-003   1.0449361e-003   8.3043072e-004   1.0099406e-003   1.1407879e-003   1.4343022e-003   2.8120802e-002
  3.1312744e+001   9.4228573e-001   7.9879610e-003   3.5148589e-003   2.4506418e-003   1.6667085e-003   1.5105021e-003   1.2129439e-003   9.1902203e-004   8.9179384e-004   8.3301870e-004   8.8903325e-004   6.9047988e-004   9.5844902e-004   1.0400835e-003   8.9315933e-004   8.3720478e-004   8.6904745e-004   1.1355290e-003   1.5687382e-003   2.7845090e-002
  3.1416567e+001   9.4278744e-001   7.7956494e-003   3.6849411e-003   2.3047151e-003   1.6148595e-003   1.6298161e-003   1.0432265e-003   1.0288924e-003   8.2675127e-004   7.8384357e-004   9.4201763e-004   7.7267894e-004   9.2878838e-004   1.0225326e-003   8.1108442e-004   7.6237687e-004   9.7203723e-004   1.1579706e-003   1.6403858e-003   2.7489994e-002
  3.1520224e+001   9.4319305e-001   7.8953573e-003   3.5523310e-003   2.3537503e-003   1.5779892e-003   1.4471612e-003   1.1812108e-003   9.7352774e-004   8.2447055e-004   7.8970711e-004   9.3247529e-004   7.9040093e-004   8.6959493e-004   1.0761763e-003   7.5343385e-004   7.1465080e-004   1.0280172e-003   1.1139102e-003   1.6785132e-003   2.7254268e-002
  3.1623801e+001   9.4364249e-001   7.8191377e-003   3.4480960e-003   2.3423807e-003   1.7420171e-003   1.2737206e-003   1.2279369e-003   9.7508806e-004   7.0823027e-004   9.7104777e-004   8.6535460e-004   9.4297972e-004   8.1261346e-004   7.9439546e-004   8.6752523e-004   7.4333152e-004   1.0279752e-003   1.0976450e-003   1.6851907e-003   2.7012843e-002
  3.1726266e+001   9.4411897e-001   7.7139343e-003   3.4470913e-003   2.3159639e-003   1.7563259e-003   1.2238840e-003   1.1223569e-003   1.0046053e-003   8.2186654e-004   9.6045283e-004   9.1929501e-004   8.2724430e-004   7.2932756e-004   7.5307549e-004   8.9688832e-004   8.4653036e-004   1.0075170e-003   1.0241477e-003   1.6702995e-003   2.6840219e-002
  3.1823919e+001   9.4450914e-001   7.7018610e-003   3.5632530e-003   2.1015083e-003   1.7281047e-003   1.3560313e-003   1.1016681e-003   8.7234104e-004   9.4894981e-004   9.1879074e-004   8.7460221e-004   8.1364102e-004   6.8965935e-004   7.0089238e-004   9.4629791e-004   8.5490388e-004   1.0279105e-003   1.0278449e-003   1.6372692e-003   2.6625334e-002
  3.1927148e+001   9.4492718e-001   7.5910006e-003   3.5649669e-003   2.0505563e-003   1.5917931e-003   1.4946421e-003   1.0950815e-003   9.3158470e-004   1.0623317e-003   8.5176685e-004   7.2692354e-004   8.9804371e-004   5.7900619e-004   7.4243090e-004   8.7577662e-004   9.0673552e-004   1.0844389e-003   1.0218556e-003   1.5722835e-003   2.6431603e-002
  3.2030278e+001   9.4540000e-001   7.4734181e-003   3.5461123e-003   1.9769103e-003   1.7096163e-003   1.4028936e-003   1.0414592e-003   1.2352241e-003   8.3959512e-004   7.7171338e-004   7.7106501e-004   7.9087741e-004   5.9808183e-004   7.8609891e-004   8.3455735e-004   9.8944779e-004   1.0822461e-003   1.0802254e-003   1.4458912e-003   2.6224566e-002
  3.2133308e+001   9.4587659e-001   7.2989261e-003   3.5583418e-003   1.9221399e-003   1.7658869e-003   1.2785506e-003   1.1959829e-003   1.2004085e-003   8.1699526e-004   7.3407716e-004   7.9505700e-004   7.1894852e-004   6.8410236e-004   8.4568730e-004   7.1667990e-004   1.0474387e-003   9.4802776e-004   1.2335428e-003   1.3223292e-003   2.6040287e-002
  3.2236270e+001   9.4621744e-001   7.3381229e-003   3.4922883e-003   2.0188214e-003   1.6500466e-003   1.3346106e-003   1.2417491e-003   1.0387949e-003   7.2606447e-004   8.6813988e-004   7.1305408e-004   7.9770459e-004   6.4874936e-004   8.0055684e-004   8.4061919e-004   1.0672997e-003   8.0514702e-004   1.2482647e-003   1.2228940e-003   2.5929630e-002
  3.2339209e+001   9.4675535e-001   7.1906666e-003   3.3851055e-003   2.0856025e-003   1.6468144e-003   1.2839456e-003   1.2541554e-003   8.9752226e-004   8.4477494e-004   8.4613979e-004   7.4792482e-004   6.6783531e-004   8.4302789e-004   7.6466827e-004   7.7007533e-004   9.0384685e-004   9.7147682e-004   1.1958412e-003   1.1975491e-003   2.5747679e-002
  3.2442134e+001   9.4710464e-001   7.1850150e-003   3.2927215e-003   2.2291553e-003   1.5323942e-003   1.3851880e-003   1.0814997e-003   9.1419810e-004   9.5027039e-004   8.3636167e-004   6.2495100e-004   7.5046376e-004   7.8241911e-004   7.6344557e-004   7.7039598e-004   8.2580166e-004   1.1494071e-003   1.0606949e-003   1.2612587e-003   2.5499715e-002
  3.2544999e+001   9.4743677e-001   7.2523325e-003   3.2089307e-003   2.1707579e-003   1.5311871e-003   1.4744500e-003   9.5172030e-004   1.0445964e-003   8.5799112e-004   7.3127888e-004   7.4861614e-004   7.5951721e-004   7.7608619e-004   7.9048453e-004   7.2380418e-004   8.0967033e-004   1.1414404e-003   9.9007103e-004   1.2988856e-003   2.5301410e-002
  3.2647831e+001   9.4814121e-001   6.8826099e-003   3.1997058e-003   2.1672340e-003   1.6065378e-003   1.2633302e-003   1.0640160e-003   9.9937933e-004   8.1496135e-004   7.5799075e-004   7.7781004e-004   6.6870870e-004   9.2461810e-004   7.0293097e-004   6.9552018e-004   8.2624594e-004   1.0269808e-003   1.1787282e-003   1.2374510e-003   2.5064030e-002
  3.2745152e+001   9.4850726e-001   6.8450515e-003   3.2583343e-003   2.0372446e-003   1.6614933e-003   1.3359666e-003   9.8690584e-004   9.1817913e-004   8.6323585e-004   7.3775634e-004   6.8918838e-004   7.4866918e-004   8.9909883e-004   6.6982594e-004   7.3521443e-004   8.6849986e-004   9.4509721e-004   1.1892669e-003   1.1898169e-003   2.4913897e-002
  3.2837605e+001   9.4881988e-001   6.8811160e-003   3.2425674e-003   2.1807875e-003   1.3906016e-003   1.3878202e-003   8.9739568e-004   1.0117615e-003   7.8475017e-004   7.8465439e-004   7.5015368e-004   7.9977086e-004   7.0718677e-004   7.7003410e-004   7.1056697e-004   7.8189256e-004   1.0527318e-003   1.1211864e-003   1.1598769e-003   2.4765263e-002
  3.2940359e+001   9.4927925e-001   6.6935555e-003   3.2916795e-003   2.1247871e-003   1.4445739e-003   1.4066972e-003   8.8118183e-004   9.5699150e-004   7.7532859e-004   7.6178034e-004   7.9016857e-004   7.3474108e-004   6.8420610e-004   8.1811691e-004   7.1051805e-004   8.2842034e-004   9.5535702e-004   1.1684774e-003   1.1450920e-003   2.4549073e-002
  3.3043067e+001   9.4956170e-001   6.9219878e-003   3.0767647e-003   2.0179934e-003   1.6463725e-003   1.2458600e-003   8.4618683e-004   1.0108764e-003   7.1661289e-004   9.3245315e-004   6.9416669e-004   6.9235376e-004   7.6578068e-004   7.4510348e-004   6.8441972e-004   8.8546913e-004   8.7404372e-004   1.0920988e-003   1.2424364e-003   2.4347316e-002
  3.3145748e+001   9.4993221e-001   6.8227344e-003   3.0187680e-003   2.1312864e-003   1.6837014e-003   1.1016072e-003   9.3992911e-004   9.2870779e-004   7.7050132e-004   8.8595340e-004   6.8639565e-004   6.5793703e-004   8.4504225e-004   6.8020533e-004   7.2012207e-004   8.3551858e-004   8.4828197e-004   1.0888813e-003   1.3312321e-003   2.4090982e-002
  3.3248407e+001   9.5039118e-001   6.5933929e-003   3.2173311e-003   1.9874505e-003   1.6261866e-003   1.0890237e-003   8.8993976e-004   1.0602552e-003   6.8597973e-004   8.6394562e-004   7.4519896e-004   7.2312132e-004   7.2327687e-004   7.2912035e-004   7.2690653e-004   8.9263407e-004   7.9363800e-004   1.0610498e-003   1.3669556e-003   2.3833413e-002
  3.3351050e+001   9.5084106e-001   6.4665717e-003   3.1640796e-003   2.1120810e-003   1.4577945e-003   1.1764964e-003   9.1301141e-004   8.3786177e-004   8.4143037e-004   7.9785576e-004   8.0390220e-004   7.6535640e-004   6.7509934e-004   7.4894922e-004   7.5410905e-004   7.1993223e-004   8.8148661e-004   1.0073072e-003   1.4605340e-003   2.3575080e-002
  3.3402358e+001   9.5094100e-001   6.5122733e-003   3.2378212e-003   2.0375497e-003   1.4378437e-003   1.1713064e-003   9.0730172e-004   8.4668883e-004   8.7815571e-004   7.3288545e-004   8.6335333e-004   7.3131900e-004   6.7903249e-004   7.5145663e-004   7.3366033e-004   6.7400678e-004   9.1734978e-004   1.0389949e-003   1.5180601e-003   2.3389937e-002
  3.3505022e+001   9.5133522e-001   6.4396040e-003   3.2044848e-003   2.1413050e-003   1.3145462e-003   1.1571248e-003   9.3379283e-004   9.1788477e-004   7.6470704e-004   7.8976867e-004   8.5679070e-004   7.0721522e-004   6.4306178e-004   7.6420613e-004   6.3659294e-004   7.2623131e-004   8.4540025e-004   1.1119216e-003   1.5938029e-003   2.3116334e-002
  3.3607731e+001   9.5186806e-001   6.2559001e-003   3.1477651e-003   2.1256935e-003   1.3449941e-003   1.0717699e-003   9.9471415e-004   9.1205505e-004   7.9186026e-004   7.9759142e-004   7.9791065e-004   6.9071681e-004   6.4259105e-004   6.5157236e-004   6.6023090e-004   8.1505091e-004   8.4054836e-004   1.1594909e-003   1.5678176e-003   2.2863671e-002
  3.3739085e+001   9.5237086e-001   6.3617093e-003   2.9210014e-003   2.1603176e-003   1.2181476e-003   1.1640706e-003   9.3979340e-004   8.3643373e-004   8.6463827e-004   9.1646752e-004   6.2442150e-004   6.8150829e-004   7.0688123e-004   5.5542767e-004   6.7239233e-004   9.2528143e-004   7.5822691e-004   1.1165336e-003   1.5884839e-003   2.2617403e-002
  3.3826831e+001   9.5267417e-001   6.2338006e-003   3.0715420e-003   1.9609193e-003   1.2958723e-003   1.1627341e-003   9.5579096e-004   8.0203817e-004   1.0957009e-003   6.9936349e-004   6.8073190e-004   6.2777500e-004   6.1640815e-004   5.9258354e-004   7.6089984e-004   8.4953121e-004   8.6568839e-004   1.1466893e-003   1.4266458e-003   2.2481118e-002
  3.3914691e+001   9.5299851e-001   6.2145097e-003   3.0062426e-003   1.9277438e-003   1.3736429e-003   1.0941774e-003   9.5292251e-004   8.0245320e-004   1.0156272e-003   7.1202628e-004   7.4884296e-004   5.7462794e-004   6.5353357e-004   5.3748033e-004   8.0011469e-004   8.3964398e-004   8.6201758e-004   1.0908890e-003   1.4339680e-003   2.2361027e-002
  3.4002655e+001   9.5329820e-001   6.2279611e-003   3.0190309e-003   1.8168633e-003   1.4342394e-003   1.0157946e-003   1.0058234e-003   7.7729850e-004   9.7956854e-004   7.7457094e-004   6.7272487e-004   5.4138338e-004   7.0316139e-004   5.9758547e-004   7.6368970e-004   8.4913101e-004   8.3414568e-004   1.0655576e-003   1.4254758e-003   2.2197792e-002
  3.4134792e+001   9.5377095e-001   6.1980067e-003   2.8647543e-003   1.9029097e-003   1.4089435e-003   1.1224229e-003   7.4699058e-004   9.7294790e-004   9.8214737e-004   6.6878447e-004   6.1914442e-004   5.5345696e-004   6.6880344e-004   6.8208826e-004   7.8202912e-004   7.9717725e-004   8.5737765e-004   1.0902678e-003   1.3062420e-003   2.2004560e-002
  3.4223005e+001   9.5398581e-001   6.2872546e-003   2.7671095e-003   1.8601358e-003   1.4875910e-003   1.0331343e-003   8.8370330e-004   9.7247380e-004   9.4505198e-004   6.0427062e-004   5.8880939e-004   6.0673064e-004   7.1899202e-004   6.8971918e-004   7.3838963e-004   7.2880460e-004   8.5508439e-004   1.1302884e-003   1.2327682e-003   2.1883875e-002
  3.4311312e+001   9.5418822e-001   6.3139434e-003   2.8164310e-003   1.8594902e-003   1.4306458e-003   9.9644527e-004   9.0108616e-004   1.0232975e-003   8.8132780e-004   5.5374830e-004   5.8231906e-004   7.8401946e-004   5.7382369e-004   7.1918857e-004   6.9308820e-004   8.8509942e-004   7.1231269e-004   1.1495755e-003   1.2222961e-003   2.1713641e-002
  3.4443944e+001   9.5468691e-001   6.1902336e-003   2.7752852e-003   1.9021967e-003   1.3236876e-003   1.1066939e-003   9.4488376e-004   9.5580590e-004   6.6822966e-004   6.3833225e-004   7.1808539e-004   6.5516605e-004   6.7601964e-004   6.8248145e-004   6.5067889e-004   9.1903520e-004   7.3700530e-004   1.0461732e-003   1.2303979e-003   2.1492695e-002
  3.4531771e+001   9.5513313e-001   5.9806988e-003   2.8522693e-003   1.7662421e-003   1.3217871e-003   1.1142588e-003   1.0803879e-003   8.2878772e-004   6.4250333e-004   7.3766012e-004   6.2568079e-004   6.5571238e-004   7.3226546e-004   6.3422754e-004   7.4172636e-004   7.9665821e-004   6.7132353e-004   1.0867460e-003   1.3310280e-003   2.1266908e-002
  3.4619018e+001   9.5544777e-001   5.9247808e-003   2.8735485e-003   1.5500244e-003   1.5243910e-003   1.0964764e-003   1.0896384e-003   7.4635711e-004   7.7343211e-004   5.6581505e-004   6.7597900e-004   5.9765048e-004   6.7952846e-004   8.3464693e-004   7.3977270e-004   6.8170873e-004   7.5275068e-004   9.2889525e-004   1.3928921e-003   2.1123943e-002
  3.4706377e+001   9.5568121e-001   5.9801266e-003   2.8390659e-003   1.5245990e-003   1.5240941e-003   1.0342338e-003   1.1034602e-003   8.1386027e-004   7.0841567e-004   6.1301112e-004   6.0191533e-004   6.8803546e-004   5.9401902e-004   8.3189822e-004   7.9887133e-004   5.9713856e-004   8.4516918e-004   9.8079560e-004   1.2823268e-003   2.0957750e-002
  3.4837601e+001   9.5607505e-001   6.0943844e-003   2.6622359e-003   1.6490408e-003   1.3463114e-003   1.1762403e-003   1.1476615e-003   6.5602520e-004   6.6142017e-004   6.1448971e-004   6.3653342e-004   5.8915656e-004   7.7072096e-004   8.5082026e-004   5.6618819e-004   7.2769788e-004   8.1229072e-004   9.5142932e-004   1.1687741e-003   2.0843533e-002
  3.4925204e+001   9.5632453e-001   6.1144717e-003   2.5633169e-003   1.6774640e-003   1.4012270e-003   1.0764278e-003   1.1675348e-003   7.2378551e-004   6.0482694e-004   5.9804633e-004   6.5027747e-004   6.5423406e-004   6.7860381e-004   8.0879012e-004   6.9366507e-004   6.6167444e-004   8.5739155e-004   9.1097126e-004   1.1259282e-003   2.0706833e-002
  3.5012896e+001   9.5659987e-001   6.0980809e-003   2.5389192e-003   1.7131334e-003   1.3122938e-003   1.1669073e-003   1.1024705e-003   6.9902891e-004   5.5939315e-004   6.7604778e-004   6.0653827e-004   6.8886438e-004   7.3525718e-004   7.0340765e-004   6.8922469e-004   7.7213447e-004   8.3287966e-004   8.2410473e-004   1.1662423e-003   2.0515202e-002
  3.5100670e+001   9.5689172e-001   6.0200026e-003   2.5412250e-003   1.7060613e-003   1.2695139e-003   1.2790151e-003   9.9138527e-004   6.7173244e-004   6.0531660e-004   6.5931567e-004   7.1841545e-004   6.4955340e-004   6.8765304e-004   6.8898285e-004   6.4004130e-004   8.0264322e-004   8.0800637e-004   8.4767749e-004   1.1388946e-003   2.0382844e-002
  3.5232479e+001   9.5744265e-001   5.8270979e-003   2.5799061e-003   1.6009316e-003   1.3935704e-003   1.2478443e-003   8.4469373e-004   7.3375284e-004   5.6156326e-004   7.3712906e-004   7.3593851e-004   5.6004460e-004   7.1551323e-004   6.2995742e-004   6.4478960e-004   8.2849526e-004   7.8182651e-004   9.0811470e-004   1.0781120e-003   2.0148069e-002
  3.5320458e+001   9.5768533e-001   5.8306615e-003   2.5580236e-003   1.6197116e-003   1.3895108e-003   1.2084019e-003   8.0129909e-004   7.0854447e-004   6.3522324e-004   7.7216068e-004   6.4693728e-004   6.7453553e-004   6.9799785e-004   5.3493589e-004   6.8009026e-004   8.2373965e-004   6.8189687e-004   1.0159020e-003   1.0158194e-003   2.0019274e-002
  3.5407909e+001   9.5807969e-001   5.7216055e-003   2.5281163e-003   1.4800526e-003   1.5136921e-003   1.0639101e-003   9.1406619e-004   7.4358826e-004   7.6531828e-004   6.2543035e-004   6.5521135e-004   7.1848017e-004   6.2196827e-004   4.6496182e-004   7.4977524e-004   6.8397722e-004   7.9024360e-004   1.0294006e-003   1.0446015e-003   1.9805910e-002
  3.5513946e+001   9.5839651e-001   5.6736273e-003   2.5623453e-003   1.6034771e-003   1.3591955e-003   1.0267665e-003   9.5583912e-004   7.4082368e-004   7.4582401e-004   5.8673062e-004   6.6975862e-004   6.9654704e-004   5.8569226e-004   5.3341208e-004   6.7365585e-004   7.1614187e-004   8.5603455e-004   9.7253181e-004   1.0062651e-003   1.9638817e-002
  3.5635720e+001   9.5866682e-001   5.7437965e-003   2.4690616e-003   1.6427313e-003   1.3460046e-003   1.0198561e-003   9.2506177e-004   7.5403727e-004   7.4237255e-004   6.8767648e-004   5.8835287e-004   6.5453478e-004   5.6684484e-004   5.6249654e-004   6.2151310e-004   7.8882348e-004   9.1253624e-004   8.2856351e-004   1.0129427e-003   1.9465971e-002
  3.5714111e+001   9.5881773e-001   5.8035543e-003   2.5395413e-003   1.5894092e-003   1.3580259e-003   9.9276423e-004   8.9482347e-004   7.7036871e-004   7.0899611e-004   6.8160743e-004   6.4416049e-004   6.7930694e-004   5.0564338e-004   4.6282539e-004   6.6417584e-004   8.1375240e-004   9.3288676e-004   8.1544406e-004   1.0285587e-003   1.9296430e-002
  3.5811664e+001   9.5924412e-001   5.6787898e-003   2.4283255e-003   1.6263792e-003   1.4548280e-003   9.9824012e-004   7.8189380e-004   7.6046989e-004   6.6651145e-004   6.4889787e-004   7.4709315e-004   6.6344708e-004   4.1801478e-004   5.2831225e-004   6.8294481e-004   8.2459826e-004   8.2381656e-004   7.8165338e-004   1.0318347e-003   1.9209832e-002
  3.5933605e+001   9.5986709e-001   5.3077538e-003   2.4699091e-003   1.6491151e-003   1.4052626e-003   1.0373906e-003   8.6055489e-004   7.1735795e-004   5.7770303e-004   6.7037793e-004   7.0700553e-004   6.2269116e-004   4.5766413e-004   6.6635933e-004   6.3568791e-004   7.2808340e-004   8.0829000e-004   7.8181658e-004   1.0836832e-003   1.8946203e-002
  3.6011996e+001   9.6011683e-001   5.2886998e-003   2.3891207e-003   1.7553075e-003   1.3009331e-003   1.0558150e-003   8.0659683e-004   7.2585482e-004   6.3465587e-004   6.4714153e-004   7.2973097e-004   5.4064236e-004   5.3441721e-004   6.3132774e-004   6.1781087e-004   7.7989966e-004   7.3375238e-004   7.9384302e-004   1.1335092e-003   1.8784114e-002
  3.6134451e+001   9.6052058e-001   5.3540817e-003   2.2103767e-003   1.8408442e-003   1.2715225e-003   9.6753693e-004   7.5815742e-004   7.1865565e-004   6.8455807e-004   7.0461889e-004   6.3225713e-004   5.7965123e-004   6.2526672e-004   5.3911885e-004   6.2890536e-004   6.5944360e-004   7.6609491e-004   9.5505493e-004   1.0588060e-003   1.8524469e-002
  3.6213171e+001   9.6083240e-001   5.1847959e-003   2.3592403e-003   1.7334223e-003   1.3558468e-003   8.6258963e-004   6.7932509e-004   8.4065038e-004   7.0949595e-004   6.3497489e-004   6.5468232e-004   6.0810500e-004   5.7248107e-004   5.5633640e-004   5.4029775e-004   7.0501738e-004   7.5364290e-004   9.7072118e-004   1.0600789e-003   1.8385900e-002
  3.6326878e+001   9.6118955e-001   5.0974904e-003   2.4185464e-003   1.8273940e-003   1.2301712e-003   7.1031585e-004   9.0908698e-004   6.7621646e-004   6.7874459e-004   6.2178196e-004   7.5221077e-004   5.5458059e-004   6.0108853e-004   4.9103834e-004   5.9291381e-004   7.3064843e-004   6.3011402e-004   1.0552878e-003   1.0485077e-003   1.8184309e-002
  3.6405599e+001   9.6149281e-001   5.0024286e-003   2.4436909e-003   1.7209316e-003   1.2744660e-003   6.9206261e-004   8.7009637e-004   7.8989744e-004   5.7517012e-004   7.2237212e-004   7.2308087e-004   4.5902618e-004   6.3839774e-004   4.7416710e-004   6.4149854e-004   7.5091802e-004   6.3634093e-004   9.7224110e-004   1.0654422e-003   1.8054963e-002
  3.6512309e+001   9.6192961e-001   4.8165874e-003   2.4671536e-003   1.7421912e-003   1.2524569e-003   7.4586662e-004   7.7316816e-004   7.4734365e-004   6.9051470e-004   7.4465924e-004   5.8329960e-004   4.4180783e-004   5.7569212e-004   6.4626841e-004   6.0494910e-004   6.4727229e-004   7.4896040e-004   7.8007675e-004   1.1645555e-003   1.7897566e-002
  3.6625489e+001   9.6215709e-001   4.8279771e-003   2.5590519e-003   1.6766328e-003   1.2197194e-003   7.5300283e-004   7.8416252e-004   6.9664895e-004   7.3592567e-004   7.9671124e-004   4.5514543e-004   5.1510896e-004   5.7166497e-004   5.4617753e-004   6.6958912e-004   7.3525098e-004   5.7185882e-004   8.6823244e-004   1.1577058e-003   1.7702339e-002
  3.6703683e+001   9.6233758e-001   4.9338887e-003   2.4573828e-003   1.6927490e-003   1.1198934e-003   8.4084383e-004   7.1460963e-004   8.0906390e-004   7.0438501e-004   6.7735194e-004   4.3836087e-004   6.3503976e-004   4.8347749e-004   6.3533581e-004   6.8558531e-004   6.4370042e-004   5.8687748e-004   8.9928463e-004   1.1100872e-003   1.7594498e-002
  3.6809679e+001   9.6283378e-001   4.8378575e-003   2.3175439e-003   1.6904816e-003   1.0977373e-003   8.5501874e-004   7.2408327e-004   7.9266521e-004   6.7549753e-004   6.5171371e-004   4.8576501e-004   5.7002506e-004   5.0067164e-004   6.7252464e-004   6.6865824e-004   6.1528626e-004   5.3395214e-004   9.6577596e-004   1.0743993e-003   1.7436567e-002
  3.6906986e+001   9.6312969e-001   4.8078788e-003   2.3301396e-003   1.5463941e-003   1.1539831e-003   8.5521002e-004   6.9058794e-004   8.0535943e-004   8.3014922e-004   5.4232645e-004   4.9839022e-004   5.3569326e-004   5.5289852e-004   6.4967131e-004   5.3738602e-004   6.9384815e-004   6.5857242e-004   8.3603664e-004   1.0262428e-003   1.7319542e-002
  3.7028621e+001   9.6339034e-001   4.8477717e-003   2.2529832e-003   1.6878791e-003   1.0140317e-003   8.9853794e-004   7.0451852e-004   7.8188181e-004   8.0965319e-004   5.0936767e-004   5.2969182e-004   5.3029649e-004   6.5359387e-004   4.9161342e-004   6.2500546e-004   6.1995582e-004   6.9483124e-004   7.7831343e-004   1.0638296e-003   1.7115903e-002
  3.7106814e+001   9.6365259e-001   4.7285562e-003   2.3421373e-003   1.6043000e-003   1.0394246e-003   8.4616153e-004   7.5616671e-004   9.2127283e-004   6.7379089e-004   4.5991894e-004   5.6039861e-004   5.1758749e-004   6.3801382e-004   5.7786984e-004   5.6347222e-004   5.8181408e-004   7.3427437e-004   7.0350909e-004   1.1652594e-003   1.6933480e-002
  3.7219761e+001   9.6397141e-001   4.7049130e-003   2.3960188e-003   1.4763667e-003   1.0915254e-003   7.7130092e-004   7.2804928e-004   9.6063970e-004   7.3737357e-004   4.2240201e-004   5.4270635e-004   6.1678393e-004   5.0184705e-004   5.4551008e-004   6.1190706e-004   6.6802798e-004   5.9194633e-004   7.7407665e-004   1.1173867e-003   1.6769812e-002
  3.7341395e+001   9.6421631e-001   4.8137772e-003   2.3160054e-003   1.4639132e-003   1.0789598e-003   8.2825302e-004   6.4953535e-004   1.0264123e-003   6.2963892e-004   5.2269507e-004   4.4238513e-004   6.3796199e-004   4.6611711e-004   6.3757958e-004   5.7196091e-004   6.0817160e-004   7.3105432e-004   7.1639088e-004   1.1228156e-003   1.6520067e-002
  3.7420139e+001   9.6432546e-001   4.8530897e-003   2.3850366e-003   1.3927309e-003   1.0624400e-003   8.7693888e-004   7.8951014e-004   8.3861559e-004   5.8481490e-004   5.4809940e-004   5.5757891e-004   5.8682545e-004   4.4169662e-004   5.5725215e-004   5.7474263e-004   6.5712080e-004   7.0641718e-004   7.6524858e-004   1.0848515e-003   1.6411528e-002
  3.7542628e+001   9.6469441e-001   4.8670358e-003   2.2288515e-003   1.4760160e-003   9.6089521e-004   9.1188132e-004   9.3343590e-004   7.6208470e-004   5.5667202e-004   5.4067176e-004   4.5942630e-004   6.0798308e-004   5.0331167e-004   6.3319899e-004   4.3118515e-004   7.1329530e-004   6.2580877e-004   7.7213744e-004   1.0642333e-003   1.6257469e-002
  3.7621372e+001   9.6482158e-001   4.8995084e-003   2.2781649e-003   1.4032576e-003   9.8770673e-004   8.9516088e-004   9.8711895e-004   7.2033604e-004   5.6436154e-004   5.0652376e-004   4.9093182e-004   5.1900223e-004   5.8956075e-004   5.8939896e-004   5.0363260e-004   6.2214555e-004   6.4089761e-004   7.4434151e-004   1.1225069e-003   1.6113866e-002
  3.7700115e+001   9.6510169e-001   4.8368362e-003   2.2250397e-003   1.4046379e-003   9.6882242e-004   9.3174724e-004   9.4269555e-004   7.7018712e-004   5.6771459e-004   5.0789283e-004   4.6172075e-004   5.3655428e-004   5.3100506e-004   5.2533864e-004   6.0610916e-004   5.9869335e-004   6.6730339e-004   6.4975427e-004   1.1797933e-003   1.5986465e-002
  3.7841853e+001   9.6572039e-001   4.5226680e-003   2.2563426e-003   1.2924542e-003   1.0695186e-003   9.6321330e-004   9.0188029e-004   7.0312284e-004   5.3460846e-004   5.1557362e-004   4.7013752e-004   5.8384328e-004   4.8638294e-004   5.1180658e-004   6.2889329e-004   6.6920792e-004   5.7169848e-004   8.1459711e-004   9.3962151e-004   1.5844036e-002
  3.7904848e+001   9.6581251e-001   4.6759287e-003   2.1366111e-003   1.2803029e-003   1.0942215e-003   1.0471386e-003   8.1214715e-004   6.8233565e-004   4.7243281e-004   5.7017637e-004   5.0775264e-004   5.4653189e-004   4.8309449e-004   6.3556696e-004   5.1859498e-004   6.2948556e-004   5.4956722e-004   8.5518593e-004   1.0258656e-003   1.5664553e-002
  3.8002840e+001   9.6616470e-001   4.4904726e-003   2.1976173e-003   1.3479649e-003   1.0415561e-003   9.9111060e-004   8.1976375e-004   6.0213878e-004   5.9153308e-004   5.3333343e-004   4.9666196e-004   5.0802457e-004   5.1257509e-004   6.0489415e-004   5.7661240e-004   4.9247277e-004   5.8741370e-004   8.8648046e-004   1.1078805e-003   1.5446797e-002
  3.8124747e+001   9.6652272e-001   4.4805728e-003   2.1326704e-003   1.3685745e-003   1.0179357e-003   9.9081716e-004   8.6938017e-004   5.1717006e-004   5.6326821e-004   6.0527072e-004   3.8791616e-004   5.7179719e-004   5.2556463e-004   5.9785899e-004   5.1222029e-004   4.9892471e-004   5.8779736e-004   8.6798424e-004   1.1564854e-003   1.5225075e-002
  3.8203120e+001   9.6660724e-001   4.6621324e-003   2.0288772e-003   1.4013753e-003   9.5651685e-004   1.0276442e-003   7.8698717e-004   6.0399197e-004   5.0316133e-004   6.2279689e-004   4.4278939e-004   5.3447739e-004   5.4589012e-004   5.9238934e-004   4.2515806e-004   5.3956142e-004   7.1860342e-004   7.5754609e-004   1.0914264e-003   1.5151433e-002
  3.8309357e+001   9.6681661e-001   4.5948897e-003   2.0466892e-003   1.4058610e-003   9.8018145e-004   9.9532312e-004   8.8369251e-004   5.0894017e-004   5.8108149e-004   5.5472506e-004   4.4140006e-004   4.9626978e-004   6.1964924e-004   5.1143836e-004   4.8948425e-004   4.7617869e-004   7.9639014e-004   7.9997990e-004   9.5494340e-004   1.5046274e-002
  3.8431384e+001   9.6718575e-001   4.5356317e-003   2.1130795e-003   1.2786765e-003   1.1300201e-003   9.0924918e-004   7.8076463e-004   5.3847324e-004   5.9211947e-004   5.3532028e-004   3.8116980e-004   6.6288409e-004   4.5523914e-004   4.9266958e-004   5.0662280e-004   5.6626508e-004   6.7226319e-004   8.3768961e-004   8.5206163e-004   1.4974054e-002
  3.8509957e+001   9.6754472e-001   4.3780311e-003   2.1032939e-003   1.1898444e-003   1.1627844e-003   9.6751248e-004   7.0871651e-004   5.8619525e-004   5.8192347e-004   4.8556270e-004   4.6095210e-004   5.6005528e-004   4.5771288e-004   5.4454254e-004   4.7056985e-004   6.8132883e-004   5.4698241e-004   8.7953070e-004   8.5837939e-004   1.4831357e-002
  3.8623443e+001   9.6781420e-001   4.3871383e-003   2.0874985e-003   1.2437899e-003   1.0812759e-003   9.5970372e-004   7.4337838e-004   5.6639927e-004   5.4828514e-004   4.2073807e-004   6.3250395e-004   4.3476849e-004   4.2506249e-004   5.2101317e-004   5.5212193e-004   6.3286613e-004   6.4076909e-004   7.3961889e-004   8.5598704e-004   1.4712884e-002
  3.8702011e+001   9.6808715e-001   4.3085170e-003   1.9771831e-003   1.2489384e-003   1.1748909e-003   9.0979003e-004   7.3607684e-004   5.7678952e-004   5.0343030e-004   4.8760684e-004   5.9521523e-004   4.5462208e-004   4.1880916e-004   5.7410914e-004   5.2343525e-004   6.2264516e-004   6.4681946e-004   6.6974890e-004   9.8866431e-004   1.4495560e-002
  3.8833131e+001   9.6836414e-001   4.3027373e-003   1.9751207e-003   1.2983447e-003   1.1553734e-003   9.3048731e-004   6.1055195e-004   6.0071811e-004   5.3558049e-004   4.7668353e-004   5.8574612e-004   3.6556800e-004   5.4652538e-004   5.4274270e-004   5.2252306e-004   6.2595750e-004   5.4152227e-004   8.4366681e-004   8.5314588e-004   1.4322867e-002
  3.8911879e+001   9.6860203e-001   4.3007421e-003   1.9337674e-003   1.3518262e-003   1.0697548e-003   9.0832639e-004   5.5720934e-004   6.3358050e-004   5.4000474e-004   5.2404954e-004   4.8150870e-004   4.5338119e-004   5.6097263e-004   4.7938232e-004   5.5475995e-004   5.6883388e-004   6.0120119e-004   8.0560694e-004   8.6891334e-004   1.4204151e-002
  3.9043235e+001   9.6905509e-001   4.1039737e-003   1.9873806e-003   1.3196008e-003   1.1653992e-003   7.7007141e-004   5.6579555e-004   6.2811125e-004   4.5905091e-004   6.3384816e-004   4.2500065e-004   5.0817526e-004   4.9617359e-004   5.5129307e-004   5.2227860e-004   4.7794791e-004   6.3858946e-004   9.0497910e-004   8.0366907e-004   1.3983568e-002
  3.9130925e+001   9.6926637e-001   4.1228144e-003   1.9611669e-003   1.2507020e-003   1.1395504e-003   7.8922297e-004   6.0463989e-004   6.4303538e-004   5.3172189e-004   5.3407492e-004   4.9980344e-004   3.9056687e-004   5.5208224e-004   5.2325824e-004   4.8797168e-004   5.2368073e-004   6.0974414e-004   8.7278806e-004   8.2326945e-004   1.3873539e-002
  3.9218651e+001   9.6954107e-001   3.9221332e-003   2.0763006e-003   1.2160348e-003   1.1253644e-003   8.5259799e-004   6.2213105e-004   5.3906454e-004   5.6480387e-004   5.2548925e-004   4.7030174e-004   5.7041549e-004   4.9080744e-004   4.5556844e-004   4.2028780e-004   5.3955097e-004   7.5043967e-004   7.3639015e-004   8.5712650e-004   1.3724124e-002
  3.9306429e+001   9.6975698e-001   3.8786335e-003   2.0640513e-003   1.2590432e-003   1.0833606e-003   8.1898426e-004   6.4503081e-004   6.5357603e-004   4.1818182e-004   5.9955929e-004   4.3102339e-004   5.1637358e-004   5.6795267e-004   3.9075126e-004   4.1628919e-004   5.7178985e-004   7.7256086e-004   6.7786372e-004   8.8492116e-004   1.3593075e-002
  3.9429378e+001   9.7008193e-001   3.8535960e-003   2.0354539e-003   1.3521650e-003   9.3653024e-004   8.0923483e-004   6.8302303e-004   6.2463622e-004   4.5493404e-004   5.2952413e-004   4.6162479e-004   5.8077877e-004   4.3171271e-004   4.2978906e-004   4.1834182e-004   5.9160273e-004   7.3593895e-004   7.6027238e-004   7.9904844e-004   1.3429859e-002
  3.9517285e+001   9.7037163e-001   3.8343052e-003   1.9578755e-003   1.3613600e-003   8.8518426e-004   8.0909335e-004   6.7418687e-004   6.4003544e-004   4.4816649e-004   5.2513675e-004   6.1110857e-004   4.5481939e-004   3.8946993e-004   4.0889293e-004   5.1752393e-004   4.6272952e-004   7.7790127e-004   7.1595944e-004   8.2447416e-004   1.3330149e-002
  3.9605270e+001   9.7057622e-001   3.8877992e-003   1.8343537e-003   1.3886827e-003   9.5294205e-004   7.1695233e-004   7.6637180e-004   5.6693192e-004   4.0610582e-004   5.4704831e-004   5.7583628e-004   4.8752358e-004   3.6581010e-004   4.0990042e-004   5.2219769e-004   6.6526431e-004   5.6040498e-004   8.0047649e-004   7.7679397e-004   1.3192387e-002
  3.9701397e+001   9.7080812e-001   3.8872618e-003   1.7394033e-003   1.4681039e-003   9.9711222e-004   6.2096907e-004   7.5806629e-004   5.3299326e-004   4.7374058e-004   5.2820831e-004   5.9790098e-004   4.4399278e-004   3.9078703e-004   4.3334698e-004   4.2949753e-004   6.9867319e-004   6.1169033e-004   7.7102730e-004   7.1727083e-004   1.3091833e-002
  3.9836880e+001   9.7113470e-001   3.7958187e-003   1.8411535e-003   1.3768264e-003   9.5159402e-004   8.2276497e-004   5.7018194e-004   4.5658453e-004   5.3393541e-004   6.8727638e-004   4.7088150e-004   4.2069141e-004   4.2347796e-004   3.6609933e-004   5.3991630e-004   5.6130194e-004   7.1832733e-004   6.2725117e-004   8.3810197e-004   1.2863114e-002
  3.9930675e+001   9.7133677e-001   3.7628618e-003   1.8723639e-003   1.3925766e-003   9.3365874e-004   8.1494021e-004   4.9385188e-004   5.1129452e-004   6.5446366e-004   5.3494462e-004   4.8344251e-004   3.9378397e-004   4.1898747e-004   4.5690487e-004   5.5143707e-004   5.1040534e-004   6.7017152e-004   5.8961505e-004   8.4739636e-004   1.2770129e-002
  4.0024471e+001   9.7179923e-001   3.4272691e-003   2.0905388e-003   1.2254423e-003   9.0181124e-004   7.2308637e-004   5.8669722e-004   4.8845158e-004   5.9371111e-004   6.9189940e-004   4.1267812e-004   4.1259204e-004   3.5898650e-004   4.7493539e-004   5.4862507e-004   5.3954495e-004   5.8656473e-004   7.4826164e-004   7.5326556e-004   1.2636411e-002
  4.0128795e+001   9.7194894e-001   3.5121345e-003   1.9896518e-003   1.2200636e-003   1.0386781e-003   6.9220656e-004   5.0306464e-004   6.5939640e-004   6.3027428e-004   4.3405012e-004   4.0147005e-004   4.5604805e-004   4.7325254e-004   4.6322565e-004   4.3073519e-004   5.7275683e-004   6.1766733e-004   6.6763414e-004   7.9477433e-004   1.2493973e-002
  4.0216308e+001   9.7216282e-001   3.6208788e-003   1.8088891e-003   1.2329282e-003   1.0464454e-003   6.4359913e-004   5.2858003e-004   7.1708986e-004   5.5380412e-004   4.7913619e-004   3.9196309e-004   5.2233689e-004   4.1471171e-004   4.1156320e-004   4.5030532e-004   6.6616434e-004   5.3037256e-004   6.5227898e-004   7.8188888e-004   1.2384246e-002
  4.0303822e+001   9.7229723e-001   3.6716638e-003   1.8396352e-003   1.2645875e-003   8.9060770e-004   6.7822467e-004   6.7798228e-004   5.8175135e-004   5.4602980e-004   4.4567737e-004   3.9956620e-004   4.8381117e-004   4.3346187e-004   4.1655479e-004   5.2234871e-004   5.7184057e-004   6.1867445e-004   6.2567467e-004   7.2771899e-004   1.2306961e-002
  4.0435084e+001   9.7262776e-001   3.6735048e-003   1.7902486e-003   1.2060057e-003   9.9457173e-004   5.9952509e-004   6.3228035e-004   6.1855939e-004   4.8806389e-004   4.7919214e-004   4.4333984e-004   4.2751073e-004   4.7266294e-004   4.4663479e-004   5.0017698e-004   4.1924784e-004   6.9571531e-004   5.5998786e-004   7.9894612e-004   1.2126062e-002
  4.0522589e+001   9.7273797e-001   3.7360548e-003   1.7673064e-003   1.2801127e-003   8.6318986e-004   6.9725867e-004   5.7235515e-004   6.4487311e-004   4.4550924e-004   5.7281012e-004   3.1994454e-004   4.1605623e-004   5.4194938e-004   3.8906216e-004   5.6006463e-004   5.7407235e-004   6.0294266e-004   4.5264990e-004   7.5558311e-004   1.2070235e-002
  4.0610244e+001   9.7302371e-001   3.6265096e-003   1.7615376e-003   1.1495456e-003   1.0608430e-003   5.9286819e-004   6.7551607e-004   5.9307966e-004   4.3688283e-004   5.0312648e-004   3.8605601e-004   4.5426432e-004   4.9123833e-004   3.3947643e-004   4.7905608e-004   6.9806949e-004   4.8817887e-004   5.5303936e-004   6.9431605e-004   1.1992691e-002
  4.0741832e+001   9.7329181e-001   3.6560472e-003   1.6693520e-003   1.2306240e-003   1.0451775e-003   5.7985554e-004   7.1636405e-004   4.6657626e-004   5.8302101e-004   3.1776408e-004   4.3106016e-004   4.4274856e-004   4.7077225e-004   4.8510867e-004   5.2735524e-004   5.2572121e-004   4.3312259e-004   6.3904570e-004   8.1863370e-004   1.1669837e-002
  4.0829635e+001   9.7345767e-001   3.7532074e-003   1.5669488e-003   1.2776440e-003   9.4034142e-004   5.7125192e-004   7.2248260e-004   5.4585690e-004   5.2020731e-004   3.5653260e-004   4.9094200e-004   3.7002290e-004   4.0587263e-004   5.2485489e-004   5.5699210e-004   5.2255250e-004   3.6303117e-004   6.5850473e-004   8.4209234e-004   1.1552996e-002
  4.0917485e+001   9.7368268e-001   3.6746744e-003   1.6013965e-003   1.3367114e-003   8.9632874e-004   5.6568557e-004   6.4265486e-004   5.4605678e-004   4.6443458e-004   4.0537362e-004   4.6941070e-004   3.9952841e-004   5.6035773e-004   3.6472269e-004   5.9743473e-004   4.4757699e-004   3.6121974e-004   6.8363035e-004   8.8370582e-004   1.1416418e-002
  4.1005376e+001   9.7387314e-001   3.6179053e-003   1.6536168e-003   1.3361623e-003   8.0484751e-004   6.7031580e-004   6.6168523e-004   4.7719331e-004   5.5520284e-004   3.7380142e-004   4.6421560e-004   3.4755055e-004   5.0367657e-004   5.0774354e-004   4.8843280e-004   3.9916303e-004   5.0732380e-004   5.0240875e-004   9.9581247e-004   1.1259806e-002
  4.1137302e+001   9.7414467e-001   3.4903436e-003   1.6958355e-003   1.3971142e-003   7.2580144e-004   7.1883686e-004   6.2525049e-004   5.1628955e-004   4.9697303e-004   4.9058892e-004   3.3888881e-004   4.5047831e-004   4.8105018e-004   4.1196043e-004   4.8117057e-004   3.7940253e-004   4.9313034e-004   6.6567172e-004   8.5943822e-004   1.1137105e-002
  4.1225292e+001   9.7433883e-001   3.4920783e-003   1.8192239e-003   1.2419124e-003   7.3808213e-004   6.9506646e-004   5.9849295e-004   5.9241307e-004   4.2203958e-004   4.7512986e-004   4.0196864e-004   3.6979584e-004   5.6497831e-004   4.4155514e-004   4.0227707e-004   4.1012559e-004   4.3225841e-004   7.7916567e-004   8.5849737e-004   1.0926113e-002
  4.1313326e+001   9.7459696e-001   3.4583490e-003   1.7635711e-003   1.2694022e-003   6.4651998e-004   7.8282405e-004   5.1822682e-004   5.7369916e-004   5.5617049e-004   3.5079936e-004   4.5688881e-004   4.5774961e-004   3.9178513e-004   4.4168138e-004   4.0843448e-004   4.6272601e-004   3.9234408e-004   7.5090768e-004   8.4396997e-004   1.0876990e-002
  4.1401407e+001   9.7484167e-001   3.3129785e-003   1.9435358e-003   1.0878785e-003   8.0275473e-004   6.3910165e-004   5.5489539e-004   5.9788248e-004   4.7761265e-004   4.2774261e-004   4.0310486e-004   4.8527015e-004   3.4263574e-004   4.1968509e-004   4.6280222e-004   4.2017085e-004   5.1651341e-004   6.2449389e-004   9.5566057e-004   1.0683609e-002
  4.1533300e+001   9.7526732e-001   3.1704303e-003   1.9201299e-003   9.4506386e-004   8.4615727e-004   6.9223216e-004   6.3259055e-004   5.6972086e-004   4.3430503e-004   4.3742530e-004   4.1855855e-004   3.9032431e-004   4.0313842e-004   3.8027538e-004   5.3513441e-004   3.1199016e-004   5.3444977e-004   6.7519199e-004   9.3295983e-004   1.0502605e-002
  4.1621146e+001   9.7542487e-001   3.1988182e-003   1.8290191e-003   1.1365388e-003   6.2865448e-004   7.3321090e-004   6.2760041e-004   5.8927047e-004   4.8552601e-004   4.4052318e-004   4.2083730e-004   2.9546682e-004   4.0796487e-004   4.6359103e-004   4.3177591e-004   3.9617598e-004   5.0183807e-004   6.5251757e-004   9.1089341e-004   1.0424904e-002
  4.1708962e+001   9.7553402e-001   3.3070525e-003   1.7923070e-003   1.0834228e-003   6.6658931e-004   7.9834951e-004   6.5442728e-004   4.6217463e-004   5.3608406e-004   3.2576817e-004   4.5769216e-004   2.5981057e-004   5.7927448e-004   3.3244306e-004   4.1338833e-004   4.3246236e-004   5.3928920e-004   6.4088766e-004   8.0944190e-004   1.0375117e-002
  4.1840646e+001   9.7590028e-001   3.2502251e-003   1.7018450e-003   1.0896429e-003   6.7118434e-004   7.2986115e-004   6.7761691e-004   4.7270416e-004   5.3522809e-004   3.9992244e-004   3.1834185e-004   4.1268758e-004   4.2053868e-004   4.6837993e-004   3.5133247e-004   3.4400897e-004   6.2813883e-004   8.1673498e-004   5.3579287e-004   1.0275530e-002
  4.1928461e+001   9.7601564e-001   3.4599381e-003   1.5278932e-003   1.0549374e-003   7.9173802e-004   7.2431151e-004   5.0069632e-004   6.8054766e-004   4.0023178e-004   3.3805221e-004   2.9142973e-004   4.5121103e-004   4.1850800e-004   4.9603081e-004   3.5494319e-004   4.9549513e-004   5.3025949e-004   7.4454965e-004   5.0347784e-004   1.0220113e-002
  4.2016314e+001   9.7621623e-001   3.4308527e-003   1.6011257e-003   9.3800825e-004   8.1675660e-004   7.5484000e-004   4.9085338e-004   6.1860945e-004   4.0514243e-004   3.2138692e-004   3.8038997e-004   4.3869657e-004   4.2237432e-004   4.8733646e-004   2.6557362e-004   5.5367653e-004   5.1935068e-004   6.7797048e-004   5.2327605e-004   1.0137545e-002
  4.2104193e+001   9.7637224e-001   3.3894773e-003   1.6150562e-003   8.9520915e-004   9.1415902e-004   6.6475384e-004   5.8613891e-004   4.7743493e-004   4.4227377e-004   3.2910420e-004   4.4306632e-004   4.0501671e-004   3.3394234e-004   5.0204884e-004   3.0831674e-004   6.6392736e-004   4.1609362e-004   6.4906918e-004   5.0391648e-004   1.0088750e-002
  4.2236060e+001   9.7668024e-001   3.2867425e-003   1.6361412e-003   8.9010232e-004   8.9962767e-004   6.6268121e-004   6.3352267e-004   4.2797001e-004   3.6751636e-004   3.8835004e-004   4.9977041e-004   3.3028049e-004   4.0180705e-004   3.5527100e-004   4.0332739e-004   6.6204924e-004   5.4879277e-004   4.4104421e-004   5.9253067e-004   9.8922289e-003
  4.2324064e+001   9.7678805e-001   3.3901877e-003   1.6987655e-003   8.6509131e-004   7.5861904e-004   7.6623772e-004   5.2019909e-004   4.1208758e-004   4.6052135e-004   3.7655520e-004   4.0576154e-004   4.1704027e-004   3.2572883e-004   3.5063146e-004   6.7878099e-004   3.7829246e-004   5.3974831e-004   4.4797694e-004   7.0596070e-004   9.7137671e-003
  4.2414027e+001   9.7709769e-001   3.2318520e-003   1.6339977e-003   9.4469504e-004   7.7779480e-004   7.2616942e-004   5.3814029e-004   4.2622480e-004   3.5705567e-004   4.6953107e-004   4.3329148e-004   4.0087073e-004   3.0398317e-004   3.3323704e-004   6.7167292e-004   3.8210563e-004   4.6358775e-004   4.6038669e-004   7.1139049e-004   9.6363271e-003
  4.2503972e+001   9.7734137e-001   3.1737265e-003   1.5770991e-003   9.8690754e-004   8.5071252e-004   5.7343127e-004   5.6907978e-004   3.9091763e-004   4.6025229e-004   3.8885056e-004   4.8986025e-004   3.1562765e-004   3.1232427e-004   4.5558791e-004   5.6689415e-004   4.1650298e-004   4.0382628e-004   5.6164473e-004   6.5072625e-004   9.5146536e-003
  4.2638857e+001   9.7757893e-001   3.1949127e-003   1.5565718e-003   9.5675603e-004   8.5061138e-004   6.0368182e-004   4.8590516e-004   3.9745215e-004   5.0435777e-004   5.0195187e-004   3.1578152e-004   2.9229849e-004   3.5325585e-004   5.6328203e-004   4.4740979e-004   4.4999701e-004   3.3613966e-004   5.6687819e-004   7.5163234e-004   9.2921967e-003
  4.2728752e+001   9.7774957e-001   3.1636251e-003   1.5506986e-003   1.0289420e-003   7.3955708e-004   6.9408743e-004   4.2576218e-004   3.7750707e-004   5.1988742e-004   4.9645458e-004   2.8339696e-004   3.2368389e-004   5.2828685e-004   5.1667501e-004   3.2277442e-004   3.7677255e-004   4.1094043e-004   5.1092592e-004   8.0377112e-004   9.1766832e-003
  4.2818622e+001   9.7784296e-001   3.2080962e-003   1.5656097e-003   1.0435711e-003   6.4706709e-004   7.2138638e-004   4.6363229e-004   4.3804335e-004   6.4501075e-004   2.6776179e-004   3.1227195e-004   4.1271534e-004   4.0657145e-004   5.0735851e-004   3.2548766e-004   3.7935699e-004   5.0911613e-004   3.8147853e-004   8.3612965e-004   9.0863777e-003
  4.2908480e+001   9.7802735e-001   3.2172883e-003   1.6019279e-003   9.1717477e-004   7.4276209e-004   6.3953727e-004   4.2303341e-004   5.1849852e-004   5.5139651e-004   2.5787196e-004   4.4235427e-004   4.7692941e-004   3.1533510e-004   3.9290024e-004   4.2136803e-004   3.5100023e-004   4.6405237e-004   4.5494221e-004   7.4128806e-004   9.0429903e-003
  4.3043229e+001   9.7833806e-001   3.1407627e-003   1.6088489e-003   9.4024000e-004   7.4610471e-004   5.0347315e-004   4.9182504e-004   6.2536542e-004   3.3092068e-004   4.3138730e-004   3.1893083e-004   4.9948271e-004   4.1496127e-004   3.0822901e-004   3.5801903e-004   4.4193524e-004   3.5109807e-004   5.9218841e-004   6.7826923e-004   8.8798946e-003
  4.3133040e+001   9.7862741e-001   3.0355353e-003   1.6086106e-003   9.3858545e-004   6.8122626e-004   4.9492092e-004   6.6012792e-004   4.4050889e-004   3.8335157e-004   4.0453013e-004   4.8437545e-004   2.7587759e-004   4.1919047e-004   3.4344522e-004   3.5748299e-004   4.2631121e-004   3.3141474e-004   7.6452390e-004   4.7655550e-004   8.8460112e-003
  4.3222846e+001   9.7876633e-001   3.0224254e-003   1.5463777e-003   1.0112173e-003   6.7987384e-004   5.1926037e-004   6.5185270e-004   4.4792896e-004   4.0212215e-004   3.2394126e-004   5.3735144e-004   2.2823934e-004   4.1023362e-004   3.9234987e-004   3.9265889e-004   3.0228491e-004   3.6869064e-004   7.1015127e-004   5.8638316e-004   8.7003295e-003
  4.3303665e+001   9.7897374e-001   3.0420983e-003   1.4072861e-003   9.8425412e-004   6.8251662e-004   6.5751217e-004   5.1931789e-004   4.1830057e-004   4.3484889e-004   4.7552051e-004   3.7560936e-004   4.2028681e-004   3.1282713e-004   3.2741041e-004   3.6215344e-004   3.1803540e-004   4.1816367e-004   6.4573147e-004   6.2245843e-004   8.6019268e-003
  4.3429370e+001   9.7917539e-001   3.1295809e-003   1.3453100e-003   1.0607771e-003   5.1867050e-004   8.1730691e-004   4.0618545e-004   5.0245548e-004   2.7517409e-004   5.6705370e-004   2.9757832e-004   4.1525814e-004   3.7965163e-004   3.5074673e-004   2.2529818e-004   3.6621615e-004   5.9403666e-004   4.5501692e-004   7.1805873e-004   8.4002308e-003
  4.3519153e+001   9.7932050e-001   3.2001412e-003   1.2582665e-003   1.0273680e-003   5.5947717e-004   8.1487115e-004   3.9146610e-004   4.4322626e-004   5.2059797e-004   3.4768409e-004   3.6539567e-004   4.2276054e-004   3.1649195e-004   3.2054040e-004   2.3504145e-004   3.4170199e-004   5.9344329e-004   5.3814542e-004   6.3498177e-004   8.3478972e-003
  4.3644844e+001   9.7965907e-001   2.9799585e-003   1.3424815e-003   1.0365850e-003   7.9677175e-004   5.9162670e-004   2.9026910e-004   5.5941379e-004   3.8374833e-004   3.6884676e-004   4.0961357e-004   3.4428377e-004   4.0717942e-004   2.4810580e-004   2.7760708e-004   3.3467085e-004   6.1912667e-004   5.5393645e-004   5.3222630e-004   8.2644818e-003
  4.3734617e+001   9.7982085e-001   2.9984066e-003   1.3125689e-003   9.5508695e-004   9.4012541e-004   4.6987535e-004   2.7024152e-004   6.7072992e-004   3.7212638e-004   3.6638776e-004   3.8395738e-004   4.5020452e-004   2.5343646e-004   2.1642452e-004   2.9003280e-004   5.5017697e-004   4.0824927e-004   5.3121734e-004   5.3507754e-004   8.2048222e-003
  4.3815410e+001   9.7988662e-001   3.1025416e-003   1.2317679e-003   1.0649357e-003   8.6304829e-004   3.9034488e-004   4.5987009e-004   5.2132714e-004   3.6904673e-004   4.4006710e-004   3.1143416e-004   4.2237339e-004   2.6658928e-004   1.9158690e-004   2.9190512e-004   5.7472735e-004   5.0800974e-004   5.2288933e-004   5.0612490e-004   8.0747924e-003
  4.3905174e+001   9.8008988e-001   3.0367535e-003   1.3144622e-003   9.6774706e-004   8.4204143e-004   3.5976498e-004   6.2908039e-004   3.8184725e-004   3.2898155e-004   4.2683744e-004   4.9528673e-004   2.4343442e-004   2.5722289e-004   2.0655789e-004   3.3301144e-004   5.9907043e-004   5.0327333e-004   4.6580438e-004   5.8579651e-004   7.9331461e-003
  4.4030841e+001   9.8039079e-001   2.9550408e-003   1.2239122e-003   1.1974177e-003   6.0983978e-004   5.2859114e-004   4.5110349e-004   4.1254355e-004   3.7322374e-004   4.8009782e-004   3.6853935e-004   2.4513971e-004   2.0278201e-004   2.5446581e-004   5.8829874e-004   4.9962424e-004   3.4608110e-004   4.7911253e-004   5.9830643e-004   7.7950907e-003
  4.4111625e+001   9.8058942e-001   2.8740155e-003   1.2687904e-003   1.1756058e-003   5.3861481e-004   5.9650028e-004   4.1543858e-004   4.4307938e-004   3.7308378e-004   5.0021726e-004   2.8342722e-004   2.2913668e-004   1.9088718e-004   3.2747907e-004   6.1990195e-004   5.0399275e-004   3.4477272e-004   4.0704333e-004   6.3400574e-004   7.6845835e-003
  4.4201409e+001   9.8073422e-001   2.8635026e-003   1.3684246e-003   1.0313782e-003   5.6276069e-004   6.0104041e-004   4.0050359e-004   4.8955086e-004   4.3984118e-004   3.4405632e-004   2.8186571e-004   2.3415092e-004   1.9161416e-004   4.3250456e-004   5.2860809e-004   5.2238173e-004   3.0527008e-004   3.9615393e-004   6.7055048e-004   7.6016238e-003
  4.4336064e+001   9.8112815e-001   2.5875932e-003   1.5261866e-003   8.9783718e-004   7.4545243e-004   4.1822495e-004   3.9921898e-004   5.3437753e-004   4.4341333e-004   2.5691682e-004   3.1303227e-004   1.9230359e-004   2.3444890e-004   6.5017476e-004   4.3046405e-004   4.2646239e-004   2.7785646e-004   4.1999072e-004   6.4897354e-004   7.4689183e-003
  4.4416852e+001   9.8126845e-001   2.6046513e-003   1.5447341e-003   7.9390583e-004   7.4899407e-004   4.0976629e-004   4.5903627e-004   6.3666114e-004   2.7753776e-004   2.8528085e-004   3.1105400e-004   1.8611803e-004   4.3991900e-004   4.8008063e-004   4.3113369e-004   3.5366274e-004   2.9125426e-004   5.0901003e-004   5.6238496e-004   7.4063626e-003
  4.4542535e+001   9.8155270e-001   2.5841734e-003   1.4864765e-003   8.0852601e-004   6.4645567e-004   3.7470051e-004   6.7277563e-004   4.3238148e-004   3.1614087e-004   2.5471453e-004   3.3306425e-004   1.8513266e-004   6.1376524e-004   3.1127177e-004   3.8988500e-004   3.7196278e-004   3.3077028e-004   4.8476359e-004   5.2208761e-004   7.3282554e-003
  4.4632420e+001   9.8171782e-001   2.6927601e-003   1.4214131e-003   7.6000336e-004   5.3413732e-004   4.4397622e-004   7.0826031e-004   4.1306867e-004   2.6816690e-004   2.4600092e-004   3.0112484e-004   4.3964975e-004   4.5908701e-004   3.0260084e-004   4.0686801e-004   2.6959228e-004   4.2375101e-004   4.7764574e-004   5.0267713e-004   7.2113954e-003
  4.4722263e+001   9.8183721e-001   2.6787769e-003   1.4130965e-003   7.9985503e-004   5.8768168e-004   5.4324933e-004   5.5188010e-004   3.7875338e-004   2.5870901e-004   2.3646205e-004   2.9239785e-004   5.5809393e-004   3.9864317e-004   3.4823023e-004   2.9871466e-004   2.8343652e-004   4.1720692e-004   4.6275414e-004   5.9830615e-004   7.0565459e-003
  4.4812082e+001   9.8193025e-001   2.7017729e-003   1.4836833e-003   6.8922157e-004   6.0128340e-004   5.3151636e-004   6.2132256e-004   3.2737912e-004   2.4202833e-004   2.5858679e-004   5.0732629e-004   3.5928825e-004   3.6306604e-004   3.8247717e-004   2.3907989e-004   3.0548330e-004   4.0980011e-004   4.5973085e-004   6.5228319e-004   6.9344162e-003
  4.4901896e+001   9.8220240e-001   2.5935941e-003   1.3971839e-003   7.0173563e-004   6.3593788e-004   5.7965997e-004   5.4693279e-004   2.9082745e-004   2.8423385e-004   2.4322102e-004   5.1548295e-004   4.7139947e-004   2.1967892e-004   3.9746852e-004   2.3627225e-004   3.9683111e-004   3.4135896e-004   3.9996442e-004   6.8550686e-004   6.8603140e-003
  4.5037473e+001   9.8252919e-001   2.6535805e-003   1.2737971e-003   5.7593886e-004   6.8468331e-004   6.2694421e-004   4.2593004e-004   3.1522470e-004   2.4718127e-004   5.1741094e-004   4.4805677e-004   2.8260680e-004   3.3864258e-004   2.5146297e-004   2.9639480e-004   3.6226819e-004   3.4174977e-004   4.2910487e-004   5.8089723e-004   6.8189373e-003
  4.5128135e+001   9.8263662e-001   2.7245161e-003   1.1620259e-003   6.5926015e-004   6.7803253e-004   6.3795861e-004   3.5749428e-004   2.7376189e-004   4.7937203e-004   3.1718784e-004   4.2892222e-004   3.6083364e-004   3.0698714e-004   2.5114067e-004   3.4349051e-004   2.5440262e-004   4.2982240e-004   4.4252573e-004   4.8054803e-004   6.7750930e-003
  4.5209729e+001   9.8270838e-001   2.7533121e-003   1.1566769e-003   7.2707963e-004   7.0805867e-004   5.3572065e-004   3.5928869e-004   2.5004512e-004   5.2992857e-004   4.6059915e-004   3.0628515e-004   3.0367290e-004   2.6849295e-004   2.9559534e-004   3.1200238e-004   2.4184011e-004   4.4686054e-004   5.1528286e-004   4.4976953e-004   6.6711045e-003
  4.5300392e+001   9.8287758e-001   2.7847577e-003   1.0459406e-003   7.3824960e-004   6.7494279e-004   5.5835886e-004   3.4668531e-004   4.2803708e-004   4.5893567e-004   3.1466469e-004   4.2794493e-004   2.9757780e-004   2.1454617e-004   2.6345048e-004   2.9976486e-004   3.5845570e-004   3.4059001e-004   5.7536229e-004   4.3125994e-004   6.5628972e-003
  4.5427329e+001   9.8311666e-001   2.6479804e-003   1.1400779e-003   7.4966181e-004   7.8260613e-004   4.0344494e-004   3.0407054e-004   5.9595685e-004   3.9231002e-004   2.7902089e-004   3.3455043e-004   3.0600134e-004   2.2748993e-004   2.9035554e-004   2.7422222e-004   3.4998871e-004   3.9357694e-004   5.0830204e-004   4.3085868e-004   6.4728628e-003
  4.5518008e+001   9.8329612e-001   2.6222944e-003   1.0397204e-003   8.3820596e-004   7.2643304e-004   4.1047618e-004   4.5069204e-004   4.8094843e-004   3.3998774e-004   3.7360192e-004   3.2324368e-004   2.4639166e-004   2.9333913e-004   2.0425799e-004   2.8267479e-004   3.1943756e-004   4.3887596e-004   4.6703154e-004   4.5370802e-004   6.3925621e-003
  4.5608689e+001   9.8349810e-001   2.6121321e-003   9.1289948e-004   9.3509922e-004   6.3862878e-004   4.2733709e-004   4.9783884e-004   4.7455360e-004   3.4376298e-004   3.0296797e-004   3.5457799e-004   2.1887767e-004   3.0371236e-004   2.1342862e-004   3.2146776e-004   3.0355683e-004   4.7600667e-004   4.9424676e-004   4.2924830e-004   6.2415606e-003
  4.5726575e+001   9.8380462e-001   2.4601995e-003   8.9624531e-004   1.0877982e-003   4.9491170e-004   5.0669715e-004   5.0037032e-004   4.5976882e-004   2.4266653e-004   3.0103941e-004   3.4788476e-004   2.9992517e-004   2.1987511e-004   2.0586732e-004   3.0630333e-004   4.0595984e-004   3.9080235e-004   4.4468712e-004   4.5497951e-004   6.1693985e-003
  4.5808188e+001   9.8399819e-001   2.3717975e-003   1.0443527e-003   8.8973318e-004   5.2736966e-004   5.5216820e-004   4.0246891e-004   4.8189282e-004   3.6872287e-004   2.6703258e-004   2.5038161e-004   3.5633972e-004   2.1173767e-004   1.8386005e-004   2.7210932e-004   4.2560929e-004   3.9604349e-004   4.2004734e-004   4.6737449e-004   6.1127687e-003
  4.5944238e+001   9.8410037e-001   2.4937465e-003   9.9941678e-004   9.5100592e-004   6.1352444e-004   4.4902188e-004   4.9516703e-004   3.0820882e-004   3.0660372e-004   2.6878738e-004   3.6637742e-004   2.7440018e-004   1.6577639e-004   2.7276202e-004   2.8741753e-004   5.1392590e-004   2.8078644e-004   3.3386328e-004   4.9448508e-004   6.0243579e-003
  4.6034954e+001   9.8430734e-001   2.3845984e-003   9.4283845e-004   9.7914864e-004   6.1712341e-004   5.3982542e-004   4.5357016e-004   3.1798085e-004   2.9073914e-004   3.4214224e-004   2.9040176e-004   2.2773922e-004   1.6686274e-004   2.7965135e-004   3.5132134e-004   4.4404341e-004   2.8556369e-004   4.7370064e-004   4.2598614e-004   5.8794202e-003
  4.6125662e+001   9.8451638e-001   2.2838535e-003   1.0875986e-003   8.7243389e-004   6.5316026e-004   5.0265771e-004   3.7503580e-004   3.4448389e-004   2.6644451e-004   3.4117849e-004   3.0326483e-004   2.0141971e-004   2.3224466e-004   2.1286504e-004   4.3914031e-004   4.1299842e-004   2.5385705e-004   4.5910102e-004   4.4352429e-004   5.7983603e-003
  4.6207300e+001   9.8458394e-001   2.2896924e-003   1.1717848e-003   9.4544848e-004   6.0309832e-004   4.1081046e-004   3.6243643e-004   3.1286885e-004   3.9641519e-004   2.6921798e-004   2.7382926e-004   1.7256180e-004   2.4029157e-004   3.0733964e-004   4.5497219e-004   2.7998610e-004   2.7104925e-004   4.4743592e-004   4.5320681e-004   5.7536131e-003
  4.6334292e+001   9.8484055e-001   2.1217790e-003   1.1964121e-003   9.4208912e-004   6.7944607e-004   4.0558297e-004   3.4736152e-004   3.2555608e-004   3.2249743e-004   2.5707984e-004   2.7974056e-004   1.9671736e-004   2.6225101e-004   4.0799863e-004   3.5637678e-004   2.2453086e-004   3.3332204e-004   3.9950448e-004   4.7151217e-004   5.6296883e-003
  4.6416058e+001   9.8494424e-001   2.1862332e-003   1.1186912e-003   1.0987102e-003   5.9570889e-004   3.2424673e-004   3.3123617e-004   3.8778035e-004   2.6806472e-004   2.9027247e-004   2.3786721e-004   2.4217542e-004   2.8072514e-004   4.3347268e-004   2.6374675e-004   2.1628682e-004   4.4952626e-004   2.7186173e-004   4.7886155e-004   5.5802962e-003
  4.6543171e+001   9.8517392e-001   2.1556383e-003   1.2591914e-003   9.2108670e-004   5.1820608e-004   3.5065232e-004   4.7742331e-004   2.7267793e-004   2.6977121e-004   2.3799858e-004   2.1729373e-004   2.7237593e-004   4.1435011e-004   3.3953600e-004   2.0795005e-004   2.3397602e-004   4.2517044e-004   3.7286998e-004   4.8557790e-004   5.3943334e-003
  4.6624887e+001   9.8539482e-001   2.1210668e-003   1.2233615e-003   8.6319694e-004   4.8795179e-004   3.5121973e-004   4.9914901e-004   2.6637276e-004   2.5548902e-004   2.4504243e-004   2.6843103e-004   2.8634247e-004   3.9607594e-004   2.7560555e-004   1.8429853e-004   3.1522724e-004   3.6408522e-004   3.6208302e-004   4.9149471e-004   5.3486837e-003
  4.6706606e+001   9.8556593e-001   1.9905056e-003   1.4218693e-003   7.2161158e-004   5.0843334e-004   3.9278915e-004   3.7968477e-004   2.8545258e-004   2.6475548e-004   2.7765229e-004   2.5422425e-004   2.8558291e-004   4.3700992e-004   1.8919407e-004   2.0225788e-004   3.7462731e-004   3.5394792e-004   3.5295542e-004   5.0646999e-004   5.2350464e-003
  4.6833724e+001   9.8572538e-001   2.1701922e-003   1.2886513e-003   6.4956485e-004   5.3100810e-004   4.5716410e-004   3.1111739e-004   2.5175880e-004   2.6764451e-004   3.1431974e-004   2.7955348e-004   3.7865992e-004   2.4534497e-004   2.1304644e-004   2.5434889e-004   3.1179302e-004   3.9834908e-004   2.7498158e-004   5.6768515e-004   5.1094315e-003
  4.6915442e+001   9.8578168e-001   2.2491048e-003   1.2207859e-003   6.6876084e-004   5.2614553e-004   4.3022598e-004   3.3971190e-004   2.5910822e-004   2.3921312e-004   2.9823377e-004   3.4965599e-004   3.9588320e-004   1.6842883e-004   1.9938437e-004   3.1931098e-004   2.8642736e-004   3.7816163e-004   3.0347785e-004   5.4632155e-004   5.0399743e-003
  4.7033480e+001   9.8594511e-001   2.3451389e-003   1.0739722e-003   7.3065766e-004   5.3997790e-004   3.6371030e-004   3.2578545e-004   2.5603581e-004   2.2752522e-004   3.5477354e-004   4.6070467e-004   1.9140739e-004   2.0190842e-004   2.8622981e-004   2.6835769e-004   2.4477837e-004   3.9025810e-004   3.4721811e-004   4.8531971e-004   4.9611349e-003
  4.7115199e+001   9.8598852e-001   2.3915334e-003   1.1330590e-003   6.4418449e-004   5.1680826e-004   4.1370531e-004   2.7630771e-004   3.0521861e-004   3.0644829e-004   3.5230692e-004   3.4053923e-004   2.4557630e-004   1.7263193e-004   2.7002632e-004   3.2049560e-004   2.5490086e-004   3.1261546e-004   3.5984730e-004   4.6838445e-004   4.9268923e-003
  4.7206093e+001   9.8614412e-001   2.4527442e-003   1.0016787e-003   6.2255431e-004   5.8133081e-004   3.7583339e-004   2.9884435e-004   2.4449742e-004   3.6349240e-004   4.2231455e-004   2.4535753e-004   2.2269897e-004   2.4294189e-004   3.2892929e-004   1.7184222e-004   2.8523978e-004   3.4811761e-004   3.7554832e-004   4.1400812e-004   4.8579021e-003
  4.7333485e+001   9.8627388e-001   2.4666949e-003   9.8177449e-004   7.1634929e-004   5.1825219e-004   3.4657504e-004   2.9314454e-004   3.5255507e-004   4.2634913e-004   2.9574767e-004   1.7139292e-004   2.9150106e-004   2.1120229e-004   2.9689205e-004   2.3836159e-004   2.4491913e-004   2.8680237e-004   4.6103980e-004   3.2656421e-004   4.8000031e-003
  4.7415390e+001   9.8633412e-001   2.5994013e-003   8.5702345e-004   7.9370996e-004   4.7158099e-004   3.2005942e-004   2.9447936e-004   3.4697612e-004   4.0463735e-004   3.1540065e-004   1.8259215e-004   2.5875274e-004   3.1422266e-004   2.0902226e-004   2.3818376e-004   2.6520589e-004   3.1046028e-004   4.0753474e-004   4.0596080e-004   4.6706773e-003
  4.7506423e+001   9.8653353e-001   2.5269138e-003   8.4587386e-004   8.2316652e-004   3.8180482e-004   3.2425262e-004   2.9963414e-004   5.6503762e-004   2.2073310e-004   2.7466517e-004   2.7127377e-004   1.7089243e-004   3.2098346e-004   1.8732717e-004   2.8464897e-004   3.0294297e-004   2.3913176e-004   4.0274096e-004   4.5902135e-004   4.5654275e-003
  4.7644348e+001   9.8676327e-001   2.3860769e-003   9.7501975e-004   7.3556239e-004   3.7330638e-004   3.5527894e-004   3.8414550e-004   4.6638388e-004   2.6389590e-004   2.7255748e-004   2.1589911e-004   2.2623786e-004   2.6698486e-004   2.6075581e-004   1.7787859e-004   2.6688626e-004   3.6688489e-004   3.1051673e-004   4.8200006e-004   4.4504604e-003
  4.7736297e+001   9.8702047e-001   2.2920344e-003   9.5939740e-004   6.6373315e-004   3.6909350e-004   3.5559712e-004   5.9021468e-004   2.5335503e-004   2.5952325e-004   3.1479780e-004   2.1330922e-004   2.0807862e-004   2.4691117e-004   2.4988319e-004   1.9675238e-004   3.0863712e-004   3.7568174e-004   2.7476364e-004   4.2170496e-004   4.4260647e-003
  4.7828230e+001   9.8728726e-001   2.1075464e-003   1.0453464e-003   5.9221588e-004   3.4700974e-004   4.8228216e-004   4.7290574e-004   3.2613491e-004   2.4710572e-004   2.4984348e-004   2.3896179e-004   1.9959662e-004   3.0162005e-004   1.8510253e-004   1.5742175e-004   3.3060908e-004   3.4368497e-004   3.5375359e-004   3.8327889e-004   4.3483223e-003
  4.7920165e+001   9.8748017e-001   2.0306640e-003   1.0684053e-003   5.3711453e-004   3.4288327e-004   6.0947405e-004   3.2730454e-004   3.1927614e-004   2.8095729e-004   2.7305065e-004   1.9402834e-004   2.1300625e-004   2.5427552e-004   2.1163922e-004   2.4723383e-004   3.1188822e-004   3.0237804e-004   3.2074031e-004   3.5771586e-004   4.3177925e-003
  4.8012101e+001   9.8779415e-001   1.8651700e-003   1.0466704e-003   4.6653471e-004   4.5690342e-004   5.7356157e-004   2.8630899e-004   3.7922573e-004   2.2655859e-004   2.7413487e-004   1.2929630e-004   3.4084869e-004   1.8570917e-004   1.7588780e-004   3.0566602e-004   2.7041878e-004   2.6879509e-004   3.4818436e-004   4.2080470e-004   4.1851669e-003
  4.8140772e+001   9.8803623e-001   1.7493393e-003   1.0065190e-003   4.9828896e-004   5.7837088e-004   4.4618774e-004   3.7439612e-004   2.8005302e-004   2.7415772e-004   1.9153957e-004   2.8311979e-004   1.7945492e-004   2.2067676e-004   1.9172606e-004   3.0592080e-004   3.0924422e-004   2.8322367e-004   2.6326117e-004   4.0780246e-004   4.1204901e-003
  4.8232671e+001   9.8819697e-001   1.6791467e-003   1.0150064e-003   5.3989878e-004   6.4785060e-004   3.6076713e-004   4.0836101e-004   1.8281984e-004   2.9072670e-004   1.7313322e-004   2.9734524e-004   1.9706151e-004   1.8162550e-004   2.5171102e-004   3.0578238e-004   2.7336139e-004   2.7110125e-004   2.4002416e-004   4.3656967e-004   4.0507424e-003
  4.8324548e+001   9.8833495e-001   1.6935431e-003   9.6637728e-004   6.1177315e-004   5.6517543e-004   3.6694176e-004   3.5764464e-004   2.7455353e-004   1.9579253e-004   2.9056792e-004   1.9795316e-004   2.3596882e-004   1.7794248e-004   2.8402839e-004   2.6010477e-004   2.2938824e-004   2.8932434e-004   2.8306577e-004   3.7627558e-004   4.0086284e-003
  4.8416383e+001   9.8842259e-001   1.6683288e-003   9.4415173e-004   6.4543619e-004   6.0385542e-004   4.6562224e-004   2.2883637e-004   2.9437793e-004   1.6562063e-004   2.9018551e-004   2.2737923e-004   2.0179610e-004   1.5057793e-004   3.4959259e-004   2.8120095e-004   2.0380762e-004   1.9771413e-004   3.2896634e-004   4.6341231e-004   3.8665508e-003
  4.8508156e+001   9.8848725e-001   1.7040961e-003   9.2756692e-004   8.0624426e-004   4.1590467e-004   4.7002262e-004   2.3235820e-004   2.8224122e-004   2.6087208e-004   2.3878812e-004   2.1246302e-004   1.7099403e-004   2.3094273e-004   2.8366486e-004   2.6853709e-004   1.9622646e-004   2.3061417e-004   3.4404532e-004   4.6607421e-004   3.7710976e-003
  4.8636686e+001   9.8870499e-001   1.7921944e-003   7.9310097e-004   7.9514103e-004   4.6099185e-004   3.7117191e-004   3.0896692e-004   1.6146152e-004   3.2152716e-004   2.1368249e-004   2.1165472e-004   1.6649933e-004   3.4382824e-004   2.6333248e-004   1.9088236e-004   1.7900797e-004   2.1781595e-004   3.4351368e-004   4.3972691e-004   3.7205084e-003
  4.8728553e+001   9.8894984e-001   1.6831295e-003   8.3493075e-004   7.0477984e-004   5.2780915e-004   2.8922322e-004   2.9701808e-004   2.9411610e-004   2.2876520e-004   1.9676990e-004   1.7548583e-004   2.2775718e-004   3.1407984e-004   2.3782382e-004   2.0833237e-004   1.9473271e-004   2.5550583e-004   2.8925217e-004   4.5535578e-004   3.6352898e-003
  4.8820377e+001   9.8912173e-001   1.6239984e-003   8.5549681e-004   7.2074823e-004   4.4789148e-004   3.1670718e-004   2.6837406e-004   3.2518099e-004   2.0456259e-004   1.8206834e-004   1.8706777e-004   2.4488845e-004   2.9847200e-004   2.9446769e-004   1.2704142e-004   2.1016187e-004   2.6456644e-004   2.7272391e-004   4.6021460e-004   3.5736402e-003
  4.8912790e+001   9.8922020e-001   1.5951049e-003   1.0082640e-003   5.9006663e-004   4.0497077e-004   3.8093828e-004   3.2384100e-004   2.5215355e-004   1.6906281e-004   2.0114570e-004   2.3095155e-004   2.3831783e-004   3.1787311e-004   1.9269249e-004   1.2570814e-004   1.8179950e-004   3.6561668e-004   2.6594785e-004   4.0352361e-004   3.5318211e-003
  4.9043055e+001   9.8935806e-001   1.5977025e-003   9.9981151e-004   6.0865399e-004   4.0476940e-004   3.4778086e-004   3.2097664e-004   2.2123981e-004   1.8642305e-004   1.9771836e-004   2.9526945e-004   2.4293721e-004   2.7147318e-004   1.5051481e-004   1.3395976e-004   3.0617912e-004   2.4384362e-004   3.1915027e-004   3.5728887e-004   3.4362435e-003
  4.9136098e+001   9.8944337e-001   1.6627016e-003   9.9103280e-004   5.4534862e-004   3.8056236e-004   4.5010361e-004   2.7533522e-004   1.8404179e-004   2.1793651e-004   2.1480199e-004   2.2961940e-004   3.9293452e-004   1.0179092e-004   1.4837182e-004   1.7204788e-004   3.0582738e-004   2.1573838e-004   3.4565620e-004   3.5065684e-004   3.3721234e-003
  4.9229146e+001   9.8953849e-001   1.7297001e-003   9.2976661e-004   5.1218230e-004   4.3253667e-004   4.0875898e-004   2.6608213e-004   1.8482009e-004   2.3465909e-004   1.9825311e-004   3.3317167e-004   2.7210575e-004   1.0447793e-004   1.7055756e-004   1.5043106e-004   3.0559494e-004   2.4705309e-004   3.3625833e-004   3.2378931e-004   3.3213064e-003
  4.9322193e+001   9.8970777e-001   1.6483857e-003   9.0237954e-004   5.3207096e-004   5.2235769e-004   3.7350198e-004   2.1792602e-004   1.8603919e-004   2.6487735e-004   2.0926245e-004   3.7287605e-004   1.5004890e-004   1.0025094e-004   1.5258770e-004   2.4557075e-004   3.0041053e-004   2.8344298e-004   2.5209562e-004   3.0539995e-004   3.2727413e-003
  4.9416333e+001   9.8978292e-001   1.7931061e-003   7.3636953e-004   6.7678226e-004   4.4811710e-004   3.2053548e-004   2.2308841e-004   2.2229285e-004   2.0366258e-004   2.2483255e-004   3.6463322e-004   1.2620345e-004   1.1774977e-004   1.8549208e-004   2.6204887e-004   2.6458063e-004   2.7614621e-004   3.0059416e-004   2.7519618e-004   3.1956451e-003
  4.9510466e+001   9.8984591e-001   1.8745873e-003   7.2348972e-004   6.8475791e-004   4.1970827e-004   2.7996267e-004   2.3265242e-004   2.5173990e-004   2.3175702e-004   2.9283753e-004   2.1609020e-004   9.7637951e-005   1.5917805e-004   2.7167224e-004   1.7017633e-004   2.6690594e-004   2.5368094e-004   3.3025112e-004   2.4947830e-004   3.1475265e-003
  4.9642232e+001   9.9005125e-001   1.8783927e-003   6.3881951e-004   7.1161146e-004   3.9029665e-004   2.8333480e-004   2.1194266e-004   2.4268658e-004   2.5591591e-004   3.2808764e-004   1.2759100e-004   1.3532718e-004   1.9006867e-004   2.4947162e-004   1.6305569e-004   2.9733410e-004   1.9048896e-004   3.1183832e-004   2.7350721e-004   3.0689820e-003
  4.9736346e+001   9.9019514e-001   1.8183495e-003   6.2579437e-004   7.4796318e-004   3.6520582e-004   2.7791355e-004   2.8215946e-004   2.0287747e-004   2.7764626e-004   2.4562970e-004   1.3543958e-004   1.5105004e-004   2.6466696e-004   1.6511538e-004   1.9664242e-004   2.6646155e-004   1.8073088e-004   2.9982374e-004   2.7287149e-004   3.0285200e-003
  4.9821034e+001   9.9035010e-001   1.7558570e-003   7.1243742e-004   6.4165947e-004   3.5732091e-004   2.6668395e-004   2.8837034e-004   2.3578284e-004   3.3271638e-004   1.3432545e-004   1.5950159e-004   1.3602208e-004   2.6244399e-004   2.0751395e-004   2.2271942e-004   2.2705915e-004   1.9233232e-004   2.7883786e-004   2.5527407e-004   2.9830436e-003
  4.9915134e+001   9.9050046e-001   1.6877895e-003   7.4653574e-004   6.3766125e-004   3.1937325e-004   2.6150301e-004   3.1185454e-004   1.8700862e-004   3.5036150e-004   1.2310442e-004   1.8562221e-004   2.1823587e-004   1.9269127e-004   1.7757281e-004   2.8346503e-004   1.6153567e-004   2.3875695e-004   2.4606327e-004   2.6536607e-004   2.9050377e-003
  5.0009227e+001   9.9040611e-001   1.5590770e-003   5.8079657e-004   8.2637320e-004   1.1550795e-003   2.3382056e-004   2.0246051e-004   1.7823579e-004   1.1668257e-004   5.0400965e-005   5.4377191e-005   1.1870939e-004   3.2799380e-004   2.4738038e-004   6.4896534e-004   9.8027544e-005   3.4509605e-004   2.4047912e-004   2.2607255e-004   2.3838666e-003
  5.0103193e+001   9.9063607e-001   1.4544303e-003   1.0867084e-003   6.7583015e-004   7.1146687e-004   2.5263653e-004   2.6225663e-004   1.0308740e-004   1.2280422e-004   4.1176485e-005   1.1650378e-004   2.2349868e-004   2.4334257e-004   5.2987635e-004   2.4564566e-004   1.6412264e-004   2.5673038e-004   2.6156765e-004   2.1636312e-004   2.3958851e-003
  5.0244150e+001   9.9069356e-001   1.4837516e-003   1.4867530e-003   9.0132577e-004   1.0936836e-004   3.2835789e-004   1.8445911e-004   4.8264318e-005   1.2243368e-004   1.2762500e-004   1.0896299e-004   3.1552908e-004   1.2779666e-004   5.6329633e-004   1.5828130e-004   1.7176782e-004   2.3183271e-004   3.6411836e-004   2.0595019e-004   2.2665632e-003
  5.0302911e+001   9.9072680e-001   1.5798832e-003   1.3771011e-003   8.9936653e-004   1.6287001e-004   3.2731899e-004   1.2386391e-004   1.1531414e-004   6.9278245e-005   1.7993906e-004   2.0190285e-004   1.7790909e-004   1.0692139e-004   5.7193299e-004   1.5456644e-004   1.6285418e-004   3.1564019e-004   1.9322200e-004   2.9136403e-004   2.2619510e-003
  5.0468178e+001   9.9117730e-001   1.7320758e-003   1.3897766e-003   3.3861202e-004   3.7272368e-004   1.7608971e-004   7.0047250e-005   9.8463726e-005   2.0550146e-004   1.9298857e-004   1.9712263e-004   9.6829681e-005   5.6487432e-004   3.9705654e-005   2.0911237e-004   2.2260664e-004   2.6036421e-004   1.8291401e-004   5.2618734e-004   1.9467015e-003
  5.0579448e+001   9.9166502e-001   1.3328659e-003   1.5248748e-003   3.2975713e-004   2.3530791e-004   1.3798789e-004   7.0638771e-005   1.3249250e-004   3.2479507e-004   1.5592498e-004   1.2702800e-004   4.7504617e-005   5.6102848e-004   1.5211057e-004   2.1606203e-004   1.4701328e-004   2.6856704e-004   1.1482716e-004   5.1364064e-004   1.9425493e-003
  5.0690602e+001   9.9186280e-001   1.2293380e-003   1.4691217e-003   3.2118297e-004   2.9396730e-004   7.3645809e-005   6.2952704e-005   3.8198979e-004   9.5363111e-005   1.4911717e-004   1.3249286e-004   4.9078872e-004   1.7546925e-004   1.4118865e-004   1.5215792e-004   2.9168229e-004   2.0174042e-004   3.4931606e-004   2.5836683e-004   1.8673200e-003
  5.0801624e+001   9.9227336e-001   1.8430964e-003   4.8591814e-004   3.0332711e-004   3.0154020e-004   7.9712599e-005   3.7785125e-004   8.1153537e-005   1.1699934e-004   1.7068905e-004   5.3325667e-004   4.0501425e-005   2.0691312e-004   1.9174903e-004   9.4063687e-005   3.0308764e-004   1.5438350e-004   3.9295642e-004   1.2323391e-004   1.9262116e-003
  5.0945823e+001   9.9242268e-001   1.8041344e-003   6.0501827e-004   2.2176337e-004   1.9666190e-004   3.0308367e-004   1.6000911e-004   6.2895909e-005   1.7822524e-004   1.3536173e-004   5.0315219e-004   2.2454096e-004   1.9416970e-005   1.9413476e-004   1.5293441e-004   3.1775992e-004   6.7684701e-005   3.9108188e-004   2.0846083e-004   1.8309982e-003
  5.1015049e+001   9.9245463e-001   1.7931051e-003   6.0234084e-004   2.7721149e-004   2.2932032e-004   2.7915666e-004   9.4062192e-005   1.2835765e-004   1.9521622e-004   5.4002608e-004   7.2620308e-005   1.5874760e-004   1.9197811e-004   2.1143598e-005   2.8165450e-004   2.0277014e-004   3.4545713e-004   1.1205180e-004   1.9347494e-004   1.8266778e-003
  5.1101583e+001   9.9251637e-001   1.8162934e-003   5.4501190e-004   3.4259578e-004   2.3616776e-004   1.9843723e-004   8.6622245e-005   2.0006986e-004   1.4777802e-004   5.1365455e-004   1.3956631e-004   1.0584866e-004   1.7689564e-004   1.5520260e-004   2.8297316e-004   6.2941668e-005   3.5471967e-004   2.0694731e-004   9.0624988e-005   1.8212750e-003
  5.1257343e+001   9.9251850e-001   1.5346793e-003   8.4363057e-004   8.9229982e-004   5.9841835e-005   1.6544319e-004   5.7211962e-005   1.8745655e-004   5.9165293e-004   0.0000000e+000   5.8140214e-005   2.4649971e-004   1.3815800e-004   3.2186803e-004   1.8711149e-004   2.8250215e-004   1.1205257e-004   5.7120558e-005   3.0840473e-004   1.4374276e-003
  5.1365510e+001   9.9271526e-001   1.9169874e-003   4.6823846e-004   7.0538491e-004   5.9684139e-005   2.2187689e-004   1.8639690e-004   1.3228055e-004   4.5743092e-004   0.0000000e+000   1.9014681e-004   1.9407669e-004   2.5682176e-004   5.8307593e-005   1.8643279e-004   3.4346101e-004   1.1150661e-004   1.1674600e-004   3.0786965e-004   1.3710945e-003
  5.1500719e+001   9.9280370e-001   1.9651774e-003   8.8824556e-004   1.6728747e-004   1.6706251e-004   1.1346678e-004   3.1717094e-004   4.5573524e-004   0.0000000e+000   0.0000000e+000   2.4650521e-004   3.9193288e-004   1.1552879e-004   7.2320171e-005   3.3621928e-004   5.9866791e-005   1.6930523e-004   1.1671722e-004   3.3284945e-004   1.2809056e-003
  5.1669729e+001   9.9341055e-001   1.5095277e-003   8.1423667e-004   1.7070950e-004   1.6383463e-004   3.7193069e-004   4.5371727e-004   0.0000000e+000   0.0000000e+000   2.4534986e-004   3.9015208e-004   1.1501016e-004   7.1891769e-005   3.3455989e-004   5.9574853e-005   5.6487898e-005   1.6698314e-004   1.1984707e-004   4.7257044e-004   1.0730623e-003
  5.1804938e+001   9.9350693e-001   2.0271225e-003   3.2882051e-004   1.1558316e-004   2.9386099e-004   1.8344948e-004   4.5214757e-004   0.0000000e+000   1.0727620e-004   4.4609221e-004   1.3735320e-004   5.6988848e-005   3.4942700e-004   5.5367587e-005   5.9328142e-005   1.0690140e-004   1.1564996e-004   2.3648554e-004   3.5336939e-004   1.0678425e-003
  5.1913105e+001   9.9405700e-001   1.5497610e-003   2.6977496e-004   2.9258635e-004   2.4271898e-004   5.0684054e-004   0.0000000e+000   5.6668642e-005   3.0333530e-004   3.0436348e-004   8.1158181e-005   7.1296967e-005   3.3217262e-004   5.9124403e-005   5.6100869e-005   1.0693520e-004   1.1708910e-004   2.6110676e-004   1.9693868e-004   1.1350305e-003
  5.2048313e+001   9.9452236e-001   1.2058702e-003   3.5060639e-004   2.2145996e-004   1.8217831e-004   4.4939088e-004   0.0000000e+000   3.5875546e-004   3.0325393e-004   8.0875896e-005   7.0978004e-005   2.7589534e-004   5.4982302e-005   5.8881045e-005   1.6237884e-004   5.8519626e-005   5.8062480e-005   3.7422194e-004   1.3851280e-004   1.0728209e-003
  5.2156480e+001   9.9460756e-001   1.1343149e-003   3.4973426e-004   2.2088154e-004   6.2982778e-004   0.0000000e+000   1.9537850e-004   1.6239919e-004   3.0237291e-004   1.5133992e-004   2.7504286e-004   5.4814167e-005   5.8688197e-005   5.5714863e-005   1.0614393e-004   5.8322005e-005   1.7319663e-004   2.8232187e-004   1.1330659e-004   1.0686401e-003
  5.2291689e+001   9.9468240e-001   1.1463952e-003   3.9122883e-004   1.6198360e-004   5.7304919e-004   1.9474436e-004   1.6185948e-004   1.9003176e-004   1.9159372e-004   3.4444339e-004   0.0000000e+000   5.4605558e-005   5.8455819e-005   1.1136854e-004   1.0793737e-004   5.7611882e-005   3.1132552e-004   1.4117519e-004   1.2516077e-004   9.9462784e-004
  5.2460700e+001   9.9483332e-001   1.0711999e-003   3.9273512e-004   6.1814242e-004   1.9320529e-004   1.6751772e-004   1.6042370e-004   3.1526836e-004   2.9674231e-004   0.0000000e+000   5.4351851e-005   5.8180408e-005   1.1084529e-004   1.0740764e-004   5.7307148e-005   1.3868036e-004   1.7097915e-004   1.3677868e-004   1.8545506e-004   9.3145769e-004
  5.2595908e+001   9.9543373e-001   7.1926925e-004   4.6450362e-004   8.7914398e-004   0.0000000e+000   2.8834300e-004   0.0000000e+000   4.1935482e-004   0.0000000e+000   0.0000000e+000   4.5124570e-004   1.4719467e-004   0.0000000e+000   0.0000000e+000   0.0000000e+000   0.0000000e+000   0.0000000e+000   4.5260151e-004   3.6958147e-004   3.7503020e-004
  5.2704075e+001   9.9573070e-001   9.0086610e-004   4.3484248e-004   4.4278704e-004   2.8310259e-004   0.0000000e+000   4.1796358e-004   0.0000000e+000   0.0000000e+000   4.5003884e-004   1.4653139e-004   0.0000000e+000   0.0000000e+000   0.0000000e+000   0.0000000e+000   0.0000000e+000   0.0000000e+000   4.5120189e-004   3.6810885e-004   3.7386081e-004
  5.2839284e+001   9.9575135e-001   8.9739218e-004   1.1547304e-003   0.0000000e+000   0.0000000e+000   4.1601332e-004   0.0000000e+000   0.0000000e+000   4.4807314e-004   0.0000000e+000   1.4563287e-004   0.0000000e+000   0.0000000e+000   0.0000000e+000   0.0000000e+000   0.0000000e+000   0.0000000e+000   4.4896115e-004   3.6589841e-004   3.7194748e-004
  5.3008295e+001   9.9666611e-001   2.7758911e-004   8.7186477e-004   0.0000000e+000   4.1403258e-004   0.0000000e+000   0.0000000e+000   4.4575780e-004   1.4477005e-004   0.0000000e+000   0.0000000e+000   0.0000000e+000   0.0000000e+000   0.0000000e+000   0.0000000e+000   0.0000000e+000   4.4644011e-004   3.6375724e-004   0.0000000e+000   3.6967390e-004
  5.3219558e+001   9.9668575e-001   1.1439703e-003   0.0000000e+000   4.1182447e-004   0.0000000e+000   0.0000000e+000   4.4308620e-004   1.4380111e-004   0.0000000e+000   0.0000000e+000   0.0000000e+000   0.0000000e+000   0.0000000e+000   0.0000000e+000   0.0000000e+000   4.4343447e-004   3.6130100e-004   0.0000000e+000   0.0000000e+000   3.6683536e-004
  5.3483637e+001   9.9698268e-001   8.6387673e-004   2.6607855e-004   1.4321596e-004   4.3998789e-004   1.4270914e-004   0.0000000e+000   0.0000000e+000   0.0000000e+000   0.0000000e+000   0.0000000e+000   0.0000000e+000   0.0000000e+000   0.0000000e+000   4.3980574e-004   3.5832704e-004   0.0000000e+000   0.0000000e+000   0.0000000e+000   3.6331768e-004
  5.3813736e+001   9.9700836e-001   1.1228843e-003   1.4192931e-004   4.3638633e-004   1.4132665e-004   0.0000000e+000   0.0000000e+000   0.0000000e+000   0.0000000e+000   0.0000000e+000   0.0000000e+000   0.0000000e+000   4.3544710e-004   3.5468006e-004   0.0000000e+000   0.0000000e+000   0.0000000e+000   0.0000000e+000   0.0000000e+000   3.5898765e-004
  5.4077816e+001   9.9745887e-001   8.2741510e-004   4.3380523e-004   1.4071806e-004   0.0000000e+000   0.0000000e+000   0.0000000e+000   0.0000000e+000   0.0000000e+000   0.0000000e+000   0.0000000e+000   4.3206537e-004   3.5176527e-004   0.0000000e+000   0.0000000e+000   0.0000000e+000   0.0000000e+000   0.0000000e+000   0.0000000e+000   3.5535960e-004
  5.4407915e+001   9.9816206e-001   5.7095945e-004   1.3951911e-004   0.0000000e+000   0.0000000e+000   0.0000000e+000   0.0000000e+000   0.0000000e+000   0.0000000e+000   4.2802077e-004   3.4831766e-004   0.0000000e+000   0.0000000e+000   0.0000000e+000   0.0000000e+000   0.0000000e+000   0.0000000e+000   0.0000000e+000   0.0000000e+000   3.5112387e-004
  5.4671994e+001   9.9831415e-001   5.6745179e-004   0.0000000e+000   0.0000000e+000   0.0000000e+000   0.0000000e+000   0.0000000e+000   4.2502502e-004   3.4575314e-004   0.0000000e+000   0.0000000e+000   0.0000000e+000   0.0000000e+000   0.0000000e+000   0.0000000e+000   0.0000000e+000   0.0000000e+000   0.0000000e+000   3.4762103e-004   0.0000000e+000
  5.5002093e+001   9.9875424e-001   1.3794709e-004   0.0000000e+000   0.0000000e+000   0.0000000e+000   4.2149599e-004   3.4277744e-004   0.0000000e+000   0.0000000e+000   0.0000000e+000   0.0000000e+000   0.0000000e+000   0.0000000e+000   0.0000000e+000   0.0000000e+000   0.0000000e+000   0.0000000e+000   3.4353973e-004   0.0000000e+000   0.0000000e+000
  5.5266172e+001   9.9876270e-001   1.3749722e-004   0.0000000e+000   0.0000000e+000   7.5959004e-004   0.0000000e+000   0.0000000e+000   0.0000000e+000   0.0000000e+000   0.0000000e+000   0.0000000e+000   0.0000000e+000   0.0000000e+000   0.0000000e+000   0.0000000e+000   0.0000000e+000   3.4021008e-004   0.0000000e+000   0.0000000e+000   0.0000000e+000
  5.5596272e+001   9.9890957e-001   0.0000000e+000   0.0000000e+000   7.5409660e-004   0.0000000e+000   0.0000000e+000   0.0000000e+000   0.0000000e+000   0.0000000e+000   0.0000000e+000   0.0000000e+000   0.0000000e+000   0.0000000e+000   0.0000000e+000   0.0000000e+000   3.3633339e-004   0.0000000e+000   0.0000000e+000   0.0000000e+000   0.0000000e+000
  5.5860351e+001   9.9891656e-001   0.0000000e+000   7.5018496e-004   0.0000000e+000   0.0000000e+000   0.0000000e+000   0.0000000e+000   0.0000000e+000   0.0000000e+000   0.0000000e+000   0.0000000e+000   0.0000000e+000   0.0000000e+000   0.0000000e+000   3.3325531e-004   0.0000000e+000   0.0000000e+000   0.0000000e+000   0.0000000e+000   0.0000000e+000
  5.6190450e+001   9.9892486e-001   7.4547181e-004   0.0000000e+000   0.0000000e+000   0.0000000e+000   0.0000000e+000   0.0000000e+000   0.0000000e+000   0.0000000e+000   0.0000000e+000   0.0000000e+000   0.0000000e+000   3.2967058e-004   0.0000000e+000   0.0000000e+000   0.0000000e+000   0.0000000e+000   0.0000000e+000   0.0000000e+000   0.0000000e+000
  5.6454529e+001   9.9926395e-001   4.0910216e-004   0.0000000e+000   0.0000000e+000   0.0000000e+000   0.0000000e+000   0.0000000e+000   0.0000000e+000   0.0000000e+000   0.0000000e+000   3.2694695e-004   0.0000000e+000   0.0000000e+000   0.0000000e+000   0.0000000e+000   0.0000000e+000   0.0000000e+000   0.0000000e+000   0.0000000e+000   0.0000000e+000
  5.6784628e+001   9.9967600e-001   0.0000000e+000   0.0000000e+000   0.0000000e+000   0.0000000e+000   0.0000000e+000   0.0000000e+000   0.0000000e+000   3.2399585e-004   0.0000000e+000   0.0000000e+000   0.0000000e+000   0.0000000e+000   0.0000000e+000   0.0000000e+000   0.0000000e+000   0.0000000e+000   0.0000000e+000   0.0000000e+000   0.0000000e+000
  5.7162320e+001   9.9967915e-001   0.0000000e+000   0.0000000e+000   0.0000000e+000   0.0000000e+000   3.2084599e-004   0.0000000e+000   0.0000000e+000   0.0000000e+000   0.0000000e+000   0.0000000e+000   0.0000000e+000   0.0000000e+000   0.0000000e+000   0.0000000e+000   0.0000000e+000   0.0000000e+000   0.0000000e+000   0.0000000e+000   0.0000000e+000
  5.7464472e+001   9.9968145e-001   0.0000000e+000   0.0000000e+000   3.1854690e-004   0.0000000e+000   0.0000000e+000   0.0000000e+000   0.0000000e+000   0.0000000e+000   0.0000000e+000   0.0000000e+000   0.0000000e+000   0.0000000e+000   0.0000000e+000   0.0000000e+000   0.0000000e+000   0.0000000e+000   0.0000000e+000   0.0000000e+000   0.0000000e+000
  5.7842164e+001   9.9968388e-001   0.0000000e+000   3.1612085e-004   0.0000000e+000   0.0000000e+000   0.0000000e+000   0.0000000e+000   0.0000000e+000   0.0000000e+000   0.0000000e+000   0.0000000e+000   0.0000000e+000   0.0000000e+000   0.0000000e+000   0.0000000e+000   0.0000000e+000   0.0000000e+000   0.0000000e+000   0.0000000e+000   0.0000000e+000
  5.8144317e+001   9.9968567e-001   3.1432760e-004   0.0000000e+000   0.0000000e+000   0.0000000e+000   0.0000000e+000   0.0000000e+000   0.0000000e+000   0.0000000e+000   0.0000000e+000   0.0000000e+000   0.0000000e+000   0.0000000e+000   0.0000000e+000   0.0000000e+000   0.0000000e+000   0.0000000e+000   0.0000000e+000   0.0000000e+000   0.0000000e+000
  5.8522008e+001   1.0000000e+000   0.0000000e+000   0.0000000e+000   0.0000000e+000   0.0000000e+000   0.0000000e+000   0.0000000e+000   0.0000000e+000   0.0000000e+000   0.0000000e+000   0.0000000e+000   0.0000000e+000   0.0000000e+000   0.0000000e+000   0.0000000e+000   0.0000000e+000   0.0000000e+000   0.0000000e+000   0.0000000e+000   0.0000000e+000
  5.8824161e+001   1.0000000e+000   0.0000000e+000   0.0000000e+000   0.0000000e+000   0.0000000e+000   0.0000000e+000   0.0000000e+000   0.0000000e+000   0.0000000e+000   0.0000000e+000   0.0000000e+000   0.0000000e+000   0.0000000e+000   0.0000000e+000   0.0000000e+000   0.0000000e+000   0.0000000e+000   0.0000000e+000   0.0000000e+000   0.0000000e+000
  5.9201852e+001   1.0000000e+000   0.0000000e+000   0.0000000e+000   0.0000000e+000   0.0000000e+000   0.0000000e+000   0.0000000e+000   0.0000000e+000   0.0000000e+000   0.0000000e+000   0.0000000e+000   0.0000000e+000   0.0000000e+000   0.0000000e+000   0.0000000e+000   0.0000000e+000   0.0000000e+000   0.0000000e+000   0.0000000e+000   0.0000000e+000
  5.9504005e+001   1.0000000e+000   0.0000000e+000   0.0000000e+000   0.0000000e+000   0.0000000e+000   0.0000000e+000   0.0000000e+000   0.0000000e+000   0.0000000e+000   0.0000000e+000   0.0000000e+000   0.0000000e+000   0.0000000e+000   0.0000000e+000   0.0000000e+000   0.0000000e+000   0.0000000e+000   0.0000000e+000   0.0000000e+000   0.0000000e+000
  5.9881696e+001   1.0000000e+000   0.0000000e+000   0.0000000e+000   0.0000000e+000   0.0000000e+000   0.0000000e+000   0.0000000e+000   0.0000000e+000   0.0000000e+000   0.0000000e+000   0.0000000e+000   0.0000000e+000   0.0000000e+000   0.0000000e+000   0.0000000e+000   0.0000000e+000   0.0000000e+000   0.0000000e+000   0.0000000e+000   0.0000000e+000
  6.0183849e+001   1.0000000e+000   0.0000000e+000   0.0000000e+000   0.0000000e+000   0.0000000e+000   0.0000000e+000   0.0000000e+000   0.0000000e+000   0.0000000e+000   0.0000000e+000   0.0000000e+000   0.0000000e+000   0.0000000e+000   0.0000000e+000   0.0000000e+000   0.0000000e+000   0.0000000e+000   0.0000000e+000   0.0000000e+000   0.0000000e+000
  6.0561540e+001   1.0000000e+000   0.0000000e+000   0.0000000e+000   0.0000000e+000   0.0000000e+000   0.0000000e+000   0.0000000e+000   0.0000000e+000   0.0000000e+000   0.0000000e+000   0.0000000e+000   0.0000000e+000   0.0000000e+000   0.0000000e+000   0.0000000e+000   0.0000000e+000   0.0000000e+000   0.0000000e+000   0.0000000e+000   0.0000000e+000
  6.0863693e+001   1.0000000e+000   0.0000000e+000   0.0000000e+000   0.0000000e+000   0.0000000e+000   0.0000000e+000   0.0000000e+000   0.0000000e+000   0.0000000e+000   0.0000000e+000   0.0000000e+000   0.0000000e+000   0.0000000e+000   0.0000000e+000   0.0000000e+000   0.0000000e+000   0.0000000e+000   0.0000000e+000   0.0000000e+000   0.0000000e+000
  6.1241384e+001   1.0000000e+000   0.0000000e+000   0.0000000e+000   0.0000000e+000   0.0000000e+000   0.0000000e+000   0.0000000e+000   0.0000000e+000   0.0000000e+000   0.0000000e+000   0.0000000e+000   0.0000000e+000   0.0000000e+000   0.0000000e+000   0.0000000e+000   0.0000000e+000   0.0000000e+000   0.0000000e+000   0.0000000e+000   0.0000000e+000
  6.1543537e+001   1.0000000e+000   0.0000000e+000   0.0000000e+000   0.0000000e+000   0.0000000e+000   0.0000000e+000   0.0000000e+000   0.0000000e+000   0.0000000e+000   0.0000000e+000   0.0000000e+000   0.0000000e+000   0.0000000e+000   0.0000000e+000   0.0000000e+000   0.0000000e+000   0.0000000e+000   0.0000000e+000   0.0000000e+000   0.0000000e+000
  6.1921228e+001   1.0000000e+000   0.0000000e+000   0.0000000e+000   0.0000000e+000   0.0000000e+000   0.0000000e+000   0.0000000e+000   0.0000000e+000   0.0000000e+000   0.0000000e+000   0.0000000e+000   0.0000000e+000   0.0000000e+000   0.0000000e+000   0.0000000e+000   0.0000000e+000   0.0000000e+000   0.0000000e+000   0.0000000e+000   0.0000000e+000
  6.2223381e+001   1.0000000e+000   0.0000000e+000   0.0000000e+000   0.0000000e+000   0.0000000e+000   0.0000000e+000   0.0000000e+000   0.0000000e+000   0.0000000e+000   0.0000000e+000   0.0000000e+000   0.0000000e+000   0.0000000e+000   0.0000000e+000   0.0000000e+000   0.0000000e+000   0.0000000e+000   0.0000000e+000   0.0000000e+000   0.0000000e+000
  6.2601072e+001   1.0000000e+000   0.0000000e+000   0.0000000e+000   0.0000000e+000   0.0000000e+000   0.0000000e+000   0.0000000e+000   0.0000000e+000   0.0000000e+000   0.0000000e+000   0.0000000e+000   0.0000000e+000   0.0000000e+000   0.0000000e+000   0.0000000e+000   0.0000000e+000   0.0000000e+000   0.0000000e+000   0.0000000e+000   0.0000000e+000
  6.2903225e+001   1.0000000e+000   0.0000000e+000   0.0000000e+000   0.0000000e+000   0.0000000e+000   0.0000000e+000   0.0000000e+000   0.0000000e+000   0.0000000e+000   0.0000000e+000   0.0000000e+000   0.0000000e+000   0.0000000e+000   0.0000000e+000   0.0000000e+000   0.0000000e+000   0.0000000e+000   0.0000000e+000   0.0000000e+000   0.0000000e+000
  6.3280916e+001   1.0000000e+000   0.0000000e+000   0.0000000e+000   0.0000000e+000   0.0000000e+000   0.0000000e+000   0.0000000e+000   0.0000000e+000   0.0000000e+000   0.0000000e+000   0.0000000e+000   0.0000000e+000   0.0000000e+000   0.0000000e+000   0.0000000e+000   0.0000000e+000   0.0000000e+000   0.0000000e+000   0.0000000e+000   0.0000000e+000
  6.3583069e+001   1.0000000e+000   0.0000000e+000   0.0000000e+000   0.0000000e+000   0.0000000e+000   0.0000000e+000   0.0000000e+000   0.0000000e+000   0.0000000e+000   0.0000000e+000   0.0000000e+000   0.0000000e+000   0.0000000e+000   0.0000000e+000   0.0000000e+000   0.0000000e+000   0.0000000e+000   0.0000000e+000   0.0000000e+000   0.0000000e+000
  6.3960761e+001   1.0000000e+000   0.0000000e+000   0.0000000e+000   0.0000000e+000   0.0000000e+000   0.0000000e+000   0.0000000e+000   0.0000000e+000   0.0000000e+000   0.0000000e+000   0.0000000e+000   0.0000000e+000   0.0000000e+000   0.0000000e+000   0.0000000e+000   0.0000000e+000   0.0000000e+000   0.0000000e+000   0.0000000e+000   0.0000000e+000
  6.4351588e+001   1.0000000e+000   0.0000000e+000   0.0000000e+000   0.0000000e+000   0.0000000e+000   0.0000000e+000   0.0000000e+000   0.0000000e+000   0.0000000e+000   0.0000000e+000   0.0000000e+000   0.0000000e+000   0.0000000e+000   0.0000000e+000   0.0000000e+000   0.0000000e+000   0.0000000e+000   0.0000000e+000   0.0000000e+000   0.0000000e+000
  6.4664251e+001   1.0000000e+000   0.0000000e+000   0.0000000e+000   0.0000000e+000   0.0000000e+000   0.0000000e+000   0.0000000e+000   0.0000000e+000   0.0000000e+000   0.0000000e+000   0.0000000e+000   0.0000000e+000   0.0000000e+000   0.0000000e+000   0.0000000e+000   0.0000000e+000   0.0000000e+000   0.0000000e+000   0.0000000e+000   0.0000000e+000
  6.5055078e+001   1.0000000e+000   0.0000000e+000   0.0000000e+000   0.0000000e+000   0.0000000e+000   0.0000000e+000   0.0000000e+000   0.0000000e+000   0.0000000e+000   0.0000000e+000   0.0000000e+000   0.0000000e+000   0.0000000e+000   0.0000000e+000   0.0000000e+000   0.0000000e+000   0.0000000e+000   0.0000000e+000   0.0000000e+000   0.0000000e+000
  6.5367741e+001   1.0000000e+000   0.0000000e+000   0.0000000e+000   0.0000000e+000   0.0000000e+000   0.0000000e+000   0.0000000e+000   0.0000000e+000   0.0000000e+000   0.0000000e+000   0.0000000e+000   0.0000000e+000   0.0000000e+000   0.0000000e+000   0.0000000e+000   0.0000000e+000   0.0000000e+000   0.0000000e+000   0.0000000e+000   0.0000000e+000
  6.5758568e+001   1.0000000e+000   0.0000000e+000   0.0000000e+000   0.0000000e+000   0.0000000e+000   0.0000000e+000   0.0000000e+000   0.0000000e+000   0.0000000e+000   0.0000000e+000   0.0000000e+000   0.0000000e+000   0.0000000e+000   0.0000000e+000   0.0000000e+000   0.0000000e+000   0.0000000e+000   0.0000000e+000   0.0000000e+000   0.0000000e+000
  6.6071231e+001   1.0000000e+000   0.0000000e+000   0.0000000e+000   0.0000000e+000   0.0000000e+000   0.0000000e+000   0.0000000e+000   0.0000000e+000   0.0000000e+000   0.0000000e+000   0.0000000e+000   0.0000000e+000   0.0000000e+000   0.0000000e+000   0.0000000e+000   0.0000000e+000   0.0000000e+000   0.0000000e+000   0.0000000e+000   0.0000000e+000
  6.6462059e+001   1.0000000e+000   0.0000000e+000   0.0000000e+000   0.0000000e+000   0.0000000e+000   0.0000000e+000   0.0000000e+000   0.0000000e+000   0.0000000e+000   0.0000000e+000   0.0000000e+000   0.0000000e+000   0.0000000e+000   0.0000000e+000   0.0000000e+000   0.0000000e+000   0.0000000e+000   0.0000000e+000   0.0000000e+000   0.0000000e+000
  6.6774721e+001   1.0000000e+000   0.0000000e+000   0.0000000e+000   0.0000000e+000   0.0000000e+000   0.0000000e+000   0.0000000e+000   0.0000000e+000   0.0000000e+000   0.0000000e+000   0.0000000e+000   0.0000000e+000   0.0000000e+000   0.0000000e+000   0.0000000e+000   0.0000000e+000   0.0000000e+000   0.0000000e+000   0.0000000e+000   0.0000000e+000
  6.7165549e+001   1.0000000e+000   0.0000000e+000   0.0000000e+000   0.0000000e+000   0.0000000e+000   0.0000000e+000   0.0000000e+000   0.0000000e+000   0.0000000e+000   0.0000000e+000   0.0000000e+000   0.0000000e+000   0.0000000e+000   0.0000000e+000   0.0000000e+000   0.0000000e+000   0.0000000e+000   0.0000000e+000   0.0000000e+000   0.0000000e+000
  6.7478211e+001   1.0000000e+000   0.0000000e+000   0.0000000e+000   0.0000000e+000   0.0000000e+000   0.0000000e+000   0.0000000e+000   0.0000000e+000   0.0000000e+000   0.0000000e+000   0.0000000e+000   0.0000000e+000   0.0000000e+000   0.0000000e+000   0.0000000e+000   0.0000000e+000   0.0000000e+000   0.0000000e+000   0.0000000e+000   0.0000000e+000
  6.7869039e+001   1.0000000e+000   0.0000000e+000   0.0000000e+000   0.0000000e+000   0.0000000e+000   0.0000000e+000   0.0000000e+000   0.0000000e+000   0.0000000e+000   0.0000000e+000   0.0000000e+000   0.0000000e+000   0.0000000e+000   0.0000000e+000   0.0000000e+000   0.0000000e+000   0.0000000e+000   0.0000000e+000   0.0000000e+000   0.0000000e+000
  6.8181701e+001   1.0000000e+000   0.0000000e+000   0.0000000e+000   0.0000000e+000   0.0000000e+000   0.0000000e+000   0.0000000e+000   0.0000000e+000   0.0000000e+000   0.0000000e+000   0.0000000e+000   0.0000000e+000   0.0000000e+000   0.0000000e+000   0.0000000e+000   0.0000000e+000   0.0000000e+000   0.0000000e+000   0.0000000e+000   0.0000000e+000
  6.8572529e+001   1.0000000e+000   0.0000000e+000   0.0000000e+000   0.0000000e+000   0.0000000e+000   0.0000000e+000   0.0000000e+000   0.0000000e+000   0.0000000e+000   0.0000000e+000   0.0000000e+000   0.0000000e+000   0.0000000e+000   0.0000000e+000   0.0000000e+000   0.0000000e+000   0.0000000e+000   0.0000000e+000   0.0000000e+000   0.0000000e+000
  6.8970577e+001   1.0000000e+000   0.0000000e+000   0.0000000e+000   0.0000000e+000   0.0000000e+000   0.0000000e+000   0.0000000e+000   0.0000000e+000   0.0000000e+000   0.0000000e+000   0.0000000e+000   0.0000000e+000   0.0000000e+000   0.0000000e+000   0.0000000e+000   0.0000000e+000   0.0000000e+000   0.0000000e+000   0.0000000e+000   0.0000000e+000
  6.9289016e+001   1.0000000e+000   0.0000000e+000   0.0000000e+000   0.0000000e+000   0.0000000e+000   0.0000000e+000   0.0000000e+000   0.0000000e+000   0.0000000e+000   0.0000000e+000   0.0000000e+000   0.0000000e+000   0.0000000e+000   0.0000000e+000   0.0000000e+000   0.0000000e+000   0.0000000e+000   0.0000000e+000   0.0000000e+000   0.0000000e+000
  6.9686494e+001   1.0000000e+000   0.0000000e+000   0.0000000e+000   0.0000000e+000   0.0000000e+000   0.0000000e+000   0.0000000e+000   0.0000000e+000   0.0000000e+000   0.0000000e+000   0.0000000e+000   0.0000000e+000   0.0000000e+000   0.0000000e+000   0.0000000e+000   0.0000000e+000   0.0000000e+000   0.0000000e+000   0.0000000e+000   0.0000000e+000
  7.0004476e+001   1.0000000e+000   0.0000000e+000   0.0000000e+000   0.0000000e+000   0.0000000e+000   0.0000000e+000   0.0000000e+000   0.0000000e+000   0.0000000e+000   0.0000000e+000   0.0000000e+000   0.0000000e+000   0.0000000e+000   0.0000000e+000   0.0000000e+000   0.0000000e+000   0.0000000e+000   0.0000000e+000   0.0000000e+000   0.0000000e+000
  7.0401498e+001   1.0000000e+000   0.0000000e+000   0.0000000e+000   0.0000000e+000   0.0000000e+000   0.0000000e+000   0.0000000e+000   0.0000000e+000   0.0000000e+000   0.0000000e+000   0.0000000e+000   0.0000000e+000   0.0000000e+000   0.0000000e+000   0.0000000e+000   0.0000000e+000   0.0000000e+000   0.0000000e+000   0.0000000e+000   0.0000000e+000
  7.0719115e+001   1.0000000e+000   0.0000000e+000   0.0000000e+000   0.0000000e+000   0.0000000e+000   0.0000000e+000   0.0000000e+000   0.0000000e+000   0.0000000e+000   0.0000000e+000   0.0000000e+000   0.0000000e+000   0.0000000e+000   0.0000000e+000   0.0000000e+000   0.0000000e+000   0.0000000e+000   0.0000000e+000   0.0000000e+000   0.0000000e+000
  7.1115764e+001   1.0000000e+000   0.0000000e+000   0.0000000e+000   0.0000000e+000   0.0000000e+000   0.0000000e+000   0.0000000e+000   0.0000000e+000   0.0000000e+000   0.0000000e+000   0.0000000e+000   0.0000000e+000   0.0000000e+000   0.0000000e+000   0.0000000e+000   0.0000000e+000   0.0000000e+000   0.0000000e+000   0.0000000e+000   0.0000000e+000
  7.1433083e+001   1.0000000e+000   0.0000000e+000   0.0000000e+000   0.0000000e+000   0.0000000e+000   0.0000000e+000   0.0000000e+000   0.0000000e+000   0.0000000e+000   0.0000000e+000   0.0000000e+000   0.0000000e+000   0.0000000e+000   0.0000000e+000   0.0000000e+000   0.0000000e+000   0.0000000e+000   0.0000000e+000   0.0000000e+000   0.0000000e+000
  7.1829444e+001   1.0000000e+000   0.0000000e+000   0.0000000e+000   0.0000000e+000   0.0000000e+000   0.0000000e+000   0.0000000e+000   0.0000000e+000   0.0000000e+000   0.0000000e+000   0.0000000e+000   0.0000000e+000   0.0000000e+000   0.0000000e+000   0.0000000e+000   0.0000000e+000   0.0000000e+000   0.0000000e+000   0.0000000e+000   0.0000000e+000
  7.2146532e+001   1.0000000e+000   0.0000000e+000   0.0000000e+000   0.0000000e+000   0.0000000e+000   0.0000000e+000   0.0000000e+000   0.0000000e+000   0.0000000e+000   0.0000000e+000   0.0000000e+000   0.0000000e+000   0.0000000e+000   0.0000000e+000   0.0000000e+000   0.0000000e+000   0.0000000e+000   0.0000000e+000   0.0000000e+000   0.0000000e+000
  7.2542688e+001   1.0000000e+000   0.0000000e+000   0.0000000e+000   0.0000000e+000   0.0000000e+000   0.0000000e+000   0.0000000e+000   0.0000000e+000   0.0000000e+000   0.0000000e+000   0.0000000e+000   0.0000000e+000   0.0000000e+000   0.0000000e+000   0.0000000e+000   0.0000000e+000   0.0000000e+000   0.0000000e+000   0.0000000e+000   0.0000000e+000
  7.2859612e+001   1.0000000e+000   0.0000000e+000   0.0000000e+000   0.0000000e+000   0.0000000e+000   0.0000000e+000   0.0000000e+000   0.0000000e+000   0.0000000e+000   0.0000000e+000   0.0000000e+000   0.0000000e+000   0.0000000e+000   0.0000000e+000   0.0000000e+000   0.0000000e+000   0.0000000e+000   0.0000000e+000   0.0000000e+000   0.0000000e+000
  7.3255642e+001   1.0000000e+000   0.0000000e+000   0.0000000e+000   0.0000000e+000   0.0000000e+000   0.0000000e+000   0.0000000e+000   0.0000000e+000   0.0000000e+000   0.0000000e+000   0.0000000e+000   0.0000000e+000   0.0000000e+000   0.0000000e+000   0.0000000e+000   0.0000000e+000   0.0000000e+000   0.0000000e+000   0.0000000e+000   0.0000000e+000
  7.3572466e+001   1.0000000e+000   0.0000000e+000   0.0000000e+000   0.0000000e+000   0.0000000e+000   0.0000000e+000   0.0000000e+000   0.0000000e+000   0.0000000e+000   0.0000000e+000   0.0000000e+000   0.0000000e+000   0.0000000e+000   0.0000000e+000   0.0000000e+000   0.0000000e+000   0.0000000e+000   0.0000000e+000   0.0000000e+000   0.0000000e+000
  7.3968451e+001   1.0000000e+000   0.0000000e+000   0.0000000e+000   0.0000000e+000   0.0000000e+000   0.0000000e+000   0.0000000e+000   0.0000000e+000   0.0000000e+000   0.0000000e+000   0.0000000e+000   0.0000000e+000   0.0000000e+000   0.0000000e+000   0.0000000e+000   0.0000000e+000   0.0000000e+000   0.0000000e+000   0.0000000e+000   0.0000000e+000
  7.4364443e+001   1.0000000e+000   0.0000000e+000   0.0000000e+000   0.0000000e+000   0.0000000e+000   0.0000000e+000   0.0000000e+000   0.0000000e+000   0.0000000e+000   0.0000000e+000   0.0000000e+000   0.0000000e+000   0.0000000e+000   0.0000000e+000   0.0000000e+000   0.0000000e+000   0.0000000e+000   0.0000000e+000   0.0000000e+000   0.0000000e+000
  7.4681237e+001   1.0000000e+000   0.0000000e+000   0.0000000e+000   0.0000000e+000   0.0000000e+000   0.0000000e+000   0.0000000e+000   0.0000000e+000   0.0000000e+000   0.0000000e+000   0.0000000e+000   0.0000000e+000   0.0000000e+000   0.0000000e+000   0.0000000e+000   0.0000000e+000   0.0000000e+000   0.0000000e+000   0.0000000e+000   0.0000000e+000
  7.5077230e+001   1.0000000e+000   0.0000000e+000   0.0000000e+000   0.0000000e+000   0.0000000e+000   0.0000000e+000   0.0000000e+000   0.0000000e+000   0.0000000e+000   0.0000000e+000   0.0000000e+000   0.0000000e+000   0.0000000e+000   0.0000000e+000   0.0000000e+000   0.0000000e+000   0.0000000e+000   0.0000000e+000   0.0000000e+000   0.0000000e+000
  7.5473371e+001   1.0000000e+000   0.0000000e+000   0.0000000e+000   0.0000000e+000   0.0000000e+000   0.0000000e+000   0.0000000e+000   0.0000000e+000   0.0000000e+000   0.0000000e+000   0.0000000e+000   0.0000000e+000   0.0000000e+000   0.0000000e+000   0.0000000e+000   0.0000000e+000   0.0000000e+000   0.0000000e+000   0.0000000e+000   0.0000000e+000
  7.5790283e+001   1.0000000e+000   0.0000000e+000   0.0000000e+000   0.0000000e+000   0.0000000e+000   0.0000000e+000   0.0000000e+000   0.0000000e+000   0.0000000e+000   0.0000000e+000   0.0000000e+000   0.0000000e+000   0.0000000e+000   0.0000000e+000   0.0000000e+000   0.0000000e+000   0.0000000e+000   0.0000000e+000   0.0000000e+000   0.0000000e+000
  7.6186424e+001   1.0000000e+000   0.0000000e+000   0.0000000e+000   0.0000000e+000   0.0000000e+000   0.0000000e+000   0.0000000e+000   0.0000000e+000   0.0000000e+000   0.0000000e+000   0.0000000e+000   0.0000000e+000   0.0000000e+000   0.0000000e+000   0.0000000e+000   0.0000000e+000   0.0000000e+000   0.0000000e+000   0.0000000e+000   0.0000000e+000
  7.6582903e+001   1.0000000e+000   0.0000000e+000   0.0000000e+000   0.0000000e+000   0.0000000e+000   0.0000000e+000   0.0000000e+000   0.0000000e+000   0.0000000e+000   0.0000000e+000   0.0000000e+000   0.0000000e+000   0.0000000e+000   0.0000000e+000   0.0000000e+000   0.0000000e+000   0.0000000e+000   0.0000000e+000   0.0000000e+000   0.0000000e+000
  7.6900086e+001   1.0000000e+000   0.0000000e+000   0.0000000e+000   0.0000000e+000   0.0000000e+000   0.0000000e+000   0.0000000e+000   0.0000000e+000   0.0000000e+000   0.0000000e+000   0.0000000e+000   0.0000000e+000   0.0000000e+000   0.0000000e+000   0.0000000e+000   0.0000000e+000   0.0000000e+000   0.0000000e+000   0.0000000e+000   0.0000000e+000
  7.7296564e+001   1.0000000e+000   0.0000000e+000   0.0000000e+000   0.0000000e+000   0.0000000e+000   0.0000000e+000   0.0000000e+000   0.0000000e+000   0.0000000e+000   0.0000000e+000   0.0000000e+000   0.0000000e+000   0.0000000e+000   0.0000000e+000   0.0000000e+000   0.0000000e+000   0.0000000e+000   0.0000000e+000   0.0000000e+000   0.0000000e+000
  7.7693568e+001   1.0000000e+000   0.0000000e+000   0.0000000e+000   0.0000000e+000   0.0000000e+000   0.0000000e+000   0.0000000e+000   0.0000000e+000   0.0000000e+000   0.0000000e+000   0.0000000e+000   0.0000000e+000   0.0000000e+000   0.0000000e+000   0.0000000e+000   0.0000000e+000   0.0000000e+000   0.0000000e+000   0.0000000e+000   0.0000000e+000
  7.8011171e+001   1.0000000e+000   0.0000000e+000   0.0000000e+000   0.0000000e+000   0.0000000e+000   0.0000000e+000   0.0000000e+000   0.0000000e+000   0.0000000e+000   0.0000000e+000   0.0000000e+000   0.0000000e+000   0.0000000e+000   0.0000000e+000   0.0000000e+000   0.0000000e+000   0.0000000e+000   0.0000000e+000   0.0000000e+000   0.0000000e+000
  7.8408175e+001   1.0000000e+000   0.0000000e+000   0.0000000e+000   0.0000000e+000   0.0000000e+000   0.0000000e+000   0.0000000e+000   0.0000000e+000   0.0000000e+000   0.0000000e+000   0.0000000e+000   0.0000000e+000   0.0000000e+000   0.0000000e+000   0.0000000e+000   0.0000000e+000   0.0000000e+000   0.0000000e+000   0.0000000e+000   0.0000000e+000
  7.8805891e+001   1.0000000e+000   0.0000000e+000   0.0000000e+000   0.0000000e+000   0.0000000e+000   0.0000000e+000   0.0000000e+000   0.0000000e+000   0.0000000e+000   0.0000000e+000   0.0000000e+000   0.0000000e+000   0.0000000e+000   0.0000000e+000   0.0000000e+000   0.0000000e+000   0.0000000e+000   0.0000000e+000   0.0000000e+000   0.0000000e+000
  7.9124063e+001   1.0000000e+000   0.0000000e+000   0.0000000e+000   0.0000000e+000   0.0000000e+000   0.0000000e+000   0.0000000e+000   0.0000000e+000   0.0000000e+000   0.0000000e+000   0.0000000e+000   0.0000000e+000   0.0000000e+000   0.0000000e+000   0.0000000e+000   0.0000000e+000   0.0000000e+000   0.0000000e+000   0.0000000e+000   0.0000000e+000
  7.9521779e+001   1.0000000e+000   0.0000000e+000   0.0000000e+000   0.0000000e+000   0.0000000e+000   0.0000000e+000   0.0000000e+000   0.0000000e+000   0.0000000e+000   0.0000000e+000   0.0000000e+000   0.0000000e+000   0.0000000e+000   0.0000000e+000   0.0000000e+000   0.0000000e+000   0.0000000e+000   0.0000000e+000   0.0000000e+000   0.0000000e+000
  7.9920395e+001   1.0000000e+000   0.0000000e+000   0.0000000e+000   0.0000000e+000   0.0000000e+000   0.0000000e+000   0.0000000e+000   0.0000000e+000   0.0000000e+000   0.0000000e+000   0.0000000e+000   0.0000000e+000   0.0000000e+000   0.0000000e+000   0.0000000e+000   0.0000000e+000   0.0000000e+000   0.0000000e+000   0.0000000e+000   0.0000000e+000
  8.0239288e+001   1.0000000e+000   0.0000000e+000   0.0000000e+000   0.0000000e+000   0.0000000e+000   0.0000000e+000   0.0000000e+000   0.0000000e+000   0.0000000e+000   0.0000000e+000   0.0000000e+000   0.0000000e+000   0.0000000e+000   0.0000000e+000   0.0000000e+000   0.0000000e+000   0.0000000e+000   0.0000000e+000   0.0000000e+000   0.0000000e+000
  8.0637904e+001   1.0000000e+000   0.0000000e+000   0.0000000e+000   0.0000000e+000   0.0000000e+000   0.0000000e+000   0.0000000e+000   0.0000000e+000   0.0000000e+000   0.0000000e+000   0.0000000e+000   0.0000000e+000   0.0000000e+000   0.0000000e+000   0.0000000e+000   0.0000000e+000   0.0000000e+000   0.0000000e+000   0.0000000e+000   0.0000000e+000
  8.1037608e+001   1.0000000e+000   0.0000000e+000   0.0000000e+000   0.0000000e+000   0.0000000e+000   0.0000000e+000   0.0000000e+000   0.0000000e+000   0.0000000e+000   0.0000000e+000   0.0000000e+000   0.0000000e+000   0.0000000e+000   0.0000000e+000   0.0000000e+000   0.0000000e+000   0.0000000e+000   0.0000000e+000   0.0000000e+000   0.0000000e+000
  8.1357371e+001   1.0000000e+000   0.0000000e+000   0.0000000e+000   0.0000000e+000   0.0000000e+000   0.0000000e+000   0.0000000e+000   0.0000000e+000   0.0000000e+000   0.0000000e+000   0.0000000e+000   0.0000000e+000   0.0000000e+000   0.0000000e+000   0.0000000e+000   0.0000000e+000   0.0000000e+000   0.0000000e+000   0.0000000e+000   0.0000000e+000
  8.1757075e+001   1.0000000e+000   0.0000000e+000   0.0000000e+000   0.0000000e+000   0.0000000e+000   0.0000000e+000   0.0000000e+000   0.0000000e+000   0.0000000e+000   0.0000000e+000   0.0000000e+000   0.0000000e+000   0.0000000e+000   0.0000000e+000   0.0000000e+000   0.0000000e+000   0.0000000e+000   0.0000000e+000   0.0000000e+000   0.0000000e+000
  8.2158056e+001   1.0000000e+000   0.0000000e+000   0.0000000e+000   0.0000000e+000   0.0000000e+000   0.0000000e+000   0.0000000e+000   0.0000000e+000   0.0000000e+000   0.0000000e+000   0.0000000e+000   0.0000000e+000   0.0000000e+000   0.0000000e+000   0.0000000e+000   0.0000000e+000   0.0000000e+000   0.0000000e+000   0.0000000e+000   0.0000000e+000
  8.2559540e+001   1.0000000e+000   0.0000000e+000   0.0000000e+000   0.0000000e+000   0.0000000e+000   0.0000000e+000   0.0000000e+000   0.0000000e+000   0.0000000e+000   0.0000000e+000   0.0000000e+000   0.0000000e+000   0.0000000e+000   0.0000000e+000   0.0000000e+000   0.0000000e+000   0.0000000e+000   0.0000000e+000   0.0000000e+000   0.0000000e+000
  8.2880727e+001   1.0000000e+000   0.0000000e+000   0.0000000e+000   0.0000000e+000   0.0000000e+000   0.0000000e+000   0.0000000e+000   0.0000000e+000   0.0000000e+000   0.0000000e+000   0.0000000e+000   0.0000000e+000   0.0000000e+000   0.0000000e+000   0.0000000e+000   0.0000000e+000   0.0000000e+000   0.0000000e+000   0.0000000e+000   0.0000000e+000
  8.3282211e+001   1.0000000e+000   0.0000000e+000   0.0000000e+000   0.0000000e+000   0.0000000e+000   0.0000000e+000   0.0000000e+000   0.0000000e+000   0.0000000e+000   0.0000000e+000   0.0000000e+000   0.0000000e+000   0.0000000e+000   0.0000000e+000   0.0000000e+000   0.0000000e+000   0.0000000e+000   0.0000000e+000   0.0000000e+000   0.0000000e+000
  8.3685233e+001   1.0000000e+000   0.0000000e+000   0.0000000e+000   0.0000000e+000   0.0000000e+000   0.0000000e+000   0.0000000e+000   0.0000000e+000   0.0000000e+000   0.0000000e+000   0.0000000e+000   0.0000000e+000   0.0000000e+000   0.0000000e+000   0.0000000e+000   0.0000000e+000   0.0000000e+000   0.0000000e+000   0.0000000e+000   0.0000000e+000
  8.4088852e+001   1.0000000e+000   0.0000000e+000   0.0000000e+000   0.0000000e+000   0.0000000e+000   0.0000000e+000   0.0000000e+000   0.0000000e+000   0.0000000e+000   0.0000000e+000   0.0000000e+000   0.0000000e+000   0.0000000e+000   0.0000000e+000   0.0000000e+000   0.0000000e+000   0.0000000e+000   0.0000000e+000   0.0000000e+000   0.0000000e+000
  8.4493093e+001   1.0000000e+000   0.0000000e+000   0.0000000e+000   0.0000000e+000   0.0000000e+000   0.0000000e+000   0.0000000e+000   0.0000000e+000   0.0000000e+000   0.0000000e+000   0.0000000e+000   0.0000000e+000   0.0000000e+000   0.0000000e+000   0.0000000e+000   0.0000000e+000   0.0000000e+000   0.0000000e+000   0.0000000e+000   0.0000000e+000
  8.4897982e+001   1.0000000e+000   0.0000000e+000   0.0000000e+000   0.0000000e+000   0.0000000e+000   0.0000000e+000   0.0000000e+000   0.0000000e+000   0.0000000e+000   0.0000000e+000   0.0000000e+000   0.0000000e+000   0.0000000e+000   0.0000000e+000   0.0000000e+000   0.0000000e+000   0.0000000e+000   0.0000000e+000   0.0000000e+000   0.0000000e+000
  8.5303545e+001   1.0000000e+000   0.0000000e+000   0.0000000e+000   0.0000000e+000   0.0000000e+000   0.0000000e+000   0.0000000e+000   0.0000000e+000   0.0000000e+000   0.0000000e+000   0.0000000e+000   0.0000000e+000   0.0000000e+000   0.0000000e+000   0.0000000e+000   0.0000000e+000   0.0000000e+000   0.0000000e+000   0.0000000e+000   0.0000000e+000
  8.5709807e+001   1.0000000e+000   0.0000000e+000   0.0000000e+000   0.0000000e+000   0.0000000e+000   0.0000000e+000   0.0000000e+000   0.0000000e+000   0.0000000e+000   0.0000000e+000   0.0000000e+000   0.0000000e+000   0.0000000e+000   0.0000000e+000   0.0000000e+000   0.0000000e+000   0.0000000e+000   0.0000000e+000   0.0000000e+000   0.0000000e+000
  8.6116797e+001   1.0000000e+000   0.0000000e+000   0.0000000e+000   0.0000000e+000   0.0000000e+000   0.0000000e+000   0.0000000e+000   0.0000000e+000   0.0000000e+000   0.0000000e+000   0.0000000e+000   0.0000000e+000   0.0000000e+000   0.0000000e+000   0.0000000e+000   0.0000000e+000   0.0000000e+000   0.0000000e+000   0.0000000e+000   0.0000000e+000
  8.6524537e+001   1.0000000e+000   0.0000000e+000   0.0000000e+000   0.0000000e+000   0.0000000e+000   0.0000000e+000   0.0000000e+000   0.0000000e+000   0.0000000e+000   0.0000000e+000   0.0000000e+000   0.0000000e+000   0.0000000e+000   0.0000000e+000   0.0000000e+000   0.0000000e+000   0.0000000e+000   0.0000000e+000   0.0000000e+000   0.0000000e+000
  8.6933056e+001   1.0000000e+000   0.0000000e+000   0.0000000e+000   0.0000000e+000   0.0000000e+000   0.0000000e+000   0.0000000e+000   0.0000000e+000   0.0000000e+000   0.0000000e+000   0.0000000e+000   0.0000000e+000   0.0000000e+000   0.0000000e+000   0.0000000e+000   0.0000000e+000   0.0000000e+000   0.0000000e+000   0.0000000e+000   0.0000000e+000
  8.7342380e+001   1.0000000e+000   0.0000000e+000   0.0000000e+000   0.0000000e+000   0.0000000e+000   0.0000000e+000   0.0000000e+000   0.0000000e+000   0.0000000e+000   0.0000000e+000   0.0000000e+000   0.0000000e+000   0.0000000e+000   0.0000000e+000   0.0000000e+000   0.0000000e+000   0.0000000e+000   0.0000000e+000   0.0000000e+000   0.0000000e+000
  8.7752535e+001   1.0000000e+000   0.0000000e+000   0.0000000e+000   0.0000000e+000   0.0000000e+000   0.0000000e+000   0.0000000e+000   0.0000000e+000   0.0000000e+000   0.0000000e+000   0.0000000e+000   0.0000000e+000   0.0000000e+000   0.0000000e+000   0.0000000e+000   0.0000000e+000   0.0000000e+000   0.0000000e+000   0.0000000e+000   0.0000000e+000
  8.8163548e+001   1.0000000e+000   0.0000000e+000   0.0000000e+000   0.0000000e+000   0.0000000e+000   0.0000000e+000   0.0000000e+000   0.0000000e+000   0.0000000e+000   0.0000000e+000   0.0000000e+000   0.0000000e+000   0.0000000e+000   0.0000000e+000   0.0000000e+000   0.0000000e+000   0.0000000e+000   0.0000000e+000   0.0000000e+000   0.0000000e+000
  8.8575448e+001   1.0000000e+000   0.0000000e+000   0.0000000e+000   0.0000000e+000   0.0000000e+000   0.0000000e+000   0.0000000e+000   0.0000000e+000   0.0000000e+000   0.0000000e+000   0.0000000e+000   0.0000000e+000   0.0000000e+000   0.0000000e+000   0.0000000e+000   0.0000000e+000   0.0000000e+000   0.0000000e+000   0.0000000e+000   0.0000000e+000
  8.8988262e+001   1.0000000e+000   0.0000000e+000   0.0000000e+000   0.0000000e+000   0.0000000e+000   0.0000000e+000   0.0000000e+000   0.0000000e+000   0.0000000e+000   0.0000000e+000   0.0000000e+000   0.0000000e+000   0.0000000e+000   0.0000000e+000   0.0000000e+000   0.0000000e+000   0.0000000e+000   0.0000000e+000   0.0000000e+000   0.0000000e+000
  8.9402017e+001   1.0000000e+000   0.0000000e+000   0.0000000e+000   0.0000000e+000   0.0000000e+000   0.0000000e+000   0.0000000e+000   0.0000000e+000   0.0000000e+000   0.0000000e+000   0.0000000e+000   0.0000000e+000   0.0000000e+000   0.0000000e+000   0.0000000e+000   0.0000000e+000   0.0000000e+000   0.0000000e+000   0.0000000e+000   0.0000000e+000
  8.9816611e+001   1.0000000e+000   0.0000000e+000   0.0000000e+000   0.0000000e+000   0.0000000e+000   0.0000000e+000   0.0000000e+000   0.0000000e+000   0.0000000e+000   0.0000000e+000   0.0000000e+000   0.0000000e+000   0.0000000e+000   0.0000000e+000   0.0000000e+000   0.0000000e+000   0.0000000e+000   0.0000000e+000   0.0000000e+000   0.0000000e+000
  9.0231498e+001   1.0000000e+000   0.0000000e+000   0.0000000e+000   0.0000000e+000   0.0000000e+000   0.0000000e+000   0.0000000e+000   0.0000000e+000   0.0000000e+000   0.0000000e+000   0.0000000e+000   0.0000000e+000   0.0000000e+000   0.0000000e+000   0.0000000e+000   0.0000000e+000   0.0000000e+000   0.0000000e+000   0.0000000e+000   0.0000000e+000
  9.0646675e+001   1.0000000e+000   0.0000000e+000   0.0000000e+000   0.0000000e+000   0.0000000e+000   0.0000000e+000   0.0000000e+000   0.0000000e+000   0.0000000e+000   0.0000000e+000   0.0000000e+000   0.0000000e+000   0.0000000e+000   0.0000000e+000   0.0000000e+000   0.0000000e+000   0.0000000e+000   0.0000000e+000   0.0000000e+000   0.0000000e+000
  9.1062141e+001   1.0000000e+000   0.0000000e+000   0.0000000e+000   0.0000000e+000   0.0000000e+000   0.0000000e+000   0.0000000e+000   0.0000000e+000   0.0000000e+000   0.0000000e+000   0.0000000e+000   0.0000000e+000   0.0000000e+000   0.0000000e+000   0.0000000e+000   0.0000000e+000   0.0000000e+000   0.0000000e+000   0.0000000e+000   0.0000000e+000
  9.1477891e+001   1.0000000e+000   0.0000000e+000   0.0000000e+000   0.0000000e+000   0.0000000e+000   0.0000000e+000   0.0000000e+000   0.0000000e+000   0.0000000e+000   0.0000000e+000   0.0000000e+000   0.0000000e+000   0.0000000e+000   0.0000000e+000   0.0000000e+000   0.0000000e+000   0.0000000e+000   0.0000000e+000   0.0000000e+000   0.0000000e+000
  9.1893926e+001   1.0000000e+000   0.0000000e+000   0.0000000e+000   0.0000000e+000   0.0000000e+000   0.0000000e+000   0.0000000e+000   0.0000000e+000   0.0000000e+000   0.0000000e+000   0.0000000e+000   0.0000000e+000   0.0000000e+000   0.0000000e+000   0.0000000e+000   0.0000000e+000   0.0000000e+000   0.0000000e+000   0.0000000e+000   0.0000000e+000
  9.2310241e+001   1.0000000e+000   0.0000000e+000   0.0000000e+000   0.0000000e+000   0.0000000e+000   0.0000000e+000   0.0000000e+000   0.0000000e+000   0.0000000e+000   0.0000000e+000   0.0000000e+000   0.0000000e+000   0.0000000e+000   0.0000000e+000   0.0000000e+000   0.0000000e+000   0.0000000e+000   0.0000000e+000   0.0000000e+000   0.0000000e+000
  9.2726835e+001   1.0000000e+000   0.0000000e+000   0.0000000e+000   0.0000000e+000   0.0000000e+000   0.0000000e+000   0.0000000e+000   0.0000000e+000   0.0000000e+000   0.0000000e+000   0.0000000e+000   0.0000000e+000   0.0000000e+000   0.0000000e+000   0.0000000e+000   0.0000000e+000   0.0000000e+000   0.0000000e+000   0.0000000e+000   0.0000000e+000
  9.3143707e+001   1.0000000e+000   0.0000000e+000   0.0000000e+000   0.0000000e+000   0.0000000e+000   0.0000000e+000   0.0000000e+000   0.0000000e+000   0.0000000e+000   0.0000000e+000   0.0000000e+000   0.0000000e+000   0.0000000e+000   0.0000000e+000   0.0000000e+000   0.0000000e+000   0.0000000e+000   0.0000000e+000   0.0000000e+000   0.0000000e+000
  9.3560853e+001   1.0000000e+000   0.0000000e+000   0.0000000e+000   0.0000000e+000   0.0000000e+000   0.0000000e+000   0.0000000e+000   0.0000000e+000   0.0000000e+000   0.0000000e+000   0.0000000e+000   0.0000000e+000   0.0000000e+000   0.0000000e+000   0.0000000e+000   0.0000000e+000   0.0000000e+000   0.0000000e+000   0.0000000e+000   0.0000000e+000
  9.3978272e+001   1.0000000e+000   0.0000000e+000   0.0000000e+000   0.0000000e+000   0.0000000e+000   0.0000000e+000   0.0000000e+000   0.0000000e+000   0.0000000e+000   0.0000000e+000   0.0000000e+000   0.0000000e+000   0.0000000e+000   0.0000000e+000   0.0000000e+000   0.0000000e+000   0.0000000e+000   0.0000000e+000   0.0000000e+000   0.0000000e+000
  9.4395952e+001   1.0000000e+000   0.0000000e+000   0.0000000e+000   0.0000000e+000   0.0000000e+000   0.0000000e+000   0.0000000e+000   0.0000000e+000   0.0000000e+000   0.0000000e+000   0.0000000e+000   0.0000000e+000   0.0000000e+000   0.0000000e+000   0.0000000e+000   0.0000000e+000   0.0000000e+000   0.0000000e+000   0.0000000e+000   0.0000000e+000
  9.4813898e+001   1.0000000e+000   0.0000000e+000   0.0000000e+000   0.0000000e+000   0.0000000e+000   0.0000000e+000   0.0000000e+000   0.0000000e+000   0.0000000e+000   0.0000000e+000   0.0000000e+000   0.0000000e+000   0.0000000e+000   0.0000000e+000   0.0000000e+000   0.0000000e+000   0.0000000e+000   0.0000000e+000   0.0000000e+000   0.0000000e+000
  9.5232116e+001   1.0000000e+000   0.0000000e+000   0.0000000e+000   0.0000000e+000   0.0000000e+000   0.0000000e+000   0.0000000e+000   0.0000000e+000   0.0000000e+000   0.0000000e+000   0.0000000e+000   0.0000000e+000   0.0000000e+000   0.0000000e+000   0.0000000e+000   0.0000000e+000   0.0000000e+000   0.0000000e+000   0.0000000e+000   0.0000000e+000
  9.5650602e+001   1.0000000e+000   0.0000000e+000   0.0000000e+000   0.0000000e+000   0.0000000e+000   0.0000000e+000   0.0000000e+000   0.0000000e+000   0.0000000e+000   0.0000000e+000   0.0000000e+000   0.0000000e+000   0.0000000e+000   0.0000000e+000   0.0000000e+000   0.0000000e+000   0.0000000e+000   0.0000000e+000   0.0000000e+000   0.0000000e+000
  9.6069351e+001   1.0000000e+000   0.0000000e+000   0.0000000e+000   0.0000000e+000   0.0000000e+000   0.0000000e+000   0.0000000e+000   0.0000000e+000   0.0000000e+000   0.0000000e+000   0.0000000e+000   0.0000000e+000   0.0000000e+000   0.0000000e+000   0.0000000e+000   0.0000000e+000   0.0000000e+000   0.0000000e+000   0.0000000e+000   0.0000000e+000
[truncated: 21,064 more chars]
