# Supplementary material for: Research on combustion and emissions of heavy duty diesel engines under low-speed and low-load conditions in low temperature environments
Source: PLoS One. 2025 Feb 21;20(2):e0318933. doi: 10.1371/journal.pone.0318933 (PMC11844864; doi:10.1371/journal.pone.0318933)
Supplement: S1 File — (ZIP) [file pone.0318933.s001.zip › 1000rpm_30%/4-gaibianpenyoudingshi/-1/soot_hiroy.out]

# CONVERGE Release Build 2.3.20/  Jan 30, 2017        Run Date:Mon Mar 18 20:02:15 2024
# column       1                2                3                4 
#          Crank       Hiroy_Soot       Hiroy_Form       Hiroy_Oxid
#          (DEG)             (kg)             (kg)             (kg)
#
 -1.4600000e+002   0.0000000e+000   0.0000000e+000   0.0000000e+000
 -1.4587230e+002   0.0000000e+000   0.0000000e+000   0.0000000e+000
 -1.4579372e+002   0.0000000e+000   0.0000000e+000   0.0000000e+000
 -1.4567094e+002   0.0000000e+000   0.0000000e+000   0.0000000e+000
 -1.4558567e+002   0.0000000e+000   0.0000000e+000   0.0000000e+000
 -1.4547909e+002   0.0000000e+000   0.0000000e+000   0.0000000e+000
 -1.4534587e+002   0.0000000e+000   0.0000000e+000   0.0000000e+000
 -1.4517933e+002   0.0000000e+000   0.0000000e+000   0.0000000e+000
 -1.4497117e+002   0.0000000e+000   0.0000000e+000   0.0000000e+000
 -1.4471096e+002   0.0000000e+000   0.0000000e+000   0.0000000e+000
 -1.4438570e+002   0.0000000e+000   0.0000000e+000   0.0000000e+000
 -1.4397912e+002   0.0000000e+000   0.0000000e+000   0.0000000e+000
 -1.4347090e+002   0.0000000e+000   0.0000000e+000   0.0000000e+000
 -1.4287090e+002   0.0000000e+000   0.0000000e+000   0.0000000e+000
 -1.4227090e+002   0.0000000e+000   0.0000000e+000   0.0000000e+000
 -1.4167090e+002   0.0000000e+000   0.0000000e+000   0.0000000e+000
 -1.4107090e+002   0.0000000e+000   0.0000000e+000   0.0000000e+000
 -1.4047090e+002   0.0000000e+000   0.0000000e+000   0.0000000e+000
 -1.3987090e+002   0.0000000e+000   0.0000000e+000   0.0000000e+000
 -1.3927090e+002   0.0000000e+000   0.0000000e+000   0.0000000e+000
 -1.3867090e+002   0.0000000e+000   0.0000000e+000   0.0000000e+000
 -1.3807090e+002   0.0000000e+000   0.0000000e+000   0.0000000e+000
 -1.3747090e+002   0.0000000e+000   0.0000000e+000   0.0000000e+000
 -1.3687090e+002   0.0000000e+000   0.0000000e+000   0.0000000e+000
 -1.3627090e+002   0.0000000e+000   0.0000000e+000   0.0000000e+000
 -1.3567090e+002   0.0000000e+000   0.0000000e+000   0.0000000e+000
 -1.3507090e+002   0.0000000e+000   0.0000000e+000   0.0000000e+000
 -1.3447090e+002   0.0000000e+000   0.0000000e+000   0.0000000e+000
 -1.3387090e+002   0.0000000e+000   0.0000000e+000   0.0000000e+000
 -1.3327090e+002   0.0000000e+000   0.0000000e+000   0.0000000e+000
 -1.3267090e+002   0.0000000e+000   0.0000000e+000   0.0000000e+000
 -1.3207090e+002   0.0000000e+000   0.0000000e+000   0.0000000e+000
 -1.3147090e+002   0.0000000e+000   0.0000000e+000   0.0000000e+000
 -1.3087090e+002   0.0000000e+000   0.0000000e+000   0.0000000e+000
 -1.3027090e+002   0.0000000e+000   0.0000000e+000   0.0000000e+000
 -1.2967090e+002   0.0000000e+000   0.0000000e+000   0.0000000e+000
 -1.2907090e+002   0.0000000e+000   0.0000000e+000   0.0000000e+000
 -1.2847090e+002   0.0000000e+000   0.0000000e+000   0.0000000e+000
 -1.2787090e+002   0.0000000e+000   0.0000000e+000   0.0000000e+000
 -1.2727090e+002   0.0000000e+000   0.0000000e+000   0.0000000e+000
 -1.2667090e+002   0.0000000e+000   0.0000000e+000   0.0000000e+000
 -1.2607090e+002   0.0000000e+000   0.0000000e+000   0.0000000e+000
 -1.2547090e+002   0.0000000e+000   0.0000000e+000   0.0000000e+000
 -1.2487090e+002   0.0000000e+000   0.0000000e+000   0.0000000e+000
 -1.2427090e+002   0.0000000e+000   0.0000000e+000   0.0000000e+000
 -1.2367090e+002   0.0000000e+000   0.0000000e+000   0.0000000e+000
 -1.2307090e+002   0.0000000e+000   0.0000000e+000   0.0000000e+000
 -1.2247090e+002   0.0000000e+000   0.0000000e+000   0.0000000e+000
 -1.2187090e+002   0.0000000e+000   0.0000000e+000   0.0000000e+000
 -1.2127090e+002   0.0000000e+000   0.0000000e+000   0.0000000e+000
 -1.2067611e+002   0.0000000e+000   0.0000000e+000   0.0000000e+000
 -1.2008717e+002   0.0000000e+000   0.0000000e+000   0.0000000e+000
 -1.1950389e+002   0.0000000e+000   0.0000000e+000   0.0000000e+000
 -1.1892610e+002   0.0000000e+000   0.0000000e+000   0.0000000e+000
 -1.1835364e+002   0.0000000e+000   0.0000000e+000   0.0000000e+000
 -1.1778632e+002   0.0000000e+000   0.0000000e+000   0.0000000e+000
 -1.1722396e+002   0.0000000e+000   0.0000000e+000   0.0000000e+000
 -1.1666646e+002   0.0000000e+000   0.0000000e+000   0.0000000e+000
 -1.1611365e+002   0.0000000e+000   0.0000000e+000   0.0000000e+000
 -1.1556538e+002   0.0000000e+000   0.0000000e+000   0.0000000e+000
 -1.1502155e+002   0.0000000e+000   0.0000000e+000   0.0000000e+000
 -1.1448200e+002   0.0000000e+000   0.0000000e+000   0.0000000e+000
 -1.1394661e+002   0.0000000e+000   0.0000000e+000   0.0000000e+000
 -1.1341530e+002   0.0000000e+000   0.0000000e+000   0.0000000e+000
 -1.1288790e+002   0.0000000e+000   0.0000000e+000   0.0000000e+000
 -1.1236435e+002   0.0000000e+000   0.0000000e+000   0.0000000e+000
 -1.1184453e+002   0.0000000e+000   0.0000000e+000   0.0000000e+000
 -1.1132833e+002   0.0000000e+000   0.0000000e+000   0.0000000e+000
 -1.1081566e+002   0.0000000e+000   0.0000000e+000   0.0000000e+000
 -1.1030642e+002   0.0000000e+000   0.0000000e+000   0.0000000e+000
 -1.0980052e+002   0.0000000e+000   0.0000000e+000   0.0000000e+000
 -1.0929789e+002   0.0000000e+000   0.0000000e+000   0.0000000e+000
 -1.0879844e+002   0.0000000e+000   0.0000000e+000   0.0000000e+000
 -1.0830207e+002   0.0000000e+000   0.0000000e+000   0.0000000e+000
 -1.0780872e+002   0.0000000e+000   0.0000000e+000   0.0000000e+000
 -1.0731831e+002   0.0000000e+000   0.0000000e+000   0.0000000e+000
 -1.0683077e+002   0.0000000e+000   0.0000000e+000   0.0000000e+000
 -1.0634601e+002   0.0000000e+000   0.0000000e+000   0.0000000e+000
 -1.0586398e+002   0.0000000e+000   0.0000000e+000   0.0000000e+000
 -1.0538460e+002   0.0000000e+000   0.0000000e+000   0.0000000e+000
 -1.0490780e+002   0.0000000e+000   0.0000000e+000   0.0000000e+000
 -1.0443354e+002   0.0000000e+000   0.0000000e+000   0.0000000e+000
 -1.0396174e+002   0.0000000e+000   0.0000000e+000   0.0000000e+000
 -1.0349235e+002   0.0000000e+000   0.0000000e+000   0.0000000e+000
 -1.0302529e+002   0.0000000e+000   0.0000000e+000   0.0000000e+000
 -1.0256053e+002   0.0000000e+000   0.0000000e+000   0.0000000e+000
 -1.0209800e+002   0.0000000e+000   0.0000000e+000   0.0000000e+000
 -1.0163764e+002   0.0000000e+000   0.0000000e+000   0.0000000e+000
 -1.0117943e+002   0.0000000e+000   0.0000000e+000   0.0000000e+000
 -1.0072328e+002   0.0000000e+000   0.0000000e+000   0.0000000e+000
 -1.0026915e+002   0.0000000e+000   0.0000000e+000   0.0000000e+000
 -9.9817011e+001   0.0000000e+000   0.0000000e+000   0.0000000e+000
 -9.9366792e+001   0.0000000e+000   0.0000000e+000   0.0000000e+000
 -9.8918464e+001   0.0000000e+000   0.0000000e+000   0.0000000e+000
 -9.8471966e+001   0.0000000e+000   0.0000000e+000   0.0000000e+000
 -9.8027267e+001   0.0000000e+000   0.0000000e+000   0.0000000e+000
 -9.7584316e+001   0.0000000e+000   0.0000000e+000   0.0000000e+000
 -9.7143069e+001   0.0000000e+000   0.0000000e+000   0.0000000e+000
 -9.6703497e+001   0.0000000e+000   0.0000000e+000   0.0000000e+000
 -9.6265535e+001   0.0000000e+000   0.0000000e+000   0.0000000e+000
 -9.5829177e+001   0.0000000e+000   0.0000000e+000   0.0000000e+000
 -9.5394356e+001   0.0000000e+000   0.0000000e+000   0.0000000e+000
 -9.4961038e+001   0.0000000e+000   0.0000000e+000   0.0000000e+000
 -9.4529204e+001   0.0000000e+000   0.0000000e+000   0.0000000e+000
 -9.4098795e+001   0.0000000e+000   0.0000000e+000   0.0000000e+000
 -9.3669779e+001   0.0000000e+000   0.0000000e+000   0.0000000e+000
 -9.3242139e+001   0.0000000e+000   0.0000000e+000   0.0000000e+000
 -9.2815820e+001   0.0000000e+000   0.0000000e+000   0.0000000e+000
 -9.2390790e+001   0.0000000e+000   0.0000000e+000   0.0000000e+000
 -9.1967022e+001   0.0000000e+000   0.0000000e+000   0.0000000e+000
 -9.1544487e+001   0.0000000e+000   0.0000000e+000   0.0000000e+000
 -9.1123141e+001   0.0000000e+000   0.0000000e+000   0.0000000e+000
 -9.0702955e+001   0.0000000e+000   0.0000000e+000   0.0000000e+000
 -9.0283896e+001   0.0000000e+000   0.0000000e+000   0.0000000e+000
 -8.9865945e+001   0.0000000e+000   0.0000000e+000   0.0000000e+000
 -8.9449062e+001   0.0000000e+000   0.0000000e+000   0.0000000e+000
 -8.9033215e+001   0.0000000e+000   0.0000000e+000   0.0000000e+000
 -8.8618375e+001   0.0000000e+000   0.0000000e+000   0.0000000e+000
 -8.8204513e+001   0.0000000e+000   0.0000000e+000   0.0000000e+000
 -8.7791601e+001   0.0000000e+000   0.0000000e+000   0.0000000e+000
 -8.7379614e+001   0.0000000e+000   0.0000000e+000   0.0000000e+000
 -8.6968521e+001   0.0000000e+000   0.0000000e+000   0.0000000e+000
 -8.6558293e+001   0.0000000e+000   0.0000000e+000   0.0000000e+000
 -8.6148902e+001   0.0000000e+000   0.0000000e+000   0.0000000e+000
 -8.5740320e+001   0.0000000e+000   0.0000000e+000   0.0000000e+000
 -8.5332521e+001   0.0000000e+000   0.0000000e+000   0.0000000e+000
 -8.4925479e+001   0.0000000e+000   0.0000000e+000   0.0000000e+000
 -8.4519166e+001   0.0000000e+000   0.0000000e+000   0.0000000e+000
 -8.4113556e+001   0.0000000e+000   0.0000000e+000   0.0000000e+000
 -8.3708624e+001   0.0000000e+000   0.0000000e+000   0.0000000e+000
 -8.3304344e+001   0.0000000e+000   0.0000000e+000   0.0000000e+000
 -8.2900689e+001   0.0000000e+000   0.0000000e+000   0.0000000e+000
 -8.2497635e+001   0.0000000e+000   0.0000000e+000   0.0000000e+000
 -8.2095158e+001   0.0000000e+000   0.0000000e+000   0.0000000e+000
 -8.1693230e+001   0.0000000e+000   0.0000000e+000   0.0000000e+000
 -8.1291828e+001   0.0000000e+000   0.0000000e+000   0.0000000e+000
 -8.0890926e+001   0.0000000e+000   0.0000000e+000   0.0000000e+000
 -8.0490500e+001   0.0000000e+000   0.0000000e+000   0.0000000e+000
 -8.0090524e+001   0.0000000e+000   0.0000000e+000   0.0000000e+000
 -7.9690976e+001   0.0000000e+000   0.0000000e+000   0.0000000e+000
 -7.9291829e+001   0.0000000e+000   0.0000000e+000   0.0000000e+000
 -7.8893061e+001   0.0000000e+000   0.0000000e+000   0.0000000e+000
 -7.8494646e+001   0.0000000e+000   0.0000000e+000   0.0000000e+000
 -7.8096561e+001   0.0000000e+000   0.0000000e+000   0.0000000e+000
 -7.7698782e+001   0.0000000e+000   0.0000000e+000   0.0000000e+000
 -7.7301285e+001   0.0000000e+000   0.0000000e+000   0.0000000e+000
 -7.6904045e+001   0.0000000e+000   0.0000000e+000   0.0000000e+000
 -7.6507039e+001   0.0000000e+000   0.0000000e+000   0.0000000e+000
 -7.6110243e+001   0.0000000e+000   0.0000000e+000   0.0000000e+000
 -7.5713633e+001   0.0000000e+000   0.0000000e+000   0.0000000e+000
 -7.5317184e+001   0.0000000e+000   0.0000000e+000   0.0000000e+000
 -7.4920872e+001   0.0000000e+000   0.0000000e+000   0.0000000e+000
 -7.4740937e+001   0.0000000e+000   0.0000000e+000   0.0000000e+000
 -7.4516017e+001   0.0000000e+000   0.0000000e+000   0.0000000e+000
 -7.4234868e+001   0.0000000e+000   0.0000000e+000   0.0000000e+000
 -7.3883432e+001   0.0000000e+000   0.0000000e+000   0.0000000e+000
 -7.3487419e+001   0.0000000e+000   0.0000000e+000   0.0000000e+000
 -7.3091430e+001   0.0000000e+000   0.0000000e+000   0.0000000e+000
 -7.2695443e+001   0.0000000e+000   0.0000000e+000   0.0000000e+000
 -7.2299432e+001   0.0000000e+000   0.0000000e+000   0.0000000e+000
 -7.1903375e+001   0.0000000e+000   0.0000000e+000   0.0000000e+000
 -7.1507244e+001   0.0000000e+000   0.0000000e+000   0.0000000e+000
 -7.1111017e+001   0.0000000e+000   0.0000000e+000   0.0000000e+000
 -7.0714667e+001   0.0000000e+000   0.0000000e+000   0.0000000e+000
 -7.0318169e+001   0.0000000e+000   0.0000000e+000   0.0000000e+000
 -6.9921499e+001   0.0000000e+000   0.0000000e+000   0.0000000e+000
 -6.9524630e+001   0.0000000e+000   0.0000000e+000   0.0000000e+000
 -6.9127536e+001   0.0000000e+000   0.0000000e+000   0.0000000e+000
 -6.8730192e+001   0.0000000e+000   0.0000000e+000   0.0000000e+000
 -6.8332571e+001   0.0000000e+000   0.0000000e+000   0.0000000e+000
 -6.7934647e+001   0.0000000e+000   0.0000000e+000   0.0000000e+000
 -6.7536393e+001   0.0000000e+000   0.0000000e+000   0.0000000e+000
 -6.7137781e+001   0.0000000e+000   0.0000000e+000   0.0000000e+000
 -6.6738785e+001   0.0000000e+000   0.0000000e+000   0.0000000e+000
 -6.6339376e+001   0.0000000e+000   0.0000000e+000   0.0000000e+000
 -6.5939526e+001   0.0000000e+000   0.0000000e+000   0.0000000e+000
 -6.5539208e+001   0.0000000e+000   0.0000000e+000   0.0000000e+000
 -6.5138391e+001   0.0000000e+000   0.0000000e+000   0.0000000e+000
 -6.4737047e+001   0.0000000e+000   0.0000000e+000   0.0000000e+000
 -6.4335147e+001   0.0000000e+000   0.0000000e+000   0.0000000e+000
 -6.3932659e+001   0.0000000e+000   0.0000000e+000   0.0000000e+000
 -6.3529554e+001   0.0000000e+000   0.0000000e+000   0.0000000e+000
 -6.3125800e+001   0.0000000e+000   0.0000000e+000   0.0000000e+000
 -6.2721365e+001   0.0000000e+000   0.0000000e+000   0.0000000e+000
 -6.2316218e+001   0.0000000e+000   0.0000000e+000   0.0000000e+000
 -6.1910327e+001   0.0000000e+000   0.0000000e+000   0.0000000e+000
 -6.1503657e+001   0.0000000e+000   0.0000000e+000   0.0000000e+000
 -6.1096174e+001   0.0000000e+000   0.0000000e+000   0.0000000e+000
 -6.0687843e+001   0.0000000e+000   0.0000000e+000   0.0000000e+000
 -6.0278628e+001   0.0000000e+000   0.0000000e+000   0.0000000e+000
 -5.9868494e+001   0.0000000e+000   0.0000000e+000   0.0000000e+000
 -5.9457406e+001   0.0000000e+000   0.0000000e+000   0.0000000e+000
 -5.9045324e+001   0.0000000e+000   0.0000000e+000   0.0000000e+000
 -5.8632213e+001   0.0000000e+000   0.0000000e+000   0.0000000e+000
 -5.8218031e+001   0.0000000e+000   0.0000000e+000   0.0000000e+000
 -5.7802740e+001   0.0000000e+000   0.0000000e+000   0.0000000e+000
 -5.7386300e+001   0.0000000e+000   0.0000000e+000   0.0000000e+000
 -5.6968657e+001   0.0000000e+000   0.0000000e+000   0.0000000e+000
 -5.6549777e+001   0.0000000e+000   0.0000000e+000   0.0000000e+000
 -5.6129618e+001   0.0000000e+000   0.0000000e+000   0.0000000e+000
 -5.5708134e+001   0.0000000e+000   0.0000000e+000   0.0000000e+000
 -5.5285280e+001   0.0000000e+000   0.0000000e+000   0.0000000e+000
 -5.4860997e+001   0.0000000e+000   0.0000000e+000   0.0000000e+000
 -5.4435240e+001   0.0000000e+000   0.0000000e+000   0.0000000e+000
 -5.4007966e+001   0.0000000e+000   0.0000000e+000   0.0000000e+000
 -5.3666147e+001   0.0000000e+000   0.0000000e+000   0.0000000e+000
 -5.3238873e+001   0.0000000e+000   0.0000000e+000   0.0000000e+000
 -5.2897054e+001   0.0000000e+000   0.0000000e+000   0.0000000e+000
 -5.2469780e+001   0.0000000e+000   0.0000000e+000   0.0000000e+000
 -5.2127961e+001   0.0000000e+000   0.0000000e+000   0.0000000e+000
 -5.1700687e+001   0.0000000e+000   0.0000000e+000   0.0000000e+000
 -5.1358868e+001   0.0000000e+000   0.0000000e+000   0.0000000e+000
 -5.0931594e+001   0.0000000e+000   0.0000000e+000   0.0000000e+000
 -5.0589775e+001   0.0000000e+000   0.0000000e+000   0.0000000e+000
 -5.0162501e+001   0.0000000e+000   0.0000000e+000   0.0000000e+000
 -4.9820682e+001   0.0000000e+000   0.0000000e+000   0.0000000e+000
 -4.9393408e+001   0.0000000e+000   0.0000000e+000   0.0000000e+000
 -4.9051589e+001   0.0000000e+000   0.0000000e+000   0.0000000e+000
 -4.8624315e+001   0.0000000e+000   0.0000000e+000   0.0000000e+000
 -4.8282496e+001   0.0000000e+000   0.0000000e+000   0.0000000e+000
 -4.7855222e+001   0.0000000e+000   0.0000000e+000   0.0000000e+000
 -4.7513403e+001   0.0000000e+000   0.0000000e+000   0.0000000e+000
 -4.7086129e+001   0.0000000e+000   0.0000000e+000   0.0000000e+000
 -4.6744310e+001   0.0000000e+000   0.0000000e+000   0.0000000e+000
 -4.6317036e+001   0.0000000e+000   0.0000000e+000   0.0000000e+000
 -4.5975216e+001   0.0000000e+000   0.0000000e+000   0.0000000e+000
 -4.5547943e+001   0.0000000e+000   0.0000000e+000   0.0000000e+000
 -4.5206123e+001   0.0000000e+000   0.0000000e+000   0.0000000e+000
 -4.4778850e+001   0.0000000e+000   0.0000000e+000   0.0000000e+000
 -4.4437030e+001   0.0000000e+000   0.0000000e+000   0.0000000e+000
 -4.4009756e+001   0.0000000e+000   0.0000000e+000   0.0000000e+000
 -4.3667937e+001   0.0000000e+000   0.0000000e+000   0.0000000e+000
 -4.3240663e+001   0.0000000e+000   0.0000000e+000   0.0000000e+000
 -4.2898844e+001   0.0000000e+000   0.0000000e+000   0.0000000e+000
 -4.2471570e+001   0.0000000e+000   0.0000000e+000   0.0000000e+000
 -4.2129751e+001   0.0000000e+000   0.0000000e+000   0.0000000e+000
 -4.1702477e+001   0.0000000e+000   0.0000000e+000   0.0000000e+000
 -4.1360658e+001   0.0000000e+000   0.0000000e+000   0.0000000e+000
 -4.0933384e+001   0.0000000e+000   0.0000000e+000   0.0000000e+000
 -4.0746599e+001   0.0000000e+000   0.0000000e+000   0.0000000e+000
 -4.0513118e+001   0.0000000e+000   0.0000000e+000   0.0000000e+000
 -4.0221266e+001   0.0000000e+000   0.0000000e+000   0.0000000e+000
 -3.9856451e+001   0.0000000e+000   0.0000000e+000   0.0000000e+000
 -3.9400432e+001   0.0000000e+000   0.0000000e+000   0.0000000e+000
 -3.9035617e+001   0.0000000e+000   0.0000000e+000   0.0000000e+000
 -3.8579599e+001   0.0000000e+000   0.0000000e+000   0.0000000e+000
 -3.8214784e+001   0.0000000e+000   0.0000000e+000   0.0000000e+000
 -3.7758765e+001   0.0000000e+000   0.0000000e+000   0.0000000e+000
 -3.7393951e+001   0.0000000e+000   0.0000000e+000   0.0000000e+000
 -3.6937932e+001   0.0000000e+000   0.0000000e+000   0.0000000e+000
 -3.6573117e+001   0.0000000e+000   0.0000000e+000   0.0000000e+000
 -3.6117099e+001   0.0000000e+000   0.0000000e+000   0.0000000e+000
 -3.5752284e+001   0.0000000e+000   0.0000000e+000   0.0000000e+000
 -3.5460432e+001   0.0000000e+000   0.0000000e+000   0.0000000e+000
 -3.5095617e+001   0.0000000e+000   0.0000000e+000   0.0000000e+000
 -3.4803765e+001   0.0000000e+000   0.0000000e+000   0.0000000e+000
 -3.4438950e+001   0.0000000e+000   0.0000000e+000   0.0000000e+000
 -3.4147099e+001   0.0000000e+000   0.0000000e+000   0.0000000e+000
 -3.3782284e+001   0.0000000e+000   0.0000000e+000   0.0000000e+000
 -3.3490432e+001   0.0000000e+000   0.0000000e+000   0.0000000e+000
 -3.3125617e+001   0.0000000e+000   0.0000000e+000   0.0000000e+000
 -3.2833765e+001   0.0000000e+000   0.0000000e+000   0.0000000e+000
 -3.2468950e+001   0.0000000e+000   0.0000000e+000   0.0000000e+000
 -3.2177098e+001   0.0000000e+000   0.0000000e+000   0.0000000e+000
 -3.1812284e+001   0.0000000e+000   0.0000000e+000   0.0000000e+000
 -3.1520432e+001   0.0000000e+000   0.0000000e+000   0.0000000e+000
 -3.1155617e+001   0.0000000e+000   0.0000000e+000   0.0000000e+000
 -3.0863765e+001   0.0000000e+000   0.0000000e+000   0.0000000e+000
 -3.0498950e+001   0.0000000e+000   0.0000000e+000   0.0000000e+000
 -3.0207098e+001   0.0000000e+000   0.0000000e+000   0.0000000e+000
 -2.9842283e+001   0.0000000e+000   0.0000000e+000   0.0000000e+000
 -2.9550432e+001   0.0000000e+000   0.0000000e+000   0.0000000e+000
 -2.9185617e+001   0.0000000e+000   0.0000000e+000   0.0000000e+000
 -2.8893765e+001   0.0000000e+000   0.0000000e+000   0.0000000e+000
 -2.8528950e+001   0.0000000e+000   0.0000000e+000   0.0000000e+000
 -2.8237098e+001   0.0000000e+000   0.0000000e+000   0.0000000e+000
 -2.7872283e+001   0.0000000e+000   0.0000000e+000   0.0000000e+000
 -2.7580431e+001   0.0000000e+000   0.0000000e+000   0.0000000e+000
 -2.7215617e+001   0.0000000e+000   0.0000000e+000   0.0000000e+000
 -2.6923765e+001   0.0000000e+000   0.0000000e+000   0.0000000e+000
 -2.6558950e+001   0.0000000e+000   0.0000000e+000   0.0000000e+000
 -2.6267098e+001   0.0000000e+000   0.0000000e+000   0.0000000e+000
 -2.5902283e+001   0.0000000e+000   0.0000000e+000   0.0000000e+000
 -2.5610431e+001   0.0000000e+000   0.0000000e+000   0.0000000e+000
 -2.5245616e+001   0.0000000e+000   0.0000000e+000   0.0000000e+000
 -2.4953765e+001   0.0000000e+000   0.0000000e+000   0.0000000e+000
 -2.4588950e+001   0.0000000e+000   0.0000000e+000   0.0000000e+000
 -2.4297098e+001   0.0000000e+000   0.0000000e+000   0.0000000e+000
 -2.3932283e+001   0.0000000e+000   0.0000000e+000   0.0000000e+000
 -2.3640431e+001   0.0000000e+000   0.0000000e+000   0.0000000e+000
 -2.3275616e+001   0.0000000e+000   0.0000000e+000   0.0000000e+000
 -2.2983764e+001   0.0000000e+000   0.0000000e+000   0.0000000e+000
 -2.2618950e+001   0.0000000e+000   0.0000000e+000   0.0000000e+000
 -2.2327098e+001   0.0000000e+000   0.0000000e+000   0.0000000e+000
 -2.1962283e+001   0.0000000e+000   0.0000000e+000   0.0000000e+000
 -2.1670431e+001   0.0000000e+000   0.0000000e+000   0.0000000e+000
 -2.1305616e+001   0.0000000e+000   0.0000000e+000   0.0000000e+000
 -2.1013764e+001   0.0000000e+000   0.0000000e+000   0.0000000e+000
 -2.0780283e+001   0.0000000e+000   0.0000000e+000   0.0000000e+000
 -2.0488431e+001   0.0000000e+000   0.0000000e+000   0.0000000e+000
 -2.0123616e+001   0.0000000e+000   0.0000000e+000   0.0000000e+000
 -1.9831764e+001   0.0000000e+000   0.0000000e+000   0.0000000e+000
 -1.9750189e+001   0.0000000e+000   0.0000000e+000   0.0000000e+000
 -1.9684928e+001   0.0000000e+000   0.0000000e+000   0.0000000e+000
 -1.9538093e+001   0.0000000e+000   0.0000000e+000   0.0000000e+000
 -1.9456517e+001   0.0000000e+000   0.0000000e+000   0.0000000e+000
 -1.9354548e+001   0.0000000e+000   0.0000000e+000   0.0000000e+000
 -1.9282851e+001   0.0000000e+000   0.0000000e+000   0.0000000e+000
 -1.9170824e+001   0.0000000e+000   0.0000000e+000   0.0000000e+000
 -1.9093028e+001   0.0000000e+000   0.0000000e+000   0.0000000e+000
 -1.8952994e+001   0.0000000e+000   0.0000000e+000   0.0000000e+000
 -1.8855749e+001   0.0000000e+000   0.0000000e+000   0.0000000e+000
 -1.8734192e+001   0.0000000e+000   0.0000000e+000   0.0000000e+000
 -1.8585949e+001   0.0000000e+000   0.0000000e+000   0.0000000e+000
 -1.8351945e+001   0.0000000e+000   0.0000000e+000   0.0000000e+000
 -1.8233502e+001   0.0000000e+000   0.0000000e+000   0.0000000e+000
 -1.8085724e+001   0.0000000e+000   0.0000000e+000   0.0000000e+000
 -1.7967503e+001   0.0000000e+000   0.0000000e+000   0.0000000e+000
 -1.7819970e+001   0.0000000e+000   0.0000000e+000   0.0000000e+000
 -1.7701944e+001   0.0000000e+000   0.0000000e+000   0.0000000e+000
 -1.7559019e+001   0.0000000e+000   0.0000000e+000   0.0000000e+000
 -1.7444679e+001   0.0000000e+000   0.0000000e+000   0.0000000e+000
 -1.7340096e+001   0.0000000e+000   0.0000000e+000   0.0000000e+000
 -1.7246862e+001   2.4009092e-036   2.4004704e-036  -4.3885023e-040
 -1.7155794e+001   8.6667016e-036   8.6650018e-036  -1.6997846e-039
 -1.7062863e+001   4.8388242e-035   4.8379706e-035  -8.5366869e-039
 -1.6900617e+001   7.4485071e-034   7.4462811e-034  -2.2260631e-037
 -1.6796688e+001   3.0440659e-033   3.0388478e-033  -5.2180703e-036
 -1.6685624e+001   1.2760700e-032   1.2737976e-032  -2.2724321e-035
 -1.6567494e+001   6.0457843e-032   6.0383351e-032  -7.4492193e-035
 -1.6466095e+001   1.5358401e-031   1.5345897e-031  -1.2504282e-034
 -1.6323501e+001   4.4122411e-031   7.4854070e-031   3.0731659e-031
 -1.6260126e+001   6.8591300e-031   9.9308352e-031   3.0717052e-031
 -1.6180908e+001   1.2075879e-030   1.5145217e-030   3.0693377e-031
 -1.6081885e+001   2.7151359e-030   3.0210384e-030   3.0590252e-031
 -1.5903643e+001   9.7809944e-030   1.0085369e-029   3.0437512e-031
 -1.5824425e+001   1.6480479e-029   1.6780407e-029   2.9992766e-031
 -1.5725401e+001   3.1917001e-029   3.2207260e-029   2.9025882e-031
 -1.5601623e+001   7.2808599e-029   7.3074921e-029   2.6632256e-031
 -1.5446899e+001   1.8599887e-028   1.8621207e-028   2.1319511e-031
 -1.5323120e+001   3.4550976e-028   3.4561766e-028   1.0789947e-031
 -1.5168396e+001   7.3642598e-028   7.3162809e-028  -4.7978950e-030
 -1.5053258e+001   1.2036833e-027   1.1901873e-027  -1.3495925e-029
 -1.4909336e+001   2.2391497e-027   2.2030800e-027  -3.6069628e-029
 -1.4749453e+001   4.3031957e-027   4.2171403e-027  -8.6055441e-029
 -1.4621546e+001   6.9322294e-027   6.7774370e-027  -1.5479241e-028
 -1.4519221e+001   9.9245607e-027   9.6870926e-027  -2.3746812e-028
 -1.4391314e+001   1.5652839e-026   1.5259822e-026  -3.9301693e-028
 -1.4288989e+001   2.1992925e-026   2.1420189e-026  -5.7273656e-028
 -1.4161083e+001   3.3652954e-026   3.2742704e-026  -9.1024971e-028
 -1.4058757e+001   4.6323838e-026   4.5051185e-026  -1.2726524e-027
 -1.3930851e+001   6.9058577e-026   6.7105419e-026  -1.9531578e-027
 -1.3828526e+001   9.3317865e-026   9.0635428e-026  -2.6824377e-027
 -1.3700619e+001   1.3623307e-025   1.3230928e-025  -3.9237979e-027
 -1.3598294e+001   1.8155941e-025   1.7637704e-025  -5.1823726e-027
 -1.3470387e+001   2.6115362e-025   2.5390176e-025  -7.2518666e-027
 -1.3368062e+001   3.4484295e-025   3.3545642e-025  -9.3865311e-027
 -1.3240156e+001   4.9247529e-025   4.7954245e-025  -1.2932840e-026
 -1.3137830e+001   6.5041837e-025   6.3396549e-025  -1.6452873e-026
 -1.3009924e+001   9.4190847e-025   9.1967173e-025  -2.2236747e-026
 -1.2852616e+001   1.6083886e-024   1.5766970e-024  -3.1691654e-026
 -1.2726770e+001   2.9575780e-024   2.9153141e-024  -4.2263920e-026
 -1.2626094e+001   9.6533948e-024   9.5994429e-024  -5.3951934e-026
 -1.2500248e+001   6.7386629e-022   6.7363816e-022  -2.2813380e-025
 -1.2342940e+001   6.3927303e-020   6.3910328e-020  -1.6974392e-023
 -1.2217095e+001   2.1972454e-019   2.1966309e-019  -6.1457324e-023
 -1.2116418e+001   4.9410251e-019   4.9396429e-019  -1.3822089e-022
 -1.1990572e+001   1.2220231e-018   1.2215703e-018  -4.5275216e-022
 -1.1833512e+001   2.9327537e-018   2.9315293e-018  -1.2244579e-021
 -1.1707864e+001   4.7568265e-018   4.7545803e-018  -2.2461761e-021
 -1.1607346e+001   6.5936072e-018   6.5902672e-018  -3.3399751e-021
 -1.1481698e+001   9.3606625e-018   9.3549096e-018  -5.7529434e-021
 -1.1325368e+001   1.3875336e-017   1.3865843e-017  -9.4936711e-021
 -1.1200304e+001   1.8131599e-017   1.8118249e-017  -1.3350588e-020
 -1.1100252e+001   2.2120189e-017   2.2101592e-017  -1.8597746e-020
 -1.0975188e+001   2.8664897e-017   2.8638894e-017  -2.6003678e-020
 -1.0818857e+001   4.1310184e-017   4.1273108e-017  -3.7076030e-020
 -1.0693793e+001   5.7194084e-017   5.7140637e-017  -5.3447356e-020
 -1.0537462e+001   1.1385220e-016   1.1377215e-016  -8.0053060e-020
 -1.0460386e+001   1.4739474e-015   1.1261965e-013   1.1114570e-013
 -1.0389240e+001   4.1218075e-014   2.8269606e-013   2.4147798e-013
 -1.0241220e+001   6.8733953e-013   9.6835851e-013   2.8101898e-013
 -1.0185495e+001   1.2970707e-012   2.8545689e-012   1.5574983e-012
 -1.0084658e+001   3.3071438e-012   6.7496800e-012   3.4425362e-012
 -9.9962370e+000   6.4259646e-012   1.2520055e-011   6.0940906e-012
 -9.8534982e+000   1.6451453e-011   2.3063163e-011   6.6117107e-012
 -9.7461117e+000   3.0784239e-011   3.8102834e-011   7.3185944e-012
 -9.6896927e+000   4.1459379e-011   4.9310668e-011   7.8512892e-012
 -9.5976692e+000   6.2734307e-011   8.5711215e-011   2.2976908e-011
 -9.4953474e+000   9.4474100e-011   1.1907393e-010   2.4599830e-011
 -9.3608727e+000   1.4850220e-010   1.7605026e-010   2.7548067e-011
 -9.2556284e+000   2.0177222e-010   2.3208999e-010   3.0317777e-011
 -9.1592318e+000   2.5797562e-010   3.2712325e-010   6.9147638e-011
 -9.0687174e+000   3.1596363e-010   3.8812115e-010   7.2157520e-011
 -8.9658984e+000   3.8711878e-010   4.6280850e-010   7.5689723e-011
 -8.8556699e+000   4.6821488e-010   5.4767373e-010   7.9458851e-011
 -8.7858914e+000   5.2177252e-010   6.0341152e-010   8.1639006e-011
 -8.6986682e+000   5.8937597e-010   6.7360175e-010   8.4225778e-011
 -8.5416665e+000   7.1291038e-010   8.0212030e-010   8.9209920e-011
 -8.4718880e+000   7.6779218e-010   8.5944054e-010   9.1648354e-011
 -8.3846648e+000   8.3616701e-010   9.3079164e-010   9.4624628e-011
 -8.2590635e+000   9.3368462e-010   1.0334049e-009   9.9720249e-011
 -8.1892849e+000   9.8739845e-010   1.0900056e-009   1.0260716e-010
 -8.0322832e+000   1.1065531e-009   1.2160463e-009   1.0949324e-010
 -7.9450600e+000   1.1716530e-009   1.2853134e-009   1.1366034e-010
 -7.8752815e+000   1.2230794e-009   1.3405245e-009   1.1744512e-010
 -7.7880583e+000   1.2866883e-009   1.4088427e-009   1.2215436e-010
 -7.6310566e+000   1.3990493e-009   1.5305867e-009   1.3153735e-010
 -7.5220277e+000   1.4755665e-009   1.6135579e-009   1.3799145e-010
 -7.4348045e+000   1.5354766e-009   1.6795492e-009   1.4407259e-010
 -7.3650260e+000   1.5826021e-009   1.7320574e-009   1.4945532e-010
 -7.2778028e+000   1.6409051e-009   1.7968765e-009   1.5597143e-010
 -7.1208011e+000   1.7434903e-009   1.9120537e-009   1.6856335e-010
 -7.0117721e+000   1.8134035e-009   1.9903026e-009   1.7689916e-010
 -6.9245490e+000   1.8677117e-009   2.0524247e-009   1.8471307e-010
 -6.8547704e+000   1.9100734e-009   2.1017674e-009   1.9169393e-010
 -6.7675473e+000   1.9627464e-009   2.1625697e-009   1.9982330e-010
 -6.6585183e+000   2.0275452e-009   2.2372586e-009   2.0971342e-010
 -6.5712951e+000   2.0775014e-009   2.2964732e-009   2.1897183e-010
 -6.4142934e+000   2.1652823e-009   2.4012933e-009   2.3601095e-010
 -6.3052645e+000   2.2249759e-009   2.4722261e-009   2.4725019e-010
 -6.2180413e+000   2.2707596e-009   2.5283895e-009   2.5762990e-010
 -6.1482627e+000   2.3063618e-009   2.5728918e-009   2.6653001e-010
 -6.0610396e+000   2.3505728e-009   2.6276159e-009   2.7704312e-010
 -5.9520106e+000   2.4044758e-009   2.6946397e-009   2.9016397e-010
 -5.8647874e+000   2.4454382e-009   2.7476148e-009   3.0217665e-010
 -5.7557585e+000   2.4959613e-009   2.8123956e-009   3.1643428e-010
 -5.6194723e+000   2.5574603e-009   2.8912372e-009   3.3377683e-010
 -5.5104433e+000   2.6030861e-009   2.9532846e-009   3.5019847e-010
 -5.4232201e+000   2.6375515e-009   3.0022005e-009   3.6464896e-010
 -5.3141912e+000   2.6806925e-009   3.0619083e-009   3.8121579e-010
 -5.1779050e+000   2.7335773e-009   3.1344287e-009   4.0085137e-010
 -5.0688760e+000   2.7721338e-009   3.1913808e-009   4.1924696e-010
 -4.9816528e+000   2.8007993e-009   3.2361755e-009   4.3537620e-010
 -4.8726239e+000   2.8370831e-009   3.2907420e-009   4.5365894e-010
 -4.7363377e+000   2.8815519e-009   3.3568474e-009   4.7529552e-010
 -4.6273087e+000   2.9136352e-009   3.4086338e-009   4.9499859e-010
 -4.5400855e+000   2.9373917e-009   3.4493147e-009   5.1192301e-010
 -4.4310566e+000   2.9677642e-009   3.4987750e-009   5.3101079e-010
 -4.2947704e+000   3.0042208e-009   3.5585789e-009   5.5435812e-010
 -4.1857414e+000   3.0292181e-009   3.6053032e-009   5.7608517e-010
 -4.0494552e+000   3.0600193e-009   3.6616575e-009   6.0163816e-010
 -3.9404263e+000   3.0813811e-009   3.7056824e-009   6.2430130e-010
 -3.8041400e+000   3.1084763e-009   3.7587218e-009   6.5024550e-010
 -3.6661214e+000   3.1332627e-009   3.8107240e-009   6.7746128e-010
 -3.5557065e+000   3.1486941e-009   3.8512397e-009   7.0254556e-010
 -3.4177249e+000   3.1690721e-009   3.8999957e-009   7.3092358e-010
 -3.2798099e+000   3.1872624e-009   3.9471915e-009   7.5992906e-010
 -3.1694779e+000   3.1975875e-009   3.9839138e-009   7.8632634e-010
 -3.0315932e+000   3.2118267e-009   4.0280706e-009   8.1624385e-010
 -2.8937630e+000   3.2240150e-009   4.0707616e-009   8.4674665e-010
 -2.7834989e+000   3.2300730e-009   4.1039568e-009   8.7388375e-010
 -2.6457000e+000   3.2385421e-009   4.1438822e-009   9.0534002e-010
 -2.5079435e+000   3.2446676e-009   4.1824501e-009   9.3778241e-010
 -2.3702020e+000   3.2479196e-009   4.2195850e-009   9.7166538e-010
 -2.2324952e+000   3.2495199e-009   4.2554212e-009   1.0059013e-009
 -2.0948083e+000   3.2487841e-009   4.2899456e-009   1.0411615e-009
 -1.9571442e+000   3.2462477e-009   4.3232301e-009   1.0769824e-009
 -1.8194993e+000   3.2416708e-009   4.3552839e-009   1.1136131e-009
 -1.6818691e+000   3.2348497e-009   4.3861345e-009   1.1512848e-009
 -1.5442519e+000   3.2257017e-009   4.4157890e-009   1.1900873e-009
 -1.4066458e+000   3.2143685e-009   4.4443166e-009   1.2299481e-009
 -1.2690501e+000   3.2008754e-009   4.4717439e-009   1.2708685e-009
 -1.1314632e+000   3.1852338e-009   4.4981191e-009   1.3128853e-009
 -1.0000000e+000   3.1678100e-009   4.5224000e-009   1.3545900e-009
 -8.6242384e-001   3.1486740e-009   4.5467914e-009   1.3981174e-009
 -7.2485312e-001   3.1280058e-009   4.5702153e-009   1.4422095e-009
 -6.1090113e-001   3.1077771e-009   4.5889836e-009   1.4812065e-009
 -5.5197723e-001   3.0942946e-009   4.5985431e-009   1.5042484e-009
 -4.7929975e-001   3.0774058e-009   4.6101426e-009   1.5327367e-009
 -3.9522845e-001   3.0592547e-009   4.6232548e-009   1.5640002e-009
 -2.8038613e-001   3.0374729e-009   4.6406180e-009   1.6031451e-009
 -1.8326544e-001   3.0216016e-009   4.6547953e-009   1.6331936e-009
 -9.7381402e-002   3.0083169e-009   4.6669549e-009   1.6586380e-009
  8.4850090e-003   2.9918152e-009   4.6814650e-009   1.6896498e-009
  1.0198121e-001   2.9764047e-009   4.6938434e-009   1.7174387e-009
  2.0949485e-001   2.9540340e-009   4.7075923e-009   1.7535583e-009
  3.0644459e-001   2.9195667e-009   4.7318791e-009   1.8123124e-009
  4.0500563e-001   2.8626072e-009   4.7936537e-009   1.9310465e-009
  5.0550748e-001   2.7916926e-009   4.8910969e-009   2.0994043e-009
  6.0457224e-001   2.8046255e-009   5.0279633e-009   2.2233378e-009
  7.0371104e-001   2.8728986e-009   5.1856287e-009   2.3127301e-009
  8.0281974e-001   2.9620250e-009   5.3564945e-009   2.3944695e-009
  9.0186049e-001   3.0650877e-009   5.5456910e-009   2.4806033e-009
  1.0009607e+000   3.1883828e-009   5.7594509e-009   2.5710682e-009
  1.1000318e+000   3.3425217e-009   6.0032053e-009   2.6606836e-009
  1.2081731e+000   3.5532825e-009   6.3170842e-009   2.7638017e-009
  1.3073389e+000   3.7957295e-009   6.6624115e-009   2.8666820e-009
  1.4065533e+000   4.1041938e-009   7.0815548e-009   2.9773610e-009
  1.5050542e+000   4.4954501e-009   7.5949808e-009   3.0995308e-009
  1.6035503e+000   4.9744958e-009   8.2119091e-009   3.2374133e-009
  1.7006194e+000   5.5453674e-009   8.9410593e-009   3.3956919e-009
  1.8031166e+000   6.2739854e-009   9.8521966e-009   3.5782113e-009
  1.9019669e+000   7.0990842e-009   1.0873309e-008   3.7742248e-009
  2.0071318e+000   8.1417887e-009   1.2146737e-008   4.0049486e-009
  2.1020637e+000   9.2986529e-009   1.3535575e-008   4.2369221e-009
  2.2082206e+000   1.0899617e-008   1.5438766e-008   4.5391490e-009
  2.3071171e+000   1.2669628e-008   1.7531579e-008   4.8619507e-009
  2.4018661e+000   1.4610070e-008   1.9824065e-008   5.2139946e-009
  2.5013582e+000   1.6898238e-008   2.2542344e-008   5.6441061e-009
  2.6007823e+000   1.9447661e-008   2.5579368e-008   6.1317066e-009
  2.7002026e+000   2.2239042e-008   2.8937584e-008   6.6985412e-009
  2.8068691e+000   2.5498185e-008   3.2910847e-008   7.4126624e-009
  2.9065222e+000   2.8806408e-008   3.6992967e-008   8.1865597e-009
  3.0061533e+000   3.2389968e-008   4.1467921e-008   9.0779538e-009
  3.1058535e+000   3.6274035e-008   4.6379027e-008   1.0104992e-008
  3.2035168e+000   4.0343157e-008   5.1610802e-008   1.1267645e-008
  3.3031252e+000   4.4763783e-008   5.7380025e-008   1.2616242e-008
  3.4028879e+000   4.9474448e-008   6.3619577e-008   1.4145129e-008
  3.5027228e+000   5.4540345e-008   7.0362565e-008   1.5822220e-008
  3.6096767e+000   6.0469817e-008   7.8171646e-008   1.7701829e-008
  3.7032260e+000   6.6122490e-008   8.5517424e-008   1.9394934e-008
  3.8114232e+000   7.3163336e-008   9.4599682e-008   2.1436346e-008
  3.9105866e+000   8.0073883e-008   1.0347324e-007   2.3399361e-008
  4.0092454e+000   8.7393514e-008   1.1284712e-007   2.5453602e-008
  4.1115646e+000   9.5523760e-008   1.2318279e-007   2.7659026e-008
  4.2025583e+000   1.0327536e-007   1.3288807e-007   2.9612711e-008
  4.3050729e+000   1.1257895e-007   1.4436421e-007   3.1785262e-008
  4.4022792e+000   1.2188897e-007   1.5573206e-007   3.3843093e-008
  4.5031333e+000   1.3206103e-007   1.6798356e-007   3.5922528e-008
  4.6133486e+000   1.4363567e-007   1.8183955e-007   3.8203875e-008
  4.7056011e+000   1.5357716e-007   1.9374305e-007   4.0165895e-008
  4.8086353e+000   1.6486030e-007   2.0728031e-007   4.2420007e-008
  4.9059724e+000   1.7562013e-007   2.2024231e-007   4.4622174e-008
  5.0117020e+000   1.8731799e-007   2.3443973e-007   4.7121742e-008
  5.1035024e+000   1.9736696e-007   2.4681142e-007   4.9444460e-008
  5.2102029e+000   2.0886314e-007   2.6113591e-007   5.2272762e-008
  5.3030672e+000   2.1859407e-007   2.7345538e-007   5.4861317e-008
  5.4015704e+000   2.2858320e-007   2.8629974e-007   5.7716533e-008
  5.5103464e+000   2.3909780e-007   3.0018225e-007   6.1084446e-008
  5.6134598e+000   2.4856008e-007   3.1298583e-007   6.4425750e-008
  5.7072965e+000   2.5670832e-007   3.2430974e-007   6.7601427e-008
  5.8146322e+000   2.6550550e-007   3.3687499e-007   7.1369493e-008
  5.9246291e+000   2.7392836e-007   3.4934841e-007   7.5420050e-008
  6.0081469e+000   2.7998358e-007   3.5855752e-007   7.8573937e-008
  6.1223854e+000   2.8782040e-007   3.7080516e-007   8.2984769e-008
  6.2055488e+000   2.9321763e-007   3.7947902e-007   8.6261391e-008
  6.3210338e+000   3.0036315e-007   3.9118297e-007   9.0819823e-008
  6.4073876e+000   3.0541482e-007   3.9967540e-007   9.4260586e-008
  6.5243367e+000   3.1190641e-007   4.1081130e-007   9.8904889e-008
  6.6124033e+000   3.1651943e-007   4.1890914e-007   1.0238971e-007
  6.7050639e+000   3.2113353e-007   4.2714857e-007   1.0601503e-007
  6.8020622e+000   3.2566635e-007   4.3546118e-007   1.0979483e-007
  6.9061734e+000   3.3018515e-007   4.4401993e-007   1.1383478e-007
  7.0310784e+000   3.3509464e-007   4.5381629e-007   1.1872165e-007
  7.1172558e+000   3.3813513e-007   4.6027019e-007   1.2213506e-007
  7.2168016e+000   3.4145954e-007   4.6740850e-007   1.2594896e-007
  7.3103298e+000   3.4418887e-007   4.7382698e-007   1.2963811e-007
  7.4268803e+000   3.4715606e-007   4.8144102e-007   1.3428496e-007
  7.5146529e+000   3.4908378e-007   4.8689226e-007   1.3780848e-007
  7.6312033e+000   3.5131236e-007   4.9377522e-007   1.4246286e-007
  7.7117814e+000   3.5251462e-007   4.9830320e-007   1.4578858e-007
  7.8125041e+000   3.5380592e-007   5.0368942e-007   1.4988349e-007
  7.9290545e+000   3.5481769e-007   5.0958244e-007   1.5476475e-007
  8.0047283e+000   3.5529172e-007   5.1320425e-007   1.5791253e-007
  8.1258064e+000   3.5563817e-007   5.1871695e-007   1.6307878e-007
  8.2014802e+000   3.5573282e-007   5.2197146e-007   1.6623864e-007
  8.3104504e+000   3.5559730e-007   5.2644359e-007   1.7084629e-007
  8.4281652e+000   3.5538927e-007   5.3095774e-007   1.7556847e-007
  8.5208581e+000   3.5505874e-007   5.3429956e-007   1.7924082e-007
  8.6138296e+000   3.5454620e-007   5.3747851e-007   1.8293231e-007
  8.7068498e+000   3.5382349e-007   5.4049294e-007   1.8666945e-007
  8.8461905e+000   3.5240815e-007   5.4471200e-007   1.9230385e-007
  8.9390577e+000   3.5127155e-007   5.4733548e-007   1.9606394e-007
  9.0318555e+000   3.4994972e-007   5.4981348e-007   1.9986376e-007
  9.1246477e+000   3.4851480e-007   5.5215387e-007   2.0363907e-007
  9.2174113e+000   3.4698464e-007   5.5436219e-007   2.0737756e-007
  9.3101776e+000   3.4531552e-007   5.5644482e-007   2.1112930e-007
  9.4421810e+000   3.4272634e-007   5.5920571e-007   2.1647937e-007
  9.5349440e+000   3.4080860e-007   5.6100799e-007   2.2019939e-007
  9.6277452e+000   3.3877155e-007   5.6270487e-007   2.2393331e-007
  9.7206788e+000   3.3664312e-007   5.6430296e-007   2.2765984e-007
  9.8138025e+000   3.3443545e-007   5.6580754e-007   2.3137209e-007
  9.9071938e+000   3.3212681e-007   5.6722491e-007   2.3509810e-007
  1.0000939e+001   3.2969113e-007   5.6856029e-007   2.3886915e-007
  1.0142308e+001   3.2584626e-007   5.7041945e-007   2.4457319e-007
  1.0236678e+001   3.2320957e-007   5.7156464e-007   2.4835507e-007
  1.0322434e+001   3.2072870e-007   5.7254486e-007   2.5181615e-007
  1.0418044e+001   3.1798258e-007   5.7357136e-007   2.5558878e-007
  1.0510852e+001   3.1521598e-007   5.7450616e-007   2.5929018e-007
  1.0607738e+001   3.1228327e-007   5.7541986e-007   2.6313660e-007
  1.0705227e+001   3.0927673e-007   5.7627979e-007   2.6700306e-007
  1.0801502e+001   3.0625409e-007   5.7707449e-007   2.7082040e-007
  1.0947321e+001   3.0158800e-007   5.7818189e-007   2.7659389e-007
  1.1044803e+001   2.9840691e-007   5.7886215e-007   2.8045524e-007
  1.1142281e+001   2.9519314e-007   5.7949762e-007   2.8430448e-007
  1.1240613e+001   2.9192422e-007   5.8009598e-007   2.8817176e-007
  1.1337113e+001   2.8868158e-007   5.8064449e-007   2.9196290e-007
  1.1434865e+001   2.8538114e-007   5.8116348e-007   2.9578234e-007
  1.1532606e+001   2.8205850e-007   5.8164798e-007   2.9958949e-007
  1.1630122e+001   2.7873372e-007   5.8209918e-007   3.0336547e-007
  1.1727176e+001   2.7543393e-007   5.8251840e-007   3.0708447e-007
  1.1824941e+001   2.7212389e-007   5.8291232e-007   3.1078843e-007
  1.1922919e+001   2.6880609e-007   5.8328043e-007   3.1447434e-007
  1.2020383e+001   2.6550468e-007   5.8362184e-007   3.1811716e-007
  1.2118504e+001   2.6218938e-007   5.8394225e-007   3.2175287e-007
  1.2216765e+001   2.5887322e-007   5.8424131e-007   3.2536809e-007
  1.2315172e+001   2.5555322e-007   5.8452037e-007   3.2896715e-007
  1.2413506e+001   2.5223971e-007   5.8478011e-007   3.3254041e-007
  1.2511960e+001   2.4892711e-007   5.8502242e-007   3.3609531e-007
  1.2608573e+001   2.4567311e-007   5.8524410e-007   3.3957100e-007
  1.2706674e+001   2.4239049e-007   5.8545391e-007   3.4306342e-007
  1.2805660e+001   2.3910059e-007   5.8565100e-007   3.4655041e-007
  1.2903605e+001   2.3586670e-007   5.8583265e-007   3.4996595e-007
  1.3002381e+001   2.3262992e-007   5.8600333e-007   3.5337341e-007
  1.3100113e+001   2.2945120e-007   5.8616072e-007   3.5670952e-007
  1.3247735e+001   2.2471300e-007   5.8637835e-007   3.6166535e-007
  1.3346118e+001   2.2159235e-007   5.8651105e-007   3.6491870e-007
  1.3444476e+001   2.1849703e-007   5.8663467e-007   3.6813764e-007
  1.3542898e+001   2.1542108e-007   5.8675002e-007   3.7132894e-007
  1.3641358e+001   2.1236452e-007   5.8685766e-007   3.7449313e-007
  1.3739794e+001   2.0932820e-007   5.8695797e-007   3.7762977e-007
  1.3838218e+001   2.0632044e-007   5.8705148e-007   3.8073103e-007
  1.3936653e+001   2.0334167e-007   5.8713876e-007   3.8379709e-007
  1.4035096e+001   2.0039147e-007   5.8722024e-007   3.8682877e-007
  1.4133554e+001   1.9747281e-007   5.8729632e-007   3.8982352e-007
  1.4232032e+001   1.9458287e-007   5.8736741e-007   3.9278454e-007
  1.4330545e+001   1.9172863e-007   5.8743385e-007   3.9570522e-007
  1.4428799e+001   1.8891785e-007   5.8749580e-007   3.9857795e-007
  1.4527385e+001   1.8613499e-007   5.8755396e-007   4.0141897e-007
  1.4626015e+001   1.8338813e-007   5.8760841e-007   4.0422028e-007
  1.4724689e+001   1.8067904e-007   5.8765944e-007   4.0698040e-007
  1.4823385e+001   1.7800743e-007   5.8770728e-007   4.0969985e-007
  1.4922120e+001   1.7537023e-007   5.8775216e-007   4.1238193e-007
  1.5020894e+001   1.7276851e-007   5.8779427e-007   4.1502576e-007
  1.5119696e+001   1.7019995e-007   5.8783380e-007   4.1763385e-007
  1.5208629e+001   1.6789068e-007   5.8786736e-007   4.1997668e-007
  1.5337080e+001   1.6459381e-007   5.8791259e-007   4.2331878e-007
  1.5426008e+001   1.6235813e-007   5.8794179e-007   4.2558365e-007
  1.5514935e+001   1.6015338e-007   5.8796938e-007   4.2781600e-007
  1.5603863e+001   1.5797677e-007   5.8799547e-007   4.3001870e-007
  1.5702820e+001   1.5561629e-007   5.8802278e-007   4.3240649e-007
  1.5801954e+001   1.5327485e-007   5.8804848e-007   4.3477363e-007
  1.5901088e+001   1.5096203e-007   5.8807260e-007   4.3711057e-007
  1.6000279e+001   1.4867852e-007   5.8809525e-007   4.3941673e-007
  1.6149125e+001   1.4531285e-007   5.8812662e-007   4.4281377e-007
  1.6248366e+001   1.4310714e-007   5.8814592e-007   4.4503877e-007
  1.6347631e+001   1.4092905e-007   5.8816399e-007   4.4723494e-007
  1.6446929e+001   1.3877605e-007   5.8818092e-007   4.4940487e-007
  1.6546268e+001   1.3664739e-007   5.8819676e-007   4.5154936e-007
  1.6645636e+001   1.3454159e-007   5.8821158e-007   4.5366999e-007
  1.6745042e+001   1.3246200e-007   5.8822544e-007   4.5576343e-007
  1.6844452e+001   1.3040746e-007   5.8823838e-007   4.5783092e-007
  1.6943889e+001   1.2837956e-007   5.8825046e-007   4.5987090e-007
  1.7043364e+001   1.2637764e-007   5.8826174e-007   4.6188410e-007
  1.7142863e+001   1.2440292e-007   5.8827225e-007   4.6386933e-007
  1.7242399e+001   1.2245804e-007   5.8828205e-007   4.6582401e-007
  1.7341963e+001   1.2054446e-007   5.8829117e-007   4.6774671e-007
  1.7441559e+001   1.1866163e-007   5.8829966e-007   4.6963803e-007
  1.7541174e+001   1.1681028e-007   5.8830756e-007   4.7149727e-007
  1.7640840e+001   1.1499001e-007   5.8831490e-007   4.7332489e-007
  1.7740547e+001   1.1320557e-007   5.8832171e-007   4.7511614e-007
  1.7840266e+001   1.1145554e-007   5.8832804e-007   4.7687250e-007
  1.7940017e+001   1.0973771e-007   5.8833391e-007   4.7859619e-007
  1.8039775e+001   1.0805280e-007   5.8833934e-007   4.8028654e-007
  1.8139606e+001   1.0639624e-007   5.8834438e-007   4.8194814e-007
  1.8239463e+001   1.0477136e-007   5.8834905e-007   4.8357769e-007
  1.8339349e+001   1.0317953e-007   5.8835337e-007   4.8517384e-007
  1.8439272e+001   1.0162511e-007   5.8835736e-007   4.8673225e-007
  1.8539239e+001   1.0010796e-007   5.8836104e-007   4.8825309e-007
  1.8639229e+001   9.8627414e-008   5.8836444e-007   4.8973703e-007
  1.8739243e+001   9.7181944e-008   5.8836758e-007   4.9118564e-007
  1.8839316e+001   9.5769350e-008   5.8837047e-007   4.9260112e-007
  1.8939441e+001   9.4387526e-008   5.8837313e-007   4.9398561e-007
  1.9039553e+001   9.3037207e-008   5.8837558e-007   4.9533838e-007
  1.9139718e+001   9.1716912e-008   5.8837784e-007   4.9666092e-007
  1.9239925e+001   9.0423189e-008   5.8837991e-007   4.9795672e-007
  1.9340163e+001   8.9156618e-008   5.8838181e-007   4.9922520e-007
  1.9440430e+001   8.7918458e-008   5.8838356e-007   5.0046511e-007
  1.9540724e+001   8.6709073e-008   5.8838517e-007   5.0167609e-007
  1.9637598e+001   8.5561681e-008   5.8838659e-007   5.0282491e-007
  1.9731194e+001   8.4473862e-008   5.8838786e-007   5.0391399e-007
  1.9824966e+001   8.3406336e-008   5.8838902e-007   5.0498269e-007
  1.9918857e+001   8.2359234e-008   5.8839010e-007   5.0603086e-007
  2.0003466e+001   8.1421611e-008   5.8839099e-007   5.0696938e-007
  2.0144705e+001   7.9914925e-008   5.8839234e-007   5.0847742e-007
  2.0229535e+001   7.9021026e-008   5.8839308e-007   5.0937205e-007
  2.0314365e+001   7.8142508e-008   5.8839376e-007   5.1025125e-007
  2.0446800e+001   7.6805117e-008   5.8839471e-007   5.1158960e-007
  2.0531937e+001   7.5962373e-008   5.8839527e-007   5.1243290e-007
  2.0617074e+001   7.5133744e-008   5.8839579e-007   5.1326204e-007
  2.0726156e+001   7.4059657e-008   5.8839661e-007   5.1433695e-007
  2.0820592e+001   7.3192814e-008   5.8839708e-007   5.1520427e-007
  2.0917191e+001   7.2316610e-008   5.8839753e-007   5.1608092e-007
  2.1013916e+001   7.1451944e-008   5.8839793e-007   5.1694598e-007
  2.1110740e+001   7.0599243e-008   5.8839830e-007   5.1779905e-007
  2.1207696e+001   6.9758095e-008   5.8839863e-007   5.1864054e-007
  2.1304757e+001   6.8929852e-008   5.8839894e-007   5.1946909e-007
  2.1403821e+001   6.8099921e-008   5.8839923e-007   5.2029931e-007
  2.1504870e+001   6.7268371e-008   5.8839949e-007   5.2113112e-007
  2.1646373e+001   6.6111120e-008   5.8839982e-007   5.2228870e-007
  2.1747542e+001   6.5306892e-008   5.8840003e-007   5.2309313e-007
  2.1818383e+001   6.4736678e-008   5.8840024e-007   5.2366356e-007
  2.1914840e+001   6.3968197e-008   5.8840040e-007   5.2443221e-007
  2.2014895e+001   6.3217234e-008   5.8840056e-007   5.2518333e-007
  2.2116250e+001   6.2464496e-008   5.8840071e-007   5.2593621e-007
  2.2217631e+001   6.1722035e-008   5.8840084e-007   5.2667881e-007
  2.2319060e+001   6.0987388e-008   5.8840096e-007   5.2741357e-007
  2.2420517e+001   6.0261075e-008   5.8840107e-007   5.2813999e-007
  2.2522046e+001   5.9544805e-008   5.8840117e-007   5.2885636e-007
  2.2623632e+001   5.8837758e-008   5.8840125e-007   5.2956350e-007
  2.2725247e+001   5.8138736e-008   5.8840133e-007   5.3026260e-007
  2.2826897e+001   5.7448715e-008   5.8840141e-007   5.3095269e-007
  2.2928587e+001   5.6767562e-008   5.8840147e-007   5.3163391e-007
  2.3030343e+001   5.6094302e-008   5.8840153e-007   5.3230723e-007
  2.3121942e+001   5.5491009e-008   5.8840158e-007   5.3291058e-007
  2.3213541e+001   5.4896072e-008   5.8840163e-007   5.3350556e-007
  2.3315446e+001   5.4248892e-008   5.8840168e-007   5.3415278e-007
  2.3417380e+001   5.3609819e-008   5.8840172e-007   5.3479190e-007
  2.3519356e+001   5.2978664e-008   5.8840176e-007   5.3542309e-007
  2.3621379e+001   5.2355362e-008   5.8840179e-007   5.3604643e-007
  2.3723444e+001   5.1739530e-008   5.8840182e-007   5.3666229e-007
  2.3825578e+001   5.1130347e-008   5.8840185e-007   5.3727150e-007
  2.3927763e+001   5.0527802e-008   5.8840188e-007   5.3787408e-007
  2.4030005e+001   4.9931845e-008   5.8840190e-007   5.3847006e-007
  2.4132289e+001   4.9342842e-008   5.8840192e-007   5.3905908e-007
  2.4234624e+001   4.8760693e-008   5.8840195e-007   5.3964125e-007
  2.4336999e+001   4.8183939e-008   5.8840196e-007   5.4021803e-007
  2.4439412e+001   4.7613348e-008   5.8840198e-007   5.4078863e-007
  2.4541849e+001   4.7049941e-008   5.8840200e-007   5.4135206e-007
  2.4644328e+001   4.6492941e-008   5.8840201e-007   5.4190907e-007
  2.4746821e+001   4.5943279e-008   5.8840203e-007   5.4245875e-007
  2.4849356e+001   4.5399725e-008   5.8840204e-007   5.4300231e-007
  2.4900645e+001   4.5130349e-008   5.8840204e-007   5.4327170e-007
  2.5003281e+001   4.4596489e-008   5.8840206e-007   5.4380557e-007
  2.5105940e+001   4.4069797e-008   5.8840207e-007   5.4433227e-007
  2.5208659e+001   4.3549506e-008   5.8840208e-007   5.4485257e-007
  2.5311440e+001   4.3035969e-008   5.8840209e-007   5.4536612e-007
  2.5414279e+001   4.2528217e-008   5.8840209e-007   5.4587388e-007
  2.5517169e+001   4.2026895e-008   5.8840210e-007   5.4637521e-007
  2.5620122e+001   4.1531603e-008   5.8840211e-007   5.4687051e-007
  2.5723148e+001   4.1042831e-008   5.8840212e-007   5.4735929e-007
  2.5826231e+001   4.0560349e-008   5.8840212e-007   5.4784177e-007
  2.5929385e+001   4.0082603e-008   5.8840213e-007   5.4831953e-007
  2.6032631e+001   3.9611136e-008   5.8840214e-007   5.4879100e-007
  2.6135949e+001   3.9145657e-008   5.8840214e-007   5.4925648e-007
  2.6239345e+001   3.8685906e-008   5.8840215e-007   5.4971624e-007
  2.6342843e+001   3.8231968e-008   5.8840215e-007   5.5017018e-007
  2.6446579e+001   3.7781827e-008   5.8840216e-007   5.5062033e-007
  2.6550368e+001   3.7337541e-008   5.8840216e-007   5.5106462e-007
  2.6602290e+001   3.7117523e-008   5.8840216e-007   5.5128464e-007
  2.6706190e+001   3.6681438e-008   5.8840217e-007   5.5172073e-007
  2.6810199e+001   3.6250294e-008   5.8840217e-007   5.5215188e-007
  2.6914394e+001   3.5823218e-008   5.8840218e-007   5.5257896e-007
  2.7018685e+001   3.5400643e-008   5.8840218e-007   5.5300154e-007
  2.7122960e+001   3.4984513e-008   5.8840218e-007   5.5341767e-007
  2.7227220e+001   3.4574217e-008   5.8840219e-007   5.5382797e-007
  2.7331468e+001   3.4169616e-008   5.8840219e-007   5.5423257e-007
  2.7435695e+001   3.3770585e-008   5.8840219e-007   5.5463161e-007
  2.7539912e+001   3.3376873e-008   5.8840220e-007   5.5502532e-007
  2.7644120e+001   3.2988267e-008   5.8840220e-007   5.5541393e-007
  2.7748326e+001   3.2604244e-008   5.8840220e-007   5.5579796e-007
  2.7800428e+001   3.2414026e-008   5.8840220e-007   5.5598818e-007
  2.7904633e+001   3.2037355e-008   5.8840221e-007   5.5636485e-007
  2.8008846e+001   3.1664814e-008   5.8840221e-007   5.5673739e-007
  2.8113062e+001   3.1297238e-008   5.8840221e-007   5.5710497e-007
  2.8217295e+001   3.0934401e-008   5.8840221e-007   5.5746781e-007
  2.8321554e+001   3.0576291e-008   5.8840222e-007   5.5782592e-007
  2.8425831e+001   3.0222686e-008   5.8840222e-007   5.5817953e-007
  2.8530140e+001   2.9872970e-008   5.8840222e-007   5.5852925e-007
  2.8634492e+001   2.9527500e-008   5.8840222e-007   5.5887472e-007
  2.8738894e+001   2.9186365e-008   5.8840222e-007   5.5921586e-007
  2.8843359e+001   2.8849590e-008   5.8840223e-007   5.5955264e-007
  2.8947905e+001   2.8516717e-008   5.8840223e-007   5.5988551e-007
  2.9000206e+001   2.8351507e-008   5.8840223e-007   5.6005072e-007
  2.9104890e+001   2.8024321e-008   5.8840223e-007   5.6037791e-007
  2.9209690e+001   2.7700657e-008   5.8840223e-007   5.6070158e-007
  2.9314629e+001   2.7380764e-008   5.8840223e-007   5.6102147e-007
  2.9419708e+001   2.7063497e-008   5.8840224e-007   5.6133874e-007
  2.9524940e+001   2.6749811e-008   5.8840224e-007   5.6165243e-007
  2.9630336e+001   2.6439564e-008   5.8840224e-007   5.6196268e-007
  2.9735905e+001   2.6132918e-008   5.8840224e-007   5.6226932e-007
  2.9841650e+001   2.5829455e-008   5.8840224e-007   5.6257279e-007
  2.9947576e+001   2.5529138e-008   5.8840225e-007   5.6287311e-007
  3.0000615e+001   2.5380236e-008   5.8840225e-007   5.6302201e-007
  3.0101566e+001   2.5097930e-008   5.8840225e-007   5.6330432e-007
  3.0207970e+001   2.4805800e-008   5.8840225e-007   5.6359645e-007
  3.0314502e+001   2.4516766e-008   5.8840225e-007   5.6388549e-007
  3.0420802e+001   2.4231583e-008   5.8840225e-007   5.6417067e-007
  3.0526805e+001   2.3950408e-008   5.8840225e-007   5.6445185e-007
  3.0632468e+001   2.3673619e-008   5.8840226e-007   5.6472864e-007
  3.0737836e+001   2.3400900e-008   5.8840226e-007   5.6500136e-007
  3.0842932e+001   2.3131917e-008   5.8840226e-007   5.6527034e-007
  3.0947753e+001   2.2867046e-008   5.8840226e-007   5.6553521e-007
  3.1000066e+001   2.2735593e-008   5.8840226e-007   5.6566667e-007
  3.1104528e+001   2.2475694e-008   5.8840226e-007   5.6592657e-007
  3.1208735e+001   2.2219454e-008   5.8840226e-007   5.6618281e-007
  3.1312744e+001   2.1966573e-008   5.8840227e-007   5.6643569e-007
  3.1416567e+001   2.1716898e-008   5.8840227e-007   5.6668537e-007
  3.1520224e+001   2.1470462e-008   5.8840227e-007   5.6693181e-007
  3.1623801e+001   2.1226984e-008   5.8840227e-007   5.6717529e-007
  3.1726266e+001   2.0988677e-008   5.8840227e-007   5.6741359e-007
  3.1823919e+001   2.0763532e-008   5.8840227e-007   5.6763874e-007
  3.1927148e+001   2.0529778e-008   5.8840227e-007   5.6787250e-007
  3.2030278e+001   2.0298657e-008   5.8840228e-007   5.6810362e-007
  3.2133308e+001   2.0070016e-008   5.8840228e-007   5.6833226e-007
  3.2236270e+001   1.9844162e-008   5.8840228e-007   5.6855812e-007
  3.2339209e+001   1.9620892e-008   5.8840228e-007   5.6878139e-007
  3.2442134e+001   1.9400369e-008   5.8840228e-007   5.6900191e-007
  3.2544999e+001   1.9182742e-008   5.8840228e-007   5.6921954e-007
  3.2647831e+001   1.8967140e-008   5.8840228e-007   5.6943514e-007
  3.2745152e+001   1.8764665e-008   5.8840228e-007   5.6963762e-007
  3.2837605e+001   1.8573853e-008   5.8840229e-007   5.6982843e-007
  3.2940359e+001   1.8366491e-008   5.8840229e-007   5.7003580e-007
  3.3043067e+001   1.8161387e-008   5.8840229e-007   5.7024090e-007
  3.3145748e+001   1.7958500e-008   5.8840229e-007   5.7044379e-007
  3.3248407e+001   1.7757891e-008   5.8840229e-007   5.7064440e-007
  3.3351050e+001   1.7559369e-008   5.8840229e-007   5.7084292e-007
  3.3402358e+001   1.7461070e-008   5.8840229e-007   5.7094122e-007
  3.3505022e+001   1.7265995e-008   5.8840229e-007   5.7113630e-007
  3.3607731e+001   1.7072925e-008   5.8840229e-007   5.7132937e-007
  3.3739085e+001   1.6825832e-008   5.8840230e-007   5.7157646e-007
  3.3826831e+001   1.6663187e-008   5.8840230e-007   5.7173911e-007
  3.3914691e+001   1.6502328e-008   5.8840230e-007   5.7189997e-007
  3.4002655e+001   1.6343212e-008   5.8840230e-007   5.7205909e-007
  3.4134792e+001   1.6107086e-008   5.8840230e-007   5.7229521e-007
  3.4223005e+001   1.5951437e-008   5.8840230e-007   5.7245086e-007
  3.4311312e+001   1.5797107e-008   5.8840230e-007   5.7260519e-007
  3.4443944e+001   1.5568108e-008   5.8840230e-007   5.7283419e-007
  3.4531771e+001   1.5418205e-008   5.8840230e-007   5.7298410e-007
  3.4619018e+001   1.5270660e-008   5.8840230e-007   5.7313164e-007
  3.4706377e+001   1.5124445e-008   5.8840231e-007   5.7327786e-007
  3.4837601e+001   1.4907245e-008   5.8840231e-007   5.7349506e-007
  3.4925204e+001   1.4763949e-008   5.8840231e-007   5.7363836e-007
  3.5012896e+001   1.4621690e-008   5.8840231e-007   5.7378062e-007
  3.5100670e+001   1.4480828e-008   5.8840231e-007   5.7392148e-007
  3.5232479e+001   1.4271546e-008   5.8840231e-007   5.7413076e-007
  3.5320458e+001   1.4133616e-008   5.8840231e-007   5.7426870e-007
  3.5407909e+001   1.3997493e-008   5.8840231e-007   5.7440482e-007
  3.5513946e+001   1.3832708e-008   5.8840231e-007   5.7456960e-007
  3.5635720e+001   1.3648090e-008   5.8840231e-007   5.7475422e-007
  3.5714111e+001   1.3530153e-008   5.8840232e-007   5.7487216e-007
  3.5811664e+001   1.3382963e-008   5.8840232e-007   5.7501935e-007
  3.5933605e+001   1.3204458e-008   5.8840232e-007   5.7519786e-007
  3.6011996e+001   1.3090546e-008   5.8840232e-007   5.7531177e-007
  3.6134451e+001   1.2914916e-008   5.8840232e-007   5.7548740e-007
  3.6213171e+001   1.2802831e-008   5.8840232e-007   5.7559949e-007
  3.6326878e+001   1.2642207e-008   5.8840232e-007   5.7576011e-007
  3.6405599e+001   1.2532546e-008   5.8840232e-007   5.7586978e-007
  3.6512309e+001   1.2384502e-008   5.8840232e-007   5.7601782e-007
  3.6625489e+001   1.2230089e-008   5.8840232e-007   5.7617224e-007
  3.6703683e+001   1.2124763e-008   5.8840232e-007   5.7627756e-007
  3.6809679e+001   1.1982471e-008   5.8840233e-007   5.7641985e-007
  3.6906986e+001   1.1852546e-008   5.8840233e-007   5.7654978e-007
  3.7028621e+001   1.1694310e-008   5.8840233e-007   5.7670802e-007
  3.7106814e+001   1.1593225e-008   5.8840233e-007   5.7680910e-007
  3.7219761e+001   1.1448324e-008   5.8840233e-007   5.7695401e-007
  3.7341395e+001   1.1294907e-008   5.8840233e-007   5.7710742e-007
  3.7420139e+001   1.1196321e-008   5.8840233e-007   5.7720601e-007
  3.7542628e+001   1.1045076e-008   5.8840233e-007   5.7735726e-007
  3.7621372e+001   1.0948550e-008   5.8840233e-007   5.7745378e-007
  3.7700115e+001   1.0852712e-008   5.8840233e-007   5.7754962e-007
  3.7841853e+001   1.0681239e-008   5.8840234e-007   5.7772110e-007
  3.7904848e+001   1.0605262e-008   5.8840234e-007   5.7779707e-007
  3.8002840e+001   1.0488633e-008   5.8840234e-007   5.7791370e-007
  3.8124747e+001   1.0347161e-008   5.8840234e-007   5.7805518e-007
  3.8203120e+001   1.0256904e-008   5.8840234e-007   5.7814543e-007
  3.8309357e+001   1.0135195e-008   5.8840234e-007   5.7826714e-007
  3.8431384e+001   9.9980401e-009   5.8840234e-007   5.7840430e-007
  3.8509957e+001   9.9103777e-009   5.8840234e-007   5.7849196e-007
  3.8623443e+001   9.7846195e-009   5.8840234e-007   5.7861772e-007
  3.8702011e+001   9.6986434e-009   5.8840234e-007   5.7870370e-007
  3.8833131e+001   9.5575542e-009   5.8840234e-007   5.7884479e-007
  3.8911879e+001   9.4730187e-009   5.8840234e-007   5.7892933e-007
  3.9043235e+001   9.3344948e-009   5.8840235e-007   5.7906785e-007
  3.9130925e+001   9.2429763e-009   5.8840235e-007   5.7915937e-007
  3.9218651e+001   9.1521905e-009   5.8840235e-007   5.7925016e-007
  3.9306429e+001   9.0619679e-009   5.8840235e-007   5.7934038e-007
  3.9429378e+001   8.9365309e-009   5.8840235e-007   5.7946582e-007
  3.9517285e+001   8.8481829e-009   5.8840235e-007   5.7955417e-007
  3.9605270e+001   8.7605709e-009   5.8840235e-007   5.7964178e-007
  3.9701397e+001   8.6664407e-009   5.8840235e-007   5.7973591e-007
  3.9836880e+001   8.5344589e-009   5.8840235e-007   5.7986789e-007
  3.9930675e+001   8.4442249e-009   5.8840235e-007   5.7995813e-007
  4.0024471e+001   8.3548802e-009   5.8840235e-007   5.8004747e-007
  4.0128795e+001   8.2558433e-009   5.8840235e-007   5.8014651e-007
  4.0216308e+001   8.1726618e-009   5.8840236e-007   5.8022969e-007
  4.0303822e+001   8.0904354e-009   5.8840236e-007   5.8031192e-007
  4.0435084e+001   7.9685672e-009   5.8840236e-007   5.8043379e-007
  4.0522589e+001   7.8884458e-009   5.8840236e-007   5.8051391e-007
  4.0610244e+001   7.8089572e-009   5.8840236e-007   5.8059340e-007
  4.0741832e+001   7.6909644e-009   5.8840236e-007   5.8071140e-007
  4.0829635e+001   7.6131149e-009   5.8840236e-007   5.8078925e-007
  4.0917485e+001   7.5360251e-009   5.8840236e-007   5.8086634e-007
  4.1005376e+001   7.4597616e-009   5.8840236e-007   5.8094260e-007
  4.1137302e+001   7.3464113e-009   5.8840236e-007   5.8105595e-007
  4.1225292e+001   7.2717899e-009   5.8840236e-007   5.8113057e-007
  4.1313326e+001   7.1979100e-009   5.8840236e-007   5.8120445e-007
  4.1401407e+001   7.1247881e-009   5.8840237e-007   5.8127758e-007
  4.1533300e+001   7.0161313e-009   5.8840237e-007   5.8138623e-007
  4.1621146e+001   6.9445962e-009   5.8840237e-007   5.8145777e-007
  4.1708962e+001   6.8739260e-009   5.8840237e-007   5.8152844e-007
  4.1840646e+001   6.7691389e-009   5.8840237e-007   5.8163323e-007
  4.1928461e+001   6.7001055e-009   5.8840237e-007   5.8170226e-007
  4.2016314e+001   6.6317826e-009   5.8840237e-007   5.8177059e-007
  4.2104193e+001   6.5641452e-009   5.8840237e-007   5.8183823e-007
  4.2236060e+001   6.4638244e-009   5.8840237e-007   5.8193855e-007
  4.2324064e+001   6.3977279e-009   5.8840237e-007   5.8200464e-007
  4.2414027e+001   6.3307848e-009   5.8840237e-007   5.8207159e-007
  4.2503972e+001   6.2644962e-009   5.8840237e-007   5.8213788e-007
  4.2638857e+001   6.1663536e-009   5.8840237e-007   5.8223602e-007
  4.2728752e+001   6.1017620e-009   5.8840238e-007   5.8230061e-007
  4.2818622e+001   6.0378173e-009   5.8840238e-007   5.8236456e-007
  4.2908480e+001   5.9742630e-009   5.8840238e-007   5.8242811e-007
  4.3043229e+001   5.8801610e-009   5.8840238e-007   5.8252222e-007
  4.3133040e+001   5.8182388e-009   5.8840238e-007   5.8258414e-007
  4.3222846e+001   5.7570596e-009   5.8840238e-007   5.8264532e-007
  4.3303665e+001   5.7021751e-009   5.8840238e-007   5.8270020e-007
  4.3429370e+001   5.6180783e-009   5.8840238e-007   5.8278430e-007
  4.3519153e+001   5.5590104e-009   5.8840238e-007   5.8284337e-007
  4.3644844e+001   5.4771037e-009   5.8840238e-007   5.8292528e-007
  4.3734617e+001   5.4194870e-009   5.8840238e-007   5.8298290e-007
  4.3815410e+001   5.3678597e-009   5.8840238e-007   5.8303452e-007
  4.3905174e+001   5.3113502e-009   5.8840238e-007   5.8309103e-007
  4.4030841e+001   5.2329717e-009   5.8840239e-007   5.8316941e-007
  4.4111625e+001   5.1831157e-009   5.8840239e-007   5.8321927e-007
  4.4201409e+001   5.1284998e-009   5.8840239e-007   5.8327389e-007
  4.4336064e+001   5.0476147e-009   5.8840239e-007   5.8335477e-007
  4.4416852e+001   4.9994383e-009   5.8840239e-007   5.8340295e-007
  4.4542535e+001   4.9255336e-009   5.8840239e-007   5.8347686e-007
  4.4632420e+001   4.8734806e-009   5.8840239e-007   5.8352891e-007
  4.4722263e+001   4.8219476e-009   5.8840239e-007   5.8358044e-007
  4.4812082e+001   4.7709131e-009   5.8840239e-007   5.8363148e-007
  4.4901896e+001   4.7204160e-009   5.8840239e-007   5.8368198e-007
  4.5037473e+001   4.6450823e-009   5.8840239e-007   5.8375731e-007
  4.5128135e+001   4.5952942e-009   5.8840239e-007   5.8380710e-007
  4.5209729e+001   4.5507292e-009   5.8840239e-007   5.8385166e-007
  4.5300392e+001   4.5019809e-009   5.8840239e-007   5.8390041e-007
  4.5427329e+001   4.4343075e-009   5.8840240e-007   5.8396809e-007
  4.5518008e+001   4.3867077e-009   5.8840240e-007   5.8401569e-007
  4.5608689e+001   4.3396508e-009   5.8840240e-007   5.8406275e-007
  4.5726575e+001   4.2788956e-009   5.8840240e-007   5.8412350e-007
  4.5808188e+001   4.2374586e-009   5.8840240e-007   5.8416494e-007
  4.5944238e+001   4.1695035e-009   5.8840240e-007   5.8423290e-007
  4.6034954e+001   4.1247857e-009   5.8840240e-007   5.8427761e-007
  4.6125662e+001   4.0805978e-009   5.8840240e-007   5.8432180e-007
  4.6207300e+001   4.0410704e-009   5.8840240e-007   5.8436133e-007
  4.6334292e+001   3.9804350e-009   5.8840240e-007   5.8442197e-007
  4.6416058e+001   3.9418042e-009   5.8840240e-007   5.8446060e-007
  4.6543171e+001   3.8826555e-009   5.8840240e-007   5.8451975e-007
  4.6624887e+001   3.8450669e-009   5.8840240e-007   5.8455734e-007
  4.6706606e+001   3.8077967e-009   5.8840240e-007   5.8459461e-007
  4.6833724e+001   3.7506274e-009   5.8840241e-007   5.8465178e-007
  4.6915442e+001   3.7143098e-009   5.8840241e-007   5.8468810e-007
  4.7033480e+001   3.6624261e-009   5.8840241e-007   5.8473998e-007
  4.7115199e+001   3.6270161e-009   5.8840241e-007   5.8477539e-007
  4.7206093e+001   3.5881910e-009   5.8840241e-007   5.8481422e-007
  4.7333485e+001   3.5343226e-009   5.8840241e-007   5.8486809e-007
  4.7415390e+001   3.5000790e-009   5.8840241e-007   5.8490233e-007
  4.7506423e+001   3.4625933e-009   5.8840241e-007   5.8493982e-007
  4.7644348e+001   3.4065615e-009   5.8840241e-007   5.8499585e-007
  4.7736297e+001   3.3697714e-009   5.8840241e-007   5.8503264e-007
  4.7828230e+001   3.3334330e-009   5.8840241e-007   5.8506898e-007
  4.7920165e+001   3.2975270e-009   5.8840241e-007   5.8510489e-007
  4.8012101e+001   3.2620487e-009   5.8840241e-007   5.8514037e-007
  4.8140772e+001   3.2129506e-009   5.8840242e-007   5.8518946e-007
  4.8232671e+001   3.1784894e-009   5.8840242e-007   5.8522393e-007
  4.8324548e+001   3.1444519e-009   5.8840242e-007   5.8525796e-007
  4.8416383e+001   3.1108458e-009   5.8840242e-007   5.8529157e-007
  4.8508156e+001   3.0776085e-009   5.8840242e-007   5.8532481e-007
  4.8636686e+001   3.0316422e-009   5.8840242e-007   5.8537078e-007
  4.8728553e+001   2.9993727e-009   5.8840242e-007   5.8540305e-007
  4.8820377e+001   2.9675432e-009   5.8840242e-007   5.8543488e-007
  4.8912790e+001   2.9359304e-009   5.8840242e-007   5.8546649e-007
  4.9043055e+001   2.8919543e-009   5.8840242e-007   5.8551047e-007
  4.9136098e+001   2.8611272e-009   5.8840242e-007   5.8554129e-007
  4.9229146e+001   2.8307178e-009   5.8840242e-007   5.8557171e-007
  4.9322193e+001   2.8007252e-009   5.8840242e-007   5.8560170e-007
  4.9416333e+001   2.7707415e-009   5.8840242e-007   5.8563168e-007
  4.9510466e+001   2.7411672e-009   5.8840242e-007   5.8566126e-007
  4.9642232e+001   2.7004067e-009   5.8840243e-007   5.8570202e-007
  4.9736346e+001   2.6718777e-009   5.8840243e-007   5.8573055e-007
  4.9821034e+001   2.6464546e-009   5.8840243e-007   5.8575597e-007
  4.9915134e+001   2.6186492e-009   5.8840243e-007   5.8578378e-007
  5.0009227e+001   2.5912536e-009   5.8840243e-007   5.8581117e-007
  5.0103193e+001   2.5554424e-009   5.8840243e-007   5.8584699e-007
  5.0244150e+001   2.5040211e-009   5.8840243e-007   5.8589841e-007
  5.0302911e+001   2.4833867e-009   5.8840243e-007   5.8591904e-007
  5.0468178e+001   2.4283900e-009   5.8840243e-007   5.8597404e-007
  5.0579448e+001   2.3933561e-009   5.8840243e-007   5.8600908e-007
  5.0690602e+001   2.3589244e-009   5.8840243e-007   5.8604351e-007
  5.0801624e+001   2.3253815e-009   5.8840243e-007   5.8607705e-007
  5.0945823e+001   2.2817049e-009   5.8840244e-007   5.8612073e-007
  5.1015049e+001   2.2612907e-009   5.8840244e-007   5.8614115e-007
  5.1101583e+001   2.2366353e-009   5.8840244e-007   5.8616580e-007
  5.1257343e+001   2.1910127e-009   5.8840244e-007   5.8621143e-007
  5.1365510e+001   2.1597861e-009   5.8840244e-007   5.8624265e-007
  5.1500719e+001   2.1225703e-009   5.8840244e-007   5.8627987e-007
  5.1669729e+001   2.0787458e-009   5.8840244e-007   5.8632370e-007
  5.1804938e+001   2.0438718e-009   5.8840244e-007   5.8635857e-007
  5.1913105e+001   2.0163590e-009   5.8840244e-007   5.8638608e-007
  5.2048313e+001   1.9839339e-009   5.8840244e-007   5.8641851e-007
  5.2156480e+001   1.9583631e-009   5.8840244e-007   5.8644408e-007
  5.2291689e+001   1.9281149e-009   5.8840245e-007   5.8647433e-007
  5.2460700e+001   1.8925540e-009   5.8840245e-007   5.8650989e-007
  5.2595908e+001   1.8644680e-009   5.8840245e-007   5.8653798e-007
  5.2704075e+001   1.8404956e-009   5.8840245e-007   5.8656195e-007
  5.2839284e+001   1.8122822e-009   5.8840245e-007   5.8659017e-007
  5.3008295e+001   1.7793449e-009   5.8840245e-007   5.8662310e-007
  5.3219558e+001   1.7413129e-009   5.8840245e-007   5.8666114e-007
  5.3483637e+001   1.6979585e-009   5.8840245e-007   5.8670449e-007
  5.3813736e+001   1.6494363e-009   5.8840245e-007   5.8675302e-007
  5.4077816e+001   1.6129289e-009   5.8840246e-007   5.8678953e-007
  5.4407915e+001   1.5723896e-009   5.8840246e-007   5.8683007e-007
  5.4671994e+001   1.5422215e-009   5.8840246e-007   5.8686024e-007
  5.5002093e+001   1.5086311e-009   5.8840246e-007   5.8689383e-007
  5.5266172e+001   1.4838218e-009   5.8840246e-007   5.8691864e-007
  5.5596272e+001   1.4560191e-009   5.8840246e-007   5.8694645e-007
  5.5860351e+001   1.4354716e-009   5.8840247e-007   5.8696699e-007
  5.6190450e+001   1.4121921e-009   5.8840247e-007   5.8699028e-007
  5.6454529e+001   1.3949562e-009   5.8840247e-007   5.8700751e-007
  5.6784628e+001   1.3752041e-009   5.8840247e-007   5.8702727e-007
  5.7162320e+001   1.3548085e-009   5.8840247e-007   5.8704767e-007
  5.7464472e+001   1.3400704e-009   5.8840248e-007   5.8706240e-007
  5.7842164e+001   1.3233965e-009   5.8840248e-007   5.8707908e-007
  5.8144317e+001   1.3114082e-009   5.8840248e-007   5.8709107e-007
  5.8522008e+001   1.2978279e-009   5.8840248e-007   5.8710465e-007
  5.8824161e+001   1.2880365e-009   5.8840248e-007   5.8711445e-007
  5.9201852e+001   1.2768746e-009   5.8840248e-007   5.8712561e-007
  5.9504005e+001   1.2687753e-009   5.8840249e-007   5.8713371e-007
  5.9881696e+001   1.2594763e-009   5.8840249e-007   5.8714301e-007
  6.0183849e+001   1.2526539e-009   5.8840249e-007   5.8714984e-007
  6.0561540e+001   1.2447554e-009   5.8840249e-007   5.8715774e-007
  6.0863693e+001   1.2389108e-009   5.8840249e-007   5.8716358e-007
  6.1241384e+001   1.2320929e-009   5.8840250e-007   5.8717040e-007
  6.1543537e+001   1.2270198e-009   5.8840250e-007   5.8717548e-007
  6.1921228e+001   1.2210698e-009   5.8840250e-007   5.8718143e-007
  6.2223381e+001   1.2166217e-009   5.8840250e-007   5.8718588e-007
  6.2601072e+001   1.2113832e-009   5.8840250e-007   5.8719112e-007
  6.2903225e+001   1.2074467e-009   5.8840250e-007   5.8719506e-007
  6.3280916e+001   1.2027904e-009   5.8840251e-007   5.8719971e-007
  6.3583069e+001   1.1992793e-009   5.8840251e-007   5.8720323e-007
  6.3960761e+001   1.1951113e-009   5.8840251e-007   5.8720740e-007
  6.4351588e+001   1.1910525e-009   5.8840251e-007   5.8721146e-007
  6.4664251e+001   1.1879847e-009   5.8840251e-007   5.8721453e-007
  6.5055078e+001   1.1843279e-009   5.8840251e-007   5.8721818e-007
  6.5367741e+001   1.1815552e-009   5.8840251e-007   5.8722096e-007
  6.5758568e+001   1.1782465e-009   5.8840252e-007   5.8722427e-007
  6.6071231e+001   1.1757348e-009   5.8840252e-007   5.8722678e-007
  6.6462059e+001   1.1727265e-009   5.8840252e-007   5.8722979e-007
  6.6774721e+001   1.1704358e-009   5.8840252e-007   5.8723208e-007
  6.7165549e+001   1.1676915e-009   5.8840252e-007   5.8723483e-007
  6.7478211e+001   1.1655958e-009   5.8840252e-007   5.8723693e-007
  6.7869039e+001   1.1630817e-009   5.8840252e-007   5.8723944e-007
  6.8181701e+001   1.1611611e-009   5.8840252e-007   5.8724136e-007
  6.8572529e+001   1.1588519e-009   5.8840253e-007   5.8724367e-007
  6.8970577e+001   1.1566082e-009   5.8840253e-007   5.8724592e-007
  6.9289016e+001   1.1548933e-009   5.8840253e-007   5.8724763e-007
  6.9686494e+001   1.1528301e-009   5.8840253e-007   5.8724970e-007
  7.0004476e+001   1.1512490e-009   5.8840253e-007   5.8725128e-007
  7.0401498e+001   1.1493485e-009   5.8840253e-007   5.8725318e-007
  7.0719115e+001   1.1478895e-009   5.8840253e-007   5.8725464e-007
  7.1115764e+001   1.1461346e-009   5.8840253e-007   5.8725640e-007
  7.1433083e+001   1.1447862e-009   5.8840253e-007   5.8725775e-007
  7.1829444e+001   1.1431630e-009   5.8840253e-007   5.8725937e-007
  7.2146532e+001   1.1419149e-009   5.8840253e-007   5.8726062e-007
  7.2542688e+001   1.1404097e-009   5.8840254e-007   5.8726213e-007
  7.2859612e+001   1.1392519e-009   5.8840254e-007   5.8726328e-007
  7.3255642e+001   1.1378547e-009   5.8840254e-007   5.8726468e-007
  7.3572466e+001   1.1367791e-009   5.8840254e-007   5.8726576e-007
  7.3968451e+001   1.1354802e-009   5.8840254e-007   5.8726706e-007
  7.4364443e+001   1.1342341e-009   5.8840254e-007   5.8726831e-007
  7.4681237e+001   1.1332728e-009   5.8840254e-007   5.8726927e-007
  7.5077230e+001   1.1321106e-009   5.8840254e-007   5.8727043e-007
  7.5473371e+001   1.1309945e-009   5.8840254e-007   5.8727155e-007
  7.5790283e+001   1.1301328e-009   5.8840254e-007   5.8727241e-007
  7.6186424e+001   1.1290903e-009   5.8840254e-007   5.8727345e-007
  7.6582903e+001   1.1280877e-009   5.8840254e-007   5.8727446e-007
  7.6900086e+001   1.1273136e-009   5.8840254e-007   5.8727523e-007
  7.7296564e+001   1.1263763e-009   5.8840255e-007   5.8727617e-007
  7.7693568e+001   1.1254738e-009   5.8840255e-007   5.8727707e-007
  7.8011171e+001   1.1247767e-009   5.8840255e-007   5.8727777e-007
  7.8408175e+001   1.1239320e-009   5.8840255e-007   5.8727862e-007
  7.8805891e+001   1.1231176e-009   5.8840255e-007   5.8727943e-007
  7.9124063e+001   1.1224883e-009   5.8840255e-007   5.8728006e-007
  7.9521779e+001   1.1217251e-009   5.8840255e-007   5.8728082e-007
  7.9920395e+001   1.1209886e-009   5.8840255e-007   5.8728156e-007
  8.0239288e+001   1.1204193e-009   5.8840255e-007   5.8728213e-007
  8.0637904e+001   1.1197287e-009   5.8840255e-007   5.8728282e-007
  8.1037608e+001   1.1190615e-009   5.8840255e-007   5.8728349e-007
  8.1357371e+001   1.1185455e-009   5.8840255e-007   5.8728401e-007
  8.1757075e+001   1.1179192e-009   5.8840255e-007   5.8728463e-007
  8.2158056e+001   1.1173135e-009   5.8840255e-007   5.8728524e-007
  8.2559540e+001   1.1167286e-009   5.8840255e-007   5.8728582e-007
  8.2880727e+001   1.1162754e-009   5.8840255e-007   5.8728628e-007
  8.3282211e+001   1.1157258e-009   5.8840255e-007   5.8728683e-007
  8.3685233e+001   1.1151938e-009   5.8840255e-007   5.8728736e-007
  8.4088852e+001   1.1146793e-009   5.8840256e-007   5.8728788e-007
  8.4493093e+001   1.1141819e-009   5.8840256e-007   5.8728837e-007
  8.4897982e+001   1.1137006e-009   5.8840256e-007   5.8728886e-007
  8.5303545e+001   1.1132348e-009   5.8840256e-007   5.8728932e-007
  8.5709807e+001   1.1127840e-009   5.8840256e-007   5.8728977e-007
  8.6116797e+001   1.1123478e-009   5.8840256e-007   5.8729021e-007
  8.6524537e+001   1.1119257e-009   5.8840256e-007   5.8729063e-007
  8.6933056e+001   1.1115169e-009   5.8840256e-007   5.8729104e-007
  8.7342380e+001   1.1111211e-009   5.8840256e-007   5.8729144e-007
  8.7752535e+001   1.1107377e-009   5.8840256e-007   5.8729182e-007
  8.8163548e+001   1.1103662e-009   5.8840256e-007   5.8729219e-007
  8.8575448e+001   1.1100065e-009   5.8840256e-007   5.8729255e-007
  8.8988262e+001   1.1096580e-009   5.8840256e-007   5.8729290e-007
  8.9402017e+001   1.1093204e-009   5.8840256e-007   5.8729324e-007
  8.9816611e+001   1.1089933e-009   5.8840256e-007   5.8729357e-007
  9.0231498e+001   1.1086767e-009   5.8840256e-007   5.8729389e-007
  9.0646675e+001   1.1083702e-009   5.8840256e-007   5.8729419e-007
  9.1062141e+001   1.1080734e-009   5.8840256e-007   5.8729449e-007
  9.1477891e+001   1.1077863e-009   5.8840256e-007   5.8729478e-007
  9.1893926e+001   1.1075084e-009   5.8840256e-007   5.8729505e-007
  9.2310241e+001   1.1072394e-009   5.8840256e-007   5.8729532e-007
  9.2726835e+001   1.1069790e-009   5.8840256e-007   5.8729559e-007
  9.3143707e+001   1.1067265e-009   5.8840256e-007   5.8729584e-007
  9.3560853e+001   1.1064821e-009   5.8840256e-007   5.8729608e-007
  9.3978272e+001   1.1062430e-009   5.8840257e-007   5.8729632e-007
  9.4395952e+001   1.1060116e-009   5.8840257e-007   5.8729655e-007
  9.4813898e+001   1.1057874e-009   5.8840257e-007   5.8729678e-007
  9.5232116e+001   1.1055700e-009   5.8840257e-007   5.8729700e-007
  9.5650602e+001   1.1053593e-009   5.8840257e-007   5.8729721e-007
  9.6069351e+001   1.1051549e-009   5.8840257e-007   5.8729741e-007
  9.6488369e+001   1.1049567e-009   5.8840257e-007   5.8729761e-007
  9.6907648e+001   1.1047644e-009   5.8840257e-007   5.8729780e-007
  9.7327193e+001   1.1045781e-009   5.8840257e-007   5.8729799e-007
  9.7746999e+001   1.1043974e-009   5.8840257e-007   5.8729817e-007
  9.8167070e+001   1.1042222e-009   5.8840257e-007   5.8729835e-007
  9.8587406e+001   1.1040526e-009   5.8840257e-007   5.8729852e-007
  9.9008073e+001   1.1038876e-009   5.8840257e-007   5.8729868e-007
  9.9428949e+001   1.1037277e-009   5.8840257e-007   5.8729884e-007
  9.9850143e+001   1.1035723e-009   5.8840257e-007   5.8729900e-007
  1.0027154e+002   1.1034220e-009   5.8840257e-007   5.8729915e-007
  1.0069326e+002   1.1032763e-009   5.8840257e-007   5.8729929e-007
  1.0111524e+002   1.1031349e-009   5.8840257e-007   5.8729944e-007
  1.0153749e+002   1.1029976e-009   5.8840257e-007   5.8729957e-007
  1.0195999e+002   1.1028642e-009   5.8840257e-007   5.8729971e-007
  1.0238274e+002   1.1027346e-009   5.8840257e-007   5.8729984e-007
  1.0280577e+002   1.1026085e-009   5.8840257e-007   5.8729996e-007
  1.0322905e+002   1.1024864e-009   5.8840257e-007   5.8730009e-007
  1.0365259e+002   1.1023677e-009   5.8840257e-007   5.8730020e-007
  1.0407639e+002   1.1022524e-009   5.8840257e-007   5.8730032e-007
  1.0450044e+002   1.1021405e-009   5.8840257e-007   5.8730043e-007
  1.0492473e+002   1.1020316e-009   5.8840257e-007   5.8730054e-007
  1.0534925e+002   1.1019258e-009   5.8840257e-007   5.8730065e-007
  1.0577401e+002   1.1018227e-009   5.8840257e-007   5.8730075e-007
  1.0619900e+002   1.1017227e-009   5.8840257e-007   5.8730085e-007
  1.0662422e+002   1.1016255e-009   5.8840257e-007   5.8730095e-007
  1.0704966e+002   1.1015310e-009   5.8840257e-007   5.8730104e-007
  1.0747535e+002   1.1014392e-009   5.8840257e-007   5.8730114e-007
  1.0790126e+002   1.1013499e-009   5.8840258e-007   5.8730123e-007
  1.0832738e+002   1.1012629e-009   5.8840258e-007   5.8730131e-007
  1.0875371e+002   1.1011782e-009   5.8840258e-007   5.8730140e-007
  1.0918026e+002   1.1010960e-009   5.8840258e-007   5.8730148e-007
  1.0960701e+002   1.1010163e-009   5.8840258e-007   5.8730156e-007
  1.1003403e+002   1.1009387e-009   5.8840258e-007   5.8730164e-007
  1.1046120e+002   1.1008637e-009   5.8840258e-007   5.8730171e-007
  1.1088863e+002   1.1007901e-009   5.8840258e-007   5.8730179e-007
  1.1131618e+002   1.1007188e-009   5.8840258e-007   5.8730186e-007
  1.1174397e+002   1.1006494e-009   5.8840258e-007   5.8730193e-007
  1.1217195e+002   1.1005818e-009   5.8840258e-007   5.8730200e-007
  1.1260012e+002   1.1005158e-009   5.8840258e-007   5.8730206e-007
  1.1302848e+002   1.1004517e-009   5.8840258e-007   5.8730213e-007
  1.1345701e+002   1.1003895e-009   5.8840258e-007   5.8730219e-007
  1.1388570e+002   1.1003289e-009   5.8840258e-007   5.8730225e-007
  1.1431455e+002   1.1002697e-009   5.8840258e-007   5.8730231e-007
  1.1474355e+002   1.1002120e-009   5.8840258e-007   5.8730237e-007
  1.1517271e+002   1.1001556e-009   5.8840258e-007   5.8730242e-007
  1.1560202e+002   1.1001006e-009   5.8840258e-007   5.8730248e-007
  1.1603148e+002   1.1000471e-009   5.8840258e-007   5.8730253e-007
  1.1646108e+002   1.0999951e-009   5.8840258e-007   5.8730258e-007
  1.1689083e+002   1.0999443e-009   5.8840258e-007   5.8730264e-007
  1.1732072e+002   1.0998948e-009   5.8840258e-007   5.8730269e-007
  1.1775075e+002   1.0998464e-009   5.8840258e-007   5.8730273e-007
  1.1818092e+002   1.0997993e-009   5.8840258e-007   5.8730278e-007
  1.1861122e+002   1.0997532e-009   5.8840258e-007   5.8730283e-007
  1.1904166e+002   1.0997083e-009   5.8840258e-007   5.8730287e-007
  1.1947223e+002   1.0996644e-009   5.8840258e-007   5.8730292e-007
  1.1990292e+002   1.0996216e-009   5.8840258e-007   5.8730296e-007
  1.2033374e+002   1.0995799e-009   5.8840258e-007   5.8730300e-007
  1.2076468e+002   1.0995392e-009   5.8840258e-007   5.8730304e-007
  1.2119574e+002   1.0994996e-009   5.8840258e-007   5.8730308e-007
