# Supplementary material for: Research on combustion and emissions of heavy duty diesel engines under low-speed and low-load conditions in low temperature environments
Source: PLoS One. 2025 Feb 21;20(2):e0318933. doi: 10.1371/journal.pone.0318933 (PMC11844864; doi:10.1371/journal.pone.0318933)
Supplement: S1 File — (ZIP) [file pone.0318933.s001.zip › 1000rpm_30%/4-gaibianpenyoudingshi/-1/species_mass.out]

# CONVERGE Release Build 2.3.20/  Jan 30, 2017        Run Date:Mon Mar 18 20:02:15 2024
# column       1                2                3                4                5                6                7                8                9               10               11               12               13               14               15               16               17               18               19               20               21               22               23               24               25               26               27               28               29               30               31               32               33               34               35               36               37               38               39               40               41               42               43 
#          Crank            C7H16               O2               N2              CO2              H2O               CO               H2              CH4             C2H2             C2H4             H2O2              HO2               OH                H                O              CH3             CH3O              CH2             CH2O            CH3O2            CH4O2              HCO          C7H15-1          C7H15-2          C7H15O2         C7H14O2H       C7H14O2HO2          C7KET12            C6H12         C5H11CHO          C5H11CO            C5H11             C4H9             C3H7             C3H6             C3H5             C3H4             C2H3             C2H5             C2H6               NO                N 
#          (DEG)             (kg)             (kg)             (kg)             (kg)             (kg)             (kg)             (kg)             (kg)             (kg)             (kg)             (kg)             (kg)             (kg)             (kg)             (kg)             (kg)             (kg)             (kg)             (kg)             (kg)             (kg)             (kg)             (kg)             (kg)             (kg)             (kg)             (kg)             (kg)             (kg)             (kg)             (kg)             (kg)             (kg)             (kg)             (kg)             (kg)             (kg)             (kg)             (kg)             (kg)             (kg)             (kg) 
#
 -1.4600000e+002   0.0000000e+000   8.7194029e-004   2.9191045e-003   0.0000000e+000   0.0000000e+000   0.0000000e+000   0.0000000e+000   0.0000000e+000   0.0000000e+000   0.0000000e+000   0.0000000e+000   0.0000000e+000   0.0000000e+000   0.0000000e+000   0.0000000e+000   0.0000000e+000   0.0000000e+000   0.0000000e+000   0.0000000e+000   0.0000000e+000   0.0000000e+000   0.0000000e+000   0.0000000e+000   0.0000000e+000   0.0000000e+000   0.0000000e+000   0.0000000e+000   0.0000000e+000   0.0000000e+000   0.0000000e+000   0.0000000e+000   0.0000000e+000   0.0000000e+000   0.0000000e+000   0.0000000e+000   0.0000000e+000   0.0000000e+000   0.0000000e+000   0.0000000e+000   0.0000000e+000   0.0000000e+000   0.0000000e+000 
 -1.4587230e+002   0.0000000e+000   8.7194029e-004   2.9191045e-003   0.0000000e+000   0.0000000e+000   0.0000000e+000   0.0000000e+000   0.0000000e+000   0.0000000e+000   0.0000000e+000   0.0000000e+000   0.0000000e+000   0.0000000e+000   0.0000000e+000   0.0000000e+000   0.0000000e+000   0.0000000e+000   0.0000000e+000   0.0000000e+000   0.0000000e+000   0.0000000e+000   0.0000000e+000   0.0000000e+000   0.0000000e+000   0.0000000e+000   0.0000000e+000   0.0000000e+000   0.0000000e+000   0.0000000e+000   0.0000000e+000   0.0000000e+000   0.0000000e+000   0.0000000e+000   0.0000000e+000   0.0000000e+000   0.0000000e+000   0.0000000e+000   0.0000000e+000   0.0000000e+000   0.0000000e+000   0.0000000e+000   0.0000000e+000 
 -1.4579372e+002   0.0000000e+000   8.7194029e-004   2.9191045e-003   0.0000000e+000   0.0000000e+000   0.0000000e+000   0.0000000e+000   0.0000000e+000   0.0000000e+000   0.0000000e+000   0.0000000e+000   0.0000000e+000   0.0000000e+000   0.0000000e+000   0.0000000e+000   0.0000000e+000   0.0000000e+000   0.0000000e+000   0.0000000e+000   0.0000000e+000   0.0000000e+000   0.0000000e+000   0.0000000e+000   0.0000000e+000   0.0000000e+000   0.0000000e+000   0.0000000e+000   0.0000000e+000   0.0000000e+000   0.0000000e+000   0.0000000e+000   0.0000000e+000   0.0000000e+000   0.0000000e+000   0.0000000e+000   0.0000000e+000   0.0000000e+000   0.0000000e+000   0.0000000e+000   0.0000000e+000   0.0000000e+000   0.0000000e+000 
 -1.4567094e+002   0.0000000e+000   8.7194029e-004   2.9191045e-003   0.0000000e+000   0.0000000e+000   0.0000000e+000   0.0000000e+000   0.0000000e+000   0.0000000e+000   0.0000000e+000   0.0000000e+000   0.0000000e+000   0.0000000e+000   0.0000000e+000   0.0000000e+000   0.0000000e+000   0.0000000e+000   0.0000000e+000   0.0000000e+000   0.0000000e+000   0.0000000e+000   0.0000000e+000   0.0000000e+000   0.0000000e+000   0.0000000e+000   0.0000000e+000   0.0000000e+000   0.0000000e+000   0.0000000e+000   0.0000000e+000   0.0000000e+000   0.0000000e+000   0.0000000e+000   0.0000000e+000   0.0000000e+000   0.0000000e+000   0.0000000e+000   0.0000000e+000   0.0000000e+000   0.0000000e+000   0.0000000e+000   0.0000000e+000 
 -1.4558567e+002   0.0000000e+000   8.7194029e-004   2.9191045e-003   0.0000000e+000   0.0000000e+000   0.0000000e+000   0.0000000e+000   0.0000000e+000   0.0000000e+000   0.0000000e+000   0.0000000e+000   0.0000000e+000   0.0000000e+000   0.0000000e+000   0.0000000e+000   0.0000000e+000   0.0000000e+000   0.0000000e+000   0.0000000e+000   0.0000000e+000   0.0000000e+000   0.0000000e+000   0.0000000e+000   0.0000000e+000   0.0000000e+000   0.0000000e+000   0.0000000e+000   0.0000000e+000   0.0000000e+000   0.0000000e+000   0.0000000e+000   0.0000000e+000   0.0000000e+000   0.0000000e+000   0.0000000e+000   0.0000000e+000   0.0000000e+000   0.0000000e+000   0.0000000e+000   0.0000000e+000   0.0000000e+000   0.0000000e+000 
 -1.4547909e+002   0.0000000e+000   8.7194029e-004   2.9191045e-003   0.0000000e+000   0.0000000e+000   0.0000000e+000   0.0000000e+000   0.0000000e+000   0.0000000e+000   0.0000000e+000   0.0000000e+000   0.0000000e+000   0.0000000e+000   0.0000000e+000   0.0000000e+000   0.0000000e+000   0.0000000e+000   0.0000000e+000   0.0000000e+000   0.0000000e+000   0.0000000e+000   0.0000000e+000   0.0000000e+000   0.0000000e+000   0.0000000e+000   0.0000000e+000   0.0000000e+000   0.0000000e+000   0.0000000e+000   0.0000000e+000   0.0000000e+000   0.0000000e+000   0.0000000e+000   0.0000000e+000   0.0000000e+000   0.0000000e+000   0.0000000e+000   0.0000000e+000   0.0000000e+000   0.0000000e+000   0.0000000e+000   0.0000000e+000 
 -1.4534587e+002   0.0000000e+000   8.7194029e-004   2.9191045e-003   0.0000000e+000   0.0000000e+000   0.0000000e+000   0.0000000e+000   0.0000000e+000   0.0000000e+000   0.0000000e+000   0.0000000e+000   0.0000000e+000   0.0000000e+000   0.0000000e+000   0.0000000e+000   0.0000000e+000   0.0000000e+000   0.0000000e+000   0.0000000e+000   0.0000000e+000   0.0000000e+000   0.0000000e+000   0.0000000e+000   0.0000000e+000   0.0000000e+000   0.0000000e+000   0.0000000e+000   0.0000000e+000   0.0000000e+000   0.0000000e+000   0.0000000e+000   0.0000000e+000   0.0000000e+000   0.0000000e+000   0.0000000e+000   0.0000000e+000   0.0000000e+000   0.0000000e+000   0.0000000e+000   0.0000000e+000   0.0000000e+000   0.0000000e+000 
 -1.4517933e+002   0.0000000e+000   8.7194029e-004   2.9191045e-003   0.0000000e+000   0.0000000e+000   0.0000000e+000   0.0000000e+000   0.0000000e+000   0.0000000e+000   0.0000000e+000   0.0000000e+000   0.0000000e+000   0.0000000e+000   0.0000000e+000   0.0000000e+000   0.0000000e+000   0.0000000e+000   0.0000000e+000   0.0000000e+000   0.0000000e+000   0.0000000e+000   0.0000000e+000   0.0000000e+000   0.0000000e+000   0.0000000e+000   0.0000000e+000   0.0000000e+000   0.0000000e+000   0.0000000e+000   0.0000000e+000   0.0000000e+000   0.0000000e+000   0.0000000e+000   0.0000000e+000   0.0000000e+000   0.0000000e+000   0.0000000e+000   0.0000000e+000   0.0000000e+000   0.0000000e+000   0.0000000e+000   0.0000000e+000 
 -1.4497117e+002   0.0000000e+000   8.7194029e-004   2.9191045e-003   0.0000000e+000   0.0000000e+000   0.0000000e+000   0.0000000e+000   0.0000000e+000   0.0000000e+000   0.0000000e+000   0.0000000e+000   0.0000000e+000   0.0000000e+000   0.0000000e+000   0.0000000e+000   0.0000000e+000   0.0000000e+000   0.0000000e+000   0.0000000e+000   0.0000000e+000   0.0000000e+000   0.0000000e+000   0.0000000e+000   0.0000000e+000   0.0000000e+000   0.0000000e+000   0.0000000e+000   0.0000000e+000   0.0000000e+000   0.0000000e+000   0.0000000e+000   0.0000000e+000   0.0000000e+000   0.0000000e+000   0.0000000e+000   0.0000000e+000   0.0000000e+000   0.0000000e+000   0.0000000e+000   0.0000000e+000   0.0000000e+000   0.0000000e+000 
 -1.4471096e+002   0.0000000e+000   8.7194029e-004   2.9191045e-003   0.0000000e+000   0.0000000e+000   0.0000000e+000   0.0000000e+000   0.0000000e+000   0.0000000e+000   0.0000000e+000   0.0000000e+000   0.0000000e+000   0.0000000e+000   0.0000000e+000   0.0000000e+000   0.0000000e+000   0.0000000e+000   0.0000000e+000   0.0000000e+000   0.0000000e+000   0.0000000e+000   0.0000000e+000   0.0000000e+000   0.0000000e+000   0.0000000e+000   0.0000000e+000   0.0000000e+000   0.0000000e+000   0.0000000e+000   0.0000000e+000   0.0000000e+000   0.0000000e+000   0.0000000e+000   0.0000000e+000   0.0000000e+000   0.0000000e+000   0.0000000e+000   0.0000000e+000   0.0000000e+000   0.0000000e+000   0.0000000e+000   0.0000000e+000 
 -1.4438570e+002   0.0000000e+000   8.7194029e-004   2.9191045e-003   0.0000000e+000   0.0000000e+000   0.0000000e+000   0.0000000e+000   0.0000000e+000   0.0000000e+000   0.0000000e+000   0.0000000e+000   0.0000000e+000   0.0000000e+000   0.0000000e+000   0.0000000e+000   0.0000000e+000   0.0000000e+000   0.0000000e+000   0.0000000e+000   0.0000000e+000   0.0000000e+000   0.0000000e+000   0.0000000e+000   0.0000000e+000   0.0000000e+000   0.0000000e+000   0.0000000e+000   0.0000000e+000   0.0000000e+000   0.0000000e+000   0.0000000e+000   0.0000000e+000   0.0000000e+000   0.0000000e+000   0.0000000e+000   0.0000000e+000   0.0000000e+000   0.0000000e+000   0.0000000e+000   0.0000000e+000   0.0000000e+000   0.0000000e+000 
 -1.4397912e+002   0.0000000e+000   8.7194029e-004   2.9191045e-003   0.0000000e+000   0.0000000e+000   0.0000000e+000   0.0000000e+000   0.0000000e+000   0.0000000e+000   0.0000000e+000   0.0000000e+000   0.0000000e+000   0.0000000e+000   0.0000000e+000   0.0000000e+000   0.0000000e+000   0.0000000e+000   0.0000000e+000   0.0000000e+000   0.0000000e+000   0.0000000e+000   0.0000000e+000   0.0000000e+000   0.0000000e+000   0.0000000e+000   0.0000000e+000   0.0000000e+000   0.0000000e+000   0.0000000e+000   0.0000000e+000   0.0000000e+000   0.0000000e+000   0.0000000e+000   0.0000000e+000   0.0000000e+000   0.0000000e+000   0.0000000e+000   0.0000000e+000   0.0000000e+000   0.0000000e+000   0.0000000e+000   0.0000000e+000 
 -1.4347090e+002   0.0000000e+000   8.7194029e-004   2.9191045e-003   0.0000000e+000   0.0000000e+000   0.0000000e+000   0.0000000e+000   0.0000000e+000   0.0000000e+000   0.0000000e+000   0.0000000e+000   0.0000000e+000   0.0000000e+000   0.0000000e+000   0.0000000e+000   0.0000000e+000   0.0000000e+000   0.0000000e+000   0.0000000e+000   0.0000000e+000   0.0000000e+000   0.0000000e+000   0.0000000e+000   0.0000000e+000   0.0000000e+000   0.0000000e+000   0.0000000e+000   0.0000000e+000   0.0000000e+000   0.0000000e+000   0.0000000e+000   0.0000000e+000   0.0000000e+000   0.0000000e+000   0.0000000e+000   0.0000000e+000   0.0000000e+000   0.0000000e+000   0.0000000e+000   0.0000000e+000   0.0000000e+000   0.0000000e+000 
 -1.4287090e+002   0.0000000e+000   8.7194029e-004   2.9191045e-003   0.0000000e+000   0.0000000e+000   0.0000000e+000   0.0000000e+000   0.0000000e+000   0.0000000e+000   0.0000000e+000   0.0000000e+000   0.0000000e+000   0.0000000e+000   0.0000000e+000   0.0000000e+000   0.0000000e+000   0.0000000e+000   0.0000000e+000   0.0000000e+000   0.0000000e+000   0.0000000e+000   0.0000000e+000   0.0000000e+000   0.0000000e+000   0.0000000e+000   0.0000000e+000   0.0000000e+000   0.0000000e+000   0.0000000e+000   0.0000000e+000   0.0000000e+000   0.0000000e+000   0.0000000e+000   0.0000000e+000   0.0000000e+000   0.0000000e+000   0.0000000e+000   0.0000000e+000   0.0000000e+000   0.0000000e+000   0.0000000e+000   0.0000000e+000 
 -1.4227090e+002   0.0000000e+000   8.7194029e-004   2.9191045e-003   0.0000000e+000   0.0000000e+000   0.0000000e+000   0.0000000e+000   0.0000000e+000   0.0000000e+000   0.0000000e+000   0.0000000e+000   0.0000000e+000   0.0000000e+000   0.0000000e+000   0.0000000e+000   0.0000000e+000   0.0000000e+000   0.0000000e+000   0.0000000e+000   0.0000000e+000   0.0000000e+000   0.0000000e+000   0.0000000e+000   0.0000000e+000   0.0000000e+000   0.0000000e+000   0.0000000e+000   0.0000000e+000   0.0000000e+000   0.0000000e+000   0.0000000e+000   0.0000000e+000   0.0000000e+000   0.0000000e+000   0.0000000e+000   0.0000000e+000   0.0000000e+000   0.0000000e+000   0.0000000e+000   0.0000000e+000   0.0000000e+000   0.0000000e+000 
 -1.4167090e+002   0.0000000e+000   8.7194029e-004   2.9191045e-003   0.0000000e+000   0.0000000e+000   0.0000000e+000   0.0000000e+000   0.0000000e+000   0.0000000e+000   0.0000000e+000   0.0000000e+000   0.0000000e+000   0.0000000e+000   0.0000000e+000   0.0000000e+000   0.0000000e+000   0.0000000e+000   0.0000000e+000   0.0000000e+000   0.0000000e+000   0.0000000e+000   0.0000000e+000   0.0000000e+000   0.0000000e+000   0.0000000e+000   0.0000000e+000   0.0000000e+000   0.0000000e+000   0.0000000e+000   0.0000000e+000   0.0000000e+000   0.0000000e+000   0.0000000e+000   0.0000000e+000   0.0000000e+000   0.0000000e+000   0.0000000e+000   0.0000000e+000   0.0000000e+000   0.0000000e+000   0.0000000e+000   0.0000000e+000 
 -1.4107090e+002   0.0000000e+000   8.7194029e-004   2.9191045e-003   0.0000000e+000   0.0000000e+000   0.0000000e+000   0.0000000e+000   0.0000000e+000   0.0000000e+000   0.0000000e+000   0.0000000e+000   0.0000000e+000   0.0000000e+000   0.0000000e+000   0.0000000e+000   0.0000000e+000   0.0000000e+000   0.0000000e+000   0.0000000e+000   0.0000000e+000   0.0000000e+000   0.0000000e+000   0.0000000e+000   0.0000000e+000   0.0000000e+000   0.0000000e+000   0.0000000e+000   0.0000000e+000   0.0000000e+000   0.0000000e+000   0.0000000e+000   0.0000000e+000   0.0000000e+000   0.0000000e+000   0.0000000e+000   0.0000000e+000   0.0000000e+000   0.0000000e+000   0.0000000e+000   0.0000000e+000   0.0000000e+000   0.0000000e+000 
 -1.4047090e+002   0.0000000e+000   8.7194029e-004   2.9191045e-003   0.0000000e+000   0.0000000e+000   0.0000000e+000   0.0000000e+000   0.0000000e+000   0.0000000e+000   0.0000000e+000   0.0000000e+000   0.0000000e+000   0.0000000e+000   0.0000000e+000   0.0000000e+000   0.0000000e+000   0.0000000e+000   0.0000000e+000   0.0000000e+000   0.0000000e+000   0.0000000e+000   0.0000000e+000   0.0000000e+000   0.0000000e+000   0.0000000e+000   0.0000000e+000   0.0000000e+000   0.0000000e+000   0.0000000e+000   0.0000000e+000   0.0000000e+000   0.0000000e+000   0.0000000e+000   0.0000000e+000   0.0000000e+000   0.0000000e+000   0.0000000e+000   0.0000000e+000   0.0000000e+000   0.0000000e+000   0.0000000e+000   0.0000000e+000 
 -1.3987090e+002   0.0000000e+000   8.7194029e-004   2.9191045e-003   0.0000000e+000   0.0000000e+000   0.0000000e+000   0.0000000e+000   0.0000000e+000   0.0000000e+000   0.0000000e+000   0.0000000e+000   0.0000000e+000   0.0000000e+000   0.0000000e+000   0.0000000e+000   0.0000000e+000   0.0000000e+000   0.0000000e+000   0.0000000e+000   0.0000000e+000   0.0000000e+000   0.0000000e+000   0.0000000e+000   0.0000000e+000   0.0000000e+000   0.0000000e+000   0.0000000e+000   0.0000000e+000   0.0000000e+000   0.0000000e+000   0.0000000e+000   0.0000000e+000   0.0000000e+000   0.0000000e+000   0.0000000e+000   0.0000000e+000   0.0000000e+000   0.0000000e+000   0.0000000e+000   0.0000000e+000   0.0000000e+000   0.0000000e+000 
 -1.3927090e+002   0.0000000e+000   8.7194029e-004   2.9191045e-003   0.0000000e+000   0.0000000e+000   0.0000000e+000   0.0000000e+000   0.0000000e+000   0.0000000e+000   0.0000000e+000   0.0000000e+000   0.0000000e+000   0.0000000e+000   0.0000000e+000   0.0000000e+000   0.0000000e+000   0.0000000e+000   0.0000000e+000   0.0000000e+000   0.0000000e+000   0.0000000e+000   0.0000000e+000   0.0000000e+000   0.0000000e+000   0.0000000e+000   0.0000000e+000   0.0000000e+000   0.0000000e+000   0.0000000e+000   0.0000000e+000   0.0000000e+000   0.0000000e+000   0.0000000e+000   0.0000000e+000   0.0000000e+000   0.0000000e+000   0.0000000e+000   0.0000000e+000   0.0000000e+000   0.0000000e+000   0.0000000e+000   0.0000000e+000 
 -1.3867090e+002   0.0000000e+000   8.7194029e-004   2.9191044e-003   0.0000000e+000   0.0000000e+000   0.0000000e+000   0.0000000e+000   0.0000000e+000   0.0000000e+000   0.0000000e+000   0.0000000e+000   0.0000000e+000   0.0000000e+000   0.0000000e+000   0.0000000e+000   0.0000000e+000   0.0000000e+000   0.0000000e+000   0.0000000e+000   0.0000000e+000   0.0000000e+000   0.0000000e+000   0.0000000e+000   0.0000000e+000   0.0000000e+000   0.0000000e+000   0.0000000e+000   0.0000000e+000   0.0000000e+000   0.0000000e+000   0.0000000e+000   0.0000000e+000   0.0000000e+000   0.0000000e+000   0.0000000e+000   0.0000000e+000   0.0000000e+000   0.0000000e+000   0.0000000e+000   0.0000000e+000   0.0000000e+000   0.0000000e+000 
 -1.3807090e+002   0.0000000e+000   8.7194029e-004   2.9191044e-003   0.0000000e+000   0.0000000e+000   0.0000000e+000   0.0000000e+000   0.0000000e+000   0.0000000e+000   0.0000000e+000   0.0000000e+000   0.0000000e+000   0.0000000e+000   0.0000000e+000   0.0000000e+000   0.0000000e+000   0.0000000e+000   0.0000000e+000   0.0000000e+000   0.0000000e+000   0.0000000e+000   0.0000000e+000   0.0000000e+000   0.0000000e+000   0.0000000e+000   0.0000000e+000   0.0000000e+000   0.0000000e+000   0.0000000e+000   0.0000000e+000   0.0000000e+000   0.0000000e+000   0.0000000e+000   0.0000000e+000   0.0000000e+000   0.0000000e+000   0.0000000e+000   0.0000000e+000   0.0000000e+000   0.0000000e+000   0.0000000e+000   0.0000000e+000 
 -1.3747090e+002   0.0000000e+000   8.7194029e-004   2.9191044e-003   0.0000000e+000   0.0000000e+000   0.0000000e+000   0.0000000e+000   0.0000000e+000   0.0000000e+000   0.0000000e+000   0.0000000e+000   0.0000000e+000   0.0000000e+000   0.0000000e+000   0.0000000e+000   0.0000000e+000   0.0000000e+000   0.0000000e+000   0.0000000e+000   0.0000000e+000   0.0000000e+000   0.0000000e+000   0.0000000e+000   0.0000000e+000   0.0000000e+000   0.0000000e+000   0.0000000e+000   0.0000000e+000   0.0000000e+000   0.0000000e+000   0.0000000e+000   0.0000000e+000   0.0000000e+000   0.0000000e+000   0.0000000e+000   0.0000000e+000   0.0000000e+000   0.0000000e+000   0.0000000e+000   0.0000000e+000   0.0000000e+000   0.0000000e+000 
 -1.3687090e+002   0.0000000e+000   8.7194029e-004   2.9191044e-003   0.0000000e+000   0.0000000e+000   0.0000000e+000   0.0000000e+000   0.0000000e+000   0.0000000e+000   0.0000000e+000   0.0000000e+000   0.0000000e+000   0.0000000e+000   0.0000000e+000   0.0000000e+000   0.0000000e+000   0.0000000e+000   0.0000000e+000   0.0000000e+000   0.0000000e+000   0.0000000e+000   0.0000000e+000   0.0000000e+000   0.0000000e+000   0.0000000e+000   0.0000000e+000   0.0000000e+000   0.0000000e+000   0.0000000e+000   0.0000000e+000   0.0000000e+000   0.0000000e+000   0.0000000e+000   0.0000000e+000   0.0000000e+000   0.0000000e+000   0.0000000e+000   0.0000000e+000   0.0000000e+000   0.0000000e+000   0.0000000e+000   0.0000000e+000 
 -1.3627090e+002   0.0000000e+000   8.7194029e-004   2.9191044e-003   0.0000000e+000   0.0000000e+000   0.0000000e+000   0.0000000e+000   0.0000000e+000   0.0000000e+000   0.0000000e+000   0.0000000e+000   0.0000000e+000   0.0000000e+000   0.0000000e+000   0.0000000e+000   0.0000000e+000   0.0000000e+000   0.0000000e+000   0.0000000e+000   0.0000000e+000   0.0000000e+000   0.0000000e+000   0.0000000e+000   0.0000000e+000   0.0000000e+000   0.0000000e+000   0.0000000e+000   0.0000000e+000   0.0000000e+000   0.0000000e+000   0.0000000e+000   0.0000000e+000   0.0000000e+000   0.0000000e+000   0.0000000e+000   0.0000000e+000   0.0000000e+000   0.0000000e+000   0.0000000e+000   0.0000000e+000   0.0000000e+000   0.0000000e+000 
 -1.3567090e+002   0.0000000e+000   8.7194029e-004   2.9191044e-003   0.0000000e+000   0.0000000e+000   0.0000000e+000   0.0000000e+000   0.0000000e+000   0.0000000e+000   0.0000000e+000   0.0000000e+000   0.0000000e+000   0.0000000e+000   0.0000000e+000   0.0000000e+000   0.0000000e+000   0.0000000e+000   0.0000000e+000   0.0000000e+000   0.0000000e+000   0.0000000e+000   0.0000000e+000   0.0000000e+000   0.0000000e+000   0.0000000e+000   0.0000000e+000   0.0000000e+000   0.0000000e+000   0.0000000e+000   0.0000000e+000   0.0000000e+000   0.0000000e+000   0.0000000e+000   0.0000000e+000   0.0000000e+000   0.0000000e+000   0.0000000e+000   0.0000000e+000   0.0000000e+000   0.0000000e+000   0.0000000e+000   0.0000000e+000 
 -1.3507090e+002   0.0000000e+000   8.7194028e-004   2.9191044e-003   0.0000000e+000   0.0000000e+000   0.0000000e+000   0.0000000e+000   0.0000000e+000   0.0000000e+000   0.0000000e+000   0.0000000e+000   0.0000000e+000   0.0000000e+000   0.0000000e+000   0.0000000e+000   0.0000000e+000   0.0000000e+000   0.0000000e+000   0.0000000e+000   0.0000000e+000   0.0000000e+000   0.0000000e+000   0.0000000e+000   0.0000000e+000   0.0000000e+000   0.0000000e+000   0.0000000e+000   0.0000000e+000   0.0000000e+000   0.0000000e+000   0.0000000e+000   0.0000000e+000   0.0000000e+000   0.0000000e+000   0.0000000e+000   0.0000000e+000   0.0000000e+000   0.0000000e+000   0.0000000e+000   0.0000000e+000   0.0000000e+000   0.0000000e+000 
 -1.3447090e+002   0.0000000e+000   8.7194028e-004   2.9191044e-003   0.0000000e+000   0.0000000e+000   0.0000000e+000   0.0000000e+000   0.0000000e+000   0.0000000e+000   0.0000000e+000   0.0000000e+000   0.0000000e+000   0.0000000e+000   0.0000000e+000   0.0000000e+000   0.0000000e+000   0.0000000e+000   0.0000000e+000   0.0000000e+000   0.0000000e+000   0.0000000e+000   0.0000000e+000   0.0000000e+000   0.0000000e+000   0.0000000e+000   0.0000000e+000   0.0000000e+000   0.0000000e+000   0.0000000e+000   0.0000000e+000   0.0000000e+000   0.0000000e+000   0.0000000e+000   0.0000000e+000   0.0000000e+000   0.0000000e+000   0.0000000e+000   0.0000000e+000   0.0000000e+000   0.0000000e+000   0.0000000e+000   0.0000000e+000 
 -1.3387090e+002   0.0000000e+000   8.7194028e-004   2.9191044e-003   0.0000000e+000   0.0000000e+000   0.0000000e+000   0.0000000e+000   0.0000000e+000   0.0000000e+000   0.0000000e+000   0.0000000e+000   0.0000000e+000   0.0000000e+000   0.0000000e+000   0.0000000e+000   0.0000000e+000   0.0000000e+000   0.0000000e+000   0.0000000e+000   0.0000000e+000   0.0000000e+000   0.0000000e+000   0.0000000e+000   0.0000000e+000   0.0000000e+000   0.0000000e+000   0.0000000e+000   0.0000000e+000   0.0000000e+000   0.0000000e+000   0.0000000e+000   0.0000000e+000   0.0000000e+000   0.0000000e+000   0.0000000e+000   0.0000000e+000   0.0000000e+000   0.0000000e+000   0.0000000e+000   0.0000000e+000   0.0000000e+000   0.0000000e+000 
 -1.3327090e+002   0.0000000e+000   8.7194028e-004   2.9191044e-003   0.0000000e+000   0.0000000e+000   0.0000000e+000   0.0000000e+000   0.0000000e+000   0.0000000e+000   0.0000000e+000   0.0000000e+000   0.0000000e+000   0.0000000e+000   0.0000000e+000   0.0000000e+000   0.0000000e+000   0.0000000e+000   0.0000000e+000   0.0000000e+000   0.0000000e+000   0.0000000e+000   0.0000000e+000   0.0000000e+000   0.0000000e+000   0.0000000e+000   0.0000000e+000   0.0000000e+000   0.0000000e+000   0.0000000e+000   0.0000000e+000   0.0000000e+000   0.0000000e+000   0.0000000e+000   0.0000000e+000   0.0000000e+000   0.0000000e+000   0.0000000e+000   0.0000000e+000   0.0000000e+000   0.0000000e+000   0.0000000e+000   0.0000000e+000 
 -1.3267090e+002   0.0000000e+000   8.7194028e-004   2.9191044e-003   0.0000000e+000   0.0000000e+000   0.0000000e+000   0.0000000e+000   0.0000000e+000   0.0000000e+000   0.0000000e+000   0.0000000e+000   0.0000000e+000   0.0000000e+000   0.0000000e+000   0.0000000e+000   0.0000000e+000   0.0000000e+000   0.0000000e+000   0.0000000e+000   0.0000000e+000   0.0000000e+000   0.0000000e+000   0.0000000e+000   0.0000000e+000   0.0000000e+000   0.0000000e+000   0.0000000e+000   0.0000000e+000   0.0000000e+000   0.0000000e+000   0.0000000e+000   0.0000000e+000   0.0000000e+000   0.0000000e+000   0.0000000e+000   0.0000000e+000   0.0000000e+000   0.0000000e+000   0.0000000e+000   0.0000000e+000   0.0000000e+000   0.0000000e+000 
 -1.3207090e+002   0.0000000e+000   8.7194028e-004   2.9191044e-003   0.0000000e+000   0.0000000e+000   0.0000000e+000   0.0000000e+000   0.0000000e+000   0.0000000e+000   0.0000000e+000   0.0000000e+000   0.0000000e+000   0.0000000e+000   0.0000000e+000   0.0000000e+000   0.0000000e+000   0.0000000e+000   0.0000000e+000   0.0000000e+000   0.0000000e+000   0.0000000e+000   0.0000000e+000   0.0000000e+000   0.0000000e+000   0.0000000e+000   0.0000000e+000   0.0000000e+000   0.0000000e+000   0.0000000e+000   0.0000000e+000   0.0000000e+000   0.0000000e+000   0.0000000e+000   0.0000000e+000   0.0000000e+000   0.0000000e+000   0.0000000e+000   0.0000000e+000   0.0000000e+000   0.0000000e+000   0.0000000e+000   0.0000000e+000 
 -1.3147090e+002   0.0000000e+000   8.7194028e-004   2.9191044e-003   0.0000000e+000   0.0000000e+000   0.0000000e+000   0.0000000e+000   0.0000000e+000   0.0000000e+000   0.0000000e+000   0.0000000e+000   0.0000000e+000   0.0000000e+000   0.0000000e+000   0.0000000e+000   0.0000000e+000   0.0000000e+000   0.0000000e+000   0.0000000e+000   0.0000000e+000   0.0000000e+000   0.0000000e+000   0.0000000e+000   0.0000000e+000   0.0000000e+000   0.0000000e+000   0.0000000e+000   0.0000000e+000   0.0000000e+000   0.0000000e+000   0.0000000e+000   0.0000000e+000   0.0000000e+000   0.0000000e+000   0.0000000e+000   0.0000000e+000   0.0000000e+000   0.0000000e+000   0.0000000e+000   0.0000000e+000   0.0000000e+000   0.0000000e+000 
 -1.3087090e+002   0.0000000e+000   8.7194028e-004   2.9191044e-003   0.0000000e+000   0.0000000e+000   0.0000000e+000   0.0000000e+000   0.0000000e+000   0.0000000e+000   0.0000000e+000   0.0000000e+000   0.0000000e+000   0.0000000e+000   0.0000000e+000   0.0000000e+000   0.0000000e+000   0.0000000e+000   0.0000000e+000   0.0000000e+000   0.0000000e+000   0.0000000e+000   0.0000000e+000   0.0000000e+000   0.0000000e+000   0.0000000e+000   0.0000000e+000   0.0000000e+000   0.0000000e+000   0.0000000e+000   0.0000000e+000   0.0000000e+000   0.0000000e+000   0.0000000e+000   0.0000000e+000   0.0000000e+000   0.0000000e+000   0.0000000e+000   0.0000000e+000   0.0000000e+000   0.0000000e+000   0.0000000e+000   0.0000000e+000 
 -1.3027090e+002   0.0000000e+000   8.7194027e-004   2.9191044e-003   0.0000000e+000   0.0000000e+000   0.0000000e+000   0.0000000e+000   0.0000000e+000   0.0000000e+000   0.0000000e+000   0.0000000e+000   0.0000000e+000   0.0000000e+000   0.0000000e+000   0.0000000e+000   0.0000000e+000   0.0000000e+000   0.0000000e+000   0.0000000e+000   0.0000000e+000   0.0000000e+000   0.0000000e+000   0.0000000e+000   0.0000000e+000   0.0000000e+000   0.0000000e+000   0.0000000e+000   0.0000000e+000   0.0000000e+000   0.0000000e+000   0.0000000e+000   0.0000000e+000   0.0000000e+000   0.0000000e+000   0.0000000e+000   0.0000000e+000   0.0000000e+000   0.0000000e+000   0.0000000e+000   0.0000000e+000   0.0000000e+000   0.0000000e+000 
 -1.2967090e+002   0.0000000e+000   8.7194027e-004   2.9191044e-003   0.0000000e+000   0.0000000e+000   0.0000000e+000   0.0000000e+000   0.0000000e+000   0.0000000e+000   0.0000000e+000   0.0000000e+000   0.0000000e+000   0.0000000e+000   0.0000000e+000   0.0000000e+000   0.0000000e+000   0.0000000e+000   0.0000000e+000   0.0000000e+000   0.0000000e+000   0.0000000e+000   0.0000000e+000   0.0000000e+000   0.0000000e+000   0.0000000e+000   0.0000000e+000   0.0000000e+000   0.0000000e+000   0.0000000e+000   0.0000000e+000   0.0000000e+000   0.0000000e+000   0.0000000e+000   0.0000000e+000   0.0000000e+000   0.0000000e+000   0.0000000e+000   0.0000000e+000   0.0000000e+000   0.0000000e+000   0.0000000e+000   0.0000000e+000 
 -1.2907090e+002   0.0000000e+000   8.7194027e-004   2.9191044e-003   0.0000000e+000   0.0000000e+000   0.0000000e+000   0.0000000e+000   0.0000000e+000   0.0000000e+000   0.0000000e+000   0.0000000e+000   0.0000000e+000   0.0000000e+000   0.0000000e+000   0.0000000e+000   0.0000000e+000   0.0000000e+000   0.0000000e+000   0.0000000e+000   0.0000000e+000   0.0000000e+000   0.0000000e+000   0.0000000e+000   0.0000000e+000   0.0000000e+000   0.0000000e+000   0.0000000e+000   0.0000000e+000   0.0000000e+000   0.0000000e+000   0.0000000e+000   0.0000000e+000   0.0000000e+000   0.0000000e+000   0.0000000e+000   0.0000000e+000   0.0000000e+000   0.0000000e+000   0.0000000e+000   0.0000000e+000   0.0000000e+000   0.0000000e+000 
 -1.2847090e+002   0.0000000e+000   8.7194027e-004   2.9191044e-003   0.0000000e+000   0.0000000e+000   0.0000000e+000   0.0000000e+000   0.0000000e+000   0.0000000e+000   0.0000000e+000   0.0000000e+000   0.0000000e+000   0.0000000e+000   0.0000000e+000   0.0000000e+000   0.0000000e+000   0.0000000e+000   0.0000000e+000   0.0000000e+000   0.0000000e+000   0.0000000e+000   0.0000000e+000   0.0000000e+000   0.0000000e+000   0.0000000e+000   0.0000000e+000   0.0000000e+000   0.0000000e+000   0.0000000e+000   0.0000000e+000   0.0000000e+000   0.0000000e+000   0.0000000e+000   0.0000000e+000   0.0000000e+000   0.0000000e+000   0.0000000e+000   0.0000000e+000   0.0000000e+000   0.0000000e+000   0.0000000e+000   0.0000000e+000 
 -1.2787090e+002   0.0000000e+000   8.7194027e-004   2.9191044e-003   0.0000000e+000   0.0000000e+000   0.0000000e+000   0.0000000e+000   0.0000000e+000   0.0000000e+000   0.0000000e+000   0.0000000e+000   0.0000000e+000   0.0000000e+000   0.0000000e+000   0.0000000e+000   0.0000000e+000   0.0000000e+000   0.0000000e+000   0.0000000e+000   0.0000000e+000   0.0000000e+000   0.0000000e+000   0.0000000e+000   0.0000000e+000   0.0000000e+000   0.0000000e+000   0.0000000e+000   0.0000000e+000   0.0000000e+000   0.0000000e+000   0.0000000e+000   0.0000000e+000   0.0000000e+000   0.0000000e+000   0.0000000e+000   0.0000000e+000   0.0000000e+000   0.0000000e+000   0.0000000e+000   0.0000000e+000   0.0000000e+000   0.0000000e+000 
 -1.2727090e+002   0.0000000e+000   8.7194027e-004   2.9191044e-003   0.0000000e+000   0.0000000e+000   0.0000000e+000   0.0000000e+000   0.0000000e+000   0.0000000e+000   0.0000000e+000   0.0000000e+000   0.0000000e+000   0.0000000e+000   0.0000000e+000   0.0000000e+000   0.0000000e+000   0.0000000e+000   0.0000000e+000   0.0000000e+000   0.0000000e+000   0.0000000e+000   0.0000000e+000   0.0000000e+000   0.0000000e+000   0.0000000e+000   0.0000000e+000   0.0000000e+000   0.0000000e+000   0.0000000e+000   0.0000000e+000   0.0000000e+000   0.0000000e+000   0.0000000e+000   0.0000000e+000   0.0000000e+000   0.0000000e+000   0.0000000e+000   0.0000000e+000   0.0000000e+000   0.0000000e+000   0.0000000e+000   0.0000000e+000 
 -1.2667090e+002   0.0000000e+000   8.7194028e-004   2.9191044e-003   0.0000000e+000   0.0000000e+000   0.0000000e+000   0.0000000e+000   0.0000000e+000   0.0000000e+000   0.0000000e+000   0.0000000e+000   0.0000000e+000   0.0000000e+000   0.0000000e+000   0.0000000e+000   0.0000000e+000   0.0000000e+000   0.0000000e+000   0.0000000e+000   0.0000000e+000   0.0000000e+000   0.0000000e+000   0.0000000e+000   0.0000000e+000   0.0000000e+000   0.0000000e+000   0.0000000e+000   0.0000000e+000   0.0000000e+000   0.0000000e+000   0.0000000e+000   0.0000000e+000   0.0000000e+000   0.0000000e+000   0.0000000e+000   0.0000000e+000   0.0000000e+000   0.0000000e+000   0.0000000e+000   0.0000000e+000   0.0000000e+000   0.0000000e+000 
 -1.2607090e+002   0.0000000e+000   8.7194028e-004   2.9191044e-003   0.0000000e+000   0.0000000e+000   0.0000000e+000   0.0000000e+000   0.0000000e+000   0.0000000e+000   0.0000000e+000   0.0000000e+000   0.0000000e+000   0.0000000e+000   0.0000000e+000   0.0000000e+000   0.0000000e+000   0.0000000e+000   0.0000000e+000   0.0000000e+000   0.0000000e+000   0.0000000e+000   0.0000000e+000   0.0000000e+000   0.0000000e+000   0.0000000e+000   0.0000000e+000   0.0000000e+000   0.0000000e+000   0.0000000e+000   0.0000000e+000   0.0000000e+000   0.0000000e+000   0.0000000e+000   0.0000000e+000   0.0000000e+000   0.0000000e+000   0.0000000e+000   0.0000000e+000   0.0000000e+000   0.0000000e+000   0.0000000e+000   0.0000000e+000 
 -1.2547090e+002   0.0000000e+000   8.7194025e-004   2.9191043e-003   0.0000000e+000   0.0000000e+000   0.0000000e+000   0.0000000e+000   0.0000000e+000   0.0000000e+000   0.0000000e+000   0.0000000e+000   0.0000000e+000   0.0000000e+000   0.0000000e+000   0.0000000e+000   0.0000000e+000   0.0000000e+000   0.0000000e+000   0.0000000e+000   0.0000000e+000   0.0000000e+000   0.0000000e+000   0.0000000e+000   0.0000000e+000   0.0000000e+000   0.0000000e+000   0.0000000e+000   0.0000000e+000   0.0000000e+000   0.0000000e+000   0.0000000e+000   0.0000000e+000   0.0000000e+000   0.0000000e+000   0.0000000e+000   0.0000000e+000   0.0000000e+000   0.0000000e+000   0.0000000e+000   0.0000000e+000   0.0000000e+000   0.0000000e+000 
 -1.2487090e+002   0.0000000e+000   8.7194025e-004   2.9191043e-003   0.0000000e+000   0.0000000e+000   0.0000000e+000   0.0000000e+000   0.0000000e+000   0.0000000e+000   0.0000000e+000   0.0000000e+000   0.0000000e+000   0.0000000e+000   0.0000000e+000   0.0000000e+000   0.0000000e+000   0.0000000e+000   0.0000000e+000   0.0000000e+000   0.0000000e+000   0.0000000e+000   0.0000000e+000   0.0000000e+000   0.0000000e+000   0.0000000e+000   0.0000000e+000   0.0000000e+000   0.0000000e+000   0.0000000e+000   0.0000000e+000   0.0000000e+000   0.0000000e+000   0.0000000e+000   0.0000000e+000   0.0000000e+000   0.0000000e+000   0.0000000e+000   0.0000000e+000   0.0000000e+000   0.0000000e+000   0.0000000e+000   0.0000000e+000 
 -1.2427090e+002   0.0000000e+000   8.7194025e-004   2.9191043e-003   0.0000000e+000   0.0000000e+000   0.0000000e+000   0.0000000e+000   0.0000000e+000   0.0000000e+000   0.0000000e+000   0.0000000e+000   0.0000000e+000   0.0000000e+000   0.0000000e+000   0.0000000e+000   0.0000000e+000   0.0000000e+000   0.0000000e+000   0.0000000e+000   0.0000000e+000   0.0000000e+000   0.0000000e+000   0.0000000e+000   0.0000000e+000   0.0000000e+000   0.0000000e+000   0.0000000e+000   0.0000000e+000   0.0000000e+000   0.0000000e+000   0.0000000e+000   0.0000000e+000   0.0000000e+000   0.0000000e+000   0.0000000e+000   0.0000000e+000   0.0000000e+000   0.0000000e+000   0.0000000e+000   0.0000000e+000   0.0000000e+000   0.0000000e+000 
 -1.2367090e+002   0.0000000e+000   8.7194025e-004   2.9191043e-003   0.0000000e+000   0.0000000e+000   0.0000000e+000   0.0000000e+000   0.0000000e+000   0.0000000e+000   0.0000000e+000   0.0000000e+000   0.0000000e+000   0.0000000e+000   0.0000000e+000   0.0000000e+000   0.0000000e+000   0.0000000e+000   0.0000000e+000   0.0000000e+000   0.0000000e+000   0.0000000e+000   0.0000000e+000   0.0000000e+000   0.0000000e+000   0.0000000e+000   0.0000000e+000   0.0000000e+000   0.0000000e+000   0.0000000e+000   0.0000000e+000   0.0000000e+000   0.0000000e+000   0.0000000e+000   0.0000000e+000   0.0000000e+000   0.0000000e+000   0.0000000e+000   0.0000000e+000   0.0000000e+000   0.0000000e+000   0.0000000e+000   0.0000000e+000 
 -1.2307090e+002   0.0000000e+000   8.7194025e-004   2.9191043e-003   0.0000000e+000   0.0000000e+000   0.0000000e+000   0.0000000e+000   0.0000000e+000   0.0000000e+000   0.0000000e+000   0.0000000e+000   0.0000000e+000   0.0000000e+000   0.0000000e+000   0.0000000e+000   0.0000000e+000   0.0000000e+000   0.0000000e+000   0.0000000e+000   0.0000000e+000   0.0000000e+000   0.0000000e+000   0.0000000e+000   0.0000000e+000   0.0000000e+000   0.0000000e+000   0.0000000e+000   0.0000000e+000   0.0000000e+000   0.0000000e+000   0.0000000e+000   0.0000000e+000   0.0000000e+000   0.0000000e+000   0.0000000e+000   0.0000000e+000   0.0000000e+000   0.0000000e+000   0.0000000e+000   0.0000000e+000   0.0000000e+000   0.0000000e+000 
 -1.2247090e+002   0.0000000e+000   8.7194025e-004   2.9191043e-003   0.0000000e+000   0.0000000e+000   0.0000000e+000   0.0000000e+000   0.0000000e+000   0.0000000e+000   0.0000000e+000   0.0000000e+000   0.0000000e+000   0.0000000e+000   0.0000000e+000   0.0000000e+000   0.0000000e+000   0.0000000e+000   0.0000000e+000   0.0000000e+000   0.0000000e+000   0.0000000e+000   0.0000000e+000   0.0000000e+000   0.0000000e+000   0.0000000e+000   0.0000000e+000   0.0000000e+000   0.0000000e+000   0.0000000e+000   0.0000000e+000   0.0000000e+000   0.0000000e+000   0.0000000e+000   0.0000000e+000   0.0000000e+000   0.0000000e+000   0.0000000e+000   0.0000000e+000   0.0000000e+000   0.0000000e+000   0.0000000e+000   0.0000000e+000 
 -1.2187090e+002   0.0000000e+000   8.7194025e-004   2.9191043e-003   0.0000000e+000   0.0000000e+000   0.0000000e+000   0.0000000e+000   0.0000000e+000   0.0000000e+000   0.0000000e+000   0.0000000e+000   0.0000000e+000   0.0000000e+000   0.0000000e+000   0.0000000e+000   0.0000000e+000   0.0000000e+000   0.0000000e+000   0.0000000e+000   0.0000000e+000   0.0000000e+000   0.0000000e+000   0.0000000e+000   0.0000000e+000   0.0000000e+000   0.0000000e+000   0.0000000e+000   0.0000000e+000   0.0000000e+000   0.0000000e+000   0.0000000e+000   0.0000000e+000   0.0000000e+000   0.0000000e+000   0.0000000e+000   0.0000000e+000   0.0000000e+000   0.0000000e+000   0.0000000e+000   0.0000000e+000   0.0000000e+000   0.0000000e+000 
 -1.2127090e+002   0.0000000e+000   8.7194025e-004   2.9191043e-003   0.0000000e+000   0.0000000e+000   0.0000000e+000   0.0000000e+000   0.0000000e+000   0.0000000e+000   0.0000000e+000   0.0000000e+000   0.0000000e+000   0.0000000e+000   0.0000000e+000   0.0000000e+000   0.0000000e+000   0.0000000e+000   0.0000000e+000   0.0000000e+000   0.0000000e+000   0.0000000e+000   0.0000000e+000   0.0000000e+000   0.0000000e+000   0.0000000e+000   0.0000000e+000   0.0000000e+000   0.0000000e+000   0.0000000e+000   0.0000000e+000   0.0000000e+000   0.0000000e+000   0.0000000e+000   0.0000000e+000   0.0000000e+000   0.0000000e+000   0.0000000e+000   0.0000000e+000   0.0000000e+000   0.0000000e+000   0.0000000e+000   0.0000000e+000 
 -1.2067611e+002   0.0000000e+000   8.7194025e-004   2.9191043e-003   0.0000000e+000   0.0000000e+000   0.0000000e+000   0.0000000e+000   0.0000000e+000   0.0000000e+000   0.0000000e+000   0.0000000e+000   0.0000000e+000   0.0000000e+000   0.0000000e+000   0.0000000e+000   0.0000000e+000   0.0000000e+000   0.0000000e+000   0.0000000e+000   0.0000000e+000   0.0000000e+000   0.0000000e+000   0.0000000e+000   0.0000000e+000   0.0000000e+000   0.0000000e+000   0.0000000e+000   0.0000000e+000   0.0000000e+000   0.0000000e+000   0.0000000e+000   0.0000000e+000   0.0000000e+000   0.0000000e+000   0.0000000e+000   0.0000000e+000   0.0000000e+000   0.0000000e+000   0.0000000e+000   0.0000000e+000   0.0000000e+000   0.0000000e+000 
 -1.2008717e+002   0.0000000e+000   8.7194025e-004   2.9191043e-003   0.0000000e+000   0.0000000e+000   0.0000000e+000   0.0000000e+000   0.0000000e+000   0.0000000e+000   0.0000000e+000   0.0000000e+000   0.0000000e+000   0.0000000e+000   0.0000000e+000   0.0000000e+000   0.0000000e+000   0.0000000e+000   0.0000000e+000   0.0000000e+000   0.0000000e+000   0.0000000e+000   0.0000000e+000   0.0000000e+000   0.0000000e+000   0.0000000e+000   0.0000000e+000   0.0000000e+000   0.0000000e+000   0.0000000e+000   0.0000000e+000   0.0000000e+000   0.0000000e+000   0.0000000e+000   0.0000000e+000   0.0000000e+000   0.0000000e+000   0.0000000e+000   0.0000000e+000   0.0000000e+000   0.0000000e+000   0.0000000e+000   0.0000000e+000 
 -1.1950389e+002   0.0000000e+000   8.7194025e-004   2.9191043e-003   0.0000000e+000   0.0000000e+000   0.0000000e+000   0.0000000e+000   0.0000000e+000   0.0000000e+000   0.0000000e+000   0.0000000e+000   0.0000000e+000   0.0000000e+000   0.0000000e+000   0.0000000e+000   0.0000000e+000   0.0000000e+000   0.0000000e+000   0.0000000e+000   0.0000000e+000   0.0000000e+000   0.0000000e+000   0.0000000e+000   0.0000000e+000   0.0000000e+000   0.0000000e+000   0.0000000e+000   0.0000000e+000   0.0000000e+000   0.0000000e+000   0.0000000e+000   0.0000000e+000   0.0000000e+000   0.0000000e+000   0.0000000e+000   0.0000000e+000   0.0000000e+000   0.0000000e+000   0.0000000e+000   0.0000000e+000   0.0000000e+000   0.0000000e+000 
 -1.1892610e+002   0.0000000e+000   8.7194025e-004   2.9191043e-003   0.0000000e+000   0.0000000e+000   0.0000000e+000   0.0000000e+000   0.0000000e+000   0.0000000e+000   0.0000000e+000   0.0000000e+000   0.0000000e+000   0.0000000e+000   0.0000000e+000   0.0000000e+000   0.0000000e+000   0.0000000e+000   0.0000000e+000   0.0000000e+000   0.0000000e+000   0.0000000e+000   0.0000000e+000   0.0000000e+000   0.0000000e+000   0.0000000e+000   0.0000000e+000   0.0000000e+000   0.0000000e+000   0.0000000e+000   0.0000000e+000   0.0000000e+000   0.0000000e+000   0.0000000e+000   0.0000000e+000   0.0000000e+000   0.0000000e+000   0.0000000e+000   0.0000000e+000   0.0000000e+000   0.0000000e+000   0.0000000e+000   0.0000000e+000 
 -1.1835364e+002   0.0000000e+000   8.7194025e-004   2.9191043e-003   0.0000000e+000   0.0000000e+000   0.0000000e+000   0.0000000e+000   0.0000000e+000   0.0000000e+000   0.0000000e+000   0.0000000e+000   0.0000000e+000   0.0000000e+000   0.0000000e+000   0.0000000e+000   0.0000000e+000   0.0000000e+000   0.0000000e+000   0.0000000e+000   0.0000000e+000   0.0000000e+000   0.0000000e+000   0.0000000e+000   0.0000000e+000   0.0000000e+000   0.0000000e+000   0.0000000e+000   0.0000000e+000   0.0000000e+000   0.0000000e+000   0.0000000e+000   0.0000000e+000   0.0000000e+000   0.0000000e+000   0.0000000e+000   0.0000000e+000   0.0000000e+000   0.0000000e+000   0.0000000e+000   0.0000000e+000   0.0000000e+000   0.0000000e+000 
 -1.1778632e+002   0.0000000e+000   8.7194025e-004   2.9191043e-003   0.0000000e+000   0.0000000e+000   0.0000000e+000   0.0000000e+000   0.0000000e+000   0.0000000e+000   0.0000000e+000   0.0000000e+000   0.0000000e+000   0.0000000e+000   0.0000000e+000   0.0000000e+000   0.0000000e+000   0.0000000e+000   0.0000000e+000   0.0000000e+000   0.0000000e+000   0.0000000e+000   0.0000000e+000   0.0000000e+000   0.0000000e+000   0.0000000e+000   0.0000000e+000   0.0000000e+000   0.0000000e+000   0.0000000e+000   0.0000000e+000   0.0000000e+000   0.0000000e+000   0.0000000e+000   0.0000000e+000   0.0000000e+000   0.0000000e+000   0.0000000e+000   0.0000000e+000   0.0000000e+000   0.0000000e+000   0.0000000e+000   0.0000000e+000 
 -1.1722396e+002   0.0000000e+000   8.7194025e-004   2.9191043e-003   0.0000000e+000   0.0000000e+000   0.0000000e+000   0.0000000e+000   0.0000000e+000   0.0000000e+000   0.0000000e+000   0.0000000e+000   0.0000000e+000   0.0000000e+000   0.0000000e+000   0.0000000e+000   0.0000000e+000   0.0000000e+000   0.0000000e+000   0.0000000e+000   0.0000000e+000   0.0000000e+000   0.0000000e+000   0.0000000e+000   0.0000000e+000   0.0000000e+000   0.0000000e+000   0.0000000e+000   0.0000000e+000   0.0000000e+000   0.0000000e+000   0.0000000e+000   0.0000000e+000   0.0000000e+000   0.0000000e+000   0.0000000e+000   0.0000000e+000   0.0000000e+000   0.0000000e+000   0.0000000e+000   0.0000000e+000   0.0000000e+000   0.0000000e+000 
 -1.1666646e+002   0.0000000e+000   8.7194025e-004   2.9191043e-003   0.0000000e+000   0.0000000e+000   0.0000000e+000   0.0000000e+000   0.0000000e+000   0.0000000e+000   0.0000000e+000   0.0000000e+000   0.0000000e+000   0.0000000e+000   0.0000000e+000   0.0000000e+000   0.0000000e+000   0.0000000e+000   0.0000000e+000   0.0000000e+000   0.0000000e+000   0.0000000e+000   0.0000000e+000   0.0000000e+000   0.0000000e+000   0.0000000e+000   0.0000000e+000   0.0000000e+000   0.0000000e+000   0.0000000e+000   0.0000000e+000   0.0000000e+000   0.0000000e+000   0.0000000e+000   0.0000000e+000   0.0000000e+000   0.0000000e+000   0.0000000e+000   0.0000000e+000   0.0000000e+000   0.0000000e+000   0.0000000e+000   0.0000000e+000 
 -1.1611365e+002   0.0000000e+000   8.7194025e-004   2.9191043e-003   0.0000000e+000   0.0000000e+000   0.0000000e+000   0.0000000e+000   0.0000000e+000   0.0000000e+000   0.0000000e+000   0.0000000e+000   0.0000000e+000   0.0000000e+000   0.0000000e+000   0.0000000e+000   0.0000000e+000   0.0000000e+000   0.0000000e+000   0.0000000e+000   0.0000000e+000   0.0000000e+000   0.0000000e+000   0.0000000e+000   0.0000000e+000   0.0000000e+000   0.0000000e+000   0.0000000e+000   0.0000000e+000   0.0000000e+000   0.0000000e+000   0.0000000e+000   0.0000000e+000   0.0000000e+000   0.0000000e+000   0.0000000e+000   0.0000000e+000   0.0000000e+000   0.0000000e+000   0.0000000e+000   0.0000000e+000   0.0000000e+000   0.0000000e+000 
 -1.1556538e+002   0.0000000e+000   8.7194025e-004   2.9191043e-003   0.0000000e+000   0.0000000e+000   0.0000000e+000   0.0000000e+000   0.0000000e+000   0.0000000e+000   0.0000000e+000   0.0000000e+000   0.0000000e+000   0.0000000e+000   0.0000000e+000   0.0000000e+000   0.0000000e+000   0.0000000e+000   0.0000000e+000   0.0000000e+000   0.0000000e+000   0.0000000e+000   0.0000000e+000   0.0000000e+000   0.0000000e+000   0.0000000e+000   0.0000000e+000   0.0000000e+000   0.0000000e+000   0.0000000e+000   0.0000000e+000   0.0000000e+000   0.0000000e+000   0.0000000e+000   0.0000000e+000   0.0000000e+000   0.0000000e+000   0.0000000e+000   0.0000000e+000   0.0000000e+000   0.0000000e+000   0.0000000e+000   0.0000000e+000 
 -1.1502155e+002   0.0000000e+000   8.7194025e-004   2.9191043e-003   0.0000000e+000   0.0000000e+000   0.0000000e+000   0.0000000e+000   0.0000000e+000   0.0000000e+000   0.0000000e+000   0.0000000e+000   0.0000000e+000   0.0000000e+000   0.0000000e+000   0.0000000e+000   0.0000000e+000   0.0000000e+000   0.0000000e+000   0.0000000e+000   0.0000000e+000   0.0000000e+000   0.0000000e+000   0.0000000e+000   0.0000000e+000   0.0000000e+000   0.0000000e+000   0.0000000e+000   0.0000000e+000   0.0000000e+000   0.0000000e+000   0.0000000e+000   0.0000000e+000   0.0000000e+000   0.0000000e+000   0.0000000e+000   0.0000000e+000   0.0000000e+000   0.0000000e+000   0.0000000e+000   0.0000000e+000   0.0000000e+000   0.0000000e+000 
 -1.1448200e+002   0.0000000e+000   8.7194025e-004   2.9191043e-003   0.0000000e+000   0.0000000e+000   0.0000000e+000   0.0000000e+000   0.0000000e+000   0.0000000e+000   0.0000000e+000   0.0000000e+000   0.0000000e+000   0.0000000e+000   0.0000000e+000   0.0000000e+000   0.0000000e+000   0.0000000e+000   0.0000000e+000   0.0000000e+000   0.0000000e+000   0.0000000e+000   0.0000000e+000   0.0000000e+000   0.0000000e+000   0.0000000e+000   0.0000000e+000   0.0000000e+000   0.0000000e+000   0.0000000e+000   0.0000000e+000   0.0000000e+000   0.0000000e+000   0.0000000e+000   0.0000000e+000   0.0000000e+000   0.0000000e+000   0.0000000e+000   0.0000000e+000   0.0000000e+000   0.0000000e+000   0.0000000e+000   0.0000000e+000 
 -1.1394661e+002   0.0000000e+000   8.7194025e-004   2.9191043e-003   0.0000000e+000   0.0000000e+000   0.0000000e+000   0.0000000e+000   0.0000000e+000   0.0000000e+000   0.0000000e+000   0.0000000e+000   0.0000000e+000   0.0000000e+000   0.0000000e+000   0.0000000e+000   0.0000000e+000   0.0000000e+000   0.0000000e+000   0.0000000e+000   0.0000000e+000   0.0000000e+000   0.0000000e+000   0.0000000e+000   0.0000000e+000   0.0000000e+000   0.0000000e+000   0.0000000e+000   0.0000000e+000   0.0000000e+000   0.0000000e+000   0.0000000e+000   0.0000000e+000   0.0000000e+000   0.0000000e+000   0.0000000e+000   0.0000000e+000   0.0000000e+000   0.0000000e+000   0.0000000e+000   0.0000000e+000   0.0000000e+000   0.0000000e+000 
 -1.1341530e+002   0.0000000e+000   8.7194026e-004   2.9191043e-003   0.0000000e+000   0.0000000e+000   0.0000000e+000   0.0000000e+000   0.0000000e+000   0.0000000e+000   0.0000000e+000   0.0000000e+000   0.0000000e+000   0.0000000e+000   0.0000000e+000   0.0000000e+000   0.0000000e+000   0.0000000e+000   0.0000000e+000   0.0000000e+000   0.0000000e+000   0.0000000e+000   0.0000000e+000   0.0000000e+000   0.0000000e+000   0.0000000e+000   0.0000000e+000   0.0000000e+000   0.0000000e+000   0.0000000e+000   0.0000000e+000   0.0000000e+000   0.0000000e+000   0.0000000e+000   0.0000000e+000   0.0000000e+000   0.0000000e+000   0.0000000e+000   0.0000000e+000   0.0000000e+000   0.0000000e+000   0.0000000e+000   0.0000000e+000 
 -1.1288790e+002   0.0000000e+000   8.7194026e-004   2.9191043e-003   0.0000000e+000   0.0000000e+000   0.0000000e+000   0.0000000e+000   0.0000000e+000   0.0000000e+000   0.0000000e+000   0.0000000e+000   0.0000000e+000   0.0000000e+000   0.0000000e+000   0.0000000e+000   0.0000000e+000   0.0000000e+000   0.0000000e+000   0.0000000e+000   0.0000000e+000   0.0000000e+000   0.0000000e+000   0.0000000e+000   0.0000000e+000   0.0000000e+000   0.0000000e+000   0.0000000e+000   0.0000000e+000   0.0000000e+000   0.0000000e+000   0.0000000e+000   0.0000000e+000   0.0000000e+000   0.0000000e+000   0.0000000e+000   0.0000000e+000   0.0000000e+000   0.0000000e+000   0.0000000e+000   0.0000000e+000   0.0000000e+000   0.0000000e+000 
 -1.1236435e+002   0.0000000e+000   8.7194026e-004   2.9191044e-003   0.0000000e+000   0.0000000e+000   0.0000000e+000   0.0000000e+000   0.0000000e+000   0.0000000e+000   0.0000000e+000   0.0000000e+000   0.0000000e+000   0.0000000e+000   0.0000000e+000   0.0000000e+000   0.0000000e+000   0.0000000e+000   0.0000000e+000   0.0000000e+000   0.0000000e+000   0.0000000e+000   0.0000000e+000   0.0000000e+000   0.0000000e+000   0.0000000e+000   0.0000000e+000   0.0000000e+000   0.0000000e+000   0.0000000e+000   0.0000000e+000   0.0000000e+000   0.0000000e+000   0.0000000e+000   0.0000000e+000   0.0000000e+000   0.0000000e+000   0.0000000e+000   0.0000000e+000   0.0000000e+000   0.0000000e+000   0.0000000e+000   0.0000000e+000 
 -1.1184453e+002   0.0000000e+000   8.7194027e-004   2.9191044e-003   0.0000000e+000   0.0000000e+000   0.0000000e+000   0.0000000e+000   0.0000000e+000   0.0000000e+000   0.0000000e+000   0.0000000e+000   0.0000000e+000   0.0000000e+000   0.0000000e+000   0.0000000e+000   0.0000000e+000   0.0000000e+000   0.0000000e+000   0.0000000e+000   0.0000000e+000   0.0000000e+000   0.0000000e+000   0.0000000e+000   0.0000000e+000   0.0000000e+000   0.0000000e+000   0.0000000e+000   0.0000000e+000   0.0000000e+000   0.0000000e+000   0.0000000e+000   0.0000000e+000   0.0000000e+000   0.0000000e+000   0.0000000e+000   0.0000000e+000   0.0000000e+000   0.0000000e+000   0.0000000e+000   0.0000000e+000   0.0000000e+000   0.0000000e+000 
 -1.1132833e+002   0.0000000e+000   8.7194027e-004   2.9191044e-003   0.0000000e+000   0.0000000e+000   0.0000000e+000   0.0000000e+000   0.0000000e+000   0.0000000e+000   0.0000000e+000   0.0000000e+000   0.0000000e+000   0.0000000e+000   0.0000000e+000   0.0000000e+000   0.0000000e+000   0.0000000e+000   0.0000000e+000   0.0000000e+000   0.0000000e+000   0.0000000e+000   0.0000000e+000   0.0000000e+000   0.0000000e+000   0.0000000e+000   0.0000000e+000   0.0000000e+000   0.0000000e+000   0.0000000e+000   0.0000000e+000   0.0000000e+000   0.0000000e+000   0.0000000e+000   0.0000000e+000   0.0000000e+000   0.0000000e+000   0.0000000e+000   0.0000000e+000   0.0000000e+000   0.0000000e+000   0.0000000e+000   0.0000000e+000 
 -1.1081566e+002   0.0000000e+000   8.7194028e-004   2.9191044e-003   0.0000000e+000   0.0000000e+000   0.0000000e+000   0.0000000e+000   0.0000000e+000   0.0000000e+000   0.0000000e+000   0.0000000e+000   0.0000000e+000   0.0000000e+000   0.0000000e+000   0.0000000e+000   0.0000000e+000   0.0000000e+000   0.0000000e+000   0.0000000e+000   0.0000000e+000   0.0000000e+000   0.0000000e+000   0.0000000e+000   0.0000000e+000   0.0000000e+000   0.0000000e+000   0.0000000e+000   0.0000000e+000   0.0000000e+000   0.0000000e+000   0.0000000e+000   0.0000000e+000   0.0000000e+000   0.0000000e+000   0.0000000e+000   0.0000000e+000   0.0000000e+000   0.0000000e+000   0.0000000e+000   0.0000000e+000   0.0000000e+000   0.0000000e+000 
 -1.1030642e+002   0.0000000e+000   8.7194027e-004   2.9191044e-003   0.0000000e+000   0.0000000e+000   0.0000000e+000   0.0000000e+000   0.0000000e+000   0.0000000e+000   0.0000000e+000   0.0000000e+000   0.0000000e+000   0.0000000e+000   0.0000000e+000   0.0000000e+000   0.0000000e+000   0.0000000e+000   0.0000000e+000   0.0000000e+000   0.0000000e+000   0.0000000e+000   0.0000000e+000   0.0000000e+000   0.0000000e+000   0.0000000e+000   0.0000000e+000   0.0000000e+000   0.0000000e+000   0.0000000e+000   0.0000000e+000   0.0000000e+000   0.0000000e+000   0.0000000e+000   0.0000000e+000   0.0000000e+000   0.0000000e+000   0.0000000e+000   0.0000000e+000   0.0000000e+000   0.0000000e+000   0.0000000e+000   0.0000000e+000 
 -1.0980052e+002   0.0000000e+000   8.7194027e-004   2.9191044e-003   0.0000000e+000   0.0000000e+000   0.0000000e+000   0.0000000e+000   0.0000000e+000   0.0000000e+000   0.0000000e+000   0.0000000e+000   0.0000000e+000   0.0000000e+000   0.0000000e+000   0.0000000e+000   0.0000000e+000   0.0000000e+000   0.0000000e+000   0.0000000e+000   0.0000000e+000   0.0000000e+000   0.0000000e+000   0.0000000e+000   0.0000000e+000   0.0000000e+000   0.0000000e+000   0.0000000e+000   0.0000000e+000   0.0000000e+000   0.0000000e+000   0.0000000e+000   0.0000000e+000   0.0000000e+000   0.0000000e+000   0.0000000e+000   0.0000000e+000   0.0000000e+000   0.0000000e+000   0.0000000e+000   0.0000000e+000   0.0000000e+000   0.0000000e+000 
 -1.0929789e+002   0.0000000e+000   8.7194028e-004   2.9191044e-003   0.0000000e+000   0.0000000e+000   0.0000000e+000   0.0000000e+000   0.0000000e+000   0.0000000e+000   0.0000000e+000   0.0000000e+000   0.0000000e+000   0.0000000e+000   0.0000000e+000   0.0000000e+000   0.0000000e+000   0.0000000e+000   0.0000000e+000   0.0000000e+000   0.0000000e+000   0.0000000e+000   0.0000000e+000   0.0000000e+000   0.0000000e+000   0.0000000e+000   0.0000000e+000   0.0000000e+000   0.0000000e+000   0.0000000e+000   0.0000000e+000   0.0000000e+000   0.0000000e+000   0.0000000e+000   0.0000000e+000   0.0000000e+000   0.0000000e+000   0.0000000e+000   0.0000000e+000   0.0000000e+000   0.0000000e+000   0.0000000e+000   0.0000000e+000 
 -1.0879844e+002   0.0000000e+000   8.7194028e-004   2.9191044e-003   0.0000000e+000   0.0000000e+000   0.0000000e+000   0.0000000e+000   0.0000000e+000   0.0000000e+000   0.0000000e+000   0.0000000e+000   0.0000000e+000   0.0000000e+000   0.0000000e+000   0.0000000e+000   0.0000000e+000   0.0000000e+000   0.0000000e+000   0.0000000e+000   0.0000000e+000   0.0000000e+000   0.0000000e+000   0.0000000e+000   0.0000000e+000   0.0000000e+000   0.0000000e+000   0.0000000e+000   0.0000000e+000   0.0000000e+000   0.0000000e+000   0.0000000e+000   0.0000000e+000   0.0000000e+000   0.0000000e+000   0.0000000e+000   0.0000000e+000   0.0000000e+000   0.0000000e+000   0.0000000e+000   0.0000000e+000   0.0000000e+000   0.0000000e+000 
 -1.0830207e+002   0.0000000e+000   8.7194029e-004   2.9191044e-003   0.0000000e+000   0.0000000e+000   0.0000000e+000   0.0000000e+000   0.0000000e+000   0.0000000e+000   0.0000000e+000   0.0000000e+000   0.0000000e+000   0.0000000e+000   0.0000000e+000   0.0000000e+000   0.0000000e+000   0.0000000e+000   0.0000000e+000   0.0000000e+000   0.0000000e+000   0.0000000e+000   0.0000000e+000   0.0000000e+000   0.0000000e+000   0.0000000e+000   0.0000000e+000   0.0000000e+000   0.0000000e+000   0.0000000e+000   0.0000000e+000   0.0000000e+000   0.0000000e+000   0.0000000e+000   0.0000000e+000   0.0000000e+000   0.0000000e+000   0.0000000e+000   0.0000000e+000   0.0000000e+000   0.0000000e+000   0.0000000e+000   0.0000000e+000 
 -1.0780872e+002   0.0000000e+000   8.7194028e-004   2.9191044e-003   0.0000000e+000   0.0000000e+000   0.0000000e+000   0.0000000e+000   0.0000000e+000   0.0000000e+000   0.0000000e+000   0.0000000e+000   0.0000000e+000   0.0000000e+000   0.0000000e+000   0.0000000e+000   0.0000000e+000   0.0000000e+000   0.0000000e+000   0.0000000e+000   0.0000000e+000   0.0000000e+000   0.0000000e+000   0.0000000e+000   0.0000000e+000   0.0000000e+000   0.0000000e+000   0.0000000e+000   0.0000000e+000   0.0000000e+000   0.0000000e+000   0.0000000e+000   0.0000000e+000   0.0000000e+000   0.0000000e+000   0.0000000e+000   0.0000000e+000   0.0000000e+000   0.0000000e+000   0.0000000e+000   0.0000000e+000   0.0000000e+000   0.0000000e+000 
 -1.0731831e+002   0.0000000e+000   8.7194029e-004   2.9191044e-003   0.0000000e+000   0.0000000e+000   0.0000000e+000   0.0000000e+000   0.0000000e+000   0.0000000e+000   0.0000000e+000   0.0000000e+000   0.0000000e+000   0.0000000e+000   0.0000000e+000   0.0000000e+000   0.0000000e+000   0.0000000e+000   0.0000000e+000   0.0000000e+000   0.0000000e+000   0.0000000e+000   0.0000000e+000   0.0000000e+000   0.0000000e+000   0.0000000e+000   0.0000000e+000   0.0000000e+000   0.0000000e+000   0.0000000e+000   0.0000000e+000   0.0000000e+000   0.0000000e+000   0.0000000e+000   0.0000000e+000   0.0000000e+000   0.0000000e+000   0.0000000e+000   0.0000000e+000   0.0000000e+000   0.0000000e+000   0.0000000e+000   0.0000000e+000 
 -1.0683077e+002   0.0000000e+000   8.7194029e-004   2.9191044e-003   0.0000000e+000   0.0000000e+000   0.0000000e+000   0.0000000e+000   0.0000000e+000   0.0000000e+000   0.0000000e+000   0.0000000e+000   0.0000000e+000   0.0000000e+000   0.0000000e+000   0.0000000e+000   0.0000000e+000   0.0000000e+000   0.0000000e+000   0.0000000e+000   0.0000000e+000   0.0000000e+000   0.0000000e+000   0.0000000e+000   0.0000000e+000   0.0000000e+000   0.0000000e+000   0.0000000e+000   0.0000000e+000   0.0000000e+000   0.0000000e+000   0.0000000e+000   0.0000000e+000   0.0000000e+000   0.0000000e+000   0.0000000e+000   0.0000000e+000   0.0000000e+000   0.0000000e+000   0.0000000e+000   0.0000000e+000   0.0000000e+000   0.0000000e+000 
 -1.0634601e+002   0.0000000e+000   8.7194029e-004   2.9191044e-003   0.0000000e+000   0.0000000e+000   0.0000000e+000   0.0000000e+000   0.0000000e+000   0.0000000e+000   0.0000000e+000   0.0000000e+000   0.0000000e+000   0.0000000e+000   0.0000000e+000   0.0000000e+000   0.0000000e+000   0.0000000e+000   0.0000000e+000   0.0000000e+000   0.0000000e+000   0.0000000e+000   0.0000000e+000   0.0000000e+000   0.0000000e+000   0.0000000e+000   0.0000000e+000   0.0000000e+000   0.0000000e+000   0.0000000e+000   0.0000000e+000   0.0000000e+000   0.0000000e+000   0.0000000e+000   0.0000000e+000   0.0000000e+000   0.0000000e+000   0.0000000e+000   0.0000000e+000   0.0000000e+000   0.0000000e+000   0.0000000e+000   0.0000000e+000 
 -1.0586398e+002   0.0000000e+000   8.7194029e-004   2.9191044e-003   0.0000000e+000   0.0000000e+000   0.0000000e+000   0.0000000e+000   0.0000000e+000   0.0000000e+000   0.0000000e+000   0.0000000e+000   0.0000000e+000   0.0000000e+000   0.0000000e+000   0.0000000e+000   0.0000000e+000   0.0000000e+000   0.0000000e+000   0.0000000e+000   0.0000000e+000   0.0000000e+000   0.0000000e+000   0.0000000e+000   0.0000000e+000   0.0000000e+000   0.0000000e+000   0.0000000e+000   0.0000000e+000   0.0000000e+000   0.0000000e+000   0.0000000e+000   0.0000000e+000   0.0000000e+000   0.0000000e+000   0.0000000e+000   0.0000000e+000   0.0000000e+000   0.0000000e+000   0.0000000e+000   0.0000000e+000   0.0000000e+000   0.0000000e+000 
 -1.0538460e+002   0.0000000e+000   8.7194029e-004   2.9191044e-003   0.0000000e+000   0.0000000e+000   0.0000000e+000   0.0000000e+000   0.0000000e+000   0.0000000e+000   0.0000000e+000   0.0000000e+000   0.0000000e+000   0.0000000e+000   0.0000000e+000   0.0000000e+000   0.0000000e+000   0.0000000e+000   0.0000000e+000   0.0000000e+000   0.0000000e+000   0.0000000e+000   0.0000000e+000   0.0000000e+000   0.0000000e+000   0.0000000e+000   0.0000000e+000   0.0000000e+000   0.0000000e+000   0.0000000e+000   0.0000000e+000   0.0000000e+000   0.0000000e+000   0.0000000e+000   0.0000000e+000   0.0000000e+000   0.0000000e+000   0.0000000e+000   0.0000000e+000   0.0000000e+000   0.0000000e+000   0.0000000e+000   0.0000000e+000 
 -1.0490780e+002   0.0000000e+000   8.7194029e-004   2.9191044e-003   0.0000000e+000   0.0000000e+000   0.0000000e+000   0.0000000e+000   0.0000000e+000   0.0000000e+000   0.0000000e+000   0.0000000e+000   0.0000000e+000   0.0000000e+000   0.0000000e+000   0.0000000e+000   0.0000000e+000   0.0000000e+000   0.0000000e+000   0.0000000e+000   0.0000000e+000   0.0000000e+000   0.0000000e+000   0.0000000e+000   0.0000000e+000   0.0000000e+000   0.0000000e+000   0.0000000e+000   0.0000000e+000   0.0000000e+000   0.0000000e+000   0.0000000e+000   0.0000000e+000   0.0000000e+000   0.0000000e+000   0.0000000e+000   0.0000000e+000   0.0000000e+000   0.0000000e+000   0.0000000e+000   0.0000000e+000   0.0000000e+000   0.0000000e+000 
 -1.0443354e+002   0.0000000e+000   8.7194029e-004   2.9191044e-003   0.0000000e+000   0.0000000e+000   0.0000000e+000   0.0000000e+000   0.0000000e+000   0.0000000e+000   0.0000000e+000   0.0000000e+000   0.0000000e+000   0.0000000e+000   0.0000000e+000   0.0000000e+000   0.0000000e+000   0.0000000e+000   0.0000000e+000   0.0000000e+000   0.0000000e+000   0.0000000e+000   0.0000000e+000   0.0000000e+000   0.0000000e+000   0.0000000e+000   0.0000000e+000   0.0000000e+000   0.0000000e+000   0.0000000e+000   0.0000000e+000   0.0000000e+000   0.0000000e+000   0.0000000e+000   0.0000000e+000   0.0000000e+000   0.0000000e+000   0.0000000e+000   0.0000000e+000   0.0000000e+000   0.0000000e+000   0.0000000e+000   0.0000000e+000 
 -1.0396174e+002   0.0000000e+000   8.7194045e-004   2.9191050e-003   0.0000000e+000   0.0000000e+000   0.0000000e+000   0.0000000e+000   0.0000000e+000   0.0000000e+000   0.0000000e+000   0.0000000e+000   0.0000000e+000   0.0000000e+000   0.0000000e+000   0.0000000e+000   0.0000000e+000   0.0000000e+000   0.0000000e+000   0.0000000e+000   0.0000000e+000   0.0000000e+000   0.0000000e+000   0.0000000e+000   0.0000000e+000   0.0000000e+000   0.0000000e+000   0.0000000e+000   0.0000000e+000   0.0000000e+000   0.0000000e+000   0.0000000e+000   0.0000000e+000   0.0000000e+000   0.0000000e+000   0.0000000e+000   0.0000000e+000   0.0000000e+000   0.0000000e+000   0.0000000e+000   0.0000000e+000   0.0000000e+000   0.0000000e+000 
 -1.0349235e+002   0.0000000e+000   8.7194045e-004   2.9191050e-003   0.0000000e+000   0.0000000e+000   0.0000000e+000   0.0000000e+000   0.0000000e+000   0.0000000e+000   0.0000000e+000   0.0000000e+000   0.0000000e+000   0.0000000e+000   0.0000000e+000   0.0000000e+000   0.0000000e+000   0.0000000e+000   0.0000000e+000   0.0000000e+000   0.0000000e+000   0.0000000e+000   0.0000000e+000   0.0000000e+000   0.0000000e+000   0.0000000e+000   0.0000000e+000   0.0000000e+000   0.0000000e+000   0.0000000e+000   0.0000000e+000   0.0000000e+000   0.0000000e+000   0.0000000e+000   0.0000000e+000   0.0000000e+000   0.0000000e+000   0.0000000e+000   0.0000000e+000   0.0000000e+000   0.0000000e+000   0.0000000e+000   0.0000000e+000 
 -1.0302529e+002   0.0000000e+000   8.7194045e-004   2.9191050e-003   0.0000000e+000   0.0000000e+000   0.0000000e+000   0.0000000e+000   0.0000000e+000   0.0000000e+000   0.0000000e+000   0.0000000e+000   0.0000000e+000   0.0000000e+000   0.0000000e+000   0.0000000e+000   0.0000000e+000   0.0000000e+000   0.0000000e+000   0.0000000e+000   0.0000000e+000   0.0000000e+000   0.0000000e+000   0.0000000e+000   0.0000000e+000   0.0000000e+000   0.0000000e+000   0.0000000e+000   0.0000000e+000   0.0000000e+000   0.0000000e+000   0.0000000e+000   0.0000000e+000   0.0000000e+000   0.0000000e+000   0.0000000e+000   0.0000000e+000   0.0000000e+000   0.0000000e+000   0.0000000e+000   0.0000000e+000   0.0000000e+000   0.0000000e+000 
 -1.0256053e+002   0.0000000e+000   8.7194045e-004   2.9191050e-003   0.0000000e+000   0.0000000e+000   0.0000000e+000   0.0000000e+000   0.0000000e+000   0.0000000e+000   0.0000000e+000   0.0000000e+000   0.0000000e+000   0.0000000e+000   0.0000000e+000   0.0000000e+000   0.0000000e+000   0.0000000e+000   0.0000000e+000   0.0000000e+000   0.0000000e+000   0.0000000e+000   0.0000000e+000   0.0000000e+000   0.0000000e+000   0.0000000e+000   0.0000000e+000   0.0000000e+000   0.0000000e+000   0.0000000e+000   0.0000000e+000   0.0000000e+000   0.0000000e+000   0.0000000e+000   0.0000000e+000   0.0000000e+000   0.0000000e+000   0.0000000e+000   0.0000000e+000   0.0000000e+000   0.0000000e+000   0.0000000e+000   0.0000000e+000 
 -1.0209800e+002   0.0000000e+000   8.7194045e-004   2.9191050e-003   0.0000000e+000   0.0000000e+000   0.0000000e+000   0.0000000e+000   0.0000000e+000   0.0000000e+000   0.0000000e+000   0.0000000e+000   0.0000000e+000   0.0000000e+000   0.0000000e+000   0.0000000e+000   0.0000000e+000   0.0000000e+000   0.0000000e+000   0.0000000e+000   0.0000000e+000   0.0000000e+000   0.0000000e+000   0.0000000e+000   0.0000000e+000   0.0000000e+000   0.0000000e+000   0.0000000e+000   0.0000000e+000   0.0000000e+000   0.0000000e+000   0.0000000e+000   0.0000000e+000   0.0000000e+000   0.0000000e+000   0.0000000e+000   0.0000000e+000   0.0000000e+000   0.0000000e+000   0.0000000e+000   0.0000000e+000   0.0000000e+000   0.0000000e+000 
 -1.0163764e+002   0.0000000e+000   8.7194045e-004   2.9191050e-003   0.0000000e+000   0.0000000e+000   0.0000000e+000   0.0000000e+000   0.0000000e+000   0.0000000e+000   0.0000000e+000   0.0000000e+000   0.0000000e+000   0.0000000e+000   0.0000000e+000   0.0000000e+000   0.0000000e+000   0.0000000e+000   0.0000000e+000   0.0000000e+000   0.0000000e+000   0.0000000e+000   0.0000000e+000   0.0000000e+000   0.0000000e+000   0.0000000e+000   0.0000000e+000   0.0000000e+000   0.0000000e+000   0.0000000e+000   0.0000000e+000   0.0000000e+000   0.0000000e+000   0.0000000e+000   0.0000000e+000   0.0000000e+000   0.0000000e+000   0.0000000e+000   0.0000000e+000   0.0000000e+000   0.0000000e+000   0.0000000e+000   0.0000000e+000 
 -1.0117943e+002   0.0000000e+000   8.7194045e-004   2.9191050e-003   0.0000000e+000   0.0000000e+000   0.0000000e+000   0.0000000e+000   0.0000000e+000   0.0000000e+000   0.0000000e+000   0.0000000e+000   0.0000000e+000   0.0000000e+000   0.0000000e+000   0.0000000e+000   0.0000000e+000   0.0000000e+000   0.0000000e+000   0.0000000e+000   0.0000000e+000   0.0000000e+000   0.0000000e+000   0.0000000e+000   0.0000000e+000   0.0000000e+000   0.0000000e+000   0.0000000e+000   0.0000000e+000   0.0000000e+000   0.0000000e+000   0.0000000e+000   0.0000000e+000   0.0000000e+000   0.0000000e+000   0.0000000e+000   0.0000000e+000   0.0000000e+000   0.0000000e+000   0.0000000e+000   0.0000000e+000   0.0000000e+000   0.0000000e+000 
 -1.0072328e+002   0.0000000e+000   8.7194045e-004   2.9191050e-003   0.0000000e+000   0.0000000e+000   0.0000000e+000   0.0000000e+000   0.0000000e+000   0.0000000e+000   0.0000000e+000   0.0000000e+000   0.0000000e+000   0.0000000e+000   0.0000000e+000   0.0000000e+000   0.0000000e+000   0.0000000e+000   0.0000000e+000   0.0000000e+000   0.0000000e+000   0.0000000e+000   0.0000000e+000   0.0000000e+000   0.0000000e+000   0.0000000e+000   0.0000000e+000   0.0000000e+000   0.0000000e+000   0.0000000e+000   0.0000000e+000   0.0000000e+000   0.0000000e+000   0.0000000e+000   0.0000000e+000   0.0000000e+000   0.0000000e+000   0.0000000e+000   0.0000000e+000   0.0000000e+000   0.0000000e+000   0.0000000e+000   0.0000000e+000 
 -1.0026915e+002   0.0000000e+000   8.7194045e-004   2.9191050e-003   0.0000000e+000   0.0000000e+000   0.0000000e+000   0.0000000e+000   0.0000000e+000   0.0000000e+000   0.0000000e+000   0.0000000e+000   0.0000000e+000   0.0000000e+000   0.0000000e+000   0.0000000e+000   0.0000000e+000   0.0000000e+000   0.0000000e+000   0.0000000e+000   0.0000000e+000   0.0000000e+000   0.0000000e+000   0.0000000e+000   0.0000000e+000   0.0000000e+000   0.0000000e+000   0.0000000e+000   0.0000000e+000   0.0000000e+000   0.0000000e+000   0.0000000e+000   0.0000000e+000   0.0000000e+000   0.0000000e+000   0.0000000e+000   0.0000000e+000   0.0000000e+000   0.0000000e+000   0.0000000e+000   0.0000000e+000   0.0000000e+000   0.0000000e+000 
 -9.9817011e+001   0.0000000e+000   8.7194046e-004   2.9191050e-003   0.0000000e+000   0.0000000e+000   0.0000000e+000   0.0000000e+000   0.0000000e+000   0.0000000e+000   0.0000000e+000   0.0000000e+000   0.0000000e+000   0.0000000e+000   0.0000000e+000   0.0000000e+000   0.0000000e+000   0.0000000e+000   0.0000000e+000   0.0000000e+000   0.0000000e+000   0.0000000e+000   0.0000000e+000   0.0000000e+000   0.0000000e+000   0.0000000e+000   0.0000000e+000   0.0000000e+000   0.0000000e+000   0.0000000e+000   0.0000000e+000   0.0000000e+000   0.0000000e+000   0.0000000e+000   0.0000000e+000   0.0000000e+000   0.0000000e+000   0.0000000e+000   0.0000000e+000   0.0000000e+000   0.0000000e+000   0.0000000e+000   0.0000000e+000 
 -9.9366792e+001   0.0000000e+000   8.7194046e-004   2.9191050e-003   0.0000000e+000   0.0000000e+000   0.0000000e+000   0.0000000e+000   0.0000000e+000   0.0000000e+000   0.0000000e+000   0.0000000e+000   0.0000000e+000   0.0000000e+000   0.0000000e+000   0.0000000e+000   0.0000000e+000   0.0000000e+000   0.0000000e+000   0.0000000e+000   0.0000000e+000   0.0000000e+000   0.0000000e+000   0.0000000e+000   0.0000000e+000   0.0000000e+000   0.0000000e+000   0.0000000e+000   0.0000000e+000   0.0000000e+000   0.0000000e+000   0.0000000e+000   0.0000000e+000   0.0000000e+000   0.0000000e+000   0.0000000e+000   0.0000000e+000   0.0000000e+000   0.0000000e+000   0.0000000e+000   0.0000000e+000   0.0000000e+000   0.0000000e+000 
 -9.8918464e+001   0.0000000e+000   8.7194046e-004   2.9191050e-003   0.0000000e+000   0.0000000e+000   0.0000000e+000   0.0000000e+000   0.0000000e+000   0.0000000e+000   0.0000000e+000   0.0000000e+000   0.0000000e+000   0.0000000e+000   0.0000000e+000   0.0000000e+000   0.0000000e+000   0.0000000e+000   0.0000000e+000   0.0000000e+000   0.0000000e+000   0.0000000e+000   0.0000000e+000   0.0000000e+000   0.0000000e+000   0.0000000e+000   0.0000000e+000   0.0000000e+000   0.0000000e+000   0.0000000e+000   0.0000000e+000   0.0000000e+000   0.0000000e+000   0.0000000e+000   0.0000000e+000   0.0000000e+000   0.0000000e+000   0.0000000e+000   0.0000000e+000   0.0000000e+000   0.0000000e+000   0.0000000e+000   0.0000000e+000 
 -9.8471966e+001   0.0000000e+000   8.7194047e-004   2.9191050e-003   0.0000000e+000   0.0000000e+000   0.0000000e+000   0.0000000e+000   0.0000000e+000   0.0000000e+000   0.0000000e+000   0.0000000e+000   0.0000000e+000   0.0000000e+000   0.0000000e+000   0.0000000e+000   0.0000000e+000   0.0000000e+000   0.0000000e+000   0.0000000e+000   0.0000000e+000   0.0000000e+000   0.0000000e+000   0.0000000e+000   0.0000000e+000   0.0000000e+000   0.0000000e+000   0.0000000e+000   0.0000000e+000   0.0000000e+000   0.0000000e+000   0.0000000e+000   0.0000000e+000   0.0000000e+000   0.0000000e+000   0.0000000e+000   0.0000000e+000   0.0000000e+000   0.0000000e+000   0.0000000e+000   0.0000000e+000   0.0000000e+000   0.0000000e+000 
 -9.8027267e+001   0.0000000e+000   8.7194045e-004   2.9191050e-003   0.0000000e+000   0.0000000e+000   0.0000000e+000   0.0000000e+000   0.0000000e+000   0.0000000e+000   0.0000000e+000   0.0000000e+000   0.0000000e+000   0.0000000e+000   0.0000000e+000   0.0000000e+000   0.0000000e+000   0.0000000e+000   0.0000000e+000   0.0000000e+000   0.0000000e+000   0.0000000e+000   0.0000000e+000   0.0000000e+000   0.0000000e+000   0.0000000e+000   0.0000000e+000   0.0000000e+000   0.0000000e+000   0.0000000e+000   0.0000000e+000   0.0000000e+000   0.0000000e+000   0.0000000e+000   0.0000000e+000   0.0000000e+000   0.0000000e+000   0.0000000e+000   0.0000000e+000   0.0000000e+000   0.0000000e+000   0.0000000e+000   0.0000000e+000 
 -9.7584316e+001   0.0000000e+000   8.7194045e-004   2.9191050e-003   0.0000000e+000   0.0000000e+000   0.0000000e+000   0.0000000e+000   0.0000000e+000   0.0000000e+000   0.0000000e+000   0.0000000e+000   0.0000000e+000   0.0000000e+000   0.0000000e+000   0.0000000e+000   0.0000000e+000   0.0000000e+000   0.0000000e+000   0.0000000e+000   0.0000000e+000   0.0000000e+000   0.0000000e+000   0.0000000e+000   0.0000000e+000   0.0000000e+000   0.0000000e+000   0.0000000e+000   0.0000000e+000   0.0000000e+000   0.0000000e+000   0.0000000e+000   0.0000000e+000   0.0000000e+000   0.0000000e+000   0.0000000e+000   0.0000000e+000   0.0000000e+000   0.0000000e+000   0.0000000e+000   0.0000000e+000   0.0000000e+000   0.0000000e+000 
 -9.7143069e+001   0.0000000e+000   8.7194046e-004   2.9191050e-003   0.0000000e+000   0.0000000e+000   0.0000000e+000   0.0000000e+000   0.0000000e+000   0.0000000e+000   0.0000000e+000   0.0000000e+000   0.0000000e+000   0.0000000e+000   0.0000000e+000   0.0000000e+000   0.0000000e+000   0.0000000e+000   0.0000000e+000   0.0000000e+000   0.0000000e+000   0.0000000e+000   0.0000000e+000   0.0000000e+000   0.0000000e+000   0.0000000e+000   0.0000000e+000   0.0000000e+000   0.0000000e+000   0.0000000e+000   0.0000000e+000   0.0000000e+000   0.0000000e+000   0.0000000e+000   0.0000000e+000   0.0000000e+000   0.0000000e+000   0.0000000e+000   0.0000000e+000   0.0000000e+000   0.0000000e+000   0.0000000e+000   0.0000000e+000 
 -9.6703497e+001   0.0000000e+000   8.7194046e-004   2.9191050e-003   0.0000000e+000   0.0000000e+000   0.0000000e+000   0.0000000e+000   0.0000000e+000   0.0000000e+000   0.0000000e+000   0.0000000e+000   0.0000000e+000   0.0000000e+000   0.0000000e+000   0.0000000e+000   0.0000000e+000   0.0000000e+000   0.0000000e+000   0.0000000e+000   0.0000000e+000   0.0000000e+000   0.0000000e+000   0.0000000e+000   0.0000000e+000   0.0000000e+000   0.0000000e+000   0.0000000e+000   0.0000000e+000   0.0000000e+000   0.0000000e+000   0.0000000e+000   0.0000000e+000   0.0000000e+000   0.0000000e+000   0.0000000e+000   0.0000000e+000   0.0000000e+000   0.0000000e+000   0.0000000e+000   0.0000000e+000   0.0000000e+000   0.0000000e+000 
 -9.6265535e+001   0.0000000e+000   8.7194046e-004   2.9191050e-003   0.0000000e+000   0.0000000e+000   0.0000000e+000   0.0000000e+000   0.0000000e+000   0.0000000e+000   0.0000000e+000   0.0000000e+000   0.0000000e+000   0.0000000e+000   0.0000000e+000   0.0000000e+000   0.0000000e+000   0.0000000e+000   0.0000000e+000   0.0000000e+000   0.0000000e+000   0.0000000e+000   0.0000000e+000   0.0000000e+000   0.0000000e+000   0.0000000e+000   0.0000000e+000   0.0000000e+000   0.0000000e+000   0.0000000e+000   0.0000000e+000   0.0000000e+000   0.0000000e+000   0.0000000e+000   0.0000000e+000   0.0000000e+000   0.0000000e+000   0.0000000e+000   0.0000000e+000   0.0000000e+000   0.0000000e+000   0.0000000e+000   0.0000000e+000 
 -9.5829177e+001   0.0000000e+000   8.7194047e-004   2.9191050e-003   0.0000000e+000   0.0000000e+000   0.0000000e+000   0.0000000e+000   0.0000000e+000   0.0000000e+000   0.0000000e+000   0.0000000e+000   0.0000000e+000   0.0000000e+000   0.0000000e+000   0.0000000e+000   0.0000000e+000   0.0000000e+000   0.0000000e+000   0.0000000e+000   0.0000000e+000   0.0000000e+000   0.0000000e+000   0.0000000e+000   0.0000000e+000   0.0000000e+000   0.0000000e+000   0.0000000e+000   0.0000000e+000   0.0000000e+000   0.0000000e+000   0.0000000e+000   0.0000000e+000   0.0000000e+000   0.0000000e+000   0.0000000e+000   0.0000000e+000   0.0000000e+000   0.0000000e+000   0.0000000e+000   0.0000000e+000   0.0000000e+000   0.0000000e+000 
 -9.5394356e+001   0.0000000e+000   8.7194047e-004   2.9191050e-003   0.0000000e+000   0.0000000e+000   0.0000000e+000   0.0000000e+000   0.0000000e+000   0.0000000e+000   0.0000000e+000   0.0000000e+000   0.0000000e+000   0.0000000e+000   0.0000000e+000   0.0000000e+000   0.0000000e+000   0.0000000e+000   0.0000000e+000   0.0000000e+000   0.0000000e+000   0.0000000e+000   0.0000000e+000   0.0000000e+000   0.0000000e+000   0.0000000e+000   0.0000000e+000   0.0000000e+000   0.0000000e+000   0.0000000e+000   0.0000000e+000   0.0000000e+000   0.0000000e+000   0.0000000e+000   0.0000000e+000   0.0000000e+000   0.0000000e+000   0.0000000e+000   0.0000000e+000   0.0000000e+000   0.0000000e+000   0.0000000e+000   0.0000000e+000 
 -9.4961038e+001   0.0000000e+000   8.7194047e-004   2.9191050e-003   0.0000000e+000   0.0000000e+000   0.0000000e+000   0.0000000e+000   0.0000000e+000   0.0000000e+000   0.0000000e+000   0.0000000e+000   0.0000000e+000   0.0000000e+000   0.0000000e+000   0.0000000e+000   0.0000000e+000   0.0000000e+000   0.0000000e+000   0.0000000e+000   0.0000000e+000   0.0000000e+000   0.0000000e+000   0.0000000e+000   0.0000000e+000   0.0000000e+000   0.0000000e+000   0.0000000e+000   0.0000000e+000   0.0000000e+000   0.0000000e+000   0.0000000e+000   0.0000000e+000   0.0000000e+000   0.0000000e+000   0.0000000e+000   0.0000000e+000   0.0000000e+000   0.0000000e+000   0.0000000e+000   0.0000000e+000   0.0000000e+000   0.0000000e+000 
 -9.4529204e+001   0.0000000e+000   8.7194046e-004   2.9191050e-003   0.0000000e+000   0.0000000e+000   0.0000000e+000   0.0000000e+000   0.0000000e+000   0.0000000e+000   0.0000000e+000   0.0000000e+000   0.0000000e+000   0.0000000e+000   0.0000000e+000   0.0000000e+000   0.0000000e+000   0.0000000e+000   0.0000000e+000   0.0000000e+000   0.0000000e+000   0.0000000e+000   0.0000000e+000   0.0000000e+000   0.0000000e+000   0.0000000e+000   0.0000000e+000   0.0000000e+000   0.0000000e+000   0.0000000e+000   0.0000000e+000   0.0000000e+000   0.0000000e+000   0.0000000e+000   0.0000000e+000   0.0000000e+000   0.0000000e+000   0.0000000e+000   0.0000000e+000   0.0000000e+000   0.0000000e+000   0.0000000e+000   0.0000000e+000 
 -9.4098795e+001   0.0000000e+000   8.7194046e-004   2.9191050e-003   0.0000000e+000   0.0000000e+000   0.0000000e+000   0.0000000e+000   0.0000000e+000   0.0000000e+000   0.0000000e+000   0.0000000e+000   0.0000000e+000   0.0000000e+000   0.0000000e+000   0.0000000e+000   0.0000000e+000   0.0000000e+000   0.0000000e+000   0.0000000e+000   0.0000000e+000   0.0000000e+000   0.0000000e+000   0.0000000e+000   0.0000000e+000   0.0000000e+000   0.0000000e+000   0.0000000e+000   0.0000000e+000   0.0000000e+000   0.0000000e+000   0.0000000e+000   0.0000000e+000   0.0000000e+000   0.0000000e+000   0.0000000e+000   0.0000000e+000   0.0000000e+000   0.0000000e+000   0.0000000e+000   0.0000000e+000   0.0000000e+000   0.0000000e+000 
 -9.3669779e+001   0.0000000e+000   8.7194046e-004   2.9191050e-003   0.0000000e+000   0.0000000e+000   0.0000000e+000   0.0000000e+000   0.0000000e+000   0.0000000e+000   0.0000000e+000   0.0000000e+000   0.0000000e+000   0.0000000e+000   0.0000000e+000   0.0000000e+000   0.0000000e+000   0.0000000e+000   0.0000000e+000   0.0000000e+000   0.0000000e+000   0.0000000e+000   0.0000000e+000   0.0000000e+000   0.0000000e+000   0.0000000e+000   0.0000000e+000   0.0000000e+000   0.0000000e+000   0.0000000e+000   0.0000000e+000   0.0000000e+000   0.0000000e+000   0.0000000e+000   0.0000000e+000   0.0000000e+000   0.0000000e+000   0.0000000e+000   0.0000000e+000   0.0000000e+000   0.0000000e+000   0.0000000e+000   0.0000000e+000 
 -9.3242139e+001   0.0000000e+000   8.7194046e-004   2.9191050e-003   0.0000000e+000   0.0000000e+000   0.0000000e+000   0.0000000e+000   0.0000000e+000   0.0000000e+000   0.0000000e+000   0.0000000e+000   0.0000000e+000   0.0000000e+000   0.0000000e+000   0.0000000e+000   0.0000000e+000   0.0000000e+000   0.0000000e+000   0.0000000e+000   0.0000000e+000   0.0000000e+000   0.0000000e+000   0.0000000e+000   0.0000000e+000   0.0000000e+000   0.0000000e+000   0.0000000e+000   0.0000000e+000   0.0000000e+000   0.0000000e+000   0.0000000e+000   0.0000000e+000   0.0000000e+000   0.0000000e+000   0.0000000e+000   0.0000000e+000   0.0000000e+000   0.0000000e+000   0.0000000e+000   0.0000000e+000   0.0000000e+000   0.0000000e+000 
 -9.2815820e+001   0.0000000e+000   8.7194046e-004   2.9191050e-003   0.0000000e+000   0.0000000e+000   0.0000000e+000   0.0000000e+000   0.0000000e+000   0.0000000e+000   0.0000000e+000   0.0000000e+000   0.0000000e+000   0.0000000e+000   0.0000000e+000   0.0000000e+000   0.0000000e+000   0.0000000e+000   0.0000000e+000   0.0000000e+000   0.0000000e+000   0.0000000e+000   0.0000000e+000   0.0000000e+000   0.0000000e+000   0.0000000e+000   0.0000000e+000   0.0000000e+000   0.0000000e+000   0.0000000e+000   0.0000000e+000   0.0000000e+000   0.0000000e+000   0.0000000e+000   0.0000000e+000   0.0000000e+000   0.0000000e+000   0.0000000e+000   0.0000000e+000   0.0000000e+000   0.0000000e+000   0.0000000e+000   0.0000000e+000 
 -9.2390790e+001   0.0000000e+000   8.7194046e-004   2.9191050e-003   0.0000000e+000   0.0000000e+000   0.0000000e+000   0.0000000e+000   0.0000000e+000   0.0000000e+000   0.0000000e+000   0.0000000e+000   0.0000000e+000   0.0000000e+000   0.0000000e+000   0.0000000e+000   0.0000000e+000   0.0000000e+000   0.0000000e+000   0.0000000e+000   0.0000000e+000   0.0000000e+000   0.0000000e+000   0.0000000e+000   0.0000000e+000   0.0000000e+000   0.0000000e+000   0.0000000e+000   0.0000000e+000   0.0000000e+000   0.0000000e+000   0.0000000e+000   0.0000000e+000   0.0000000e+000   0.0000000e+000   0.0000000e+000   0.0000000e+000   0.0000000e+000   0.0000000e+000   0.0000000e+000   0.0000000e+000   0.0000000e+000   0.0000000e+000 
 -9.1967022e+001   0.0000000e+000   8.7194046e-004   2.9191050e-003   0.0000000e+000   0.0000000e+000   0.0000000e+000   0.0000000e+000   0.0000000e+000   0.0000000e+000   0.0000000e+000   0.0000000e+000   0.0000000e+000   0.0000000e+000   0.0000000e+000   0.0000000e+000   0.0000000e+000   0.0000000e+000   0.0000000e+000   0.0000000e+000   0.0000000e+000   0.0000000e+000   0.0000000e+000   0.0000000e+000   0.0000000e+000   0.0000000e+000   0.0000000e+000   0.0000000e+000   0.0000000e+000   0.0000000e+000   0.0000000e+000   0.0000000e+000   0.0000000e+000   0.0000000e+000   0.0000000e+000   0.0000000e+000   0.0000000e+000   0.0000000e+000   0.0000000e+000   0.0000000e+000   0.0000000e+000   0.0000000e+000   0.0000000e+000 
 -9.1544487e+001   0.0000000e+000   8.7194045e-004   2.9191050e-003   0.0000000e+000   0.0000000e+000   0.0000000e+000   0.0000000e+000   0.0000000e+000   0.0000000e+000   0.0000000e+000   0.0000000e+000   0.0000000e+000   0.0000000e+000   0.0000000e+000   0.0000000e+000   0.0000000e+000   0.0000000e+000   0.0000000e+000   0.0000000e+000   0.0000000e+000   0.0000000e+000   0.0000000e+000   0.0000000e+000   0.0000000e+000   0.0000000e+000   0.0000000e+000   0.0000000e+000   0.0000000e+000   0.0000000e+000   0.0000000e+000   0.0000000e+000   0.0000000e+000   0.0000000e+000   0.0000000e+000   0.0000000e+000   0.0000000e+000   0.0000000e+000   0.0000000e+000   0.0000000e+000   0.0000000e+000   0.0000000e+000   0.0000000e+000 
 -9.1123141e+001   0.0000000e+000   8.7194045e-004   2.9191050e-003   0.0000000e+000   0.0000000e+000   0.0000000e+000   0.0000000e+000   0.0000000e+000   0.0000000e+000   0.0000000e+000   0.0000000e+000   0.0000000e+000   0.0000000e+000   0.0000000e+000   0.0000000e+000   0.0000000e+000   0.0000000e+000   0.0000000e+000   0.0000000e+000   0.0000000e+000   0.0000000e+000   0.0000000e+000   0.0000000e+000   0.0000000e+000   0.0000000e+000   0.0000000e+000   0.0000000e+000   0.0000000e+000   0.0000000e+000   0.0000000e+000   0.0000000e+000   0.0000000e+000   0.0000000e+000   0.0000000e+000   0.0000000e+000   0.0000000e+000   0.0000000e+000   0.0000000e+000   0.0000000e+000   0.0000000e+000   0.0000000e+000   0.0000000e+000 
 -9.0702955e+001   0.0000000e+000   8.7194045e-004   2.9191050e-003   0.0000000e+000   0.0000000e+000   0.0000000e+000   0.0000000e+000   0.0000000e+000   0.0000000e+000   0.0000000e+000   0.0000000e+000   0.0000000e+000   0.0000000e+000   0.0000000e+000   0.0000000e+000   0.0000000e+000   0.0000000e+000   0.0000000e+000   0.0000000e+000   0.0000000e+000   0.0000000e+000   0.0000000e+000   0.0000000e+000   0.0000000e+000   0.0000000e+000   0.0000000e+000   0.0000000e+000   0.0000000e+000   0.0000000e+000   0.0000000e+000   0.0000000e+000   0.0000000e+000   0.0000000e+000   0.0000000e+000   0.0000000e+000   0.0000000e+000   0.0000000e+000   0.0000000e+000   0.0000000e+000   0.0000000e+000   0.0000000e+000   0.0000000e+000 
 -9.0283896e+001   0.0000000e+000   8.7194045e-004   2.9191050e-003   0.0000000e+000   0.0000000e+000   0.0000000e+000   0.0000000e+000   0.0000000e+000   0.0000000e+000   0.0000000e+000   0.0000000e+000   0.0000000e+000   0.0000000e+000   0.0000000e+000   0.0000000e+000   0.0000000e+000   0.0000000e+000   0.0000000e+000   0.0000000e+000   0.0000000e+000   0.0000000e+000   0.0000000e+000   0.0000000e+000   0.0000000e+000   0.0000000e+000   0.0000000e+000   0.0000000e+000   0.0000000e+000   0.0000000e+000   0.0000000e+000   0.0000000e+000   0.0000000e+000   0.0000000e+000   0.0000000e+000   0.0000000e+000   0.0000000e+000   0.0000000e+000   0.0000000e+000   0.0000000e+000   0.0000000e+000   0.0000000e+000   0.0000000e+000 
 -8.9865945e+001   0.0000000e+000   8.7194045e-004   2.9191050e-003   0.0000000e+000   0.0000000e+000   0.0000000e+000   0.0000000e+000   0.0000000e+000   0.0000000e+000   0.0000000e+000   0.0000000e+000   0.0000000e+000   0.0000000e+000   0.0000000e+000   0.0000000e+000   0.0000000e+000   0.0000000e+000   0.0000000e+000   0.0000000e+000   0.0000000e+000   0.0000000e+000   0.0000000e+000   0.0000000e+000   0.0000000e+000   0.0000000e+000   0.0000000e+000   0.0000000e+000   0.0000000e+000   0.0000000e+000   0.0000000e+000   0.0000000e+000   0.0000000e+000   0.0000000e+000   0.0000000e+000   0.0000000e+000   0.0000000e+000   0.0000000e+000   0.0000000e+000   0.0000000e+000   0.0000000e+000   0.0000000e+000   0.0000000e+000 
 -8.9449062e+001   0.0000000e+000   8.7194046e-004   2.9191050e-003   0.0000000e+000   0.0000000e+000   0.0000000e+000   0.0000000e+000   0.0000000e+000   0.0000000e+000   0.0000000e+000   0.0000000e+000   0.0000000e+000   0.0000000e+000   0.0000000e+000   0.0000000e+000   0.0000000e+000   0.0000000e+000   0.0000000e+000   0.0000000e+000   0.0000000e+000   0.0000000e+000   0.0000000e+000   0.0000000e+000   0.0000000e+000   0.0000000e+000   0.0000000e+000   0.0000000e+000   0.0000000e+000   0.0000000e+000   0.0000000e+000   0.0000000e+000   0.0000000e+000   0.0000000e+000   0.0000000e+000   0.0000000e+000   0.0000000e+000   0.0000000e+000   0.0000000e+000   0.0000000e+000   0.0000000e+000   0.0000000e+000   0.0000000e+000 
 -8.9033215e+001   0.0000000e+000   8.7194046e-004   2.9191050e-003   0.0000000e+000   0.0000000e+000   0.0000000e+000   0.0000000e+000   0.0000000e+000   0.0000000e+000   0.0000000e+000   0.0000000e+000   0.0000000e+000   0.0000000e+000   0.0000000e+000   0.0000000e+000   0.0000000e+000   0.0000000e+000   0.0000000e+000   0.0000000e+000   0.0000000e+000   0.0000000e+000   0.0000000e+000   0.0000000e+000   0.0000000e+000   0.0000000e+000   0.0000000e+000   0.0000000e+000   0.0000000e+000   0.0000000e+000   0.0000000e+000   0.0000000e+000   0.0000000e+000   0.0000000e+000   0.0000000e+000   0.0000000e+000   0.0000000e+000   0.0000000e+000   0.0000000e+000   0.0000000e+000   0.0000000e+000   0.0000000e+000   0.0000000e+000 
 -8.8618375e+001   0.0000000e+000   8.7194046e-004   2.9191050e-003   0.0000000e+000   0.0000000e+000   0.0000000e+000   0.0000000e+000   0.0000000e+000   0.0000000e+000   0.0000000e+000   0.0000000e+000   0.0000000e+000   0.0000000e+000   0.0000000e+000   0.0000000e+000   0.0000000e+000   0.0000000e+000   0.0000000e+000   0.0000000e+000   0.0000000e+000   0.0000000e+000   0.0000000e+000   0.0000000e+000   0.0000000e+000   0.0000000e+000   0.0000000e+000   0.0000000e+000   0.0000000e+000   0.0000000e+000   0.0000000e+000   0.0000000e+000   0.0000000e+000   0.0000000e+000   0.0000000e+000   0.0000000e+000   0.0000000e+000   0.0000000e+000   0.0000000e+000   0.0000000e+000   0.0000000e+000   0.0000000e+000   0.0000000e+000 
 -8.8204513e+001   0.0000000e+000   8.7194046e-004   2.9191050e-003   0.0000000e+000   0.0000000e+000   0.0000000e+000   0.0000000e+000   0.0000000e+000   0.0000000e+000   0.0000000e+000   0.0000000e+000   0.0000000e+000   0.0000000e+000   0.0000000e+000   0.0000000e+000   0.0000000e+000   0.0000000e+000   0.0000000e+000   0.0000000e+000   0.0000000e+000   0.0000000e+000   0.0000000e+000   0.0000000e+000   0.0000000e+000   0.0000000e+000   0.0000000e+000   0.0000000e+000   0.0000000e+000   0.0000000e+000   0.0000000e+000   0.0000000e+000   0.0000000e+000   0.0000000e+000   0.0000000e+000   0.0000000e+000   0.0000000e+000   0.0000000e+000   0.0000000e+000   0.0000000e+000   0.0000000e+000   0.0000000e+000   0.0000000e+000 
 -8.7791601e+001   0.0000000e+000   8.7194028e-004   2.9191044e-003   0.0000000e+000   0.0000000e+000   0.0000000e+000   0.0000000e+000   0.0000000e+000   0.0000000e+000   0.0000000e+000   0.0000000e+000   0.0000000e+000   0.0000000e+000   0.0000000e+000   0.0000000e+000   0.0000000e+000   0.0000000e+000   0.0000000e+000   0.0000000e+000   0.0000000e+000   0.0000000e+000   0.0000000e+000   0.0000000e+000   0.0000000e+000   0.0000000e+000   0.0000000e+000   0.0000000e+000   0.0000000e+000   0.0000000e+000   0.0000000e+000   0.0000000e+000   0.0000000e+000   0.0000000e+000   0.0000000e+000   0.0000000e+000   0.0000000e+000   0.0000000e+000   0.0000000e+000   0.0000000e+000   0.0000000e+000   0.0000000e+000   0.0000000e+000 
 -8.7379614e+001   0.0000000e+000   8.7193988e-004   2.9191031e-003   0.0000000e+000   0.0000000e+000   0.0000000e+000   0.0000000e+000   0.0000000e+000   0.0000000e+000   0.0000000e+000   0.0000000e+000   0.0000000e+000   0.0000000e+000   0.0000000e+000   0.0000000e+000   0.0000000e+000   0.0000000e+000   0.0000000e+000   0.0000000e+000   0.0000000e+000   0.0000000e+000   0.0000000e+000   0.0000000e+000   0.0000000e+000   0.0000000e+000   0.0000000e+000   0.0000000e+000   0.0000000e+000   0.0000000e+000   0.0000000e+000   0.0000000e+000   0.0000000e+000   0.0000000e+000   0.0000000e+000   0.0000000e+000   0.0000000e+000   0.0000000e+000   0.0000000e+000   0.0000000e+000   0.0000000e+000   0.0000000e+000   0.0000000e+000 
 -8.6968521e+001   0.0000000e+000   8.7193972e-004   2.9191025e-003   0.0000000e+000   0.0000000e+000   0.0000000e+000   0.0000000e+000   0.0000000e+000   0.0000000e+000   0.0000000e+000   0.0000000e+000   0.0000000e+000   0.0000000e+000   0.0000000e+000   0.0000000e+000   0.0000000e+000   0.0000000e+000   0.0000000e+000   0.0000000e+000   0.0000000e+000   0.0000000e+000   0.0000000e+000   0.0000000e+000   0.0000000e+000   0.0000000e+000   0.0000000e+000   0.0000000e+000   0.0000000e+000   0.0000000e+000   0.0000000e+000   0.0000000e+000   0.0000000e+000   0.0000000e+000   0.0000000e+000   0.0000000e+000   0.0000000e+000   0.0000000e+000   0.0000000e+000   0.0000000e+000   0.0000000e+000   0.0000000e+000   0.0000000e+000 
 -8.6558293e+001   0.0000000e+000   8.7193955e-004   2.9191020e-003   0.0000000e+000   0.0000000e+000   0.0000000e+000   0.0000000e+000   0.0000000e+000   0.0000000e+000   0.0000000e+000   0.0000000e+000   0.0000000e+000   0.0000000e+000   0.0000000e+000   0.0000000e+000   0.0000000e+000   0.0000000e+000   0.0000000e+000   0.0000000e+000   0.0000000e+000   0.0000000e+000   0.0000000e+000   0.0000000e+000   0.0000000e+000   0.0000000e+000   0.0000000e+000   0.0000000e+000   0.0000000e+000   0.0000000e+000   0.0000000e+000   0.0000000e+000   0.0000000e+000   0.0000000e+000   0.0000000e+000   0.0000000e+000   0.0000000e+000   0.0000000e+000   0.0000000e+000   0.0000000e+000   0.0000000e+000   0.0000000e+000   0.0000000e+000 
 -8.6148902e+001   0.0000000e+000   8.7193956e-004   2.9191020e-003   0.0000000e+000   0.0000000e+000   0.0000000e+000   0.0000000e+000   0.0000000e+000   0.0000000e+000   0.0000000e+000   0.0000000e+000   0.0000000e+000   0.0000000e+000   0.0000000e+000   0.0000000e+000   0.0000000e+000   0.0000000e+000   0.0000000e+000   0.0000000e+000   0.0000000e+000   0.0000000e+000   0.0000000e+000   0.0000000e+000   0.0000000e+000   0.0000000e+000   0.0000000e+000   0.0000000e+000   0.0000000e+000   0.0000000e+000   0.0000000e+000   0.0000000e+000   0.0000000e+000   0.0000000e+000   0.0000000e+000   0.0000000e+000   0.0000000e+000   0.0000000e+000   0.0000000e+000   0.0000000e+000   0.0000000e+000   0.0000000e+000   0.0000000e+000 
 -8.5740320e+001   0.0000000e+000   8.7193956e-004   2.9191020e-003   0.0000000e+000   0.0000000e+000   0.0000000e+000   0.0000000e+000   0.0000000e+000   0.0000000e+000   0.0000000e+000   0.0000000e+000   0.0000000e+000   0.0000000e+000   0.0000000e+000   0.0000000e+000   0.0000000e+000   0.0000000e+000   0.0000000e+000   0.0000000e+000   0.0000000e+000   0.0000000e+000   0.0000000e+000   0.0000000e+000   0.0000000e+000   0.0000000e+000   0.0000000e+000   0.0000000e+000   0.0000000e+000   0.0000000e+000   0.0000000e+000   0.0000000e+000   0.0000000e+000   0.0000000e+000   0.0000000e+000   0.0000000e+000   0.0000000e+000   0.0000000e+000   0.0000000e+000   0.0000000e+000   0.0000000e+000   0.0000000e+000   0.0000000e+000 
 -8.5332521e+001   0.0000000e+000   8.7193956e-004   2.9191020e-003   0.0000000e+000   0.0000000e+000   0.0000000e+000   0.0000000e+000   0.0000000e+000   0.0000000e+000   0.0000000e+000   0.0000000e+000   0.0000000e+000   0.0000000e+000   0.0000000e+000   0.0000000e+000   0.0000000e+000   0.0000000e+000   0.0000000e+000   0.0000000e+000   0.0000000e+000   0.0000000e+000   0.0000000e+000   0.0000000e+000   0.0000000e+000   0.0000000e+000   0.0000000e+000   0.0000000e+000   0.0000000e+000   0.0000000e+000   0.0000000e+000   0.0000000e+000   0.0000000e+000   0.0000000e+000   0.0000000e+000   0.0000000e+000   0.0000000e+000   0.0000000e+000   0.0000000e+000   0.0000000e+000   0.0000000e+000   0.0000000e+000   0.0000000e+000 
 -8.4925479e+001   0.0000000e+000   8.7193955e-004   2.9191020e-003   0.0000000e+000   0.0000000e+000   0.0000000e+000   0.0000000e+000   0.0000000e+000   0.0000000e+000   0.0000000e+000   0.0000000e+000   0.0000000e+000   0.0000000e+000   0.0000000e+000   0.0000000e+000   0.0000000e+000   0.0000000e+000   0.0000000e+000   0.0000000e+000   0.0000000e+000   0.0000000e+000   0.0000000e+000   0.0000000e+000   0.0000000e+000   0.0000000e+000   0.0000000e+000   0.0000000e+000   0.0000000e+000   0.0000000e+000   0.0000000e+000   0.0000000e+000   0.0000000e+000   0.0000000e+000   0.0000000e+000   0.0000000e+000   0.0000000e+000   0.0000000e+000   0.0000000e+000   0.0000000e+000   0.0000000e+000   0.0000000e+000   0.0000000e+000 
 -8.4519166e+001   0.0000000e+000   8.7193955e-004   2.9191020e-003   0.0000000e+000   0.0000000e+000   0.0000000e+000   0.0000000e+000   0.0000000e+000   0.0000000e+000   0.0000000e+000   0.0000000e+000   0.0000000e+000   0.0000000e+000   0.0000000e+000   0.0000000e+000   0.0000000e+000   0.0000000e+000   0.0000000e+000   0.0000000e+000   0.0000000e+000   0.0000000e+000   0.0000000e+000   0.0000000e+000   0.0000000e+000   0.0000000e+000   0.0000000e+000   0.0000000e+000   0.0000000e+000   0.0000000e+000   0.0000000e+000   0.0000000e+000   0.0000000e+000   0.0000000e+000   0.0000000e+000   0.0000000e+000   0.0000000e+000   0.0000000e+000   0.0000000e+000   0.0000000e+000   0.0000000e+000   0.0000000e+000   0.0000000e+000 
 -8.4113556e+001   0.0000000e+000   8.7193955e-004   2.9191020e-003   0.0000000e+000   0.0000000e+000   0.0000000e+000   0.0000000e+000   0.0000000e+000   0.0000000e+000   0.0000000e+000   0.0000000e+000   0.0000000e+000   0.0000000e+000   0.0000000e+000   0.0000000e+000   0.0000000e+000   0.0000000e+000   0.0000000e+000   0.0000000e+000   0.0000000e+000   0.0000000e+000   0.0000000e+000   0.0000000e+000   0.0000000e+000   0.0000000e+000   0.0000000e+000   0.0000000e+000   0.0000000e+000   0.0000000e+000   0.0000000e+000   0.0000000e+000   0.0000000e+000   0.0000000e+000   0.0000000e+000   0.0000000e+000   0.0000000e+000   0.0000000e+000   0.0000000e+000   0.0000000e+000   0.0000000e+000   0.0000000e+000   0.0000000e+000 
 -8.3708624e+001   0.0000000e+000   8.7193955e-004   2.9191020e-003   0.0000000e+000   0.0000000e+000   0.0000000e+000   0.0000000e+000   0.0000000e+000   0.0000000e+000   0.0000000e+000   0.0000000e+000   0.0000000e+000   0.0000000e+000   0.0000000e+000   0.0000000e+000   0.0000000e+000   0.0000000e+000   0.0000000e+000   0.0000000e+000   0.0000000e+000   0.0000000e+000   0.0000000e+000   0.0000000e+000   0.0000000e+000   0.0000000e+000   0.0000000e+000   0.0000000e+000   0.0000000e+000   0.0000000e+000   0.0000000e+000   0.0000000e+000   0.0000000e+000   0.0000000e+000   0.0000000e+000   0.0000000e+000   0.0000000e+000   0.0000000e+000   0.0000000e+000   0.0000000e+000   0.0000000e+000   0.0000000e+000   0.0000000e+000 
 -8.3304344e+001   0.0000000e+000   8.7193955e-004   2.9191020e-003   0.0000000e+000   0.0000000e+000   0.0000000e+000   0.0000000e+000   0.0000000e+000   0.0000000e+000   0.0000000e+000   0.0000000e+000   0.0000000e+000   0.0000000e+000   0.0000000e+000   0.0000000e+000   0.0000000e+000   0.0000000e+000   0.0000000e+000   0.0000000e+000   0.0000000e+000   0.0000000e+000   0.0000000e+000   0.0000000e+000   0.0000000e+000   0.0000000e+000   0.0000000e+000   0.0000000e+000   0.0000000e+000   0.0000000e+000   0.0000000e+000   0.0000000e+000   0.0000000e+000   0.0000000e+000   0.0000000e+000   0.0000000e+000   0.0000000e+000   0.0000000e+000   0.0000000e+000   0.0000000e+000   0.0000000e+000   0.0000000e+000   0.0000000e+000 
 -8.2900689e+001   0.0000000e+000   8.7193954e-004   2.9191019e-003   0.0000000e+000   0.0000000e+000   0.0000000e+000   0.0000000e+000   0.0000000e+000   0.0000000e+000   0.0000000e+000   0.0000000e+000   0.0000000e+000   0.0000000e+000   0.0000000e+000   0.0000000e+000   0.0000000e+000   0.0000000e+000   0.0000000e+000   0.0000000e+000   0.0000000e+000   0.0000000e+000   0.0000000e+000   0.0000000e+000   0.0000000e+000   0.0000000e+000   0.0000000e+000   0.0000000e+000   0.0000000e+000   0.0000000e+000   0.0000000e+000   0.0000000e+000   0.0000000e+000   0.0000000e+000   0.0000000e+000   0.0000000e+000   0.0000000e+000   0.0000000e+000   0.0000000e+000   0.0000000e+000   0.0000000e+000   0.0000000e+000   0.0000000e+000 
 -8.2497635e+001   0.0000000e+000   8.7193954e-004   2.9191019e-003   0.0000000e+000   0.0000000e+000   0.0000000e+000   0.0000000e+000   0.0000000e+000   0.0000000e+000   0.0000000e+000   0.0000000e+000   0.0000000e+000   0.0000000e+000   0.0000000e+000   0.0000000e+000   0.0000000e+000   0.0000000e+000   0.0000000e+000   0.0000000e+000   0.0000000e+000   0.0000000e+000   0.0000000e+000   0.0000000e+000   0.0000000e+000   0.0000000e+000   0.0000000e+000   0.0000000e+000   0.0000000e+000   0.0000000e+000   0.0000000e+000   0.0000000e+000   0.0000000e+000   0.0000000e+000   0.0000000e+000   0.0000000e+000   0.0000000e+000   0.0000000e+000   0.0000000e+000   0.0000000e+000   0.0000000e+000   0.0000000e+000   0.0000000e+000 
 -8.2095158e+001   0.0000000e+000   8.7193954e-004   2.9191019e-003   0.0000000e+000   0.0000000e+000   0.0000000e+000   0.0000000e+000   0.0000000e+000   0.0000000e+000   0.0000000e+000   0.0000000e+000   0.0000000e+000   0.0000000e+000   0.0000000e+000   0.0000000e+000   0.0000000e+000   0.0000000e+000   0.0000000e+000   0.0000000e+000   0.0000000e+000   0.0000000e+000   0.0000000e+000   0.0000000e+000   0.0000000e+000   0.0000000e+000   0.0000000e+000   0.0000000e+000   0.0000000e+000   0.0000000e+000   0.0000000e+000   0.0000000e+000   0.0000000e+000   0.0000000e+000   0.0000000e+000   0.0000000e+000   0.0000000e+000   0.0000000e+000   0.0000000e+000   0.0000000e+000   0.0000000e+000   0.0000000e+000   0.0000000e+000 
 -8.1693230e+001   0.0000000e+000   8.7193954e-004   2.9191019e-003   0.0000000e+000   0.0000000e+000   0.0000000e+000   0.0000000e+000   0.0000000e+000   0.0000000e+000   0.0000000e+000   0.0000000e+000   0.0000000e+000   0.0000000e+000   0.0000000e+000   0.0000000e+000   0.0000000e+000   0.0000000e+000   0.0000000e+000   0.0000000e+000   0.0000000e+000   0.0000000e+000   0.0000000e+000   0.0000000e+000   0.0000000e+000   0.0000000e+000   0.0000000e+000   0.0000000e+000   0.0000000e+000   0.0000000e+000   0.0000000e+000   0.0000000e+000   0.0000000e+000   0.0000000e+000   0.0000000e+000   0.0000000e+000   0.0000000e+000   0.0000000e+000   0.0000000e+000   0.0000000e+000   0.0000000e+000   0.0000000e+000   0.0000000e+000 
 -8.1291828e+001   0.0000000e+000   8.7193953e-004   2.9191019e-003   0.0000000e+000   0.0000000e+000   0.0000000e+000   0.0000000e+000   0.0000000e+000   0.0000000e+000   0.0000000e+000   0.0000000e+000   0.0000000e+000   0.0000000e+000   0.0000000e+000   0.0000000e+000   0.0000000e+000   0.0000000e+000   0.0000000e+000   0.0000000e+000   0.0000000e+000   0.0000000e+000   0.0000000e+000   0.0000000e+000   0.0000000e+000   0.0000000e+000   0.0000000e+000   0.0000000e+000   0.0000000e+000   0.0000000e+000   0.0000000e+000   0.0000000e+000   0.0000000e+000   0.0000000e+000   0.0000000e+000   0.0000000e+000   0.0000000e+000   0.0000000e+000   0.0000000e+000   0.0000000e+000   0.0000000e+000   0.0000000e+000   0.0000000e+000 
 -8.0890926e+001   0.0000000e+000   8.7193953e-004   2.9191019e-003   0.0000000e+000   0.0000000e+000   0.0000000e+000   0.0000000e+000   0.0000000e+000   0.0000000e+000   0.0000000e+000   0.0000000e+000   0.0000000e+000   0.0000000e+000   0.0000000e+000   0.0000000e+000   0.0000000e+000   0.0000000e+000   0.0000000e+000   0.0000000e+000   0.0000000e+000   0.0000000e+000   0.0000000e+000   0.0000000e+000   0.0000000e+000   0.0000000e+000   0.0000000e+000   0.0000000e+000   0.0000000e+000   0.0000000e+000   0.0000000e+000   0.0000000e+000   0.0000000e+000   0.0000000e+000   0.0000000e+000   0.0000000e+000   0.0000000e+000   0.0000000e+000   0.0000000e+000   0.0000000e+000   0.0000000e+000   0.0000000e+000   0.0000000e+000 
 -8.0490500e+001   0.0000000e+000   8.7193953e-004   2.9191019e-003   0.0000000e+000   0.0000000e+000   0.0000000e+000   0.0000000e+000   0.0000000e+000   0.0000000e+000   0.0000000e+000   0.0000000e+000   0.0000000e+000   0.0000000e+000   0.0000000e+000   0.0000000e+000   0.0000000e+000   0.0000000e+000   0.0000000e+000   0.0000000e+000   0.0000000e+000   0.0000000e+000   0.0000000e+000   0.0000000e+000   0.0000000e+000   0.0000000e+000   0.0000000e+000   0.0000000e+000   0.0000000e+000   0.0000000e+000   0.0000000e+000   0.0000000e+000   0.0000000e+000   0.0000000e+000   0.0000000e+000   0.0000000e+000   0.0000000e+000   0.0000000e+000   0.0000000e+000   0.0000000e+000   0.0000000e+000   0.0000000e+000   0.0000000e+000 
 -8.0090524e+001   0.0000000e+000   8.7193952e-004   2.9191019e-003   0.0000000e+000   0.0000000e+000   0.0000000e+000   0.0000000e+000   0.0000000e+000   0.0000000e+000   0.0000000e+000   0.0000000e+000   0.0000000e+000   0.0000000e+000   0.0000000e+000   0.0000000e+000   0.0000000e+000   0.0000000e+000   0.0000000e+000   0.0000000e+000   0.0000000e+000   0.0000000e+000   0.0000000e+000   0.0000000e+000   0.0000000e+000   0.0000000e+000   0.0000000e+000   0.0000000e+000   0.0000000e+000   0.0000000e+000   0.0000000e+000   0.0000000e+000   0.0000000e+000   0.0000000e+000   0.0000000e+000   0.0000000e+000   0.0000000e+000   0.0000000e+000   0.0000000e+000   0.0000000e+000   0.0000000e+000   0.0000000e+000   0.0000000e+000 
 -7.9690976e+001   0.0000000e+000   8.7193952e-004   2.9191019e-003   0.0000000e+000   0.0000000e+000   0.0000000e+000   0.0000000e+000   0.0000000e+000   0.0000000e+000   0.0000000e+000   0.0000000e+000   0.0000000e+000   0.0000000e+000   0.0000000e+000   0.0000000e+000   0.0000000e+000   0.0000000e+000   0.0000000e+000   0.0000000e+000   0.0000000e+000   0.0000000e+000   0.0000000e+000   0.0000000e+000   0.0000000e+000   0.0000000e+000   0.0000000e+000   0.0000000e+000   0.0000000e+000   0.0000000e+000   0.0000000e+000   0.0000000e+000   0.0000000e+000   0.0000000e+000   0.0000000e+000   0.0000000e+000   0.0000000e+000   0.0000000e+000   0.0000000e+000   0.0000000e+000   0.0000000e+000   0.0000000e+000   0.0000000e+000 
 -7.9291829e+001   0.0000000e+000   8.7193952e-004   2.9191019e-003   0.0000000e+000   0.0000000e+000   0.0000000e+000   0.0000000e+000   0.0000000e+000   0.0000000e+000   0.0000000e+000   0.0000000e+000   0.0000000e+000   0.0000000e+000   0.0000000e+000   0.0000000e+000   0.0000000e+000   0.0000000e+000   0.0000000e+000   0.0000000e+000   0.0000000e+000   0.0000000e+000   0.0000000e+000   0.0000000e+000   0.0000000e+000   0.0000000e+000   0.0000000e+000   0.0000000e+000   0.0000000e+000   0.0000000e+000   0.0000000e+000   0.0000000e+000   0.0000000e+000   0.0000000e+000   0.0000000e+000   0.0000000e+000   0.0000000e+000   0.0000000e+000   0.0000000e+000   0.0000000e+000   0.0000000e+000   0.0000000e+000   0.0000000e+000 
 -7.8893061e+001   0.0000000e+000   8.7193952e-004   2.9191019e-003   0.0000000e+000   0.0000000e+000   0.0000000e+000   0.0000000e+000   0.0000000e+000   0.0000000e+000   0.0000000e+000   0.0000000e+000   0.0000000e+000   0.0000000e+000   0.0000000e+000   0.0000000e+000   0.0000000e+000   0.0000000e+000   0.0000000e+000   0.0000000e+000   0.0000000e+000   0.0000000e+000   0.0000000e+000   0.0000000e+000   0.0000000e+000   0.0000000e+000   0.0000000e+000   0.0000000e+000   0.0000000e+000   0.0000000e+000   0.0000000e+000   0.0000000e+000   0.0000000e+000   0.0000000e+000   0.0000000e+000   0.0000000e+000   0.0000000e+000   0.0000000e+000   0.0000000e+000   0.0000000e+000   0.0000000e+000   0.0000000e+000   0.0000000e+000 
 -7.8494646e+001   0.0000000e+000   8.7193952e-004   2.9191019e-003   0.0000000e+000   0.0000000e+000   0.0000000e+000   0.0000000e+000   0.0000000e+000   0.0000000e+000   0.0000000e+000   0.0000000e+000   0.0000000e+000   0.0000000e+000   0.0000000e+000   0.0000000e+000   0.0000000e+000   0.0000000e+000   0.0000000e+000   0.0000000e+000   0.0000000e+000   0.0000000e+000   0.0000000e+000   0.0000000e+000   0.0000000e+000   0.0000000e+000   0.0000000e+000   0.0000000e+000   0.0000000e+000   0.0000000e+000   0.0000000e+000   0.0000000e+000   0.0000000e+000   0.0000000e+000   0.0000000e+000   0.0000000e+000   0.0000000e+000   0.0000000e+000   0.0000000e+000   0.0000000e+000   0.0000000e+000   0.0000000e+000   0.0000000e+000 
 -7.8096561e+001   0.0000000e+000   8.7193941e-004   2.9191015e-003   0.0000000e+000   0.0000000e+000   0.0000000e+000   0.0000000e+000   0.0000000e+000   0.0000000e+000   0.0000000e+000   0.0000000e+000   0.0000000e+000   0.0000000e+000   0.0000000e+000   0.0000000e+000   0.0000000e+000   0.0000000e+000   0.0000000e+000   0.0000000e+000   0.0000000e+000   0.0000000e+000   0.0000000e+000   0.0000000e+000   0.0000000e+000   0.0000000e+000   0.0000000e+000   0.0000000e+000   0.0000000e+000   0.0000000e+000   0.0000000e+000   0.0000000e+000   0.0000000e+000   0.0000000e+000   0.0000000e+000   0.0000000e+000   0.0000000e+000   0.0000000e+000   0.0000000e+000   0.0000000e+000   0.0000000e+000   0.0000000e+000   0.0000000e+000 
 -7.7698782e+001   0.0000000e+000   8.7193941e-004   2.9191015e-003   0.0000000e+000   0.0000000e+000   0.0000000e+000   0.0000000e+000   0.0000000e+000   0.0000000e+000   0.0000000e+000   0.0000000e+000   0.0000000e+000   0.0000000e+000   0.0000000e+000   0.0000000e+000   0.0000000e+000   0.0000000e+000   0.0000000e+000   0.0000000e+000   0.0000000e+000   0.0000000e+000   0.0000000e+000   0.0000000e+000   0.0000000e+000   0.0000000e+000   0.0000000e+000   0.0000000e+000   0.0000000e+000   0.0000000e+000   0.0000000e+000   0.0000000e+000   0.0000000e+000   0.0000000e+000   0.0000000e+000   0.0000000e+000   0.0000000e+000   0.0000000e+000   0.0000000e+000   0.0000000e+000   0.0000000e+000   0.0000000e+000   0.0000000e+000 
 -7.7301285e+001   0.0000000e+000   8.7193931e-004   2.9191012e-003   0.0000000e+000   0.0000000e+000   0.0000000e+000   0.0000000e+000   0.0000000e+000   0.0000000e+000   0.0000000e+000   0.0000000e+000   0.0000000e+000   0.0000000e+000   0.0000000e+000   0.0000000e+000   0.0000000e+000   0.0000000e+000   0.0000000e+000   0.0000000e+000   0.0000000e+000   0.0000000e+000   0.0000000e+000   0.0000000e+000   0.0000000e+000   0.0000000e+000   0.0000000e+000   0.0000000e+000   0.0000000e+000   0.0000000e+000   0.0000000e+000   0.0000000e+000   0.0000000e+000   0.0000000e+000   0.0000000e+000   0.0000000e+000   0.0000000e+000   0.0000000e+000   0.0000000e+000   0.0000000e+000   0.0000000e+000   0.0000000e+000   0.0000000e+000 
 -7.6904045e+001   0.0000000e+000   8.7193899e-004   2.9191001e-003   0.0000000e+000   0.0000000e+000   0.0000000e+000   0.0000000e+000   0.0000000e+000   0.0000000e+000   0.0000000e+000   0.0000000e+000   0.0000000e+000   0.0000000e+000   0.0000000e+000   0.0000000e+000   0.0000000e+000   0.0000000e+000   0.0000000e+000   0.0000000e+000   0.0000000e+000   0.0000000e+000   0.0000000e+000   0.0000000e+000   0.0000000e+000   0.0000000e+000   0.0000000e+000   0.0000000e+000   0.0000000e+000   0.0000000e+000   0.0000000e+000   0.0000000e+000   0.0000000e+000   0.0000000e+000   0.0000000e+000   0.0000000e+000   0.0000000e+000   0.0000000e+000   0.0000000e+000   0.0000000e+000   0.0000000e+000   0.0000000e+000   0.0000000e+000 
 -7.6507039e+001   0.0000000e+000   8.7193890e-004   2.9190998e-003   0.0000000e+000   0.0000000e+000   0.0000000e+000   0.0000000e+000   0.0000000e+000   0.0000000e+000   0.0000000e+000   0.0000000e+000   0.0000000e+000   0.0000000e+000   0.0000000e+000   0.0000000e+000   0.0000000e+000   0.0000000e+000   0.0000000e+000   0.0000000e+000   0.0000000e+000   0.0000000e+000   0.0000000e+000   0.0000000e+000   0.0000000e+000   0.0000000e+000   0.0000000e+000   0.0000000e+000   0.0000000e+000   0.0000000e+000   0.0000000e+000   0.0000000e+000   0.0000000e+000   0.0000000e+000   0.0000000e+000   0.0000000e+000   0.0000000e+000   0.0000000e+000   0.0000000e+000   0.0000000e+000   0.0000000e+000   0.0000000e+000   0.0000000e+000 
 -7.6110243e+001   0.0000000e+000   8.7193880e-004   2.9190994e-003   0.0000000e+000   0.0000000e+000   0.0000000e+000   0.0000000e+000   0.0000000e+000   0.0000000e+000   0.0000000e+000   0.0000000e+000   0.0000000e+000   0.0000000e+000   0.0000000e+000   0.0000000e+000   0.0000000e+000   0.0000000e+000   0.0000000e+000   0.0000000e+000   0.0000000e+000   0.0000000e+000   0.0000000e+000   0.0000000e+000   0.0000000e+000   0.0000000e+000   0.0000000e+000   0.0000000e+000   0.0000000e+000   0.0000000e+000   0.0000000e+000   0.0000000e+000   0.0000000e+000   0.0000000e+000   0.0000000e+000   0.0000000e+000   0.0000000e+000   0.0000000e+000   0.0000000e+000   0.0000000e+000   0.0000000e+000   0.0000000e+000   0.0000000e+000 
 -7.5713633e+001   0.0000000e+000   8.7193872e-004   2.9190992e-003   0.0000000e+000   0.0000000e+000   0.0000000e+000   0.0000000e+000   0.0000000e+000   0.0000000e+000   0.0000000e+000   0.0000000e+000   0.0000000e+000   0.0000000e+000   0.0000000e+000   0.0000000e+000   0.0000000e+000   0.0000000e+000   0.0000000e+000   0.0000000e+000   0.0000000e+000   0.0000000e+000   0.0000000e+000   0.0000000e+000   0.0000000e+000   0.0000000e+000   0.0000000e+000   0.0000000e+000   0.0000000e+000   0.0000000e+000   0.0000000e+000   0.0000000e+000   0.0000000e+000   0.0000000e+000   0.0000000e+000   0.0000000e+000   0.0000000e+000   0.0000000e+000   0.0000000e+000   0.0000000e+000   0.0000000e+000   0.0000000e+000   0.0000000e+000 
 -7.5317184e+001   0.0000000e+000   8.7193872e-004   2.9190992e-003   0.0000000e+000   0.0000000e+000   0.0000000e+000   0.0000000e+000   0.0000000e+000   0.0000000e+000   0.0000000e+000   0.0000000e+000   0.0000000e+000   0.0000000e+000   0.0000000e+000   0.0000000e+000   0.0000000e+000   0.0000000e+000   0.0000000e+000   0.0000000e+000   0.0000000e+000   0.0000000e+000   0.0000000e+000   0.0000000e+000   0.0000000e+000   0.0000000e+000   0.0000000e+000   0.0000000e+000   0.0000000e+000   0.0000000e+000   0.0000000e+000   0.0000000e+000   0.0000000e+000   0.0000000e+000   0.0000000e+000   0.0000000e+000   0.0000000e+000   0.0000000e+000   0.0000000e+000   0.0000000e+000   0.0000000e+000   0.0000000e+000   0.0000000e+000 
 -7.4920872e+001   0.0000000e+000   8.7193872e-004   2.9190992e-003   0.0000000e+000   0.0000000e+000   0.0000000e+000   0.0000000e+000   0.0000000e+000   0.0000000e+000   0.0000000e+000   0.0000000e+000   0.0000000e+000   0.0000000e+000   0.0000000e+000   0.0000000e+000   0.0000000e+000   0.0000000e+000   0.0000000e+000   0.0000000e+000   0.0000000e+000   0.0000000e+000   0.0000000e+000   0.0000000e+000   0.0000000e+000   0.0000000e+000   0.0000000e+000   0.0000000e+000   0.0000000e+000   0.0000000e+000   0.0000000e+000   0.0000000e+000   0.0000000e+000   0.0000000e+000   0.0000000e+000   0.0000000e+000   0.0000000e+000   0.0000000e+000   0.0000000e+000   0.0000000e+000   0.0000000e+000   0.0000000e+000   0.0000000e+000 
 -7.4740937e+001   0.0000000e+000   8.7193872e-004   2.9190992e-003   0.0000000e+000   0.0000000e+000   0.0000000e+000   0.0000000e+000   0.0000000e+000   0.0000000e+000   0.0000000e+000   0.0000000e+000   0.0000000e+000   0.0000000e+000   0.0000000e+000   0.0000000e+000   0.0000000e+000   0.0000000e+000   0.0000000e+000   0.0000000e+000   0.0000000e+000   0.0000000e+000   0.0000000e+000   0.0000000e+000   0.0000000e+000   0.0000000e+000   0.0000000e+000   0.0000000e+000   0.0000000e+000   0.0000000e+000   0.0000000e+000   0.0000000e+000   0.0000000e+000   0.0000000e+000   0.0000000e+000   0.0000000e+000   0.0000000e+000   0.0000000e+000   0.0000000e+000   0.0000000e+000   0.0000000e+000   0.0000000e+000   0.0000000e+000 
 -7.4516017e+001   0.0000000e+000   8.7193872e-004   2.9190992e-003   0.0000000e+000   0.0000000e+000   0.0000000e+000   0.0000000e+000   0.0000000e+000   0.0000000e+000   0.0000000e+000   0.0000000e+000   0.0000000e+000   0.0000000e+000   0.0000000e+000   0.0000000e+000   0.0000000e+000   0.0000000e+000   0.0000000e+000   0.0000000e+000   0.0000000e+000   0.0000000e+000   0.0000000e+000   0.0000000e+000   0.0000000e+000   0.0000000e+000   0.0000000e+000   0.0000000e+000   0.0000000e+000   0.0000000e+000   0.0000000e+000   0.0000000e+000   0.0000000e+000   0.0000000e+000   0.0000000e+000   0.0000000e+000   0.0000000e+000   0.0000000e+000   0.0000000e+000   0.0000000e+000   0.0000000e+000   0.0000000e+000   0.0000000e+000 
 -7.4234868e+001   0.0000000e+000   8.7193872e-004   2.9190992e-003   0.0000000e+000   0.0000000e+000   0.0000000e+000   0.0000000e+000   0.0000000e+000   0.0000000e+000   0.0000000e+000   0.0000000e+000   0.0000000e+000   0.0000000e+000   0.0000000e+000   0.0000000e+000   0.0000000e+000   0.0000000e+000   0.0000000e+000   0.0000000e+000   0.0000000e+000   0.0000000e+000   0.0000000e+000   0.0000000e+000   0.0000000e+000   0.0000000e+000   0.0000000e+000   0.0000000e+000   0.0000000e+000   0.0000000e+000   0.0000000e+000   0.0000000e+000   0.0000000e+000   0.0000000e+000   0.0000000e+000   0.0000000e+000   0.0000000e+000   0.0000000e+000   0.0000000e+000   0.0000000e+000   0.0000000e+000   0.0000000e+000   0.0000000e+000 
 -7.3883432e+001   0.0000000e+000   8.7193860e-004   2.9190988e-003   0.0000000e+000   0.0000000e+000   0.0000000e+000   0.0000000e+000   0.0000000e+000   0.0000000e+000   0.0000000e+000   0.0000000e+000   0.0000000e+000   0.0000000e+000   0.0000000e+000   0.0000000e+000   0.0000000e+000   0.0000000e+000   0.0000000e+000   0.0000000e+000   0.0000000e+000   0.0000000e+000   0.0000000e+000   0.0000000e+000   0.0000000e+000   0.0000000e+000   0.0000000e+000   0.0000000e+000   0.0000000e+000   0.0000000e+000   0.0000000e+000   0.0000000e+000   0.0000000e+000   0.0000000e+000   0.0000000e+000   0.0000000e+000   0.0000000e+000   0.0000000e+000   0.0000000e+000   0.0000000e+000   0.0000000e+000   0.0000000e+000   0.0000000e+000 
 -7.3487419e+001   0.0000000e+000   8.7193860e-004   2.9190988e-003   0.0000000e+000   0.0000000e+000   0.0000000e+000   0.0000000e+000   0.0000000e+000   0.0000000e+000   0.0000000e+000   0.0000000e+000   0.0000000e+000   0.0000000e+000   0.0000000e+000   0.0000000e+000   0.0000000e+000   0.0000000e+000   0.0000000e+000   0.0000000e+000   0.0000000e+000   0.0000000e+000   0.0000000e+000   0.0000000e+000   0.0000000e+000   0.0000000e+000   0.0000000e+000   0.0000000e+000   0.0000000e+000   0.0000000e+000   0.0000000e+000   0.0000000e+000   0.0000000e+000   0.0000000e+000   0.0000000e+000   0.0000000e+000   0.0000000e+000   0.0000000e+000   0.0000000e+000   0.0000000e+000   0.0000000e+000   0.0000000e+000   0.0000000e+000 
 -7.3091430e+001   0.0000000e+000   8.7193860e-004   2.9190988e-003   0.0000000e+000   0.0000000e+000   0.0000000e+000   0.0000000e+000   0.0000000e+000   0.0000000e+000   0.0000000e+000   0.0000000e+000   0.0000000e+000   0.0000000e+000   0.0000000e+000   0.0000000e+000   0.0000000e+000   0.0000000e+000   0.0000000e+000   0.0000000e+000   0.0000000e+000   0.0000000e+000   0.0000000e+000   0.0000000e+000   0.0000000e+000   0.0000000e+000   0.0000000e+000   0.0000000e+000   0.0000000e+000   0.0000000e+000   0.0000000e+000   0.0000000e+000   0.0000000e+000   0.0000000e+000   0.0000000e+000   0.0000000e+000   0.0000000e+000   0.0000000e+000   0.0000000e+000   0.0000000e+000   0.0000000e+000   0.0000000e+000   0.0000000e+000 
 -7.2695443e+001   0.0000000e+000   8.7193859e-004   2.9190988e-003   0.0000000e+000   0.0000000e+000   0.0000000e+000   0.0000000e+000   0.0000000e+000   0.0000000e+000   0.0000000e+000   0.0000000e+000   0.0000000e+000   0.0000000e+000   0.0000000e+000   0.0000000e+000   0.0000000e+000   0.0000000e+000   0.0000000e+000   0.0000000e+000   0.0000000e+000   0.0000000e+000   0.0000000e+000   0.0000000e+000   0.0000000e+000   0.0000000e+000   0.0000000e+000   0.0000000e+000   0.0000000e+000   0.0000000e+000   0.0000000e+000   0.0000000e+000   0.0000000e+000   0.0000000e+000   0.0000000e+000   0.0000000e+000   0.0000000e+000   0.0000000e+000   0.0000000e+000   0.0000000e+000   0.0000000e+000   0.0000000e+000   0.0000000e+000 
 -7.2299432e+001   0.0000000e+000   8.7193859e-004   2.9190988e-003   0.0000000e+000   0.0000000e+000   0.0000000e+000   0.0000000e+000   0.0000000e+000   0.0000000e+000   0.0000000e+000   0.0000000e+000   0.0000000e+000   0.0000000e+000   0.0000000e+000   0.0000000e+000   0.0000000e+000   0.0000000e+000   0.0000000e+000   0.0000000e+000   0.0000000e+000   0.0000000e+000   0.0000000e+000   0.0000000e+000   0.0000000e+000   0.0000000e+000   0.0000000e+000   0.0000000e+000   0.0000000e+000   0.0000000e+000   0.0000000e+000   0.0000000e+000   0.0000000e+000   0.0000000e+000   0.0000000e+000   0.0000000e+000   0.0000000e+000   0.0000000e+000   0.0000000e+000   0.0000000e+000   0.0000000e+000   0.0000000e+000   0.0000000e+000 
 -7.1903375e+001   0.0000000e+000   8.7193859e-004   2.9190987e-003   0.0000000e+000   0.0000000e+000   0.0000000e+000   0.0000000e+000   0.0000000e+000   0.0000000e+000   0.0000000e+000   0.0000000e+000   0.0000000e+000   0.0000000e+000   0.0000000e+000   0.0000000e+000   0.0000000e+000   0.0000000e+000   0.0000000e+000   0.0000000e+000   0.0000000e+000   0.0000000e+000   0.0000000e+000   0.0000000e+000   0.0000000e+000   0.0000000e+000   0.0000000e+000   0.0000000e+000   0.0000000e+000   0.0000000e+000   0.0000000e+000   0.0000000e+000   0.0000000e+000   0.0000000e+000   0.0000000e+000   0.0000000e+000   0.0000000e+000   0.0000000e+000   0.0000000e+000   0.0000000e+000   0.0000000e+000   0.0000000e+000   0.0000000e+000 
 -7.1507244e+001   0.0000000e+000   8.7193858e-004   2.9190987e-003   0.0000000e+000   0.0000000e+000   0.0000000e+000   0.0000000e+000   0.0000000e+000   0.0000000e+000   0.0000000e+000   0.0000000e+000   0.0000000e+000   0.0000000e+000   0.0000000e+000   0.0000000e+000   0.0000000e+000   0.0000000e+000   0.0000000e+000   0.0000000e+000   0.0000000e+000   0.0000000e+000   0.0000000e+000   0.0000000e+000   0.0000000e+000   0.0000000e+000   0.0000000e+000   0.0000000e+000   0.0000000e+000   0.0000000e+000   0.0000000e+000   0.0000000e+000   0.0000000e+000   0.0000000e+000   0.0000000e+000   0.0000000e+000   0.0000000e+000   0.0000000e+000   0.0000000e+000   0.0000000e+000   0.0000000e+000   0.0000000e+000   0.0000000e+000 
 -7.1111017e+001   0.0000000e+000   8.7193858e-004   2.9190987e-003   0.0000000e+000   0.0000000e+000   0.0000000e+000   0.0000000e+000   0.0000000e+000   0.0000000e+000   0.0000000e+000   0.0000000e+000   0.0000000e+000   0.0000000e+000   0.0000000e+000   0.0000000e+000   0.0000000e+000   0.0000000e+000   0.0000000e+000   0.0000000e+000   0.0000000e+000   0.0000000e+000   0.0000000e+000   0.0000000e+000   0.0000000e+000   0.0000000e+000   0.0000000e+000   0.0000000e+000   0.0000000e+000   0.0000000e+000   0.0000000e+000   0.0000000e+000   0.0000000e+000   0.0000000e+000   0.0000000e+000   0.0000000e+000   0.0000000e+000   0.0000000e+000   0.0000000e+000   0.0000000e+000   0.0000000e+000   0.0000000e+000   0.0000000e+000 
 -7.0714667e+001   0.0000000e+000   8.7193858e-004   2.9190987e-003   0.0000000e+000   0.0000000e+000   0.0000000e+000   0.0000000e+000   0.0000000e+000   0.0000000e+000   0.0000000e+000   0.0000000e+000   0.0000000e+000   0.0000000e+000   0.0000000e+000   0.0000000e+000   0.0000000e+000   0.0000000e+000   0.0000000e+000   0.0000000e+000   0.0000000e+000   0.0000000e+000   0.0000000e+000   0.0000000e+000   0.0000000e+000   0.0000000e+000   0.0000000e+000   0.0000000e+000   0.0000000e+000   0.0000000e+000   0.0000000e+000   0.0000000e+000   0.0000000e+000   0.0000000e+000   0.0000000e+000   0.0000000e+000   0.0000000e+000   0.0000000e+000   0.0000000e+000   0.0000000e+000   0.0000000e+000   0.0000000e+000   0.0000000e+000 
 -7.0318169e+001   0.0000000e+000   8.7193858e-004   2.9190987e-003   0.0000000e+000   0.0000000e+000   0.0000000e+000   0.0000000e+000   0.0000000e+000   0.0000000e+000   0.0000000e+000   0.0000000e+000   0.0000000e+000   0.0000000e+000   0.0000000e+000   0.0000000e+000   0.0000000e+000   0.0000000e+000   0.0000000e+000   0.0000000e+000   0.0000000e+000   0.0000000e+000   0.0000000e+000   0.0000000e+000   0.0000000e+000   0.0000000e+000   0.0000000e+000   0.0000000e+000   0.0000000e+000   0.0000000e+000   0.0000000e+000   0.0000000e+000   0.0000000e+000   0.0000000e+000   0.0000000e+000   0.0000000e+000   0.0000000e+000   0.0000000e+000   0.0000000e+000   0.0000000e+000   0.0000000e+000   0.0000000e+000   0.0000000e+000 
 -6.9921499e+001   0.0000000e+000   8.7193857e-004   2.9190987e-003   0.0000000e+000   0.0000000e+000   0.0000000e+000   0.0000000e+000   0.0000000e+000   0.0000000e+000   0.0000000e+000   0.0000000e+000   0.0000000e+000   0.0000000e+000   0.0000000e+000   0.0000000e+000   0.0000000e+000   0.0000000e+000   0.0000000e+000   0.0000000e+000   0.0000000e+000   0.0000000e+000   0.0000000e+000   0.0000000e+000   0.0000000e+000   0.0000000e+000   0.0000000e+000   0.0000000e+000   0.0000000e+000   0.0000000e+000   0.0000000e+000   0.0000000e+000   0.0000000e+000   0.0000000e+000   0.0000000e+000   0.0000000e+000   0.0000000e+000   0.0000000e+000   0.0000000e+000   0.0000000e+000   0.0000000e+000   0.0000000e+000   0.0000000e+000 
 -6.9524630e+001   0.0000000e+000   8.7193857e-004   2.9190987e-003   0.0000000e+000   0.0000000e+000   0.0000000e+000   0.0000000e+000   0.0000000e+000   0.0000000e+000   0.0000000e+000   0.0000000e+000   0.0000000e+000   0.0000000e+000   0.0000000e+000   0.0000000e+000   0.0000000e+000   0.0000000e+000   0.0000000e+000   0.0000000e+000   0.0000000e+000   0.0000000e+000   0.0000000e+000   0.0000000e+000   0.0000000e+000   0.0000000e+000   0.0000000e+000   0.0000000e+000   0.0000000e+000   0.0000000e+000   0.0000000e+000   0.0000000e+000   0.0000000e+000   0.0000000e+000   0.0000000e+000   0.0000000e+000   0.0000000e+000   0.0000000e+000   0.0000000e+000   0.0000000e+000   0.0000000e+000   0.0000000e+000   0.0000000e+000 
 -6.9127536e+001   0.0000000e+000   8.7193857e-004   2.9190987e-003   0.0000000e+000   0.0000000e+000   0.0000000e+000   0.0000000e+000   0.0000000e+000   0.0000000e+000   0.0000000e+000   0.0000000e+000   0.0000000e+000   0.0000000e+000   0.0000000e+000   0.0000000e+000   0.0000000e+000   0.0000000e+000   0.0000000e+000   0.0000000e+000   0.0000000e+000   0.0000000e+000   0.0000000e+000   0.0000000e+000   0.0000000e+000   0.0000000e+000   0.0000000e+000   0.0000000e+000   0.0000000e+000   0.0000000e+000   0.0000000e+000   0.0000000e+000   0.0000000e+000   0.0000000e+000   0.0000000e+000   0.0000000e+000   0.0000000e+000   0.0000000e+000   0.0000000e+000   0.0000000e+000   0.0000000e+000   0.0000000e+000   0.0000000e+000 
 -6.8730192e+001   0.0000000e+000   8.7193856e-004   2.9190987e-003   0.0000000e+000   0.0000000e+000   0.0000000e+000   0.0000000e+000   0.0000000e+000   0.0000000e+000   0.0000000e+000   0.0000000e+000   0.0000000e+000   0.0000000e+000   0.0000000e+000   0.0000000e+000   0.0000000e+000   0.0000000e+000   0.0000000e+000   0.0000000e+000   0.0000000e+000   0.0000000e+000   0.0000000e+000   0.0000000e+000   0.0000000e+000   0.0000000e+000   0.0000000e+000   0.0000000e+000   0.0000000e+000   0.0000000e+000   0.0000000e+000   0.0000000e+000   0.0000000e+000   0.0000000e+000   0.0000000e+000   0.0000000e+000   0.0000000e+000   0.0000000e+000   0.0000000e+000   0.0000000e+000   0.0000000e+000   0.0000000e+000   0.0000000e+000 
 -6.8332571e+001   0.0000000e+000   8.7193856e-004   2.9190987e-003   0.0000000e+000   0.0000000e+000   0.0000000e+000   0.0000000e+000   0.0000000e+000   0.0000000e+000   0.0000000e+000   0.0000000e+000   0.0000000e+000   0.0000000e+000   0.0000000e+000   0.0000000e+000   0.0000000e+000   0.0000000e+000   0.0000000e+000   0.0000000e+000   0.0000000e+000   0.0000000e+000   0.0000000e+000   0.0000000e+000   0.0000000e+000   0.0000000e+000   0.0000000e+000   0.0000000e+000   0.0000000e+000   0.0000000e+000   0.0000000e+000   0.0000000e+000   0.0000000e+000   0.0000000e+000   0.0000000e+000   0.0000000e+000   0.0000000e+000   0.0000000e+000   0.0000000e+000   0.0000000e+000   0.0000000e+000   0.0000000e+000   0.0000000e+000 
 -6.7934647e+001   0.0000000e+000   8.7193856e-004   2.9190987e-003   0.0000000e+000   0.0000000e+000   0.0000000e+000   0.0000000e+000   0.0000000e+000   0.0000000e+000   0.0000000e+000   0.0000000e+000   0.0000000e+000   0.0000000e+000   0.0000000e+000   0.0000000e+000   0.0000000e+000   0.0000000e+000   0.0000000e+000   0.0000000e+000   0.0000000e+000   0.0000000e+000   0.0000000e+000   0.0000000e+000   0.0000000e+000   0.0000000e+000   0.0000000e+000   0.0000000e+000   0.0000000e+000   0.0000000e+000   0.0000000e+000   0.0000000e+000   0.0000000e+000   0.0000000e+000   0.0000000e+000   0.0000000e+000   0.0000000e+000   0.0000000e+000   0.0000000e+000   0.0000000e+000   0.0000000e+000   0.0000000e+000   0.0000000e+000 
 -6.7536393e+001   0.0000000e+000   8.7193845e-004   2.9190983e-003   0.0000000e+000   0.0000000e+000   0.0000000e+000   0.0000000e+000   0.0000000e+000   0.0000000e+000   0.0000000e+000   0.0000000e+000   0.0000000e+000   0.0000000e+000   0.0000000e+000   0.0000000e+000   0.0000000e+000   0.0000000e+000   0.0000000e+000   0.0000000e+000   0.0000000e+000   0.0000000e+000   0.0000000e+000   0.0000000e+000   0.0000000e+000   0.0000000e+000   0.0000000e+000   0.0000000e+000   0.0000000e+000   0.0000000e+000   0.0000000e+000   0.0000000e+000   0.0000000e+000   0.0000000e+000   0.0000000e+000   0.0000000e+000   0.0000000e+000   0.0000000e+000   0.0000000e+000   0.0000000e+000   0.0000000e+000   0.0000000e+000   0.0000000e+000 
 -6.7137781e+001   0.0000000e+000   8.7193845e-004   2.9190983e-003   0.0000000e+000   0.0000000e+000   0.0000000e+000   0.0000000e+000   0.0000000e+000   0.0000000e+000   0.0000000e+000   0.0000000e+000   0.0000000e+000   0.0000000e+000   0.0000000e+000   0.0000000e+000   0.0000000e+000   0.0000000e+000   0.0000000e+000   0.0000000e+000   0.0000000e+000   0.0000000e+000   0.0000000e+000   0.0000000e+000   0.0000000e+000   0.0000000e+000   0.0000000e+000   0.0000000e+000   0.0000000e+000   0.0000000e+000   0.0000000e+000   0.0000000e+000   0.0000000e+000   0.0000000e+000   0.0000000e+000   0.0000000e+000   0.0000000e+000   0.0000000e+000   0.0000000e+000   0.0000000e+000   0.0000000e+000   0.0000000e+000   0.0000000e+000 
 -6.6738785e+001   0.0000000e+000   8.7193845e-004   2.9190983e-003   0.0000000e+000   0.0000000e+000   0.0000000e+000   0.0000000e+000   0.0000000e+000   0.0000000e+000   0.0000000e+000   0.0000000e+000   0.0000000e+000   0.0000000e+000   0.0000000e+000   0.0000000e+000   0.0000000e+000   0.0000000e+000   0.0000000e+000   0.0000000e+000   0.0000000e+000   0.0000000e+000   0.0000000e+000   0.0000000e+000   0.0000000e+000   0.0000000e+000   0.0000000e+000   0.0000000e+000   0.0000000e+000   0.0000000e+000   0.0000000e+000   0.0000000e+000   0.0000000e+000   0.0000000e+000   0.0000000e+000   0.0000000e+000   0.0000000e+000   0.0000000e+000   0.0000000e+000   0.0000000e+000   0.0000000e+000   0.0000000e+000   0.0000000e+000 
 -6.6339376e+001   0.0000000e+000   8.7193845e-004   2.9190983e-003   0.0000000e+000   0.0000000e+000   0.0000000e+000   0.0000000e+000   0.0000000e+000   0.0000000e+000   0.0000000e+000   0.0000000e+000   0.0000000e+000   0.0000000e+000   0.0000000e+000   0.0000000e+000   0.0000000e+000   0.0000000e+000   0.0000000e+000   0.0000000e+000   0.0000000e+000   0.0000000e+000   0.0000000e+000   0.0000000e+000   0.0000000e+000   0.0000000e+000   0.0000000e+000   0.0000000e+000   0.0000000e+000   0.0000000e+000   0.0000000e+000   0.0000000e+000   0.0000000e+000   0.0000000e+000   0.0000000e+000   0.0000000e+000   0.0000000e+000   0.0000000e+000   0.0000000e+000   0.0000000e+000   0.0000000e+000   0.0000000e+000   0.0000000e+000 
 -6.5939526e+001   0.0000000e+000   8.7193844e-004   2.9190983e-003   0.0000000e+000   0.0000000e+000   0.0000000e+000   0.0000000e+000   0.0000000e+000   0.0000000e+000   0.0000000e+000   0.0000000e+000   0.0000000e+000   0.0000000e+000   0.0000000e+000   0.0000000e+000   0.0000000e+000   0.0000000e+000   0.0000000e+000   0.0000000e+000   0.0000000e+000   0.0000000e+000   0.0000000e+000   0.0000000e+000   0.0000000e+000   0.0000000e+000   0.0000000e+000   0.0000000e+000   0.0000000e+000   0.0000000e+000   0.0000000e+000   0.0000000e+000   0.0000000e+000   0.0000000e+000   0.0000000e+000   0.0000000e+000   0.0000000e+000   0.0000000e+000   0.0000000e+000   0.0000000e+000   0.0000000e+000   0.0000000e+000   0.0000000e+000 
 -6.5539208e+001   0.0000000e+000   8.7193844e-004   2.9190983e-003   0.0000000e+000   0.0000000e+000   0.0000000e+000   0.0000000e+000   0.0000000e+000   0.0000000e+000   0.0000000e+000   0.0000000e+000   0.0000000e+000   0.0000000e+000   0.0000000e+000   0.0000000e+000   0.0000000e+000   0.0000000e+000   0.0000000e+000   0.0000000e+000   0.0000000e+000   0.0000000e+000   0.0000000e+000   0.0000000e+000   0.0000000e+000   0.0000000e+000   0.0000000e+000   0.0000000e+000   0.0000000e+000   0.0000000e+000   0.0000000e+000   0.0000000e+000   0.0000000e+000   0.0000000e+000   0.0000000e+000   0.0000000e+000   0.0000000e+000   0.0000000e+000   0.0000000e+000   0.0000000e+000   0.0000000e+000   0.0000000e+000   0.0000000e+000 
 -6.5138391e+001   0.0000000e+000   8.7193844e-004   2.9190983e-003   0.0000000e+000   0.0000000e+000   0.0000000e+000   0.0000000e+000   0.0000000e+000   0.0000000e+000   0.0000000e+000   0.0000000e+000   0.0000000e+000   0.0000000e+000   0.0000000e+000   0.0000000e+000   0.0000000e+000   0.0000000e+000   0.0000000e+000   0.0000000e+000   0.0000000e+000   0.0000000e+000   0.0000000e+000   0.0000000e+000   0.0000000e+000   0.0000000e+000   0.0000000e+000   0.0000000e+000   0.0000000e+000   0.0000000e+000   0.0000000e+000   0.0000000e+000   0.0000000e+000   0.0000000e+000   0.0000000e+000   0.0000000e+000   0.0000000e+000   0.0000000e+000   0.0000000e+000   0.0000000e+000   0.0000000e+000   0.0000000e+000   0.0000000e+000 
 -6.4737047e+001   0.0000000e+000   8.7193844e-004   2.9190983e-003   0.0000000e+000   0.0000000e+000   0.0000000e+000   0.0000000e+000   0.0000000e+000   0.0000000e+000   0.0000000e+000   0.0000000e+000   0.0000000e+000   0.0000000e+000   0.0000000e+000   0.0000000e+000   0.0000000e+000   0.0000000e+000   0.0000000e+000   0.0000000e+000   0.0000000e+000   0.0000000e+000   0.0000000e+000   0.0000000e+000   0.0000000e+000   0.0000000e+000   0.0000000e+000   0.0000000e+000   0.0000000e+000   0.0000000e+000   0.0000000e+000   0.0000000e+000   0.0000000e+000   0.0000000e+000   0.0000000e+000   0.0000000e+000   0.0000000e+000   0.0000000e+000   0.0000000e+000   0.0000000e+000   0.0000000e+000   0.0000000e+000   0.0000000e+000 
 -6.4335147e+001   0.0000000e+000   8.7193844e-004   2.9190983e-003   0.0000000e+000   0.0000000e+000   0.0000000e+000   0.0000000e+000   0.0000000e+000   0.0000000e+000   0.0000000e+000   0.0000000e+000   0.0000000e+000   0.0000000e+000   0.0000000e+000   0.0000000e+000   0.0000000e+000   0.0000000e+000   0.0000000e+000   0.0000000e+000   0.0000000e+000   0.0000000e+000   0.0000000e+000   0.0000000e+000   0.0000000e+000   0.0000000e+000   0.0000000e+000   0.0000000e+000   0.0000000e+000   0.0000000e+000   0.0000000e+000   0.0000000e+000   0.0000000e+000   0.0000000e+000   0.0000000e+000   0.0000000e+000   0.0000000e+000   0.0000000e+000   0.0000000e+000   0.0000000e+000   0.0000000e+000   0.0000000e+000   0.0000000e+000 
 -6.3932659e+001   0.0000000e+000   8.7193844e-004   2.9190983e-003   0.0000000e+000   0.0000000e+000   0.0000000e+000   0.0000000e+000   0.0000000e+000   0.0000000e+000   0.0000000e+000   0.0000000e+000   0.0000000e+000   0.0000000e+000   0.0000000e+000   0.0000000e+000   0.0000000e+000   0.0000000e+000   0.0000000e+000   0.0000000e+000   0.0000000e+000   0.0000000e+000   0.0000000e+000   0.0000000e+000   0.0000000e+000   0.0000000e+000   0.0000000e+000   0.0000000e+000   0.0000000e+000   0.0000000e+000   0.0000000e+000   0.0000000e+000   0.0000000e+000   0.0000000e+000   0.0000000e+000   0.0000000e+000   0.0000000e+000   0.0000000e+000   0.0000000e+000   0.0000000e+000   0.0000000e+000   0.0000000e+000   0.0000000e+000 
 -6.3529554e+001   0.0000000e+000   8.7193844e-004   2.9190982e-003   0.0000000e+000   0.0000000e+000   0.0000000e+000   0.0000000e+000   0.0000000e+000   0.0000000e+000   0.0000000e+000   0.0000000e+000   0.0000000e+000   0.0000000e+000   0.0000000e+000   0.0000000e+000   0.0000000e+000   0.0000000e+000   0.0000000e+000   0.0000000e+000   0.0000000e+000   0.0000000e+000   0.0000000e+000   0.0000000e+000   0.0000000e+000   0.0000000e+000   0.0000000e+000   0.0000000e+000   0.0000000e+000   0.0000000e+000   0.0000000e+000   0.0000000e+000   0.0000000e+000   0.0000000e+000   0.0000000e+000   0.0000000e+000   0.0000000e+000   0.0000000e+000   0.0000000e+000   0.0000000e+000   0.0000000e+000   0.0000000e+000   0.0000000e+000 
 -6.3125800e+001   0.0000000e+000   8.7193843e-004   2.9190982e-003   0.0000000e+000   0.0000000e+000   0.0000000e+000   0.0000000e+000   0.0000000e+000   0.0000000e+000   0.0000000e+000   0.0000000e+000   0.0000000e+000   0.0000000e+000   0.0000000e+000   0.0000000e+000   0.0000000e+000   0.0000000e+000   0.0000000e+000   0.0000000e+000   0.0000000e+000   0.0000000e+000   0.0000000e+000   0.0000000e+000   0.0000000e+000   0.0000000e+000   0.0000000e+000   0.0000000e+000   0.0000000e+000   0.0000000e+000   0.0000000e+000   0.0000000e+000   0.0000000e+000   0.0000000e+000   0.0000000e+000   0.0000000e+000   0.0000000e+000   0.0000000e+000   0.0000000e+000   0.0000000e+000   0.0000000e+000   0.0000000e+000   0.0000000e+000 
 -6.2721365e+001   0.0000000e+000   8.7193844e-004   2.9190982e-003   0.0000000e+000   0.0000000e+000   0.0000000e+000   0.0000000e+000   0.0000000e+000   0.0000000e+000   0.0000000e+000   0.0000000e+000   0.0000000e+000   0.0000000e+000   0.0000000e+000   0.0000000e+000   0.0000000e+000   0.0000000e+000   0.0000000e+000   0.0000000e+000   0.0000000e+000   0.0000000e+000   0.0000000e+000   0.0000000e+000   0.0000000e+000   0.0000000e+000   0.0000000e+000   0.0000000e+000   0.0000000e+000   0.0000000e+000   0.0000000e+000   0.0000000e+000   0.0000000e+000   0.0000000e+000   0.0000000e+000   0.0000000e+000   0.0000000e+000   0.0000000e+000   0.0000000e+000   0.0000000e+000   0.0000000e+000   0.0000000e+000   0.0000000e+000 
 -6.2316218e+001   0.0000000e+000   8.7193843e-004   2.9190982e-003   0.0000000e+000   0.0000000e+000   0.0000000e+000   0.0000000e+000   0.0000000e+000   0.0000000e+000   0.0000000e+000   0.0000000e+000   0.0000000e+000   0.0000000e+000   0.0000000e+000   0.0000000e+000   0.0000000e+000   0.0000000e+000   0.0000000e+000   0.0000000e+000   0.0000000e+000   0.0000000e+000   0.0000000e+000   0.0000000e+000   0.0000000e+000   0.0000000e+000   0.0000000e+000   0.0000000e+000   0.0000000e+000   0.0000000e+000   0.0000000e+000   0.0000000e+000   0.0000000e+000   0.0000000e+000   0.0000000e+000   0.0000000e+000   0.0000000e+000   0.0000000e+000   0.0000000e+000   0.0000000e+000   0.0000000e+000   0.0000000e+000   0.0000000e+000 
 -6.1910327e+001   0.0000000e+000   8.7193843e-004   2.9190982e-003   0.0000000e+000   0.0000000e+000   0.0000000e+000   0.0000000e+000   0.0000000e+000   0.0000000e+000   0.0000000e+000   0.0000000e+000   0.0000000e+000   0.0000000e+000   0.0000000e+000   0.0000000e+000   0.0000000e+000   0.0000000e+000   0.0000000e+000   0.0000000e+000   0.0000000e+000   0.0000000e+000   0.0000000e+000   0.0000000e+000   0.0000000e+000   0.0000000e+000   0.0000000e+000   0.0000000e+000   0.0000000e+000   0.0000000e+000   0.0000000e+000   0.0000000e+000   0.0000000e+000   0.0000000e+000   0.0000000e+000   0.0000000e+000   0.0000000e+000   0.0000000e+000   0.0000000e+000   0.0000000e+000   0.0000000e+000   0.0000000e+000   0.0000000e+000 
 -6.1503657e+001   0.0000000e+000   8.7193843e-004   2.9190982e-003   0.0000000e+000   0.0000000e+000   0.0000000e+000   0.0000000e+000   0.0000000e+000   0.0000000e+000   0.0000000e+000   0.0000000e+000   0.0000000e+000   0.0000000e+000   0.0000000e+000   0.0000000e+000   0.0000000e+000   0.0000000e+000   0.0000000e+000   0.0000000e+000   0.0000000e+000   0.0000000e+000   0.0000000e+000   0.0000000e+000   0.0000000e+000   0.0000000e+000   0.0000000e+000   0.0000000e+000   0.0000000e+000   0.0000000e+000   0.0000000e+000   0.0000000e+000   0.0000000e+000   0.0000000e+000   0.0000000e+000   0.0000000e+000   0.0000000e+000   0.0000000e+000   0.0000000e+000   0.0000000e+000   0.0000000e+000   0.0000000e+000   0.0000000e+000 
 -6.1096174e+001   0.0000000e+000   8.7193842e-004   2.9190982e-003   0.0000000e+000   0.0000000e+000   0.0000000e+000   0.0000000e+000   0.0000000e+000   0.0000000e+000   0.0000000e+000   0.0000000e+000   0.0000000e+000   0.0000000e+000   0.0000000e+000   0.0000000e+000   0.0000000e+000   0.0000000e+000   0.0000000e+000   0.0000000e+000   0.0000000e+000   0.0000000e+000   0.0000000e+000   0.0000000e+000   0.0000000e+000   0.0000000e+000   0.0000000e+000   0.0000000e+000   0.0000000e+000   0.0000000e+000   0.0000000e+000   0.0000000e+000   0.0000000e+000   0.0000000e+000   0.0000000e+000   0.0000000e+000   0.0000000e+000   0.0000000e+000   0.0000000e+000   0.0000000e+000   0.0000000e+000   0.0000000e+000   0.0000000e+000 
 -6.0687843e+001   0.0000000e+000   8.7193842e-004   2.9190982e-003   0.0000000e+000   0.0000000e+000   0.0000000e+000   0.0000000e+000   0.0000000e+000   0.0000000e+000   0.0000000e+000   0.0000000e+000   0.0000000e+000   0.0000000e+000   0.0000000e+000   0.0000000e+000   0.0000000e+000   0.0000000e+000   0.0000000e+000   0.0000000e+000   0.0000000e+000   0.0000000e+000   0.0000000e+000   0.0000000e+000   0.0000000e+000   0.0000000e+000   0.0000000e+000   0.0000000e+000   0.0000000e+000   0.0000000e+000   0.0000000e+000   0.0000000e+000   0.0000000e+000   0.0000000e+000   0.0000000e+000   0.0000000e+000   0.0000000e+000   0.0000000e+000   0.0000000e+000   0.0000000e+000   0.0000000e+000   0.0000000e+000   0.0000000e+000 
 -6.0278628e+001   0.0000000e+000   8.7193842e-004   2.9190982e-003   0.0000000e+000   0.0000000e+000   0.0000000e+000   0.0000000e+000   0.0000000e+000   0.0000000e+000   0.0000000e+000   0.0000000e+000   0.0000000e+000   0.0000000e+000   0.0000000e+000   0.0000000e+000   0.0000000e+000   0.0000000e+000   0.0000000e+000   0.0000000e+000   0.0000000e+000   0.0000000e+000   0.0000000e+000   0.0000000e+000   0.0000000e+000   0.0000000e+000   0.0000000e+000   0.0000000e+000   0.0000000e+000   0.0000000e+000   0.0000000e+000   0.0000000e+000   0.0000000e+000   0.0000000e+000   0.0000000e+000   0.0000000e+000   0.0000000e+000   0.0000000e+000   0.0000000e+000   0.0000000e+000   0.0000000e+000   0.0000000e+000   0.0000000e+000 
 -5.9868494e+001   0.0000000e+000   8.7193841e-004   2.9190982e-003   0.0000000e+000   0.0000000e+000   0.0000000e+000   0.0000000e+000   0.0000000e+000   0.0000000e+000   0.0000000e+000   0.0000000e+000   0.0000000e+000   0.0000000e+000   0.0000000e+000   0.0000000e+000   0.0000000e+000   0.0000000e+000   0.0000000e+000   0.0000000e+000   0.0000000e+000   0.0000000e+000   0.0000000e+000   0.0000000e+000   0.0000000e+000   0.0000000e+000   0.0000000e+000   0.0000000e+000   0.0000000e+000   0.0000000e+000   0.0000000e+000   0.0000000e+000   0.0000000e+000   0.0000000e+000   0.0000000e+000   0.0000000e+000   0.0000000e+000   0.0000000e+000   0.0000000e+000   0.0000000e+000   0.0000000e+000   0.0000000e+000   0.0000000e+000 
 -5.9457406e+001   0.0000000e+000   8.7193841e-004   2.9190982e-003   0.0000000e+000   0.0000000e+000   0.0000000e+000   0.0000000e+000   0.0000000e+000   0.0000000e+000   0.0000000e+000   0.0000000e+000   0.0000000e+000   0.0000000e+000   0.0000000e+000   0.0000000e+000   0.0000000e+000   0.0000000e+000   0.0000000e+000   0.0000000e+000   0.0000000e+000   0.0000000e+000   0.0000000e+000   0.0000000e+000   0.0000000e+000   0.0000000e+000   0.0000000e+000   0.0000000e+000   0.0000000e+000   0.0000000e+000   0.0000000e+000   0.0000000e+000   0.0000000e+000   0.0000000e+000   0.0000000e+000   0.0000000e+000   0.0000000e+000   0.0000000e+000   0.0000000e+000   0.0000000e+000   0.0000000e+000   0.0000000e+000   0.0000000e+000 
 -5.9045324e+001   0.0000000e+000   8.7193841e-004   2.9190981e-003   0.0000000e+000   0.0000000e+000   0.0000000e+000   0.0000000e+000   0.0000000e+000   0.0000000e+000   0.0000000e+000   0.0000000e+000   0.0000000e+000   0.0000000e+000   0.0000000e+000   0.0000000e+000   0.0000000e+000   0.0000000e+000   0.0000000e+000   0.0000000e+000   0.0000000e+000   0.0000000e+000   0.0000000e+000   0.0000000e+000   0.0000000e+000   0.0000000e+000   0.0000000e+000   0.0000000e+000   0.0000000e+000   0.0000000e+000   0.0000000e+000   0.0000000e+000   0.0000000e+000   0.0000000e+000   0.0000000e+000   0.0000000e+000   0.0000000e+000   0.0000000e+000   0.0000000e+000   0.0000000e+000   0.0000000e+000   0.0000000e+000   0.0000000e+000 
 -5.8632213e+001   0.0000000e+000   8.7193840e-004   2.9190981e-003   0.0000000e+000   0.0000000e+000   0.0000000e+000   0.0000000e+000   0.0000000e+000   0.0000000e+000   0.0000000e+000   0.0000000e+000   0.0000000e+000   0.0000000e+000   0.0000000e+000   0.0000000e+000   0.0000000e+000   0.0000000e+000   0.0000000e+000   0.0000000e+000   0.0000000e+000   0.0000000e+000   0.0000000e+000   0.0000000e+000   0.0000000e+000   0.0000000e+000   0.0000000e+000   0.0000000e+000   0.0000000e+000   0.0000000e+000   0.0000000e+000   0.0000000e+000   0.0000000e+000   0.0000000e+000   0.0000000e+000   0.0000000e+000   0.0000000e+000   0.0000000e+000   0.0000000e+000   0.0000000e+000   0.0000000e+000   0.0000000e+000   0.0000000e+000 
 -5.8218031e+001   0.0000000e+000   8.7193840e-004   2.9190981e-003   0.0000000e+000   0.0000000e+000   0.0000000e+000   0.0000000e+000   0.0000000e+000   0.0000000e+000   0.0000000e+000   0.0000000e+000   0.0000000e+000   0.0000000e+000   0.0000000e+000   0.0000000e+000   0.0000000e+000   0.0000000e+000   0.0000000e+000   0.0000000e+000   0.0000000e+000   0.0000000e+000   0.0000000e+000   0.0000000e+000   0.0000000e+000   0.0000000e+000   0.0000000e+000   0.0000000e+000   0.0000000e+000   0.0000000e+000   0.0000000e+000   0.0000000e+000   0.0000000e+000   0.0000000e+000   0.0000000e+000   0.0000000e+000   0.0000000e+000   0.0000000e+000   0.0000000e+000   0.0000000e+000   0.0000000e+000   0.0000000e+000   0.0000000e+000 
 -5.7802740e+001   0.0000000e+000   8.7193840e-004   2.9190981e-003   0.0000000e+000   0.0000000e+000   0.0000000e+000   0.0000000e+000   0.0000000e+000   0.0000000e+000   0.0000000e+000   0.0000000e+000   0.0000000e+000   0.0000000e+000   0.0000000e+000   0.0000000e+000   0.0000000e+000   0.0000000e+000   0.0000000e+000   0.0000000e+000   0.0000000e+000   0.0000000e+000   0.0000000e+000   0.0000000e+000   0.0000000e+000   0.0000000e+000   0.0000000e+000   0.0000000e+000   0.0000000e+000   0.0000000e+000   0.0000000e+000   0.0000000e+000   0.0000000e+000   0.0000000e+000   0.0000000e+000   0.0000000e+000   0.0000000e+000   0.0000000e+000   0.0000000e+000   0.0000000e+000   0.0000000e+000   0.0000000e+000   0.0000000e+000 
 -5.7386300e+001   0.0000000e+000   8.7193841e-004   2.9190982e-003   0.0000000e+000   0.0000000e+000   0.0000000e+000   0.0000000e+000   0.0000000e+000   0.0000000e+000   0.0000000e+000   0.0000000e+000   0.0000000e+000   0.0000000e+000   0.0000000e+000   0.0000000e+000   0.0000000e+000   0.0000000e+000   0.0000000e+000   0.0000000e+000   0.0000000e+000   0.0000000e+000   0.0000000e+000   0.0000000e+000   0.0000000e+000   0.0000000e+000   0.0000000e+000   0.0000000e+000   0.0000000e+000   0.0000000e+000   0.0000000e+000   0.0000000e+000   0.0000000e+000   0.0000000e+000   0.0000000e+000   0.0000000e+000   0.0000000e+000   0.0000000e+000   0.0000000e+000   0.0000000e+000   0.0000000e+000   0.0000000e+000   0.0000000e+000 
 -5.6968657e+001   0.0000000e+000   8.7193841e-004   2.9190982e-003   0.0000000e+000   0.0000000e+000   0.0000000e+000   0.0000000e+000   0.0000000e+000   0.0000000e+000   0.0000000e+000   0.0000000e+000   0.0000000e+000   0.0000000e+000   0.0000000e+000   0.0000000e+000   0.0000000e+000   0.0000000e+000   0.0000000e+000   0.0000000e+000   0.0000000e+000   0.0000000e+000   0.0000000e+000   0.0000000e+000   0.0000000e+000   0.0000000e+000   0.0000000e+000   0.0000000e+000   0.0000000e+000   0.0000000e+000   0.0000000e+000   0.0000000e+000   0.0000000e+000   0.0000000e+000   0.0000000e+000   0.0000000e+000   0.0000000e+000   0.0000000e+000   0.0000000e+000   0.0000000e+000   0.0000000e+000   0.0000000e+000   0.0000000e+000 
 -5.6549777e+001   0.0000000e+000   8.7193841e-004   2.9190982e-003   0.0000000e+000   0.0000000e+000   0.0000000e+000   0.0000000e+000   0.0000000e+000   0.0000000e+000   0.0000000e+000   0.0000000e+000   0.0000000e+000   0.0000000e+000   0.0000000e+000   0.0000000e+000   0.0000000e+000   0.0000000e+000   0.0000000e+000   0.0000000e+000   0.0000000e+000   0.0000000e+000   0.0000000e+000   0.0000000e+000   0.0000000e+000   0.0000000e+000   0.0000000e+000   0.0000000e+000   0.0000000e+000   0.0000000e+000   0.0000000e+000   0.0000000e+000   0.0000000e+000   0.0000000e+000   0.0000000e+000   0.0000000e+000   0.0000000e+000   0.0000000e+000   0.0000000e+000   0.0000000e+000   0.0000000e+000   0.0000000e+000   0.0000000e+000 
 -5.6129618e+001   0.0000000e+000   8.7193841e-004   2.9190982e-003   0.0000000e+000   0.0000000e+000   0.0000000e+000   0.0000000e+000   0.0000000e+000   0.0000000e+000   0.0000000e+000   0.0000000e+000   0.0000000e+000   0.0000000e+000   0.0000000e+000   0.0000000e+000   0.0000000e+000   0.0000000e+000   0.0000000e+000   0.0000000e+000   0.0000000e+000   0.0000000e+000   0.0000000e+000   0.0000000e+000   0.0000000e+000   0.0000000e+000   0.0000000e+000   0.0000000e+000   0.0000000e+000   0.0000000e+000   0.0000000e+000   0.0000000e+000   0.0000000e+000   0.0000000e+000   0.0000000e+000   0.0000000e+000   0.0000000e+000   0.0000000e+000   0.0000000e+000   0.0000000e+000   0.0000000e+000   0.0000000e+000   0.0000000e+000 
 -5.5708134e+001   0.0000000e+000   8.7193841e-004   2.9190982e-003   0.0000000e+000   0.0000000e+000   0.0000000e+000   0.0000000e+000   0.0000000e+000   0.0000000e+000   0.0000000e+000   0.0000000e+000   0.0000000e+000   0.0000000e+000   0.0000000e+000   0.0000000e+000   0.0000000e+000   0.0000000e+000   0.0000000e+000   0.0000000e+000   0.0000000e+000   0.0000000e+000   0.0000000e+000   0.0000000e+000   0.0000000e+000   0.0000000e+000   0.0000000e+000   0.0000000e+000   0.0000000e+000   0.0000000e+000   0.0000000e+000   0.0000000e+000   0.0000000e+000   0.0000000e+000   0.0000000e+000   0.0000000e+000   0.0000000e+000   0.0000000e+000   0.0000000e+000   0.0000000e+000   0.0000000e+000   0.0000000e+000   0.0000000e+000 
 -5.5285280e+001   0.0000000e+000   8.7193823e-004   2.9190975e-003   0.0000000e+000   0.0000000e+000   0.0000000e+000   0.0000000e+000   0.0000000e+000   0.0000000e+000   0.0000000e+000   0.0000000e+000   0.0000000e+000   0.0000000e+000   0.0000000e+000   0.0000000e+000   0.0000000e+000   0.0000000e+000   0.0000000e+000   0.0000000e+000   0.0000000e+000   0.0000000e+000   0.0000000e+000   0.0000000e+000   0.0000000e+000   0.0000000e+000   0.0000000e+000   0.0000000e+000   0.0000000e+000   0.0000000e+000   0.0000000e+000   0.0000000e+000   0.0000000e+000   0.0000000e+000   0.0000000e+000   0.0000000e+000   0.0000000e+000   0.0000000e+000   0.0000000e+000   0.0000000e+000   0.0000000e+000   0.0000000e+000   0.0000000e+000 
 -5.4860997e+001   0.0000000e+000   8.7193821e-004   2.9190975e-003   0.0000000e+000   0.0000000e+000   0.0000000e+000   0.0000000e+000   0.0000000e+000   0.0000000e+000   0.0000000e+000   0.0000000e+000   0.0000000e+000   0.0000000e+000   0.0000000e+000   0.0000000e+000   0.0000000e+000   0.0000000e+000   0.0000000e+000   0.0000000e+000   0.0000000e+000   0.0000000e+000   0.0000000e+000   0.0000000e+000   0.0000000e+000   0.0000000e+000   0.0000000e+000   0.0000000e+000   0.0000000e+000   0.0000000e+000   0.0000000e+000   0.0000000e+000   0.0000000e+000   0.0000000e+000   0.0000000e+000   0.0000000e+000   0.0000000e+000   0.0000000e+000   0.0000000e+000   0.0000000e+000   0.0000000e+000   0.0000000e+000   0.0000000e+000 
 -5.4435240e+001   0.0000000e+000   8.7193824e-004   2.9190976e-003   0.0000000e+000   0.0000000e+000   0.0000000e+000   0.0000000e+000   0.0000000e+000   0.0000000e+000   0.0000000e+000   0.0000000e+000   0.0000000e+000   0.0000000e+000   0.0000000e+000   0.0000000e+000   0.0000000e+000   0.0000000e+000   0.0000000e+000   0.0000000e+000   0.0000000e+000   0.0000000e+000   0.0000000e+000   0.0000000e+000   0.0000000e+000   0.0000000e+000   0.0000000e+000   0.0000000e+000   0.0000000e+000   0.0000000e+000   0.0000000e+000   0.0000000e+000   0.0000000e+000   0.0000000e+000   0.0000000e+000   0.0000000e+000   0.0000000e+000   0.0000000e+000   0.0000000e+000   0.0000000e+000   0.0000000e+000   0.0000000e+000   0.0000000e+000 
 -5.4007966e+001   0.0000000e+000   8.7193825e-004   2.9190976e-003   0.0000000e+000   0.0000000e+000   0.0000000e+000   0.0000000e+000   0.0000000e+000   0.0000000e+000   0.0000000e+000   0.0000000e+000   0.0000000e+000   0.0000000e+000   0.0000000e+000   0.0000000e+000   0.0000000e+000   0.0000000e+000   0.0000000e+000   0.0000000e+000   0.0000000e+000   0.0000000e+000   0.0000000e+000   0.0000000e+000   0.0000000e+000   0.0000000e+000   0.0000000e+000   0.0000000e+000   0.0000000e+000   0.0000000e+000   0.0000000e+000   0.0000000e+000   0.0000000e+000   0.0000000e+000   0.0000000e+000   0.0000000e+000   0.0000000e+000   0.0000000e+000   0.0000000e+000   0.0000000e+000   0.0000000e+000   0.0000000e+000   0.0000000e+000 
 -5.3666147e+001   0.0000000e+000   8.7193825e-004   2.9190976e-003   0.0000000e+000   0.0000000e+000   0.0000000e+000   0.0000000e+000   0.0000000e+000   0.0000000e+000   0.0000000e+000   0.0000000e+000   0.0000000e+000   0.0000000e+000   0.0000000e+000   0.0000000e+000   0.0000000e+000   0.0000000e+000   0.0000000e+000   0.0000000e+000   0.0000000e+000   0.0000000e+000   0.0000000e+000   0.0000000e+000   0.0000000e+000   0.0000000e+000   0.0000000e+000   0.0000000e+000   0.0000000e+000   0.0000000e+000   0.0000000e+000   0.0000000e+000   0.0000000e+000   0.0000000e+000   0.0000000e+000   0.0000000e+000   0.0000000e+000   0.0000000e+000   0.0000000e+000   0.0000000e+000   0.0000000e+000   0.0000000e+000   0.0000000e+000 
 -5.3238873e+001   0.0000000e+000   8.7193826e-004   2.9190977e-003   0.0000000e+000   0.0000000e+000   0.0000000e+000   0.0000000e+000   0.0000000e+000   0.0000000e+000   0.0000000e+000   0.0000000e+000   0.0000000e+000   0.0000000e+000   0.0000000e+000   0.0000000e+000   0.0000000e+000   0.0000000e+000   0.0000000e+000   0.0000000e+000   0.0000000e+000   0.0000000e+000   0.0000000e+000   0.0000000e+000   0.0000000e+000   0.0000000e+000   0.0000000e+000   0.0000000e+000   0.0000000e+000   0.0000000e+000   0.0000000e+000   0.0000000e+000   0.0000000e+000   0.0000000e+000   0.0000000e+000   0.0000000e+000   0.0000000e+000   0.0000000e+000   0.0000000e+000   0.0000000e+000   0.0000000e+000   0.0000000e+000   0.0000000e+000 
 -5.2897054e+001   0.0000000e+000   8.7193826e-004   2.9190977e-003   0.0000000e+000   0.0000000e+000   0.0000000e+000   0.0000000e+000   0.0000000e+000   0.0000000e+000   0.0000000e+000   0.0000000e+000   0.0000000e+000   0.0000000e+000   0.0000000e+000   0.0000000e+000   0.0000000e+000   0.0000000e+000   0.0000000e+000   0.0000000e+000   0.0000000e+000   0.0000000e+000   0.0000000e+000   0.0000000e+000   0.0000000e+000   0.0000000e+000   0.0000000e+000   0.0000000e+000   0.0000000e+000   0.0000000e+000   0.0000000e+000   0.0000000e+000   0.0000000e+000   0.0000000e+000   0.0000000e+000   0.0000000e+000   0.0000000e+000   0.0000000e+000   0.0000000e+000   0.0000000e+000   0.0000000e+000   0.0000000e+000   0.0000000e+000 
 -5.2469780e+001   0.0000000e+000   8.7193826e-004   2.9190976e-003   0.0000000e+000   0.0000000e+000   0.0000000e+000   0.0000000e+000   0.0000000e+000   0.0000000e+000   0.0000000e+000   0.0000000e+000   0.0000000e+000   0.0000000e+000   0.0000000e+000   0.0000000e+000   0.0000000e+000   0.0000000e+000   0.0000000e+000   0.0000000e+000   0.0000000e+000   0.0000000e+000   0.0000000e+000   0.0000000e+000   0.0000000e+000   0.0000000e+000   0.0000000e+000   0.0000000e+000   0.0000000e+000   0.0000000e+000   0.0000000e+000   0.0000000e+000   0.0000000e+000   0.0000000e+000   0.0000000e+000   0.0000000e+000   0.0000000e+000   0.0000000e+000   0.0000000e+000   0.0000000e+000   0.0000000e+000   0.0000000e+000   0.0000000e+000 
 -5.2127961e+001   0.0000000e+000   8.7193826e-004   2.9190976e-003   0.0000000e+000   0.0000000e+000   0.0000000e+000   0.0000000e+000   0.0000000e+000   0.0000000e+000   0.0000000e+000   0.0000000e+000   0.0000000e+000   0.0000000e+000   0.0000000e+000   0.0000000e+000   0.0000000e+000   0.0000000e+000   0.0000000e+000   0.0000000e+000   0.0000000e+000   0.0000000e+000   0.0000000e+000   0.0000000e+000   0.0000000e+000   0.0000000e+000   0.0000000e+000   0.0000000e+000   0.0000000e+000   0.0000000e+000   0.0000000e+000   0.0000000e+000   0.0000000e+000   0.0000000e+000   0.0000000e+000   0.0000000e+000   0.0000000e+000   0.0000000e+000   0.0000000e+000   0.0000000e+000   0.0000000e+000   0.0000000e+000   0.0000000e+000 
 -5.1700687e+001   0.0000000e+000   8.7193825e-004   2.9190976e-003   0.0000000e+000   0.0000000e+000   0.0000000e+000   0.0000000e+000   0.0000000e+000   0.0000000e+000   0.0000000e+000   0.0000000e+000   0.0000000e+000   0.0000000e+000   0.0000000e+000   0.0000000e+000   0.0000000e+000   0.0000000e+000   0.0000000e+000   0.0000000e+000   0.0000000e+000   0.0000000e+000   0.0000000e+000   0.0000000e+000   0.0000000e+000   0.0000000e+000   0.0000000e+000   0.0000000e+000   0.0000000e+000   0.0000000e+000   0.0000000e+000   0.0000000e+000   0.0000000e+000   0.0000000e+000   0.0000000e+000   0.0000000e+000   0.0000000e+000   0.0000000e+000   0.0000000e+000   0.0000000e+000   0.0000000e+000   0.0000000e+000   0.0000000e+000 
 -5.1358868e+001   0.0000000e+000   8.7193825e-004   2.9190976e-003   0.0000000e+000   0.0000000e+000   0.0000000e+000   0.0000000e+000   0.0000000e+000   0.0000000e+000   0.0000000e+000   0.0000000e+000   0.0000000e+000   0.0000000e+000   0.0000000e+000   0.0000000e+000   0.0000000e+000   0.0000000e+000   0.0000000e+000   0.0000000e+000   0.0000000e+000   0.0000000e+000   0.0000000e+000   0.0000000e+000   0.0000000e+000   0.0000000e+000   0.0000000e+000   0.0000000e+000   0.0000000e+000   0.0000000e+000   0.0000000e+000   0.0000000e+000   0.0000000e+000   0.0000000e+000   0.0000000e+000   0.0000000e+000   0.0000000e+000   0.0000000e+000   0.0000000e+000   0.0000000e+000   0.0000000e+000   0.0000000e+000   0.0000000e+000 
 -5.0931594e+001   0.0000000e+000   8.7193825e-004   2.9190976e-003   0.0000000e+000   0.0000000e+000   0.0000000e+000   0.0000000e+000   0.0000000e+000   0.0000000e+000   0.0000000e+000   0.0000000e+000   0.0000000e+000   0.0000000e+000   0.0000000e+000   0.0000000e+000   0.0000000e+000   0.0000000e+000   0.0000000e+000   0.0000000e+000   0.0000000e+000   0.0000000e+000   0.0000000e+000   0.0000000e+000   0.0000000e+000   0.0000000e+000   0.0000000e+000   0.0000000e+000   0.0000000e+000   0.0000000e+000   0.0000000e+000   0.0000000e+000   0.0000000e+000   0.0000000e+000   0.0000000e+000   0.0000000e+000   0.0000000e+000   0.0000000e+000   0.0000000e+000   0.0000000e+000   0.0000000e+000   0.0000000e+000   0.0000000e+000 
 -5.0589775e+001   0.0000000e+000   8.7193824e-004   2.9190976e-003   0.0000000e+000   0.0000000e+000   0.0000000e+000   0.0000000e+000   0.0000000e+000   0.0000000e+000   0.0000000e+000   0.0000000e+000   0.0000000e+000   0.0000000e+000   0.0000000e+000   0.0000000e+000   0.0000000e+000   0.0000000e+000   0.0000000e+000   0.0000000e+000   0.0000000e+000   0.0000000e+000   0.0000000e+000   0.0000000e+000   0.0000000e+000   0.0000000e+000   0.0000000e+000   0.0000000e+000   0.0000000e+000   0.0000000e+000   0.0000000e+000   0.0000000e+000   0.0000000e+000   0.0000000e+000   0.0000000e+000   0.0000000e+000   0.0000000e+000   0.0000000e+000   0.0000000e+000   0.0000000e+000   0.0000000e+000   0.0000000e+000   0.0000000e+000 
 -5.0162501e+001   0.0000000e+000   8.7193824e-004   2.9190976e-003   0.0000000e+000   0.0000000e+000   0.0000000e+000   0.0000000e+000   0.0000000e+000   0.0000000e+000   0.0000000e+000   0.0000000e+000   0.0000000e+000   0.0000000e+000   0.0000000e+000   0.0000000e+000   0.0000000e+000   0.0000000e+000   0.0000000e+000   0.0000000e+000   0.0000000e+000   0.0000000e+000   0.0000000e+000   0.0000000e+000   0.0000000e+000   0.0000000e+000   0.0000000e+000   0.0000000e+000   0.0000000e+000   0.0000000e+000   0.0000000e+000   0.0000000e+000   0.0000000e+000   0.0000000e+000   0.0000000e+000   0.0000000e+000   0.0000000e+000   0.0000000e+000   0.0000000e+000   0.0000000e+000   0.0000000e+000   0.0000000e+000   0.0000000e+000 
 -4.9820682e+001   0.0000000e+000   8.7193824e-004   2.9190976e-003   0.0000000e+000   0.0000000e+000   0.0000000e+000   0.0000000e+000   0.0000000e+000   0.0000000e+000   0.0000000e+000   0.0000000e+000   0.0000000e+000   0.0000000e+000   0.0000000e+000   0.0000000e+000   0.0000000e+000   0.0000000e+000   0.0000000e+000   0.0000000e+000   0.0000000e+000   0.0000000e+000   0.0000000e+000   0.0000000e+000   0.0000000e+000   0.0000000e+000   0.0000000e+000   0.0000000e+000   0.0000000e+000   0.0000000e+000   0.0000000e+000   0.0000000e+000   0.0000000e+000   0.0000000e+000   0.0000000e+000   0.0000000e+000   0.0000000e+000   0.0000000e+000   0.0000000e+000   0.0000000e+000   0.0000000e+000   0.0000000e+000   0.0000000e+000 
 -4.9393408e+001   0.0000000e+000   8.7193824e-004   2.9190976e-003   0.0000000e+000   0.0000000e+000   0.0000000e+000   0.0000000e+000   0.0000000e+000   0.0000000e+000   0.0000000e+000   0.0000000e+000   0.0000000e+000   0.0000000e+000   0.0000000e+000   0.0000000e+000   0.0000000e+000   0.0000000e+000   0.0000000e+000   0.0000000e+000   0.0000000e+000   0.0000000e+000   0.0000000e+000   0.0000000e+000   0.0000000e+000   0.0000000e+000   0.0000000e+000   0.0000000e+000   0.0000000e+000   0.0000000e+000   0.0000000e+000   0.0000000e+000   0.0000000e+000   0.0000000e+000   0.0000000e+000   0.0000000e+000   0.0000000e+000   0.0000000e+000   0.0000000e+000   0.0000000e+000   0.0000000e+000   0.0000000e+000   0.0000000e+000 
 -4.9051589e+001   0.0000000e+000   8.7193830e-004   2.9190978e-003   0.0000000e+000   0.0000000e+000   0.0000000e+000   0.0000000e+000   0.0000000e+000   0.0000000e+000   0.0000000e+000   0.0000000e+000   0.0000000e+000   0.0000000e+000   0.0000000e+000   0.0000000e+000   0.0000000e+000   0.0000000e+000   0.0000000e+000   0.0000000e+000   0.0000000e+000   0.0000000e+000   0.0000000e+000   0.0000000e+000   0.0000000e+000   0.0000000e+000   0.0000000e+000   0.0000000e+000   0.0000000e+000   0.0000000e+000   0.0000000e+000   0.0000000e+000   0.0000000e+000   0.0000000e+000   0.0000000e+000   0.0000000e+000   0.0000000e+000   0.0000000e+000   0.0000000e+000   0.0000000e+000   0.0000000e+000   0.0000000e+000   0.0000000e+000 
 -4.8624315e+001   0.0000000e+000   8.7193831e-004   2.9190978e-003   0.0000000e+000   0.0000000e+000   0.0000000e+000   0.0000000e+000   0.0000000e+000   0.0000000e+000   0.0000000e+000   0.0000000e+000   0.0000000e+000   0.0000000e+000   0.0000000e+000   0.0000000e+000   0.0000000e+000   0.0000000e+000   0.0000000e+000   0.0000000e+000   0.0000000e+000   0.0000000e+000   0.0000000e+000   0.0000000e+000   0.0000000e+000   0.0000000e+000   0.0000000e+000   0.0000000e+000   0.0000000e+000   0.0000000e+000   0.0000000e+000   0.0000000e+000   0.0000000e+000   0.0000000e+000   0.0000000e+000   0.0000000e+000   0.0000000e+000   0.0000000e+000   0.0000000e+000   0.0000000e+000   0.0000000e+000   0.0000000e+000   0.0000000e+000 
 -4.8282496e+001   0.0000000e+000   8.7193830e-004   2.9190978e-003   0.0000000e+000   0.0000000e+000   0.0000000e+000   0.0000000e+000   0.0000000e+000   0.0000000e+000   0.0000000e+000   0.0000000e+000   0.0000000e+000   0.0000000e+000   0.0000000e+000   0.0000000e+000   0.0000000e+000   0.0000000e+000   0.0000000e+000   0.0000000e+000   0.0000000e+000   0.0000000e+000   0.0000000e+000   0.0000000e+000   0.0000000e+000   0.0000000e+000   0.0000000e+000   0.0000000e+000   0.0000000e+000   0.0000000e+000   0.0000000e+000   0.0000000e+000   0.0000000e+000   0.0000000e+000   0.0000000e+000   0.0000000e+000   0.0000000e+000   0.0000000e+000   0.0000000e+000   0.0000000e+000   0.0000000e+000   0.0000000e+000   0.0000000e+000 
 -4.7855222e+001   0.0000000e+000   8.7193830e-004   2.9190978e-003   0.0000000e+000   0.0000000e+000   0.0000000e+000   0.0000000e+000   0.0000000e+000   0.0000000e+000   0.0000000e+000   0.0000000e+000   0.0000000e+000   0.0000000e+000   0.0000000e+000   0.0000000e+000   0.0000000e+000   0.0000000e+000   0.0000000e+000   0.0000000e+000   0.0000000e+000   0.0000000e+000   0.0000000e+000   0.0000000e+000   0.0000000e+000   0.0000000e+000   0.0000000e+000   0.0000000e+000   0.0000000e+000   0.0000000e+000   0.0000000e+000   0.0000000e+000   0.0000000e+000   0.0000000e+000   0.0000000e+000   0.0000000e+000   0.0000000e+000   0.0000000e+000   0.0000000e+000   0.0000000e+000   0.0000000e+000   0.0000000e+000   0.0000000e+000 
 -4.7513403e+001   0.0000000e+000   8.7193830e-004   2.9190978e-003   0.0000000e+000   0.0000000e+000   0.0000000e+000   0.0000000e+000   0.0000000e+000   0.0000000e+000   0.0000000e+000   0.0000000e+000   0.0000000e+000   0.0000000e+000   0.0000000e+000   0.0000000e+000   0.0000000e+000   0.0000000e+000   0.0000000e+000   0.0000000e+000   0.0000000e+000   0.0000000e+000   0.0000000e+000   0.0000000e+000   0.0000000e+000   0.0000000e+000   0.0000000e+000   0.0000000e+000   0.0000000e+000   0.0000000e+000   0.0000000e+000   0.0000000e+000   0.0000000e+000   0.0000000e+000   0.0000000e+000   0.0000000e+000   0.0000000e+000   0.0000000e+000   0.0000000e+000   0.0000000e+000   0.0000000e+000   0.0000000e+000   0.0000000e+000 
 -4.7086129e+001   0.0000000e+000   8.7193830e-004   2.9190978e-003   0.0000000e+000   0.0000000e+000   0.0000000e+000   0.0000000e+000   0.0000000e+000   0.0000000e+000   0.0000000e+000   0.0000000e+000   0.0000000e+000   0.0000000e+000   0.0000000e+000   0.0000000e+000   0.0000000e+000   0.0000000e+000   0.0000000e+000   0.0000000e+000   0.0000000e+000   0.0000000e+000   0.0000000e+000   0.0000000e+000   0.0000000e+000   0.0000000e+000   0.0000000e+000   0.0000000e+000   0.0000000e+000   0.0000000e+000   0.0000000e+000   0.0000000e+000   0.0000000e+000   0.0000000e+000   0.0000000e+000   0.0000000e+000   0.0000000e+000   0.0000000e+000   0.0000000e+000   0.0000000e+000   0.0000000e+000   0.0000000e+000   0.0000000e+000 
 -4.6744310e+001   0.0000000e+000   8.7193830e-004   2.9190978e-003   0.0000000e+000   0.0000000e+000   0.0000000e+000   0.0000000e+000   0.0000000e+000   0.0000000e+000   0.0000000e+000   0.0000000e+000   0.0000000e+000   0.0000000e+000   0.0000000e+000   0.0000000e+000   0.0000000e+000   0.0000000e+000   0.0000000e+000   0.0000000e+000   0.0000000e+000   0.0000000e+000   0.0000000e+000   0.0000000e+000   0.0000000e+000   0.0000000e+000   0.0000000e+000   0.0000000e+000   0.0000000e+000   0.0000000e+000   0.0000000e+000   0.0000000e+000   0.0000000e+000   0.0000000e+000   0.0000000e+000   0.0000000e+000   0.0000000e+000   0.0000000e+000   0.0000000e+000   0.0000000e+000   0.0000000e+000   0.0000000e+000   0.0000000e+000 
 -4.6317036e+001   0.0000000e+000   8.7193830e-004   2.9190978e-003   0.0000000e+000   0.0000000e+000   0.0000000e+000   0.0000000e+000   0.0000000e+000   0.0000000e+000   0.0000000e+000   0.0000000e+000   0.0000000e+000   0.0000000e+000   0.0000000e+000   0.0000000e+000   0.0000000e+000   0.0000000e+000   0.0000000e+000   0.0000000e+000   0.0000000e+000   0.0000000e+000   0.0000000e+000   0.0000000e+000   0.0000000e+000   0.0000000e+000   0.0000000e+000   0.0000000e+000   0.0000000e+000   0.0000000e+000   0.0000000e+000   0.0000000e+000   0.0000000e+000   0.0000000e+000   0.0000000e+000   0.0000000e+000   0.0000000e+000   0.0000000e+000   0.0000000e+000   0.0000000e+000   0.0000000e+000   0.0000000e+000   0.0000000e+000 
 -4.5975216e+001   0.0000000e+000   8.7193830e-004   2.9190978e-003   0.0000000e+000   0.0000000e+000   0.0000000e+000   0.0000000e+000   0.0000000e+000   0.0000000e+000   0.0000000e+000   0.0000000e+000   0.0000000e+000   0.0000000e+000   0.0000000e+000   0.0000000e+000   0.0000000e+000   0.0000000e+000   0.0000000e+000   0.0000000e+000   0.0000000e+000   0.0000000e+000   0.0000000e+000   0.0000000e+000   0.0000000e+000   0.0000000e+000   0.0000000e+000   0.0000000e+000   0.0000000e+000   0.0000000e+000   0.0000000e+000   0.0000000e+000   0.0000000e+000   0.0000000e+000   0.0000000e+000   0.0000000e+000   0.0000000e+000   0.0000000e+000   0.0000000e+000   0.0000000e+000   0.0000000e+000   0.0000000e+000   0.0000000e+000 
 -4.5547943e+001   0.0000000e+000   8.7193832e-004   2.9190979e-003   0.0000000e+000   0.0000000e+000   0.0000000e+000   0.0000000e+000   0.0000000e+000   0.0000000e+000   0.0000000e+000   0.0000000e+000   0.0000000e+000   0.0000000e+000   0.0000000e+000   0.0000000e+000   0.0000000e+000   0.0000000e+000   0.0000000e+000   0.0000000e+000   0.0000000e+000   0.0000000e+000   0.0000000e+000   0.0000000e+000   0.0000000e+000   0.0000000e+000   0.0000000e+000   0.0000000e+000   0.0000000e+000   0.0000000e+000   0.0000000e+000   0.0000000e+000   0.0000000e+000   0.0000000e+000   0.0000000e+000   0.0000000e+000   0.0000000e+000   0.0000000e+000   0.0000000e+000   0.0000000e+000   0.0000000e+000   0.0000000e+000   0.0000000e+000 
 -4.5206123e+001   0.0000000e+000   8.7193832e-004   2.9190979e-003   0.0000000e+000   0.0000000e+000   0.0000000e+000   0.0000000e+000   0.0000000e+000   0.0000000e+000   0.0000000e+000   0.0000000e+000   0.0000000e+000   0.0000000e+000   0.0000000e+000   0.0000000e+000   0.0000000e+000   0.0000000e+000   0.0000000e+000   0.0000000e+000   0.0000000e+000   0.0000000e+000   0.0000000e+000   0.0000000e+000   0.0000000e+000   0.0000000e+000   0.0000000e+000   0.0000000e+000   0.0000000e+000   0.0000000e+000   0.0000000e+000   0.0000000e+000   0.0000000e+000   0.0000000e+000   0.0000000e+000   0.0000000e+000   0.0000000e+000   0.0000000e+000   0.0000000e+000   0.0000000e+000   0.0000000e+000   0.0000000e+000   0.0000000e+000 
 -4.4778850e+001   0.0000000e+000   8.7193813e-004   2.9190972e-003   0.0000000e+000   0.0000000e+000   0.0000000e+000   0.0000000e+000   0.0000000e+000   0.0000000e+000   0.0000000e+000   0.0000000e+000   0.0000000e+000   0.0000000e+000   0.0000000e+000   0.0000000e+000   0.0000000e+000   0.0000000e+000   0.0000000e+000   0.0000000e+000   0.0000000e+000   0.0000000e+000   0.0000000e+000   0.0000000e+000   0.0000000e+000   0.0000000e+000   0.0000000e+000   0.0000000e+000   0.0000000e+000   0.0000000e+000   0.0000000e+000   0.0000000e+000   0.0000000e+000   0.0000000e+000   0.0000000e+000   0.0000000e+000   0.0000000e+000   0.0000000e+000   0.0000000e+000   0.0000000e+000   0.0000000e+000   0.0000000e+000   0.0000000e+000 
 -4.4437030e+001   0.0000000e+000   8.7193813e-004   2.9190972e-003   0.0000000e+000   0.0000000e+000   0.0000000e+000   0.0000000e+000   0.0000000e+000   0.0000000e+000   0.0000000e+000   0.0000000e+000   0.0000000e+000   0.0000000e+000   0.0000000e+000   0.0000000e+000   0.0000000e+000   0.0000000e+000   0.0000000e+000   0.0000000e+000   0.0000000e+000   0.0000000e+000   0.0000000e+000   0.0000000e+000   0.0000000e+000   0.0000000e+000   0.0000000e+000   0.0000000e+000   0.0000000e+000   0.0000000e+000   0.0000000e+000   0.0000000e+000   0.0000000e+000   0.0000000e+000   0.0000000e+000   0.0000000e+000   0.0000000e+000   0.0000000e+000   0.0000000e+000   0.0000000e+000   0.0000000e+000   0.0000000e+000   0.0000000e+000 
 -4.4009756e+001   0.0000000e+000   8.7193813e-004   2.9190972e-003   0.0000000e+000   0.0000000e+000   0.0000000e+000   0.0000000e+000   0.0000000e+000   0.0000000e+000   0.0000000e+000   0.0000000e+000   0.0000000e+000   0.0000000e+000   0.0000000e+000   0.0000000e+000   0.0000000e+000   0.0000000e+000   0.0000000e+000   0.0000000e+000   0.0000000e+000   0.0000000e+000   0.0000000e+000   0.0000000e+000   0.0000000e+000   0.0000000e+000   0.0000000e+000   0.0000000e+000   0.0000000e+000   0.0000000e+000   0.0000000e+000   0.0000000e+000   0.0000000e+000   0.0000000e+000   0.0000000e+000   0.0000000e+000   0.0000000e+000   0.0000000e+000   0.0000000e+000   0.0000000e+000   0.0000000e+000   0.0000000e+000   0.0000000e+000 
 -4.3667937e+001   0.0000000e+000   8.7193804e-004   2.9190969e-003   0.0000000e+000   0.0000000e+000   0.0000000e+000   0.0000000e+000   0.0000000e+000   0.0000000e+000   0.0000000e+000   0.0000000e+000   0.0000000e+000   0.0000000e+000   0.0000000e+000   0.0000000e+000   0.0000000e+000   0.0000000e+000   0.0000000e+000   0.0000000e+000   0.0000000e+000   0.0000000e+000   0.0000000e+000   0.0000000e+000   0.0000000e+000   0.0000000e+000   0.0000000e+000   0.0000000e+000   0.0000000e+000   0.0000000e+000   0.0000000e+000   0.0000000e+000   0.0000000e+000   0.0000000e+000   0.0000000e+000   0.0000000e+000   0.0000000e+000   0.0000000e+000   0.0000000e+000   0.0000000e+000   0.0000000e+000   0.0000000e+000   0.0000000e+000 
 -4.3240663e+001   0.0000000e+000   8.7193778e-004   2.9190960e-003   0.0000000e+000   0.0000000e+000   0.0000000e+000   0.0000000e+000   0.0000000e+000   0.0000000e+000   0.0000000e+000   0.0000000e+000   0.0000000e+000   0.0000000e+000   0.0000000e+000   0.0000000e+000   0.0000000e+000   0.0000000e+000   0.0000000e+000   0.0000000e+000   0.0000000e+000   0.0000000e+000   0.0000000e+000   0.0000000e+000   0.0000000e+000   0.0000000e+000   0.0000000e+000   0.0000000e+000   0.0000000e+000   0.0000000e+000   0.0000000e+000   0.0000000e+000   0.0000000e+000   0.0000000e+000   0.0000000e+000   0.0000000e+000   0.0000000e+000   0.0000000e+000   0.0000000e+000   0.0000000e+000   0.0000000e+000   0.0000000e+000   0.0000000e+000 
 -4.2898844e+001   0.0000000e+000   8.7193767e-004   2.9190957e-003   0.0000000e+000   0.0000000e+000   0.0000000e+000   0.0000000e+000   0.0000000e+000   0.0000000e+000   0.0000000e+000   0.0000000e+000   0.0000000e+000   0.0000000e+000   0.0000000e+000   0.0000000e+000   0.0000000e+000   0.0000000e+000   0.0000000e+000   0.0000000e+000   0.0000000e+000   0.0000000e+000   0.0000000e+000   0.0000000e+000   0.0000000e+000   0.0000000e+000   0.0000000e+000   0.0000000e+000   0.0000000e+000   0.0000000e+000   0.0000000e+000   0.0000000e+000   0.0000000e+000   0.0000000e+000   0.0000000e+000   0.0000000e+000   0.0000000e+000   0.0000000e+000   0.0000000e+000   0.0000000e+000   0.0000000e+000   0.0000000e+000   0.0000000e+000 
 -4.2471570e+001   0.0000000e+000   8.7193761e-004   2.9190955e-003   0.0000000e+000   0.0000000e+000   0.0000000e+000   0.0000000e+000   0.0000000e+000   0.0000000e+000   0.0000000e+000   0.0000000e+000   0.0000000e+000   0.0000000e+000   0.0000000e+000   0.0000000e+000   0.0000000e+000   0.0000000e+000   0.0000000e+000   0.0000000e+000   0.0000000e+000   0.0000000e+000   0.0000000e+000   0.0000000e+000   0.0000000e+000   0.0000000e+000   0.0000000e+000   0.0000000e+000   0.0000000e+000   0.0000000e+000   0.0000000e+000   0.0000000e+000   0.0000000e+000   0.0000000e+000   0.0000000e+000   0.0000000e+000   0.0000000e+000   0.0000000e+000   0.0000000e+000   0.0000000e+000   0.0000000e+000   0.0000000e+000   0.0000000e+000 
 -4.2129751e+001   0.0000000e+000   8.7193756e-004   2.9190953e-003   0.0000000e+000   0.0000000e+000   0.0000000e+000   0.0000000e+000   0.0000000e+000   0.0000000e+000   0.0000000e+000   0.0000000e+000   0.0000000e+000   0.0000000e+000   0.0000000e+000   0.0000000e+000   0.0000000e+000   0.0000000e+000   0.0000000e+000   0.0000000e+000   0.0000000e+000   0.0000000e+000   0.0000000e+000   0.0000000e+000   0.0000000e+000   0.0000000e+000   0.0000000e+000   0.0000000e+000   0.0000000e+000   0.0000000e+000   0.0000000e+000   0.0000000e+000   0.0000000e+000   0.0000000e+000   0.0000000e+000   0.0000000e+000   0.0000000e+000   0.0000000e+000   0.0000000e+000   0.0000000e+000   0.0000000e+000   0.0000000e+000   0.0000000e+000 
 -4.1702477e+001   0.0000000e+000   8.7193748e-004   2.9190951e-003   0.0000000e+000   0.0000000e+000   0.0000000e+000   0.0000000e+000   0.0000000e+000   0.0000000e+000   0.0000000e+000   0.0000000e+000   0.0000000e+000   0.0000000e+000   0.0000000e+000   0.0000000e+000   0.0000000e+000   0.0000000e+000   0.0000000e+000   0.0000000e+000   0.0000000e+000   0.0000000e+000   0.0000000e+000   0.0000000e+000   0.0000000e+000   0.0000000e+000   0.0000000e+000   0.0000000e+000   0.0000000e+000   0.0000000e+000   0.0000000e+000   0.0000000e+000   0.0000000e+000   0.0000000e+000   0.0000000e+000   0.0000000e+000   0.0000000e+000   0.0000000e+000   0.0000000e+000   0.0000000e+000   0.0000000e+000   0.0000000e+000   0.0000000e+000 
 -4.1360658e+001   0.0000000e+000   8.7193748e-004   2.9190951e-003   0.0000000e+000   0.0000000e+000   0.0000000e+000   0.0000000e+000   0.0000000e+000   0.0000000e+000   0.0000000e+000   0.0000000e+000   0.0000000e+000   0.0000000e+000   0.0000000e+000   0.0000000e+000   0.0000000e+000   0.0000000e+000   0.0000000e+000   0.0000000e+000   0.0000000e+000   0.0000000e+000   0.0000000e+000   0.0000000e+000   0.0000000e+000   0.0000000e+000   0.0000000e+000   0.0000000e+000   0.0000000e+000   0.0000000e+000   0.0000000e+000   0.0000000e+000   0.0000000e+000   0.0000000e+000   0.0000000e+000   0.0000000e+000   0.0000000e+000   0.0000000e+000   0.0000000e+000   0.0000000e+000   0.0000000e+000   0.0000000e+000   0.0000000e+000 
 -4.0933384e+001   0.0000000e+000   8.7193748e-004   2.9190950e-003   0.0000000e+000   0.0000000e+000   0.0000000e+000   0.0000000e+000   0.0000000e+000   0.0000000e+000   0.0000000e+000   0.0000000e+000   0.0000000e+000   0.0000000e+000   0.0000000e+000   0.0000000e+000   0.0000000e+000   0.0000000e+000   0.0000000e+000   0.0000000e+000   0.0000000e+000   0.0000000e+000   0.0000000e+000   0.0000000e+000   0.0000000e+000   0.0000000e+000   0.0000000e+000   0.0000000e+000   0.0000000e+000   0.0000000e+000   0.0000000e+000   0.0000000e+000   0.0000000e+000   0.0000000e+000   0.0000000e+000   0.0000000e+000   0.0000000e+000   0.0000000e+000   0.0000000e+000   0.0000000e+000   0.0000000e+000   0.0000000e+000   0.0000000e+000 
 -4.0746599e+001   0.0000000e+000   8.7193748e-004   2.9190950e-003   0.0000000e+000   0.0000000e+000   0.0000000e+000   0.0000000e+000   0.0000000e+000   0.0000000e+000   0.0000000e+000   0.0000000e+000   0.0000000e+000   0.0000000e+000   0.0000000e+000   0.0000000e+000   0.0000000e+000   0.0000000e+000   0.0000000e+000   0.0000000e+000   0.0000000e+000   0.0000000e+000   0.0000000e+000   0.0000000e+000   0.0000000e+000   0.0000000e+000   0.0000000e+000   0.0000000e+000   0.0000000e+000   0.0000000e+000   0.0000000e+000   0.0000000e+000   0.0000000e+000   0.0000000e+000   0.0000000e+000   0.0000000e+000   0.0000000e+000   0.0000000e+000   0.0000000e+000   0.0000000e+000   0.0000000e+000   0.0000000e+000   0.0000000e+000 
 -4.0513118e+001   0.0000000e+000   8.7193748e-004   2.9190950e-003   0.0000000e+000   0.0000000e+000   0.0000000e+000   0.0000000e+000   0.0000000e+000   0.0000000e+000   0.0000000e+000   0.0000000e+000   0.0000000e+000   0.0000000e+000   0.0000000e+000   0.0000000e+000   0.0000000e+000   0.0000000e+000   0.0000000e+000   0.0000000e+000   0.0000000e+000   0.0000000e+000   0.0000000e+000   0.0000000e+000   0.0000000e+000   0.0000000e+000   0.0000000e+000   0.0000000e+000   0.0000000e+000   0.0000000e+000   0.0000000e+000   0.0000000e+000   0.0000000e+000   0.0000000e+000   0.0000000e+000   0.0000000e+000   0.0000000e+000   0.0000000e+000   0.0000000e+000   0.0000000e+000   0.0000000e+000   0.0000000e+000   0.0000000e+000 
 -4.0221266e+001   0.0000000e+000   8.7193748e-004   2.9190950e-003   0.0000000e+000   0.0000000e+000   0.0000000e+000   0.0000000e+000   0.0000000e+000   0.0000000e+000   0.0000000e+000   0.0000000e+000   0.0000000e+000   0.0000000e+000   0.0000000e+000   0.0000000e+000   0.0000000e+000   0.0000000e+000   0.0000000e+000   0.0000000e+000   0.0000000e+000   0.0000000e+000   0.0000000e+000   0.0000000e+000   0.0000000e+000   0.0000000e+000   0.0000000e+000   0.0000000e+000   0.0000000e+000   0.0000000e+000   0.0000000e+000   0.0000000e+000   0.0000000e+000   0.0000000e+000   0.0000000e+000   0.0000000e+000   0.0000000e+000   0.0000000e+000   0.0000000e+000   0.0000000e+000   0.0000000e+000   0.0000000e+000   0.0000000e+000 
 -3.9856451e+001   0.0000000e+000   8.7193750e-004   2.9190951e-003   0.0000000e+000   0.0000000e+000   0.0000000e+000   0.0000000e+000   0.0000000e+000   0.0000000e+000   0.0000000e+000   0.0000000e+000   0.0000000e+000   0.0000000e+000   0.0000000e+000   0.0000000e+000   0.0000000e+000   0.0000000e+000   0.0000000e+000   0.0000000e+000   0.0000000e+000   0.0000000e+000   0.0000000e+000   0.0000000e+000   0.0000000e+000   0.0000000e+000   0.0000000e+000   0.0000000e+000   0.0000000e+000   0.0000000e+000   0.0000000e+000   0.0000000e+000   0.0000000e+000   0.0000000e+000   0.0000000e+000   0.0000000e+000   0.0000000e+000   0.0000000e+000   0.0000000e+000   0.0000000e+000   0.0000000e+000   0.0000000e+000   0.0000000e+000 
 -3.9400432e+001   0.0000000e+000   8.7193748e-004   2.9190951e-003   0.0000000e+000   0.0000000e+000   0.0000000e+000   0.0000000e+000   0.0000000e+000   0.0000000e+000   0.0000000e+000   0.0000000e+000   0.0000000e+000   0.0000000e+000   0.0000000e+000   0.0000000e+000   0.0000000e+000   0.0000000e+000   0.0000000e+000   0.0000000e+000   0.0000000e+000   0.0000000e+000   0.0000000e+000   0.0000000e+000   0.0000000e+000   0.0000000e+000   0.0000000e+000   0.0000000e+000   0.0000000e+000   0.0000000e+000   0.0000000e+000   0.0000000e+000   0.0000000e+000   0.0000000e+000   0.0000000e+000   0.0000000e+000   0.0000000e+000   0.0000000e+000   0.0000000e+000   0.0000000e+000   0.0000000e+000   0.0000000e+000   0.0000000e+000 
 -3.9035617e+001   0.0000000e+000   8.7193748e-004   2.9190950e-003   0.0000000e+000   0.0000000e+000   0.0000000e+000   0.0000000e+000   0.0000000e+000   0.0000000e+000   0.0000000e+000   0.0000000e+000   0.0000000e+000   0.0000000e+000   0.0000000e+000   0.0000000e+000   0.0000000e+000   0.0000000e+000   0.0000000e+000   0.0000000e+000   0.0000000e+000   0.0000000e+000   0.0000000e+000   0.0000000e+000   0.0000000e+000   0.0000000e+000   0.0000000e+000   0.0000000e+000   0.0000000e+000   0.0000000e+000   0.0000000e+000   0.0000000e+000   0.0000000e+000   0.0000000e+000   0.0000000e+000   0.0000000e+000   0.0000000e+000   0.0000000e+000   0.0000000e+000   0.0000000e+000   0.0000000e+000   0.0000000e+000   0.0000000e+000 
 -3.8579599e+001   0.0000000e+000   8.7193748e-004   2.9190950e-003   0.0000000e+000   0.0000000e+000   0.0000000e+000   0.0000000e+000   0.0000000e+000   0.0000000e+000   0.0000000e+000   0.0000000e+000   0.0000000e+000   0.0000000e+000   0.0000000e+000   0.0000000e+000   0.0000000e+000   0.0000000e+000   0.0000000e+000   0.0000000e+000   0.0000000e+000   0.0000000e+000   0.0000000e+000   0.0000000e+000   0.0000000e+000   0.0000000e+000   0.0000000e+000   0.0000000e+000   0.0000000e+000   0.0000000e+000   0.0000000e+000   0.0000000e+000   0.0000000e+000   0.0000000e+000   0.0000000e+000   0.0000000e+000   0.0000000e+000   0.0000000e+000   0.0000000e+000   0.0000000e+000   0.0000000e+000   0.0000000e+000   0.0000000e+000 
 -3.8214784e+001   0.0000000e+000   8.7193747e-004   2.9190950e-003   0.0000000e+000   0.0000000e+000   0.0000000e+000   0.0000000e+000   0.0000000e+000   0.0000000e+000   0.0000000e+000   0.0000000e+000   0.0000000e+000   0.0000000e+000   0.0000000e+000   0.0000000e+000   0.0000000e+000   0.0000000e+000   0.0000000e+000   0.0000000e+000   0.0000000e+000   0.0000000e+000   0.0000000e+000   0.0000000e+000   0.0000000e+000   0.0000000e+000   0.0000000e+000   0.0000000e+000   0.0000000e+000   0.0000000e+000   0.0000000e+000   0.0000000e+000   0.0000000e+000   0.0000000e+000   0.0000000e+000   0.0000000e+000   0.0000000e+000   0.0000000e+000   0.0000000e+000   0.0000000e+000   0.0000000e+000   0.0000000e+000   0.0000000e+000 
 -3.7758765e+001   0.0000000e+000   8.7193746e-004   2.9190950e-003   0.0000000e+000   0.0000000e+000   0.0000000e+000   0.0000000e+000   0.0000000e+000   0.0000000e+000   0.0000000e+000   0.0000000e+000   0.0000000e+000   0.0000000e+000   0.0000000e+000   0.0000000e+000   0.0000000e+000   0.0000000e+000   0.0000000e+000   0.0000000e+000   0.0000000e+000   0.0000000e+000   0.0000000e+000   0.0000000e+000   0.0000000e+000   0.0000000e+000   0.0000000e+000   0.0000000e+000   0.0000000e+000   0.0000000e+000   0.0000000e+000   0.0000000e+000   0.0000000e+000   0.0000000e+000   0.0000000e+000   0.0000000e+000   0.0000000e+000   0.0000000e+000   0.0000000e+000   0.0000000e+000   0.0000000e+000   0.0000000e+000   0.0000000e+000 
 -3.7393951e+001   0.0000000e+000   8.7193746e-004   2.9190950e-003   0.0000000e+000   0.0000000e+000   0.0000000e+000   0.0000000e+000   0.0000000e+000   0.0000000e+000   0.0000000e+000   0.0000000e+000   0.0000000e+000   0.0000000e+000   0.0000000e+000   0.0000000e+000   0.0000000e+000   0.0000000e+000   0.0000000e+000   0.0000000e+000   0.0000000e+000   0.0000000e+000   0.0000000e+000   0.0000000e+000   0.0000000e+000   0.0000000e+000   0.0000000e+000   0.0000000e+000   0.0000000e+000   0.0000000e+000   0.0000000e+000   0.0000000e+000   0.0000000e+000   0.0000000e+000   0.0000000e+000   0.0000000e+000   0.0000000e+000   0.0000000e+000   0.0000000e+000   0.0000000e+000   0.0000000e+000   0.0000000e+000   0.0000000e+000 
 -3.6937932e+001   0.0000000e+000   8.7193745e-004   2.9190950e-003   0.0000000e+000   0.0000000e+000   0.0000000e+000   0.0000000e+000   0.0000000e+000   0.0000000e+000   0.0000000e+000   0.0000000e+000   0.0000000e+000   0.0000000e+000   0.0000000e+000   0.0000000e+000   0.0000000e+000   0.0000000e+000   0.0000000e+000   0.0000000e+000   0.0000000e+000   0.0000000e+000   0.0000000e+000   0.0000000e+000   0.0000000e+000   0.0000000e+000   0.0000000e+000   0.0000000e+000   0.0000000e+000   0.0000000e+000   0.0000000e+000   0.0000000e+000   0.0000000e+000   0.0000000e+000   0.0000000e+000   0.0000000e+000   0.0000000e+000   0.0000000e+000   0.0000000e+000   0.0000000e+000   0.0000000e+000   0.0000000e+000   0.0000000e+000 
 -3.6573117e+001   0.0000000e+000   8.7193745e-004   2.9190949e-003   0.0000000e+000   0.0000000e+000   0.0000000e+000   0.0000000e+000   0.0000000e+000   0.0000000e+000   0.0000000e+000   0.0000000e+000   0.0000000e+000   0.0000000e+000   0.0000000e+000   0.0000000e+000   0.0000000e+000   0.0000000e+000   0.0000000e+000   0.0000000e+000   0.0000000e+000   0.0000000e+000   0.0000000e+000   0.0000000e+000   0.0000000e+000   0.0000000e+000   0.0000000e+000   0.0000000e+000   0.0000000e+000   0.0000000e+000   0.0000000e+000   0.0000000e+000   0.0000000e+000   0.0000000e+000   0.0000000e+000   0.0000000e+000   0.0000000e+000   0.0000000e+000   0.0000000e+000   0.0000000e+000   0.0000000e+000   0.0000000e+000   0.0000000e+000 
 -3.6117099e+001   0.0000000e+000   8.7193745e-004   2.9190949e-003   0.0000000e+000   0.0000000e+000   0.0000000e+000   0.0000000e+000   0.0000000e+000   0.0000000e+000   0.0000000e+000   0.0000000e+000   0.0000000e+000   0.0000000e+000   0.0000000e+000   0.0000000e+000   0.0000000e+000   0.0000000e+000   0.0000000e+000   0.0000000e+000   0.0000000e+000   0.0000000e+000   0.0000000e+000   0.0000000e+000   0.0000000e+000   0.0000000e+000   0.0000000e+000   0.0000000e+000   0.0000000e+000   0.0000000e+000   0.0000000e+000   0.0000000e+000   0.0000000e+000   0.0000000e+000   0.0000000e+000   0.0000000e+000   0.0000000e+000   0.0000000e+000   0.0000000e+000   0.0000000e+000   0.0000000e+000   0.0000000e+000   0.0000000e+000 
 -3.5752284e+001   0.0000000e+000   8.7193745e-004   2.9190950e-003   0.0000000e+000   0.0000000e+000   0.0000000e+000   0.0000000e+000   0.0000000e+000   0.0000000e+000   0.0000000e+000   0.0000000e+000   0.0000000e+000   0.0000000e+000   0.0000000e+000   0.0000000e+000   0.0000000e+000   0.0000000e+000   0.0000000e+000   0.0000000e+000   0.0000000e+000   0.0000000e+000   0.0000000e+000   0.0000000e+000   0.0000000e+000   0.0000000e+000   0.0000000e+000   0.0000000e+000   0.0000000e+000   0.0000000e+000   0.0000000e+000   0.0000000e+000   0.0000000e+000   0.0000000e+000   0.0000000e+000   0.0000000e+000   0.0000000e+000   0.0000000e+000   0.0000000e+000   0.0000000e+000   0.0000000e+000   0.0000000e+000   0.0000000e+000 
 -3.5460432e+001   0.0000000e+000   8.7193746e-004   2.9190950e-003   0.0000000e+000   0.0000000e+000   0.0000000e+000   0.0000000e+000   0.0000000e+000   0.0000000e+000   0.0000000e+000   0.0000000e+000   0.0000000e+000   0.0000000e+000   0.0000000e+000   0.0000000e+000   0.0000000e+000   0.0000000e+000   0.0000000e+000   0.0000000e+000   0.0000000e+000   0.0000000e+000   0.0000000e+000   0.0000000e+000   0.0000000e+000   0.0000000e+000   0.0000000e+000   0.0000000e+000   0.0000000e+000   0.0000000e+000   0.0000000e+000   0.0000000e+000   0.0000000e+000   0.0000000e+000   0.0000000e+000   0.0000000e+000   0.0000000e+000   0.0000000e+000   0.0000000e+000   0.0000000e+000   0.0000000e+000   0.0000000e+000   0.0000000e+000 
 -3.5095617e+001   0.0000000e+000   8.7193746e-004   2.9190950e-003   0.0000000e+000   0.0000000e+000   0.0000000e+000   0.0000000e+000   0.0000000e+000   0.0000000e+000   0.0000000e+000   0.0000000e+000   0.0000000e+000   0.0000000e+000   0.0000000e+000   0.0000000e+000   0.0000000e+000   0.0000000e+000   0.0000000e+000   0.0000000e+000   0.0000000e+000   0.0000000e+000   0.0000000e+000   0.0000000e+000   0.0000000e+000   0.0000000e+000   0.0000000e+000   0.0000000e+000   0.0000000e+000   0.0000000e+000   0.0000000e+000   0.0000000e+000   0.0000000e+000   0.0000000e+000   0.0000000e+000   0.0000000e+000   0.0000000e+000   0.0000000e+000   0.0000000e+000   0.0000000e+000   0.0000000e+000   0.0000000e+000   0.0000000e+000 
 -3.4803765e+001   0.0000000e+000   8.7193746e-004   2.9190950e-003   0.0000000e+000   0.0000000e+000   0.0000000e+000   0.0000000e+000   0.0000000e+000   0.0000000e+000   0.0000000e+000   0.0000000e+000   0.0000000e+000   0.0000000e+000   0.0000000e+000   0.0000000e+000   0.0000000e+000   0.0000000e+000   0.0000000e+000   0.0000000e+000   0.0000000e+000   0.0000000e+000   0.0000000e+000   0.0000000e+000   0.0000000e+000   0.0000000e+000   0.0000000e+000   0.0000000e+000   0.0000000e+000   0.0000000e+000   0.0000000e+000   0.0000000e+000   0.0000000e+000   0.0000000e+000   0.0000000e+000   0.0000000e+000   0.0000000e+000   0.0000000e+000   0.0000000e+000   0.0000000e+000   0.0000000e+000   0.0000000e+000   0.0000000e+000 
 -3.4438950e+001   0.0000000e+000   8.7193745e-004   2.9190949e-003   0.0000000e+000   0.0000000e+000   0.0000000e+000   0.0000000e+000   0.0000000e+000   0.0000000e+000   0.0000000e+000   0.0000000e+000   0.0000000e+000   0.0000000e+000   0.0000000e+000   0.0000000e+000   0.0000000e+000   0.0000000e+000   0.0000000e+000   0.0000000e+000   0.0000000e+000   0.0000000e+000   0.0000000e+000   0.0000000e+000   0.0000000e+000   0.0000000e+000   0.0000000e+000   0.0000000e+000   0.0000000e+000   0.0000000e+000   0.0000000e+000   0.0000000e+000   0.0000000e+000   0.0000000e+000   0.0000000e+000   0.0000000e+000   0.0000000e+000   0.0000000e+000   0.0000000e+000   0.0000000e+000   0.0000000e+000   0.0000000e+000   0.0000000e+000 
 -3.4147099e+001   0.0000000e+000   8.7193745e-004   2.9190949e-003   0.0000000e+000   0.0000000e+000   0.0000000e+000   0.0000000e+000   0.0000000e+000   0.0000000e+000   0.0000000e+000   0.0000000e+000   0.0000000e+000   0.0000000e+000   0.0000000e+000   0.0000000e+000   0.0000000e+000   0.0000000e+000   0.0000000e+000   0.0000000e+000   0.0000000e+000   0.0000000e+000   0.0000000e+000   0.0000000e+000   0.0000000e+000   0.0000000e+000   0.0000000e+000   0.0000000e+000   0.0000000e+000   0.0000000e+000   0.0000000e+000   0.0000000e+000   0.0000000e+000   0.0000000e+000   0.0000000e+000   0.0000000e+000   0.0000000e+000   0.0000000e+000   0.0000000e+000   0.0000000e+000   0.0000000e+000   0.0000000e+000   0.0000000e+000 
 -3.3782284e+001   0.0000000e+000   8.7193745e-004   2.9190949e-003   0.0000000e+000   0.0000000e+000   0.0000000e+000   0.0000000e+000   0.0000000e+000   0.0000000e+000   0.0000000e+000   0.0000000e+000   0.0000000e+000   0.0000000e+000   0.0000000e+000   0.0000000e+000   0.0000000e+000   0.0000000e+000   0.0000000e+000   0.0000000e+000   0.0000000e+000   0.0000000e+000   0.0000000e+000   0.0000000e+000   0.0000000e+000   0.0000000e+000   0.0000000e+000   0.0000000e+000   0.0000000e+000   0.0000000e+000   0.0000000e+000   0.0000000e+000   0.0000000e+000   0.0000000e+000   0.0000000e+000   0.0000000e+000   0.0000000e+000   0.0000000e+000   0.0000000e+000   0.0000000e+000   0.0000000e+000   0.0000000e+000   0.0000000e+000 
 -3.3490432e+001   0.0000000e+000   8.7193745e-004   2.9190949e-003   0.0000000e+000   0.0000000e+000   0.0000000e+000   0.0000000e+000   0.0000000e+000   0.0000000e+000   0.0000000e+000   0.0000000e+000   0.0000000e+000   0.0000000e+000   0.0000000e+000   0.0000000e+000   0.0000000e+000   0.0000000e+000   0.0000000e+000   0.0000000e+000   0.0000000e+000   0.0000000e+000   0.0000000e+000   0.0000000e+000   0.0000000e+000   0.0000000e+000   0.0000000e+000   0.0000000e+000   0.0000000e+000   0.0000000e+000   0.0000000e+000   0.0000000e+000   0.0000000e+000   0.0000000e+000   0.0000000e+000   0.0000000e+000   0.0000000e+000   0.0000000e+000   0.0000000e+000   0.0000000e+000   0.0000000e+000   0.0000000e+000   0.0000000e+000 
 -3.3125617e+001   0.0000000e+000   8.7193744e-004   2.9190949e-003   0.0000000e+000   0.0000000e+000   0.0000000e+000   0.0000000e+000   0.0000000e+000   0.0000000e+000   0.0000000e+000   0.0000000e+000   0.0000000e+000   0.0000000e+000   0.0000000e+000   0.0000000e+000   0.0000000e+000   0.0000000e+000   0.0000000e+000   0.0000000e+000   0.0000000e+000   0.0000000e+000   0.0000000e+000   0.0000000e+000   0.0000000e+000   0.0000000e+000   0.0000000e+000   0.0000000e+000   0.0000000e+000   0.0000000e+000   0.0000000e+000   0.0000000e+000   0.0000000e+000   0.0000000e+000   0.0000000e+000   0.0000000e+000   0.0000000e+000   0.0000000e+000   0.0000000e+000   0.0000000e+000   0.0000000e+000   0.0000000e+000   0.0000000e+000 
 -3.2833765e+001   0.0000000e+000   8.7193744e-004   2.9190949e-003   0.0000000e+000   0.0000000e+000   0.0000000e+000   0.0000000e+000   0.0000000e+000   0.0000000e+000   0.0000000e+000   0.0000000e+000   0.0000000e+000   0.0000000e+000   0.0000000e+000   0.0000000e+000   0.0000000e+000   0.0000000e+000   0.0000000e+000   0.0000000e+000   0.0000000e+000   0.0000000e+000   0.0000000e+000   0.0000000e+000   0.0000000e+000   0.0000000e+000   0.0000000e+000   0.0000000e+000   0.0000000e+000   0.0000000e+000   0.0000000e+000   0.0000000e+000   0.0000000e+000   0.0000000e+000   0.0000000e+000   0.0000000e+000   0.0000000e+000   0.0000000e+000   0.0000000e+000   0.0000000e+000   0.0000000e+000   0.0000000e+000   0.0000000e+000 
 -3.2468950e+001   0.0000000e+000   8.7193744e-004   2.9190949e-003   0.0000000e+000   0.0000000e+000   0.0000000e+000   0.0000000e+000   0.0000000e+000   0.0000000e+000   0.0000000e+000   0.0000000e+000   0.0000000e+000   0.0000000e+000   0.0000000e+000   0.0000000e+000   0.0000000e+000   0.0000000e+000   0.0000000e+000   0.0000000e+000   0.0000000e+000   0.0000000e+000   0.0000000e+000   0.0000000e+000   0.0000000e+000   0.0000000e+000   0.0000000e+000   0.0000000e+000   0.0000000e+000   0.0000000e+000   0.0000000e+000   0.0000000e+000   0.0000000e+000   0.0000000e+000   0.0000000e+000   0.0000000e+000   0.0000000e+000   0.0000000e+000   0.0000000e+000   0.0000000e+000   0.0000000e+000   0.0000000e+000   0.0000000e+000 
 -3.2177098e+001   0.0000000e+000   8.7193745e-004   2.9190949e-003   0.0000000e+000   0.0000000e+000   0.0000000e+000   0.0000000e+000   0.0000000e+000   0.0000000e+000   0.0000000e+000   0.0000000e+000   0.0000000e+000   0.0000000e+000   0.0000000e+000   0.0000000e+000   0.0000000e+000   0.0000000e+000   0.0000000e+000   0.0000000e+000   0.0000000e+000   0.0000000e+000   0.0000000e+000   0.0000000e+000   0.0000000e+000   0.0000000e+000   0.0000000e+000   0.0000000e+000   0.0000000e+000   0.0000000e+000   0.0000000e+000   0.0000000e+000   0.0000000e+000   0.0000000e+000   0.0000000e+000   0.0000000e+000   0.0000000e+000   0.0000000e+000   0.0000000e+000   0.0000000e+000   0.0000000e+000   0.0000000e+000   0.0000000e+000 
 -3.1812284e+001   0.0000000e+000   8.7193745e-004   2.9190949e-003   0.0000000e+000   0.0000000e+000   0.0000000e+000   0.0000000e+000   0.0000000e+000   0.0000000e+000   0.0000000e+000   0.0000000e+000   0.0000000e+000   0.0000000e+000   0.0000000e+000   0.0000000e+000   0.0000000e+000   0.0000000e+000   0.0000000e+000   0.0000000e+000   0.0000000e+000   0.0000000e+000   0.0000000e+000   0.0000000e+000   0.0000000e+000   0.0000000e+000   0.0000000e+000   0.0000000e+000   0.0000000e+000   0.0000000e+000   0.0000000e+000   0.0000000e+000   0.0000000e+000   0.0000000e+000   0.0000000e+000   0.0000000e+000   0.0000000e+000   0.0000000e+000   0.0000000e+000   0.0000000e+000   0.0000000e+000   0.0000000e+000   0.0000000e+000 
 -3.1520432e+001   0.0000000e+000   8.7193746e-004   2.9190950e-003   0.0000000e+000   0.0000000e+000   0.0000000e+000   0.0000000e+000   0.0000000e+000   0.0000000e+000   0.0000000e+000   0.0000000e+000   0.0000000e+000   0.0000000e+000   0.0000000e+000   0.0000000e+000   0.0000000e+000   0.0000000e+000   0.0000000e+000   0.0000000e+000   0.0000000e+000   0.0000000e+000   0.0000000e+000   0.0000000e+000   0.0000000e+000   0.0000000e+000   0.0000000e+000   0.0000000e+000   0.0000000e+000   0.0000000e+000   0.0000000e+000   0.0000000e+000   0.0000000e+000   0.0000000e+000   0.0000000e+000   0.0000000e+000   0.0000000e+000   0.0000000e+000   0.0000000e+000   0.0000000e+000   0.0000000e+000   0.0000000e+000   0.0000000e+000 
 -3.1155617e+001   0.0000000e+000   8.7193745e-004   2.9190950e-003   0.0000000e+000   0.0000000e+000   0.0000000e+000   0.0000000e+000   0.0000000e+000   0.0000000e+000   0.0000000e+000   0.0000000e+000   0.0000000e+000   0.0000000e+000   0.0000000e+000   0.0000000e+000   0.0000000e+000   0.0000000e+000   0.0000000e+000   0.0000000e+000   0.0000000e+000   0.0000000e+000   0.0000000e+000   0.0000000e+000   0.0000000e+000   0.0000000e+000   0.0000000e+000   0.0000000e+000   0.0000000e+000   0.0000000e+000   0.0000000e+000   0.0000000e+000   0.0000000e+000   0.0000000e+000   0.0000000e+000   0.0000000e+000   0.0000000e+000   0.0000000e+000   0.0000000e+000   0.0000000e+000   0.0000000e+000   0.0000000e+000   0.0000000e+000 
 -3.0863765e+001   0.0000000e+000   8.7193745e-004   2.9190950e-003   0.0000000e+000   0.0000000e+000   0.0000000e+000   0.0000000e+000   0.0000000e+000   0.0000000e+000   0.0000000e+000   0.0000000e+000   0.0000000e+000   0.0000000e+000   0.0000000e+000   0.0000000e+000   0.0000000e+000   0.0000000e+000   0.0000000e+000   0.0000000e+000   0.0000000e+000   0.0000000e+000   0.0000000e+000   0.0000000e+000   0.0000000e+000   0.0000000e+000   0.0000000e+000   0.0000000e+000   0.0000000e+000   0.0000000e+000   0.0000000e+000   0.0000000e+000   0.0000000e+000   0.0000000e+000   0.0000000e+000   0.0000000e+000   0.0000000e+000   0.0000000e+000   0.0000000e+000   0.0000000e+000   0.0000000e+000   0.0000000e+000   0.0000000e+000 
 -3.0498950e+001   0.0000000e+000   8.7193737e-004   2.9190947e-003   0.0000000e+000   0.0000000e+000   0.0000000e+000   0.0000000e+000   0.0000000e+000   0.0000000e+000   0.0000000e+000   0.0000000e+000   0.0000000e+000   0.0000000e+000   0.0000000e+000   0.0000000e+000   0.0000000e+000   0.0000000e+000   0.0000000e+000   0.0000000e+000   0.0000000e+000   0.0000000e+000   0.0000000e+000   0.0000000e+000   0.0000000e+000   0.0000000e+000   0.0000000e+000   0.0000000e+000   0.0000000e+000   0.0000000e+000   0.0000000e+000   0.0000000e+000   0.0000000e+000   0.0000000e+000   0.0000000e+000   0.0000000e+000   0.0000000e+000   0.0000000e+000   0.0000000e+000   0.0000000e+000   0.0000000e+000   0.0000000e+000   0.0000000e+000 
 -3.0207098e+001   0.0000000e+000   8.7193737e-004   2.9190947e-003   0.0000000e+000   0.0000000e+000   0.0000000e+000   0.0000000e+000   0.0000000e+000   0.0000000e+000   0.0000000e+000   0.0000000e+000   0.0000000e+000   0.0000000e+000   0.0000000e+000   0.0000000e+000   0.0000000e+000   0.0000000e+000   0.0000000e+000   0.0000000e+000   0.0000000e+000   0.0000000e+000   0.0000000e+000   0.0000000e+000   0.0000000e+000   0.0000000e+000   0.0000000e+000   0.0000000e+000   0.0000000e+000   0.0000000e+000   0.0000000e+000   0.0000000e+000   0.0000000e+000   0.0000000e+000   0.0000000e+000   0.0000000e+000   0.0000000e+000   0.0000000e+000   0.0000000e+000   0.0000000e+000   0.0000000e+000   0.0000000e+000   0.0000000e+000 
 -2.9842283e+001   0.0000000e+000   8.7193737e-004   2.9190947e-003   0.0000000e+000   0.0000000e+000   0.0000000e+000   0.0000000e+000   0.0000000e+000   0.0000000e+000   0.0000000e+000   0.0000000e+000   0.0000000e+000   0.0000000e+000   0.0000000e+000   0.0000000e+000   0.0000000e+000   0.0000000e+000   0.0000000e+000   0.0000000e+000   0.0000000e+000   0.0000000e+000   0.0000000e+000   0.0000000e+000   0.0000000e+000   0.0000000e+000   0.0000000e+000   0.0000000e+000   0.0000000e+000   0.0000000e+000   0.0000000e+000   0.0000000e+000   0.0000000e+000   0.0000000e+000   0.0000000e+000   0.0000000e+000   0.0000000e+000   0.0000000e+000   0.0000000e+000   0.0000000e+000   0.0000000e+000   0.0000000e+000   0.0000000e+000 
 -2.9550432e+001   0.0000000e+000   8.7193736e-004   2.9190947e-003   0.0000000e+000   0.0000000e+000   0.0000000e+000   0.0000000e+000   0.0000000e+000   0.0000000e+000   0.0000000e+000   0.0000000e+000   0.0000000e+000   0.0000000e+000   0.0000000e+000   0.0000000e+000   0.0000000e+000   0.0000000e+000   0.0000000e+000   0.0000000e+000   0.0000000e+000   0.0000000e+000   0.0000000e+000   0.0000000e+000   0.0000000e+000   0.0000000e+000   0.0000000e+000   0.0000000e+000   0.0000000e+000   0.0000000e+000   0.0000000e+000   0.0000000e+000   0.0000000e+000   0.0000000e+000   0.0000000e+000   0.0000000e+000   0.0000000e+000   0.0000000e+000   0.0000000e+000   0.0000000e+000   0.0000000e+000   0.0000000e+000   0.0000000e+000 
 -2.9185617e+001   0.0000000e+000   8.7193736e-004   2.9190946e-003   0.0000000e+000   0.0000000e+000   0.0000000e+000   0.0000000e+000   0.0000000e+000   0.0000000e+000   0.0000000e+000   0.0000000e+000   0.0000000e+000   0.0000000e+000   0.0000000e+000   0.0000000e+000   0.0000000e+000   0.0000000e+000   0.0000000e+000   0.0000000e+000   0.0000000e+000   0.0000000e+000   0.0000000e+000   0.0000000e+000   0.0000000e+000   0.0000000e+000   0.0000000e+000   0.0000000e+000   0.0000000e+000   0.0000000e+000   0.0000000e+000   0.0000000e+000   0.0000000e+000   0.0000000e+000   0.0000000e+000   0.0000000e+000   0.0000000e+000   0.0000000e+000   0.0000000e+000   0.0000000e+000   0.0000000e+000   0.0000000e+000   0.0000000e+000 
 -2.8893765e+001   0.0000000e+000   8.7193736e-004   2.9190946e-003   0.0000000e+000   0.0000000e+000   0.0000000e+000   0.0000000e+000   0.0000000e+000   0.0000000e+000   0.0000000e+000   0.0000000e+000   0.0000000e+000   0.0000000e+000   0.0000000e+000   0.0000000e+000   0.0000000e+000   0.0000000e+000   0.0000000e+000   0.0000000e+000   0.0000000e+000   0.0000000e+000   0.0000000e+000   0.0000000e+000   0.0000000e+000   0.0000000e+000   0.0000000e+000   0.0000000e+000   0.0000000e+000   0.0000000e+000   0.0000000e+000   0.0000000e+000   0.0000000e+000   0.0000000e+000   0.0000000e+000   0.0000000e+000   0.0000000e+000   0.0000000e+000   0.0000000e+000   0.0000000e+000   0.0000000e+000   0.0000000e+000   0.0000000e+000 
 -2.8528950e+001   0.0000000e+000   8.7193717e-004   2.9190940e-003   0.0000000e+000   0.0000000e+000   0.0000000e+000   0.0000000e+000   0.0000000e+000   0.0000000e+000   0.0000000e+000   0.0000000e+000   0.0000000e+000   0.0000000e+000   0.0000000e+000   0.0000000e+000   0.0000000e+000   0.0000000e+000   0.0000000e+000   0.0000000e+000   0.0000000e+000   0.0000000e+000   0.0000000e+000   0.0000000e+000   0.0000000e+000   0.0000000e+000   0.0000000e+000   0.0000000e+000   0.0000000e+000   0.0000000e+000   0.0000000e+000   0.0000000e+000   0.0000000e+000   0.0000000e+000   0.0000000e+000   0.0000000e+000   0.0000000e+000   0.0000000e+000   0.0000000e+000   0.0000000e+000   0.0000000e+000   0.0000000e+000   0.0000000e+000 
 -2.8237098e+001   0.0000000e+000   8.7193705e-004   2.9190936e-003   0.0000000e+000   0.0000000e+000   0.0000000e+000   0.0000000e+000   0.0000000e+000   0.0000000e+000   0.0000000e+000   0.0000000e+000   0.0000000e+000   0.0000000e+000   0.0000000e+000   0.0000000e+000   0.0000000e+000   0.0000000e+000   0.0000000e+000   0.0000000e+000   0.0000000e+000   0.0000000e+000   0.0000000e+000   0.0000000e+000   0.0000000e+000   0.0000000e+000   0.0000000e+000   0.0000000e+000   0.0000000e+000   0.0000000e+000   0.0000000e+000   0.0000000e+000   0.0000000e+000   0.0000000e+000   0.0000000e+000   0.0000000e+000   0.0000000e+000   0.0000000e+000   0.0000000e+000   0.0000000e+000   0.0000000e+000   0.0000000e+000   0.0000000e+000 
 -2.7872283e+001   0.0000000e+000   8.7193694e-004   2.9190932e-003   0.0000000e+000   0.0000000e+000   0.0000000e+000   0.0000000e+000   0.0000000e+000   0.0000000e+000   0.0000000e+000   0.0000000e+000   0.0000000e+000   0.0000000e+000   0.0000000e+000   0.0000000e+000   0.0000000e+000   0.0000000e+000   0.0000000e+000   0.0000000e+000   0.0000000e+000   0.0000000e+000   0.0000000e+000   0.0000000e+000   0.0000000e+000   0.0000000e+000   0.0000000e+000   0.0000000e+000   0.0000000e+000   0.0000000e+000   0.0000000e+000   0.0000000e+000   0.0000000e+000   0.0000000e+000   0.0000000e+000   0.0000000e+000   0.0000000e+000   0.0000000e+000   0.0000000e+000   0.0000000e+000   0.0000000e+000   0.0000000e+000   0.0000000e+000 
 -2.7580431e+001   0.0000000e+000   8.7193689e-004   2.9190931e-003   0.0000000e+000   0.0000000e+000   0.0000000e+000   0.0000000e+000   0.0000000e+000   0.0000000e+000   0.0000000e+000   0.0000000e+000   0.0000000e+000   0.0000000e+000   0.0000000e+000   0.0000000e+000   0.0000000e+000   0.0000000e+000   0.0000000e+000   0.0000000e+000   0.0000000e+000   0.0000000e+000   0.0000000e+000   0.0000000e+000   0.0000000e+000   0.0000000e+000   0.0000000e+000   0.0000000e+000   0.0000000e+000   0.0000000e+000   0.0000000e+000   0.0000000e+000   0.0000000e+000   0.0000000e+000   0.0000000e+000   0.0000000e+000   0.0000000e+000   0.0000000e+000   0.0000000e+000   0.0000000e+000   0.0000000e+000   0.0000000e+000   0.0000000e+000 
 -2.7215617e+001   0.0000000e+000   8.7193693e-004   2.9190932e-003   0.0000000e+000   0.0000000e+000   0.0000000e+000   0.0000000e+000   0.0000000e+000   0.0000000e+000   0.0000000e+000   0.0000000e+000   0.0000000e+000   0.0000000e+000   0.0000000e+000   0.0000000e+000   0.0000000e+000   0.0000000e+000   0.0000000e+000   0.0000000e+000   0.0000000e+000   0.0000000e+000   0.0000000e+000   0.0000000e+000   0.0000000e+000   0.0000000e+000   0.0000000e+000   0.0000000e+000   0.0000000e+000   0.0000000e+000   0.0000000e+000   0.0000000e+000   0.0000000e+000   0.0000000e+000   0.0000000e+000   0.0000000e+000   0.0000000e+000   0.0000000e+000   0.0000000e+000   0.0000000e+000   0.0000000e+000   0.0000000e+000   0.0000000e+000 
 -2.6923765e+001   0.0000000e+000   8.7193695e-004   2.9190933e-003   0.0000000e+000   0.0000000e+000   0.0000000e+000   0.0000000e+000   0.0000000e+000   0.0000000e+000   0.0000000e+000   0.0000000e+000   0.0000000e+000   0.0000000e+000   0.0000000e+000   0.0000000e+000   0.0000000e+000   0.0000000e+000   0.0000000e+000   0.0000000e+000   0.0000000e+000   0.0000000e+000   0.0000000e+000   0.0000000e+000   0.0000000e+000   0.0000000e+000   0.0000000e+000   0.0000000e+000   0.0000000e+000   0.0000000e+000   0.0000000e+000   0.0000000e+000   0.0000000e+000   0.0000000e+000   0.0000000e+000   0.0000000e+000   0.0000000e+000   0.0000000e+000   0.0000000e+000   0.0000000e+000   0.0000000e+000   0.0000000e+000   0.0000000e+000 
 -2.6558950e+001   0.0000000e+000   8.7193695e-004   2.9190933e-003   0.0000000e+000   0.0000000e+000   0.0000000e+000   0.0000000e+000   0.0000000e+000   0.0000000e+000   0.0000000e+000   0.0000000e+000   0.0000000e+000   0.0000000e+000   0.0000000e+000   0.0000000e+000   0.0000000e+000   0.0000000e+000   0.0000000e+000   0.0000000e+000   0.0000000e+000   0.0000000e+000   0.0000000e+000   0.0000000e+000   0.0000000e+000   0.0000000e+000   0.0000000e+000   0.0000000e+000   0.0000000e+000   0.0000000e+000   0.0000000e+000   0.0000000e+000   0.0000000e+000   0.0000000e+000   0.0000000e+000   0.0000000e+000   0.0000000e+000   0.0000000e+000   0.0000000e+000   0.0000000e+000   0.0000000e+000   0.0000000e+000   0.0000000e+000 
 -2.6267098e+001   0.0000000e+000   8.7193695e-004   2.9190933e-003   0.0000000e+000   0.0000000e+000   0.0000000e+000   0.0000000e+000   0.0000000e+000   0.0000000e+000   0.0000000e+000   0.0000000e+000   0.0000000e+000   0.0000000e+000   0.0000000e+000   0.0000000e+000   0.0000000e+000   0.0000000e+000   0.0000000e+000   0.0000000e+000   0.0000000e+000   0.0000000e+000   0.0000000e+000   0.0000000e+000   0.0000000e+000   0.0000000e+000   0.0000000e+000   0.0000000e+000   0.0000000e+000   0.0000000e+000   0.0000000e+000   0.0000000e+000   0.0000000e+000   0.0000000e+000   0.0000000e+000   0.0000000e+000   0.0000000e+000   0.0000000e+000   0.0000000e+000   0.0000000e+000   0.0000000e+000   0.0000000e+000   0.0000000e+000 
 -2.5902283e+001   0.0000000e+000   8.7193695e-004   2.9190933e-003   0.0000000e+000   0.0000000e+000   0.0000000e+000   0.0000000e+000   0.0000000e+000   0.0000000e+000   0.0000000e+000   0.0000000e+000   0.0000000e+000   0.0000000e+000   0.0000000e+000   0.0000000e+000   0.0000000e+000   0.0000000e+000   0.0000000e+000   0.0000000e+000   0.0000000e+000   0.0000000e+000   0.0000000e+000   0.0000000e+000   0.0000000e+000   0.0000000e+000   0.0000000e+000   0.0000000e+000   0.0000000e+000   0.0000000e+000   0.0000000e+000   0.0000000e+000   0.0000000e+000   0.0000000e+000   0.0000000e+000   0.0000000e+000   0.0000000e+000   0.0000000e+000   0.0000000e+000   0.0000000e+000   0.0000000e+000   0.0000000e+000   0.0000000e+000 
 -2.5610431e+001   0.0000000e+000   8.7193695e-004   2.9190933e-003   0.0000000e+000   0.0000000e+000   0.0000000e+000   0.0000000e+000   0.0000000e+000   0.0000000e+000   0.0000000e+000   0.0000000e+000   0.0000000e+000   0.0000000e+000   0.0000000e+000   0.0000000e+000   0.0000000e+000   0.0000000e+000   0.0000000e+000   0.0000000e+000   0.0000000e+000   0.0000000e+000   0.0000000e+000   0.0000000e+000   0.0000000e+000   0.0000000e+000   0.0000000e+000   0.0000000e+000   0.0000000e+000   0.0000000e+000   0.0000000e+000   0.0000000e+000   0.0000000e+000   0.0000000e+000   0.0000000e+000   0.0000000e+000   0.0000000e+000   0.0000000e+000   0.0000000e+000   0.0000000e+000   0.0000000e+000   0.0000000e+000   0.0000000e+000 
 -2.5245616e+001   0.0000000e+000   8.7193695e-004   2.9190933e-003   0.0000000e+000   0.0000000e+000   0.0000000e+000   0.0000000e+000   0.0000000e+000   0.0000000e+000   0.0000000e+000   0.0000000e+000   0.0000000e+000   0.0000000e+000   0.0000000e+000   0.0000000e+000   0.0000000e+000   0.0000000e+000   0.0000000e+000   0.0000000e+000   0.0000000e+000   0.0000000e+000   0.0000000e+000   0.0000000e+000   0.0000000e+000   0.0000000e+000   0.0000000e+000   0.0000000e+000   0.0000000e+000   0.0000000e+000   0.0000000e+000   0.0000000e+000   0.0000000e+000   0.0000000e+000   0.0000000e+000   0.0000000e+000   0.0000000e+000   0.0000000e+000   0.0000000e+000   0.0000000e+000   0.0000000e+000   0.0000000e+000   0.0000000e+000 
 -2.4953765e+001   0.0000000e+000   8.7193694e-004   2.9190932e-003   0.0000000e+000   0.0000000e+000   0.0000000e+000   0.0000000e+000   0.0000000e+000   0.0000000e+000   0.0000000e+000   0.0000000e+000   0.0000000e+000   0.0000000e+000   0.0000000e+000   0.0000000e+000   0.0000000e+000   0.0000000e+000   0.0000000e+000   0.0000000e+000   0.0000000e+000   0.0000000e+000   0.0000000e+000   0.0000000e+000   0.0000000e+000   0.0000000e+000   0.0000000e+000   0.0000000e+000   0.0000000e+000   0.0000000e+000   0.0000000e+000   0.0000000e+000   0.0000000e+000   0.0000000e+000   0.0000000e+000   0.0000000e+000   0.0000000e+000   0.0000000e+000   0.0000000e+000   0.0000000e+000   0.0000000e+000   0.0000000e+000   0.0000000e+000 
 -2.4588950e+001   0.0000000e+000   8.7193694e-004   2.9190932e-003   0.0000000e+000   0.0000000e+000   0.0000000e+000   0.0000000e+000   0.0000000e+000   0.0000000e+000   0.0000000e+000   0.0000000e+000   0.0000000e+000   0.0000000e+000   0.0000000e+000   0.0000000e+000   0.0000000e+000   0.0000000e+000   0.0000000e+000   0.0000000e+000   0.0000000e+000   0.0000000e+000   0.0000000e+000   0.0000000e+000   0.0000000e+000   0.0000000e+000   0.0000000e+000   0.0000000e+000   0.0000000e+000   0.0000000e+000   0.0000000e+000   0.0000000e+000   0.0000000e+000   0.0000000e+000   0.0000000e+000   0.0000000e+000   0.0000000e+000   0.0000000e+000   0.0000000e+000   0.0000000e+000   0.0000000e+000   0.0000000e+000   0.0000000e+000 
 -2.4297098e+001   0.0000000e+000   8.7193694e-004   2.9190932e-003   0.0000000e+000   0.0000000e+000   0.0000000e+000   0.0000000e+000   0.0000000e+000   0.0000000e+000   0.0000000e+000   0.0000000e+000   0.0000000e+000   0.0000000e+000   0.0000000e+000   0.0000000e+000   0.0000000e+000   0.0000000e+000   0.0000000e+000   0.0000000e+000   0.0000000e+000   0.0000000e+000   0.0000000e+000   0.0000000e+000   0.0000000e+000   0.0000000e+000   0.0000000e+000   0.0000000e+000   0.0000000e+000   0.0000000e+000   0.0000000e+000   0.0000000e+000   0.0000000e+000   0.0000000e+000   0.0000000e+000   0.0000000e+000   0.0000000e+000   0.0000000e+000   0.0000000e+000   0.0000000e+000   0.0000000e+000   0.0000000e+000   0.0000000e+000 
 -2.3932283e+001   0.0000000e+000   8.7193693e-004   2.9190932e-003   0.0000000e+000   0.0000000e+000   0.0000000e+000   0.0000000e+000   0.0000000e+000   0.0000000e+000   0.0000000e+000   0.0000000e+000   0.0000000e+000   0.0000000e+000   0.0000000e+000   0.0000000e+000   0.0000000e+000   0.0000000e+000   0.0000000e+000   0.0000000e+000   0.0000000e+000   0.0000000e+000   0.0000000e+000   0.0000000e+000   0.0000000e+000   0.0000000e+000   0.0000000e+000   0.0000000e+000   0.0000000e+000   0.0000000e+000   0.0000000e+000   0.0000000e+000   0.0000000e+000   0.0000000e+000   0.0000000e+000   0.0000000e+000   0.0000000e+000   0.0000000e+000   0.0000000e+000   0.0000000e+000   0.0000000e+000   0.0000000e+000   0.0000000e+000 
 -2.3640431e+001   0.0000000e+000   8.7193691e-004   2.9190931e-003   0.0000000e+000   0.0000000e+000   0.0000000e+000   0.0000000e+000   0.0000000e+000   0.0000000e+000   0.0000000e+000   0.0000000e+000   0.0000000e+000   0.0000000e+000   0.0000000e+000   0.0000000e+000   0.0000000e+000   0.0000000e+000   0.0000000e+000   0.0000000e+000   0.0000000e+000   0.0000000e+000   0.0000000e+000   0.0000000e+000   0.0000000e+000   0.0000000e+000   0.0000000e+000   0.0000000e+000   0.0000000e+000   0.0000000e+000   0.0000000e+000   0.0000000e+000   0.0000000e+000   0.0000000e+000   0.0000000e+000   0.0000000e+000   0.0000000e+000   0.0000000e+000   0.0000000e+000   0.0000000e+000   0.0000000e+000   0.0000000e+000   0.0000000e+000 
 -2.3275616e+001   0.0000000e+000   8.7193691e-004   2.9190931e-003   0.0000000e+000   0.0000000e+000   0.0000000e+000   0.0000000e+000   0.0000000e+000   0.0000000e+000   0.0000000e+000   0.0000000e+000   0.0000000e+000   0.0000000e+000   0.0000000e+000   0.0000000e+000   0.0000000e+000   0.0000000e+000   0.0000000e+000   0.0000000e+000   0.0000000e+000   0.0000000e+000   0.0000000e+000   0.0000000e+000   0.0000000e+000   0.0000000e+000   0.0000000e+000   0.0000000e+000   0.0000000e+000   0.0000000e+000   0.0000000e+000   0.0000000e+000   0.0000000e+000   0.0000000e+000   0.0000000e+000   0.0000000e+000   0.0000000e+000   0.0000000e+000   0.0000000e+000   0.0000000e+000   0.0000000e+000   0.0000000e+000   0.0000000e+000 
 -2.2983764e+001   0.0000000e+000   8.7193691e-004   2.9190931e-003   0.0000000e+000   0.0000000e+000   0.0000000e+000   0.0000000e+000   0.0000000e+000   0.0000000e+000   0.0000000e+000   0.0000000e+000   0.0000000e+000   0.0000000e+000   0.0000000e+000   0.0000000e+000   0.0000000e+000   0.0000000e+000   0.0000000e+000   0.0000000e+000   0.0000000e+000   0.0000000e+000   0.0000000e+000   0.0000000e+000   0.0000000e+000   0.0000000e+000   0.0000000e+000   0.0000000e+000   0.0000000e+000   0.0000000e+000   0.0000000e+000   0.0000000e+000   0.0000000e+000   0.0000000e+000   0.0000000e+000   0.0000000e+000   0.0000000e+000   0.0000000e+000   0.0000000e+000   0.0000000e+000   0.0000000e+000   0.0000000e+000   0.0000000e+000 
 -2.2618950e+001   0.0000000e+000   8.7193690e-004   2.9190931e-003   0.0000000e+000   0.0000000e+000   0.0000000e+000   0.0000000e+000   0.0000000e+000   0.0000000e+000   0.0000000e+000   0.0000000e+000   0.0000000e+000   0.0000000e+000   0.0000000e+000   0.0000000e+000   0.0000000e+000   0.0000000e+000   0.0000000e+000   0.0000000e+000   0.0000000e+000   0.0000000e+000   0.0000000e+000   0.0000000e+000   0.0000000e+000   0.0000000e+000   0.0000000e+000   0.0000000e+000   0.0000000e+000   0.0000000e+000   0.0000000e+000   0.0000000e+000   0.0000000e+000   0.0000000e+000   0.0000000e+000   0.0000000e+000   0.0000000e+000   0.0000000e+000   0.0000000e+000   0.0000000e+000   0.0000000e+000   0.0000000e+000   0.0000000e+000 
 -2.2327098e+001   0.0000000e+000   8.7193690e-004   2.9190931e-003   0.0000000e+000   0.0000000e+000   0.0000000e+000   0.0000000e+000   0.0000000e+000   0.0000000e+000   0.0000000e+000   0.0000000e+000   0.0000000e+000   0.0000000e+000   0.0000000e+000   0.0000000e+000   0.0000000e+000   0.0000000e+000   0.0000000e+000   0.0000000e+000   0.0000000e+000   0.0000000e+000   0.0000000e+000   0.0000000e+000   0.0000000e+000   0.0000000e+000   0.0000000e+000   0.0000000e+000   0.0000000e+000   0.0000000e+000   0.0000000e+000   0.0000000e+000   0.0000000e+000   0.0000000e+000   0.0000000e+000   0.0000000e+000   0.0000000e+000   0.0000000e+000   0.0000000e+000   0.0000000e+000   0.0000000e+000   0.0000000e+000   0.0000000e+000 
 -2.1962283e+001   0.0000000e+000   8.7193690e-004   2.9190931e-003   0.0000000e+000   0.0000000e+000   0.0000000e+000   0.0000000e+000   0.0000000e+000   0.0000000e+000   0.0000000e+000   0.0000000e+000   0.0000000e+000   0.0000000e+000   0.0000000e+000   0.0000000e+000   0.0000000e+000   0.0000000e+000   0.0000000e+000   0.0000000e+000   0.0000000e+000   0.0000000e+000   0.0000000e+000   0.0000000e+000   0.0000000e+000   0.0000000e+000   0.0000000e+000   0.0000000e+000   0.0000000e+000   0.0000000e+000   0.0000000e+000   0.0000000e+000   0.0000000e+000   0.0000000e+000   0.0000000e+000   0.0000000e+000   0.0000000e+000   0.0000000e+000   0.0000000e+000   0.0000000e+000   0.0000000e+000   0.0000000e+000   0.0000000e+000 
 -2.1670431e+001   0.0000000e+000   8.7193690e-004   2.9190931e-003   0.0000000e+000   0.0000000e+000   0.0000000e+000   0.0000000e+000   0.0000000e+000   0.0000000e+000   0.0000000e+000   0.0000000e+000   0.0000000e+000   0.0000000e+000   0.0000000e+000   0.0000000e+000   0.0000000e+000   0.0000000e+000   0.0000000e+000   0.0000000e+000   0.0000000e+000   0.0000000e+000   0.0000000e+000   0.0000000e+000   0.0000000e+000   0.0000000e+000   0.0000000e+000   0.0000000e+000   0.0000000e+000   0.0000000e+000   0.0000000e+000   0.0000000e+000   0.0000000e+000   0.0000000e+000   0.0000000e+000   0.0000000e+000   0.0000000e+000   0.0000000e+000   0.0000000e+000   0.0000000e+000   0.0000000e+000   0.0000000e+000   0.0000000e+000 
 -2.1305616e+001   0.0000000e+000   8.7193691e-004   2.9190931e-003   0.0000000e+000   0.0000000e+000   0.0000000e+000   0.0000000e+000   0.0000000e+000   0.0000000e+000   0.0000000e+000   0.0000000e+000   0.0000000e+000   0.0000000e+000   0.0000000e+000   0.0000000e+000   0.0000000e+000   0.0000000e+000   0.0000000e+000   0.0000000e+000   0.0000000e+000   0.0000000e+000   0.0000000e+000   0.0000000e+000   0.0000000e+000   0.0000000e+000   0.0000000e+000   0.0000000e+000   0.0000000e+000   0.0000000e+000   0.0000000e+000   0.0000000e+000   0.0000000e+000   0.0000000e+000   0.0000000e+000   0.0000000e+000   0.0000000e+000   0.0000000e+000   0.0000000e+000   0.0000000e+000   0.0000000e+000   0.0000000e+000   0.0000000e+000 
 -2.1013764e+001   0.0000000e+000   8.7193690e-004   2.9190931e-003   0.0000000e+000   0.0000000e+000   0.0000000e+000   0.0000000e+000   0.0000000e+000   0.0000000e+000   0.0000000e+000   0.0000000e+000   0.0000000e+000   0.0000000e+000   0.0000000e+000   0.0000000e+000   0.0000000e+000   0.0000000e+000   0.0000000e+000   0.0000000e+000   0.0000000e+000   0.0000000e+000   0.0000000e+000   0.0000000e+000   0.0000000e+000   0.0000000e+000   0.0000000e+000   0.0000000e+000   0.0000000e+000   0.0000000e+000   0.0000000e+000   0.0000000e+000   0.0000000e+000   0.0000000e+000   0.0000000e+000   0.0000000e+000   0.0000000e+000   0.0000000e+000   0.0000000e+000   0.0000000e+000   0.0000000e+000   0.0000000e+000   0.0000000e+000 
 -2.0780283e+001   0.0000000e+000   8.7193690e-004   2.9190931e-003   0.0000000e+000   0.0000000e+000   0.0000000e+000   0.0000000e+000   0.0000000e+000   0.0000000e+000   0.0000000e+000   0.0000000e+000   0.0000000e+000   0.0000000e+000   0.0000000e+000   0.0000000e+000   0.0000000e+000   0.0000000e+000   0.0000000e+000   0.0000000e+000   0.0000000e+000   0.0000000e+000   0.0000000e+000   0.0000000e+000   0.0000000e+000   0.0000000e+000   0.0000000e+000   0.0000000e+000   0.0000000e+000   0.0000000e+000   0.0000000e+000   0.0000000e+000   0.0000000e+000   0.0000000e+000   0.0000000e+000   0.0000000e+000   0.0000000e+000   0.0000000e+000   0.0000000e+000   0.0000000e+000   0.0000000e+000   0.0000000e+000   0.0000000e+000 
 -2.0488431e+001   0.0000000e+000   8.7193690e-004   2.9190931e-003   0.0000000e+000   0.0000000e+000   0.0000000e+000   0.0000000e+000   0.0000000e+000   0.0000000e+000   0.0000000e+000   0.0000000e+000   0.0000000e+000   0.0000000e+000   0.0000000e+000   0.0000000e+000   0.0000000e+000   0.0000000e+000   0.0000000e+000   0.0000000e+000   0.0000000e+000   0.0000000e+000   0.0000000e+000   0.0000000e+000   0.0000000e+000   0.0000000e+000   0.0000000e+000   0.0000000e+000   0.0000000e+000   0.0000000e+000   0.0000000e+000   0.0000000e+000   0.0000000e+000   0.0000000e+000   0.0000000e+000   0.0000000e+000   0.0000000e+000   0.0000000e+000   0.0000000e+000   0.0000000e+000   0.0000000e+000   0.0000000e+000   0.0000000e+000 
 -2.0123616e+001   0.0000000e+000   8.7193690e-004   2.9190931e-003   0.0000000e+000   0.0000000e+000   0.0000000e+000   0.0000000e+000   0.0000000e+000   0.0000000e+000   0.0000000e+000   0.0000000e+000   0.0000000e+000   0.0000000e+000   0.0000000e+000   0.0000000e+000   0.0000000e+000   0.0000000e+000   0.0000000e+000   0.0000000e+000   0.0000000e+000   0.0000000e+000   0.0000000e+000   0.0000000e+000   0.0000000e+000   0.0000000e+000   0.0000000e+000   0.0000000e+000   0.0000000e+000   0.0000000e+000   0.0000000e+000   0.0000000e+000   0.0000000e+000   0.0000000e+000   0.0000000e+000   0.0000000e+000   0.0000000e+000   0.0000000e+000   0.0000000e+000   0.0000000e+000   0.0000000e+000   0.0000000e+000   0.0000000e+000 
 -1.9831764e+001   0.0000000e+000   8.7193690e-004   2.9190931e-003   0.0000000e+000   0.0000000e+000   0.0000000e+000   0.0000000e+000   0.0000000e+000   0.0000000e+000   0.0000000e+000   0.0000000e+000   0.0000000e+000   0.0000000e+000   0.0000000e+000   0.0000000e+000   0.0000000e+000   0.0000000e+000   0.0000000e+000   0.0000000e+000   0.0000000e+000   0.0000000e+000   0.0000000e+000   0.0000000e+000   0.0000000e+000   0.0000000e+000   0.0000000e+000   0.0000000e+000   0.0000000e+000   0.0000000e+000   0.0000000e+000   0.0000000e+000   0.0000000e+000   0.0000000e+000   0.0000000e+000   0.0000000e+000   0.0000000e+000   0.0000000e+000   0.0000000e+000   0.0000000e+000   0.0000000e+000   0.0000000e+000   0.0000000e+000 
 -1.9750189e+001   0.0000000e+000   8.7193690e-004   2.9190931e-003   0.0000000e+000   0.0000000e+000   0.0000000e+000   0.0000000e+000   0.0000000e+000   0.0000000e+000   0.0000000e+000   0.0000000e+000   0.0000000e+000   0.0000000e+000   0.0000000e+000   0.0000000e+000   0.0000000e+000   0.0000000e+000   0.0000000e+000   0.0000000e+000   0.0000000e+000   0.0000000e+000   0.0000000e+000   0.0000000e+000   0.0000000e+000   0.0000000e+000   0.0000000e+000   0.0000000e+000   0.0000000e+000   0.0000000e+000   0.0000000e+000   0.0000000e+000   0.0000000e+000   0.0000000e+000   0.0000000e+000   0.0000000e+000   0.0000000e+000   0.0000000e+000   0.0000000e+000   0.0000000e+000   0.0000000e+000   0.0000000e+000   0.0000000e+000 
 -1.9684928e+001   0.0000000e+000   8.7193690e-004   2.9190931e-003   0.0000000e+000   0.0000000e+000   0.0000000e+000   0.0000000e+000   0.0000000e+000   0.0000000e+000   0.0000000e+000   0.0000000e+000   0.0000000e+000   0.0000000e+000   0.0000000e+000   0.0000000e+000   0.0000000e+000   0.0000000e+000   0.0000000e+000   0.0000000e+000   0.0000000e+000   0.0000000e+000   0.0000000e+000   0.0000000e+000   0.0000000e+000   0.0000000e+000   0.0000000e+000   0.0000000e+000   0.0000000e+000   0.0000000e+000   0.0000000e+000   0.0000000e+000   0.0000000e+000   0.0000000e+000   0.0000000e+000   0.0000000e+000   0.0000000e+000   0.0000000e+000   0.0000000e+000   0.0000000e+000   0.0000000e+000   0.0000000e+000   0.0000000e+000 
 -1.9538093e+001   0.0000000e+000   8.7193690e-004   2.9190931e-003   0.0000000e+000   0.0000000e+000   0.0000000e+000   0.0000000e+000   0.0000000e+000   0.0000000e+000   0.0000000e+000   0.0000000e+000   0.0000000e+000   0.0000000e+000   0.0000000e+000   0.0000000e+000   0.0000000e+000   0.0000000e+000   0.0000000e+000   0.0000000e+000   0.0000000e+000   0.0000000e+000   0.0000000e+000   0.0000000e+000   0.0000000e+000   0.0000000e+000   0.0000000e+000   0.0000000e+000   0.0000000e+000   0.0000000e+000   0.0000000e+000   0.0000000e+000   0.0000000e+000   0.0000000e+000   0.0000000e+000   0.0000000e+000   0.0000000e+000   0.0000000e+000   0.0000000e+000   0.0000000e+000   0.0000000e+000   0.0000000e+000   0.0000000e+000 
 -1.9456517e+001   0.0000000e+000   8.7193690e-004   2.9190931e-003   0.0000000e+000   0.0000000e+000   0.0000000e+000   0.0000000e+000   0.0000000e+000   0.0000000e+000   0.0000000e+000   0.0000000e+000   0.0000000e+000   0.0000000e+000   0.0000000e+000   0.0000000e+000   0.0000000e+000   0.0000000e+000   0.0000000e+000   0.0000000e+000   0.0000000e+000   0.0000000e+000   0.0000000e+000   0.0000000e+000   0.0000000e+000   0.0000000e+000   0.0000000e+000   0.0000000e+000   0.0000000e+000   0.0000000e+000   0.0000000e+000   0.0000000e+000   0.0000000e+000   0.0000000e+000   0.0000000e+000   0.0000000e+000   0.0000000e+000   0.0000000e+000   0.0000000e+000   0.0000000e+000   0.0000000e+000   0.0000000e+000   0.0000000e+000 
 -1.9354548e+001   0.0000000e+000   8.7193690e-004   2.9190931e-003   0.0000000e+000   0.0000000e+000   0.0000000e+000   0.0000000e+000   0.0000000e+000   0.0000000e+000   0.0000000e+000   0.0000000e+000   0.0000000e+000   0.0000000e+000   0.0000000e+000   0.0000000e+000   0.0000000e+000   0.0000000e+000   0.0000000e+000   0.0000000e+000   0.0000000e+000   0.0000000e+000   0.0000000e+000   0.0000000e+000   0.0000000e+000   0.0000000e+000   0.0000000e+000   0.0000000e+000   0.0000000e+000   0.0000000e+000   0.0000000e+000   0.0000000e+000   0.0000000e+000   0.0000000e+000   0.0000000e+000   0.0000000e+000   0.0000000e+000   0.0000000e+000   0.0000000e+000   0.0000000e+000   0.0000000e+000   0.0000000e+000   0.0000000e+000 
 -1.9282851e+001   0.0000000e+000   8.7193690e-004   2.9190931e-003   0.0000000e+000   0.0000000e+000   0.0000000e+000   0.0000000e+000   0.0000000e+000   0.0000000e+000   0.0000000e+000   0.0000000e+000   0.0000000e+000   0.0000000e+000   0.0000000e+000   0.0000000e+000   0.0000000e+000   0.0000000e+000   0.0000000e+000   0.0000000e+000   0.0000000e+000   0.0000000e+000   0.0000000e+000   0.0000000e+000   0.0000000e+000   0.0000000e+000   0.0000000e+000   0.0000000e+000   0.0000000e+000   0.0000000e+000   0.0000000e+000   0.0000000e+000   0.0000000e+000   0.0000000e+000   0.0000000e+000   0.0000000e+000   0.0000000e+000   0.0000000e+000   0.0000000e+000   0.0000000e+000   0.0000000e+000   0.0000000e+000   0.0000000e+000 
 -1.9170824e+001   0.0000000e+000   8.7193690e-004   2.9190931e-003   0.0000000e+000   0.0000000e+000   0.0000000e+000   0.0000000e+000   0.0000000e+000   0.0000000e+000   0.0000000e+000   0.0000000e+000   0.0000000e+000   0.0000000e+000   0.0000000e+000   0.0000000e+000   0.0000000e+000   0.0000000e+000   0.0000000e+000   0.0000000e+000   0.0000000e+000   0.0000000e+000   0.0000000e+000   0.0000000e+000   0.0000000e+000   0.0000000e+000   0.0000000e+000   0.0000000e+000   0.0000000e+000   0.0000000e+000   0.0000000e+000   0.0000000e+000   0.0000000e+000   0.0000000e+000   0.0000000e+000   0.0000000e+000   0.0000000e+000   0.0000000e+000   0.0000000e+000   0.0000000e+000   0.0000000e+000   0.0000000e+000   0.0000000e+000 
 -1.9093028e+001   0.0000000e+000   8.7193690e-004   2.9190931e-003   0.0000000e+000   0.0000000e+000   0.0000000e+000   0.0000000e+000   0.0000000e+000   0.0000000e+000   0.0000000e+000   0.0000000e+000   0.0000000e+000   0.0000000e+000   0.0000000e+000   0.0000000e+000   0.0000000e+000   0.0000000e+000   0.0000000e+000   0.0000000e+000   0.0000000e+000   0.0000000e+000   0.0000000e+000   0.0000000e+000   0.0000000e+000   0.0000000e+000   0.0000000e+000   0.0000000e+000   0.0000000e+000   0.0000000e+000   0.0000000e+000   0.0000000e+000   0.0000000e+000   0.0000000e+000   0.0000000e+000   0.0000000e+000   0.0000000e+000   0.0000000e+000   0.0000000e+000   0.0000000e+000   0.0000000e+000   0.0000000e+000   0.0000000e+000 
 -1.8952994e+001   0.0000000e+000   8.7193690e-004   2.9190931e-003   0.0000000e+000   0.0000000e+000   0.0000000e+000   0.0000000e+000   0.0000000e+000   0.0000000e+000   0.0000000e+000   0.0000000e+000   0.0000000e+000   0.0000000e+000   0.0000000e+000   0.0000000e+000   0.0000000e+000   0.0000000e+000   0.0000000e+000   0.0000000e+000   0.0000000e+000   0.0000000e+000   0.0000000e+000   0.0000000e+000   0.0000000e+000   0.0000000e+000   0.0000000e+000   0.0000000e+000   0.0000000e+000   0.0000000e+000   0.0000000e+000   0.0000000e+000   0.0000000e+000   0.0000000e+000   0.0000000e+000   0.0000000e+000   0.0000000e+000   0.0000000e+000   0.0000000e+000   0.0000000e+000   0.0000000e+000   0.0000000e+000   0.0000000e+000 
 -1.8855749e+001   0.0000000e+000   8.7193690e-004   2.9190931e-003   0.0000000e+000   0.0000000e+000   0.0000000e+000   0.0000000e+000   0.0000000e+000   0.0000000e+000   0.0000000e+000   0.0000000e+000   0.0000000e+000   0.0000000e+000   0.0000000e+000   0.0000000e+000   0.0000000e+000   0.0000000e+000   0.0000000e+000   0.0000000e+000   0.0000000e+000   0.0000000e+000   0.0000000e+000   0.0000000e+000   0.0000000e+000   0.0000000e+000   0.0000000e+000   0.0000000e+000   0.0000000e+000   0.0000000e+000   0.0000000e+000   0.0000000e+000   0.0000000e+000   0.0000000e+000   0.0000000e+000   0.0000000e+000   0.0000000e+000   0.0000000e+000   0.0000000e+000   0.0000000e+000   0.0000000e+000   0.0000000e+000   0.0000000e+000 
 -1.8734192e+001   0.0000000e+000   8.7193690e-004   2.9190931e-003   0.0000000e+000   0.0000000e+000   0.0000000e+000   0.0000000e+000   0.0000000e+000   0.0000000e+000   0.0000000e+000   0.0000000e+000   0.0000000e+000   0.0000000e+000   0.0000000e+000   0.0000000e+000   0.0000000e+000   0.0000000e+000   0.0000000e+000   0.0000000e+000   0.0000000e+000   0.0000000e+000   0.0000000e+000   0.0000000e+000   0.0000000e+000   0.0000000e+000   0.0000000e+000   0.0000000e+000   0.0000000e+000   0.0000000e+000   0.0000000e+000   0.0000000e+000   0.0000000e+000   0.0000000e+000   0.0000000e+000   0.0000000e+000   0.0000000e+000   0.0000000e+000   0.0000000e+000   0.0000000e+000   0.0000000e+000   0.0000000e+000   0.0000000e+000 
 -1.8585949e+001   0.0000000e+000   8.7193690e-004   2.9190931e-003   0.0000000e+000   0.0000000e+000   0.0000000e+000   0.0000000e+000   0.0000000e+000   0.0000000e+000   0.0000000e+000   0.0000000e+000   0.0000000e+000   0.0000000e+000   0.0000000e+000   0.0000000e+000   0.0000000e+000   0.0000000e+000   0.0000000e+000   0.0000000e+000   0.0000000e+000   0.0000000e+000   0.0000000e+000   0.0000000e+000   0.0000000e+000   0.0000000e+000   0.0000000e+000   0.0000000e+000   0.0000000e+000   0.0000000e+000   0.0000000e+000   0.0000000e+000   0.0000000e+000   0.0000000e+000   0.0000000e+000   0.0000000e+000   0.0000000e+000   0.0000000e+000   0.0000000e+000   0.0000000e+000   0.0000000e+000   0.0000000e+000   0.0000000e+000 
 -1.8351945e+001   0.0000000e+000   8.7193690e-004   2.9190931e-003   0.0000000e+000   0.0000000e+000   0.0000000e+000   0.0000000e+000   0.0000000e+000   0.0000000e+000   0.0000000e+000   0.0000000e+000   0.0000000e+000   0.0000000e+000   0.0000000e+000   0.0000000e+000   0.0000000e+000   0.0000000e+000   0.0000000e+000   0.0000000e+000   0.0000000e+000   0.0000000e+000   0.0000000e+000   0.0000000e+000   0.0000000e+000   0.0000000e+000   0.0000000e+000   0.0000000e+000   0.0000000e+000   0.0000000e+000   0.0000000e+000   0.0000000e+000   0.0000000e+000   0.0000000e+000   0.0000000e+000   0.0000000e+000   0.0000000e+000   0.0000000e+000   0.0000000e+000   0.0000000e+000   0.0000000e+000   0.0000000e+000   0.0000000e+000 
 -1.8233502e+001   8.6272231e-021   8.7193690e-004   2.9190931e-003   0.0000000e+000   0.0000000e+000   0.0000000e+000   0.0000000e+000   0.0000000e+000   0.0000000e+000   0.0000000e+000   0.0000000e+000   0.0000000e+000   0.0000000e+000   0.0000000e+000   0.0000000e+000   0.0000000e+000   0.0000000e+000   0.0000000e+000   0.0000000e+000   0.0000000e+000   0.0000000e+000   0.0000000e+000   0.0000000e+000   0.0000000e+000   0.0000000e+000   0.0000000e+000   0.0000000e+000   0.0000000e+000   0.0000000e+000   0.0000000e+000   0.0000000e+000   0.0000000e+000   0.0000000e+000   0.0000000e+000   0.0000000e+000   0.0000000e+000   0.0000000e+000   0.0000000e+000   0.0000000e+000   0.0000000e+000   0.0000000e+000   0.0000000e+000 
 -1.8085724e+001   5.8477824e-020   8.7193690e-004   2.9190931e-003   0.0000000e+000   0.0000000e+000   0.0000000e+000   0.0000000e+000   0.0000000e+000   0.0000000e+000   0.0000000e+000   0.0000000e+000   0.0000000e+000   0.0000000e+000   0.0000000e+000   0.0000000e+000   0.0000000e+000   0.0000000e+000   0.0000000e+000   0.0000000e+000   0.0000000e+000   0.0000000e+000   0.0000000e+000   0.0000000e+000   0.0000000e+000   0.0000000e+000   0.0000000e+000   0.0000000e+000   0.0000000e+000   0.0000000e+000   0.0000000e+000   0.0000000e+000   0.0000000e+000   0.0000000e+000   0.0000000e+000   0.0000000e+000   0.0000000e+000   0.0000000e+000   0.0000000e+000   0.0000000e+000   0.0000000e+000   0.0000000e+000   0.0000000e+000 
 -1.7967503e+001   1.7816043e-019   8.7193690e-004   2.9190931e-003   0.0000000e+000   0.0000000e+000   0.0000000e+000   0.0000000e+000   0.0000000e+000   0.0000000e+000   0.0000000e+000   0.0000000e+000   0.0000000e+000   0.0000000e+000   0.0000000e+000   0.0000000e+000   0.0000000e+000   0.0000000e+000   0.0000000e+000   0.0000000e+000   0.0000000e+000   0.0000000e+000   0.0000000e+000   0.0000000e+000   0.0000000e+000   0.0000000e+000   0.0000000e+000   0.0000000e+000   0.0000000e+000   0.0000000e+000   0.0000000e+000   0.0000000e+000   0.0000000e+000   0.0000000e+000   0.0000000e+000   0.0000000e+000   0.0000000e+000   0.0000000e+000   0.0000000e+000   0.0000000e+000   0.0000000e+000   0.0000000e+000   0.0000000e+000 
 -1.7819970e+001   4.7082903e-019   8.7193690e-004   2.9190931e-003   0.0000000e+000   0.0000000e+000   0.0000000e+000   0.0000000e+000   0.0000000e+000   0.0000000e+000   0.0000000e+000   0.0000000e+000   0.0000000e+000   0.0000000e+000   0.0000000e+000   0.0000000e+000   0.0000000e+000   0.0000000e+000   0.0000000e+000   0.0000000e+000   0.0000000e+000   0.0000000e+000   0.0000000e+000   0.0000000e+000   0.0000000e+000   0.0000000e+000   0.0000000e+000   0.0000000e+000   0.0000000e+000   0.0000000e+000   0.0000000e+000   0.0000000e+000   0.0000000e+000   0.0000000e+000   0.0000000e+000   0.0000000e+000   0.0000000e+000   0.0000000e+000   0.0000000e+000   0.0000000e+000   0.0000000e+000   0.0000000e+000   0.0000000e+000 
 -1.7701944e+001   9.9581253e-019   8.7193690e-004   2.9190931e-003   0.0000000e+000   0.0000000e+000   0.0000000e+000   0.0000000e+000   0.0000000e+000   0.0000000e+000   0.0000000e+000   0.0000000e+000   0.0000000e+000   0.0000000e+000   0.0000000e+000   0.0000000e+000   0.0000000e+000   0.0000000e+000   0.0000000e+000   0.0000000e+000   0.0000000e+000   0.0000000e+000   0.0000000e+000   0.0000000e+000   0.0000000e+000   0.0000000e+000   0.0000000e+000   0.0000000e+000   0.0000000e+000   0.0000000e+000   0.0000000e+000   0.0000000e+000   0.0000000e+000   0.0000000e+000   0.0000000e+000   0.0000000e+000   0.0000000e+000   0.0000000e+000   0.0000000e+000   0.0000000e+000   0.0000000e+000   0.0000000e+000   0.0000000e+000 
 -1.7559019e+001   2.6907500e-018   8.7193690e-004   2.9190931e-003   0.0000000e+000   0.0000000e+000   0.0000000e+000   0.0000000e+000   0.0000000e+000   0.0000000e+000   0.0000000e+000   0.0000000e+000   0.0000000e+000   0.0000000e+000   0.0000000e+000   0.0000000e+000   0.0000000e+000   0.0000000e+000   0.0000000e+000   0.0000000e+000   0.0000000e+000   0.0000000e+000   0.0000000e+000   0.0000000e+000   0.0000000e+000   0.0000000e+000   0.0000000e+000   0.0000000e+000   0.0000000e+000   0.0000000e+000   0.0000000e+000   0.0000000e+000   0.0000000e+000   0.0000000e+000   0.0000000e+000   0.0000000e+000   0.0000000e+000   0.0000000e+000   0.0000000e+000   0.0000000e+000   0.0000000e+000   0.0000000e+000   0.0000000e+000 
 -1.7444679e+001   1.6176740e-016   8.7193690e-004   2.9190931e-003   0.0000000e+000   0.0000000e+000   0.0000000e+000   0.0000000e+000   0.0000000e+000   0.0000000e+000   0.0000000e+000   0.0000000e+000   0.0000000e+000   0.0000000e+000   0.0000000e+000   0.0000000e+000   0.0000000e+000   0.0000000e+000   0.0000000e+000   0.0000000e+000   0.0000000e+000   0.0000000e+000   0.0000000e+000   0.0000000e+000   0.0000000e+000   0.0000000e+000   0.0000000e+000   0.0000000e+000   0.0000000e+000   0.0000000e+000   0.0000000e+000   0.0000000e+000   0.0000000e+000   0.0000000e+000   0.0000000e+000   0.0000000e+000   0.0000000e+000   0.0000000e+000   0.0000000e+000   0.0000000e+000   0.0000000e+000   0.0000000e+000   0.0000000e+000 
 -1.7340096e+001   5.7882981e-014   8.7193690e-004   2.9190931e-003   0.0000000e+000   0.0000000e+000   0.0000000e+000   0.0000000e+000   0.0000000e+000   0.0000000e+000   0.0000000e+000   0.0000000e+000   0.0000000e+000   0.0000000e+000   0.0000000e+000   0.0000000e+000   0.0000000e+000   0.0000000e+000   0.0000000e+000   0.0000000e+000   0.0000000e+000   0.0000000e+000   0.0000000e+000   0.0000000e+000   0.0000000e+000   0.0000000e+000   0.0000000e+000   0.0000000e+000   0.0000000e+000   0.0000000e+000   0.0000000e+000   0.0000000e+000   0.0000000e+000   0.0000000e+000   0.0000000e+000   0.0000000e+000   0.0000000e+000   0.0000000e+000   0.0000000e+000   0.0000000e+000   0.0000000e+000   0.0000000e+000   0.0000000e+000 
 -1.7246862e+001   4.2055253e-013   8.7193690e-004   2.9190931e-003   1.0634762e-028   2.6102514e-024   2.2027360e-027   3.8981680e-033   9.0087295e-040   3.5757246e-031   1.0680935e-024   8.3548515e-029   1.5247248e-022   6.5202982e-023   2.2185432e-033   3.4999516e-023   5.4962695e-030   1.5709270e-034   7.1333765e-040   6.5683812e-023   3.1844927e-027   2.1290689e-037   5.9711148e-032   3.5578488e-026   2.3984433e-025   9.3795988e-023   3.7852588e-025   4.0178812e-024   2.6351142e-022   0.0000000e+000   2.1910635e-022   3.5482765e-031   1.1715119e-026   1.8933075e-025   6.1940218e-028   8.9127892e-025   7.8711035e-044   7.1176001e-043   3.3749867e-038   2.8005168e-027   9.2430522e-038   1.8547847e-104   5.7096452e-108 
 -1.7155794e+001   2.7611013e-012   8.7193690e-004   2.9190931e-003   2.5072240e-026   8.0576544e-023   1.5576291e-026   3.5183268e-032   1.8108497e-038   7.4289529e-031   1.1399967e-023   2.2477965e-027   1.7236795e-021   7.4670855e-022   1.7682268e-032   4.4481119e-022   4.5793660e-029   1.3816123e-033   2.3049431e-039   8.3239598e-022   3.9803599e-026   5.2433469e-036   4.9054602e-031   2.7906965e-025   2.6624110e-024   1.0008465e-021   4.2735617e-024   4.4590572e-023   3.0047235e-021   0.0000000e+000   2.7766802e-021   2.9332483e-030   9.4868711e-026   1.5568179e-024   4.0684515e-027   9.4923148e-024   1.8456361e-042   1.7387775e-041   3.6729073e-037   1.8536551e-026   1.9378104e-036   3.0413775e-101   1.0760100e-104 
 -1.7062863e+001   1.5191988e-011   8.7193690e-004   2.9190931e-003   4.5262252e-024   1.1611919e-021   1.3781850e-025   2.7682538e-031   4.5477797e-037   3.7073460e-030   8.9807823e-023   3.2762621e-026   9.7164906e-021   4.1766016e-021   1.2091264e-031   2.9329765e-021   3.4006229e-028   1.0480784e-032   1.7555424e-038   5.5019463e-021   3.3508377e-025   1.2441729e-034   3.6351625e-030   1.6925738e-024   1.4738730e-023   5.7267975e-021   2.3854732e-023   2.4889403e-022   1.8520757e-020   0.0000000e+000   1.8353234e-020   2.1406712e-029   5.9679424e-025   9.3699242e-024   3.0598695e-026   7.3615638e-023   4.6326060e-041   4.5183822e-040   4.6666990e-036   1.4732240e-025   4.3743433e-035   4.1923241e-097   1.4660419e-100 
 -1.6900617e+001   1.2237825e-010   8.7193690e-004   2.9190931e-003   1.5466197e-022   4.3411902e-020   1.8396190e-024   4.4146429e-030   2.8422588e-035   5.2675105e-029   1.3253058e-021   1.6316015e-024   9.7674063e-020   3.8190780e-020   1.4782170e-030   4.7439954e-020   4.7828594e-027   1.6222775e-031   1.3425626e-036   8.9028553e-020   5.7212452e-024   1.5246168e-032   6.5187927e-029   2.3697447e-023   1.8327157e-022   9.3398598e-020   3.1376211e-022   3.4572548e-021   3.4064188e-019   0.0000000e+000   2.9697196e-019   3.8624149e-028   8.5957992e-024   1.1969086e-022   4.7016617e-025   1.0740437e-021   3.9275101e-039   3.0600229e-038   3.5382741e-034   1.8628694e-024   2.5159626e-033   3.7137535e-087   1.3266531e-090 
 -1.6796688e+001   2.9427441e-010   8.7193690e-004   2.9190931e-003   2.1838387e-021   2.8643655e-019   7.6798129e-024   1.6516316e-029   2.2382927e-034   1.8495311e-028   5.8640962e-021   1.7126466e-023   3.4313266e-019   1.1933927e-019   5.2662995e-030   2.0349780e-019   2.1204017e-026   8.6111356e-031   1.4020798e-034   3.8190393e-019   2.4295289e-023   3.1124695e-031   2.6216565e-028   1.2454845e-022   8.9566257e-022   4.2407109e-019   1.5482509e-021   1.7450342e-020   1.6357698e-018   0.0000000e+000   1.2739405e-018   1.4262878e-027   4.5366407e-023   5.9390866e-022   2.1364406e-024   4.7875255e-021   6.4658812e-038   4.8736302e-037   8.8726416e-033   7.9969934e-024   1.4884475e-032   1.9410572e-081   1.0868149e-084 
 -1.6685624e+001   6.5081011e-010   8.7193690e-004   2.9190931e-003   1.3448203e-020   1.2885496e-018   3.2571735e-023   6.7956888e-029   1.6799474e-033   7.1741605e-028   2.3470435e-020   9.7643910e-023   1.1357343e-018   3.6218707e-019   1.9642166e-029   8.3034155e-019   8.9261838e-026   4.4033137e-030   9.8823712e-034   1.5583032e-018   9.8082280e-023   2.2365234e-030   1.1226293e-027   4.7694587e-022   3.2854113e-021   1.5095219e-018   6.0063756e-021   6.5850234e-020   6.0985831e-018   0.0000000e+000   5.1981416e-018   5.7701036e-027   1.8164580e-022   2.3012273e-021   8.8437755e-024   1.9131194e-020   6.6567118e-037   5.6581918e-036   6.3636466e-032   3.2025368e-023   8.7566690e-032   3.2804715e-075   1.9466733e-078 
 -1.6567494e+001   1.2848375e-009   8.7193690e-004   2.9190931e-003   4.1148503e-020   5.3487350e-018   1.8231844e-022   3.3151398e-028   1.8829224e-032   3.3015318e-027   9.2745740e-020   5.0218934e-022   3.0653077e-018   8.8123936e-019   6.3564151e-029   3.4095345e-018   3.1559137e-025   2.8820105e-029   9.9594260e-033   6.3986860e-018   3.9491319e-022   1.9332985e-029   5.7173578e-027   1.4771448e-021   9.4807825e-021   4.6513028e-018   1.7765382e-020   2.0681628e-019   1.9813901e-017   0.0000000e+000   2.1470969e-017   2.5414071e-026   5.9428072e-022   7.2768328e-021   2.7858484e-023   7.4443153e-020   9.3578795e-036   9.0995295e-035   6.5392409e-031   1.0174732e-022   6.2323360e-031   3.4694902e-068   1.1098320e-071 
 -1.6466095e+001   2.1497543e-009   8.7193690e-004   2.9190931e-003   2.9852962e-019   1.4417859e-017   4.0846861e-022   8.4442862e-028   5.7709162e-032   7.5788842e-027   2.2984546e-019   1.8476626e-021   6.6463993e-018   1.5124408e-018   1.4486805e-028   8.2588311e-018   7.1757407e-025   8.3027933e-029   3.0445996e-032   1.5499349e-017   9.8961113e-022   6.9189406e-029   1.3254605e-026   4.3353701e-021   2.8145393e-020   1.2919811e-017   5.2607346e-020   5.8092513e-019   5.4610077e-017   0.0000000e+000   5.1828819e-017   5.9794029e-026   1.6827833e-021   2.0073181e-020   7.6646292e-023   1.8570214e-019   3.4518717e-035   2.7253217e-034   1.8477000e-030   2.5299974e-022   2.1507614e-030   4.8733956e-061   2.5812277e-064 
 -1.6323501e+001   4.0979261e-009   8.7193690e-004   2.9190931e-003   1.2173607e-018   4.8315829e-017   1.0782022e-021   3.0776600e-027   2.6423868e-031   2.0769758e-026   7.1562700e-019   1.1654048e-020   1.7828172e-017   2.9689161e-018   4.3731272e-028   2.4904884e-017   2.5349886e-024   4.2047436e-028   1.7790282e-031   4.6739212e-017   3.1677523e-021   4.0298372e-028   4.1059577e-026   1.4269499e-020   9.0910375e-020   4.2534620e-017   1.7276521e-019   1.9314580e-018   1.9010118e-016   0.0000000e+000   1.5603841e-016   1.7696452e-025   5.6189481e-021   6.6388074e-020   2.3468899e-022   5.8053114e-019   2.1833611e-034   1.1974016e-033   9.8443275e-030   7.8176449e-022   1.1812772e-029   5.1555514e-046   3.9504078e-049 
 -1.6260126e+001   5.4247932e-009   8.7193690e-004   2.9190931e-003   2.3824389e-018   7.6498443e-017   1.6369286e-021   5.1612542e-027   4.6616617e-031   3.1552048e-026   1.1104545e-018   2.3690710e-020   2.6258939e-017   3.9744307e-018   6.6181998e-028   3.8850017e-017   4.1110673e-024   7.5779296e-028   3.2899694e-031   7.2910252e-017   4.9363623e-021   7.8283723e-028   6.5568974e-026   2.1873437e-020   1.3907889e-019   6.5458728e-017   2.6466049e-019   2.9716268e-018   3.0001579e-016   0.0000000e+000   2.4333950e-016   2.8407302e-025   8.6705643e-021   1.0223801e-019   3.7052374e-022   9.0014573e-019   4.1219753e-034   2.1476978e-033   1.7489034e-029   1.2314872e-021   2.1646927e-029   2.2815149e-038   2.3970075e-041 
 -1.6180908e+001   7.3608213e-009   8.7193690e-004   2.9190931e-003   3.7683489e-018   1.3128609e-016   2.9546179e-021   1.1225920e-026   1.1577584e-030   5.2921409e-026   1.8684886e-018   5.9937273e-020   4.0766468e-017   5.6328682e-018   1.1355657e-027   6.6247196e-017   6.9587250e-024   2.3626680e-027   1.1425516e-030   1.2432702e-016   8.3714581e-021   2.1146751e-027   1.5324619e-025   3.5418638e-020   2.2372238e-019   1.0514886e-016   4.2941848e-019   4.8243197e-018   5.0851757e-016   0.0000000e+000   4.1485525e-016   6.1560625e-025   1.4132808e-020   1.6609056e-019   6.4082985e-022   1.5101980e-018   1.3506209e-033   5.3609780e-033   5.7616243e-029   2.1024870e-021   5.5902083e-029   4.6344539e-031   4.1551946e-034 
 -1.6081885e+001   1.0235032e-008   8.7193690e-004   2.9190931e-003   6.4808891e-018   2.4409017e-016   6.9046119e-021   3.1513365e-026   3.7231562e-030   1.1770470e-025   3.5177744e-018   1.5831660e-019   6.7160018e-017   8.5283365e-018   2.1807641e-027   1.2546744e-016   1.3387220e-023   7.9107139e-027   3.9933456e-030   2.3546677e-016   1.6169302e-020   6.5300641e-027   3.8937824e-025   6.1086617e-020   3.8344920e-019   1.7720249e-016   7.3484202e-019   8.2341900e-018   9.0774560e-016   0.0000000e+000   7.8559523e-016   1.4674003e-024   2.4563772e-020   2.8701065e-019   1.1335745e-021   2.8244254e-018   4.7743560e-033   1.8433192e-032   1.9646833e-028   3.7148588e-021   1.7611399e-028   3.0876912e-030   1.6952399e-033 
 -1.5903643e+001   1.7251873e-008   8.7193690e-004   2.9190931e-003   1.7758629e-017   6.5798582e-016   3.0539975e-020   1.7631416e-025   2.6627279e-029   3.8611721e-025   9.9941632e-018   7.3814864e-019   1.5030678e-016   1.5240813e-017   6.9737921e-027   3.5234668e-016   4.1440416e-023   5.0810617e-026   3.6483133e-029   6.6126055e-016   4.8419642e-020   4.5828778e-026   1.8727616e-024   1.5537825e-019   9.6718900e-019   4.1790612e-016   1.8017556e-018   1.9878422e-017   2.2508703e-015   0.0000000e+000   2.2059653e-015   6.5900898e-024   6.4258743e-020   7.3518961e-019   3.1593793e-021   7.9662289e-018   4.4925842e-032   1.4051773e-031   1.7729406e-027   1.0367288e-020   1.1472093e-027   1.4256886e-029   5.4355785e-033 
 -1.5824425e+001   2.1078980e-008   8.7193690e-004   2.9190931e-003   3.2349145e-017   9.7864331e-016   6.1872053e-020   3.8496151e-025   6.6453540e-029   6.2462585e-025   1.5547506e-017   1.3395261e-018   2.0826183e-016   2.0182134e-017   1.1797821e-026   5.4241053e-016   6.6022571e-023   1.7933172e-025   9.3537071e-029   1.0179679e-015   7.7875268e-020   1.0324621e-025   4.4284046e-024   2.2476438e-019   1.3976070e-018   5.8037780e-016   2.5535955e-018   2.7890267e-017   3.1584555e-015   0.0000000e+000   3.3958852e-015   1.6631919e-023   9.4816637e-020   1.0674892e-018   4.8240024e-021   1.2338727e-017   1.3578209e-031   3.8369719e-031   4.6521309e-027   1.5800579e-020   2.5566904e-027   2.4222026e-029   9.1946193e-033 
 -1.5725401e+001   2.6285715e-008   8.7193690e-004   2.9190931e-003   4.4145431e-017   1.5479648e-015   1.4897594e-019   9.1843729e-025   1.8241607e-028   1.1328094e-024   2.5913432e-017   2.5191383e-018   2.9988620e-016   2.9385396e-017   2.1825940e-026   8.9409278e-016   1.1715475e-022   5.6805999e-025   2.3987021e-028   1.6780108e-015   1.3541109e-019   2.2085222e-025   1.0445117e-023   3.2595504e-019   2.0200683e-018   8.2177284e-016   3.6685174e-018   3.9881376e-017   4.6432074e-015   0.0000000e+000   5.5977077e-015   3.4377413e-023   1.4152301e-019   1.5497813e-018   7.3620892e-021   2.0406046e-017   3.9829383e-031   1.2444954e-030   1.2326905e-026   2.3752526e-020   6.0038989e-027   4.5715309e-029   1.6592169e-032 
 -1.5601623e+001   3.3281616e-008   8.7193690e-004   2.9190931e-003   7.3492291e-017   2.5756089e-015   3.7582739e-019   2.1811671e-024   4.7445910e-028   2.3485902e-024   4.5642677e-017   4.8641185e-018   4.5045707e-016   4.6314676e-017   4.1871641e-026   1.5573176e-015   2.1392496e-022   1.3515935e-024   5.2859518e-028   2.9227875e-015   2.5053321e-019   5.3765741e-025   2.5981194e-023   4.8620764e-019   3.0046793e-018   1.1962840e-015   5.4100622e-018   5.8593048e-017   7.0655509e-015   0.0000000e+000   9.7501855e-015   8.6601308e-023   2.1964942e-019   2.3170163e-018   1.1670514e-020   3.5662460e-017   1.0222952e-030   3.9167391e-030   2.8091484e-026   3.7022721e-020   1.3121000e-026   9.7017945e-029   3.2036819e-032 
 -1.5446899e+001   4.2616816e-008   8.7193690e-004   2.9190931e-003   1.1198155e-016   4.6024960e-015   1.1568809e-018   6.2924524e-024   1.6045957e-027   5.1017245e-024   8.6975054e-017   9.9642551e-018   7.0692066e-016   6.5172944e-017   1.0031288e-025   2.8970099e-015   4.4530702e-022   5.2041492e-024   1.6657108e-027   5.4373614e-015   5.1330808e-019   1.6548536e-024   8.1826812e-023   8.1316193e-019   5.0000037e-018   1.8803516e-015   8.8176440e-018   9.4055895e-017   1.1426146e-014   0.0000000e+000   1.8139032e-014   2.6044774e-022   3.9922351e-019   3.8718985e-018   2.1912964e-020   6.7645859e-017   4.2495913e-030   1.6254568e-029   9.3732061e-026   6.6055369e-020   3.3735893e-026   2.1378983e-028   6.4917902e-032 
 -1.5323120e+001   5.0543902e-008   8.7193690e-004   2.9190931e-003   1.9049526e-016   6.9975488e-015   2.5960394e-018   1.3724758e-023   3.8512447e-027   8.8742174e-024   1.3913475e-016   1.6424117e-017   9.9077958e-016   8.6248099e-017   1.7989676e-025   4.5463646e-015   7.5720616e-022   6.5995527e-024   3.3330512e-027   8.5334031e-015   8.7327712e-019   2.9950716e-024   1.6917351e-022   1.1782169e-018   7.2364278e-018   2.6141668e-015   1.2510486e-017   1.3241923e-016   1.5956980e-014   0.0000000e+000   2.8467940e-014   5.3838019e-022   6.2430936e-019   5.6208903e-018   3.4817212e-020   1.0795068e-016   1.0644111e-029   4.5264949e-029   1.9784198e-025   1.0023113e-019   6.4769200e-026   3.7557288e-028   1.0985488e-031 
 -1.5168396e+001   6.0499813e-008   8.7193690e-004   2.9190931e-003   2.5560604e-016   1.1284684e-014   5.7123592e-018   2.9631964e-023   7.3932935e-027   1.7123194e-023   2.3814358e-016   2.7783304e-017   1.4511520e-015   1.2474188e-016   3.1647707e-025   7.5975762e-015   1.3348472e-021   1.9651280e-023   5.1559345e-027   1.4261089e-014   1.5755064e-018   6.4897268e-024   2.9316459e-022   1.7501000e-018   1.0724876e-017   3.7161489e-015   1.8225018e-017   1.9133064e-016   2.3164311e-014   0.0000000e+000   4.7576869e-014   1.0226941e-021   1.0046654e-018   8.3176519e-018   5.5796724e-020   1.8410032e-016   1.2669559e-029   9.1714797e-029   2.9158896e-025   1.5560478e-019   1.1518174e-025   7.3096799e-028   1.9995543e-031 
 -1.5053258e+001   6.8228162e-008   8.7193690e-004   2.9190931e-003   3.3875044e-016   1.5728291e-014   1.0327225e-017   5.4065511e-023   1.3316521e-026   2.7118567e-023   3.4742374e-016   4.0230173e-017   1.9127668e-015   1.5397035e-016   5.1517302e-025   1.0822717e-014   2.1024807e-021   3.7564182e-023   8.9260417e-027   2.0315902e-014   2.4215803e-018   1.2006269e-023   5.3679840e-022   2.3892745e-018   1.4622455e-017   4.8530755e-015   2.4402255e-017   2.5381363e-016   2.9956753e-014   0.0000000e+000   6.7778243e-014   1.7770342e-021   1.4821656e-018   1.1370988e-017   8.3585246e-020   2.6845959e-016   2.6782739e-029   1.6322340e-028   5.6047325e-025   2.2441350e-019   1.8241441e-025   1.1691778e-027   3.1662835e-031 
 -1.4909336e+001   7.8145860e-008   8.7193690e-004   2.9190931e-003   4.1603869e-016   2.3137306e-014   2.1302786e-017   9.6802062e-023   3.0199098e-026   4.7214559e-023   5.3559170e-016   6.1938914e-017   2.6173124e-015   2.0748776e-016   9.4476703e-025   1.6285164e-014   3.4338124e-021   1.0161974e-022   1.8235284e-026   3.0572498e-014   4.0203067e-018   2.5982668e-023   1.0957056e-021   3.2462684e-018   1.9828208e-017   6.4585126e-015   3.2997493e-017   3.4211392e-016   4.0510483e-014   0.0000000e+000   1.0200125e-013   3.5704722e-021   2.3200271e-018   1.5381896e-017   1.2859343e-019   4.1353106e-016   7.3586604e-029   3.8519315e-028   1.0844529e-024   3.0698241e-019   3.3004414e-025   2.0397012e-027   5.0424090e-031 
 -1.4749453e+001   8.9584604e-008   8.7193690e-004   2.9190931e-003   4.9716213e-016   3.4527996e-014   4.5216004e-017   2.1528435e-022   7.5488086e-026   8.3182084e-023   8.3877519e-016   9.6407765e-017   3.6219791e-015   2.6770803e-016   1.7630674e-024   2.4836804e-014   5.9737741e-021   2.6012857e-022   3.6170529e-026   4.6632778e-014   6.9321778e-018   5.7783522e-023   2.1754254e-021   4.5777650e-018   2.7906665e-017   8.7493952e-015   4.5795454e-017   4.7090483e-016   5.5066320e-014   0.0000000e+000   1.5559515e-013   6.9886499e-021   3.7832554e-018   2.1630050e-017   2.0987058e-019   6.4848584e-016   2.0466948e-028   1.0632372e-027   2.6179506e-024   4.4722020e-019   6.1918270e-025   3.6089922e-027   8.2815413e-031 
 -1.4621546e+001   9.9344224e-008   8.7193690e-004   2.9190931e-003   5.0569913e-016   4.6386707e-014   7.9564508e-017   3.7532065e-022   1.3374234e-025   1.2981752e-022   1.1701437e-015   1.3524613e-016   4.6579875e-015   3.5658650e-016   2.7356181e-024   3.3927548e-014   9.1893867e-021   5.2427817e-022   5.8592050e-026   6.3709834e-014   1.0551642e-017   9.6829812e-023   3.5609466e-021   5.7866902e-018   3.5233196e-017   1.0878398e-014   5.7487623e-017   5.9158912e-016   6.8627680e-014   0.0000000e+000   2.1258990e-013   1.1394330e-020   5.4580420e-018   2.7341831e-017   3.0005481e-019   9.0642253e-016   4.4917674e-028   2.3932421e-027   4.0012426e-024   5.8111342e-019   1.0026471e-024   5.6557827e-027   1.2518031e-030 
 -1.4519221e+001   1.0760512e-007   8.7193690e-004   2.9190931e-003   5.3154276e-016   5.8352600e-014   1.1949868e-016   6.0295078e-022   2.3026996e-025   1.8177067e-022   1.5153446e-015   1.7564858e-016   5.6560438e-015   4.0226567e-016   3.6892120e-024   4.3087480e-014   1.2690398e-020   7.4425081e-022   8.3135394e-026   8.0919489e-014   1.4577512e-017   1.5765271e-022   4.8270501e-021   7.2244842e-018   4.3928447e-017   1.3134002e-014   7.0729179e-017   7.2343350e-016   8.1995636e-014   0.0000000e+000   2.7003134e-013   1.5508011e-020   7.1852908e-018   3.4110361e-017   3.9434145e-019   1.1766526e-015   6.1681098e-028   4.1429563e-027   5.7348400e-024   7.4451709e-019   1.4326266e-024   7.9391614e-027   1.6936973e-030 
 -1.4391314e+001   1.1804718e-007   8.7193690e-004   2.9190931e-003   6.4017621e-016   7.6733516e-014   2.0338935e-016   1.0985303e-021   4.7755510e-025   2.7357246e-022   2.0617248e-015   2.4168037e-016   7.1104479e-015   4.9192797e-016   6.0875334e-024   5.7253972e-014   1.9182800e-020   1.6311547e-021   1.3936883e-025   1.0754627e-013   2.1934696e-017   3.0838201e-022   8.5259392e-021   8.9984458e-018   5.4637990e-017   1.6174855e-014   8.7846560e-017   8.9864636e-016   1.0157477e-013   0.0000000e+000   3.5892310e-013   2.7136138e-020   1.0927841e-017   4.2334852e-017   5.9330379e-019   1.6072561e-015   1.4754619e-027   8.5991937e-027   1.1690559e-023   9.3110639e-019   2.2914610e-024   1.1916561e-026   2.3357118e-030 
 -1.4288989e+001   1.2678248e-007   8.7193690e-004   2.9190931e-003   6.4767955e-016   9.4716949e-014   3.0558217e-016   1.7061100e-021   8.2616984e-025   3.7332435e-022   2.6160788e-015   3.1045832e-016   8.5096328e-015   5.7105643e-016   8.5217500e-024   7.1263815e-014   2.6667439e-020   2.6642033e-021   1.9683160e-025   1.3388819e-013   3.0332758e-017   4.8718578e-022   1.2251247e-020   1.0868549e-017   6.5907740e-017   1.9101721e-014   1.0509769e-016   1.0719835e-015   1.1906826e-013   0.0000000e+000   4.4687998e-013   3.8766763e-020   1.4652333e-017   5.1071545e-017   7.9688203e-019   2.0485652e-015   2.5001761e-027   1.5392806e-026   1.7312371e-023   1.1478117e-018   3.3035806e-024   1.6242482e-026   3.0888196e-030 
 -1.4161083e+001   1.3760305e-007   8.7193690e-004   2.9190931e-003   6.6203126e-016   1.2220667e-013   5.0946951e-016   3.0048441e-021   1.6972721e-024   5.4208305e-022   3.4938455e-015   4.2090853e-016   1.0581011e-014   6.7642859e-016   1.3708143e-023   9.2613186e-014   4.0854090e-020   5.4521440e-021   3.1472794e-025   1.7405444e-013   4.5868384e-017   9.1957997e-022   2.0545318e-020   1.3558837e-017   8.2124753e-017   2.3445805e-014   1.3042758e-016   1.3286630e-015   1.4575608e-013   0.0000000e+000   5.8103697e-013   6.4411031e-020   2.2180767e-017   6.3543828e-017   1.2050398e-018   2.7560064e-015   5.8931371e-027   3.3306797e-026   3.1001954e-023   1.4491509e-018   5.2646001e-024   2.3508879e-026   4.2267529e-030 
 -1.4058757e+001   1.4672522e-007   8.7193690e-004   2.9190931e-003   6.9920823e-016   1.4890460e-013   7.5475561e-016   4.6332422e-021   2.9692985e-024   7.2416250e-022   4.3796792e-015   5.3563293e-016   1.2585308e-014   7.8874012e-016   1.9294532e-023   1.1351539e-013   5.7276530e-020   9.1779172e-021   4.4088073e-025   2.1340226e-013   6.3762673e-017   1.4720650e-021   2.9198351e-020   1.6252850e-017   9.8336505e-017   2.7562447e-014   1.5513871e-016   1.5773901e-015   1.6970973e-013   0.0000000e+000   7.1249869e-013   8.9336101e-020   2.9756675e-017   7.6096810e-017   1.6231970e-018   3.4794016e-015   1.0541098e-026   6.1895342e-026   4.6099577e-023   1.7668152e-018   7.6129725e-024   3.1384371e-026   5.5255484e-030 
 -1.3930851e+001   1.5836185e-007   8.7193690e-004   2.9190931e-003   7.1124772e-016   1.9008289e-013   1.2266797e-015   7.8734577e-021   5.9914397e-024   1.0296989e-021   5.7853180e-015   7.1913771e-016   1.5549290e-014   8.8433132e-016   3.0118908e-023   1.4540606e-013   8.6899003e-020   1.8548481e-020   6.7070783e-025   2.7348548e-013   9.6473057e-017   2.8241298e-021   4.7150264e-020   2.0341446e-017   1.2291326e-016   3.4075732e-014   1.9370002e-016   1.9691262e-015   2.0813901e-013   0.0000000e+000   9.1331801e-013   1.4616503e-019   4.5033618e-017   9.4906490e-017   2.4486945e-018   4.6457716e-015   2.3631805e-026   1.3456754e-025   7.9095612e-023   2.2127971e-018   1.2026181e-023   4.4237158e-026   7.2839323e-030 
 -1.3828526e+001   1.6822394e-007   8.7193690e-004   2.9190931e-003   7.2423115e-016   2.3060190e-013   1.8032706e-015   1.2061209e-020   1.0679610e-023   1.3556601e-021   7.2366163e-015   9.1211204e-016   1.8461934e-014   9.7992011e-016   4.3009062e-023   1.7690544e-013   1.2390092e-019   3.2700135e-020   9.3739460e-025   3.3288870e-013   1.3544906e-016   4.1998357e-021   6.8205997e-020   2.4685120e-017   1.4896277e-016   4.0476030e-014   2.3300875e-016   2.3631059e-015   2.4363393e-013   0.0000000e+000   1.1119549e-012   2.0987869e-019   6.1897984e-017   1.1492304e-016   3.3963704e-018   5.8716236e-015   4.5438429e-026   2.5683587e-025   1.2123768e-022   2.7358874e-018   1.7563253e-023   5.7847189e-026   9.3635234e-030 
 -1.3700619e+001   1.8047963e-007   8.7193690e-004   2.9190931e-003   7.3723167e-016   2.9275933e-013   2.9239951e-015   1.6865545e-020   2.2709706e-023   1.8970927e-021   9.5581062e-015   1.2253060e-015   2.2916288e-014   1.1390900e-015   6.9520648e-023   2.2469501e-013   1.9432689e-019   6.8962991e-020   1.4514040e-024   4.2314199e-013   2.0886080e-016   9.6535818e-021   1.1232550e-019   3.1007522e-017   1.8686628e-016   5.0375714e-014   2.9209993e-016   2.9656181e-015   3.0042447e-013   0.0000000e+000   1.4139502e-012   3.4321897e-019   9.6013277e-017   1.4377046e-016   5.2859144e-018   7.8765383e-015   1.1462071e-025   6.0243164e-025   2.1809800e-022   3.4425032e-018   2.8823633e-023   8.0020929e-026   1.2337105e-029 
 -1.3598294e+001   1.9063323e-007   8.7193690e-004   2.9190931e-003   7.5962949e-016   3.5434723e-013   4.2855884e-015   2.7401674e-020   3.9762634e-023   2.4725064e-021   1.1960437e-014   1.5561013e-015   2.7385580e-014   1.3090411e-015   9.8903069e-023   2.7191087e-013   2.7874100e-019   9.7725413e-020   2.0218886e-024   5.1244673e-013   2.9647547e-016   1.4154433e-020   1.6159255e-019   3.7788185e-017   2.2745985e-016   6.0527706e-014   3.5420594e-016   3.5953995e-015   3.5524572e-013   0.0000000e+000   1.7129758e-012   4.9213588e-019   1.3358848e-016   1.7490713e-016   7.3784534e-018   1.0000887e-014   1.5333842e-025   1.1363936e-024   3.2903219e-022   4.2296360e-018   4.2933346e-023   1.0330217e-025   1.5788089e-029 
 -1.3470387e+001   2.0312454e-007   8.7193690e-004   2.9190931e-003   7.7733336e-016   4.5288057e-013   7.0891762e-015   5.0023572e-020   9.0280061e-023   3.4384307e-021   1.6029921e-014   2.1031260e-015   3.4680557e-014   1.4601560e-015   1.7311234e-022   3.4586467e-013   4.6320412e-019   2.6215388e-019   3.1434586e-024   6.5268701e-013   4.7349266e-016   3.1367403e-020   2.8487745e-019   5.0032925e-017   3.0069416e-016   7.8655066e-014   4.6663853e-016   4.7253193e-015   4.4941206e-013   0.0000000e+000   2.1830869e-012   8.5550441e-019   2.1969909e-016   2.3004896e-016   1.2392038e-017   1.3715700e-014   4.7097437e-025   2.7731108e-024   6.4520917e-022   5.5834978e-018   7.5428349e-023   1.4109439e-025   2.0641998e-029 
 -1.3368062e+001   2.1343487e-007   8.7193690e-004   2.9190931e-003   8.0431318e-016   5.5661774e-013   1.0654043e-014   7.9986149e-020   1.7643901e-022   4.4687524e-021   2.0571180e-014   2.6940551e-015   4.2548878e-014   1.5336585e-015   2.6376177e-022   4.2281342e-013   7.0178351e-019   3.9897543e-019   4.4783404e-024   7.9897035e-013   6.9856729e-016   5.5453148e-020   4.3259607e-019   6.4833262e-017   3.8908173e-016   9.9337881e-014   5.9921013e-016   6.0425412e-015   5.4921930e-013   0.0000000e+000   2.6739588e-012   1.2864305e-018   3.1982637e-016   2.9704244e-016   1.8325696e-017   1.7970337e-014   1.2023992e-024   5.8646228e-024   1.0616089e-021   7.3122787e-018   1.2280747e-022   1.8015737e-025   2.6166772e-029 
 -1.3240156e+001   2.2614534e-007   8.7193690e-004   2.9190931e-003   8.2903900e-016   7.3201091e-013   1.8416958e-014   1.4775173e-019   4.6388800e-022   6.2687799e-021   2.8843995e-014   3.7252807e-015   5.6757542e-014   1.7607364e-015   5.1054135e-022   5.4950550e-013   1.2742813e-018   1.2056650e-018   7.3107236e-024   1.0409023e-012   1.1865171e-015   1.6380804e-019   8.2344388e-019   9.2563767e-017   5.5453925e-016   1.3833438e-013   8.4957521e-016   8.5278051e-015   7.3031972e-013   0.0000000e+000   3.4872504e-012   2.4007750e-018   5.6498660e-016   4.2039142e-016   3.3399182e-017   2.6013205e-014   2.3776245e-024   1.7313301e-023   2.3142033e-021   1.0377804e-017   2.5310183e-022   2.4418616e-025   3.4867937e-029 
 -1.3137830e+001   2.3655006e-007   8.7193689e-004   2.9190931e-003   8.5640989e-016   9.2874246e-013   2.8638950e-014   2.4072513e-019   8.8919120e-022   8.3044713e-021   3.8743216e-014   4.9106633e-015   7.3463112e-014   2.0566587e-015   8.0153196e-022   6.8960955e-013   2.0239742e-018   2.0878960e-018   1.0908183e-023   1.3094125e-012   1.8338975e-015   2.7057474e-019   1.2897634e-018   1.2783244e-016   7.6469245e-016   1.8540084e-013   1.1609050e-015   1.1586739e-014   9.3478429e-013   0.0000000e+000   4.3911180e-012   3.7333204e-018   8.5493696e-016   5.7820227e-016   5.1365790e-017   3.5873496e-014   6.4514142e-024   3.4214608e-023   3.8247201e-021   1.4503108e-017   4.4046104e-022   3.1306892e-025   4.6169263e-029 
 -1.3009924e+001   2.4940178e-007   8.7193689e-004   2.9190931e-003   9.0333369e-016   1.2995301e-012   5.3677482e-014   4.8182075e-019   2.5720442e-021   1.2239931e-020   5.9121461e-014   7.1752888e-015   1.0886869e-013   2.5085365e-015   1.8251613e-021   9.4030017e-013   4.1875878e-018   6.0761734e-018   1.9029541e-023   1.7940055e-012   3.4121831e-015   8.7489942e-019   2.8511167e-018   2.1029476e-016   1.2554352e-015   2.9503427e-013   1.8914572e-015   1.8734084e-014   1.3745124e-012   0.0000000e+000   6.0273335e-012   8.0663354e-018   1.7429910e-015   9.3849809e-016   1.0886586e-016   5.7102297e-014   2.4872667e-023   1.0581126e-022   9.8718861e-021   2.3473175e-017   1.0678072e-021   4.2940355e-025   6.3733666e-029 
 -1.2852616e+001   2.6536975e-007   8.7193689e-004   2.9190931e-003   1.0827550e-015   2.1990326e-012   1.3735668e-013   1.3702550e-018   1.5318887e-020   2.3033802e-020   1.1536135e-013   1.2633843e-014   2.1188959e-013   3.2873437e-015   6.5946594e-021   1.4985612e-012   1.3242902e-017   3.1672048e-017   1.2578473e-022   2.8920148e-012   8.6725208e-015   5.4426368e-018   9.7003037e-018   4.9382554e-016   2.9384250e-015   6.5057317e-013   4.3438655e-015   4.2298184e-014   2.6196592e-012   0.0000000e+000   9.7540043e-012   2.6384331e-017   5.2595902e-015   2.1542156e-015   3.4838139e-016   1.1921403e-013   1.8715387e-022   6.5358607e-022   4.2117762e-020   5.4415810e-017   4.8207832e-021   6.4456292e-025   1.0249755e-028 
 -1.2726770e+001   2.7849638e-007   8.7193688e-004   2.9190931e-003   1.7886361e-015   4.0031814e-012   3.6808716e-013   4.2219770e-018   1.1940933e-019   5.9819677e-020   2.4519662e-013   2.3616187e-014   4.6703634e-013   5.4685756e-015   2.8117603e-020   2.4851116e-012   4.7878157e-017   1.6849380e-016   3.1160594e-021   4.8954446e-012   2.2974754e-014   3.6068638e-017   3.6004040e-017   1.3235057e-015   7.8417389e-015   1.6220118e-012   1.1292546e-014   1.0796445e-013   5.5486887e-012   0.0000000e+000   1.6606123e-011   9.3070866e-017   1.7171437e-014   5.6131139e-015   1.2031516e-015   2.7163319e-013   1.9600398e-021   4.8571740e-021   1.9887435e-019   1.4595596e-016   2.8753659e-020   9.3555227e-025   1.7693372e-028 
 -1.2626094e+001   2.8919599e-007   8.7193687e-004   2.9190931e-003   6.0098994e-015   8.5111493e-012   1.2097499e-012   1.6726418e-017   2.0772523e-018   3.6114239e-019   6.2106688e-013   5.5794296e-014   1.2873910e-012   1.2577778e-014   1.8526159e-019   4.3794865e-012   2.5574529e-016   1.2718271e-015   2.8770161e-022   9.0832010e-012   7.2311183e-014   3.9216493e-016   1.8792465e-016   4.5937479e-015   2.7049515e-014   5.2102308e-012   3.7758601e-014   3.5385232e-013   1.4572557e-011   0.0000000e+000   3.1159233e-011   4.4832970e-016   7.5809273e-014   1.8602158e-014   5.5946448e-015   7.5407853e-013   4.7008971e-020   5.3699640e-020   1.2404216e-018   4.9749907e-016   2.7931203e-019   1.3422337e-024   3.1950154e-028 
 -1.2500248e+001   3.0230255e-007   8.7193671e-004   2.9190931e-003   2.0296686e-013   5.5310709e-011   1.6961615e-011   4.2403559e-016   1.0652353e-015   2.9360282e-017   4.9880223e-012   1.3166158e-012   1.2222226e-011   1.2956295e-013   8.3482863e-018   1.1814332e-011   8.0604493e-015   4.9350699e-014   9.4618971e-021   3.6470726e-011   8.2250372e-013   5.3550718e-014   5.2864033e-015   5.9413719e-014   3.4716869e-013   6.2150149e-011   4.6792053e-013   4.2876462e-012   1.3144291e-010   0.0000000e+000   1.3417627e-010   9.7191833e-015   1.5314582e-012   2.2532563e-013   1.1567543e-013   7.6964214e-012   2.2842419e-017   1.6299763e-017   5.0564508e-017   6.1956389e-015   5.0117296e-017   2.5102199e-024   8.8166285e-028 
 -1.2342940e+001   3.1641995e-007   8.7193434e-004   2.9190931e-003   2.3956687e-011   8.8226122e-010   7.1702568e-010   3.0583092e-014   1.4664478e-012   1.8007606e-015   1.1313250e-010   2.7046675e-010   1.3364652e-010   7.6231729e-013   1.2471753e-016   2.9587416e-011   1.5836664e-013   1.3681689e-012   2.1792844e-018   3.5689119e-010   1.7789943e-011   1.2839340e-011   9.2537451e-014   3.0093781e-013   1.7878881e-012   3.2279218e-010   2.4512077e-012   2.2551227e-011   1.0301929e-009   0.0000000e+000   1.8352880e-009   1.3389089e-013   2.7752184e-011   1.3621338e-012   1.8328862e-012   2.5158079e-010   2.0727721e-014   3.1428443e-014   9.7099313e-016   4.2035245e-014   2.9248938e-014   7.5679351e-024   2.7040368e-027 
 -1.2217095e+001   3.2359186e-007   8.7192919e-004   2.9190931e-003   8.8744604e-011   2.6957649e-009   2.3666693e-009   1.1637157e-013   6.4622874e-012   5.4462085e-015   3.7040780e-010   9.7856311e-010   3.4848336e-010   2.2950657e-012   3.2817224e-016   5.8706108e-011   4.1120632e-013   3.2747123e-012   3.7292545e-018   1.0759621e-009   4.8204030e-011   2.2719510e-011   2.2855931e-013   8.0226973e-013   4.7450350e-012   8.7502943e-010   6.4697043e-012   6.0674478e-011   2.5203135e-009   0.0000000e+000   5.5782753e-009   3.1402457e-013   5.9732249e-011   3.5415068e-012   4.1812366e-012   8.3204755e-010   6.5820953e-014   2.0300501e-013   2.4012413e-015   1.2226192e-013   1.1795186e-013   2.0401639e-023   7.4955789e-027 
 -1.2116418e+001   3.2463632e-007   8.7192107e-004   2.9190931e-003   2.1416981e-010   5.5795750e-009   5.1524065e-009   3.0702135e-013   1.7887802e-011   1.1775096e-014   7.8312212e-010   2.2379980e-009   6.1849897e-010   4.7948015e-012   6.7815374e-016   9.0426594e-011   7.8009155e-013   6.2956376e-012   1.7778972e-018   2.1501099e-009   8.9372430e-011   4.8254621e-011   4.5906010e-013   1.4623897e-012   8.6453912e-012   1.5011237e-009   1.1498190e-011   1.0623822e-010   4.5416166e-009   0.0000000e+000   1.1426649e-008   6.3046092e-013   1.3017550e-010   6.3764402e-012   8.2842187e-012   1.8020000e-009   1.8792049e-013   5.8449622e-013   4.8516466e-015   2.2769329e-013   3.1013551e-013   4.1229091e-023   1.4204827e-026 
 -1.1990572e+001   3.2312631e-007   8.7190771e-004   2.9190931e-003   5.1076895e-010   1.0479529e-008   1.0540446e-008   8.0149775e-013   5.3139949e-011   2.2706903e-014   1.5756676e-009   4.8859083e-009   8.8566366e-010   5.7712650e-012   6.8549248e-016   8.8412245e-011   9.2980014e-013   7.5875667e-012   1.9399327e-018   3.8681850e-009   1.4155190e-010   7.1496562e-011   5.0745775e-013   1.3359612e-012   7.9058443e-012   1.5669221e-009   1.0982363e-011   1.0689477e-010   5.7542042e-009   0.0000000e+000   2.1375929e-008   7.1584431e-013   1.6834520e-010   5.9153305e-012   9.3596990e-012   3.6907989e-009   4.3148731e-013   2.1320555e-012   5.4307659e-015   2.1534619e-013   8.3613774e-013   8.2104325e-023   1.6584672e-026 
 -1.1833512e+001   3.2415185e-007   8.7189190e-004   2.9190931e-003   1.0014671e-009   1.6336846e-008   1.7492092e-008   1.7972180e-012   1.2444761e-010   3.7714562e-014   2.5866485e-009   8.5684393e-009   9.0630012e-010   4.7755378e-012   7.3677034e-016   6.7698610e-011   9.8030725e-013   7.7439908e-012   3.0155258e-019   5.7777415e-009   1.6352380e-010   8.2816369e-011   5.2755553e-013   1.2782923e-012   7.4854029e-012   1.4213888e-009   9.7959002e-012   9.5408976e-011   5.6862654e-009   0.0000000e+000   3.2876089e-008   7.0844493e-013   1.9729630e-010   5.4427338e-012   9.4103429e-012   6.1495893e-009   9.5243475e-013   5.6658971e-012   6.0556925e-015   2.6442609e-013   1.8775580e-012   1.3266293e-022   1.5219275e-026 
 -1.1707864e+001   3.2741296e-007   8.7188086e-004   2.9190931e-003   1.4202495e-009   2.0350566e-008   2.2274526e-008   2.7883935e-012   1.9602793e-010   4.8220821e-014   3.3085157e-009   1.1158162e-008   9.1114058e-010   3.5616460e-012   5.4330978e-016   4.8676791e-011   9.0188228e-013   6.5681327e-012   1.4553242e-019   6.9329629e-009   1.7398937e-010   8.3690768e-011   4.2758843e-013   1.0569222e-012   6.1850525e-012   1.4622470e-009   8.7768301e-012   9.2384453e-011   6.3805673e-009   0.0000000e+000   4.0137621e-008   6.0015213e-013   1.9551188e-010   4.5071971e-012   7.7426009e-012   7.8530381e-009   1.3133585e-012   1.0189566e-011   4.9368160e-015   2.2754790e-013   2.9035073e-012   1.6593642e-022   1.1470164e-026 
 -1.1607346e+001   3.2931246e-007   8.7187094e-004   2.9190931e-003   1.8526496e-009   2.3954397e-008   2.6602975e-008   3.9254021e-012   2.7561484e-010   5.8424726e-014   3.9718152e-009   1.3488015e-008   9.2614301e-010   3.4279599e-012   5.7283725e-016   4.3142460e-011   1.0510402e-012   6.9464731e-012   2.3956819e-020   7.9400125e-009   1.8698536e-010   8.9707691e-011   4.4089246e-013   1.1577145e-012   6.6504927e-012   1.4346417e-009   8.4898324e-012   8.8853027e-011   6.8497623e-009   0.0000000e+000   4.6617941e-008   5.7703795e-013   1.9774008e-010   5.0248702e-012   7.5109890e-012   9.3941480e-009   2.3506112e-012   1.4734363e-011   5.4515007e-015   4.5665787e-013   4.0462319e-012   1.8987227e-022   1.1972522e-026 
 -1.1481698e+001   3.3301250e-007   8.7185905e-004   2.9190931e-003   2.3578231e-009   2.8253512e-008   3.1863459e-008   5.0895384e-012   3.6135531e-010   6.9421822e-014   4.7278353e-009   1.6316693e-008   9.8577851e-010   3.0491834e-012   7.4840104e-016   3.7255616e-011   1.2617426e-012   8.5110408e-012   4.9302473e-020   9.0715696e-009   2.0298818e-010   1.0943980e-010   5.5347871e-013   1.3886372e-012   7.9523581e-012   1.4604662e-009   9.2077887e-012   9.1349349e-011   7.2727723e-009   0.0000000e+000   5.4233227e-008   6.7106617e-013   2.4429631e-010   5.9988704e-012   9.2698114e-012   1.1256986e-008   2.9750405e-012   2.1095898e-011   7.1014029e-015   5.5498840e-013   5.0497958e-012   2.1787783e-022   1.1680175e-026 
 -1.1325368e+001   3.3995463e-007   8.7184522e-004   2.9190931e-003   3.0425965e-009   3.3176617e-008   3.7753779e-008   6.9537100e-012   4.9576450e-010   8.2768077e-014   5.6941268e-009   1.9558014e-008   9.8179868e-010   2.5088958e-012   4.7581506e-016   3.0730533e-011   1.1351231e-012   6.2593927e-012   9.5913022e-020   1.0157517e-008   2.1117754e-010   1.2671942e-010   4.0735434e-013   1.0505188e-012   5.9906317e-012   1.5766489e-009   8.1130496e-012   9.1988220e-011   9.3432659e-009   0.0000000e+000   6.2090987e-008   5.9035750e-013   2.5168300e-010   4.3508515e-012   6.8981833e-012   1.3372517e-008   3.8582827e-012   3.3259648e-011   4.9295716e-015   4.6836682e-013   6.7550249e-012   2.5293799e-022   9.8230070e-027 
 -1.1200304e+001   3.4403405e-007   8.7183175e-004   2.9190931e-003   3.7054904e-009   3.7973333e-008   4.3530276e-008   8.6398299e-012   6.2376575e-010   9.6892916e-014   6.5618142e-009   2.2594246e-008   1.1240882e-009   2.6168945e-012   8.3815529e-016   3.0490408e-011   1.6285501e-012   9.5269179e-012   1.8194020e-019   1.1316739e-008   2.4749395e-010   1.7217462e-010   6.4031709e-013   1.6645784e-012   9.4627842e-012   1.8594210e-009   1.1025189e-011   1.1279611e-010   1.0631275e-008   0.0000000e+000   6.9988891e-008   8.2496008e-013   3.6551508e-010   6.9603582e-012   1.0568523e-011   1.5426625e-008   5.8739796e-012   4.4160897e-011   8.4289116e-015   7.9297213e-013   8.2166556e-012   2.8256879e-022   1.1771125e-026 
 -1.1100252e+001   3.4599710e-007   8.7181912e-004   2.9190931e-003   4.3916560e-009   4.2452457e-008   4.8906426e-008   1.0518572e-011   7.6335168e-010   1.0983198e-013   7.4347455e-009   2.5451651e-008   1.2398180e-009   2.7388900e-012   9.5633555e-016   3.0063578e-011   1.9563486e-012   1.1071770e-011   2.3055487e-020   1.2395892e-008   2.7806548e-010   2.0847942e-010   7.3344699e-013   2.0420970e-012   1.1526205e-011   2.0960580e-009   1.2849731e-011   1.2856138e-010   1.2000239e-008   0.0000000e+000   7.7180031e-008   9.3339032e-013   4.3201649e-010   8.5177177e-012   1.1845779e-011   1.7386086e-008   8.0607962e-012   5.6815061e-011   9.9960957e-015   1.1459587e-012   9.9282351e-012   3.0947053e-022   1.3125433e-026 
 -1.0975188e+001   3.4788477e-007   8.7180034e-004   2.9190931e-003   5.5100674e-009   4.9232441e-008   5.7335127e-008   1.3464336e-011   9.9179259e-010   1.3340966e-013   8.8249604e-009   2.9926541e-008   1.3676181e-009   2.7088921e-012   1.2392257e-015   2.8266258e-011   2.5477224e-012   1.4300337e-011   2.3014446e-020   1.4000726e-008   3.1335564e-010   2.3800067e-010   9.3190130e-013   2.4764469e-012   1.3931446e-011   2.1853719e-009   1.4688997e-011   1.3905016e-010   1.2341402e-008   0.0000000e+000   8.8208427e-008   1.1311129e-012   5.3050181e-010   1.0292894e-011   1.4752806e-011   2.0470272e-008   1.1684916e-011   7.8752302e-011   1.2958826e-014   1.5566307e-012   1.2618857e-011   3.4656941e-022   1.4487534e-026 
 -1.0818857e+001   3.5709720e-007   8.7177578e-004   2.9190931e-003   7.3862303e-009   5.8233670e-008   6.8842611e-008   1.8899797e-011   1.4163145e-009   1.7795104e-013   1.1032823e-008   3.6075576e-008   1.3835381e-009   2.5234918e-012   1.3321803e-015   2.4066826e-011   3.0660922e-012   1.3547011e-011   2.7282648e-020   1.5877043e-008   3.3231096e-010   2.2040672e-010   9.1375956e-013   2.6088540e-012   1.4272234e-011   1.9009035e-009   1.2997094e-011   1.1939719e-010   1.1466033e-008   0.0000000e+000   1.0194813e-007   9.9980779e-013   5.0833159e-010   1.0411018e-011   1.2668172e-011   2.4809423e-008   1.8842494e-011   1.2415868e-010   1.4128276e-014   2.4935569e-012   1.8046432e-011   4.0433131e-022   1.7456362e-026 
 -1.0693793e+001   3.6730174e-007   8.7175223e-004   2.9190931e-003   9.5626215e-009   6.6985733e-008   7.9876504e-008   2.6364182e-011   1.9569772e-009   2.4414519e-013   1.3488457e-008   4.1677325e-008   1.5361185e-009   2.6910056e-012   2.1345239e-015   2.4192041e-011   4.4578374e-012   1.7686786e-011   3.4426157e-020   1.7802750e-008   3.7349042e-010   2.0821903e-010   1.2823452e-012   4.2435064e-012   2.2707026e-011   1.8185731e-009   1.5991489e-011   1.2191933e-010   9.4921107e-009   0.0000000e+000   1.1504535e-007   1.0868565e-012   5.1184843e-010   1.6805375e-011   1.5395975e-011   2.9149181e-008   3.2435306e-011   1.8171117e-010   2.2914572e-014   5.1637704e-012   2.6471663e-011   4.6889363e-022   2.7371950e-026 
 -1.0537462e+001   3.8887887e-007   8.7172088e-004   2.9190931e-003   1.3325924e-008   7.8941337e-008   9.4693955e-008   4.0769944e-011   2.9863910e-009   4.4670214e-013   1.7463420e-008   4.8716568e-008   1.6666711e-009   2.7900903e-012   3.7351240e-015   2.1482569e-011   7.1809563e-012   2.0605628e-011   1.1729259e-019   2.0018673e-008   4.0771365e-010   1.7195026e-010   1.6321423e-012   5.2629779e-012   2.7021260e-011   1.4426206e-009   1.4692289e-011   9.8541866e-011   7.3961949e-009   0.0000000e+000   1.3005865e-007   9.0838554e-013   3.9890296e-010   2.0253577e-011   1.3411219e-011   3.5373884e-008   6.8339824e-011   3.2391171e-010   4.2256169e-014   1.1241139e-011   4.6308236e-011   5.9379996e-022   5.3439695e-026 
 -1.0460386e+001   3.9387044e-007   8.7170247e-004   2.9190931e-003   1.6597701e-008   8.6346026e-008   1.0336829e-007   6.6088515e-011   3.9481788e-009   3.6076151e-012   1.9292178e-008   5.1478319e-008   1.8523980e-009   3.2519422e-012   1.3395685e-014   2.2713859e-011   1.2407331e-011   2.6283536e-011   4.5300338e-018   2.1359927e-008   4.5494336e-010   1.7769200e-010   2.6419308e-012   7.2676755e-012   3.8217644e-011   1.7808280e-009   2.1164582e-011   1.2704558e-010   6.8038633e-009   0.0000000e+000   1.3673170e-007   1.1266127e-012   4.8988340e-010   2.8380825e-011   1.7075573e-011   3.8508689e-008   1.2880841e-010   5.5931629e-010   1.3477537e-013   1.5410108e-011   8.3620160e-011   4.1874812e-020   8.3767023e-023 
 -1.0389240e+001   3.9318913e-007   8.7167837e-004   2.9190931e-003   2.3142551e-008   9.6292796e-008   1.1426692e-007   1.4553890e-010   5.1510088e-009   3.3242312e-011   2.1243594e-008   5.4273537e-008   1.9460036e-009   9.1810749e-012   2.7788759e-013   2.2641538e-011   2.6324319e-011   2.8010827e-011   3.7439623e-014   2.2561178e-008   4.7331879e-010   1.7328015e-010   3.3006043e-012   8.5879373e-012   4.4697712e-011   1.7515734e-009   2.2446867e-011   1.2698423e-010   6.4904180e-009   0.0000000e+000   1.4305766e-007   1.1476501e-012   4.8434512e-010   3.3375544e-011   1.7640101e-011   4.1432109e-008   2.0132781e-010   1.0300623e-009   3.6396001e-013   1.9981324e-011   1.5381795e-010   5.0985377e-014   4.8066001e-017 
 -1.0241220e+001   3.9741293e-007   8.7160129e-004   2.9190931e-003   5.9252663e-008   1.2928699e-007   1.4208284e-007   5.4426450e-010   8.3149336e-009   3.5389777e-010   2.6460582e-008   5.7904726e-008   2.1423526e-009   1.9711893e-010   1.9075933e-012   3.3866422e-011   8.6726279e-011   3.3450093e-011   6.3752221e-014   2.4369040e-008   5.0284352e-010   1.7027258e-010   5.5601980e-012   8.3525547e-012   4.1728822e-011   1.5031781e-009   1.8807764e-011   1.0765449e-010   5.7977080e-009   0.0000000e+000   1.5026334e-007   1.0939682e-012   4.5917860e-010   3.0808050e-011   1.5170647e-011   4.7541158e-008   4.2812606e-010   2.3715874e-009   1.3461567e-012   4.1176790e-011   3.6858104e-010   1.5176611e-011   2.5701546e-015 
 -1.0185495e+001   3.9797514e-007   8.7155374e-004   2.9190931e-003   8.3011981e-008   1.5107440e-007   1.6059264e-007   8.8110595e-010   1.0543988e-008   6.4360018e-010   2.9253759e-008   5.7383202e-008   2.4079527e-009   2.9323996e-010   3.1432968e-012   4.2802505e-011   1.1086540e-010   4.4709988e-011   1.9865286e-013   2.5436440e-008   5.2810475e-010   1.5110722e-010   8.4967572e-012   1.0963172e-011   5.5119438e-011   1.8035659e-009   2.5868440e-011   1.3816085e-010   4.7596147e-009   0.0000000e+000   1.5125364e-007   1.4898980e-012   5.4098869e-010   4.0007312e-011   2.1513843e-011   5.0650645e-008   6.2146474e-010   3.2848255e-009   2.0632265e-012   6.5136067e-011   5.0629672e-010   2.6722949e-011   3.8657732e-015 
 -1.0084658e+001   4.1653659e-007   8.7142897e-004   2.9190931e-003   1.6244557e-007   2.0470813e-007   1.9390289e-007   1.6917599e-009   1.4723350e-008   1.5113224e-009   3.4612913e-008   5.7068338e-008   2.5497810e-009   9.9135482e-010   7.6317475e-012   1.1861510e-010   1.8585445e-010   4.5747582e-011   7.5061251e-013   2.6796720e-008   5.5718063e-010   1.0102204e-010   1.1461331e-011   1.1833339e-011   5.7628221e-011   1.3260468e-009   2.2271549e-011   1.0325211e-010   2.6678662e-009   0.0000000e+000   1.5036791e-007   1.1041148e-012   3.6588870e-010   4.2502271e-011   1.6297118e-011   5.4063009e-008   1.0121563e-009   5.6266691e-009   4.7415257e-012   1.0978940e-010   8.8567716e-010   6.7932425e-011   8.7049055e-015 
 -9.9962370e+000   4.3022856e-007   8.7129570e-004   2.9190931e-003   2.4850122e-007   2.6271116e-007   2.2998013e-007   2.6977201e-009   2.0119312e-008   2.7518057e-009   4.1939105e-008   5.4729528e-008   2.9232360e-009   1.3331328e-009   1.0362825e-011   1.2427446e-010   2.6055145e-010   6.0365384e-011   7.7567577e-013   2.8552199e-008   5.8075182e-010   7.5753517e-011   1.5092833e-011   1.4319496e-011   6.8838055e-011   1.3886353e-009   2.5311207e-011   1.1074272e-010   1.6446215e-009   0.0000000e+000   1.4680881e-007   1.2386859e-012   3.7443498e-010   5.0559561e-011   1.8206021e-011   5.9782443e-008   1.4749199e-009   7.9372044e-009   5.4866947e-012   1.7637172e-010   1.2064681e-009   1.2946267e-010   1.2619708e-014 
 -9.8534982e+000   4.0126271e-007   8.7104398e-004   2.9190930e-003   4.1368764e-007   3.7060842e-007   3.0059551e-007   5.0539617e-009   3.0337848e-008   6.2477102e-009   5.3634071e-008   5.0868231e-008   3.0063960e-009   2.2376837e-009   1.5895040e-011   1.9781476e-010   3.7665883e-010   5.6750704e-011   1.5374255e-012   2.9364882e-008   5.8232631e-010   2.7459328e-011   1.7595095e-011   1.3509582e-011   6.1487282e-011   6.2368632e-010   1.5835838e-011   5.2680882e-011   2.8372410e-010   0.0000000e+000   1.3607131e-007   8.0236508e-013   1.3922114e-010   4.5798384e-011   1.1831804e-011   6.5700057e-008   2.3653641e-009   1.3480559e-008   9.9133844e-012   2.3819358e-010   1.8873353e-009   2.5914671e-010   1.9169717e-014 
 -9.7461117e+000   3.4524150e-007   8.7085177e-004   2.9190930e-003   5.3074464e-007   4.5426132e-007   3.7315763e-007   7.6931690e-009   4.4414402e-008   1.0893077e-008   6.3576291e-008   4.3770516e-008   3.1147925e-009   2.5124794e-009   1.7816094e-011   2.0396349e-010   5.2141343e-010   5.9298127e-011   9.0954921e-013   2.9560590e-008   5.7272261e-010   2.1032729e-011   2.2038201e-011   1.1938428e-011   5.2024329e-011   4.3737369e-010   1.1678076e-011   3.7724909e-011   1.9566688e-010   0.0000000e+000   1.2096699e-007   7.3914940e-013   1.0129107e-010   3.9234915e-011   1.0139754e-011   7.0082583e-008   3.5853899e-009   2.0673099e-008   1.4052857e-011   3.2977342e-010   2.7025206e-009   3.8625917e-010   2.3165454e-014 
 -9.6896927e+000   3.1001720e-007   8.7074586e-004   2.9190929e-003   5.9927031e-007   4.9891060e-007   4.1020665e-007   9.2554823e-009   5.2121898e-008   1.4155261e-008   6.7565553e-008   4.0190841e-008   3.0854240e-009   2.8222331e-009   1.9665559e-011   2.2513701e-010   5.7842714e-010   5.8633160e-011   9.5484546e-013   2.9049620e-008   5.7378857e-010   1.8026698e-011   2.2335995e-011   1.1084409e-011   4.6593993e-011   3.4775842e-010   9.5821310e-012   3.0567711e-011   1.5597876e-010   0.0000000e+000   1.1237806e-007   6.7627432e-013   8.0618405e-011   3.5533549e-011   9.3938061e-012   7.0431821e-008   4.2333222e-009   2.4809019e-008   1.6450511e-011   3.7313021e-010   3.1558983e-009   4.6037313e-010   2.5750711e-014 
 -9.5976692e+000   2.4904759e-007   8.7056106e-004   2.9190929e-003   7.2772920e-007   5.7677000e-007   4.6311312e-007   1.1566476e-008   6.3332061e-008   1.9509290e-008   7.4503807e-008   3.3512219e-008   3.1284710e-009   3.6471413e-009   2.3989757e-011   3.0306207e-010   6.4519824e-010   5.6342775e-011   1.5538878e-012   2.8480807e-008   5.7374879e-010   1.4155517e-011   2.3051994e-011   8.5877570e-012   3.4399482e-011   2.2739755e-010   6.4209416e-012   2.0711132e-011   1.0825930e-010   0.0000000e+000   9.7959882e-008   5.7234095e-013   5.0102833e-011   2.6640431e-011   7.6029107e-012   7.0490942e-008   5.1157646e-009   3.0174641e-008   1.8280160e-011   4.2782996e-010   3.7716369e-009   6.0954127e-010   3.2775454e-014 
 -9.4953474e+000   1.8860279e-007   8.7037420e-004   2.9190928e-003   8.5068925e-007   6.5515217e-007   5.2893462e-007   1.4455986e-008   7.6007684e-008   2.6983833e-008   7.4645431e-008   2.6996306e-008   3.1204739e-009   3.9493120e-009   2.5835835e-011   3.1111672e-010   7.0444618e-010   5.2314327e-011   1.2076007e-012   2.5910346e-008   5.5981067e-010   1.0692673e-011   2.0662489e-011   5.1453307e-012   2.0483429e-011   1.4105152e-010   3.9841727e-012   1.3373605e-011   7.1859301e-011   0.0000000e+000   8.1802638e-008   4.5097570e-013   2.6309981e-011   1.5798056e-011   5.0877185e-012   6.6430504e-008   5.6058637e-009   3.6488864e-008   2.0572385e-011   3.8322850e-010   4.2914390e-009   8.0852187e-010   3.7667511e-014 
 -9.3608727e+000   1.3106940e-007   8.7014135e-004   2.9190927e-003   1.0178341e-006   7.4976004e-007   5.9522604e-007   1.7690394e-008   8.7551766e-008   3.7073558e-008   6.6608428e-008   2.0923698e-008   3.0277181e-009   4.6758840e-009   2.9767677e-011   3.6374192e-010   7.8363433e-010   4.3848521e-011   1.3063281e-012   2.0911264e-008   5.4060336e-010   7.4757719e-012   1.6135239e-011   2.7364514e-012   1.0953852e-011   7.9240265e-011   2.2289726e-012   7.7821605e-012   4.4453518e-011   0.0000000e+000   6.3420348e-008   3.1392167e-013   1.1531422e-011   8.2667890e-012   2.9593889e-012   5.6852940e-008   5.1226753e-009   4.0876541e-008   2.0816209e-011   3.1490519e-010   4.7390056e-009   1.0974513e-009   4.5461933e-014 
 -9.2556284e+000   1.0329909e-007   8.6997419e-004   2.9190926e-003   1.1440341e-006   8.1740175e-007   6.3315759e-007   1.9653768e-008   9.1984437e-008   4.5001945e-008   5.6866058e-008   1.7741760e-008   2.9393188e-009   5.3556701e-009   3.3366168e-011   4.1367856e-010   8.0687399e-010   3.8324754e-011   1.3544116e-012   1.6661474e-008   5.2374091e-010   5.9003615e-012   1.3425431e-011   1.7473427e-012   7.1121141e-012   5.7080533e-011   1.5764398e-012   5.7269121e-012   3.3523201e-011   0.0000000e+000   5.2149092e-008   2.3670352e-013   6.7679651e-012   5.3396881e-012   2.0272299e-012   4.8938402e-008   4.2692789e-009   4.0617947e-008   1.9822655e-011   2.6551085e-010   4.6851260e-009   1.3623612e-009   5.4135543e-014 
 -9.1592318e+000   8.3311912e-008   8.6983782e-004   2.9190924e-003   1.2526525e-006   8.7293833e-007   6.5468601e-007   2.0880083e-008   9.3671972e-008   5.1797433e-008   4.9648768e-008   1.5266884e-008   3.0085161e-009   5.9847578e-009   3.7044994e-011   4.5820731e-010   7.8769582e-010   3.7566004e-011   1.5519561e-012   1.3799031e-008   5.1172066e-010   4.8169856e-012   1.0297184e-011   1.2911750e-012   5.2076215e-012   4.4007354e-011   1.1827162e-012   4.4859395e-012   2.7002124e-011   0.0000000e+000   4.4638468e-008   1.8869436e-013   4.4967419e-012   3.9010638e-012   1.5627500e-012   4.4306064e-008   3.4789578e-009   3.7949948e-008   1.7877477e-011   2.5432135e-010   4.4146083e-009   1.6489269e-009   6.3220042e-014 
 -9.0687174e+000   7.1513681e-008   8.6973207e-004   2.9190923e-003   1.3417395e-006   9.1536000e-007   6.6535024e-007   2.1621238e-008   9.4303145e-008   5.6765288e-008   4.4054087e-008   1.4005119e-008   2.8534691e-009   6.4404537e-009   3.8713318e-011   4.8333584e-010   7.6184283e-010   3.1227369e-011   1.4278375e-012   1.1523466e-008   4.9401026e-010   4.1177289e-012   7.7114578e-012   9.7804305e-013   4.0404719e-012   3.6755595e-011   9.7180642e-013   3.7697811e-012   2.3376026e-011   0.0000000e+000   3.9455646e-008   1.3729933e-013   3.4823361e-012   3.0254261e-012   1.2250337e-012   4.0167783e-008   2.8737953e-009   3.5116818e-008   1.6469072e-011   2.0552480e-010   4.2023463e-009   1.9376010e-009   6.9643133e-014 
 -8.9658984e+000   6.2142970e-008   8.6964123e-004   2.9190921e-003   1.4195088e-006   9.5144229e-007   6.7279888e-007   2.2241704e-008   9.4533209e-008   6.1284186e-008   3.9887727e-008   1.2979704e-008   2.7677095e-009   6.7823575e-009   3.9748494e-011   5.0738137e-010   6.8928892e-010   2.5831916e-011   1.2182996e-012   9.9435786e-009   4.7710615e-010   3.5149114e-012   5.2891203e-012   7.5542692e-013   3.1782946e-012   3.1368584e-011   8.1029867e-013   3.2383592e-012   2.0579366e-011   0.0000000e+000   3.5543955e-008   1.0554720e-013   2.8239189e-012   2.3721845e-012   1.0030705e-012   3.6895196e-008   2.3188197e-009   3.1633022e-008   1.4831977e-011   1.5775421e-010   3.9127928e-009   2.2764474e-009   7.4473331e-014 
 -8.8556699e+000   5.4931227e-008   8.6957216e-004   2.9190920e-003   1.4787881e-006   9.7858518e-007   6.7894471e-007   2.2738841e-008   9.5194583e-008   6.4688367e-008   3.6553015e-008   1.2145819e-008   2.6823704e-009   6.8946051e-009   4.0391932e-011   5.0193264e-010   6.6092217e-010   2.2083536e-011   1.1238179e-012   8.8288721e-009   4.6278405e-010   3.1500557e-012   4.0958303e-012   5.8244392e-013   2.4999691e-012   2.7827992e-011   6.9172893e-013   2.8935495e-012   1.8820568e-011   0.0000000e+000   3.2630016e-008   8.9032482e-014   2.4294070e-012   1.8620652e-012   8.5486777e-013   3.4684893e-008   1.9170719e-009   2.8760355e-008   1.3915040e-011   1.2406615e-010   3.6848728e-009   2.6413698e-009   7.9207987e-014 
 -8.7858914e+000   5.0055387e-008   8.6954147e-004   2.9190919e-003   1.5033201e-006   9.9057302e-007   6.8429248e-007   2.3064065e-008   9.5758545e-008   6.6414828e-008   3.4965461e-008   1.1831072e-008   2.5804392e-009   6.8202189e-009   4.0437513e-011   4.8725642e-010   6.4666337e-010   1.9179826e-011   1.0748828e-012   8.3331240e-009   4.5345995e-010   2.9833726e-012   3.6336845e-012   4.9199109e-013   2.1558840e-012   2.6374234e-011   6.4016851e-013   2.7534879e-012   1.8049779e-011   0.0000000e+000   3.1316060e-008   7.4944153e-014   2.2548495e-012   1.6070734e-012   7.7447535e-013   3.3493390e-008   1.7174703e-009   2.7277188e-008   1.3372358e-011   1.0871420e-010   3.5919025e-009   2.8593067e-009   8.0114052e-014 
 -8.6986682e+000   4.7838567e-008   8.6951117e-004   2.9190917e-003   1.5292621e-006   1.0018188e-006   6.8811975e-007   2.3339342e-008   9.5952453e-008   6.7128863e-008   3.3291667e-008   1.1522076e-008   2.4725515e-009   6.8046008e-009   4.0896690e-011   4.7782354e-010   6.2036489e-010   1.5886240e-011   9.6907622e-013   7.8712991e-009   4.4520634e-010   2.8363421e-012   2.9786517e-012   4.2096732e-013   1.8835426e-012   2.5032242e-011   5.9656397e-013   2.6260658e-012   1.7220149e-011   0.0000000e+000   3.0058426e-008   6.5951750e-014   2.1002015e-012   1.4025877e-012   7.0648071e-013   3.2368128e-008   1.5131096e-009   2.5518309e-008   1.2729852e-011   9.4733036e-011   3.4600051e-009   3.1273800e-009   8.2329716e-014 
 -8.5416665e+000   4.2823315e-008   8.6946128e-004   2.9190915e-003   1.5713718e-006   1.0203153e-006   6.9418290e-007   2.3745775e-008   9.6046904e-008   6.8006745e-008   3.0811029e-008   1.1135751e-008   2.3997830e-009   6.9409286e-009   4.1611168e-011   4.8823333e-010   6.0930513e-010   1.3016179e-011   8.9030343e-013   7.2926148e-009   4.3598263e-010   2.5746543e-012   2.5883182e-012   3.7190177e-013   1.6827701e-012   2.3137205e-011   5.4908118e-013   2.4475759e-012   1.5765510e-011   0.0000000e+000   2.8332477e-008   5.5313322e-014   1.9093594e-012   1.2426713e-012   6.3849017e-013   3.0609201e-008   1.2576687e-009   2.2784000e-008   1.2171856e-011   8.0432938e-011   3.2678273e-009   3.6257995e-009   8.8198615e-014 
 -8.4718880e+000   4.1090607e-008   8.6943919e-004   2.9190914e-003   1.5902866e-006   1.0286145e-006   6.9605263e-007   2.3853320e-008   9.5817366e-008   6.7934537e-008   2.9760872e-008   1.0957393e-008   2.4143155e-009   7.0751978e-009   4.2220538e-011   5.0185281e-010   6.1148155e-010   1.2542508e-011   9.1476776e-013   7.0983999e-009   4.3336927e-010   2.4675950e-012   2.5372044e-012   3.6195900e-013   1.6327000e-012   2.2420558e-011   5.3207146e-013   2.3816844e-012   1.5158511e-011   0.0000000e+000   2.7682246e-008   5.3971248e-014   1.8439751e-012   1.2003822e-012   6.2166582e-013   2.9986742e-008   1.1740823e-009   2.1673986e-008   1.2074338e-011   7.7085063e-011   3.1801689e-009   3.8519465e-009   9.1216087e-014 
 -8.3846648e+000   3.9206760e-008   8.6941854e-004   2.9190913e-003   1.6072411e-006   1.0361889e-006   6.9948661e-007   2.4038704e-008   9.5759370e-008   6.7701571e-008   2.8653463e-008   1.0770485e-008   2.3634771e-009   7.0305397e-009   4.2656965e-011   4.9263089e-010   5.9703417e-010   1.1499674e-011   8.6958828e-013   6.8758100e-009   4.2886536e-010   2.3382277e-012   2.4086301e-012   3.2753091e-013   1.4905889e-012   2.1502314e-011   5.0348948e-013   2.2927884e-012   1.4579187e-011   0.0000000e+000   2.6996656e-008   5.1450565e-014   1.7661358e-012   1.0943770e-012   5.9270796e-013   2.9421765e-008   1.0772097e-009   2.0453565e-008   1.1715211e-011   7.1342692e-011   3.0829870e-009   4.1275455e-009   9.3922235e-014 
 -8.2590635e+000   3.6485285e-008   8.6938537e-004   2.9190911e-003   1.6349257e-006   1.0487581e-006   7.0301027e-007   2.4182545e-008   9.5288968e-008   6.7122954e-008   2.6888159e-008   1.0453022e-008   2.4005892e-009   7.2549961e-009   4.3566756e-011   5.1761390e-010   6.0359814e-010   1.0942174e-011   9.3509212e-013   6.5711859e-009   4.2423524e-010   2.1998139e-012   2.3826007e-012   3.0847088e-013   1.4054321e-012   2.0583877e-011   4.8104227e-013   2.2110410e-012   1.3818968e-011   0.0000000e+000   2.5998213e-008   4.9134931e-014   1.6747783e-012   1.0269318e-012   5.6348201e-013   2.8688222e-008   9.7187035e-010   1.8851524e-008   1.1567300e-011   6.7336838e-011   2.9515949e-009   4.5414780e-009   9.9494003e-014 
 -8.1892849e+000   3.5443965e-008   8.6937186e-004   2.9190910e-003   1.6458910e-006   1.0536920e-006   7.0549985e-007   2.4306057e-008   9.5168710e-008   6.6720077e-008   2.6078908e-008   1.0327551e-008   2.3571155e-009   7.1854442e-009   4.3747029e-011   5.0608832e-010   5.9117550e-010   1.0076153e-011   8.6669587e-013   6.4208823e-009   4.2030054e-010   2.1578666e-012   2.2911384e-012   2.8524277e-013   1.3120607e-012   2.0084524e-011   4.6415613e-013   2.1630157e-012   1.3553059e-011   0.0000000e+000   2.5547538e-008   4.6568159e-014   1.6310217e-012   9.5871840e-013   5.4356771e-013   2.8360286e-008   9.1518191e-010   1.8055862e-008   1.1294915e-011   6.4135719e-011   2.8909690e-009   4.7655679e-009   1.0116176e-013 
 -8.0322832e+000   3.3381819e-008   8.6934004e-004   2.9190907e-003   1.6730960e-006   1.0652583e-006   7.0890373e-007   2.4486251e-008   9.4644389e-008   6.5630699e-008   2.4291189e-008   1.0048226e-008   2.3405596e-009   7.3205292e-009   4.4458423e-011   5.1859822e-010   5.8669740e-010   8.9120940e-012   8.4569958e-013   6.1309908e-009   4.1370542e-010   2.0312067e-012   2.2107328e-012   2.6197093e-013   1.2118771e-012   1.9082221e-011   4.3950078e-013   2.0707420e-012   1.2711513e-011   0.0000000e+000   2.4640739e-008   4.2823449e-014   1.5337742e-012   8.8306811e-013   5.0990293e-013   2.7682996e-008   8.1258804e-010   1.6402999e-008   1.0987961e-011   6.0515625e-011   2.7636633e-009   5.2815659e-009   1.0604698e-013 
 -7.9450600e+000   3.2367088e-008   8.6932545e-004   2.9190906e-003   1.6852017e-006   1.0704329e-006   7.1130116e-007   2.4617502e-008   9.4421439e-008   6.4974380e-008   2.3421373e-008   9.9300303e-009   2.2980758e-009   7.2819326e-009   4.4722928e-011   5.1202059e-010   5.7639014e-010   8.1568724e-012   8.0258642e-013   5.9947631e-009   4.0982684e-010   1.9815961e-012   2.1372527e-012   2.4590636e-013   1.1457424e-012   1.8610396e-011   4.2587066e-013   2.0264713e-012   1.2386013e-011   0.0000000e+000   2.4231123e-008   4.0629603e-014   1.4917395e-012   8.3481096e-013   4.9262253e-013   2.7404142e-008   7.6135935e-010   1.5582258e-008   1.0723861e-011   5.8295944e-011   2.6995804e-009   5.5689921e-009   1.0833216e-013 
 -7.8752815e+000   3.1482026e-008   8.6931114e-004   2.9190905e-003   1.6977183e-006   1.0757352e-006   7.1209341e-007   2.4655529e-008   9.4050427e-008   6.4413894e-008   2.2631718e-008   9.8109951e-009   2.3233247e-009   7.4004730e-009   4.4964312e-011   5.2572961e-010   5.8266981e-010   8.0500468e-012   8.4280695e-013   5.8904291e-009   4.0804192e-010   1.9122590e-012   2.1483536e-012   2.4575061e-013   1.1411813e-012   1.8260157e-011   4.2080204e-013   1.9966417e-012   1.1972318e-011   0.0000000e+000   2.3891234e-008   3.9944082e-014   1.4543443e-012   8.2997505e-013   4.8366585e-013   2.7183688e-008   7.2938260e-010   1.4950058e-008   1.0674725e-011   5.7976064e-011   2.6464189e-009   5.8082964e-009   1.1064868e-013 
 -7.7880583e+000   3.0584522e-008   8.6929794e-004   2.9190904e-003   1.7085195e-006   1.0803703e-006   7.1449733e-007   2.4786633e-008   9.3787926e-008   6.3698731e-008   2.1821696e-008   9.7077459e-009   2.2914754e-009   7.3564358e-009   4.5212273e-011   5.1944784e-010   5.7297849e-010   7.4167827e-012   7.9913151e-013   5.7725618e-009   4.0504945e-010   1.8579798e-012   2.0989776e-012   2.3064828e-013   1.0789580e-012   1.7782622e-011   4.0750617e-013   1.9509806e-012   1.1637834e-011   0.0000000e+000   2.3544490e-008   3.8129453e-014   1.4145614e-012   7.8502775e-013   4.6846643e-013   2.6961975e-008   6.8600676e-010   1.4214214e-008   1.0424583e-011   5.6172215e-011   2.5899758e-009   6.0994580e-009   1.1279189e-013 
 -7.6310566e+000   2.9004670e-008   8.6927242e-004   2.9190901e-003   1.7302534e-006   1.0894928e-006   7.1739240e-007   2.4950018e-008   9.3096256e-008   6.2331114e-008   2.0312055e-008   9.5124949e-009   2.2854475e-009   7.4185692e-009   4.5695112e-011   5.2581202e-010   5.7005580e-010   6.7480228e-012   7.9634817e-013   5.5698283e-009   4.0190670e-010   1.7434459e-012   2.0585507e-012   2.1804057e-013   1.0240131e-012   1.7083939e-011   3.9207386e-013   1.8871604e-012   1.1052401e-011   0.0000000e+000   2.2954207e-008   3.6334481e-014   1.3599977e-012   7.4454260e-013   4.4979362e-013   2.6581046e-008   6.2189387e-010   1.2978762e-008   1.0140414e-011   5.4741435e-011   2.4890561e-009   6.6335352e-009   1.1697829e-013 
 -7.5220277e+000   2.8152006e-008   8.6925775e-004   2.9190899e-003   1.7422194e-006   1.0945377e-006   7.2011556e-007   2.5100490e-008   9.2702128e-008   6.1320773e-008   1.9404769e-008   9.4056220e-009   2.2598350e-009   7.4158017e-009   4.6123532e-011   5.2419726e-010   5.6240120e-010   6.2330436e-012   7.6157151e-013   5.4401729e-009   3.9930863e-010   1.7088377e-012   2.0258358e-012   2.0490112e-013   9.6901384e-013   1.6659200e-011   3.7969133e-013   1.8459829e-012   1.0825945e-011   0.0000000e+000   2.2610944e-008   3.5095021e-014   1.3368546e-012   7.0503188e-013   4.3808560e-013   2.6371490e-008   5.8097998e-010   1.2206287e-008   9.8965875e-012   5.3573051e-011   2.4277915e-009   6.9990226e-009   1.1925069e-013 
 -7.4348045e+000   2.7337159e-008   8.6924277e-004   2.9190898e-003   1.7552855e-006   1.1000910e-006   7.2090928e-007   2.5137273e-008   9.2149309e-008   6.0497371e-008   1.8568430e-008   9.2955935e-009   2.2928043e-009   7.5126301e-009   4.6375812e-011   5.3436335e-010   5.6998185e-010   6.2359908e-012   8.0388524e-013   5.3433438e-009   3.9878685e-010   1.6674993e-012   2.0462820e-012   2.0727108e-013   9.7520145e-013   1.6423609e-011   3.7715198e-013   1.8276316e-012   1.0567078e-011   0.0000000e+000   2.2319236e-008   3.5038446e-014   1.3188386e-012   7.0860192e-013   4.3363598e-013   2.6209171e-008   5.5572495e-010   1.1611656e-008   9.8282892e-012   5.3927989e-011   2.3749896e-009   7.3004157e-009   1.2167709e-013 
 -7.3650260e+000   2.6695069e-008   8.6923109e-004   2.9190897e-003   1.7653993e-006   1.1044305e-006   7.2160649e-007   2.5167908e-008   9.1689011e-008   5.9819960e-008   1.7921391e-008   9.2137199e-009   2.3162244e-009   7.5836777e-009   4.6622096e-011   5.4265075e-010   5.7453151e-010   6.1941996e-012   8.4226550e-013   5.2665895e-009   3.9843593e-010   1.6208843e-012   2.0537559e-012   2.0863495e-013   9.7843803e-013   1.6173672e-011   3.7453180e-013   1.8071795e-012   1.0260271e-011   0.0000000e+000   2.2100071e-008   3.4895995e-014   1.2946160e-012   7.1032453e-013   4.2851317e-013   2.6089863e-008   5.3549802e-010   1.1152835e-008   9.7501862e-012   5.3986610e-011   2.3337952e-009   7.5419589e-009   1.2401636e-013 
 -7.2778028e+000   2.6027333e-008   8.6922020e-004   2.9190895e-003   1.7742375e-006   1.1081934e-006   7.2372290e-007   2.5288689e-008   9.1311559e-008   5.8966749e-008   1.7259353e-008   9.1410820e-009   2.2861499e-009   7.5309088e-009   4.6911229e-011   5.3544684e-010   5.6514749e-010   5.7266097e-012   7.9802958e-013   5.1736646e-009   3.9623634e-010   1.5877258e-012   2.0140650e-012   1.9654480e-013   9.2854562e-013   1.5804731e-011   3.6374580e-013   1.7710769e-012   1.0018894e-011   0.0000000e+000   2.1866924e-008   3.3776685e-014   1.2675216e-012   6.7488705e-013   4.1768362e-013   2.5960316e-008   5.0721824e-010   1.0612264e-008   9.5254444e-012   5.2913486e-011   2.2894540e-009   7.8340128e-009   1.2579532e-013 
 -7.1208011e+000   2.4896917e-008   8.6919858e-004   2.9190893e-003   1.7925284e-006   1.1159307e-006   7.2621923e-007   2.5426557e-008   9.0437387e-008   5.7384134e-008   1.6038871e-008   8.9860499e-009   2.2881656e-009   7.5738616e-009   4.7501609e-011   5.3915685e-010   5.6270266e-010   5.3443286e-012   7.9393144e-013   5.0119765e-009   3.9387554e-010   1.5172218e-012   1.9976407e-012   1.8746400e-013   8.8832756e-013   1.5279201e-011   3.5219004e-013   1.7238108e-012   9.5370309e-012   0.0000000e+000   2.1444751e-008   3.2980624e-014   1.2260017e-012   6.4583865e-013   4.0489917e-013   2.5734212e-008   4.6463012e-010   9.7046685e-009   9.2560449e-012   5.2321828e-011   2.2103693e-009   8.3633264e-009   1.2966326e-013 
 -7.0117721e+000   2.4180487e-008   8.6918598e-004   2.9190891e-003   1.8027367e-006   1.1202304e-006   7.2863153e-007   2.5563828e-008   8.9932779e-008   5.6263091e-008   1.5313696e-008   8.8929460e-009   2.2701325e-009   7.5700466e-009   4.8034181e-011   5.3790704e-010   5.5579833e-010   4.9524299e-012   7.5816569e-013   4.9066937e-009   3.9201348e-010   1.4476798e-012   1.9797206e-012   1.7606907e-013   8.3919140e-013   1.4807570e-011   3.3952158e-013   1.6761341e-012   9.2323646e-012   0.0000000e+000   2.1185143e-008   3.1985316e-014   1.1967552e-012   6.1071537e-013   3.9384589e-013   2.5602544e-008   4.3608907e-010   9.1315262e-009   9.0336577e-012   5.1606131e-011   2.1624736e-009   8.7224330e-009   1.3208364e-013 
 -6.9245490e+000   2.3636718e-008   8.6917286e-004   2.9190890e-003   1.8143803e-006   1.1251075e-006   7.2900256e-007   2.5582558e-008   8.9305713e-008   5.5358387e-008   1.4637818e-008   8.7930246e-009   2.3035595e-009   7.6626438e-009   4.8404473e-011   5.4720135e-010   5.6304045e-010   4.9391455e-012   7.9295924e-013   4.8227517e-009   3.9204625e-010   1.3973440e-012   1.9953847e-012   1.7762933e-013   8.4316680e-013   1.4627645e-011   3.3768575e-013   1.6626036e-012   9.0275671e-012   0.0000000e+000   2.0959368e-008   3.2143829e-014   1.1840984e-012   6.1308333e-013   3.9078774e-013   2.5476449e-008   4.1781315e-010   8.6897417e-009   8.9567932e-012   5.2124157e-011   2.1204745e-009   9.0177270e-009   1.3449615e-013 
 -6.8547704e+000   2.3153914e-008   8.6916249e-004   2.9190889e-003   1.8235093e-006   1.1289915e-006   7.2934417e-007   2.5596471e-008   8.8784143e-008   5.4614178e-008   1.4130973e-008   8.7213209e-009   2.3243181e-009   7.7230234e-009   4.8655409e-011   5.5366617e-010   5.6728252e-010   4.9145681e-012   8.2788231e-013   4.7605959e-009   3.9219608e-010   1.3834870e-012   2.0014195e-012   1.7930501e-013   8.4876634e-013   1.4573629e-011   3.3788292e-013   1.6619339e-012   8.9449488e-012   0.0000000e+000   2.0789541e-008   3.2249855e-014   1.1808714e-012   6.1680633e-013   3.8945421e-013   2.5392905e-008   4.0292257e-010   8.3502893e-009   8.8689155e-012   5.2241730e-011   2.0874616e-009   9.2527399e-009   1.3684236e-013 
 -6.7675473e+000   2.2620083e-008   8.6915289e-004   2.9190887e-003   1.8312958e-006   1.1323216e-006   7.3116522e-007   2.5702768e-008   8.8321157e-008   5.3694604e-008   1.3611852e-008   8.6570669e-009   2.2982445e-009   7.6788919e-009   4.8991137e-011   5.4691026e-010   5.5869638e-010   4.5982570e-012   7.8319989e-013   4.6847809e-009   3.9069121e-010   1.3729125e-012   1.9797123e-012   1.6993989e-013   8.1002297e-013   1.4310024e-011   3.2968564e-013   1.6360624e-012   8.8056373e-012   0.0000000e+000   2.0605034e-008   3.1425812e-014   1.1655722e-012   5.8935982e-013   3.8175611e-013   2.5310815e-008   3.8231262e-010   7.9520782e-009   8.6656761e-012   5.1419625e-011   2.0519970e-009   9.5356419e-009   1.3858506e-013 
 -6.6585183e+000   2.2024541e-008   8.6914120e-004   2.9190886e-003   1.8408172e-006   1.1363189e-006   7.3328799e-007   2.5828542e-008   8.7748531e-008   5.2542465e-008   1.2992774e-008   8.5745428e-009   2.2791723e-009   7.6824114e-009   4.9589920e-011   5.4574929e-010   5.5230481e-010   4.2837536e-012   7.4486499e-013   4.5892012e-009   3.8869507e-010   1.3390542e-012   1.9690184e-012   1.6006159e-013   7.6737119e-013   1.3877616e-011   3.1834862e-013   1.5917447e-012   8.5196289e-012   0.0000000e+000   2.0382456e-008   3.0551420e-014   1.1369409e-012   5.5889799e-013   3.7160792e-013   2.5207002e-008   3.5902068e-010   7.4890150e-009   8.4564784e-012   5.0858316e-011   2.0105623e-009   9.8864552e-009   1.4093828e-013 
 -6.5712951e+000   2.1540713e-008   8.6912884e-004   2.9190884e-003   1.8518698e-006   1.1409596e-006   7.3341166e-007   2.5834007e-008   8.7067056e-008   5.1604170e-008   1.2423247e-008   8.4883687e-009   2.3080859e-009   7.7740870e-009   4.9962056e-011   5.5443501e-010   5.5924777e-010   4.2879164e-012   7.7824333e-013   4.5142448e-009   3.8828635e-010   1.3058987e-012   1.9829291e-012   1.6144375e-013   7.7115614e-013   1.3708603e-011   3.1683617e-013   1.5789148e-012   8.3061343e-012   0.0000000e+000   2.0191489e-008   3.0662973e-014   1.1214244e-012   5.6122329e-013   3.6823676e-013   2.5109015e-008   3.4347485e-010   7.1352387e-009   8.3671593e-012   5.1330470e-011   1.9737309e-009   1.0175118e-008   1.4359543e-013 
 -6.4142934e+000   2.0657731e-008   8.6911007e-004   2.9190882e-003   1.8678650e-006   1.1477968e-006   7.3517616e-007   2.5936411e-008   8.5979897e-008   4.9904141e-008   1.1558707e-008   8.3596730e-009   2.3042657e-009   7.8125913e-009   5.0648196e-011   5.5735174e-010   5.5554094e-010   4.0083778e-012   7.6450053e-013   4.3849987e-009   3.8654809e-010   1.2540438e-012   1.9737997e-012   1.5414438e-013   7.3910554e-013   1.3294515e-011   3.0753360e-013   1.5403688e-012   7.9683128e-012   0.0000000e+000   1.9879172e-008   2.9959648e-014   1.0920365e-012   5.3820074e-013   3.5837330e-013   2.4975351e-008   3.1381231e-010   6.5477300e-009   8.0868572e-012   5.0772414e-011   1.9136644e-009   1.0685024e-008   1.4781070e-013 
 -6.3052645e+000   2.0131840e-008   8.6909910e-004   2.9190880e-003   1.8767743e-006   1.1515821e-006   7.3711096e-007   2.6054430e-008   8.5330456e-008   4.8731800e-008   1.1047804e-008   8.2785799e-009   2.2914510e-009   7.8191117e-009   5.1151463e-011   5.5692172e-010   5.4887846e-010   3.7527090e-012   7.2791335e-013   4.2992495e-009   3.8519876e-010   1.2110461e-012   1.9667689e-012   1.4553079e-013   7.0124032e-013   1.2891259e-011   2.9685644e-013   1.4982419e-012   7.7214781e-012   0.0000000e+000   1.9678848e-008   2.9219935e-014   1.0686181e-012   5.1108742e-013   3.4976927e-013   2.4900511e-008   2.9434365e-010   6.1807927e-009   7.8841494e-012   5.0175337e-011   1.8777295e-009   1.1032960e-008   1.4988402e-013 
 -6.2180413e+000   1.9701983e-008   8.6908736e-004   2.9190879e-003   1.8873830e-006   1.1560188e-006   7.3699596e-007   2.6051985e-008   8.4597866e-008   4.7787055e-008   1.0573927e-008   8.1916166e-009   2.3262196e-009   7.9207363e-009   5.1506677e-011   5.6708365e-010   5.5546630e-010   3.7510494e-012   7.5731688e-013   4.2304391e-009   3.8567519e-010   1.1541253e-012   1.9803456e-012   1.4664951e-013   7.0408928e-013   1.2714389e-011   2.9499977e-013   1.4833448e-012   7.5302096e-012   0.0000000e+000   1.9505773e-008   2.9351524e-014   1.0559258e-012   5.1276111e-013   3.4689336e-013   2.4822874e-008   2.8106761e-010   5.9014084e-009   7.7902828e-012   5.0626537e-011   1.8455945e-009   1.1322278e-008   1.5247054e-013 
 -6.1482627e+000   1.9341121e-008   8.6907787e-004   2.9190878e-003   1.8959601e-006   1.1596513e-006   7.3685038e-007   2.6044458e-008   8.3977571e-008   4.7006586e-008   1.0223255e-008   8.1278696e-009   2.3469039e-009   7.9925626e-009   5.1646679e-011   5.7494528e-010   5.5912207e-010   3.7403444e-012   7.9062830e-013   4.1783543e-009   3.8616521e-010   1.1390415e-012   1.9836225e-012   1.4791690e-013   7.0832349e-013   1.2662485e-011   2.9492692e-013   1.4815462e-012   7.4726958e-012   0.0000000e+000   1.9372660e-008   2.9442678e-014   1.0546077e-012   5.1556598e-013   3.4589763e-013   2.4769101e-008   2.7021930e-010   5.6872742e-009   7.6934156e-012   5.0643368e-011   1.8199773e-009   1.1555163e-008   1.5468187e-013 
 -6.0610396e+000   1.8931165e-008   8.6906932e-004   2.9190877e-003   1.9029472e-006   1.1626567e-006   7.3825512e-007   2.6135584e-008   8.3398111e-008   4.6074678e-008   9.8654800e-009   8.0666595e-009   2.3290841e-009   7.9744841e-009   5.2064234e-011   5.7151593e-010   5.5134398e-010   3.5387036e-012   7.4336365e-013   4.1165769e-009   3.8521766e-010   1.1363178e-012   1.9750745e-012   1.4092319e-013   6.7825069e-013   1.2435739e-011   2.8764429e-013   1.4577683e-012   7.3798917e-012   0.0000000e+000   1.9221988e-008   2.8820468e-014   1.0444685e-012   4.9414235e-013   3.4011245e-013   2.4722649e-008   2.5616927e-010   5.4378596e-009   7.5170050e-012   5.0018143e-011   1.7925699e-009   1.1839560e-008   1.5674378e-013 
 -5.9520106e+000   1.8449502e-008   8.6905883e-004   2.9190875e-003   1.9115521e-006   1.1663039e-006   7.3988874e-007   2.6243677e-008   8.2677563e-008   4.4914875e-008   9.4424613e-009   7.9908388e-009   2.3169084e-009   8.0054185e-009   5.2576161e-011   5.7349140e-010   5.4502533e-010   3.3429925e-012   7.0539207e-013   4.0399344e-009   3.8363546e-010   1.1228625e-012   1.9739950e-012   1.3348741e-013   6.4556508e-013   1.2128442e-011   2.7877388e-013   1.4252481e-012   7.2237795e-012   0.0000000e+000   1.9039591e-008   2.8256495e-014   1.0307248e-012   4.7074972e-013   3.3364715e-013   2.4667152e-008   2.4017416e-010   5.1497309e-009   7.3260451e-012   4.9468444e-011   1.7608031e-009   1.2198682e-008   1.5940335e-013 
 -5.8647874e+000   1.8077883e-008   8.6904739e-004   2.9190874e-003   1.9220157e-006   1.1706924e-006   7.3948535e-007   2.6228151e-008   8.1879735e-008   4.3966048e-008   9.0498539e-009   7.9146234e-009   2.3433495e-009   8.1098056e-009   5.2777697e-011   5.8396238e-010   5.5077494e-010   3.3405283e-012   7.3615154e-013   3.9769692e-009   3.8312648e-010   1.1047395e-012   1.9831765e-012   1.3319839e-013   6.4289747e-013   1.1965086e-011   2.7637994e-013   1.4113150e-012   7.0566420e-012   0.0000000e+000   1.8883915e-008   2.8361535e-014   1.0194435e-012   4.6859757e-013   3.3084322e-013   2.4603249e-008   2.2892094e-010   4.9303825e-009   7.2248383e-012   4.9764577e-011   1.7319586e-009   1.2499861e-008   1.6203586e-013 
 -5.7557585e+000   1.7624491e-008   8.6903712e-004   2.9190872e-003   1.9304170e-006   1.1743277e-006   7.4104184e-007   2.6332303e-008   8.1104386e-008   4.2804527e-008   8.6796058e-009   7.8422649e-009   2.3252026e-009   8.1110302e-009   5.3191026e-011   5.8364050e-010   5.4248571e-010   3.1422344e-012   6.9579824e-013   3.9045346e-009   3.8132351e-010   1.0857668e-012   1.9779737e-012   1.2697596e-013   6.1553896e-013   1.1685528e-011   2.6874735e-013   1.3822172e-012   6.9013020e-012   0.0000000e+000   1.8709008e-008   2.7655298e-014   1.0017875e-012   4.4899546e-013   3.2377971e-013   2.4557123e-008   2.1413053e-010   4.6788576e-009   7.0212965e-012   4.8956523e-011   1.7015529e-009   1.2867080e-008   1.6435598e-013 
 -5.6194723e+000   1.7095184e-008   8.6902457e-004   2.9190870e-003   1.9407595e-006   1.1787206e-006   7.4278202e-007   2.6456454e-008   8.0143215e-008   4.1394698e-008   8.2319431e-009   7.7496438e-009   2.3152872e-009   8.1654921e-009   5.3832855e-011   5.8937367e-010   5.3649337e-010   2.9401344e-012   6.5942961e-013   3.8171861e-009   3.7951907e-010   1.0506669e-012   1.9828677e-012   1.1963211e-013   5.8233890e-013   1.1287782e-011   2.5842966e-013   1.3395226e-012   6.6561278e-012   0.0000000e+000   1.8498475e-008   2.6870317e-014   9.7661721e-013   4.2510457e-013   3.1491022e-013   2.4501648e-008   1.9774994e-010   4.3946551e-009   6.8091067e-012   4.8443474e-011   1.6657951e-009   1.3334406e-008   1.6766802e-013 
 -5.5104433e+000   1.6689472e-008   8.6901083e-004   2.9190868e-003   1.9533849e-006   1.1840761e-006   7.4206668e-007   2.6427283e-008   7.9091354e-008   4.0245190e-008   7.8254285e-009   7.6573461e-009   2.3472778e-009   8.2851845e-009   5.4138527e-011   6.0188315e-010   5.4224607e-010   2.9339345e-012   6.8736330e-013   3.7467052e-009   3.7943678e-010   1.0214381e-012   1.9949215e-012   1.2030612e-013   5.8382388e-013   1.1138531e-011   2.5692310e-013   1.3278469e-012   6.4781399e-012   0.0000000e+000   1.8320394e-008   2.6953370e-014   9.6533637e-013   4.2588975e-013   3.1208490e-013   2.4436816e-008   1.8593806e-010   4.1821702e-009   6.6761670e-012   4.8748233e-011   1.6327199e-009   1.3728139e-008   1.7089350e-013 
 -5.4232201e+000   1.6344533e-008   8.6899976e-004   2.9190866e-003   1.9635842e-006   1.1884422e-006   7.4141194e-007   2.6399027e-008   7.8208263e-008   3.9308772e-008   7.5352872e-009   7.5844650e-009   2.3721398e-009   8.3615059e-009   5.4236034e-011   6.1083621e-010   5.4510839e-010   2.8989780e-012   7.1583501e-013   3.6925015e-009   3.8002104e-010   9.6334866e-013   1.9966898e-012   1.2014879e-013   5.8177410e-013   1.0964229e-011   2.5435951e-013   1.3116790e-012   6.3222165e-012   0.0000000e+000   1.8182417e-008   2.6824749e-014   9.5170596e-013   4.2417290e-013   3.0832152e-013   2.4392306e-008   1.7627972e-010   4.0219635e-009   6.5491657e-012   4.8631915e-011   1.6062288e-009   1.4046032e-008   1.7315198e-013 
 -5.3141912e+000   1.5931166e-008   8.6898981e-004   2.9190865e-003   1.9718114e-006   1.1920623e-006   7.4261601e-007   2.6489972e-008   7.7333676e-008   3.8198872e-008   7.2474813e-009   7.5117992e-009   2.3597304e-009   8.3604312e-009   5.4619084e-011   6.1080001e-010   5.3687741e-010   2.7404849e-012   6.7777911e-013   3.6282673e-009   3.7936967e-010   9.4754912e-013   1.9947385e-012   1.1364002e-013   5.5297311e-013   1.0708625e-011   2.4649573e-013   1.2838408e-012   6.2143964e-012   0.0000000e+000   1.8023867e-008   2.6272771e-014   9.4158604e-013   4.0355238e-013   3.0290384e-013   2.4363666e-008   1.6497236e-010   3.8391809e-009   6.3671718e-012   4.7797358e-011   1.5786299e-009   1.4434311e-008   1.7530559e-013 
 -5.1779050e+000   1.5474404e-008   8.6897776e-004   2.9190862e-003   1.9817884e-006   1.1963987e-006   7.4401195e-007   2.6600372e-008   7.6261308e-008   3.6859742e-008   6.8983901e-009   7.4228698e-009   2.3510538e-009   8.4116683e-009   5.5284755e-011   6.1622810e-010   5.3047034e-010   2.5828910e-012   6.4555617e-013   3.5487193e-009   3.7787562e-010   9.4048819e-013   2.0033697e-012   1.0693189e-013   5.2282651e-013   1.0417210e-011   2.3774603e-013   1.2515684e-012   6.0939168e-012   0.0000000e+000   1.7830198e-008   2.5771439e-014   9.3199349e-013   3.8190075e-013   2.9730642e-013   2.4326427e-008   1.5246466e-010   3.6334939e-009   6.1695089e-012   4.7200556e-011   1.5462002e-009   1.4925068e-008   1.7833435e-013 
 -5.0688760e+000   1.5108807e-008   8.6896443e-004   2.9190860e-003   1.9941457e-006   1.2017174e-006   7.4296250e-007   2.6554790e-008   7.5132440e-008   3.5765577e-008   6.5818174e-009   7.3374668e-009   2.3789281e-009   8.5184778e-009   5.5615531e-011   6.2681488e-010   5.3544008e-010   2.5802495e-012   6.7667808e-013   3.4851441e-009   3.7759835e-010   9.3068165e-013   2.0137846e-012   1.0727246e-013   5.2314977e-013   1.0311153e-011   2.3650109e-013   1.2436731e-012   5.9826152e-012   0.0000000e+000   1.7667126e-008   2.5867218e-014   9.2396092e-013   3.8190847e-013   2.9518409e-013   2.4275697e-008   1.4322533e-010   3.4797886e-009   6.0386170e-012   4.7378432e-011   1.5157111e-009   1.5332954e-008   1.8133025e-013 
 -4.9816528e+000   1.4810037e-008   8.6895354e-004   2.9190859e-003   2.0043586e-006   1.2061103e-006   7.4193035e-007   2.6509401e-008   7.4186727e-008   3.4868821e-008   6.3613102e-009   7.2730824e-009   2.3957862e-009   8.5850452e-009   5.5677860e-011   6.3370636e-010   5.3702350e-010   2.5604126e-012   7.0995828e-013   3.4361719e-009   3.7703738e-010   9.1978736e-013   2.0133786e-012   1.0669397e-013   5.1998739e-013   1.0212545e-011   2.3491450e-013   1.2359035e-012   5.8894673e-012   0.0000000e+000   1.7539887e-008   2.5852802e-014   9.1745278e-013   3.7952573e-013   2.9305750e-013   2.4243263e-008   1.3588401e-010   3.3636480e-009   5.9141320e-012   4.7073284e-011   1.4914579e-009   1.5659465e-008   1.8325048e-013 
 -4.8726239e+000   1.4465363e-008   8.6894388e-004   2.9190857e-003   2.0124833e-006   1.2097218e-006   7.4277539e-007   2.6586950e-008   7.3234690e-008   3.3824286e-008   6.1388910e-009   7.2059617e-009   2.3804430e-009   8.5760863e-009   5.6106975e-011   6.3216405e-010   5.2856031e-010   2.4201174e-012   6.7533675e-013   3.3786946e-009   3.7575961e-010   9.0023426e-013   2.0130632e-012   1.0135786e-013   4.9585305e-013   9.9379551e-012   2.2735007e-013   1.2051934e-012   5.7546681e-012   0.0000000e+000   1.7393089e-008   2.5203253e-014   9.0091720e-013   3.6216871e-013   2.8661036e-013   2.4224792e-008   1.2730622e-010   3.2313995e-009   5.7479887e-012   4.6215400e-011   1.4658764e-009   1.6055313e-008   1.8510519e-013 
 -4.7363377e+000   1.4088057e-008   8.6893217e-004   2.9190855e-003   2.0223092e-006   1.2140561e-006   7.4375540e-007   2.6680587e-008   7.2067206e-008   3.2567478e-008   5.8711597e-009   7.1213625e-009   2.3708270e-009   8.6180518e-009   5.6829359e-011   6.3599457e-010   5.2147141e-010   2.2795665e-012   6.4927626e-013   3.3090206e-009   3.7396119e-010   8.7733680e-013   2.0226788e-012   9.5948565e-014   4.7105984e-013   9.6257815e-012   2.1913396e-013   1.1702116e-012   5.5798731e-012   0.0000000e+000   1.7215777e-008   2.4560998e-014   8.8335470e-013   3.4428301e-013   2.7972585e-013   2.4199486e-008   1.1775087e-010   3.0823059e-009   5.5623790e-012   4.5506396e-011   1.4356695e-009   1.6549895e-008   1.8808847e-013 
 -4.6273087e+000   1.3772651e-008   8.6891910e-004   2.9190853e-003   2.0346761e-006   1.2193806e-006   7.4224181e-007   2.6615018e-008   7.0881245e-008   3.1542107e-008   5.6279826e-009   7.0408667e-009   2.3975604e-009   8.7164067e-009   5.7239413e-011   6.4466332e-010   5.2520805e-010   2.2698657e-012   6.8445316e-013   3.2533441e-009   3.7349473e-010   8.5650949e-013   2.0305060e-012   9.6484725e-014   4.7259517e-013   9.5396394e-012   2.1848444e-013   1.1642016e-012   5.4666205e-012   0.0000000e+000   1.7068819e-008   2.4601017e-014   8.7539668e-013   3.4520802e-013   2.7762048e-013   2.4161514e-008   1.1059123e-010   2.9701825e-009   5.4337628e-012   4.5513788e-011   1.4071819e-009   1.6957280e-008   1.9154649e-013 
 -4.5400855e+000   1.3513540e-008   8.6890853e-004   2.9190851e-003   2.0447258e-006   1.2237288e-006   7.4092445e-007   2.6557466e-008   6.9897606e-008   3.0718397e-008   5.4571634e-009   6.9742639e-009   2.4216582e-009   8.7822853e-009   5.7468880e-011   6.5063466e-010   5.2640169e-010   2.2368175e-012   7.1507386e-013   3.2094146e-009   3.7397997e-010   8.0445181e-013   2.0305670e-012   9.5600425e-014   4.6772178e-013   9.3735898e-012   2.1556516e-013   1.1475538e-012   5.3326851e-012   0.0000000e+000   1.6952771e-008   2.4453021e-014   8.6210871e-013   3.4154239e-013   2.7405045e-013   2.4137782e-008   1.0482421e-010   2.8851353e-009   5.3192379e-012   4.5190294e-011   1.3843367e-009   1.7281893e-008   1.9385968e-013 
 -4.4310566e+000   1.3209977e-008   8.6889914e-004   2.9190849e-003   2.0527885e-006   1.2273149e-006   7.4139709e-007   2.6622364e-008   6.8891765e-008   2.9760272e-008   5.2866165e-009   6.9029806e-009   2.4163625e-009   8.7707156e-009   5.7996291e-011   6.4843591e-010   5.1715914e-010   2.1169729e-012   6.8071409e-013   3.1575335e-009   3.7413605e-010   7.7848297e-013   2.0329357e-012   9.0956260e-014   4.4658207e-013   9.1271264e-012   2.0874657e-013   1.1194456e-012   5.2165399e-012   0.0000000e+000   1.6817370e-008   2.3876136e-014   8.4894269e-013   3.2632204e-013   2.6844614e-013   2.4126050e-008   9.8413858e-011   2.7879058e-009   5.1680901e-012   4.4266517e-011   1.3605949e-009   1.7673575e-008   1.9611194e-013 
 -4.2947704e+000   1.2897514e-008   8.6888781e-004   2.9190847e-003   2.0624708e-006   1.2315861e-006   7.4195426e-007   2.6701785e-008   6.7668488e-008   2.8618885e-008   5.0781052e-009   6.8171094e-009   2.4136989e-009   8.8231229e-009   5.8933596e-011   6.5217714e-010   5.0939264e-010   2.0083495e-012   6.5247783e-013   3.0940347e-009   3.7336594e-010   7.7240896e-013   2.0468373e-012   8.6455269e-014   4.2612979e-013   8.9063836e-012   2.0238425e-013   1.0943887e-012   5.1153224e-012   0.0000000e+000   1.6652091e-008   2.3451018e-014   8.4108800e-013   3.1160355e-013   2.6399600e-013   2.4109911e-008   9.1306899e-011   2.6776327e-009   4.9986975e-012   4.3509512e-011   1.3323977e-009   1.8165534e-008   2.0026231e-013 
 -4.1857414e+000   1.2630522e-008   8.6887467e-004   2.9190845e-003   2.0752660e-006   1.2370775e-006   7.3980440e-007   2.6607551e-008   6.6418523e-008   2.7670267e-008   4.8945551e-009   6.7410251e-009   2.4398377e-009   8.8937826e-009   5.9141537e-011   6.5585493e-010   5.1134975e-010   2.0014857e-012   6.8715199e-013   3.0440795e-009   3.7330688e-010   7.7212608e-013   2.0460210e-012   8.6936783e-014   4.2777676e-013   8.8803397e-012   2.0247055e-013   1.0947191e-012   5.0768709e-012   0.0000000e+000   1.6517222e-008   2.3526567e-014   8.3861392e-013   3.1267150e-013   2.6285830e-013   2.4082621e-008   8.5830179e-011   2.5932300e-009   4.8725966e-012   4.3158237e-011   1.3055171e-009   1.8564674e-008   2.0294896e-013 
 -4.0494552e+000   1.2314276e-008   8.6886331e-004   2.9190843e-003   2.0851376e-006   1.2414828e-006   7.4007115e-007   2.6674441e-008   6.5131572e-008   2.6574983e-008   4.7219797e-009   6.6638836e-009   2.4290149e-009   8.9018083e-009   5.9847646e-011   6.5484343e-010   5.0074799e-010   1.8951576e-012   6.5259544e-013   2.9865995e-009   3.7157257e-010   7.6789567e-013   2.0536744e-012   8.3032956e-014   4.1007847e-013   8.6831854e-012   1.9694899e-013   1.0728235e-012   4.9808337e-012   0.0000000e+000   1.6361328e-008   2.3021026e-014   8.2904463e-013   2.9993870e-013   2.5801489e-013   2.4077577e-008   7.9697626e-011   2.4975275e-009   4.7034915e-012   4.2017991e-011   1.2779221e-009   1.9045304e-008   2.0602956e-013 
 -3.9404263e+000   1.2066963e-008   8.6885047e-004   2.9190841e-003   2.0976721e-006   1.2468792e-006   7.3780725e-007   2.6573829e-008   6.3881160e-008   2.5694756e-008   4.5602314e-009   6.5914017e-009   2.4515267e-009   9.0040440e-009   6.0362152e-011   6.6248363e-010   5.0252250e-010   1.8843123e-012   6.7925622e-013   2.9405449e-009   3.7071680e-010   7.5524882e-013   2.0581942e-012   8.3479805e-014   4.1143323e-013   8.6083184e-012   1.9634621e-013   1.0668021e-012   4.8895800e-012   0.0000000e+000   1.6233004e-008   2.3022687e-014   8.2331161e-013   3.0076923e-013   2.5623367e-013   2.4052675e-008   7.4913022e-011   2.4242875e-009   4.5838788e-012   4.1723032e-011   1.2521127e-009   1.9443910e-008   2.0995396e-013 
 -3.8041400e+000   1.1752621e-008   8.6883917e-004   2.9190839e-003   2.1076309e-006   1.2513446e-006   7.3777291e-007   2.6625204e-008   6.2571291e-008   2.4666963e-008   4.4109802e-009   6.5178065e-009   2.4382057e-009   9.0000759e-009   6.1016577e-011   6.6022534e-010   4.9124766e-010   1.7832349e-012   6.4361090e-013   2.8873593e-009   3.6854185e-010   7.4532743e-013   2.0660373e-012   7.9818876e-014   3.9475675e-013   8.4005746e-012   1.9086543e-013   1.0435932e-012   4.7770062e-012   0.0000000e+000   1.6084599e-008   2.2495063e-014   8.1120944e-013   2.8875976e-013   2.5112080e-013   2.4049978e-008   6.9682407e-011   2.3407968e-009   4.4248256e-012   4.0492460e-011   1.2257791e-009   1.9921381e-008   2.1270895e-013 
 -3.6661214e+000   1.1479852e-008   8.6882623e-004   2.9190836e-003   2.1196039e-006   1.2566063e-006   7.3656634e-007   2.6603675e-008   6.1165324e-008   2.3682565e-008   4.2469557e-009   6.4370132e-009   2.4420747e-009   9.1049789e-009   6.2040970e-011   6.6929826e-010   4.8749946e-010   1.7319880e-012   6.3848627e-013   2.8343384e-009   3.6657872e-010   7.2807692e-013   2.0843462e-012   7.8023609e-014   3.8590297e-013   8.2090636e-012   1.8683187e-013   1.0224136e-012   4.6416876e-012   0.0000000e+000   1.5932752e-008   2.2208458e-014   7.9930211e-013   2.8226726e-013   2.4717369e-013   2.4033215e-008   6.4705117e-011   2.2622347e-009   4.2833390e-012   3.9896467e-011   1.1975936e-009   2.0421065e-008   2.1785048e-013 
 -3.5557065e+000   1.1256924e-008   8.6881313e-004   2.9190835e-003   2.1325787e-006   1.2623004e-006   7.3382979e-007   2.6472646e-008   5.9847646e-008   2.2861428e-008   4.1219850e-009   6.3652368e-009   2.4679441e-009   9.1523191e-009   6.2168003e-011   6.7193576e-010   4.8685172e-010   1.7047704e-012   6.6545519e-013   2.7930899e-009   3.6696125e-010   6.8992124e-013   2.0800704e-012   7.8270208e-014   3.8625851e-013   8.1159949e-012   1.8576481e-013   1.0142279e-012   4.5521292e-012   0.0000000e+000   1.5813265e-008   2.2036228e-014   7.8754743e-013   2.8236706e-013   2.4387758e-013   2.4017307e-008   6.0723518e-011   2.2011842e-009   4.1667265e-012   3.9148177e-011   1.1730796e-009   2.0819001e-008   2.2005828e-013 
 -3.4177249e+000   1.0996230e-008   8.6880177e-004   2.9190832e-003   2.1427169e-006   1.2669111e-006   7.3341307e-007   2.6503777e-008   5.8479976e-008   2.1935883e-008   3.9968490e-009   6.2872716e-009   2.4652184e-009   9.1486775e-009   6.2803846e-011   6.7080936e-010   4.7526133e-010   1.6104934e-012   6.2816180e-013   2.7446574e-009   3.6693273e-010   6.6790501e-013   2.0894403e-012   7.4691765e-014   3.6977609e-013   7.8951499e-012   1.8001589e-013   9.8872996e-013   4.4358261e-012   0.0000000e+000   1.5674391e-008   2.1465651e-014   7.7259963e-013   2.7047278e-013   2.3822947e-013   2.4017706e-008   5.6439775e-011   2.1317465e-009   4.0227326e-012   3.7864978e-011   1.1480799e-009   2.1296231e-008   2.2227402e-013 
 -3.2798099e+000   1.0767987e-008   8.6878889e-004   2.9190830e-003   2.1547650e-006   1.2722891e-006   7.3182369e-007   2.6459477e-008   5.7029685e-008   2.1062942e-008   3.8608839e-009   6.2044482e-009   2.4795688e-009   9.2487739e-009   6.3801036e-011   6.8038763e-010   4.7192454e-010   1.5612099e-012   6.2589329e-013   2.6975869e-009   3.6641591e-010   6.4240781e-013   2.1077435e-012   7.3642013e-014   3.6434410e-013   7.7351927e-012   1.7698980e-013   9.7095432e-013   4.3137335e-012   0.0000000e+000   1.5536220e-008   2.1145305e-014   7.5988672e-013   2.6644193e-013   2.3409391e-013   2.4004436e-008   5.2354426e-011   2.0662757e-009   3.8959985e-012   3.7199169e-011   1.1212109e-009   2.1790411e-008   2.2718365e-013 
 -3.1694779e+000   1.0568607e-008   8.6877596e-004   2.9190828e-003   2.1676449e-006   1.2780230e-006   7.2885031e-007   2.6310535e-008   5.5700739e-008   2.0323154e-008   3.7607581e-009   6.1372711e-009   2.5034152e-009   9.2902238e-009   6.3941766e-011   6.8272881e-010   4.6967886e-010   1.5480845e-012   6.4892110e-013   2.6615290e-009   3.6614797e-010   6.2819216e-013   2.1058357e-012   7.4408636e-014   3.6741321e-013   7.7043976e-012   1.7731544e-013   9.7006716e-013   4.2592122e-012   0.0000000e+000   1.5427239e-008   2.1079869e-014   7.5473793e-013   2.6855236e-013   2.3236160e-013   2.3991952e-008   4.9354037e-011   2.0151836e-009   3.7877250e-012   3.6300878e-011   1.0990284e-009   2.2181666e-008   2.2882826e-013 
 -3.0315932e+000   1.0321051e-008   8.6876483e-004   2.9190826e-003   2.1777053e-006   1.2826468e-006   7.2813603e-007   2.6324968e-008   5.4318927e-008   1.9496237e-008   3.6592349e-009   6.0678955e-009   2.4939715e-009   9.2761651e-009   6.4549000e-011   6.8040088e-010   4.5750837e-010   1.4715724e-012   6.1181368e-013   2.6189437e-009   3.6488606e-010   6.2451265e-013   2.1169237e-012   7.1379347e-014   3.5358347e-013   7.5421700e-012   1.7276328e-013   9.5116089e-013   4.1872893e-012   0.0000000e+000   1.5300430e-008   2.0676389e-014   7.4830049e-013   2.5859563e-013   2.2870840e-013   2.3996789e-008   4.6059595e-011   1.9571788e-009   3.6568407e-012   3.4956052e-011   1.0764888e-009   2.2647851e-008   2.3030656e-013 
 -2.8937630e+000   1.0103427e-008   8.6875201e-004   2.9190824e-003   2.1899042e-006   1.2881272e-006   7.2613869e-007   2.6256939e-008   5.2850168e-008   1.8710051e-008   3.5476745e-009   5.9952925e-009   2.5016792e-009   9.3518375e-009   6.5424862e-011   6.8649680e-010   4.5318593e-010   1.4354200e-012   6.0933650e-013   2.5771604e-009   3.6358108e-010   6.2111995e-013   2.1332275e-012   6.9972072e-014   3.4671734e-013   7.4225734e-012   1.6989157e-013   9.3747962e-013   4.1233296e-012   0.0000000e+000   1.5173235e-008   2.0490793e-014   7.4345418e-013   2.5357679e-013   2.2619348e-013   2.3989406e-008   4.2859962e-011   1.9021869e-009   3.5397517e-012   3.4123554e-011   1.0522382e-009   2.3124105e-008   2.3421195e-013 
 -2.7834989e+000   9.9058186e-009   8.6873926e-004   2.9190822e-003   2.2028113e-006   1.2938327e-006   7.2284537e-007   2.6093373e-008   5.1531945e-008   1.8047070e-008   3.4630999e-009   5.9358294e-009   2.5212971e-009   9.3967713e-009   6.5577708e-011   6.8881033e-010   4.5042572e-010   1.4205234e-012   6.3043625e-013   2.5450937e-009   3.6312486e-010   6.1048521e-013   2.1318698e-012   7.0709856e-014   3.4972008e-013   7.4043723e-012   1.7033827e-013   9.3771244e-013   4.0821911e-012   0.0000000e+000   1.5073810e-008   2.0414451e-014   7.3887784e-013   2.5565546e-013   2.2457971e-013   2.3980859e-008   4.0388227e-011   1.8592063e-009   3.4396222e-012   3.3232720e-011   1.0320399e-009   2.3502575e-008   2.3584802e-013 
 -2.6457000e+000   9.6720345e-009   8.6872830e-004   2.9190820e-003   2.2129236e-006   1.2984415e-006   7.2176733e-007   2.6092620e-008   5.0146034e-008   1.7317366e-008   3.3761245e-009   5.8732249e-009   2.5089601e-009   9.3932298e-009   6.6140673e-011   6.8727493e-010   4.3885346e-010   1.3559596e-012   5.9468721e-013   2.5068779e-009   3.6127019e-010   6.0430323e-013   2.1432781e-012   6.7721739e-014   3.3590725e-013   7.2138611e-012   1.6537626e-013   9.1507111e-013   3.9808559e-012   0.0000000e+000   1.4955403e-008   2.0048306e-014   7.3116600e-013   2.4568092e-013   2.2107444e-013   2.3989102e-008   3.7763217e-011   1.8101451e-009   3.3227911e-012   3.1944733e-011   1.0114144e-009   2.3957832e-008   2.3734847e-013 
 -2.5079435e+000   9.4761745e-009   8.6871550e-004   2.9190818e-003   2.2253358e-006   1.3040029e-006   7.1934458e-007   2.6002408e-008   4.8665973e-008   1.6612448e-008   3.2817581e-009   5.8080811e-009   2.5131865e-009   9.4638209e-009   6.6796468e-011   6.9303717e-010   4.3373054e-010   1.3188174e-012   5.9160168e-013   2.4689698e-009   3.5958681e-010   5.9512783e-013   2.1563312e-012   6.6191820e-014   3.2842870e-013   7.0662384e-012   1.6202296e-013   8.9773449e-013   3.8934410e-012   0.0000000e+000   1.4836716e-008   1.9805999e-014   7.2334988e-013   2.4021829e-013   2.1809417e-013   2.3987504e-008   3.5213509e-011   1.7633258e-009   3.2148385e-012   3.1015900e-011   9.8941552e-010   2.4425148e-008   2.4057854e-013 
 -2.3702020e+000   9.2628869e-009   8.6870243e-004   2.9190816e-003   2.2381664e-006   1.3097564e-006   7.1662761e-007   2.5893722e-008   4.7169296e-008   1.5907580e-008   3.1994571e-009   5.7411988e-009   2.5226239e-009   9.4917828e-009   6.7079631e-011   6.9494301e-010   4.2541438e-010   1.2730910e-012   5.8704536e-013   2.4328103e-009   3.5900544e-010   5.7274614e-013   2.1635614e-012   6.5082306e-014   3.2284650e-013   6.9346915e-012   1.5925720e-013   8.8288226e-013   3.8118182e-012   0.0000000e+000   1.4722140e-008   1.9479407e-014   7.1256741e-013   2.3610740e-013   2.1430114e-013   2.3990606e-008   3.2797678e-011   1.7190504e-009   3.1029306e-012   2.9786150e-011   9.6896762e-010   2.4888205e-008   2.4198099e-013 
 -2.2324952e+000   9.0790383e-009   8.6868973e-004   2.9190813e-003   2.2505803e-006   1.3153302e-006   7.1400625e-007   2.5792322e-008   4.5689735e-008   1.5253425e-008   3.1169023e-009   5.6734673e-009   2.5331344e-009   9.5504406e-009   6.7686996e-011   7.0090055e-010   4.1899398e-010   1.2348714e-012   5.7974784e-013   2.3976956e-009   3.5852468e-010   5.5408476e-013   2.1771312e-012   6.3779121e-014   3.1633045e-013   6.7743953e-012   1.5594214e-013   8.6407932e-013   3.7030578e-012   0.0000000e+000   1.4609245e-008   1.9166158e-014   7.0045659e-013   2.3132027e-013   2.1055770e-013   2.3991255e-008   3.0578509e-011   1.6770249e-009   3.0000486e-012   2.8788578e-011   9.4871021e-010   2.5356723e-008   2.4447964e-013 
 -2.0948083e+000   8.8903655e-009   8.6867687e-004   2.9190811e-003   2.2632844e-006   1.3210223e-006   7.1114152e-007   2.5676059e-008   4.4207606e-008   1.4612386e-008   3.0420173e-009   5.6082513e-009   2.5422105e-009   9.5920265e-009   6.8056026e-011   7.0492288e-010   4.1119750e-010   1.2011540e-012   5.7284687e-013   2.3645133e-009   3.5794782e-010   5.4106150e-013   2.1863530e-012   6.2923456e-014   3.1193863e-013   6.6624368e-012   1.5362919e-013   8.5126684e-013   3.6316920e-012   0.0000000e+000   1.4499356e-008   1.8915401e-014   6.9253616e-013   2.2807529e-013   2.0769462e-013   2.3994436e-008   2.8581462e-011   1.6372716e-009   2.8970799e-012   2.7659764e-011   9.2951877e-010   2.5824348e-008   2.4587103e-013 
 -1.9571442e+000   8.7104289e-009   8.6866404e-004   2.9190809e-003   2.2760674e-006   1.3267101e-006   7.0812184e-007   2.5554009e-008   4.2730757e-008   1.4002943e-008   2.9690755e-009   5.5456758e-009   2.5488740e-009   9.6380853e-009   6.8463607e-011   7.0936024e-010   4.0399391e-010   1.1706335e-012   5.6617452e-013   2.3324608e-009   3.5692352e-010   5.3058874e-013   2.1961434e-012   6.1835799e-014   3.0653510e-013   6.5411663e-012   1.5101401e-013   8.3703422e-013   3.5562569e-012   0.0000000e+000   1.4391197e-008   1.8680313e-014   6.8477968e-013   2.2411162e-013   2.0496093e-013   2.3996654e-008   2.6733324e-011   1.5994782e-009   2.7989733e-012   2.6598034e-011   9.1080346e-010   2.6291343e-008   2.4738612e-013 
 -1.8194993e+000   8.5483533e-009   8.6865115e-004   2.9190807e-003   2.2890449e-006   1.3324433e-006   7.0488395e-007   2.5419872e-008   4.1265586e-008   1.3411098e-008   2.9010124e-009   5.4845593e-009   2.5559205e-009   9.6838003e-009   6.8846459e-011   7.1312031e-010   3.9603726e-010   1.1415260e-012   5.6009223e-013   2.3016667e-009   3.5606063e-010   5.2171380e-013   2.2043480e-012   6.0856810e-014   3.0161192e-013   6.4270410e-012   1.4855880e-013   8.2360832e-013   3.4859831e-012   0.0000000e+000   1.4285003e-008   1.8450989e-014   6.7757762e-013   2.2049225e-013   2.0232696e-013   2.4000260e-008   2.5020979e-011   1.5637104e-009   2.7019246e-012   2.5499649e-011   8.9305271e-010   2.6757200e-008   2.4889684e-013 
 -1.6818691e+000   8.3597841e-009   8.6863814e-004   2.9190805e-003   2.3023527e-006   1.3382377e-006   7.0135018e-007   2.5272755e-008   3.9811259e-008   1.2838176e-008   2.8360108e-009   5.4280308e-009   2.5578376e-009   9.7293449e-009   6.9156021e-011   7.1630243e-010   3.8791279e-010   1.1166559e-012   5.5425843e-013   2.2721891e-009   3.5435555e-010   5.1783783e-013   2.2107047e-012   6.0065471e-014   2.9775822e-013   6.3434641e-012   1.4679875e-013   8.1409884e-013   3.4276380e-012   0.0000000e+000   1.4181136e-008   1.8247711e-014   6.7116392e-013   2.1767407e-013   2.0002510e-013   2.4003191e-008   2.3482659e-011   1.5297093e-009   2.6070817e-012   2.4401819e-011   8.7602475e-010   2.7221720e-008   2.5027282e-013 
 -1.5442519e+000   8.2041247e-009   8.6862507e-004   2.9190803e-003   2.3159319e-006   1.3440470e-006   6.9754046e-007   2.5112734e-008   3.8392286e-008   1.2273703e-008   2.7760124e-009   5.3712294e-009   2.5609991e-009   9.7774526e-009   6.9347474e-011   7.1950379e-010   3.7684352e-010   1.0870430e-012   5.3999765e-013   2.2428176e-009   3.5276769e-010   5.0604127e-013   2.2087627e-012   5.8744463e-014   2.9130628e-013   6.2108710e-012   1.4381537e-013   7.9815184e-013   3.3489129e-012   0.0000000e+000   1.4078022e-008   1.8023714e-014   6.6306068e-013   2.1295973e-013   1.9732932e-013   2.4003597e-008   2.2060100e-011   1.4974948e-009   2.5058759e-012   2.3125544e-011   8.6012651e-010   2.7685400e-008   2.5168180e-013 
 -1.4066458e+000   8.0577018e-009   8.6861197e-004   2.9190800e-003   2.3296700e-006   1.3498822e-006   6.9352854e-007   2.4944470e-008   3.6970745e-008   1.1746569e-008   2.7128827e-009   5.3159015e-009   2.5636694e-009   9.8358804e-009   6.9659571e-011   7.2334248e-010   3.7188162e-010   1.0598233e-012   5.4347451e-013   2.2145790e-009   3.5142386e-010   4.9630234e-013   2.2175121e-012   5.7722989e-014   2.8622488e-013   6.1041535e-012   1.4138481e-013   7.8521093e-013   3.2883137e-012   0.0000000e+000   1.3976800e-008   1.7777871e-014   6.5572223e-013   2.0923598e-013   1.9465201e-013   2.4003199e-008   2.0643670e-011   1.4667115e-009   2.4233949e-012   2.2292317e-011   8.4393532e-010   2.8149361e-008   2.5346127e-013 
 -1.2690501e+000   7.9064684e-009   8.6859886e-004   2.9190798e-003   2.3435748e-006   1.3557215e-006   6.8932027e-007   2.4768008e-008   3.5572109e-008   1.1234821e-008   2.6563530e-009   5.2612663e-009   2.5667279e-009   9.8905729e-009   6.9878188e-011   7.2638531e-010   3.6382715e-010   1.0322095e-012   5.3901186e-013   2.1874699e-009   3.5018148e-010   4.8432969e-013   2.2188043e-012   5.7020305e-014   2.8263153e-013   6.0014847e-012   1.3933775e-013   7.7294783e-013   3.2204788e-012   0.0000000e+000   1.3877879e-008   1.7538495e-014   6.4778449e-013   2.0658254e-013   1.9201896e-013   2.4000506e-008   1.9363178e-011   1.4373590e-009   2.3363215e-012   2.1251343e-011   8.2877717e-010   2.8612945e-008   2.5529056e-013 
 -1.1314632e+000   7.7750474e-009   8.6858571e-004   2.9190796e-003   2.3576558e-006   1.3615695e-006   6.8491082e-007   2.4583039e-008   3.4190877e-008   1.0744585e-008   2.6028217e-009   5.2069180e-009   2.5711641e-009   9.9553315e-009   7.0023702e-011   7.3059727e-010   3.5611307e-010   1.0062050e-012   5.3621503e-013   2.1616909e-009   3.4910574e-010   4.7186528e-013   2.2180672e-012   5.6155303e-014   2.7816167e-013   5.8874998e-012   1.3688169e-013   7.5893855e-013   3.1538658e-012   0.0000000e+000   1.3780719e-008   1.7289838e-014   6.3990528e-013   2.0328323e-013   1.8930452e-013   2.3995189e-008   1.8163458e-011   1.4094037e-009   2.2527245e-012   2.0243578e-011   8.1407611e-010   2.9075914e-008   2.5697258e-013 
 -1.0000000e+000   7.6353593e-009   8.6857266e-004   2.9190794e-003   2.3718457e-006   1.3674131e-006   6.8019986e-007   2.4377090e-008   3.2863931e-008   1.0288651e-008   2.5532654e-009   5.1577396e-009   2.5748559e-009   1.0018756e-008   7.0128992e-011   7.3472829e-010   3.4943578e-010   9.8927566e-013   5.3949884e-013   2.1383213e-009   3.4803908e-010   4.6642567e-013   2.2152647e-012   5.5903866e-014   2.7664069e-013   5.8216900e-012   1.3566135e-013   7.5109830e-013   3.1102614e-012   0.0000000e+000   1.3689731e-008   1.7107022e-014   6.3435749e-013   2.0212496e-013   1.8730000e-013   2.3987247e-008   1.7097858e-011   1.3836310e-009   2.1742777e-012   1.9317751e-011   8.0019883e-010   2.9519423e-008   2.5873145e-013 
 -8.6242384e-001   7.5093549e-009   8.6856004e-004   2.9190792e-003   2.3854796e-006   1.3730324e-006   6.7583999e-007   2.4196512e-008   3.1546753e-008   9.8326093e-009   2.5054216e-009   5.1087532e-009   2.5717820e-009   1.0060684e-008   7.0270465e-011   7.3688307e-010   3.4052886e-010   9.6315124e-013   5.3088506e-013   2.1146139e-009   3.4665837e-010   4.5887746e-013   2.2142988e-012   5.4710780e-014   2.7080515e-013   5.7085651e-012   1.3297446e-013   7.3696794e-013   3.0517422e-012   0.0000000e+000   1.3596270e-008   1.6878078e-014   6.2771490e-013   1.9786672e-013   1.8485351e-013   2.3980051e-008   1.6068038e-011   1.3581240e-009   2.0938434e-012   1.8320578e-011   7.8678360e-010   2.9973950e-008   2.5974597e-013 
 -7.2485312e-001   7.3818973e-009   8.6854702e-004   2.9190790e-003   2.3997156e-006   1.3788818e-006   6.7105027e-007   2.3986938e-008   3.0232724e-008   9.3908660e-009   2.4581728e-009   5.0597872e-009   2.5727944e-009   1.0109182e-008   7.0401314e-011   7.4017019e-010   3.3279656e-010   9.4068021e-013   5.2949005e-013   2.0915210e-009   3.4544331e-010   4.5077326e-013   2.2116053e-012   5.3864230e-014   2.6654945e-013   5.6139726e-012   1.3081993e-013   7.2511195e-013   3.0008359e-012   0.0000000e+000   1.3504235e-008   1.6664958e-014   6.2142584e-013   1.9474357e-013   1.8253009e-013   2.3971558e-008   1.5090994e-011   1.3336487e-009   2.0156242e-012   1.7392080e-011   7.7356302e-010   3.0422490e-008   2.6078616e-013 
 -6.1090113e-001   7.2668873e-009   8.6853435e-004   2.9190788e-003   2.4140606e-006   1.3846814e-006   6.6557689e-007   2.3719982e-008   2.9088019e-008   9.0190126e-009   2.4187011e-009   5.0177514e-009   2.5858245e-009   1.0175519e-008   7.0369996e-011   7.4561786e-010   3.2869204e-010   9.3692769e-013   5.5158940e-013   2.0732125e-009   3.4473400e-010   4.4417620e-013   2.2031259e-012   5.4162008e-014   2.6750061e-013   5.5775763e-012   1.3043691e-013   7.2090425e-013   2.9679971e-012   0.0000000e+000   1.3428047e-008   1.6571643e-014   6.1721288e-013   1.9536180e-013   1.8125673e-013   2.3961961e-008   1.4312462e-011   1.3137288e-009   1.9495805e-012   1.6676562e-011   7.6224630e-010   3.0794553e-008   2.6138566e-013 
 -5.5197723e-001   7.2276548e-009   8.6852437e-004   2.9190787e-003   2.4260012e-006   1.3893635e-006   6.6014915e-007   2.3420990e-008   2.8373791e-008   8.8019435e-009   2.3933485e-009   4.9947490e-009   2.6153189e-009   1.0301614e-008   7.0112328e-011   7.6012324e-010   3.3389392e-010   9.6227725e-013   6.3700313e-013   2.0636647e-009   3.4471485e-010   4.4264526e-013   2.1867188e-012   5.6150468e-014   2.7620908e-013   5.6296305e-012   1.3271417e-013   7.2824952e-013   2.9663377e-012   0.0000000e+000   1.3388058e-008   1.6639964e-014   6.1608830e-013   2.0155309e-013   1.8139215e-013   2.3949095e-008   1.3893627e-011   1.3028968e-009   1.9184701e-012   1.6430326e-011   7.5536880e-010   3.0993171e-008   2.6172460e-013 
 -4.7929975e-001   9.3582204e-009   8.6851544e-004   2.9190786e-003   2.4363223e-006   1.3935018e-006   6.5594780e-007   2.3206294e-008   2.7621336e-008   8.5659377e-009   2.3701114e-009   4.9685370e-009   2.6204671e-009   1.0352052e-008   7.0382301e-011   7.6980512e-010   3.3237481e-010   9.6414162e-013   6.8240018e-013   2.0530764e-009   3.4416572e-010   4.3983160e-013   2.1815195e-012   5.7838211e-014   2.8379004e-013   5.7038704e-012   1.3502187e-013   7.3770826e-013   3.0199142e-012   0.0000000e+000   1.3341161e-008   1.6588022e-014   6.1509254e-013   2.0697388e-013   1.8090522e-013   2.3941063e-008   1.3407722e-011   1.2902017e-009   1.8759819e-012   1.5946529e-011   7.4801579e-010   3.1228588e-008   2.6208474e-013 
 -3.9522845e-001   5.6430639e-008   8.6850719e-004   2.9190785e-003   2.4455591e-006   1.3972614e-006   6.5258197e-007   2.3050138e-008   2.6838983e-008   8.3168498e-009   2.3487740e-009   4.9395426e-009   2.6135606e-009   1.0376528e-008   7.0759958e-011   7.7281714e-010   3.2655293e-010   9.5198972e-013   6.7967801e-013   2.0438102e-009   3.4356427e-010   4.5070411e-013   2.1839035e-012   6.1849624e-014   3.0374112e-013   6.8024434e-012   1.4752632e-013   8.3978773e-013   4.7830120e-012   0.0000000e+000   1.3294938e-008   1.6507942e-014   6.2572256e-013   2.2160963e-013   1.8062313e-013   2.3937413e-008   1.2887688e-011   1.2764748e-009   1.8289368e-012   1.5390293e-011   7.4055546e-010   3.1494472e-008   2.6265642e-013 
 -2.8038613e-001   1.8764292e-007   8.6849738e-004   2.9190783e-003   2.4563607e-006   1.4016030e-006   6.4891119e-007   2.2899894e-008   2.5866249e-008   7.9938469e-009   2.3267373e-009   4.9026246e-009   2.6070632e-009   1.0405764e-008   7.1198983e-011   7.8063949e-010   3.1643028e-010   9.4263395e-013   6.5316504e-013   2.0448101e-009   3.4286619e-010   5.0419941e-013   2.1894458e-012   8.0587876e-014   4.0577974e-013   1.7546316e-011   2.4646087e-013   1.7890106e-012   2.3523460e-011   0.0000000e+000   1.3273309e-008   1.7732774e-014   8.4092566e-013   2.9567549e-013   1.9251470e-013   2.3939368e-008   1.2259588e-011   1.2589945e-009   1.7659626e-012   1.4601189e-011   7.3156962e-010   3.1852419e-008   2.6256548e-013 
 -1.8326544e-001   3.4317599e-007   8.6848885e-004   2.9190782e-003   2.4650284e-006   1.4051591e-006   6.4605756e-007   2.2793024e-008   2.5131758e-008   7.7326097e-009   2.3538974e-009   4.9006081e-009   2.6849928e-009   1.0422488e-008   7.1615155e-011   8.0636180e-010   3.0800457e-010   1.7985594e-012   6.3013621e-013   2.2121443e-009   3.5081295e-010   1.6612157e-012   2.2738296e-012   7.4319174e-013   4.0329629e-012   3.2188331e-010   3.6794693e-012   3.2320262e-011   4.5537477e-010   0.0000000e+000   1.3903078e-008   1.1443768e-013   1.0335208e-011   2.8648801e-012   1.2114720e-012   2.4007659e-008   1.1817228e-011   1.2452309e-009   1.7166237e-012   1.4168376e-011   7.2487402e-010   3.2153959e-008   2.6233120e-013 
 -9.7381402e-002   5.5564749e-007   8.6847411e-004   2.9190780e-003   2.4731097e-006   1.4107989e-006   6.4544108e-007   2.2685777e-008   2.4530119e-008   7.5050832e-009   2.8233355e-009   5.8350960e-009   3.0851607e-009   1.0456267e-008   7.1925484e-011   8.3376945e-010   3.0239840e-010   6.9367756e-012   6.2105251e-013   3.4521729e-009   4.1336350e-010   2.0350065e-011   2.6490756e-012   2.5424832e-012   1.4010288e-011   1.5225728e-009   1.4241012e-011   1.3779288e-010   2.7408543e-009   0.0000000e+000   1.9730679e-008   5.6713183e-013   7.3948107e-011   1.1175270e-011   6.0428933e-012   2.4847872e-008   1.1845973e-011   1.2337755e-009   1.6788936e-012   1.4224600e-011   7.1977292e-010   3.2423719e-008   2.6209423e-013 
  8.4850090e-003   8.4861791e-007   8.6844485e-004   2.9190779e-003   2.4836621e-006   1.4218123e-006   6.4897706e-007   2.2543062e-008   2.3901970e-008   7.2274371e-009   4.1980096e-009   9.4557569e-009   3.3940519e-009   1.0498277e-008   7.2166545e-011   8.5145367e-010   2.9579162e-010   1.1781807e-011   6.1634182e-013   6.2421948e-009   4.8890804e-010   8.3442710e-011   3.0165039e-012   3.7768240e-012   2.0694397e-011   2.9068185e-009   2.1272693e-011   2.2324861e-010   7.5099954e-009   0.0000000e+000   3.4270341e-008   1.0279563e-012   2.1825844e-010   1.8889145e-011   1.1056746e-011   2.7435793e-008   1.4536234e-011   1.2221239e-009   1.6307340e-012   1.4520341e-011   7.1593912e-010   3.2759870e-008   2.6189271e-013 
  1.0198121e-001   1.1972605e-006   8.6841004e-004   2.9190777e-003   2.4940547e-006   1.4349040e-006   6.5540802e-007   2.2392474e-008   2.3461848e-008   6.9817306e-009   6.3910292e-009   1.4610432e-008   3.7580409e-009   1.0542010e-008   7.2411086e-011   8.6708321e-010   2.9303560e-010   1.7810382e-011   6.2509730e-013   9.7434235e-009   5.8336990e-010   1.6796585e-010   3.4124982e-012   5.8122957e-012   3.1045909e-011   3.8801004e-009   2.6996845e-011   2.7202699e-010   1.1493010e-008   0.0000000e+000   5.2957896e-008   1.3012357e-012   3.7295753e-010   3.0144318e-011   1.4758049e-011   3.1216587e-008   2.3646299e-011   1.2152132e-009   1.5934327e-012   1.7408209e-011   7.1525110e-010   3.3059538e-008   2.6212003e-013 
  2.0949485e-001   1.9504586e-006   8.6833614e-004   2.9190776e-003   2.5201607e-006   1.4645533e-006   6.7067279e-007   2.2118602e-008   2.3509782e-008   6.7345805e-009   1.4568404e-008   2.2445269e-008   4.8743201e-009   1.1188763e-008   7.4713212e-011   9.7510847e-010   3.2703307e-010   3.8518834e-011   8.1425888e-013   1.6082839e-008   7.1225358e-010   3.0679223e-010   6.9647149e-012   9.8934723e-012   5.0724033e-011   5.8736533e-009   3.9870894e-011   3.8801616e-010   1.8447088e-008   0.0000000e+000   7.8763953e-008   1.7957936e-012   6.6415218e-010   4.9533844e-011   1.9833418e-011   4.0807631e-008   8.9759466e-011   1.4200751e-009   2.2623575e-012   8.2494671e-011   7.6218626e-010   3.3415355e-008   2.6633834e-013 
  3.0644459e-001   3.0394306e-006   8.6800013e-004   2.9190774e-003   2.6677863e-006   1.6082877e-006   7.9763036e-007   2.6320423e-008   4.5633609e-008   3.1205266e-008   5.9911045e-008   3.4842400e-008   5.7218675e-009   1.1996240e-008   8.0856683e-011   1.0946858e-009   8.7218829e-010   6.0033551e-011   4.8167479e-012   2.9737926e-008   8.5182352e-010   4.5904208e-010   1.5195445e-011   2.1529975e-011   1.0157743e-010   7.2319279e-009   5.1638691e-011   4.1944568e-010   2.2576647e-008   0.0000000e+000   1.1454752e-007   1.8095130e-012   9.7015812e-010   1.0131354e-010   2.3851379e-011   7.2112962e-008   2.3770026e-009   8.0985126e-009   2.5474562e-011   1.2847585e-009   1.7962256e-009   3.3854342e-008   2.8110310e-013 
  4.0500563e-001   3.8800036e-006   8.6771476e-004   2.9190772e-003   2.7869287e-006   1.7240117e-006   9.1856525e-007   3.2251550e-008   9.4999733e-008   7.5610302e-008   1.4045569e-007   4.7503346e-008   6.1492488e-009   1.1481193e-008   6.5615777e-011   1.0669141e-009   1.1522043e-009   7.3983918e-011   4.9370907e-012   4.4514048e-008   1.0041668e-009   6.8932707e-010   1.9126926e-011   4.8414131e-011   2.2833273e-010   9.0956012e-009   8.0993008e-011   4.8609053e-010   2.6085092e-008   0.0000000e+000   1.4632958e-007   2.2125099e-012   1.7079981e-009   2.1229678e-010   3.7440295e-011   1.1805901e-007   6.9368213e-009   2.0539756e-008   3.9790712e-011   2.4130905e-009   4.0432609e-009   3.4284266e-008   2.3436028e-013 
  5.0550748e-001   4.8544069e-006   8.6731294e-004   2.9190770e-003   2.9690151e-006   1.8931366e-006   1.0839000e-006   3.9446439e-008   1.5581571e-007   1.2189744e-007   2.4844111e-007   5.6379189e-008   7.1126312e-009   1.1458016e-008   6.1219334e-011   1.1246759e-009   1.4387376e-009   9.0549668e-011   7.3092441e-012   6.2783618e-008   1.1790509e-009   9.7543433e-010   3.0545735e-011   4.1806292e-011   1.8378039e-010   8.9078552e-009   5.9401572e-011   4.4184758e-010   2.9039831e-008   0.0000000e+000   1.7285244e-007   2.0172325e-012   1.8060674e-009   2.0302147e-010   3.3303191e-011   1.7793463e-007   1.3437354e-008   3.8040411e-008   5.2510222e-011   3.8704198e-009   7.0433719e-009   3.4792084e-008   2.0376053e-013 
  6.0457224e-001   6.0211941e-006   8.6663762e-004   2.9190767e-003   3.3141098e-006   2.1757811e-006   1.3445543e-006   5.0605616e-008   2.2503310e-007   1.7088534e-007   3.6499645e-007   6.3137688e-008   8.3269205e-009   1.1714276e-008   6.9950957e-011   1.0954129e-009   1.7014843e-009   1.1881485e-010   7.0820081e-012   8.3404864e-008   1.4970768e-009   1.3405751e-009   3.9287515e-011   5.2370984e-011   2.3444277e-010   1.0863806e-008   8.1739492e-011   5.4463412e-010   3.3409059e-008   0.0000000e+000   1.9195925e-007   2.2120461e-012   2.3452987e-009   2.5547866e-010   4.0836610e-011   2.3782382e-007   2.1825777e-008   6.4899106e-008   6.4315578e-011   4.3668301e-009   1.0861709e-008   3.5350368e-008   2.0845811e-013 
  7.0371104e-001   7.2376048e-006   8.6612226e-004   2.9190765e-003   3.5723011e-006   2.3789592e-006   1.5224419e-006   5.7700270e-008   2.7193296e-007   1.9242759e-007   4.5003278e-007   7.8755131e-008   9.3805169e-009   1.1833589e-008   7.7523389e-011   1.0540772e-009   1.6661903e-009   1.7707907e-010   6.2299027e-012   1.1054781e-007   2.2204326e-009   2.0788722e-009   4.1307135e-011   8.4362563e-011   4.0927819e-010   1.8396134e-008   1.7711170e-010   1.0617612e-009   4.4504031e-008   0.0000000e+000   2.4426443e-007   3.1388711e-012   3.3874445e-009   3.8645797e-010   5.5141986e-011   2.8648190e-007   2.6992965e-008   8.3655157e-008   6.0834600e-011   3.8166088e-009   1.3442314e-008   3.5876932e-008   2.1556570e-013 
  8.0281974e-001   7.4203843e-006   8.6551449e-004   2.9190763e-003   3.8184228e-006   2.6097195e-006   1.7380851e-006   6.4346978e-008   3.2031136e-007   2.0719003e-007   5.4093016e-007   1.1735953e-007   1.2359059e-008   1.2188543e-008   8.0680670e-011   1.1557227e-009   1.8949740e-009   2.8183717e-010   6.5679739e-012   1.5956787e-007   2.7832303e-009   2.8803885e-009   5.9427098e-011   1.6620802e-010   8.2952269e-010   3.1492666e-008   3.6005749e-010   2.0169585e-009   6.5502124e-008   0.0000000e+000   3.8911864e-007   7.4540500e-012   6.3388543e-009   7.0133718e-010   1.2092013e-010   3.5506216e-007   3.2598549e-008   1.0119599e-007   6.5328704e-011   4.0329310e-009   1.6286683e-008   3.6476278e-008   2.1473140e-013 
  9.0186049e-001   8.0349365e-006   8.6471869e-004   2.9190760e-003   4.1089003e-006   2.9167216e-006   2.0574206e-006   7.3208108e-008   3.8710942e-007   2.2426336e-007   6.7761922e-007   1.8093594e-007   1.5096606e-008   1.2649671e-008   8.7151605e-011   1.2838376e-009   2.3368100e-009   3.2895271e-010   7.7216439e-012   2.1666233e-007   3.0748078e-009   3.0337494e-009   8.1660287e-011   2.1281274e-010   1.0343979e-009   3.1653709e-008   3.7410753e-010   2.0786414e-009   7.3068050e-008   0.0000000e+000   5.9497679e-007   9.5122567e-012   8.7451151e-009   9.0000700e-010   1.7759344e-010   4.6038139e-007   4.0509988e-008   1.2632501e-007   8.1456987e-011   4.6432335e-009   2.0377591e-008   3.7118258e-008   2.1207072e-013 
  1.0009607e+000   8.7213913e-006   8.6378298e-004   2.9190757e-003   4.4694390e-006   3.2876703e-006   2.4484173e-006   8.4654436e-008   4.7790093e-007   2.4660231e-007   8.5776384e-007   2.3914827e-007   1.8061770e-008   1.3274114e-008   9.5448082e-011   1.4269706e-009   2.6781419e-009   3.9337352e-010   7.5044079e-012   2.6989167e-007   3.6006866e-009   3.4809111e-009   1.0614231e-010   2.1769281e-010   1.0231684e-009   3.2572880e-008   3.7946885e-010   2.2598316e-009   8.2677160e-008   0.0000000e+000   7.8022012e-007   1.1498549e-011   9.1574234e-009   9.0326533e-010   1.9962405e-010   5.8619767e-007   5.1449081e-008   1.6458752e-007   9.9387760e-011   5.5150875e-009   2.5907142e-008   3.7736372e-008   2.1591796e-013 
  1.1000318e+000   1.0023549e-005   8.6260993e-004   2.9190755e-003   4.9273901e-006   3.7618323e-006   2.9674627e-006   1.0001219e-007   6.0078273e-007   2.7578026e-007   1.0586750e-006   2.8979575e-007   2.2654151e-008   1.3923777e-008   1.0887765e-010   1.5934985e-009   3.2795125e-009   5.0729019e-010   9.3669287e-012   3.2971870e-007   4.4220679e-009   4.0029646e-009   1.4462430e-010   2.5277619e-010   1.1805720e-009   3.7709589e-008   4.5731747e-010   2.7782905e-009   9.5211364e-008   0.0000000e+000   9.7345738e-007   1.5027537e-011   1.0392843e-008   1.0260952e-009   2.4537780e-010   7.1967961e-007   6.5905593e-008   2.2078867e-007   1.2823870e-010   6.3547787e-009   3.3222223e-008   3.8331486e-008   2.2811848e-013 
  1.2081731e+000   1.1687034e-005   8.6092926e-004   2.9190752e-003   5.6037630e-006   4.4468774e-006   3.7419627e-006   1.2346133e-007   7.7284714e-007   3.2192043e-007   1.2839615e-006   3.4490012e-007   2.7420980e-008   1.5564708e-008   1.3539530e-010   1.7776738e-009   4.4892575e-009   6.1613201e-010   1.4186655e-011   3.9988861e-007   5.4366560e-009   4.6554616e-009   1.8929521e-010   2.8470140e-010   1.3334279e-009   4.2939642e-008   5.2807982e-010   3.1225611e-009   1.0808053e-007   0.0000000e+000   1.1946140e-006   1.7827790e-011   1.2501316e-008   1.1294325e-009   2.8080747e-010   8.6744177e-007   8.4039601e-008   3.0255438e-007   1.6929460e-010   7.3155272e-009   4.3840611e-008   3.9040912e-008   2.5699148e-013 
  1.3073389e+000   1.3469017e-005   8.5893790e-004   2.9190749e-003   6.4747929e-006   5.2560209e-006   4.6149706e-006   1.5041531e-007   9.5947700e-007   3.7693727e-007   1.5076087e-006   4.0258558e-007   3.2851140e-008   1.8704793e-008   1.7019058e-010   2.0253844e-009   5.4736130e-009   7.3989384e-010   1.5513703e-011   4.6934616e-007   6.5107937e-009   5.1059566e-009   2.2699594e-010   3.4764122e-010   1.6470479e-009   5.0391261e-008   6.5223142e-010   3.6340331e-009   1.1613619e-007   0.0000000e+000   1.4125152e-006   2.1305952e-011   1.5493746e-008   1.3566224e-009   3.3056606e-010   1.0118049e-006   1.0139112e-007   3.8846823e-007   2.0437142e-010   8.2683770e-009   5.4827943e-008   3.9888081e-008   3.0855558e-013 
  1.4065533e+000   1.4670792e-005   8.5651429e-004   2.9190744e-003   7.5916270e-006   6.2433632e-006   5.6593723e-006   1.8408040e-007   1.1817184e-006   4.5399279e-007   1.7622998e-006   4.6352311e-007   3.8092019e-008   2.2668686e-008   2.0323269e-010   2.2832220e-009   7.1600896e-009   8.5732867e-010   1.9931134e-011   5.3790946e-007   7.5668895e-009   5.4224827e-009   2.7336978e-010   3.9719350e-010   1.8645682e-009   5.1294865e-008   6.8324786e-010   3.5414319e-009   1.1377572e-007   0.0000000e+000   1.6266920e-006   2.1784469e-011   1.7498608e-008   1.5421612e-009   3.4958907e-010   1.1785995e-006   1.2204034e-007   4.8469931e-007   2.5381380e-010   9.8184436e-009   6.8179431e-008   4.1036578e-008   3.5547077e-013 
  1.5050542e+000   1.5047720e-005   8.5364726e-004   2.9190737e-003   9.0133758e-006   7.4290996e-006   6.8380062e-006   2.2334494e-007   1.4273968e-006   5.4479100e-007   2.0638201e-006   5.0091347e-007   4.2141007e-008   2.9125013e-008   2.7351565e-010   2.7132727e-009   8.4844012e-009   9.6840820e-010   2.5622123e-011   6.0639169e-007   8.3689788e-009   5.5097014e-009   3.1908507e-010   4.5350671e-010   2.1337475e-009   5.4820124e-008   7.4297321e-010   3.4322002e-009   1.0730656e-007   0.0000000e+000   1.7817031e-006   2.1957620e-011   2.0501735e-008   1.7489024e-009   3.6538281e-010   1.3663833e-006   1.4937374e-007   5.8183293e-007   2.9865252e-010   1.1911810e-008   8.2072245e-008   4.2502786e-008   4.5055579e-013 
  1.6035503e+000   1.4943084e-005   8.5044575e-004   2.9190728e-003   1.0758439e-005   8.7414554e-006   8.0542710e-006   2.6701010e-007   1.7153759e-006   6.5042148e-007   2.3995970e-006   5.2221581e-007   4.4844944e-008   3.8380099e-008   3.3156033e-010   3.3818063e-009   9.9506334e-009   1.0242185e-009   2.7775911e-011   6.7209107e-007   8.5145405e-009   3.8440935e-009   3.6604674e-010   5.7934840e-010   2.7880516e-009   5.3892159e-008   8.0955670e-010   2.8071127e-009   7.5121747e-008   0.0000000e+000   1.8838612e-006   1.9113026e-011   2.5065917e-008   2.2925818e-009   3.9571429e-010   1.5593446e-006   1.8551050e-007   6.9232943e-007   3.4938486e-010   1.4438791e-008   9.8675487e-008   4.4594982e-008   5.5777553e-013 
  1.7006194e+000   1.4668103e-005   8.4706636e-004   2.9190716e-003   1.2737711e-005   1.0152852e-005   9.2865782e-006   3.1473411e-007   2.0233495e-006   7.7062326e-007   2.8239020e-006   4.9592643e-007   4.5866133e-008   4.8628155e-008   4.0449188e-010   4.1365143e-009   1.1309635e-008   9.8622278e-010   3.1129241e-011   7.0656735e-007   8.2144957e-009   2.6958721e-009   4.0214929e-010   4.8617663e-010   2.1452354e-009   3.0106588e-008   4.4866151e-010   1.5560816e-009   5.0472116e-008   0.0000000e+000   1.8332080e-006   1.4529001e-011   1.6810600e-008   1.9337246e-009   3.5763541e-010   1.7835826e-006   2.2856486e-007   8.0156426e-007   3.8419363e-010   1.8940654e-008   1.1680662e-007   4.7374368e-008   6.8645933e-013 
  1.8031166e+000   1.3988671e-005   8.4323516e-004   2.9190698e-003   1.5136162e-005   1.1762689e-005   1.0602013e-005   3.7134954e-007   2.3997612e-006   9.1589322e-007   3.3338799e-006   3.9282031e-007   4.5783003e-008   6.1204412e-008   4.7255319e-010   5.0537792e-009   1.2312449e-008   9.5483733e-010   3.4003845e-011   7.4263352e-007   8.2540498e-009   2.4338355e-009   4.2708925e-010   4.2882850e-010   1.8365875e-009   2.8619639e-008   3.9113565e-010   1.4369757e-009   4.7093529e-008   0.0000000e+000   1.6514858e-006   1.2928293e-011   1.3384991e-008   1.7840402e-009   3.2149664e-010   1.9934284e-006   2.9217748e-007   9.4364187e-007   4.3992060e-010   2.4166944e-008   1.4025213e-007   5.1332939e-008   8.4932261e-013 
  1.9019669e+000   1.3815643e-005   8.3963158e-004   2.9190676e-003   1.7350675e-005   1.3256421e-005   1.1938475e-005   4.3035915e-007   2.7944964e-006   1.0775978e-006   3.7582288e-006   2.9774166e-007   4.4711433e-008   7.1033991e-008   5.3351633e-010   5.7542274e-009   1.3493919e-008   8.5284051e-010   3.8086671e-011   7.6791360e-007   7.9470953e-009   2.2424874e-009   4.2757417e-010   3.2409152e-010   1.3604065e-009   2.2723266e-008   2.7568223e-010   1.0957171e-009   4.3597631e-008   0.0000000e+000   1.4713900e-006   1.0162117e-011   1.0964647e-008   1.4696670e-009   2.7183497e-010   2.1272442e-006   3.4641103e-007   1.1110899e-006   4.9769959e-010   2.7769850e-008   1.6520386e-007   5.5964329e-008   9.8815770e-013 
  2.0071318e+000   1.3264493e-005   8.3551396e-004   2.9190650e-003   1.9979508e-005   1.4908986e-005   1.3405100e-005   4.9961509e-007   3.1986121e-006   1.3028974e-006   3.9930946e-006   2.3205196e-007   4.3610802e-008   8.2722166e-008   5.8060278e-010   6.7148992e-009   1.5238678e-008   7.7617726e-010   4.2200273e-011   7.2554798e-007   7.6028466e-009   2.3726691e-009   4.0712715e-010   2.9418920e-010   1.2776245e-009   2.7260782e-008   3.1371647e-010   1.3019145e-009   4.8279752e-008   0.0000000e+000   1.2759714e-006   8.8920597e-012   1.0679583e-008   1.4367368e-009   2.3342908e-010   2.1344916e-006   3.8325861e-007   1.2790987e-006   5.9276879e-010   3.1350952e-008   1.8772861e-007   6.1680607e-008   1.1344262e-012 
  2.1020637e+000   1.3272523e-005   8.3119456e-004   2.9190623e-003   2.2869122e-005   1.6682668e-005   1.4645507e-005   5.5790116e-007   3.4332711e-006   1.5585213e-006   4.1119055e-006   2.0193242e-007   4.3228978e-008   1.0063561e-007   6.9571900e-010   8.4607834e-009   1.7340860e-008   6.8949850e-010   5.7663286e-011   6.5716378e-007   6.9081098e-009   1.9592871e-009   3.3724488e-010   2.8324892e-010   1.2201119e-009   2.1511738e-008   2.5652434e-010   1.0478496e-009   4.1090198e-008   0.0000000e+000   1.1677399e-006   7.0026326e-012   1.0713973e-008   1.4354568e-009   2.3742063e-010   2.1283927e-006   3.9600923e-007   1.3215563e-006   6.4650624e-010   3.4943932e-008   1.9770802e-007   6.7835558e-008   1.3778657e-012 
  2.2082206e+000   1.3635968e-005   8.2714936e-004   2.9190584e-003   2.5847390e-005   1.8345012e-005   1.5436505e-005   6.0690933e-007   3.6664330e-006   1.8997100e-006   4.3926722e-006   1.7568110e-007   4.2119845e-008   1.1241813e-007   6.8186102e-010   9.2717721e-009   1.6351047e-008   5.5296622e-010   5.2960362e-011   6.0985192e-007   6.3256337e-009   1.9777156e-009   2.3746828e-010   2.6331067e-010   1.1187637e-009   2.0832077e-008   2.3731176e-010   1.0033112e-009   4.1314848e-008   0.0000000e+000   1.0850417e-006   5.7172601e-012   8.8906531e-009   1.3828206e-009   2.1066126e-010   2.2105794e-006   4.0063203e-007   1.3019085e-006   6.5128442e-010   3.9441768e-008   1.9865445e-007   7.6408440e-008   1.5325413e-012 
  2.3071171e+000   1.3699732e-005   8.2460393e-004   2.9190547e-003   2.7512860e-005   1.9388642e-005   1.6203246e-005   6.5418853e-007   3.9551949e-006   2.2367370e-006   4.7354478e-006   1.5522113e-007   3.9984948e-008   1.1022908e-007   6.6117485e-010   8.7912338e-009   1.6330886e-008   4.5686705e-010   5.1803475e-011   5.9907809e-007   6.1159937e-009   2.1402888e-009   2.0446376e-010   2.4445320e-010   1.0279865e-009   2.1969605e-008   2.3809300e-010   1.0642833e-009   4.4010022e-008   0.0000000e+000   1.0475726e-006   5.2953653e-012   8.3370283e-009   1.3287343e-009   1.9831559e-010   2.3375436e-006   4.0885716e-007   1.3153259e-006   6.9116103e-010   4.4754925e-008   2.0417321e-007   8.4286178e-008   1.5629491e-012 
  2.4018661e+000   1.3786139e-005   8.2223211e-004   2.9190512e-003   2.8898688e-005   2.0365797e-005   1.7087677e-005   7.0284855e-007   4.2584803e-006   2.5708252e-006   5.0763402e-006   1.4425341e-007   3.8855062e-008   1.0987974e-007   6.5710029e-010   8.7465809e-009   1.6897093e-008   4.0884779e-010   5.4712220e-011   6.0005422e-007   5.8690808e-009   1.9370207e-009   1.9553265e-010   2.6064602e-010   1.1362323e-009   2.3405684e-008   2.7697700e-010   1.1502948e-009   4.1401873e-008   0.0000000e+000   1.0427902e-006   5.5472346e-012   9.1119877e-009   1.3996412e-009   2.0346501e-010   2.4646695e-006   4.1481907e-007   1.3438463e-006   7.3924275e-010   4.9930297e-008   2.1126553e-007   9.1889621e-008   1.5944698e-012 
  2.5013582e+000   1.3502122e-005   8.1961112e-004   2.9190475e-003   3.0398206e-005   2.1446948e-005   1.8093430e-005   7.5520117e-007   4.5862192e-006   2.9204984e-006   5.4495762e-006   1.3945327e-007   3.8234669e-008   1.1123140e-007   6.6514977e-010   8.8316683e-009   1.7573729e-008   3.7071154e-010   5.9631038e-011   5.9824140e-007   5.5626540e-009   1.7017440e-009   1.9107199e-010   2.5403176e-010   1.0957036e-009   2.0934623e-008   2.5183806e-010   1.0319354e-009   3.6771593e-008   0.0000000e+000   1.0368556e-006   5.0759918e-012   8.0368498e-009   1.3670917e-009   1.9351977e-010   2.6024460e-006   4.1403186e-007   1.3798580e-006   7.9334029e-010   5.4451931e-008   2.1888536e-007   1.0001167e-007   1.6425080e-012 
  2.6007823e+000   1.3439112e-005   8.1702252e-004   2.9190436e-003   3.1865440e-005   2.2510318e-005   1.9119495e-005   8.0836879e-007   4.9209863e-006   3.2671562e-006   5.8269252e-006   1.3078015e-007   3.7749800e-008   1.1354008e-007   6.7757127e-010   9.0656273e-009   1.8278306e-008   3.3368830e-010   6.1223834e-011   5.9404348e-007   5.2839127e-009   1.6955270e-009   1.8605163e-010   2.2163228e-010   9.2232788e-010   1.8520058e-008   2.0326088e-010   9.0977080e-010   3.6460334e-008   0.0000000e+000   1.0140202e-006   4.5621379e-012   6.7706426e-009   1.2461646e-009   1.8005883e-010   2.7326318e-006   4.1266449e-007   1.4169925e-006   8.3839579e-010   5.7777962e-008   2.2639881e-007   1.0831039e-007   1.6942412e-012 
  2.7002026e+000   1.3182002e-005   8.1439327e-004   2.9190398e-003   3.3334411e-005   2.3590205e-005   2.0190018e-005   8.6240548e-007   5.2603799e-006   3.6210359e-006   6.1559555e-006   1.2131526e-007   3.7538896e-008   1.1392104e-007   6.8591563e-010   9.1407796e-009   1.9305984e-008   3.1891258e-010   6.3860454e-011   5.9015251e-007   5.1280387e-009   1.7196761e-009   1.8528356e-010   2.1893730e-010   9.2769216e-010   1.9385550e-008   2.1999454e-010   9.5212124e-010   3.6381770e-008   0.0000000e+000   9.9435006e-007   4.5091997e-012   6.8035385e-009   1.2401445e-009   1.7372974e-010   2.8323996e-006   4.1168756e-007   1.4553713e-006   9.0359113e-010   6.0212832e-008   2.3374636e-007   1.1668236e-007   1.6937860e-012 
  2.8068691e+000   1.3038579e-005   8.1144271e-004   2.9190356e-003   3.4970809e-005   2.4797864e-005   2.1398636e-005   9.2194459e-007   5.6269039e-006   4.0085172e-006   6.4727043e-006   1.1681158e-007   3.7139262e-008   1.1537858e-007   7.0914895e-010   9.2573684e-009   2.0502137e-008   2.9553342e-010   6.7626437e-011   5.8706495e-007   4.8850907e-009   1.5472492e-009   1.8379606e-010   2.2149690e-010   9.5261562e-010   1.9269526e-008   2.2640527e-010   9.7532489e-010   3.4311223e-008   0.0000000e+000   9.8766100e-007   4.7304884e-012   6.9907367e-009   1.2520696e-009   1.7615367e-010   2.9163551e-006   4.0912826e-007   1.4944202e-006   9.7117923e-010   6.2349315e-008   2.4069352e-007   1.2557687e-007   1.7243854e-012 
  2.9065222e+000   1.3142194e-005   8.0859287e-004   2.9190320e-003   3.6537672e-005   2.5962801e-005   2.2589126e-005   9.7973143e-007   5.9739968e-006   4.3794328e-006   6.7466296e-006   1.1184548e-007   3.6788794e-008   1.1805135e-007   7.3910303e-010   9.4742721e-009   2.1801469e-008   2.7626062e-010   7.2019943e-011   5.8025612e-007   4.7551072e-009   1.6018626e-009   1.8269443e-010   1.9864123e-010   8.3765149e-010   1.8878996e-008   2.0308385e-010   9.6310570e-010   3.6110154e-008   0.0000000e+000   9.6977186e-007   4.5556230e-012   6.3083083e-009   1.1532170e-009   1.6252374e-010   2.9805791e-006   4.0471622e-007   1.5297583e-006   1.0392654e-009   6.4394208e-008   2.4677030e-007   1.3393679e-007   1.7772883e-012 
  3.0061533e+000   1.3054093e-005   8.0564819e-004   2.9190284e-003   3.8122739e-005   2.7164216e-005   2.3858831e-005   1.0408607e-006   6.3362037e-006   4.7714008e-006   7.0013916e-006   1.0831225e-007   3.6575333e-008   1.2032709e-007   7.6276920e-010   9.6854917e-009   2.3168549e-008   2.7146758e-010   7.7242431e-011   5.7540587e-007   4.6542981e-009   1.6165928e-009   1.8304637e-010   2.0012630e-010   8.5402033e-010   2.0727900e-008   2.2151296e-010   1.0556280e-009   3.8827709e-008   0.0000000e+000   9.5689736e-007   4.6594784e-012   6.6130397e-009   1.1545221e-009   1.5925146e-010   3.0354700e-006   4.0020671e-007   1.5648520e-006   1.1162500e-009   6.6571923e-008   2.5254684e-007   1.4256257e-007   1.8355228e-012 
  3.1058535e+000   1.2691834e-005   8.0257658e-004   2.9190247e-003   3.9767220e-005   2.8411870e-005   2.5192303e-005   1.1043595e-006   6.7018156e-006   5.1735120e-006   7.2242863e-006   1.0801037e-007   3.6787896e-008   1.2388106e-007   8.0142456e-010   9.9987691e-009   2.4707508e-008   2.7551133e-010   8.1474933e-011   5.7109091e-007   4.5553978e-009   1.6622225e-009   1.8846826e-010   2.1094630e-010   9.1788344e-010   2.2734987e-008   2.5176845e-010   1.1712927e-009   4.0426730e-008   0.0000000e+000   9.5247159e-007   5.0784634e-012   7.2309388e-009   1.1890030e-009   1.6305042e-010   3.0748370e-006   3.9426335e-007   1.5959724e-006   1.1925839e-009   6.8191116e-008   2.5777605e-007   1.5146078e-007   1.9114126e-012 
  3.2035168e+000   1.2578477e-005   7.9940713e-004   2.9190209e-003   4.1483403e-005   2.9697594e-005   2.6541590e-005   1.1676869e-006   7.0627223e-006   5.5661976e-006   7.4361961e-006   1.1033836e-007   3.6771786e-008   1.2806789e-007   8.3464365e-010   1.0393191e-008   2.6204427e-008   2.5856399e-010   8.5139240e-011   5.6880222e-007   4.3150551e-009   1.4758402e-009   1.9218329e-010   2.1138501e-010   9.1249072e-010   2.0796426e-008   2.3031176e-010   1.0790235e-009   3.7643749e-008   0.0000000e+000   9.5764494e-007   5.0888321e-012   7.4761562e-009   1.1970316e-009   1.7212858e-010   3.1094531e-006   3.9071677e-007   1.6236573e-006   1.2648380e-009   6.9733697e-008   2.6291119e-007   1.6050981e-007   1.9885129e-012 
  3.3031252e+000   1.2377619e-005   7.9607953e-004   2.9190170e-003   4.3303711e-005   3.1048619e-005   2.7948391e-005   1.2330930e-006   7.4294254e-006   5.9655549e-006   7.6219999e-006   1.0670309e-007   3.6488071e-008   1.3204051e-007   8.7672614e-010   1.0727725e-008   2.7901466e-008   2.5149694e-010   9.0465414e-011   5.6191799e-007   4.2148480e-009   1.5384282e-009   1.9493842e-010   2.1351139e-010   9.2706033e-010   2.1739447e-008   2.3988908e-010   1.0983357e-009   3.9321851e-008   0.0000000e+000   9.4656614e-007   5.0744451e-012   7.5307873e-009   1.2061947e-009   1.6705206e-010   3.1275791e-006   3.8851034e-007   1.6493095e-006   1.3417127e-009   7.0696307e-008   2.6781458e-007   1.7019861e-007   2.0602222e-012 
  3.4028879e+000   1.2213661e-005   7.9265158e-004   2.9190127e-003   4.5162210e-005   3.2439392e-005   2.9415548e-005   1.3002580e-006   7.7986299e-006   6.3696694e-006   7.7768923e-006   1.0389303e-007   3.6001983e-008   1.3603698e-007   9.1991153e-010   1.1013308e-008   2.9732915e-008   2.4606602e-010   9.6159613e-011   5.5761315e-007   4.0675864e-009   1.4532620e-009   1.9782868e-010   2.1823637e-010   9.6235606e-010   2.2422704e-008   2.5660522e-010   1.1638895e-009   3.8260656e-008   0.0000000e+000   9.4570104e-007   5.4059174e-012   7.9248824e-009   1.2248473e-009   1.7192992e-010   3.1343245e-006   3.8601294e-007   1.6718999e-006   1.4189447e-009   7.1294885e-008   2.7235932e-007   1.8045729e-007   2.1552833e-012 
  3.5027228e+000   1.2042574e-005   7.8924087e-004   2.9190082e-003   4.6986685e-005   3.3817083e-005   3.0919046e-005   1.3691459e-006   8.1751293e-006   6.7854077e-006   7.9039077e-006   1.0221460e-007   3.5074201e-008   1.4094009e-007   9.6648657e-010   1.1344978e-008   3.1300245e-008   2.3085274e-010   9.8477331e-011   5.4902216e-007   3.9382740e-009   1.4495882e-009   1.9638028e-010   2.0091192e-010   8.7410369e-010   2.1107587e-008   2.3047009e-010   1.0963479e-009   3.8093134e-008   0.0000000e+000   9.3861202e-007   5.1043436e-012   7.4412622e-009   1.1516337e-009   1.6155478e-010   3.1296012e-006   3.8174599e-007   1.6914852e-006   1.4895854e-009   7.1640459e-008   2.7603283e-007   1.9122805e-007   2.2789570e-012 
  3.6096767e+000   1.1673985e-005   7.8562710e-004   2.9190031e-003   4.8856363e-005   3.5273103e-005   3.2593052e-005   1.4449100e-006   8.5840872e-006   7.2271664e-006   8.0310252e-006   1.0163594e-007   3.4284953e-008   1.4345573e-007   9.8409298e-010   1.1388126e-008   3.2837319e-008   2.3321496e-010   9.4337789e-011   5.4490528e-007   3.7759775e-009   1.2874618e-009   2.0079336e-010   2.3039253e-010   1.0295209e-009   2.1730274e-008   2.6756117e-010   1.1562427e-009   3.5574152e-008   0.0000000e+000   9.4369877e-007   5.5631010e-012   8.5766408e-009   1.2744044e-009   1.7810728e-010   3.1270558e-006   3.7736245e-007   1.7076747e-006   1.5413598e-009   7.2260158e-008   2.7958962e-007   2.0315188e-007   2.3739609e-012 
  3.7032260e+000   1.1770415e-005   7.8249826e-004   2.9189981e-003   5.0426553e-005   3.6530067e-005   3.4113270e-005   1.5134427e-006   8.9476469e-006   7.6136507e-006   8.1395938e-006   1.0201570e-007   3.3334561e-008   1.4402568e-007   9.9137484e-010   1.1261194e-008   3.4000373e-008   2.2894087e-010   9.1070730e-011   5.3895351e-007   3.6874022e-009   1.2719510e-009   1.9877977e-010   2.1912538e-010   9.7389845e-010   2.1838705e-008   2.6608531e-010   1.1919220e-009   3.6565579e-008   0.0000000e+000   9.4284261e-007   5.6186678e-012   8.0810887e-009   1.2112325e-009   1.6871937e-010   3.1254053e-006   3.7365483e-007   1.7198489e-006   1.5831113e-009   7.2478668e-008   2.8204232e-007   2.1389053e-007   2.4246839e-012 
  3.8114232e+000   1.0241965e-005   7.7886451e-004   2.9189919e-003   5.2192063e-005   3.7979671e-005   3.5931564e-005   1.5943659e-006   9.3793957e-006   8.0551446e-006   8.2834355e-006   1.1375452e-007   3.3171354e-008   1.4649083e-007   1.0074084e-009   1.1377045e-008   3.5700802e-008   2.4354755e-010   9.1331358e-011   5.4384208e-007   3.3255560e-009   4.3510124e-010   2.1107987e-010   3.2062604e-010   1.4643977e-009   1.8229455e-008   3.3930520e-010   1.1556728e-009   1.9503893e-008   0.0000000e+000   9.9611152e-007   7.6300570e-012   1.0143240e-008   1.5805704e-009   2.5056475e-010   3.1398637e-006   3.7278732e-007   1.7312436e-006   1.6470765e-009   7.3118684e-008   2.8498514e-007   2.2672879e-007   2.5085575e-012 
  3.9105866e+000   8.4121178e-006   7.7561471e-004   2.9189856e-003   5.3766227e-005   3.9294238e-005   3.7645989e-005   1.6703643e-006   9.7781968e-006   8.4447814e-006   8.4423277e-006   9.1827301e-008   3.1217474e-008   1.4936317e-007   1.0381056e-009   1.1571457e-008   3.7484762e-008   1.9230964e-010   9.4425707e-011   5.2020480e-007   2.9956100e-009   2.7855300e-010   2.1201116e-010   1.7386116e-010   6.6136626e-010   6.4228606e-009   1.1270259e-010   5.2445555e-010   1.2023974e-008   0.0000000e+000   9.3351159e-007   5.3637677e-012   3.1926389e-009   9.7204432e-010   1.6764644e-010   3.1482688e-006   3.7358188e-007   1.7451669e-006   1.7117020e-009   7.3385871e-008   2.8815966e-007   2.3909908e-007   2.5961994e-012 
  4.0092454e+000   6.6212583e-006   7.7238765e-004   2.9189791e-003   5.5343396e-005   4.0593242e-005   3.9372340e-005   1.7464979e-006   1.0151984e-005   8.8291527e-006   8.4694071e-006   5.7331139e-008   2.9319023e-008   1.5723528e-007   1.1279572e-009   1.2334125e-008   3.9952762e-008   1.3316149e-010   1.0610443e-010   4.7925756e-007   2.7802053e-009   1.8634939e-010   1.9142759e-010   7.3982559e-011   2.6627725e-010   3.5557794e-009   6.2229819e-011   3.4281789e-010   6.7542615e-009   0.0000000e+000   8.3495994e-007   4.0936163e-012   1.1786319e-009   5.5108388e-010   9.9647063e-011   3.0712378e-006   3.6494179e-007   1.7610366e-006   1.8055323e-009   7.0391034e-008   2.8960125e-007   2.5201653e-007   2.7837167e-012 
  4.1115646e+000   5.1592565e-006   7.6921788e-004   2.9189720e-003   5.6890542e-005   4.1847085e-005   4.1100708e-005   1.8220951e-006   1.0476455e-005   9.2195190e-006   8.3028918e-006   4.9218075e-008   2.7567927e-008   1.6074077e-007   1.1649555e-009   1.2421198e-008   4.1355115e-008   1.0430493e-010   1.0474320e-010   4.0771781e-007   2.6170233e-009   3.0668954e-011   1.6697509e-010   4.2343847e-011   1.5432637e-010   1.1517387e-009   3.3016741e-011   1.2860654e-010   8.8652120e-010   0.0000000e+000   7.3010176e-007   2.8272460e-012   3.8059724e-010   3.5048440e-010   6.3023834e-011   2.9069557e-006   3.2108305e-007   1.7568011e-006   1.8298464e-009   6.4379288e-008   2.8511215e-007   2.6632024e-007   2.9503556e-012 
  4.2025583e+000   4.1191453e-006   7.6641406e-004   2.9189654e-003   5.8315227e-005   4.2956066e-005   4.2570490e-005   1.8848082e-006   1.0716485e-005   9.5402210e-006   8.0440346e-006   3.3790452e-008   2.6850029e-008   1.6721955e-007   1.2337481e-009   1.2914978e-008   4.3025978e-008   9.1299431e-011   1.0930618e-010   3.4116866e-007   2.4868363e-009   3.3411116e-012   1.6423059e-010   1.9205559e-011   5.6306367e-011   1.0525799e-010   5.3869662e-012   1.3797105e-011   1.5379997e-011   0.0000000e+000   6.1140679e-007   2.0466320e-012   5.8056588e-011   2.2447954e-010   4.1396360e-011   2.7198080e-006   2.7624976e-007   1.7341270e-006   1.8593901e-009   5.9241566e-008   2.7845095e-007   2.7984987e-007   3.1441228e-012 
  4.3050729e+000   3.2147366e-006   7.6332423e-004   2.9189581e-003   5.9923774e-005   4.4167441e-005   4.4142467e-005   1.9502337e-006   1.0931341e-005   9.8565897e-006   7.6478328e-006   2.4929475e-008   2.5799855e-008   1.7207311e-007   1.2885761e-009   1.3160153e-008   4.4594616e-008   6.4523679e-011   1.1098942e-010   2.6976239e-007   2.3821345e-009   2.4016004e-012   1.4487247e-010   7.2843747e-012   1.6810760e-011   4.1082702e-011   1.5031969e-012   6.5889392e-012   1.0447859e-011   0.0000000e+000   4.9163565e-007   1.1623723e-012   1.5550399e-011   1.5222309e-010   2.9432575e-011   2.4620434e-006   2.3086830e-007   1.6878118e-006   1.8567027e-009   5.2899648e-008   2.6875468e-007   2.9557712e-007   3.3196696e-012 
  4.4022792e+000   2.5327082e-006   7.6049448e-004   2.9189509e-003   6.1445750e-005   4.5274887e-005   4.5481749e-005   2.0029573e-006   1.1073696e-005   1.0090041e-005   7.2558859e-006   2.3137854e-008   2.5315360e-008   1.7873628e-007   1.3485914e-009   1.3544629e-008   4.6042330e-008   5.5391367e-011   1.1147358e-010   2.2178493e-007   2.2987465e-009   2.1457817e-012   1.3673576e-010   5.5259923e-012   1.2478613e-011   3.4703188e-011   1.2042109e-012   5.6465365e-012   9.3112058e-012   0.0000000e+000   4.1315760e-007   9.0733150e-013   1.1092150e-011   1.1802867e-010   2.6243579e-011   2.2257080e-006   1.9895278e-007   1.6160692e-006   1.8489094e-009   4.7139110e-008   2.5727836e-007   3.1119048e-007   3.5321328e-012 
  4.5031333e+000   1.9256534e-006   7.5764106e-004   2.9189427e-003   6.2968884e-005   4.6391481e-005   4.6831216e-005   2.0534714e-006   1.1190989e-005   1.0279125e-005   6.8388815e-006   2.1877095e-008   2.4801043e-008   1.8526036e-007   1.4019290e-009   1.3915241e-008   4.7402521e-008   4.9169489e-011   1.1266082e-010   1.8532691e-007   2.2129976e-009   2.0019150e-012   1.3574749e-010   4.4512794e-012   1.0041274e-011   3.1523973e-011   1.0717618e-012   5.1692162e-012   8.5545002e-012   0.0000000e+000   3.4479977e-007   7.8503480e-013   8.8096694e-012   8.9710670e-011   2.4470681e-011   1.9833444e-006   1.7686107e-007   1.5374996e-006   1.8566942e-009   4.0798071e-008   2.4516257e-007   3.2809689e-007   3.7451613e-012 
  4.6133486e+000   1.3685437e-006   7.5454404e-004   2.9189332e-003   6.4625961e-005   4.7601259e-005   4.8282521e-005   2.1046391e-006   1.1284106e-005   1.0415085e-005   6.3739154e-006   2.0777568e-008   2.4511171e-008   1.9121153e-007   1.4541382e-009   1.4137837e-008   4.9096446e-008   4.6526784e-011   1.1145550e-010   1.5577156e-007   2.1277083e-009   1.8735092e-012   1.3700029e-010   3.5191187e-012   8.0595019e-012   2.8735523e-011   9.6921757e-013   4.7407231e-012   7.8315968e-012   0.0000000e+000   2.7975308e-007   6.8611330e-013   7.3744752e-012   6.4442000e-011   2.3117165e-011   1.7242402e-006   1.5875067e-007   1.4501520e-006   1.8670688e-009   3.3301309e-008   2.3280442e-007   3.4751861e-007   3.9627747e-012 
  4.7056011e+000   9.9335747e-007   7.5193295e-004   2.9189247e-003   6.6045607e-005   4.8619630e-005   4.9469500e-005   2.1431676e-006   1.1328150e-005   1.0459475e-005   5.9804775e-006   1.9951529e-008   2.4410496e-008   1.9715120e-007   1.5126784e-009   1.4360198e-008   5.0390431e-008   4.4705383e-011   1.0851944e-010   1.3689438e-007   2.0641834e-009   1.7635504e-012   1.3844293e-010   2.8287086e-012   6.6326407e-012   2.6636682e-011   8.9579567e-013   4.4165364e-012   7.2561557e-012   0.0000000e+000   2.3257343e-007   6.0463073e-013   6.5314214e-012   4.7382159e-011   2.1971923e-011   1.5184839e-006   1.4476547e-007   1.3757968e-006   1.8622165e-009   2.7224732e-008   2.2301940e-007   3.6432795e-007   4.1748995e-012 
  4.8086353e+000   6.6590567e-007   7.4904981e-004   2.9189150e-003   6.7619985e-005   4.9743042e-005   5.0768743e-005   2.1814317e-006   1.1343529e-005   1.0428633e-005   5.5526592e-006   1.9065753e-008   2.4209852e-008   2.0263312e-007   1.5790544e-009   1.4463011e-008   5.1867402e-008   4.3282472e-011   1.0665331e-010   1.2022438e-007   1.9986970e-009   1.6160658e-012   1.4015731e-010   2.2244011e-012   5.3713578e-012   2.4375814e-011   8.1805511e-013   4.0630586e-012   6.6451252e-012   0.0000000e+000   1.8794339e-007   5.1995370e-013   5.8209162e-012   3.2577397e-011   2.0746574e-011   1.3109105e-006   1.3046372e-007   1.2903901e-006   1.8391559e-009   2.1445473e-008   2.1255852e-007   3.8345033e-007   4.4057398e-012 
  4.9059724e+000   4.3060734e-007   7.4635420e-004   2.9189055e-003   6.9116601e-005   5.0789555e-005   5.1949009e-005   2.2135117e-006   1.1325276e-005   1.0333630e-005   5.1625672e-006   1.8282920e-008   2.4023037e-008   2.0954987e-007   1.6497591e-009   1.4678114e-008   5.3407632e-008   4.2577824e-011   1.0538675e-010   1.0810727e-007   1.9398689e-009   1.5300235e-012   1.4204439e-010   1.7150692e-012   4.3233020e-012   2.2582262e-011   7.5784317e-013   3.7822987e-012   6.1350960e-012   0.0000000e+000   1.5277511e-007   4.5023255e-013   5.2620163e-012   2.1977905e-011   1.9698771e-011   1.1361425e-006   1.1835094e-007   1.2082279e-006   1.8139451e-009   1.6621982e-008   2.0298411e-007   4.0204981e-007   4.6673518e-012 
  5.0117020e+000   2.5905957e-007   7.4340231e-004   2.9188946e-003   7.0788168e-005   5.1934773e-005   5.3187708e-005   2.2444499e-006   1.1264171e-005   1.0164924e-005   4.7394001e-006   1.7496271e-008   2.4137101e-008   2.2070619e-007   1.7505035e-009   1.5371523e-008   5.5394610e-008   4.2889416e-011   1.0846287e-010   9.8178685e-008   1.8829539e-009   1.4395364e-012   1.4581639e-010   1.2035715e-012   3.2879943e-012   2.0840061e-011   7.0167079e-013   3.5096390e-012   5.6162891e-012   0.0000000e+000   1.2159942e-007   3.7855915e-013   4.6981190e-012   1.3975632e-011   1.8484852e-011   9.6763738e-007   1.0555863e-007   1.1183079e-006   1.7872643e-009   1.2457051e-008   1.9278307e-007   4.2331554e-007   5.0334007e-012 
  5.1035024e+000   1.7113874e-007   7.4080591e-004   2.9188848e-003   7.2294844e-005   5.2945126e-005   5.4215978e-005   2.2674577e-006   1.1174573e-005   9.9637504e-006   4.3790821e-006   1.6837382e-008   2.4086953e-008   2.3383820e-007   1.8688520e-009   1.6419298e-008   5.7261634e-008   4.3122522e-011   1.1701728e-010   9.1083661e-008   1.8276989e-009   1.3644130e-012   1.4989341e-010   8.7642288e-013   2.6182831e-012   1.9494185e-011   6.5907003e-013   3.3016071e-012   5.1994982e-012   0.0000000e+000   1.0053738e-007   3.1869785e-013   4.2814305e-012   9.7501509e-012   1.7273338e-011   8.4410778e-007   9.4439942e-008   1.0396250e-006   1.7486832e-009   1.0149584e-008   1.8379879e-007   4.4304795e-007   5.4137966e-012 
  5.2102029e+000   1.1320737e-007   7.3790468e-004   2.9188730e-003   7.3997847e-005   5.4069004e-005   5.5347692e-005   2.2910964e-006   1.1046262e-005   9.6732751e-006   4.0037648e-006   1.6056435e-008   2.3895870e-008   2.4681358e-007   1.9768960e-009   1.7290417e-008   5.8642757e-008   4.2905207e-011   1.1990144e-010   8.3862312e-008   1.7655151e-009   1.2516610e-012   1.5260547e-010   6.5949422e-013   2.1352278e-012   1.7875802e-011   6.0652422e-013   3.0467695e-012   4.7282401e-012   0.0000000e+000   8.2521768e-008   2.5974849e-013   3.8957523e-012   6.7800059e-012   1.5912515e-011   7.3242888e-007   8.3013367e-008   9.4980820e-007   1.6803429e-009   8.7077282e-009   1.7365026e-007   4.6723792e-007   5.8274059e-012 
  5.3030672e+000   8.0200337e-008   7.3540274e-004   2.9188624e-003   7.5516373e-005   5.5036167e-005   5.6259645e-005   2.3086790e-006   1.0916292e-005   9.3850462e-006   3.7081805e-006   1.5402593e-008   2.3809290e-008   2.5848663e-007   2.0775142e-009   1.8000729e-008   5.9482179e-008   4.2313424e-011   1.2086524e-010   7.8252521e-008   1.7166721e-009   1.1893571e-012   1.5481426e-010   5.4424076e-013   1.8627420e-012   1.6658405e-011   5.6804912e-013   2.8537864e-012   4.3612162e-012   0.0000000e+000   7.0748114e-008   2.2515707e-013   3.6184415e-012   5.0070416e-012   1.4933738e-011   6.5526371e-007   7.5196496e-008   8.7531111e-007   1.6232461e-009   7.9540916e-009   1.6529798e-007   4.8942355e-007   6.2109073e-012 
  5.4015704e+000   5.4981729e-008   7.3279487e-004   2.9188512e-003   7.7119041e-005   5.6048428e-005   5.7180333e-005   2.3256551e-006   1.0766568e-005   9.0639417e-006   3.4146673e-006   1.4743372e-008   2.3611253e-008   2.6864771e-007   2.1698962e-009   1.8495947e-008   5.9736014e-008   4.1367440e-011   1.1904387e-010   7.2875526e-008   1.6603478e-009   1.1126404e-012   1.5618369e-010   4.5000986e-013   1.6305007e-012   1.5432435e-011   5.2938536e-013   2.6566375e-012   3.9953284e-012   0.0000000e+000   6.0720529e-008   1.9816831e-013   3.3391796e-012   3.6322566e-012   1.4020901e-011   5.8592763e-007   6.8364286e-008   8.0161086e-007   1.5622921e-009   7.3263665e-009   1.5702953e-007   5.1381970e-007   6.5894341e-012 
  5.5103464e+000   3.5722154e-008   7.2985571e-004   2.9188382e-003   7.9042703e-005   5.7188231e-005   5.8056334e-005   2.3399361e-006   1.0586059e-005   8.7028141e-006   3.1023584e-006   1.4048864e-008   2.3641942e-008   2.8630305e-007   2.3084201e-009   1.9758528e-008   6.0334284e-008   4.1310274e-011   1.2305108e-010   6.7453216e-008   1.6021236e-009   1.0441044e-012   1.5940439e-010   3.7165480e-013   1.4315020e-012   1.4228917e-011   4.9202736e-013   2.4610221e-012   3.6288709e-012   0.0000000e+000   5.1631433e-008   1.7571513e-013   3.0548228e-012   2.5874908e-012   1.3083863e-011   5.1905791e-007   6.1918194e-008   7.2690279e-007   1.5057113e-009   6.8395436e-009   1.4866392e-007   5.4202962e-007   7.0823040e-012 
  5.6134598e+000   2.4428522e-008   7.2719979e-004   2.9188255e-003   8.0830221e-005   5.8206917e-005   5.8810316e-005   2.3534310e-006   1.0421015e-005   8.3647472e-006   2.8214114e-006   1.3389006e-008   2.3443842e-008   2.9722680e-007   2.3919835e-009   2.0209140e-008   5.9724328e-008   3.9430318e-011   1.1644874e-010   6.2721992e-008   1.5486218e-009   9.5812457e-013   1.6010400e-010   3.1195140e-013   1.2641444e-012   1.3061477e-011   4.5410337e-013   2.2676981e-012   3.2975962e-012   0.0000000e+000   4.4573225e-008   1.5569793e-013   2.7918833e-012   1.9240908e-012   1.2223171e-011   4.6404307e-007   5.6598692e-008   6.6292542e-007   1.4458766e-009   6.4366835e-009   1.4180264e-007   5.6955654e-007   7.4409493e-012 
  5.7072965e+000   1.7387739e-008   7.2479257e-004   2.9188135e-003   8.2536584e-005   5.9122483e-005   5.9391414e-005   2.3635725e-006   1.0270983e-005   8.0633441e-006   2.5698077e-006   1.2832277e-008   2.3544144e-008   3.0871610e-007   2.4742871e-009   2.0789617e-008   5.9266249e-008   3.8104744e-011   1.1220686e-010   5.8599481e-008   1.5031226e-009   9.0457536e-013   1.6119893e-010   2.7210422e-013   1.1449287e-012   1.2121786e-011   4.2340575e-013   2.1110932e-012   3.0335380e-012   0.0000000e+000   3.9235770e-008   1.4011167e-013   2.5723205e-012   1.5215855e-012   1.1459910e-011   4.1897215e-007   5.2353674e-008   6.0962425e-007   1.3971026e-009   6.1742215e-009   1.3617550e-007   5.9506461e-007   7.7561747e-012 
  5.8146322e+000   1.2799663e-008   7.2211330e-004   2.9188000e-003   8.4516583e-005   6.0127149e-005   5.9956947e-005   2.3739387e-006   1.0107621e-005   7.7273237e-006   2.2904123e-006   1.2236909e-008   2.3514513e-008   3.2145203e-007   2.5573406e-009   2.1311762e-008   5.8528845e-008   3.6266024e-011   1.0505303e-010   5.4032882e-008   1.4472454e-009   8.4336916e-013   1.6161117e-010   2.3825502e-013   1.0347283e-012   1.1125693e-011   3.9083120e-013   1.9439311e-012   2.7568401e-012   0.0000000e+000   3.4252763e-008   1.2411933e-013   2.3428646e-012   1.2234273e-012   1.0597127e-011   3.7275920e-007   4.7971570e-008   5.5359986e-007   1.3410428e-009   5.9576247e-009   1.3032791e-007   6.2462967e-007   8.0845135e-012 
  5.9246291e+000   1.0018349e-008   7.1939039e-004   2.9187859e-003   8.6609220e-005   6.1142954e-005   6.0429150e-005   2.3815221e-006   9.9425692e-006   7.3912353e-006   2.0126176e-006   1.1684766e-008   2.3553470e-008   3.3808683e-007   2.6375172e-009   2.2308614e-008   5.8280111e-008   3.5179973e-011   1.0204230e-010   4.9412188e-008   1.3874568e-009   7.8997252e-013   1.6248411e-010   2.1513697e-013   9.5442792e-013   1.0336127e-011   3.6534378e-013   1.8124853e-012   2.5297110e-012   0.0000000e+000   3.0194363e-008   1.1084671e-013   2.1391670e-012   1.0390101e-012   9.7286090e-012   3.3000545e-007   4.3904648e-008   5.0040613e-007   1.2886792e-009   5.8546956e-009   1.2470717e-007   6.5583411e-007   8.4327716e-012 
  6.0081469e+000   8.8935807e-009   7.1740186e-004   2.9187747e-003   8.8161207e-005   6.1877526e-005   6.0754618e-005   2.3870395e-006   9.8229652e-006   7.1396605e-006   1.8136067e-006   1.1284195e-008   2.3400732e-008   3.4978369e-007   2.6920641e-009   2.2984681e-008   5.8198151e-008   3.4163060e-011   9.9072066e-011   4.5982894e-008   1.3418326e-009   7.5265753e-013   1.6301357e-010   2.0360462e-013   9.1192409e-013   9.8898231e-012   3.5104956e-013   1.7389970e-012   2.3982084e-012   0.0000000e+000   2.7724698e-008   1.0226508e-013   2.0044591e-012   9.5137864e-013   9.0808475e-012   3.0069841e-007   4.0999286e-008   4.6258753e-007   1.2493942e-009   5.8285311e-009   1.2072980e-007   6.8011765e-007   8.6596837e-012 
  6.1223854e+000   7.7650496e-009   7.1475345e-004   2.9187592e-003   9.0256723e-005   6.2852008e-005   6.1153915e-005   2.3936926e-006   9.6607356e-006   6.8002525e-006   1.5578249e-006   1.0756131e-008   2.3265952e-008   3.6652148e-007   2.7552999e-009   2.4042958e-008   5.8344558e-008   3.2757775e-011   9.4988724e-011   4.1426613e-008   1.2838360e-009   6.8739596e-013   1.6350632e-010   1.9825774e-013   8.9175040e-013   9.5338944e-012   3.4165561e-013   1.6823333e-012   2.2742637e-012   0.0000000e+000   2.5024680e-008   9.2382105e-014   1.8397302e-012   8.8727119e-013   8.2181844e-012   2.6425094e-007   3.7247075e-008   4.1401470e-007   1.1971448e-009   5.8556144e-009   1.1552444e-007   7.1402336e-007   8.9396243e-012 
  6.2055488e+000   7.4746682e-009   7.1278260e-004   2.9187477e-003   9.1872675e-005   6.3576877e-005   6.1365751e-005   2.3956523e-006   9.5359296e-006   6.5525475e-006   1.3826392e-006   1.0396994e-008   2.4264671e-008   3.8508517e-007   2.8190020e-009   2.5657419e-008   5.9532413e-008   3.4353951e-011   9.9996469e-011   3.8248376e-008   1.2617540e-009   6.4972909e-013   1.6576744e-010   1.9933658e-013   8.9639131e-013   9.4554219e-012   3.4130544e-013   1.6726658e-012   2.2252540e-012   0.0000000e+000   2.3441246e-008   8.7372610e-014   1.7397446e-012   8.6555667e-013   7.6016340e-012   2.3974342e-007   3.4645761e-008   3.8061338e-007   1.1678587e-009   5.9762700e-009   1.1178600e-007   7.3930781e-007   9.1367583e-012 
  6.3210338e+000   7.3695956e-009   7.1034499e-004   2.9187314e-003   9.3826934e-005   6.4457792e-005   6.1725275e-005   2.4035012e-006   9.3779341e-006   6.2146949e-006   1.1711444e-006   9.8899152e-009   2.4032523e-008   3.9843937e-007   2.8393552e-009   2.6454100e-008   6.0016232e-008   3.3141163e-011   9.6105201e-011   3.4095714e-008   1.2090843e-009   6.0407361e-013   1.6544444e-010   2.0194827e-013   9.0836983e-013   9.4673951e-012   3.4452938e-013   1.6805879e-012   2.1899643e-012   0.0000000e+000   2.1671246e-008   8.0343499e-014   1.6144548e-012   8.4742292e-013   6.7873299e-012   2.1018661e-007   3.1092672e-008   3.3765818e-007   1.1131273e-009   6.0656514e-009   1.0696273e-007   7.7486245e-007   9.2539589e-012 
  6.4073876e+000   7.1504484e-009   7.0858604e-004   2.9187191e-003   9.5234377e-005   6.5092217e-005   6.1988025e-005   2.4097041e-006   9.2565656e-006   5.9621055e-006   1.0306765e-006   9.5383856e-009   2.3893880e-008   4.0839574e-007   2.8439923e-009   2.7116930e-008   6.0523911e-008   3.2450698e-011   9.4427552e-011   3.1203080e-008   1.1712985e-009   5.7317585e-013   1.6530001e-010   2.0524676e-013   9.2187244e-013   9.4952076e-012   3.4770869e-013   1.6892623e-012   2.1690091e-012   0.0000000e+000   2.0577620e-008   7.5973230e-014   1.5324409e-012   8.3990418e-013   6.2078400e-012   1.9051187e-007   2.8528346e-008   3.0780500e-007   1.0717081e-009   6.1475764e-009   1.0341950e-007   8.0181212e-007   9.3048153e-012 
  6.5243367e+000   7.2805833e-009   7.0639895e-004   2.9187023e-003   9.6950601e-005   6.5874650e-005   6.2379879e-005   2.4211025e-006   9.0957658e-006   5.6227730e-006   8.6917801e-007   9.0676497e-009   2.2759711e-008   4.1346596e-007   2.8233274e-009   2.7077101e-008   6.0574711e-008   2.9824796e-011   8.6644107e-011   2.7640138e-008   1.1099211e-009   5.3396973e-013   1.6359662e-010   2.0791500e-013   9.3367198e-013   9.4969617e-012   3.5064304e-013   1.6937968e-012   2.1312156e-012   0.0000000e+000   1.9336481e-008   7.0189053e-014   1.4284916e-012   8.2780534e-013   5.4790677e-012   1.6764801e-007   2.5193391e-008   2.7067842e-007   1.0094036e-009   6.2077643e-009   9.8786121e-008   8.3860123e-007   9.2802610e-012 
  6.6124033e+000   7.2722507e-009   7.0475389e-004   2.9186896e-003   9.8244251e-005   6.6472207e-005   6.2651583e-005   2.4286051e-006   8.9633879e-006   5.3686552e-006   7.6244777e-007   8.7531591e-009   2.2491255e-008   4.1929124e-007   2.8201532e-009   2.7410395e-008   6.1011511e-008   2.9095959e-011   8.4882872e-011   2.5220024e-008   1.0748653e-009   5.0757837e-013   1.6340244e-010   2.1201717e-013   9.4952065e-013   9.4589832e-012   3.5256141e-013   1.6886855e-012   2.0896483e-012   0.0000000e+000   1.8525590e-008   6.6740828e-014   1.3611602e-012   8.2450669e-013   4.9688938e-012   1.5239029e-007   2.2838855e-008   2.4498523e-007   9.6623295e-010   6.2778374e-009   9.5206593e-008   8.6643868e-007   9.2511330e-012 
  6.7050639e+000   6.9464246e-009   7.0306019e-004   2.9186762e-003   9.9573499e-005   6.7093425e-005   6.2925514e-005   2.4364066e-006   8.8167586e-006   5.1052324e-006   6.6405980e-007   8.4528785e-009   2.2359796e-008   4.2467854e-007   2.8160077e-009   2.7739586e-008   6.1466784e-008   2.8482853e-011   8.3148720e-011   2.2914998e-008   1.0414114e-009   4.8352849e-013   1.6324667e-010   2.1604229e-013   9.6327206e-013   9.3386440e-012   3.5193047e-013   1.6680151e-012   2.0299601e-012   0.0000000e+000   1.7756251e-008   6.3555921e-014   1.2975575e-012   8.1977514e-013   4.4729129e-012   1.3822583e-007   2.0520072e-008   2.2015067e-007   9.2123220e-010   6.3465781e-009   9.1385769e-008   8.9553938e-007   9.1909827e-012 
  6.8020622e+000   6.9149851e-009   7.0133306e-004   2.9186623e-003   1.0092925e-004   6.7733255e-005   6.3196177e-005   2.4446147e-006   8.6551244e-006   4.8352022e-006   5.7627188e-007   8.1576166e-009   2.2212638e-008   4.2896220e-007   2.8111646e-009   2.7946347e-008   6.1901734e-008   2.7946619e-011   8.1358434e-011   2.0762078e-008   1.0099467e-009   4.5857907e-013   1.6313966e-010   2.1570801e-013   9.6009127e-013   9.1691320e-012   3.4799183e-013   1.6387730e-012   1.9688832e-012   0.0000000e+000   1.7019833e-008   6.0629885e-014   1.2367191e-012   8.0358010e-013   3.9978571e-012   1.2540260e-007   1.8263120e-008   1.9647550e-007   8.7485843e-010   6.3978427e-009   8.7324029e-008   9.2567018e-007   9.1038663e-012
[truncated: 463,357 more chars]
