# Supplementary material for: Research on combustion and emissions of heavy duty diesel engines under low-speed and low-load conditions in low temperature environments
Source: PLoS One. 2025 Feb 21;20(2):e0318933. doi: 10.1371/journal.pone.0318933 (PMC11844864; doi:10.1371/journal.pone.0318933)
Supplement: S1 File — (ZIP) [file pone.0318933.s001.zip › 1000rpm_30%/4-gaibianpenyoudingshi/-1/spray.out]

# CONVERGE Release Build 2.3.20/  Jan 30, 2017        Run Date:Mon Mar 18 20:02:15 2024
# column       1                2                3                4                5                6                7                8                9               10               11               12               13               14               15               16               17               18               19               20               21               22               23               24               25               26               27 
#          Crank      tot_parcels    spray_parcels   liq_spray_mass          DIESEL2              smd             DV10             DV50             DV90           Inj_No         Inj_Mass     Tot_Inj_Mass      Inj_Vel_Old      Inj_Vel_New              C_a        Inj_Press           Noz_No      Spray_Penet           Inj_No         Inj_Mass     Tot_Inj_Mass      Inj_Vel_Old      Inj_Vel_New              C_a        Inj_Press           Noz_No      Spray_Penet 
#          (DEG)      (drop+film)           (drop)             (kg)             (kg)              (m)              (m)              (m)              (m)               ##             (kg)             (kg)            (m/s)            (m/s)           (none)            (MPa)               ##              (m)               ##             (kg)             (kg)            (m/s)            (m/s)           (none)            (MPa)               ##              (m) 
#
 -1.4600000e+002                0                0   0.0000000e+000   0.0000000e+000   0.0000000e+000   0.0000000e+000   0.0000000e+000   0.0000000e+000                1   0.0000000e+000   0.0000000e+000   0.0000000e+000   0.0000000e+000   0.0000000e+000   0.0000000e+000                1   0.0000000e+000                2   0.0000000e+000   0.0000000e+000   0.0000000e+000   0.0000000e+000   0.0000000e+000   0.0000000e+000                1   0.0000000e+000 
 -1.4587230e+002                0                0   0.0000000e+000   0.0000000e+000   0.0000000e+000   0.0000000e+000   0.0000000e+000   0.0000000e+000                1   0.0000000e+000   0.0000000e+000   0.0000000e+000   0.0000000e+000   0.0000000e+000   0.0000000e+000                1   0.0000000e+000                2   0.0000000e+000   0.0000000e+000   0.0000000e+000   0.0000000e+000   0.0000000e+000   0.0000000e+000                1   0.0000000e+000 
 -1.4579372e+002                0                0   0.0000000e+000   0.0000000e+000   0.0000000e+000   0.0000000e+000   0.0000000e+000   0.0000000e+000                1   0.0000000e+000   0.0000000e+000   0.0000000e+000   0.0000000e+000   0.0000000e+000   0.0000000e+000                1   0.0000000e+000                2   0.0000000e+000   0.0000000e+000   0.0000000e+000   0.0000000e+000   0.0000000e+000   0.0000000e+000                1   0.0000000e+000 
 -1.4567094e+002                0                0   0.0000000e+000   0.0000000e+000   0.0000000e+000   0.0000000e+000   0.0000000e+000   0.0000000e+000                1   0.0000000e+000   0.0000000e+000   0.0000000e+000   0.0000000e+000   0.0000000e+000   0.0000000e+000                1   0.0000000e+000                2   0.0000000e+000   0.0000000e+000   0.0000000e+000   0.0000000e+000   0.0000000e+000   0.0000000e+000                1   0.0000000e+000 
 -1.4558567e+002                0                0   0.0000000e+000   0.0000000e+000   0.0000000e+000   0.0000000e+000   0.0000000e+000   0.0000000e+000                1   0.0000000e+000   0.0000000e+000   0.0000000e+000   0.0000000e+000   0.0000000e+000   0.0000000e+000                1   0.0000000e+000                2   0.0000000e+000   0.0000000e+000   0.0000000e+000   0.0000000e+000   0.0000000e+000   0.0000000e+000                1   0.0000000e+000 
 -1.4547909e+002                0                0   0.0000000e+000   0.0000000e+000   0.0000000e+000   0.0000000e+000   0.0000000e+000   0.0000000e+000                1   0.0000000e+000   0.0000000e+000   0.0000000e+000   0.0000000e+000   0.0000000e+000   0.0000000e+000                1   0.0000000e+000                2   0.0000000e+000   0.0000000e+000   0.0000000e+000   0.0000000e+000   0.0000000e+000   0.0000000e+000                1   0.0000000e+000 
 -1.4534587e+002                0                0   0.0000000e+000   0.0000000e+000   0.0000000e+000   0.0000000e+000   0.0000000e+000   0.0000000e+000                1   0.0000000e+000   0.0000000e+000   0.0000000e+000   0.0000000e+000   0.0000000e+000   0.0000000e+000                1   0.0000000e+000                2   0.0000000e+000   0.0000000e+000   0.0000000e+000   0.0000000e+000   0.0000000e+000   0.0000000e+000                1   0.0000000e+000 
 -1.4517933e+002                0                0   0.0000000e+000   0.0000000e+000   0.0000000e+000   0.0000000e+000   0.0000000e+000   0.0000000e+000                1   0.0000000e+000   0.0000000e+000   0.0000000e+000   0.0000000e+000   0.0000000e+000   0.0000000e+000                1   0.0000000e+000                2   0.0000000e+000   0.0000000e+000   0.0000000e+000   0.0000000e+000   0.0000000e+000   0.0000000e+000                1   0.0000000e+000 
 -1.4497117e+002                0                0   0.0000000e+000   0.0000000e+000   0.0000000e+000   0.0000000e+000   0.0000000e+000   0.0000000e+000                1   0.0000000e+000   0.0000000e+000   0.0000000e+000   0.0000000e+000   0.0000000e+000   0.0000000e+000                1   0.0000000e+000                2   0.0000000e+000   0.0000000e+000   0.0000000e+000   0.0000000e+000   0.0000000e+000   0.0000000e+000                1   0.0000000e+000 
 -1.4471096e+002                0                0   0.0000000e+000   0.0000000e+000   0.0000000e+000   0.0000000e+000   0.0000000e+000   0.0000000e+000                1   0.0000000e+000   0.0000000e+000   0.0000000e+000   0.0000000e+000   0.0000000e+000   0.0000000e+000                1   0.0000000e+000                2   0.0000000e+000   0.0000000e+000   0.0000000e+000   0.0000000e+000   0.0000000e+000   0.0000000e+000                1   0.0000000e+000 
 -1.4438570e+002                0                0   0.0000000e+000   0.0000000e+000   0.0000000e+000   0.0000000e+000   0.0000000e+000   0.0000000e+000                1   0.0000000e+000   0.0000000e+000   0.0000000e+000   0.0000000e+000   0.0000000e+000   0.0000000e+000                1   0.0000000e+000                2   0.0000000e+000   0.0000000e+000   0.0000000e+000   0.0000000e+000   0.0000000e+000   0.0000000e+000                1   0.0000000e+000 
 -1.4397912e+002                0                0   0.0000000e+000   0.0000000e+000   0.0000000e+000   0.0000000e+000   0.0000000e+000   0.0000000e+000                1   0.0000000e+000   0.0000000e+000   0.0000000e+000   0.0000000e+000   0.0000000e+000   0.0000000e+000                1   0.0000000e+000                2   0.0000000e+000   0.0000000e+000   0.0000000e+000   0.0000000e+000   0.0000000e+000   0.0000000e+000                1   0.0000000e+000 
 -1.4347090e+002                0                0   0.0000000e+000   0.0000000e+000   0.0000000e+000   0.0000000e+000   0.0000000e+000   0.0000000e+000                1   0.0000000e+000   0.0000000e+000   0.0000000e+000   0.0000000e+000   0.0000000e+000   0.0000000e+000                1   0.0000000e+000                2   0.0000000e+000   0.0000000e+000   0.0000000e+000   0.0000000e+000   0.0000000e+000   0.0000000e+000                1   0.0000000e+000 
 -1.4287090e+002                0                0   0.0000000e+000   0.0000000e+000   0.0000000e+000   0.0000000e+000   0.0000000e+000   0.0000000e+000                1   0.0000000e+000   0.0000000e+000   0.0000000e+000   0.0000000e+000   0.0000000e+000   0.0000000e+000                1   0.0000000e+000                2   0.0000000e+000   0.0000000e+000   0.0000000e+000   0.0000000e+000   0.0000000e+000   0.0000000e+000                1   0.0000000e+000 
 -1.4227090e+002                0                0   0.0000000e+000   0.0000000e+000   0.0000000e+000   0.0000000e+000   0.0000000e+000   0.0000000e+000                1   0.0000000e+000   0.0000000e+000   0.0000000e+000   0.0000000e+000   0.0000000e+000   0.0000000e+000                1   0.0000000e+000                2   0.0000000e+000   0.0000000e+000   0.0000000e+000   0.0000000e+000   0.0000000e+000   0.0000000e+000                1   0.0000000e+000 
 -1.4167090e+002                0                0   0.0000000e+000   0.0000000e+000   0.0000000e+000   0.0000000e+000   0.0000000e+000   0.0000000e+000                1   0.0000000e+000   0.0000000e+000   0.0000000e+000   0.0000000e+000   0.0000000e+000   0.0000000e+000                1   0.0000000e+000                2   0.0000000e+000   0.0000000e+000   0.0000000e+000   0.0000000e+000   0.0000000e+000   0.0000000e+000                1   0.0000000e+000 
 -1.4107090e+002                0                0   0.0000000e+000   0.0000000e+000   0.0000000e+000   0.0000000e+000   0.0000000e+000   0.0000000e+000                1   0.0000000e+000   0.0000000e+000   0.0000000e+000   0.0000000e+000   0.0000000e+000   0.0000000e+000                1   0.0000000e+000                2   0.0000000e+000   0.0000000e+000   0.0000000e+000   0.0000000e+000   0.0000000e+000   0.0000000e+000                1   0.0000000e+000 
 -1.4047090e+002                0                0   0.0000000e+000   0.0000000e+000   0.0000000e+000   0.0000000e+000   0.0000000e+000   0.0000000e+000                1   0.0000000e+000   0.0000000e+000   0.0000000e+000   0.0000000e+000   0.0000000e+000   0.0000000e+000                1   0.0000000e+000                2   0.0000000e+000   0.0000000e+000   0.0000000e+000   0.0000000e+000   0.0000000e+000   0.0000000e+000                1   0.0000000e+000 
 -1.3987090e+002                0                0   0.0000000e+000   0.0000000e+000   0.0000000e+000   0.0000000e+000   0.0000000e+000   0.0000000e+000                1   0.0000000e+000   0.0000000e+000   0.0000000e+000   0.0000000e+000   0.0000000e+000   0.0000000e+000                1   0.0000000e+000                2   0.0000000e+000   0.0000000e+000   0.0000000e+000   0.0000000e+000   0.0000000e+000   0.0000000e+000                1   0.0000000e+000 
 -1.3927090e+002                0                0   0.0000000e+000   0.0000000e+000   0.0000000e+000   0.0000000e+000   0.0000000e+000   0.0000000e+000                1   0.0000000e+000   0.0000000e+000   0.0000000e+000   0.0000000e+000   0.0000000e+000   0.0000000e+000                1   0.0000000e+000                2   0.0000000e+000   0.0000000e+000   0.0000000e+000   0.0000000e+000   0.0000000e+000   0.0000000e+000                1   0.0000000e+000 
 -1.3867090e+002                0                0   0.0000000e+000   0.0000000e+000   0.0000000e+000   0.0000000e+000   0.0000000e+000   0.0000000e+000                1   0.0000000e+000   0.0000000e+000   0.0000000e+000   0.0000000e+000   0.0000000e+000   0.0000000e+000                1   0.0000000e+000                2   0.0000000e+000   0.0000000e+000   0.0000000e+000   0.0000000e+000   0.0000000e+000   0.0000000e+000                1   0.0000000e+000 
 -1.3807090e+002                0                0   0.0000000e+000   0.0000000e+000   0.0000000e+000   0.0000000e+000   0.0000000e+000   0.0000000e+000                1   0.0000000e+000   0.0000000e+000   0.0000000e+000   0.0000000e+000   0.0000000e+000   0.0000000e+000                1   0.0000000e+000                2   0.0000000e+000   0.0000000e+000   0.0000000e+000   0.0000000e+000   0.0000000e+000   0.0000000e+000                1   0.0000000e+000 
 -1.3747090e+002                0                0   0.0000000e+000   0.0000000e+000   0.0000000e+000   0.0000000e+000   0.0000000e+000   0.0000000e+000                1   0.0000000e+000   0.0000000e+000   0.0000000e+000   0.0000000e+000   0.0000000e+000   0.0000000e+000                1   0.0000000e+000                2   0.0000000e+000   0.0000000e+000   0.0000000e+000   0.0000000e+000   0.0000000e+000   0.0000000e+000                1   0.0000000e+000 
 -1.3687090e+002                0                0   0.0000000e+000   0.0000000e+000   0.0000000e+000   0.0000000e+000   0.0000000e+000   0.0000000e+000                1   0.0000000e+000   0.0000000e+000   0.0000000e+000   0.0000000e+000   0.0000000e+000   0.0000000e+000                1   0.0000000e+000                2   0.0000000e+000   0.0000000e+000   0.0000000e+000   0.0000000e+000   0.0000000e+000   0.0000000e+000                1   0.0000000e+000 
 -1.3627090e+002                0                0   0.0000000e+000   0.0000000e+000   0.0000000e+000   0.0000000e+000   0.0000000e+000   0.0000000e+000                1   0.0000000e+000   0.0000000e+000   0.0000000e+000   0.0000000e+000   0.0000000e+000   0.0000000e+000                1   0.0000000e+000                2   0.0000000e+000   0.0000000e+000   0.0000000e+000   0.0000000e+000   0.0000000e+000   0.0000000e+000                1   0.0000000e+000 
 -1.3567090e+002                0                0   0.0000000e+000   0.0000000e+000   0.0000000e+000   0.0000000e+000   0.0000000e+000   0.0000000e+000                1   0.0000000e+000   0.0000000e+000   0.0000000e+000   0.0000000e+000   0.0000000e+000   0.0000000e+000                1   0.0000000e+000                2   0.0000000e+000   0.0000000e+000   0.0000000e+000   0.0000000e+000   0.0000000e+000   0.0000000e+000                1   0.0000000e+000 
 -1.3507090e+002                0                0   0.0000000e+000   0.0000000e+000   0.0000000e+000   0.0000000e+000   0.0000000e+000   0.0000000e+000                1   0.0000000e+000   0.0000000e+000   0.0000000e+000   0.0000000e+000   0.0000000e+000   0.0000000e+000                1   0.0000000e+000                2   0.0000000e+000   0.0000000e+000   0.0000000e+000   0.0000000e+000   0.0000000e+000   0.0000000e+000                1   0.0000000e+000 
 -1.3447090e+002                0                0   0.0000000e+000   0.0000000e+000   0.0000000e+000   0.0000000e+000   0.0000000e+000   0.0000000e+000                1   0.0000000e+000   0.0000000e+000   0.0000000e+000   0.0000000e+000   0.0000000e+000   0.0000000e+000                1   0.0000000e+000                2   0.0000000e+000   0.0000000e+000   0.0000000e+000   0.0000000e+000   0.0000000e+000   0.0000000e+000                1   0.0000000e+000 
 -1.3387090e+002                0                0   0.0000000e+000   0.0000000e+000   0.0000000e+000   0.0000000e+000   0.0000000e+000   0.0000000e+000                1   0.0000000e+000   0.0000000e+000   0.0000000e+000   0.0000000e+000   0.0000000e+000   0.0000000e+000                1   0.0000000e+000                2   0.0000000e+000   0.0000000e+000   0.0000000e+000   0.0000000e+000   0.0000000e+000   0.0000000e+000                1   0.0000000e+000 
 -1.3327090e+002                0                0   0.0000000e+000   0.0000000e+000   0.0000000e+000   0.0000000e+000   0.0000000e+000   0.0000000e+000                1   0.0000000e+000   0.0000000e+000   0.0000000e+000   0.0000000e+000   0.0000000e+000   0.0000000e+000                1   0.0000000e+000                2   0.0000000e+000   0.0000000e+000   0.0000000e+000   0.0000000e+000   0.0000000e+000   0.0000000e+000                1   0.0000000e+000 
 -1.3267090e+002                0                0   0.0000000e+000   0.0000000e+000   0.0000000e+000   0.0000000e+000   0.0000000e+000   0.0000000e+000                1   0.0000000e+000   0.0000000e+000   0.0000000e+000   0.0000000e+000   0.0000000e+000   0.0000000e+000                1   0.0000000e+000                2   0.0000000e+000   0.0000000e+000   0.0000000e+000   0.0000000e+000   0.0000000e+000   0.0000000e+000                1   0.0000000e+000 
 -1.3207090e+002                0                0   0.0000000e+000   0.0000000e+000   0.0000000e+000   0.0000000e+000   0.0000000e+000   0.0000000e+000                1   0.0000000e+000   0.0000000e+000   0.0000000e+000   0.0000000e+000   0.0000000e+000   0.0000000e+000                1   0.0000000e+000                2   0.0000000e+000   0.0000000e+000   0.0000000e+000   0.0000000e+000   0.0000000e+000   0.0000000e+000                1   0.0000000e+000 
 -1.3147090e+002                0                0   0.0000000e+000   0.0000000e+000   0.0000000e+000   0.0000000e+000   0.0000000e+000   0.0000000e+000                1   0.0000000e+000   0.0000000e+000   0.0000000e+000   0.0000000e+000   0.0000000e+000   0.0000000e+000                1   0.0000000e+000                2   0.0000000e+000   0.0000000e+000   0.0000000e+000   0.0000000e+000   0.0000000e+000   0.0000000e+000                1   0.0000000e+000 
 -1.3087090e+002                0                0   0.0000000e+000   0.0000000e+000   0.0000000e+000   0.0000000e+000   0.0000000e+000   0.0000000e+000                1   0.0000000e+000   0.0000000e+000   0.0000000e+000   0.0000000e+000   0.0000000e+000   0.0000000e+000                1   0.0000000e+000                2   0.0000000e+000   0.0000000e+000   0.0000000e+000   0.0000000e+000   0.0000000e+000   0.0000000e+000                1   0.0000000e+000 
 -1.3027090e+002                0                0   0.0000000e+000   0.0000000e+000   0.0000000e+000   0.0000000e+000   0.0000000e+000   0.0000000e+000                1   0.0000000e+000   0.0000000e+000   0.0000000e+000   0.0000000e+000   0.0000000e+000   0.0000000e+000                1   0.0000000e+000                2   0.0000000e+000   0.0000000e+000   0.0000000e+000   0.0000000e+000   0.0000000e+000   0.0000000e+000                1   0.0000000e+000 
 -1.2967090e+002                0                0   0.0000000e+000   0.0000000e+000   0.0000000e+000   0.0000000e+000   0.0000000e+000   0.0000000e+000                1   0.0000000e+000   0.0000000e+000   0.0000000e+000   0.0000000e+000   0.0000000e+000   0.0000000e+000                1   0.0000000e+000                2   0.0000000e+000   0.0000000e+000   0.0000000e+000   0.0000000e+000   0.0000000e+000   0.0000000e+000                1   0.0000000e+000 
 -1.2907090e+002                0                0   0.0000000e+000   0.0000000e+000   0.0000000e+000   0.0000000e+000   0.0000000e+000   0.0000000e+000                1   0.0000000e+000   0.0000000e+000   0.0000000e+000   0.0000000e+000   0.0000000e+000   0.0000000e+000                1   0.0000000e+000                2   0.0000000e+000   0.0000000e+000   0.0000000e+000   0.0000000e+000   0.0000000e+000   0.0000000e+000                1   0.0000000e+000 
 -1.2847090e+002                0                0   0.0000000e+000   0.0000000e+000   0.0000000e+000   0.0000000e+000   0.0000000e+000   0.0000000e+000                1   0.0000000e+000   0.0000000e+000   0.0000000e+000   0.0000000e+000   0.0000000e+000   0.0000000e+000                1   0.0000000e+000                2   0.0000000e+000   0.0000000e+000   0.0000000e+000   0.0000000e+000   0.0000000e+000   0.0000000e+000                1   0.0000000e+000 
 -1.2787090e+002                0                0   0.0000000e+000   0.0000000e+000   0.0000000e+000   0.0000000e+000   0.0000000e+000   0.0000000e+000                1   0.0000000e+000   0.0000000e+000   0.0000000e+000   0.0000000e+000   0.0000000e+000   0.0000000e+000                1   0.0000000e+000                2   0.0000000e+000   0.0000000e+000   0.0000000e+000   0.0000000e+000   0.0000000e+000   0.0000000e+000                1   0.0000000e+000 
 -1.2727090e+002                0                0   0.0000000e+000   0.0000000e+000   0.0000000e+000   0.0000000e+000   0.0000000e+000   0.0000000e+000                1   0.0000000e+000   0.0000000e+000   0.0000000e+000   0.0000000e+000   0.0000000e+000   0.0000000e+000                1   0.0000000e+000                2   0.0000000e+000   0.0000000e+000   0.0000000e+000   0.0000000e+000   0.0000000e+000   0.0000000e+000                1   0.0000000e+000 
 -1.2667090e+002                0                0   0.0000000e+000   0.0000000e+000   0.0000000e+000   0.0000000e+000   0.0000000e+000   0.0000000e+000                1   0.0000000e+000   0.0000000e+000   0.0000000e+000   0.0000000e+000   0.0000000e+000   0.0000000e+000                1   0.0000000e+000                2   0.0000000e+000   0.0000000e+000   0.0000000e+000   0.0000000e+000   0.0000000e+000   0.0000000e+000                1   0.0000000e+000 
 -1.2607090e+002                0                0   0.0000000e+000   0.0000000e+000   0.0000000e+000   0.0000000e+000   0.0000000e+000   0.0000000e+000                1   0.0000000e+000   0.0000000e+000   0.0000000e+000   0.0000000e+000   0.0000000e+000   0.0000000e+000                1   0.0000000e+000                2   0.0000000e+000   0.0000000e+000   0.0000000e+000   0.0000000e+000   0.0000000e+000   0.0000000e+000                1   0.0000000e+000 
 -1.2547090e+002                0                0   0.0000000e+000   0.0000000e+000   0.0000000e+000   0.0000000e+000   0.0000000e+000   0.0000000e+000                1   0.0000000e+000   0.0000000e+000   0.0000000e+000   0.0000000e+000   0.0000000e+000   0.0000000e+000                1   0.0000000e+000                2   0.0000000e+000   0.0000000e+000   0.0000000e+000   0.0000000e+000   0.0000000e+000   0.0000000e+000                1   0.0000000e+000 
 -1.2487090e+002                0                0   0.0000000e+000   0.0000000e+000   0.0000000e+000   0.0000000e+000   0.0000000e+000   0.0000000e+000                1   0.0000000e+000   0.0000000e+000   0.0000000e+000   0.0000000e+000   0.0000000e+000   0.0000000e+000                1   0.0000000e+000                2   0.0000000e+000   0.0000000e+000   0.0000000e+000   0.0000000e+000   0.0000000e+000   0.0000000e+000                1   0.0000000e+000 
 -1.2427090e+002                0                0   0.0000000e+000   0.0000000e+000   0.0000000e+000   0.0000000e+000   0.0000000e+000   0.0000000e+000                1   0.0000000e+000   0.0000000e+000   0.0000000e+000   0.0000000e+000   0.0000000e+000   0.0000000e+000                1   0.0000000e+000                2   0.0000000e+000   0.0000000e+000   0.0000000e+000   0.0000000e+000   0.0000000e+000   0.0000000e+000                1   0.0000000e+000 
 -1.2367090e+002                0                0   0.0000000e+000   0.0000000e+000   0.0000000e+000   0.0000000e+000   0.0000000e+000   0.0000000e+000                1   0.0000000e+000   0.0000000e+000   0.0000000e+000   0.0000000e+000   0.0000000e+000   0.0000000e+000                1   0.0000000e+000                2   0.0000000e+000   0.0000000e+000   0.0000000e+000   0.0000000e+000   0.0000000e+000   0.0000000e+000                1   0.0000000e+000 
 -1.2307090e+002                0                0   0.0000000e+000   0.0000000e+000   0.0000000e+000   0.0000000e+000   0.0000000e+000   0.0000000e+000                1   0.0000000e+000   0.0000000e+000   0.0000000e+000   0.0000000e+000   0.0000000e+000   0.0000000e+000                1   0.0000000e+000                2   0.0000000e+000   0.0000000e+000   0.0000000e+000   0.0000000e+000   0.0000000e+000   0.0000000e+000                1   0.0000000e+000 
 -1.2247090e+002                0                0   0.0000000e+000   0.0000000e+000   0.0000000e+000   0.0000000e+000   0.0000000e+000   0.0000000e+000                1   0.0000000e+000   0.0000000e+000   0.0000000e+000   0.0000000e+000   0.0000000e+000   0.0000000e+000                1   0.0000000e+000                2   0.0000000e+000   0.0000000e+000   0.0000000e+000   0.0000000e+000   0.0000000e+000   0.0000000e+000                1   0.0000000e+000 
 -1.2187090e+002                0                0   0.0000000e+000   0.0000000e+000   0.0000000e+000   0.0000000e+000   0.0000000e+000   0.0000000e+000                1   0.0000000e+000   0.0000000e+000   0.0000000e+000   0.0000000e+000   0.0000000e+000   0.0000000e+000                1   0.0000000e+000                2   0.0000000e+000   0.0000000e+000   0.0000000e+000   0.0000000e+000   0.0000000e+000   0.0000000e+000                1   0.0000000e+000 
 -1.2127090e+002                0                0   0.0000000e+000   0.0000000e+000   0.0000000e+000   0.0000000e+000   0.0000000e+000   0.0000000e+000                1   0.0000000e+000   0.0000000e+000   0.0000000e+000   0.0000000e+000   0.0000000e+000   0.0000000e+000                1   0.0000000e+000                2   0.0000000e+000   0.0000000e+000   0.0000000e+000   0.0000000e+000   0.0000000e+000   0.0000000e+000                1   0.0000000e+000 
 -1.2067611e+002                0                0   0.0000000e+000   0.0000000e+000   0.0000000e+000   0.0000000e+000   0.0000000e+000   0.0000000e+000                1   0.0000000e+000   0.0000000e+000   0.0000000e+000   0.0000000e+000   0.0000000e+000   0.0000000e+000                1   0.0000000e+000                2   0.0000000e+000   0.0000000e+000   0.0000000e+000   0.0000000e+000   0.0000000e+000   0.0000000e+000                1   0.0000000e+000 
 -1.2008717e+002                0                0   0.0000000e+000   0.0000000e+000   0.0000000e+000   0.0000000e+000   0.0000000e+000   0.0000000e+000                1   0.0000000e+000   0.0000000e+000   0.0000000e+000   0.0000000e+000   0.0000000e+000   0.0000000e+000                1   0.0000000e+000                2   0.0000000e+000   0.0000000e+000   0.0000000e+000   0.0000000e+000   0.0000000e+000   0.0000000e+000                1   0.0000000e+000 
 -1.1950389e+002                0                0   0.0000000e+000   0.0000000e+000   0.0000000e+000   0.0000000e+000   0.0000000e+000   0.0000000e+000                1   0.0000000e+000   0.0000000e+000   0.0000000e+000   0.0000000e+000   0.0000000e+000   0.0000000e+000                1   0.0000000e+000                2   0.0000000e+000   0.0000000e+000   0.0000000e+000   0.0000000e+000   0.0000000e+000   0.0000000e+000                1   0.0000000e+000 
 -1.1892610e+002                0                0   0.0000000e+000   0.0000000e+000   0.0000000e+000   0.0000000e+000   0.0000000e+000   0.0000000e+000                1   0.0000000e+000   0.0000000e+000   0.0000000e+000   0.0000000e+000   0.0000000e+000   0.0000000e+000                1   0.0000000e+000                2   0.0000000e+000   0.0000000e+000   0.0000000e+000   0.0000000e+000   0.0000000e+000   0.0000000e+000                1   0.0000000e+000 
 -1.1835364e+002                0                0   0.0000000e+000   0.0000000e+000   0.0000000e+000   0.0000000e+000   0.0000000e+000   0.0000000e+000                1   0.0000000e+000   0.0000000e+000   0.0000000e+000   0.0000000e+000   0.0000000e+000   0.0000000e+000                1   0.0000000e+000                2   0.0000000e+000   0.0000000e+000   0.0000000e+000   0.0000000e+000   0.0000000e+000   0.0000000e+000                1   0.0000000e+000 
 -1.1778632e+002                0                0   0.0000000e+000   0.0000000e+000   0.0000000e+000   0.0000000e+000   0.0000000e+000   0.0000000e+000                1   0.0000000e+000   0.0000000e+000   0.0000000e+000   0.0000000e+000   0.0000000e+000   0.0000000e+000                1   0.0000000e+000                2   0.0000000e+000   0.0000000e+000   0.0000000e+000   0.0000000e+000   0.0000000e+000   0.0000000e+000                1   0.0000000e+000 
 -1.1722396e+002                0                0   0.0000000e+000   0.0000000e+000   0.0000000e+000   0.0000000e+000   0.0000000e+000   0.0000000e+000                1   0.0000000e+000   0.0000000e+000   0.0000000e+000   0.0000000e+000   0.0000000e+000   0.0000000e+000                1   0.0000000e+000                2   0.0000000e+000   0.0000000e+000   0.0000000e+000   0.0000000e+000   0.0000000e+000   0.0000000e+000                1   0.0000000e+000 
 -1.1666646e+002                0                0   0.0000000e+000   0.0000000e+000   0.0000000e+000   0.0000000e+000   0.0000000e+000   0.0000000e+000                1   0.0000000e+000   0.0000000e+000   0.0000000e+000   0.0000000e+000   0.0000000e+000   0.0000000e+000                1   0.0000000e+000                2   0.0000000e+000   0.0000000e+000   0.0000000e+000   0.0000000e+000   0.0000000e+000   0.0000000e+000                1   0.0000000e+000 
 -1.1611365e+002                0                0   0.0000000e+000   0.0000000e+000   0.0000000e+000   0.0000000e+000   0.0000000e+000   0.0000000e+000                1   0.0000000e+000   0.0000000e+000   0.0000000e+000   0.0000000e+000   0.0000000e+000   0.0000000e+000                1   0.0000000e+000                2   0.0000000e+000   0.0000000e+000   0.0000000e+000   0.0000000e+000   0.0000000e+000   0.0000000e+000                1   0.0000000e+000 
 -1.1556538e+002                0                0   0.0000000e+000   0.0000000e+000   0.0000000e+000   0.0000000e+000   0.0000000e+000   0.0000000e+000                1   0.0000000e+000   0.0000000e+000   0.0000000e+000   0.0000000e+000   0.0000000e+000   0.0000000e+000                1   0.0000000e+000                2   0.0000000e+000   0.0000000e+000   0.0000000e+000   0.0000000e+000   0.0000000e+000   0.0000000e+000                1   0.0000000e+000 
 -1.1502155e+002                0                0   0.0000000e+000   0.0000000e+000   0.0000000e+000   0.0000000e+000   0.0000000e+000   0.0000000e+000                1   0.0000000e+000   0.0000000e+000   0.0000000e+000   0.0000000e+000   0.0000000e+000   0.0000000e+000                1   0.0000000e+000                2   0.0000000e+000   0.0000000e+000   0.0000000e+000   0.0000000e+000   0.0000000e+000   0.0000000e+000                1   0.0000000e+000 
 -1.1448200e+002                0                0   0.0000000e+000   0.0000000e+000   0.0000000e+000   0.0000000e+000   0.0000000e+000   0.0000000e+000                1   0.0000000e+000   0.0000000e+000   0.0000000e+000   0.0000000e+000   0.0000000e+000   0.0000000e+000                1   0.0000000e+000                2   0.0000000e+000   0.0000000e+000   0.0000000e+000   0.0000000e+000   0.0000000e+000   0.0000000e+000                1   0.0000000e+000 
 -1.1394661e+002                0                0   0.0000000e+000   0.0000000e+000   0.0000000e+000   0.0000000e+000   0.0000000e+000   0.0000000e+000                1   0.0000000e+000   0.0000000e+000   0.0000000e+000   0.0000000e+000   0.0000000e+000   0.0000000e+000                1   0.0000000e+000                2   0.0000000e+000   0.0000000e+000   0.0000000e+000   0.0000000e+000   0.0000000e+000   0.0000000e+000                1   0.0000000e+000 
 -1.1341530e+002                0                0   0.0000000e+000   0.0000000e+000   0.0000000e+000   0.0000000e+000   0.0000000e+000   0.0000000e+000                1   0.0000000e+000   0.0000000e+000   0.0000000e+000   0.0000000e+000   0.0000000e+000   0.0000000e+000                1   0.0000000e+000                2   0.0000000e+000   0.0000000e+000   0.0000000e+000   0.0000000e+000   0.0000000e+000   0.0000000e+000                1   0.0000000e+000 
 -1.1288790e+002                0                0   0.0000000e+000   0.0000000e+000   0.0000000e+000   0.0000000e+000   0.0000000e+000   0.0000000e+000                1   0.0000000e+000   0.0000000e+000   0.0000000e+000   0.0000000e+000   0.0000000e+000   0.0000000e+000                1   0.0000000e+000                2   0.0000000e+000   0.0000000e+000   0.0000000e+000   0.0000000e+000   0.0000000e+000   0.0000000e+000                1   0.0000000e+000 
 -1.1236435e+002                0                0   0.0000000e+000   0.0000000e+000   0.0000000e+000   0.0000000e+000   0.0000000e+000   0.0000000e+000                1   0.0000000e+000   0.0000000e+000   0.0000000e+000   0.0000000e+000   0.0000000e+000   0.0000000e+000                1   0.0000000e+000                2   0.0000000e+000   0.0000000e+000   0.0000000e+000   0.0000000e+000   0.0000000e+000   0.0000000e+000                1   0.0000000e+000 
 -1.1184453e+002                0                0   0.0000000e+000   0.0000000e+000   0.0000000e+000   0.0000000e+000   0.0000000e+000   0.0000000e+000                1   0.0000000e+000   0.0000000e+000   0.0000000e+000   0.0000000e+000   0.0000000e+000   0.0000000e+000                1   0.0000000e+000                2   0.0000000e+000   0.0000000e+000   0.0000000e+000   0.0000000e+000   0.0000000e+000   0.0000000e+000                1   0.0000000e+000 
 -1.1132833e+002                0                0   0.0000000e+000   0.0000000e+000   0.0000000e+000   0.0000000e+000   0.0000000e+000   0.0000000e+000                1   0.0000000e+000   0.0000000e+000   0.0000000e+000   0.0000000e+000   0.0000000e+000   0.0000000e+000                1   0.0000000e+000                2   0.0000000e+000   0.0000000e+000   0.0000000e+000   0.0000000e+000   0.0000000e+000   0.0000000e+000                1   0.0000000e+000 
 -1.1081566e+002                0                0   0.0000000e+000   0.0000000e+000   0.0000000e+000   0.0000000e+000   0.0000000e+000   0.0000000e+000                1   0.0000000e+000   0.0000000e+000   0.0000000e+000   0.0000000e+000   0.0000000e+000   0.0000000e+000                1   0.0000000e+000                2   0.0000000e+000   0.0000000e+000   0.0000000e+000   0.0000000e+000   0.0000000e+000   0.0000000e+000                1   0.0000000e+000 
 -1.1030642e+002                0                0   0.0000000e+000   0.0000000e+000   0.0000000e+000   0.0000000e+000   0.0000000e+000   0.0000000e+000                1   0.0000000e+000   0.0000000e+000   0.0000000e+000   0.0000000e+000   0.0000000e+000   0.0000000e+000                1   0.0000000e+000                2   0.0000000e+000   0.0000000e+000   0.0000000e+000   0.0000000e+000   0.0000000e+000   0.0000000e+000                1   0.0000000e+000 
 -1.0980052e+002                0                0   0.0000000e+000   0.0000000e+000   0.0000000e+000   0.0000000e+000   0.0000000e+000   0.0000000e+000                1   0.0000000e+000   0.0000000e+000   0.0000000e+000   0.0000000e+000   0.0000000e+000   0.0000000e+000                1   0.0000000e+000                2   0.0000000e+000   0.0000000e+000   0.0000000e+000   0.0000000e+000   0.0000000e+000   0.0000000e+000                1   0.0000000e+000 
 -1.0929789e+002                0                0   0.0000000e+000   0.0000000e+000   0.0000000e+000   0.0000000e+000   0.0000000e+000   0.0000000e+000                1   0.0000000e+000   0.0000000e+000   0.0000000e+000   0.0000000e+000   0.0000000e+000   0.0000000e+000                1   0.0000000e+000                2   0.0000000e+000   0.0000000e+000   0.0000000e+000   0.0000000e+000   0.0000000e+000   0.0000000e+000                1   0.0000000e+000 
 -1.0879844e+002                0                0   0.0000000e+000   0.0000000e+000   0.0000000e+000   0.0000000e+000   0.0000000e+000   0.0000000e+000                1   0.0000000e+000   0.0000000e+000   0.0000000e+000   0.0000000e+000   0.0000000e+000   0.0000000e+000                1   0.0000000e+000                2   0.0000000e+000   0.0000000e+000   0.0000000e+000   0.0000000e+000   0.0000000e+000   0.0000000e+000                1   0.0000000e+000 
 -1.0830207e+002                0                0   0.0000000e+000   0.0000000e+000   0.0000000e+000   0.0000000e+000   0.0000000e+000   0.0000000e+000                1   0.0000000e+000   0.0000000e+000   0.0000000e+000   0.0000000e+000   0.0000000e+000   0.0000000e+000                1   0.0000000e+000                2   0.0000000e+000   0.0000000e+000   0.0000000e+000   0.0000000e+000   0.0000000e+000   0.0000000e+000                1   0.0000000e+000 
 -1.0780872e+002                0                0   0.0000000e+000   0.0000000e+000   0.0000000e+000   0.0000000e+000   0.0000000e+000   0.0000000e+000                1   0.0000000e+000   0.0000000e+000   0.0000000e+000   0.0000000e+000   0.0000000e+000   0.0000000e+000                1   0.0000000e+000                2   0.0000000e+000   0.0000000e+000   0.0000000e+000   0.0000000e+000   0.0000000e+000   0.0000000e+000                1   0.0000000e+000 
 -1.0731831e+002                0                0   0.0000000e+000   0.0000000e+000   0.0000000e+000   0.0000000e+000   0.0000000e+000   0.0000000e+000                1   0.0000000e+000   0.0000000e+000   0.0000000e+000   0.0000000e+000   0.0000000e+000   0.0000000e+000                1   0.0000000e+000                2   0.0000000e+000   0.0000000e+000   0.0000000e+000   0.0000000e+000   0.0000000e+000   0.0000000e+000                1   0.0000000e+000 
 -1.0683077e+002                0                0   0.0000000e+000   0.0000000e+000   0.0000000e+000   0.0000000e+000   0.0000000e+000   0.0000000e+000                1   0.0000000e+000   0.0000000e+000   0.0000000e+000   0.0000000e+000   0.0000000e+000   0.0000000e+000                1   0.0000000e+000                2   0.0000000e+000   0.0000000e+000   0.0000000e+000   0.0000000e+000   0.0000000e+000   0.0000000e+000                1   0.0000000e+000 
 -1.0634601e+002                0                0   0.0000000e+000   0.0000000e+000   0.0000000e+000   0.0000000e+000   0.0000000e+000   0.0000000e+000                1   0.0000000e+000   0.0000000e+000   0.0000000e+000   0.0000000e+000   0.0000000e+000   0.0000000e+000                1   0.0000000e+000                2   0.0000000e+000   0.0000000e+000   0.0000000e+000   0.0000000e+000   0.0000000e+000   0.0000000e+000                1   0.0000000e+000 
 -1.0586398e+002                0                0   0.0000000e+000   0.0000000e+000   0.0000000e+000   0.0000000e+000   0.0000000e+000   0.0000000e+000                1   0.0000000e+000   0.0000000e+000   0.0000000e+000   0.0000000e+000   0.0000000e+000   0.0000000e+000                1   0.0000000e+000                2   0.0000000e+000   0.0000000e+000   0.0000000e+000   0.0000000e+000   0.0000000e+000   0.0000000e+000                1   0.0000000e+000 
 -1.0538460e+002                0                0   0.0000000e+000   0.0000000e+000   0.0000000e+000   0.0000000e+000   0.0000000e+000   0.0000000e+000                1   0.0000000e+000   0.0000000e+000   0.0000000e+000   0.0000000e+000   0.0000000e+000   0.0000000e+000                1   0.0000000e+000                2   0.0000000e+000   0.0000000e+000   0.0000000e+000   0.0000000e+000   0.0000000e+000   0.0000000e+000                1   0.0000000e+000 
 -1.0490780e+002                0                0   0.0000000e+000   0.0000000e+000   0.0000000e+000   0.0000000e+000   0.0000000e+000   0.0000000e+000                1   0.0000000e+000   0.0000000e+000   0.0000000e+000   0.0000000e+000   0.0000000e+000   0.0000000e+000                1   0.0000000e+000                2   0.0000000e+000   0.0000000e+000   0.0000000e+000   0.0000000e+000   0.0000000e+000   0.0000000e+000                1   0.0000000e+000 
 -1.0443354e+002                0                0   0.0000000e+000   0.0000000e+000   0.0000000e+000   0.0000000e+000   0.0000000e+000   0.0000000e+000                1   0.0000000e+000   0.0000000e+000   0.0000000e+000   0.0000000e+000   0.0000000e+000   0.0000000e+000                1   0.0000000e+000                2   0.0000000e+000   0.0000000e+000   0.0000000e+000   0.0000000e+000   0.0000000e+000   0.0000000e+000                1   0.0000000e+000 
 -1.0396174e+002                0                0   0.0000000e+000   0.0000000e+000   0.0000000e+000   0.0000000e+000   0.0000000e+000   0.0000000e+000                1   0.0000000e+000   0.0000000e+000   0.0000000e+000   0.0000000e+000   0.0000000e+000   0.0000000e+000                1   0.0000000e+000                2   0.0000000e+000   0.0000000e+000   0.0000000e+000   0.0000000e+000   0.0000000e+000   0.0000000e+000                1   0.0000000e+000 
 -1.0349235e+002                0                0   0.0000000e+000   0.0000000e+000   0.0000000e+000   0.0000000e+000   0.0000000e+000   0.0000000e+000                1   0.0000000e+000   0.0000000e+000   0.0000000e+000   0.0000000e+000   0.0000000e+000   0.0000000e+000                1   0.0000000e+000                2   0.0000000e+000   0.0000000e+000   0.0000000e+000   0.0000000e+000   0.0000000e+000   0.0000000e+000                1   0.0000000e+000 
 -1.0302529e+002                0                0   0.0000000e+000   0.0000000e+000   0.0000000e+000   0.0000000e+000   0.0000000e+000   0.0000000e+000                1   0.0000000e+000   0.0000000e+000   0.0000000e+000   0.0000000e+000   0.0000000e+000   0.0000000e+000                1   0.0000000e+000                2   0.0000000e+000   0.0000000e+000   0.0000000e+000   0.0000000e+000   0.0000000e+000   0.0000000e+000                1   0.0000000e+000 
 -1.0256053e+002                0                0   0.0000000e+000   0.0000000e+000   0.0000000e+000   0.0000000e+000   0.0000000e+000   0.0000000e+000                1   0.0000000e+000   0.0000000e+000   0.0000000e+000   0.0000000e+000   0.0000000e+000   0.0000000e+000                1   0.0000000e+000                2   0.0000000e+000   0.0000000e+000   0.0000000e+000   0.0000000e+000   0.0000000e+000   0.0000000e+000                1   0.0000000e+000 
 -1.0209800e+002                0                0   0.0000000e+000   0.0000000e+000   0.0000000e+000   0.0000000e+000   0.0000000e+000   0.0000000e+000                1   0.0000000e+000   0.0000000e+000   0.0000000e+000   0.0000000e+000   0.0000000e+000   0.0000000e+000                1   0.0000000e+000                2   0.0000000e+000   0.0000000e+000   0.0000000e+000   0.0000000e+000   0.0000000e+000   0.0000000e+000                1   0.0000000e+000 
 -1.0163764e+002                0                0   0.0000000e+000   0.0000000e+000   0.0000000e+000   0.0000000e+000   0.0000000e+000   0.0000000e+000                1   0.0000000e+000   0.0000000e+000   0.0000000e+000   0.0000000e+000   0.0000000e+000   0.0000000e+000                1   0.0000000e+000                2   0.0000000e+000   0.0000000e+000   0.0000000e+000   0.0000000e+000   0.0000000e+000   0.0000000e+000                1   0.0000000e+000 
 -1.0117943e+002                0                0   0.0000000e+000   0.0000000e+000   0.0000000e+000   0.0000000e+000   0.0000000e+000   0.0000000e+000                1   0.0000000e+000   0.0000000e+000   0.0000000e+000   0.0000000e+000   0.0000000e+000   0.0000000e+000                1   0.0000000e+000                2   0.0000000e+000   0.0000000e+000   0.0000000e+000   0.0000000e+000   0.0000000e+000   0.0000000e+000                1   0.0000000e+000 
 -1.0072328e+002                0                0   0.0000000e+000   0.0000000e+000   0.0000000e+000   0.0000000e+000   0.0000000e+000   0.0000000e+000                1   0.0000000e+000   0.0000000e+000   0.0000000e+000   0.0000000e+000   0.0000000e+000   0.0000000e+000                1   0.0000000e+000                2   0.0000000e+000   0.0000000e+000   0.0000000e+000   0.0000000e+000   0.0000000e+000   0.0000000e+000                1   0.0000000e+000 
 -1.0026915e+002                0                0   0.0000000e+000   0.0000000e+000   0.0000000e+000   0.0000000e+000   0.0000000e+000   0.0000000e+000                1   0.0000000e+000   0.0000000e+000   0.0000000e+000   0.0000000e+000   0.0000000e+000   0.0000000e+000                1   0.0000000e+000                2   0.0000000e+000   0.0000000e+000   0.0000000e+000   0.0000000e+000   0.0000000e+000   0.0000000e+000                1   0.0000000e+000 
 -9.9817011e+001                0                0   0.0000000e+000   0.0000000e+000   0.0000000e+000   0.0000000e+000   0.0000000e+000   0.0000000e+000                1   0.0000000e+000   0.0000000e+000   0.0000000e+000   0.0000000e+000   0.0000000e+000   0.0000000e+000                1   0.0000000e+000                2   0.0000000e+000   0.0000000e+000   0.0000000e+000   0.0000000e+000   0.0000000e+000   0.0000000e+000                1   0.0000000e+000 
 -9.9366792e+001                0                0   0.0000000e+000   0.0000000e+000   0.0000000e+000   0.0000000e+000   0.0000000e+000   0.0000000e+000                1   0.0000000e+000   0.0000000e+000   0.0000000e+000   0.0000000e+000   0.0000000e+000   0.0000000e+000                1   0.0000000e+000                2   0.0000000e+000   0.0000000e+000   0.0000000e+000   0.0000000e+000   0.0000000e+000   0.0000000e+000                1   0.0000000e+000 
 -9.8918464e+001                0                0   0.0000000e+000   0.0000000e+000   0.0000000e+000   0.0000000e+000   0.0000000e+000   0.0000000e+000                1   0.0000000e+000   0.0000000e+000   0.0000000e+000   0.0000000e+000   0.0000000e+000   0.0000000e+000                1   0.0000000e+000                2   0.0000000e+000   0.0000000e+000   0.0000000e+000   0.0000000e+000   0.0000000e+000   0.0000000e+000                1   0.0000000e+000 
 -9.8471966e+001                0                0   0.0000000e+000   0.0000000e+000   0.0000000e+000   0.0000000e+000   0.0000000e+000   0.0000000e+000                1   0.0000000e+000   0.0000000e+000   0.0000000e+000   0.0000000e+000   0.0000000e+000   0.0000000e+000                1   0.0000000e+000                2   0.0000000e+000   0.0000000e+000   0.0000000e+000   0.0000000e+000   0.0000000e+000   0.0000000e+000                1   0.0000000e+000 
 -9.8027267e+001                0                0   0.0000000e+000   0.0000000e+000   0.0000000e+000   0.0000000e+000   0.0000000e+000   0.0000000e+000                1   0.0000000e+000   0.0000000e+000   0.0000000e+000   0.0000000e+000   0.0000000e+000   0.0000000e+000                1   0.0000000e+000                2   0.0000000e+000   0.0000000e+000   0.0000000e+000   0.0000000e+000   0.0000000e+000   0.0000000e+000                1   0.0000000e+000 
 -9.7584316e+001                0                0   0.0000000e+000   0.0000000e+000   0.0000000e+000   0.0000000e+000   0.0000000e+000   0.0000000e+000                1   0.0000000e+000   0.0000000e+000   0.0000000e+000   0.0000000e+000   0.0000000e+000   0.0000000e+000                1   0.0000000e+000                2   0.0000000e+000   0.0000000e+000   0.0000000e+000   0.0000000e+000   0.0000000e+000   0.0000000e+000                1   0.0000000e+000 
 -9.7143069e+001                0                0   0.0000000e+000   0.0000000e+000   0.0000000e+000   0.0000000e+000   0.0000000e+000   0.0000000e+000                1   0.0000000e+000   0.0000000e+000   0.0000000e+000   0.0000000e+000   0.0000000e+000   0.0000000e+000                1   0.0000000e+000                2   0.0000000e+000   0.0000000e+000   0.0000000e+000   0.0000000e+000   0.0000000e+000   0.0000000e+000                1   0.0000000e+000 
 -9.6703497e+001                0                0   0.0000000e+000   0.0000000e+000   0.0000000e+000   0.0000000e+000   0.0000000e+000   0.0000000e+000                1   0.0000000e+000   0.0000000e+000   0.0000000e+000   0.0000000e+000   0.0000000e+000   0.0000000e+000                1   0.0000000e+000                2   0.0000000e+000   0.0000000e+000   0.0000000e+000   0.0000000e+000   0.0000000e+000   0.0000000e+000                1   0.0000000e+000 
 -9.6265535e+001                0                0   0.0000000e+000   0.0000000e+000   0.0000000e+000   0.0000000e+000   0.0000000e+000   0.0000000e+000                1   0.0000000e+000   0.0000000e+000   0.0000000e+000   0.0000000e+000   0.0000000e+000   0.0000000e+000                1   0.0000000e+000                2   0.0000000e+000   0.0000000e+000   0.0000000e+000   0.0000000e+000   0.0000000e+000   0.0000000e+000                1   0.0000000e+000 
 -9.5829177e+001                0                0   0.0000000e+000   0.0000000e+000   0.0000000e+000   0.0000000e+000   0.0000000e+000   0.0000000e+000                1   0.0000000e+000   0.0000000e+000   0.0000000e+000   0.0000000e+000   0.0000000e+000   0.0000000e+000                1   0.0000000e+000                2   0.0000000e+000   0.0000000e+000   0.0000000e+000   0.0000000e+000   0.0000000e+000   0.0000000e+000                1   0.0000000e+000 
 -9.5394356e+001                0                0   0.0000000e+000   0.0000000e+000   0.0000000e+000   0.0000000e+000   0.0000000e+000   0.0000000e+000                1   0.0000000e+000   0.0000000e+000   0.0000000e+000   0.0000000e+000   0.0000000e+000   0.0000000e+000                1   0.0000000e+000                2   0.0000000e+000   0.0000000e+000   0.0000000e+000   0.0000000e+000   0.0000000e+000   0.0000000e+000                1   0.0000000e+000 
 -9.4961038e+001                0                0   0.0000000e+000   0.0000000e+000   0.0000000e+000   0.0000000e+000   0.0000000e+000   0.0000000e+000                1   0.0000000e+000   0.0000000e+000   0.0000000e+000   0.0000000e+000   0.0000000e+000   0.0000000e+000                1   0.0000000e+000                2   0.0000000e+000   0.0000000e+000   0.0000000e+000   0.0000000e+000   0.0000000e+000   0.0000000e+000                1   0.0000000e+000 
 -9.4529204e+001                0                0   0.0000000e+000   0.0000000e+000   0.0000000e+000   0.0000000e+000   0.0000000e+000   0.0000000e+000                1   0.0000000e+000   0.0000000e+000   0.0000000e+000   0.0000000e+000   0.0000000e+000   0.0000000e+000                1   0.0000000e+000                2   0.0000000e+000   0.0000000e+000   0.0000000e+000   0.0000000e+000   0.0000000e+000   0.0000000e+000                1   0.0000000e+000 
 -9.4098795e+001                0                0   0.0000000e+000   0.0000000e+000   0.0000000e+000   0.0000000e+000   0.0000000e+000   0.0000000e+000                1   0.0000000e+000   0.0000000e+000   0.0000000e+000   0.0000000e+000   0.0000000e+000   0.0000000e+000                1   0.0000000e+000                2   0.0000000e+000   0.0000000e+000   0.0000000e+000   0.0000000e+000   0.0000000e+000   0.0000000e+000                1   0.0000000e+000 
 -9.3669779e+001                0                0   0.0000000e+000   0.0000000e+000   0.0000000e+000   0.0000000e+000   0.0000000e+000   0.0000000e+000                1   0.0000000e+000   0.0000000e+000   0.0000000e+000   0.0000000e+000   0.0000000e+000   0.0000000e+000                1   0.0000000e+000                2   0.0000000e+000   0.0000000e+000   0.0000000e+000   0.0000000e+000   0.0000000e+000   0.0000000e+000                1   0.0000000e+000 
 -9.3242139e+001                0                0   0.0000000e+000   0.0000000e+000   0.0000000e+000   0.0000000e+000   0.0000000e+000   0.0000000e+000                1   0.0000000e+000   0.0000000e+000   0.0000000e+000   0.0000000e+000   0.0000000e+000   0.0000000e+000                1   0.0000000e+000                2   0.0000000e+000   0.0000000e+000   0.0000000e+000   0.0000000e+000   0.0000000e+000   0.0000000e+000                1   0.0000000e+000 
 -9.2815820e+001                0                0   0.0000000e+000   0.0000000e+000   0.0000000e+000   0.0000000e+000   0.0000000e+000   0.0000000e+000                1   0.0000000e+000   0.0000000e+000   0.0000000e+000   0.0000000e+000   0.0000000e+000   0.0000000e+000                1   0.0000000e+000                2   0.0000000e+000   0.0000000e+000   0.0000000e+000   0.0000000e+000   0.0000000e+000   0.0000000e+000                1   0.0000000e+000 
 -9.2390790e+001                0                0   0.0000000e+000   0.0000000e+000   0.0000000e+000   0.0000000e+000   0.0000000e+000   0.0000000e+000                1   0.0000000e+000   0.0000000e+000   0.0000000e+000   0.0000000e+000   0.0000000e+000   0.0000000e+000                1   0.0000000e+000                2   0.0000000e+000   0.0000000e+000   0.0000000e+000   0.0000000e+000   0.0000000e+000   0.0000000e+000                1   0.0000000e+000 
 -9.1967022e+001                0                0   0.0000000e+000   0.0000000e+000   0.0000000e+000   0.0000000e+000   0.0000000e+000   0.0000000e+000                1   0.0000000e+000   0.0000000e+000   0.0000000e+000   0.0000000e+000   0.0000000e+000   0.0000000e+000                1   0.0000000e+000                2   0.0000000e+000   0.0000000e+000   0.0000000e+000   0.0000000e+000   0.0000000e+000   0.0000000e+000                1   0.0000000e+000 
 -9.1544487e+001                0                0   0.0000000e+000   0.0000000e+000   0.0000000e+000   0.0000000e+000   0.0000000e+000   0.0000000e+000                1   0.0000000e+000   0.0000000e+000   0.0000000e+000   0.0000000e+000   0.0000000e+000   0.0000000e+000                1   0.0000000e+000                2   0.0000000e+000   0.0000000e+000   0.0000000e+000   0.0000000e+000   0.0000000e+000   0.0000000e+000                1   0.0000000e+000 
 -9.1123141e+001                0                0   0.0000000e+000   0.0000000e+000   0.0000000e+000   0.0000000e+000   0.0000000e+000   0.0000000e+000                1   0.0000000e+000   0.0000000e+000   0.0000000e+000   0.0000000e+000   0.0000000e+000   0.0000000e+000                1   0.0000000e+000                2   0.0000000e+000   0.0000000e+000   0.0000000e+000   0.0000000e+000   0.0000000e+000   0.0000000e+000                1   0.0000000e+000 
 -9.0702955e+001                0                0   0.0000000e+000   0.0000000e+000   0.0000000e+000   0.0000000e+000   0.0000000e+000   0.0000000e+000                1   0.0000000e+000   0.0000000e+000   0.0000000e+000   0.0000000e+000   0.0000000e+000   0.0000000e+000                1   0.0000000e+000                2   0.0000000e+000   0.0000000e+000   0.0000000e+000   0.0000000e+000   0.0000000e+000   0.0000000e+000                1   0.0000000e+000 
 -9.0283896e+001                0                0   0.0000000e+000   0.0000000e+000   0.0000000e+000   0.0000000e+000   0.0000000e+000   0.0000000e+000                1   0.0000000e+000   0.0000000e+000   0.0000000e+000   0.0000000e+000   0.0000000e+000   0.0000000e+000                1   0.0000000e+000                2   0.0000000e+000   0.0000000e+000   0.0000000e+000   0.0000000e+000   0.0000000e+000   0.0000000e+000                1   0.0000000e+000 
 -8.9865945e+001                0                0   0.0000000e+000   0.0000000e+000   0.0000000e+000   0.0000000e+000   0.0000000e+000   0.0000000e+000                1   0.0000000e+000   0.0000000e+000   0.0000000e+000   0.0000000e+000   0.0000000e+000   0.0000000e+000                1   0.0000000e+000                2   0.0000000e+000   0.0000000e+000   0.0000000e+000   0.0000000e+000   0.0000000e+000   0.0000000e+000                1   0.0000000e+000 
 -8.9449062e+001                0                0   0.0000000e+000   0.0000000e+000   0.0000000e+000   0.0000000e+000   0.0000000e+000   0.0000000e+000                1   0.0000000e+000   0.0000000e+000   0.0000000e+000   0.0000000e+000   0.0000000e+000   0.0000000e+000                1   0.0000000e+000                2   0.0000000e+000   0.0000000e+000   0.0000000e+000   0.0000000e+000   0.0000000e+000   0.0000000e+000                1   0.0000000e+000 
 -8.9033215e+001                0                0   0.0000000e+000   0.0000000e+000   0.0000000e+000   0.0000000e+000   0.0000000e+000   0.0000000e+000                1   0.0000000e+000   0.0000000e+000   0.0000000e+000   0.0000000e+000   0.0000000e+000   0.0000000e+000                1   0.0000000e+000                2   0.0000000e+000   0.0000000e+000   0.0000000e+000   0.0000000e+000   0.0000000e+000   0.0000000e+000                1   0.0000000e+000 
 -8.8618375e+001                0                0   0.0000000e+000   0.0000000e+000   0.0000000e+000   0.0000000e+000   0.0000000e+000   0.0000000e+000                1   0.0000000e+000   0.0000000e+000   0.0000000e+000   0.0000000e+000   0.0000000e+000   0.0000000e+000                1   0.0000000e+000                2   0.0000000e+000   0.0000000e+000   0.0000000e+000   0.0000000e+000   0.0000000e+000   0.0000000e+000                1   0.0000000e+000 
 -8.8204513e+001                0                0   0.0000000e+000   0.0000000e+000   0.0000000e+000   0.0000000e+000   0.0000000e+000   0.0000000e+000                1   0.0000000e+000   0.0000000e+000   0.0000000e+000   0.0000000e+000   0.0000000e+000   0.0000000e+000                1   0.0000000e+000                2   0.0000000e+000   0.0000000e+000   0.0000000e+000   0.0000000e+000   0.0000000e+000   0.0000000e+000                1   0.0000000e+000 
 -8.7791601e+001                0                0   0.0000000e+000   0.0000000e+000   0.0000000e+000   0.0000000e+000   0.0000000e+000   0.0000000e+000                1   0.0000000e+000   0.0000000e+000   0.0000000e+000   0.0000000e+000   0.0000000e+000   0.0000000e+000                1   0.0000000e+000                2   0.0000000e+000   0.0000000e+000   0.0000000e+000   0.0000000e+000   0.0000000e+000   0.0000000e+000                1   0.0000000e+000 
 -8.7379614e+001                0                0   0.0000000e+000   0.0000000e+000   0.0000000e+000   0.0000000e+000   0.0000000e+000   0.0000000e+000                1   0.0000000e+000   0.0000000e+000   0.0000000e+000   0.0000000e+000   0.0000000e+000   0.0000000e+000                1   0.0000000e+000                2   0.0000000e+000   0.0000000e+000   0.0000000e+000   0.0000000e+000   0.0000000e+000   0.0000000e+000                1   0.0000000e+000 
 -8.6968521e+001                0                0   0.0000000e+000   0.0000000e+000   0.0000000e+000   0.0000000e+000   0.0000000e+000   0.0000000e+000                1   0.0000000e+000   0.0000000e+000   0.0000000e+000   0.0000000e+000   0.0000000e+000   0.0000000e+000                1   0.0000000e+000                2   0.0000000e+000   0.0000000e+000   0.0000000e+000   0.0000000e+000   0.0000000e+000   0.0000000e+000                1   0.0000000e+000 
 -8.6558293e+001                0                0   0.0000000e+000   0.0000000e+000   0.0000000e+000   0.0000000e+000   0.0000000e+000   0.0000000e+000                1   0.0000000e+000   0.0000000e+000   0.0000000e+000   0.0000000e+000   0.0000000e+000   0.0000000e+000                1   0.0000000e+000                2   0.0000000e+000   0.0000000e+000   0.0000000e+000   0.0000000e+000   0.0000000e+000   0.0000000e+000                1   0.0000000e+000 
 -8.6148902e+001                0                0   0.0000000e+000   0.0000000e+000   0.0000000e+000   0.0000000e+000   0.0000000e+000   0.0000000e+000                1   0.0000000e+000   0.0000000e+000   0.0000000e+000   0.0000000e+000   0.0000000e+000   0.0000000e+000                1   0.0000000e+000                2   0.0000000e+000   0.0000000e+000   0.0000000e+000   0.0000000e+000   0.0000000e+000   0.0000000e+000                1   0.0000000e+000 
 -8.5740320e+001                0                0   0.0000000e+000   0.0000000e+000   0.0000000e+000   0.0000000e+000   0.0000000e+000   0.0000000e+000                1   0.0000000e+000   0.0000000e+000   0.0000000e+000   0.0000000e+000   0.0000000e+000   0.0000000e+000                1   0.0000000e+000                2   0.0000000e+000   0.0000000e+000   0.0000000e+000   0.0000000e+000   0.0000000e+000   0.0000000e+000                1   0.0000000e+000 
 -8.5332521e+001                0                0   0.0000000e+000   0.0000000e+000   0.0000000e+000   0.0000000e+000   0.0000000e+000   0.0000000e+000                1   0.0000000e+000   0.0000000e+000   0.0000000e+000   0.0000000e+000   0.0000000e+000   0.0000000e+000                1   0.0000000e+000                2   0.0000000e+000   0.0000000e+000   0.0000000e+000   0.0000000e+000   0.0000000e+000   0.0000000e+000                1   0.0000000e+000 
 -8.4925479e+001                0                0   0.0000000e+000   0.0000000e+000   0.0000000e+000   0.0000000e+000   0.0000000e+000   0.0000000e+000                1   0.0000000e+000   0.0000000e+000   0.0000000e+000   0.0000000e+000   0.0000000e+000   0.0000000e+000                1   0.0000000e+000                2   0.0000000e+000   0.0000000e+000   0.0000000e+000   0.0000000e+000   0.0000000e+000   0.0000000e+000                1   0.0000000e+000 
 -8.4519166e+001                0                0   0.0000000e+000   0.0000000e+000   0.0000000e+000   0.0000000e+000   0.0000000e+000   0.0000000e+000                1   0.0000000e+000   0.0000000e+000   0.0000000e+000   0.0000000e+000   0.0000000e+000   0.0000000e+000                1   0.0000000e+000                2   0.0000000e+000   0.0000000e+000   0.0000000e+000   0.0000000e+000   0.0000000e+000   0.0000000e+000                1   0.0000000e+000 
 -8.4113556e+001                0                0   0.0000000e+000   0.0000000e+000   0.0000000e+000   0.0000000e+000   0.0000000e+000   0.0000000e+000                1   0.0000000e+000   0.0000000e+000   0.0000000e+000   0.0000000e+000   0.0000000e+000   0.0000000e+000                1   0.0000000e+000                2   0.0000000e+000   0.0000000e+000   0.0000000e+000   0.0000000e+000   0.0000000e+000   0.0000000e+000                1   0.0000000e+000 
 -8.3708624e+001                0                0   0.0000000e+000   0.0000000e+000   0.0000000e+000   0.0000000e+000   0.0000000e+000   0.0000000e+000                1   0.0000000e+000   0.0000000e+000   0.0000000e+000   0.0000000e+000   0.0000000e+000   0.0000000e+000                1   0.0000000e+000                2   0.0000000e+000   0.0000000e+000   0.0000000e+000   0.0000000e+000   0.0000000e+000   0.0000000e+000                1   0.0000000e+000 
 -8.3304344e+001                0                0   0.0000000e+000   0.0000000e+000   0.0000000e+000   0.0000000e+000   0.0000000e+000   0.0000000e+000                1   0.0000000e+000   0.0000000e+000   0.0000000e+000   0.0000000e+000   0.0000000e+000   0.0000000e+000                1   0.0000000e+000                2   0.0000000e+000   0.0000000e+000   0.0000000e+000   0.0000000e+000   0.0000000e+000   0.0000000e+000                1   0.0000000e+000 
 -8.2900689e+001                0                0   0.0000000e+000   0.0000000e+000   0.0000000e+000   0.0000000e+000   0.0000000e+000   0.0000000e+000                1   0.0000000e+000   0.0000000e+000   0.0000000e+000   0.0000000e+000   0.0000000e+000   0.0000000e+000                1   0.0000000e+000                2   0.0000000e+000   0.0000000e+000   0.0000000e+000   0.0000000e+000   0.0000000e+000   0.0000000e+000                1   0.0000000e+000 
 -8.2497635e+001                0                0   0.0000000e+000   0.0000000e+000   0.0000000e+000   0.0000000e+000   0.0000000e+000   0.0000000e+000                1   0.0000000e+000   0.0000000e+000   0.0000000e+000   0.0000000e+000   0.0000000e+000   0.0000000e+000                1   0.0000000e+000                2   0.0000000e+000   0.0000000e+000   0.0000000e+000   0.0000000e+000   0.0000000e+000   0.0000000e+000                1   0.0000000e+000 
 -8.2095158e+001                0                0   0.0000000e+000   0.0000000e+000   0.0000000e+000   0.0000000e+000   0.0000000e+000   0.0000000e+000                1   0.0000000e+000   0.0000000e+000   0.0000000e+000   0.0000000e+000   0.0000000e+000   0.0000000e+000                1   0.0000000e+000                2   0.0000000e+000   0.0000000e+000   0.0000000e+000   0.0000000e+000   0.0000000e+000   0.0000000e+000                1   0.0000000e+000 
 -8.1693230e+001                0                0   0.0000000e+000   0.0000000e+000   0.0000000e+000   0.0000000e+000   0.0000000e+000   0.0000000e+000                1   0.0000000e+000   0.0000000e+000   0.0000000e+000   0.0000000e+000   0.0000000e+000   0.0000000e+000                1   0.0000000e+000                2   0.0000000e+000   0.0000000e+000   0.0000000e+000   0.0000000e+000   0.0000000e+000   0.0000000e+000                1   0.0000000e+000 
 -8.1291828e+001                0                0   0.0000000e+000   0.0000000e+000   0.0000000e+000   0.0000000e+000   0.0000000e+000   0.0000000e+000                1   0.0000000e+000   0.0000000e+000   0.0000000e+000   0.0000000e+000   0.0000000e+000   0.0000000e+000                1   0.0000000e+000                2   0.0000000e+000   0.0000000e+000   0.0000000e+000   0.0000000e+000   0.0000000e+000   0.0000000e+000                1   0.0000000e+000 
 -8.0890926e+001                0                0   0.0000000e+000   0.0000000e+000   0.0000000e+000   0.0000000e+000   0.0000000e+000   0.0000000e+000                1   0.0000000e+000   0.0000000e+000   0.0000000e+000   0.0000000e+000   0.0000000e+000   0.0000000e+000                1   0.0000000e+000                2   0.0000000e+000   0.0000000e+000   0.0000000e+000   0.0000000e+000   0.0000000e+000   0.0000000e+000                1   0.0000000e+000 
 -8.0490500e+001                0                0   0.0000000e+000   0.0000000e+000   0.0000000e+000   0.0000000e+000   0.0000000e+000   0.0000000e+000                1   0.0000000e+000   0.0000000e+000   0.0000000e+000   0.0000000e+000   0.0000000e+000   0.0000000e+000                1   0.0000000e+000                2   0.0000000e+000   0.0000000e+000   0.0000000e+000   0.0000000e+000   0.0000000e+000   0.0000000e+000                1   0.0000000e+000 
 -8.0090524e+001                0                0   0.0000000e+000   0.0000000e+000   0.0000000e+000   0.0000000e+000   0.0000000e+000   0.0000000e+000                1   0.0000000e+000   0.0000000e+000   0.0000000e+000   0.0000000e+000   0.0000000e+000   0.0000000e+000                1   0.0000000e+000                2   0.0000000e+000   0.0000000e+000   0.0000000e+000   0.0000000e+000   0.0000000e+000   0.0000000e+000                1   0.0000000e+000 
 -7.9690976e+001                0                0   0.0000000e+000   0.0000000e+000   0.0000000e+000   0.0000000e+000   0.0000000e+000   0.0000000e+000                1   0.0000000e+000   0.0000000e+000   0.0000000e+000   0.0000000e+000   0.0000000e+000   0.0000000e+000                1   0.0000000e+000                2   0.0000000e+000   0.0000000e+000   0.0000000e+000   0.0000000e+000   0.0000000e+000   0.0000000e+000                1   0.0000000e+000 
 -7.9291829e+001                0                0   0.0000000e+000   0.0000000e+000   0.0000000e+000   0.0000000e+000   0.0000000e+000   0.0000000e+000                1   0.0000000e+000   0.0000000e+000   0.0000000e+000   0.0000000e+000   0.0000000e+000   0.0000000e+000                1   0.0000000e+000                2   0.0000000e+000   0.0000000e+000   0.0000000e+000   0.0000000e+000   0.0000000e+000   0.0000000e+000                1   0.0000000e+000 
 -7.8893061e+001                0                0   0.0000000e+000   0.0000000e+000   0.0000000e+000   0.0000000e+000   0.0000000e+000   0.0000000e+000                1   0.0000000e+000   0.0000000e+000   0.0000000e+000   0.0000000e+000   0.0000000e+000   0.0000000e+000                1   0.0000000e+000                2   0.0000000e+000   0.0000000e+000   0.0000000e+000   0.0000000e+000   0.0000000e+000   0.0000000e+000                1   0.0000000e+000 
 -7.8494646e+001                0                0   0.0000000e+000   0.0000000e+000   0.0000000e+000   0.0000000e+000   0.0000000e+000   0.0000000e+000                1   0.0000000e+000   0.0000000e+000   0.0000000e+000   0.0000000e+000   0.0000000e+000   0.0000000e+000                1   0.0000000e+000                2   0.0000000e+000   0.0000000e+000   0.0000000e+000   0.0000000e+000   0.0000000e+000   0.0000000e+000                1   0.0000000e+000 
 -7.8096561e+001                0                0   0.0000000e+000   0.0000000e+000   0.0000000e+000   0.0000000e+000   0.0000000e+000   0.0000000e+000                1   0.0000000e+000   0.0000000e+000   0.0000000e+000   0.0000000e+000   0.0000000e+000   0.0000000e+000                1   0.0000000e+000                2   0.0000000e+000   0.0000000e+000   0.0000000e+000   0.0000000e+000   0.0000000e+000   0.0000000e+000                1   0.0000000e+000 
 -7.7698782e+001                0                0   0.0000000e+000   0.0000000e+000   0.0000000e+000   0.0000000e+000   0.0000000e+000   0.0000000e+000                1   0.0000000e+000   0.0000000e+000   0.0000000e+000   0.0000000e+000   0.0000000e+000   0.0000000e+000                1   0.0000000e+000                2   0.0000000e+000   0.0000000e+000   0.0000000e+000   0.0000000e+000   0.0000000e+000   0.0000000e+000                1   0.0000000e+000 
 -7.7301285e+001                0                0   0.0000000e+000   0.0000000e+000   0.0000000e+000   0.0000000e+000   0.0000000e+000   0.0000000e+000                1   0.0000000e+000   0.0000000e+000   0.0000000e+000   0.0000000e+000   0.0000000e+000   0.0000000e+000                1   0.0000000e+000                2   0.0000000e+000   0.0000000e+000   0.0000000e+000   0.0000000e+000   0.0000000e+000   0.0000000e+000                1   0.0000000e+000 
 -7.6904045e+001                0                0   0.0000000e+000   0.0000000e+000   0.0000000e+000   0.0000000e+000   0.0000000e+000   0.0000000e+000                1   0.0000000e+000   0.0000000e+000   0.0000000e+000   0.0000000e+000   0.0000000e+000   0.0000000e+000                1   0.0000000e+000                2   0.0000000e+000   0.0000000e+000   0.0000000e+000   0.0000000e+000   0.0000000e+000   0.0000000e+000                1   0.0000000e+000 
 -7.6507039e+001                0                0   0.0000000e+000   0.0000000e+000   0.0000000e+000   0.0000000e+000   0.0000000e+000   0.0000000e+000                1   0.0000000e+000   0.0000000e+000   0.0000000e+000   0.0000000e+000   0.0000000e+000   0.0000000e+000                1   0.0000000e+000                2   0.0000000e+000   0.0000000e+000   0.0000000e+000   0.0000000e+000   0.0000000e+000   0.0000000e+000                1   0.0000000e+000 
 -7.6110243e+001                0                0   0.0000000e+000   0.0000000e+000   0.0000000e+000   0.0000000e+000   0.0000000e+000   0.0000000e+000                1   0.0000000e+000   0.0000000e+000   0.0000000e+000   0.0000000e+000   0.0000000e+000   0.0000000e+000                1   0.0000000e+000                2   0.0000000e+000   0.0000000e+000   0.0000000e+000   0.0000000e+000   0.0000000e+000   0.0000000e+000                1   0.0000000e+000 
 -7.5713633e+001                0                0   0.0000000e+000   0.0000000e+000   0.0000000e+000   0.0000000e+000   0.0000000e+000   0.0000000e+000                1   0.0000000e+000   0.0000000e+000   0.0000000e+000   0.0000000e+000   0.0000000e+000   0.0000000e+000                1   0.0000000e+000                2   0.0000000e+000   0.0000000e+000   0.0000000e+000   0.0000000e+000   0.0000000e+000   0.0000000e+000                1   0.0000000e+000 
 -7.5317184e+001                0                0   0.0000000e+000   0.0000000e+000   0.0000000e+000   0.0000000e+000   0.0000000e+000   0.0000000e+000                1   0.0000000e+000   0.0000000e+000   0.0000000e+000   0.0000000e+000   0.0000000e+000   0.0000000e+000                1   0.0000000e+000                2   0.0000000e+000   0.0000000e+000   0.0000000e+000   0.0000000e+000   0.0000000e+000   0.0000000e+000                1   0.0000000e+000 
 -7.4920872e+001                0                0   0.0000000e+000   0.0000000e+000   0.0000000e+000   0.0000000e+000   0.0000000e+000   0.0000000e+000                1   0.0000000e+000   0.0000000e+000   0.0000000e+000   0.0000000e+000   0.0000000e+000   0.0000000e+000                1   0.0000000e+000                2   0.0000000e+000   0.0000000e+000   0.0000000e+000   0.0000000e+000   0.0000000e+000   0.0000000e+000                1   0.0000000e+000 
 -7.4740937e+001                0                0   0.0000000e+000   0.0000000e+000   0.0000000e+000   0.0000000e+000   0.0000000e+000   0.0000000e+000                1   0.0000000e+000   0.0000000e+000   0.0000000e+000   0.0000000e+000   0.0000000e+000   0.0000000e+000                1   0.0000000e+000                2   0.0000000e+000   0.0000000e+000   0.0000000e+000   0.0000000e+000   0.0000000e+000   0.0000000e+000                1   0.0000000e+000 
 -7.4516017e+001                0                0   0.0000000e+000   0.0000000e+000   0.0000000e+000   0.0000000e+000   0.0000000e+000   0.0000000e+000                1   0.0000000e+000   0.0000000e+000   0.0000000e+000   0.0000000e+000   0.0000000e+000   0.0000000e+000                1   0.0000000e+000                2   0.0000000e+000   0.0000000e+000   0.0000000e+000   0.0000000e+000   0.0000000e+000   0.0000000e+000                1   0.0000000e+000 
 -7.4234868e+001                0                0   0.0000000e+000   0.0000000e+000   0.0000000e+000   0.0000000e+000   0.0000000e+000   0.0000000e+000                1   0.0000000e+000   0.0000000e+000   0.0000000e+000   0.0000000e+000   0.0000000e+000   0.0000000e+000                1   0.0000000e+000                2   0.0000000e+000   0.0000000e+000   0.0000000e+000   0.0000000e+000   0.0000000e+000   0.0000000e+000                1   0.0000000e+000 
 -7.3883432e+001                0                0   0.0000000e+000   0.0000000e+000   0.0000000e+000   0.0000000e+000   0.0000000e+000   0.0000000e+000                1   0.0000000e+000   0.0000000e+000   0.0000000e+000   0.0000000e+000   0.0000000e+000   0.0000000e+000                1   0.0000000e+000                2   0.0000000e+000   0.0000000e+000   0.0000000e+000   0.0000000e+000   0.0000000e+000   0.0000000e+000                1   0.0000000e+000 
 -7.3487419e+001                0                0   0.0000000e+000   0.0000000e+000   0.0000000e+000   0.0000000e+000   0.0000000e+000   0.0000000e+000                1   0.0000000e+000   0.0000000e+000   0.0000000e+000   0.0000000e+000   0.0000000e+000   0.0000000e+000                1   0.0000000e+000                2   0.0000000e+000   0.0000000e+000   0.0000000e+000   0.0000000e+000   0.0000000e+000   0.0000000e+000                1   0.0000000e+000 
 -7.3091430e+001                0                0   0.0000000e+000   0.0000000e+000   0.0000000e+000   0.0000000e+000   0.0000000e+000   0.0000000e+000                1   0.0000000e+000   0.0000000e+000   0.0000000e+000   0.0000000e+000   0.0000000e+000   0.0000000e+000                1   0.0000000e+000                2   0.0000000e+000   0.0000000e+000   0.0000000e+000   0.0000000e+000   0.0000000e+000   0.0000000e+000                1   0.0000000e+000 
 -7.2695443e+001                0                0   0.0000000e+000   0.0000000e+000   0.0000000e+000   0.0000000e+000   0.0000000e+000   0.0000000e+000                1   0.0000000e+000   0.0000000e+000   0.0000000e+000   0.0000000e+000   0.0000000e+000   0.0000000e+000                1   0.0000000e+000                2   0.0000000e+000   0.0000000e+000   0.0000000e+000   0.0000000e+000   0.0000000e+000   0.0000000e+000                1   0.0000000e+000 
 -7.2299432e+001                0                0   0.0000000e+000   0.0000000e+000   0.0000000e+000   0.0000000e+000   0.0000000e+000   0.0000000e+000                1   0.0000000e+000   0.0000000e+000   0.0000000e+000   0.0000000e+000   0.0000000e+000   0.0000000e+000                1   0.0000000e+000                2   0.0000000e+000   0.0000000e+000   0.0000000e+000   0.0000000e+000   0.0000000e+000   0.0000000e+000                1   0.0000000e+000 
 -7.1903375e+001                0                0   0.0000000e+000   0.0000000e+000   0.0000000e+000   0.0000000e+000   0.0000000e+000   0.0000000e+000                1   0.0000000e+000   0.0000000e+000   0.0000000e+000   0.0000000e+000   0.0000000e+000   0.0000000e+000                1   0.0000000e+000                2   0.0000000e+000   0.0000000e+000   0.0000000e+000   0.0000000e+000   0.0000000e+000   0.0000000e+000                1   0.0000000e+000 
 -7.1507244e+001                0                0   0.0000000e+000   0.0000000e+000   0.0000000e+000   0.0000000e+000   0.0000000e+000   0.0000000e+000                1   0.0000000e+000   0.0000000e+000   0.0000000e+000   0.0000000e+000   0.0000000e+000   0.0000000e+000                1   0.0000000e+000                2   0.0000000e+000   0.0000000e+000   0.0000000e+000   0.0000000e+000   0.0000000e+000   0.0000000e+000                1   0.0000000e+000 
 -7.1111017e+001                0                0   0.0000000e+000   0.0000000e+000   0.0000000e+000   0.0000000e+000   0.0000000e+000   0.0000000e+000                1   0.0000000e+000   0.0000000e+000   0.0000000e+000   0.0000000e+000   0.0000000e+000   0.0000000e+000                1   0.0000000e+000                2   0.0000000e+000   0.0000000e+000   0.0000000e+000   0.0000000e+000   0.0000000e+000   0.0000000e+000                1   0.0000000e+000 
 -7.0714667e+001                0                0   0.0000000e+000   0.0000000e+000   0.0000000e+000   0.0000000e+000   0.0000000e+000   0.0000000e+000                1   0.0000000e+000   0.0000000e+000   0.0000000e+000   0.0000000e+000   0.0000000e+000   0.0000000e+000                1   0.0000000e+000                2   0.0000000e+000   0.0000000e+000   0.0000000e+000   0.0000000e+000   0.0000000e+000   0.0000000e+000                1   0.0000000e+000 
 -7.0318169e+001                0                0   0.0000000e+000   0.0000000e+000   0.0000000e+000   0.0000000e+000   0.0000000e+000   0.0000000e+000                1   0.0000000e+000   0.0000000e+000   0.0000000e+000   0.0000000e+000   0.0000000e+000   0.0000000e+000                1   0.0000000e+000                2   0.0000000e+000   0.0000000e+000   0.0000000e+000   0.0000000e+000   0.0000000e+000   0.0000000e+000                1   0.0000000e+000 
 -6.9921499e+001                0                0   0.0000000e+000   0.0000000e+000   0.0000000e+000   0.0000000e+000   0.0000000e+000   0.0000000e+000                1   0.0000000e+000   0.0000000e+000   0.0000000e+000   0.0000000e+000   0.0000000e+000   0.0000000e+000                1   0.0000000e+000                2   0.0000000e+000   0.0000000e+000   0.0000000e+000   0.0000000e+000   0.0000000e+000   0.0000000e+000                1   0.0000000e+000 
 -6.9524630e+001                0                0   0.0000000e+000   0.0000000e+000   0.0000000e+000   0.0000000e+000   0.0000000e+000   0.0000000e+000                1   0.0000000e+000   0.0000000e+000   0.0000000e+000   0.0000000e+000   0.0000000e+000   0.0000000e+000                1   0.0000000e+000                2   0.0000000e+000   0.0000000e+000   0.0000000e+000   0.0000000e+000   0.0000000e+000   0.0000000e+000                1   0.0000000e+000 
 -6.9127536e+001                0                0   0.0000000e+000   0.0000000e+000   0.0000000e+000   0.0000000e+000   0.0000000e+000   0.0000000e+000                1   0.0000000e+000   0.0000000e+000   0.0000000e+000   0.0000000e+000   0.0000000e+000   0.0000000e+000                1   0.0000000e+000                2   0.0000000e+000   0.0000000e+000   0.0000000e+000   0.0000000e+000   0.0000000e+000   0.0000000e+000                1   0.0000000e+000 
 -6.8730192e+001                0                0   0.0000000e+000   0.0000000e+000   0.0000000e+000   0.0000000e+000   0.0000000e+000   0.0000000e+000                1   0.0000000e+000   0.0000000e+000   0.0000000e+000   0.0000000e+000   0.0000000e+000   0.0000000e+000                1   0.0000000e+000                2   0.0000000e+000   0.0000000e+000   0.0000000e+000   0.0000000e+000   0.0000000e+000   0.0000000e+000                1   0.0000000e+000 
 -6.8332571e+001                0                0   0.0000000e+000   0.0000000e+000   0.0000000e+000   0.0000000e+000   0.0000000e+000   0.0000000e+000                1   0.0000000e+000   0.0000000e+000   0.0000000e+000   0.0000000e+000   0.0000000e+000   0.0000000e+000                1   0.0000000e+000                2   0.0000000e+000   0.0000000e+000   0.0000000e+000   0.0000000e+000   0.0000000e+000   0.0000000e+000                1   0.0000000e+000 
 -6.7934647e+001                0                0   0.0000000e+000   0.0000000e+000   0.0000000e+000   0.0000000e+000   0.0000000e+000   0.0000000e+000                1   0.0000000e+000   0.0000000e+000   0.0000000e+000   0.0000000e+000   0.0000000e+000   0.0000000e+000                1   0.0000000e+000                2   0.0000000e+000   0.0000000e+000   0.0000000e+000   0.0000000e+000   0.0000000e+000   0.0000000e+000                1   0.0000000e+000 
 -6.7536393e+001                0                0   0.0000000e+000   0.0000000e+000   0.0000000e+000   0.0000000e+000   0.0000000e+000   0.0000000e+000                1   0.0000000e+000   0.0000000e+000   0.0000000e+000   0.0000000e+000   0.0000000e+000   0.0000000e+000                1   0.0000000e+000                2   0.0000000e+000   0.0000000e+000   0.0000000e+000   0.0000000e+000   0.0000000e+000   0.0000000e+000                1   0.0000000e+000 
 -6.7137781e+001                0                0   0.0000000e+000   0.0000000e+000   0.0000000e+000   0.0000000e+000   0.0000000e+000   0.0000000e+000                1   0.0000000e+000   0.0000000e+000   0.0000000e+000   0.0000000e+000   0.0000000e+000   0.0000000e+000                1   0.0000000e+000                2   0.0000000e+000   0.0000000e+000   0.0000000e+000   0.0000000e+000   0.0000000e+000   0.0000000e+000                1   0.0000000e+000 
 -6.6738785e+001                0                0   0.0000000e+000   0.0000000e+000   0.0000000e+000   0.0000000e+000   0.0000000e+000   0.0000000e+000                1   0.0000000e+000   0.0000000e+000   0.0000000e+000   0.0000000e+000   0.0000000e+000   0.0000000e+000                1   0.0000000e+000                2   0.0000000e+000   0.0000000e+000   0.0000000e+000   0.0000000e+000   0.0000000e+000   0.0000000e+000                1   0.0000000e+000 
 -6.6339376e+001                0                0   0.0000000e+000   0.0000000e+000   0.0000000e+000   0.0000000e+000   0.0000000e+000   0.0000000e+000                1   0.0000000e+000   0.0000000e+000   0.0000000e+000   0.0000000e+000   0.0000000e+000   0.0000000e+000                1   0.0000000e+000                2   0.0000000e+000   0.0000000e+000   0.0000000e+000   0.0000000e+000   0.0000000e+000   0.0000000e+000                1   0.0000000e+000 
 -6.5939526e+001                0                0   0.0000000e+000   0.0000000e+000   0.0000000e+000   0.0000000e+000   0.0000000e+000   0.0000000e+000                1   0.0000000e+000   0.0000000e+000   0.0000000e+000   0.0000000e+000   0.0000000e+000   0.0000000e+000                1   0.0000000e+000                2   0.0000000e+000   0.0000000e+000   0.0000000e+000   0.0000000e+000   0.0000000e+000   0.0000000e+000                1   0.0000000e+000 
 -6.5539208e+001                0                0   0.0000000e+000   0.0000000e+000   0.0000000e+000   0.0000000e+000   0.0000000e+000   0.0000000e+000                1   0.0000000e+000   0.0000000e+000   0.0000000e+000   0.0000000e+000   0.0000000e+000   0.0000000e+000                1   0.0000000e+000                2   0.0000000e+000   0.0000000e+000   0.0000000e+000   0.0000000e+000   0.0000000e+000   0.0000000e+000                1   0.0000000e+000 
 -6.5138391e+001                0                0   0.0000000e+000   0.0000000e+000   0.0000000e+000   0.0000000e+000   0.0000000e+000   0.0000000e+000                1   0.0000000e+000   0.0000000e+000   0.0000000e+000   0.0000000e+000   0.0000000e+000   0.0000000e+000                1   0.0000000e+000                2   0.0000000e+000   0.0000000e+000   0.0000000e+000   0.0000000e+000   0.0000000e+000   0.0000000e+000                1   0.0000000e+000 
 -6.4737047e+001                0                0   0.0000000e+000   0.0000000e+000   0.0000000e+000   0.0000000e+000   0.0000000e+000   0.0000000e+000                1   0.0000000e+000   0.0000000e+000   0.0000000e+000   0.0000000e+000   0.0000000e+000   0.0000000e+000                1   0.0000000e+000                2   0.0000000e+000   0.0000000e+000   0.0000000e+000   0.0000000e+000   0.0000000e+000   0.0000000e+000                1   0.0000000e+000 
 -6.4335147e+001                0                0   0.0000000e+000   0.0000000e+000   0.0000000e+000   0.0000000e+000   0.0000000e+000   0.0000000e+000                1   0.0000000e+000   0.0000000e+000   0.0000000e+000   0.0000000e+000   0.0000000e+000   0.0000000e+000                1   0.0000000e+000                2   0.0000000e+000   0.0000000e+000   0.0000000e+000   0.0000000e+000   0.0000000e+000   0.0000000e+000                1   0.0000000e+000 
 -6.3932659e+001                0                0   0.0000000e+000   0.0000000e+000   0.0000000e+000   0.0000000e+000   0.0000000e+000   0.0000000e+000                1   0.0000000e+000   0.0000000e+000   0.0000000e+000   0.0000000e+000   0.0000000e+000   0.0000000e+000                1   0.0000000e+000                2   0.0000000e+000   0.0000000e+000   0.0000000e+000   0.0000000e+000   0.0000000e+000   0.0000000e+000                1   0.0000000e+000 
 -6.3529554e+001                0                0   0.0000000e+000   0.0000000e+000   0.0000000e+000   0.0000000e+000   0.0000000e+000   0.0000000e+000                1   0.0000000e+000   0.0000000e+000   0.0000000e+000   0.0000000e+000   0.0000000e+000   0.0000000e+000                1   0.0000000e+000                2   0.0000000e+000   0.0000000e+000   0.0000000e+000   0.0000000e+000   0.0000000e+000   0.0000000e+000                1   0.0000000e+000 
 -6.3125800e+001                0                0   0.0000000e+000   0.0000000e+000   0.0000000e+000   0.0000000e+000   0.0000000e+000   0.0000000e+000                1   0.0000000e+000   0.0000000e+000   0.0000000e+000   0.0000000e+000   0.0000000e+000   0.0000000e+000                1   0.0000000e+000                2   0.0000000e+000   0.0000000e+000   0.0000000e+000   0.0000000e+000   0.0000000e+000   0.0000000e+000                1   0.0000000e+000 
 -6.2721365e+001                0                0   0.0000000e+000   0.0000000e+000   0.0000000e+000   0.0000000e+000   0.0000000e+000   0.0000000e+000                1   0.0000000e+000   0.0000000e+000   0.0000000e+000   0.0000000e+000   0.0000000e+000   0.0000000e+000                1   0.0000000e+000                2   0.0000000e+000   0.0000000e+000   0.0000000e+000   0.0000000e+000   0.0000000e+000   0.0000000e+000                1   0.0000000e+000 
 -6.2316218e+001                0                0   0.0000000e+000   0.0000000e+000   0.0000000e+000   0.0000000e+000   0.0000000e+000   0.0000000e+000                1   0.0000000e+000   0.0000000e+000   0.0000000e+000   0.0000000e+000   0.0000000e+000   0.0000000e+000                1   0.0000000e+000                2   0.0000000e+000   0.0000000e+000   0.0000000e+000   0.0000000e+000   0.0000000e+000   0.0000000e+000                1   0.0000000e+000 
 -6.1910327e+001                0                0   0.0000000e+000   0.0000000e+000   0.0000000e+000   0.0000000e+000   0.0000000e+000   0.0000000e+000                1   0.0000000e+000   0.0000000e+000   0.0000000e+000   0.0000000e+000   0.0000000e+000   0.0000000e+000                1   0.0000000e+000                2   0.0000000e+000   0.0000000e+000   0.0000000e+000   0.0000000e+000   0.0000000e+000   0.0000000e+000                1   0.0000000e+000 
 -6.1503657e+001                0                0   0.0000000e+000   0.0000000e+000   0.0000000e+000   0.0000000e+000   0.0000000e+000   0.0000000e+000                1   0.0000000e+000   0.0000000e+000   0.0000000e+000   0.0000000e+000   0.0000000e+000   0.0000000e+000                1   0.0000000e+000                2   0.0000000e+000   0.0000000e+000   0.0000000e+000   0.0000000e+000   0.0000000e+000   0.0000000e+000                1   0.0000000e+000 
 -6.1096174e+001                0                0   0.0000000e+000   0.0000000e+000   0.0000000e+000   0.0000000e+000   0.0000000e+000   0.0000000e+000                1   0.0000000e+000   0.0000000e+000   0.0000000e+000   0.0000000e+000   0.0000000e+000   0.0000000e+000                1   0.0000000e+000                2   0.0000000e+000   0.0000000e+000   0.0000000e+000   0.0000000e+000   0.0000000e+000   0.0000000e+000                1   0.0000000e+000 
 -6.0687843e+001                0                0   0.0000000e+000   0.0000000e+000   0.0000000e+000   0.0000000e+000   0.0000000e+000   0.0000000e+000                1   0.0000000e+000   0.0000000e+000   0.0000000e+000   0.0000000e+000   0.0000000e+000   0.0000000e+000                1   0.0000000e+000                2   0.0000000e+000   0.0000000e+000   0.0000000e+000   0.0000000e+000   0.0000000e+000   0.0000000e+000                1   0.0000000e+000 
 -6.0278628e+001                0                0   0.0000000e+000   0.0000000e+000   0.0000000e+000   0.0000000e+000   0.0000000e+000   0.0000000e+000                1   0.0000000e+000   0.0000000e+000   0.0000000e+000   0.0000000e+000   0.0000000e+000   0.0000000e+000                1   0.0000000e+000                2   0.0000000e+000   0.0000000e+000   0.0000000e+000   0.0000000e+000   0.0000000e+000   0.0000000e+000                1   0.0000000e+000 
 -5.9868494e+001                0                0   0.0000000e+000   0.0000000e+000   0.0000000e+000   0.0000000e+000   0.0000000e+000   0.0000000e+000                1   0.0000000e+000   0.0000000e+000   0.0000000e+000   0.0000000e+000   0.0000000e+000   0.0000000e+000                1   0.0000000e+000                2   0.0000000e+000   0.0000000e+000   0.0000000e+000   0.0000000e+000   0.0000000e+000   0.0000000e+000                1   0.0000000e+000 
 -5.9457406e+001                0                0   0.0000000e+000   0.0000000e+000   0.0000000e+000   0.0000000e+000   0.0000000e+000   0.0000000e+000                1   0.0000000e+000   0.0000000e+000   0.0000000e+000   0.0000000e+000   0.0000000e+000   0.0000000e+000                1   0.0000000e+000                2   0.0000000e+000   0.0000000e+000   0.0000000e+000   0.0000000e+000   0.0000000e+000   0.0000000e+000                1   0.0000000e+000 
 -5.9045324e+001                0                0   0.0000000e+000   0.0000000e+000   0.0000000e+000   0.0000000e+000   0.0000000e+000   0.0000000e+000                1   0.0000000e+000   0.0000000e+000   0.0000000e+000   0.0000000e+000   0.0000000e+000   0.0000000e+000                1   0.0000000e+000                2   0.0000000e+000   0.0000000e+000   0.0000000e+000   0.0000000e+000   0.0000000e+000   0.0000000e+000                1   0.0000000e+000 
 -5.8632213e+001                0                0   0.0000000e+000   0.0000000e+000   0.0000000e+000   0.0000000e+000   0.0000000e+000   0.0000000e+000                1   0.0000000e+000   0.0000000e+000   0.0000000e+000   0.0000000e+000   0.0000000e+000   0.0000000e+000                1   0.0000000e+000                2   0.0000000e+000   0.0000000e+000   0.0000000e+000   0.0000000e+000   0.0000000e+000   0.0000000e+000                1   0.0000000e+000 
 -5.8218031e+001                0                0   0.0000000e+000   0.0000000e+000   0.0000000e+000   0.0000000e+000   0.0000000e+000   0.0000000e+000                1   0.0000000e+000   0.0000000e+000   0.0000000e+000   0.0000000e+000   0.0000000e+000   0.0000000e+000                1   0.0000000e+000                2   0.0000000e+000   0.0000000e+000   0.0000000e+000   0.0000000e+000   0.0000000e+000   0.0000000e+000                1   0.0000000e+000 
 -5.7802740e+001                0                0   0.0000000e+000   0.0000000e+000   0.0000000e+000   0.0000000e+000   0.0000000e+000   0.0000000e+000                1   0.0000000e+000   0.0000000e+000   0.0000000e+000   0.0000000e+000   0.0000000e+000   0.0000000e+000                1   0.0000000e+000                2   0.0000000e+000   0.0000000e+000   0.0000000e+000   0.0000000e+000   0.0000000e+000   0.0000000e+000                1   0.0000000e+000 
 -5.7386300e+001                0                0   0.0000000e+000   0.0000000e+000   0.0000000e+000   0.0000000e+000   0.0000000e+000   0.0000000e+000                1   0.0000000e+000   0.0000000e+000   0.0000000e+000   0.0000000e+000   0.0000000e+000   0.0000000e+000                1   0.0000000e+000                2   0.0000000e+000   0.0000000e+000   0.0000000e+000   0.0000000e+000   0.0000000e+000   0.0000000e+000                1   0.0000000e+000 
 -5.6968657e+001                0                0   0.0000000e+000   0.0000000e+000   0.0000000e+000   0.0000000e+000   0.0000000e+000   0.0000000e+000                1   0.0000000e+000   0.0000000e+000   0.0000000e+000   0.0000000e+000   0.0000000e+000   0.0000000e+000                1   0.0000000e+000                2   0.0000000e+000   0.0000000e+000   0.0000000e+000   0.0000000e+000   0.0000000e+000   0.0000000e+000                1   0.0000000e+000 
 -5.6549777e+001                0                0   0.0000000e+000   0.0000000e+000   0.0000000e+000   0.0000000e+000   0.0000000e+000   0.0000000e+000                1   0.0000000e+000   0.0000000e+000   0.0000000e+000   0.0000000e+000   0.0000000e+000   0.0000000e+000                1   0.0000000e+000                2   0.0000000e+000   0.0000000e+000   0.0000000e+000   0.0000000e+000   0.0000000e+000   0.0000000e+000                1   0.0000000e+000 
 -5.6129618e+001                0                0   0.0000000e+000   0.0000000e+000   0.0000000e+000   0.0000000e+000   0.0000000e+000   0.0000000e+000                1   0.0000000e+000   0.0000000e+000   0.0000000e+000   0.0000000e+000   0.0000000e+000   0.0000000e+000                1   0.0000000e+000                2   0.0000000e+000   0.0000000e+000   0.0000000e+000   0.0000000e+000   0.0000000e+000   0.0000000e+000                1   0.0000000e+000 
 -5.5708134e+001                0                0   0.0000000e+000   0.0000000e+000   0.0000000e+000   0.0000000e+000   0.0000000e+000   0.0000000e+000                1   0.0000000e+000   0.0000000e+000   0.0000000e+000   0.0000000e+000   0.0000000e+000   0.0000000e+000                1   0.0000000e+000                2   0.0000000e+000   0.0000000e+000   0.0000000e+000   0.0000000e+000   0.0000000e+000   0.0000000e+000                1   0.0000000e+000 
 -5.5285280e+001                0                0   0.0000000e+000   0.0000000e+000   0.0000000e+000   0.0000000e+000   0.0000000e+000   0.0000000e+000                1   0.0000000e+000   0.0000000e+000   0.0000000e+000   0.0000000e+000   0.0000000e+000   0.0000000e+000                1   0.0000000e+000                2   0.0000000e+000   0.0000000e+000   0.0000000e+000   0.0000000e+000   0.0000000e+000   0.0000000e+000                1   0.0000000e+000 
 -5.4860997e+001                0                0   0.0000000e+000   0.0000000e+000   0.0000000e+000   0.0000000e+000   0.0000000e+000   0.0000000e+000                1   0.0000000e+000   0.0000000e+000   0.0000000e+000   0.0000000e+000   0.0000000e+000   0.0000000e+000                1   0.0000000e+000                2   0.0000000e+000   0.0000000e+000   0.0000000e+000   0.0000000e+000   0.0000000e+000   0.0000000e+000                1   0.0000000e+000 
 -5.4435240e+001                0                0   0.0000000e+000   0.0000000e+000   0.0000000e+000   0.0000000e+000   0.0000000e+000   0.0000000e+000                1   0.0000000e+000   0.0000000e+000   0.0000000e+000   0.0000000e+000   0.0000000e+000   0.0000000e+000                1   0.0000000e+000                2   0.0000000e+000   0.0000000e+000   0.0000000e+000   0.0000000e+000   0.0000000e+000   0.0000000e+000                1   0.0000000e+000 
 -5.4007966e+001                0                0   0.0000000e+000   0.0000000e+000   0.0000000e+000   0.0000000e+000   0.0000000e+000   0.0000000e+000                1   0.0000000e+000   0.0000000e+000   0.0000000e+000   0.0000000e+000   0.0000000e+000   0.0000000e+000                1   0.0000000e+000                2   0.0000000e+000   0.0000000e+000   0.0000000e+000   0.0000000e+000   0.0000000e+000   0.0000000e+000                1   0.0000000e+000 
 -5.3666147e+001                0                0   0.0000000e+000   0.0000000e+000   0.0000000e+000   0.0000000e+000   0.0000000e+000   0.0000000e+000                1   0.0000000e+000   0.0000000e+000   0.0000000e+000   0.0000000e+000   0.0000000e+000   0.0000000e+000                1   0.0000000e+000                2   0.0000000e+000   0.0000000e+000   0.0000000e+000   0.0000000e+000   0.0000000e+000   0.0000000e+000                1   0.0000000e+000 
 -5.3238873e+001                0                0   0.0000000e+000   0.0000000e+000   0.0000000e+000   0.0000000e+000   0.0000000e+000   0.0000000e+000                1   0.0000000e+000   0.0000000e+000   0.0000000e+000   0.0000000e+000   0.0000000e+000   0.0000000e+000                1   0.0000000e+000                2   0.0000000e+000   0.0000000e+000   0.0000000e+000   0.0000000e+000   0.0000000e+000   0.0000000e+000                1   0.0000000e+000 
 -5.2897054e+001                0                0   0.0000000e+000   0.0000000e+000   0.0000000e+000   0.0000000e+000   0.0000000e+000   0.0000000e+000                1   0.0000000e+000   0.0000000e+000   0.0000000e+000   0.0000000e+000   0.0000000e+000   0.0000000e+000                1   0.0000000e+000                2   0.0000000e+000   0.0000000e+000   0.0000000e+000   0.0000000e+000   0.0000000e+000   0.0000000e+000                1   0.0000000e+000 
 -5.2469780e+001                0                0   0.0000000e+000   0.0000000e+000   0.0000000e+000   0.0000000e+000   0.0000000e+000   0.0000000e+000                1   0.0000000e+000   0.0000000e+000   0.0000000e+000   0.0000000e+000   0.0000000e+000   0.0000000e+000                1   0.0000000e+000                2   0.0000000e+000   0.0000000e+000   0.0000000e+000   0.0000000e+000   0.0000000e+000   0.0000000e+000                1   0.0000000e+000 
 -5.2127961e+001                0                0   0.0000000e+000   0.0000000e+000   0.0000000e+000   0.0000000e+000   0.0000000e+000   0.0000000e+000                1   0.0000000e+000   0.0000000e+000   0.0000000e+000   0.0000000e+000   0.0000000e+000   0.0000000e+000                1   0.0000000e+000                2   0.0000000e+000   0.0000000e+000   0.0000000e+000   0.0000000e+000   0.0000000e+000   0.0000000e+000                1   0.0000000e+000 
 -5.1700687e+001                0                0   0.0000000e+000   0.0000000e+000   0.0000000e+000   0.0000000e+000   0.0000000e+000   0.0000000e+000                1   0.0000000e+000   0.0000000e+000   0.0000000e+000   0.0000000e+000   0.0000000e+000   0.0000000e+000                1   0.0000000e+000                2   0.0000000e+000   0.0000000e+000   0.0000000e+000   0.0000000e+000   0.0000000e+000   0.0000000e+000                1   0.0000000e+000 
 -5.1358868e+001                0                0   0.0000000e+000   0.0000000e+000   0.0000000e+000   0.0000000e+000   0.0000000e+000   0.0000000e+000                1   0.0000000e+000   0.0000000e+000   0.0000000e+000   0.0000000e+000   0.0000000e+000   0.0000000e+000                1   0.0000000e+000                2   0.0000000e+000   0.0000000e+000   0.0000000e+000   0.0000000e+000   0.0000000e+000   0.0000000e+000                1   0.0000000e+000 
 -5.0931594e+001                0                0   0.0000000e+000   0.0000000e+000   0.0000000e+000   0.0000000e+000   0.0000000e+000   0.0000000e+000                1   0.0000000e+000   0.0000000e+000   0.0000000e+000   0.0000000e+000   0.0000000e+000   0.0000000e+000                1   0.0000000e+000                2   0.0000000e+000   0.0000000e+000   0.0000000e+000   0.0000000e+000   0.0000000e+000   0.0000000e+000                1   0.0000000e+000 
 -5.0589775e+001                0                0   0.0000000e+000   0.0000000e+000   0.0000000e+000   0.0000000e+000   0.0000000e+000   0.0000000e+000                1   0.0000000e+000   0.0000000e+000   0.0000000e+000   0.0000000e+000   0.0000000e+000   0.0000000e+000                1   0.0000000e+000                2   0.0000000e+000   0.0000000e+000   0.0000000e+000   0.0000000e+000   0.0000000e+000   0.0000000e+000                1   0.0000000e+000 
 -5.0162501e+001                0                0   0.0000000e+000   0.0000000e+000   0.0000000e+000   0.0000000e+000   0.0000000e+000   0.0000000e+000                1   0.0000000e+000   0.0000000e+000   0.0000000e+000   0.0000000e+000   0.0000000e+000   0.0000000e+000                1   0.0000000e+000                2   0.0000000e+000   0.0000000e+000   0.0000000e+000   0.0000000e+000   0.0000000e+000   0.0000000e+000                1   0.0000000e+000 
 -4.9820682e+001                0                0   0.0000000e+000   0.0000000e+000   0.0000000e+000   0.0000000e+000   0.0000000e+000   0.0000000e+000                1   0.0000000e+000   0.0000000e+000   0.0000000e+000   0.0000000e+000   0.0000000e+000   0.0000000e+000                1   0.0000000e+000                2   0.0000000e+000   0.0000000e+000   0.0000000e+000   0.0000000e+000   0.0000000e+000   0.0000000e+000                1   0.0000000e+000 
 -4.9393408e+001                0                0   0.0000000e+000   0.0000000e+000   0.0000000e+000   0.0000000e+000   0.0000000e+000   0.0000000e+000                1   0.0000000e+000   0.0000000e+000   0.0000000e+000   0.0000000e+000   0.0000000e+000   0.0000000e+000                1   0.0000000e+000                2   0.0000000e+000   0.0000000e+000   0.0000000e+000   0.0000000e+000   0.0000000e+000   0.0000000e+000                1   0.0000000e+000 
 -4.9051589e+001                0                0   0.0000000e+000   0.0000000e+000   0.0000000e+000   0.0000000e+000   0.0000000e+000   0.0000000e+000                1   0.0000000e+000   0.0000000e+000   0.0000000e+000   0.0000000e+000   0.0000000e+000   0.0000000e+000                1   0.0000000e+000                2   0.0000000e+000   0.0000000e+000   0.0000000e+000   0.0000000e+000   0.0000000e+000   0.0000000e+000                1   0.0000000e+000 
 -4.8624315e+001                0                0   0.0000000e+000   0.0000000e+000   0.0000000e+000   0.0000000e+000   0.0000000e+000   0.0000000e+000                1   0.0000000e+000   0.0000000e+000   0.0000000e+000   0.0000000e+000   0.0000000e+000   0.0000000e+000                1   0.0000000e+000                2   0.0000000e+000   0.0000000e+000   0.0000000e+000   0.0000000e+000   0.0000000e+000   0.0000000e+000                1   0.0000000e+000 
 -4.8282496e+001                0                0   0.0000000e+000   0.0000000e+000   0.0000000e+000   0.0000000e+000   0.0000000e+000   0.0000000e+000                1   0.0000000e+000   0.0000000e+000   0.0000000e+000   0.0000000e+000   0.0000000e+000   0.0000000e+000                1   0.0000000e+000                2   0.0000000e+000   0.0000000e+000   0.0000000e+000   0.0000000e+000   0.0000000e+000   0.0000000e+000                1   0.0000000e+000 
 -4.7855222e+001                0                0   0.0000000e+000   0.0000000e+000   0.0000000e+000   0.0000000e+000   0.0000000e+000   0.0000000e+000                1   0.0000000e+000   0.0000000e+000   0.0000000e+000   0.0000000e+000   0.0000000e+000   0.0000000e+000                1   0.0000000e+000                2   0.0000000e+000   0.0000000e+000   0.0000000e+000   0.0000000e+000   0.0000000e+000   0.0000000e+000                1   0.0000000e+000 
 -4.7513403e+001                0                0   0.0000000e+000   0.0000000e+000   0.0000000e+000   0.0000000e+000   0.0000000e+000   0.0000000e+000                1   0.0000000e+000   0.0000000e+000   0.0000000e+000   0.0000000e+000   0.0000000e+000   0.0000000e+000                1   0.0000000e+000                2   0.0000000e+000   0.0000000e+000   0.0000000e+000   0.0000000e+000   0.0000000e+000   0.0000000e+000                1   0.0000000e+000 
 -4.7086129e+001                0                0   0.0000000e+000   0.0000000e+000   0.0000000e+000   0.0000000e+000   0.0000000e+000   0.0000000e+000                1   0.0000000e+000   0.0000000e+000   0.0000000e+000   0.0000000e+000   0.0000000e+000   0.0000000e+000                1   0.0000000e+000                2   0.0000000e+000   0.0000000e+000   0.0000000e+000   0.0000000e+000   0.0000000e+000   0.0000000e+000                1   0.0000000e+000 
 -4.6744310e+001                0                0   0.0000000e+000   0.0000000e+000   0.0000000e+000   0.0000000e+000   0.0000000e+000   0.0000000e+000                1   0.0000000e+000   0.0000000e+000   0.0000000e+000   0.0000000e+000   0.0000000e+000   0.0000000e+000                1   0.0000000e+000                2   0.0000000e+000   0.0000000e+000   0.0000000e+000   0.0000000e+000   0.0000000e+000   0.0000000e+000                1   0.0000000e+000 
 -4.6317036e+001                0                0   0.0000000e+000   0.0000000e+000   0.0000000e+000   0.0000000e+000   0.0000000e+000   0.0000000e+000                1   0.0000000e+000   0.0000000e+000   0.0000000e+000   0.0000000e+000   0.0000000e+000   0.0000000e+000                1   0.0000000e+000                2   0.0000000e+000   0.0000000e+000   0.0000000e+000   0.0000000e+000   0.0000000e+000   0.0000000e+000                1   0.0000000e+000 
 -4.5975216e+001                0                0   0.0000000e+000   0.0000000e+000   0.0000000e+000   0.0000000e+000   0.0000000e+000   0.0000000e+000                1   0.0000000e+000   0.0000000e+000   0.0000000e+000   0.0000000e+000   0.0000000e+000   0.0000000e+000                1   0.0000000e+000                2   0.0000000e+000   0.0000000e+000   0.0000000e+000   0.0000000e+000   0.0000000e+000   0.0000000e+000                1   0.0000000e+000 
 -4.5547943e+001                0                0   0.0000000e+000   0.0000000e+000   0.0000000e+000   0.0000000e+000   0.0000000e+000   0.0000000e+000                1   0.0000000e+000   0.0000000e+000   0.0000000e+000   0.0000000e+000   0.0000000e+000   0.0000000e+000                1   0.0000000e+000                2   0.0000000e+000   0.0000000e+000   0.0000000e+000   0.0000000e+000   0.0000000e+000   0.0000000e+000                1   0.0000000e+000 
 -4.5206123e+001                0                0   0.0000000e+000   0.0000000e+000   0.0000000e+000   0.0000000e+000   0.0000000e+000   0.0000000e+000                1   0.0000000e+000   0.0000000e+000   0.0000000e+000   0.0000000e+000   0.0000000e+000   0.0000000e+000                1   0.0000000e+000                2   0.0000000e+000   0.0000000e+000   0.0000000e+000   0.0000000e+000   0.0000000e+000   0.0000000e+000                1   0.0000000e+000 
 -4.4778850e+001                0                0   0.0000000e+000   0.0000000e+000   0.0000000e+000   0.0000000e+000   0.0000000e+000   0.0000000e+000                1   0.0000000e+000   0.0000000e+000   0.0000000e+000   0.0000000e+000   0.0000000e+000   0.0000000e+000                1   0.0000000e+000                2   0.0000000e+000   0.0000000e+000   0.0000000e+000   0.0000000e+000   0.0000000e+000   0.0000000e+000                1   0.0000000e+000 
 -4.4437030e+001                0                0   0.0000000e+000   0.0000000e+000   0.0000000e+000   0.0000000e+000   0.0000000e+000   0.0000000e+000                1   0.0000000e+000   0.0000000e+000   0.0000000e+000   0.0000000e+000   0.0000000e+000   0.0000000e+000                1   0.0000000e+000                2   0.0000000e+000   0.0000000e+000   0.0000000e+000   0.0000000e+000   0.0000000e+000   0.0000000e+000                1   0.0000000e+000 
 -4.4009756e+001                0                0   0.0000000e+000   0.0000000e+000   0.0000000e+000   0.0000000e+000   0.0000000e+000   0.0000000e+000                1   0.0000000e+000   0.0000000e+000   0.0000000e+000   0.0000000e+000   0.0000000e+000   0.0000000e+000                1   0.0000000e+000                2   0.0000000e+000   0.0000000e+000   0.0000000e+000   0.0000000e+000   0.0000000e+000   0.0000000e+000                1   0.0000000e+000 
 -4.3667937e+001                0                0   0.0000000e+000   0.0000000e+000   0.0000000e+000   0.0000000e+000   0.0000000e+000   0.0000000e+000                1   0.0000000e+000   0.0000000e+000   0.0000000e+000   0.0000000e+000   0.0000000e+000   0.0000000e+000                1   0.0000000e+000                2   0.0000000e+000   0.0000000e+000   0.0000000e+000   0.0000000e+000   0.0000000e+000   0.0000000e+000                1   0.0000000e+000 
 -4.3240663e+001                0                0   0.0000000e+000   0.0000000e+000   0.0000000e+000   0.0000000e+000   0.0000000e+000   0.0000000e+000                1   0.0000000e+000   0.0000000e+000   0.0000000e+000   0.0000000e+000   0.0000000e+000   0.0000000e+000                1   0.0000000e+000                2   0.0000000e+000   0.0000000e+000   0.0000000e+000   0.0000000e+000   0.0000000e+000   0.0000000e+000                1   0.0000000e+000 
 -4.2898844e+001                0                0   0.0000000e+000   0.0000000e+000   0.0000000e+000   0.0000000e+000   0.0000000e+000   0.0000000e+000                1   0.0000000e+000   0.0000000e+000   0.0000000e+000   0.0000000e+000   0.0000000e+000   0.0000000e+000                1   0.0000000e+000                2   0.0000000e+000   0.0000000e+000   0.0000000e+000   0.0000000e+000   0.0000000e+000   0.0000000e+000                1   0.0000000e+000 
 -4.2471570e+001                0                0   0.0000000e+000   0.0000000e+000   0.0000000e+000   0.0000000e+000   0.0000000e+000   0.0000000e+000                1   0.0000000e+000   0.0000000e+000   0.0000000e+000   0.0000000e+000   0.0000000e+000   0.0000000e+000                1   0.0000000e+000                2   0.0000000e+000   0.0000000e+000   0.0000000e+000   0.0000000e+000   0.0000000e+000   0.0000000e+000                1   0.0000000e+000 
 -4.2129751e+001                0                0   0.0000000e+000   0.0000000e+000   0.0000000e+000   0.0000000e+000   0.0000000e+000   0.0000000e+000                1   0.0000000e+000   0.0000000e+000   0.0000000e+000   0.0000000e+000   0.0000000e+000   0.0000000e+000                1   0.0000000e+000                2   0.0000000e+000   0.0000000e+000   0.0000000e+000   0.0000000e+000   0.0000000e+000   0.0000000e+000                1   0.0000000e+000 
 -4.1702477e+001                0                0   0.0000000e+000   0.0000000e+000   0.0000000e+000   0.0000000e+000   0.0000000e+000   0.0000000e+000                1   0.0000000e+000   0.0000000e+000   0.0000000e+000   0.0000000e+000   0.0000000e+000   0.0000000e+000                1   0.0000000e+000                2   0.0000000e+000   0.0000000e+000   0.0000000e+000   0.0000000e+000   0.0000000e+000   0.0000000e+000                1   0.0000000e+000 
 -4.1360658e+001                0                0   0.0000000e+000   0.0000000e+000   0.0000000e+000   0.0000000e+000   0.0000000e+000   0.0000000e+000                1   0.0000000e+000   0.0000000e+000   0.0000000e+000   0.0000000e+000   0.0000000e+000   0.0000000e+000                1   0.0000000e+000                2   0.0000000e+000   0.0000000e+000   0.0000000e+000   0.0000000e+000   0.0000000e+000   0.0000000e+000                1   0.0000000e+000 
 -4.0933384e+001                0                0   0.0000000e+000   0.0000000e+000   0.0000000e+000   0.0000000e+000   0.0000000e+000   0.0000000e+000                1   0.0000000e+000   0.0000000e+000   0.0000000e+000   0.0000000e+000   0.0000000e+000   0.0000000e+000                1   0.0000000e+000                2   0.0000000e+000   0.0000000e+000   0.0000000e+000   0.0000000e+000   0.0000000e+000   0.0000000e+000                1   0.0000000e+000 
 -4.0746599e+001                0                0   0.0000000e+000   0.0000000e+000   0.0000000e+000   0.0000000e+000   0.0000000e+000   0.0000000e+000                1   0.0000000e+000   0.0000000e+000   0.0000000e+000   0.0000000e+000   0.0000000e+000   0.0000000e+000                1   0.0000000e+000                2   0.0000000e+000   0.0000000e+000   0.0000000e+000   0.0000000e+000   0.0000000e+000   0.0000000e+000                1   0.0000000e+000 
 -4.0513118e+001                0                0   0.0000000e+000   0.0000000e+000   0.0000000e+000   0.0000000e+000   0.0000000e+000   0.0000000e+000                1   0.0000000e+000   0.0000000e+000   0.0000000e+000   0.0000000e+000   0.0000000e+000   0.0000000e+000                1   0.0000000e+000                2   0.0000000e+000   0.0000000e+000   0.0000000e+000   0.0000000e+000   0.0000000e+000   0.0000000e+000                1   0.0000000e+000 
 -4.0221266e+001                0                0   0.0000000e+000   0.0000000e+000   0.0000000e+000   0.0000000e+000   0.0000000e+000   0.0000000e+000                1   0.0000000e+000   0.0000000e+000   0.0000000e+000   0.0000000e+000   0.0000000e+000   0.0000000e+000                1   0.0000000e+000                2   0.0000000e+000   0.0000000e+000   0.0000000e+000   0.0000000e+000   0.0000000e+000   0.0000000e+000                1   0.0000000e+000 
 -3.9856451e+001                0                0   0.0000000e+000   0.0000000e+000   0.0000000e+000   0.0000000e+000   0.0000000e+000   0.0000000e+000                1   0.0000000e+000   0.0000000e+000   0.0000000e+000   0.0000000e+000   0.0000000e+000   0.0000000e+000                1   0.0000000e+000                2   0.0000000e+000   0.0000000e+000   0.0000000e+000   0.0000000e+000   0.0000000e+000   0.0000000e+000                1   0.0000000e+000 
 -3.9400432e+001                0                0   0.0000000e+000   0.0000000e+000   0.0000000e+000   0.0000000e+000   0.0000000e+000   0.0000000e+000                1   0.0000000e+000   0.0000000e+000   0.0000000e+000   0.0000000e+000   0.0000000e+000   0.0000000e+000                1   0.0000000e+000                2   0.0000000e+000   0.0000000e+000   0.0000000e+000   0.0000000e+000   0.0000000e+000   0.0000000e+000                1   0.0000000e+000 
 -3.9035617e+001                0                0   0.0000000e+000   0.0000000e+000   0.0000000e+000   0.0000000e+000   0.0000000e+000   0.0000000e+000                1   0.0000000e+000   0.0000000e+000   0.0000000e+000   0.0000000e+000   0.0000000e+000   0.0000000e+000                1   0.0000000e+000                2   0.0000000e+000   0.0000000e+000   0.0000000e+000   0.0000000e+000   0.0000000e+000   0.0000000e+000                1   0.0000000e+000 
 -3.8579599e+001                0                0   0.0000000e+000   0.0000000e+000   0.0000000e+000   0.0000000e+000   0.0000000e+000   0.0000000e+000                1   0.0000000e+000   0.0000000e+000   0.0000000e+000   0.0000000e+000   0.0000000e+000   0.0000000e+000                1   0.0000000e+000                2   0.0000000e+000   0.0000000e+000   0.0000000e+000   0.0000000e+000   0.0000000e+000   0.0000000e+000                1   0.0000000e+000 
 -3.8214784e+001                0                0   0.0000000e+000   0.0000000e+000   0.0000000e+000   0.0000000e+000   0.0000000e+000   0.0000000e+000                1   0.0000000e+000   0.0000000e+000   0.0000000e+000   0.0000000e+000   0.0000000e+000   0.0000000e+000                1   0.0000000e+000                2   0.0000000e+000   0.0000000e+000   0.0000000e+000   0.0000000e+000   0.0000000e+000   0.0000000e+000                1   0.0000000e+000 
 -3.7758765e+001                0                0   0.0000000e+000   0.0000000e+000   0.0000000e+000   0.0000000e+000   0.0000000e+000   0.0000000e+000                1   0.0000000e+000   0.0000000e+000   0.0000000e+000   0.0000000e+000   0.0000000e+000   0.0000000e+000                1   0.0000000e+000                2   0.0000000e+000   0.0000000e+000   0.0000000e+000   0.0000000e+000   0.0000000e+000   0.0000000e+000                1   0.0000000e+000 
 -3.7393951e+001                0                0   0.0000000e+000   0.0000000e+000   0.0000000e+000   0.0000000e+000   0.0000000e+000   0.0000000e+000                1   0.0000000e+000   0.0000000e+000   0.0000000e+000   0.0000000e+000   0.0000000e+000   0.0000000e+000                1   0.0000000e+000                2   0.0000000e+000   0.0000000e+000   0.0000000e+000   0.0000000e+000   0.0000000e+000   0.0000000e+000                1   0.0000000e+000 
 -3.6937932e+001                0                0   0.0000000e+000   0.0000000e+000   0.0000000e+000   0.0000000e+000   0.0000000e+000   0.0000000e+000                1   0.0000000e+000   0.0000000e+000   0.0000000e+000   0.0000000e+000   0.0000000e+000   0.0000000e+000                1   0.0000000e+000                2   0.0000000e+000   0.0000000e+000   0.0000000e+000   0.0000000e+000   0.0000000e+000   0.0000000e+000                1   0.0000000e+000 
 -3.6573117e+001                0                0   0.0000000e+000   0.0000000e+000   0.0000000e+000   0.0000000e+000   0.0000000e+000   0.0000000e+000                1   0.0000000e+000   0.0000000e+000   0.0000000e+000   0.0000000e+000   0.0000000e+000   0.0000000e+000                1   0.0000000e+000                2   0.0000000e+000   0.0000000e+000   0.0000000e+000   0.0000000e+000   0.0000000e+000   0.0000000e+000                1   0.0000000e+000 
 -3.6117099e+001                0                0   0.0000000e+000   0.0000000e+000   0.0000000e+000   0.0000000e+000   0.0000000e+000   0.0000000e+000                1   0.0000000e+000   0.0000000e+000   0.0000000e+000   0.0000000e+000   0.0000000e+000   0.0000000e+000                1   0.0000000e+000                2   0.0000000e+000   0.0000000e+000   0.0000000e+000   0.0000000e+000   0.0000000e+000   0.0000000e+000                1   0.0000000e+000 
 -3.5752284e+001                0                0   0.0000000e+000   0.0000000e+000   0.0000000e+000   0.0000000e+000   0.0000000e+000   0.0000000e+000                1   0.0000000e+000   0.0000000e+000   0.0000000e+000   0.0000000e+000   0.0000000e+000   0.0000000e+000                1   0.0000000e+000                2   0.0000000e+000   0.0000000e+000   0.0000000e+000   0.0000000e+000   0.0000000e+000   0.0000000e+000                1   0.0000000e+000 
 -3.5460432e+001                0                0   0.0000000e+000   0.0000000e+000   0.0000000e+000   0.0000000e+000   0.0000000e+000   0.0000000e+000                1   0.0000000e+000   0.0000000e+000   0.0000000e+000   0.0000000e+000   0.0000000e+000   0.0000000e+000                1   0.0000000e+000                2   0.0000000e+000   0.0000000e+000   0.0000000e+000   0.0000000e+000   0.0000000e+000   0.0000000e+000                1   0.0000000e+000 
 -3.5095617e+001                0                0   0.0000000e+000   0.0000000e+000   0.0000000e+000   0.0000000e+000   0.0000000e+000   0.0000000e+000                1   0.0000000e+000   0.0000000e+000   0.0000000e+000   0.0000000e+000   0.0000000e+000   0.0000000e+000                1   0.0000000e+000                2   0.0000000e+000   0.0000000e+000   0.0000000e+000   0.0000000e+000   0.0000000e+000   0.0000000e+000                1   0.0000000e+000 
 -3.4803765e+001                0                0   0.0000000e+000   0.0000000e+000   0.0000000e+000   0.0000000e+000   0.0000000e+000   0.0000000e+000                1   0.0000000e+000   0.0000000e+000   0.0000000e+000   0.0000000e+000   0.0000000e+000   0.0000000e+000                1   0.0000000e+000                2   0.0000000e+000   0.0000000e+000   0.0000000e+000   0.0000000e+000   0.0000000e+000   0.0000000e+000                1   0.0000000e+000 
 -3.4438950e+001                0                0   0.0000000e+000   0.0000000e+000   0.0000000e+000   0.0000000e+000   0.0000000e+000   0.0000000e+000                1   0.0000000e+000   0.0000000e+000   0.0000000e+000   0.0000000e+000   0.0000000e+000   0.0000000e+000                1   0.0000000e+000                2   0.0000000e+000   0.0000000e+000   0.0000000e+000   0.0000000e+000   0.0000000e+000   0.0000000e+000                1   0.0000000e+000 
 -3.4147099e+001                0                0   0.0000000e+000   0.0000000e+000   0.0000000e+000   0.0000000e+000   0.0000000e+000   0.0000000e+000                1   0.0000000e+000   0.0000000e+000   0.0000000e+000   0.0000000e+000   0.0000000e+000   0.0000000e+000                1   0.0000000e+000                2   0.0000000e+000   0.0000000e+000   0.0000000e+000   0.0000000e+000   0.0000000e+000   0.0000000e+000                1   0.0000000e+000 
 -3.3782284e+001                0                0   0.0000000e+000   0.0000000e+000   0.0000000e+000   0.0000000e+000   0.0000000e+000   0.0000000e+000                1   0.0000000e+000   0.0000000e+000   0.0000000e+000   0.0000000e+000   0.0000000e+000   0.0000000e+000                1   0.0000000e+000                2   0.0000000e+000   0.0000000e+000   0.0000000e+000   0.0000000e+000   0.0000000e+000   0.0000000e+000                1   0.0000000e+000 
 -3.3490432e+001                0                0   0.0000000e+000   0.0000000e+000   0.0000000e+000   0.0000000e+000   0.0000000e+000   0.0000000e+000                1   0.0000000e+000   0.0000000e+000   0.0000000e+000   0.0000000e+000   0.0000000e+000   0.0000000e+000                1   0.0000000e+000                2   0.0000000e+000   0.0000000e+000   0.0000000e+000   0.0000000e+000   0.0000000e+000   0.0000000e+000                1   0.0000000e+000 
 -3.3125617e+001                0                0   0.0000000e+000   0.0000000e+000   0.0000000e+000   0.0000000e+000   0.0000000e+000   0.0000000e+000                1   0.0000000e+000   0.0000000e+000   0.0000000e+000   0.0000000e+000   0.0000000e+000   0.0000000e+000                1   0.0000000e+000                2   0.0000000e+000   0.0000000e+000   0.0000000e+000   0.0000000e+000   0.0000000e+000   0.0000000e+000                1   0.0000000e+000 
 -3.2833765e+001                0                0   0.0000000e+000   0.0000000e+000   0.0000000e+000   0.0000000e+000   0.0000000e+000   0.0000000e+000                1   0.0000000e+000   0.0000000e+000   0.0000000e+000   0.0000000e+000   0.0000000e+000   0.0000000e+000                1   0.0000000e+000                2   0.0000000e+000   0.0000000e+000   0.0000000e+000   0.0000000e+000   0.0000000e+000   0.0000000e+000                1   0.0000000e+000 
 -3.2468950e+001                0                0   0.0000000e+000   0.0000000e+000   0.0000000e+000   0.0000000e+000   0.0000000e+000   0.0000000e+000                1   0.0000000e+000   0.0000000e+000   0.0000000e+000   0.0000000e+000   0.0000000e+000   0.0000000e+000                1   0.0000000e+000                2   0.0000000e+000   0.0000000e+000   0.0000000e+000   0.0000000e+000   0.0000000e+000   0.0000000e+000                1   0.0000000e+000 
 -3.2177098e+001                0                0   0.0000000e+000   0.0000000e+000   0.0000000e+000   0.0000000e+000   0.0000000e+000   0.0000000e+000                1   0.0000000e+000   0.0000000e+000   0.0000000e+000   0.0000000e+000   0.0000000e+000   0.0000000e+000                1   0.0000000e+000                2   0.0000000e+000   0.0000000e+000   0.0000000e+000   0.0000000e+000   0.0000000e+000   0.0000000e+000                1   0.0000000e+000 
 -3.1812284e+001                0                0   0.0000000e+000   0.0000000e+000   0.0000000e+000   0.0000000e+000   0.0000000e+000   0.0000000e+000                1   0.0000000e+000   0.0000000e+000   0.0000000e+000   0.0000000e+000   0.0000000e+000   0.0000000e+000                1   0.0000000e+000                2   0.0000000e+000   0.0000000e+000   0.0000000e+000   0.0000000e+000   0.0000000e+000   0.0000000e+000                1   0.0000000e+000 
 -3.1520432e+001                0                0   0.0000000e+000   0.0000000e+000   0.0000000e+000   0.0000000e+000   0.0000000e+000   0.0000000e+000                1   0.0000000e+000   0.0000000e+000   0.0000000e+000   0.0000000e+000   0.0000000e+000   0.0000000e+000                1   0.0000000e+000                2   0.0000000e+000   0.0000000e+000   0.0000000e+000   0.0000000e+000   0.0000000e+000   0.0000000e+000                1   0.0000000e+000 
 -3.1155617e+001                0                0   0.0000000e+000   0.0000000e+000   0.0000000e+000   0.0000000e+000   0.0000000e+000   0.0000000e+000                1   0.0000000e+000   0.0000000e+000   0.0000000e+000   0.0000000e+000   0.0000000e+000   0.0000000e+000                1   0.0000000e+000                2   0.0000000e+000   0.0000000e+000   0.0000000e+000   0.0000000e+000   0.0000000e+000   0.0000000e+000                1   0.0000000e+000 
 -3.0863765e+001                0                0   0.0000000e+000   0.0000000e+000   0.0000000e+000   0.0000000e+000   0.0000000e+000   0.0000000e+000                1   0.0000000e+000   0.0000000e+000   0.0000000e+000   0.0000000e+000   0.0000000e+000   0.0000000e+000                1   0.0000000e+000                2   0.0000000e+000   0.0000000e+000   0.0000000e+000   0.0000000e+000   0.0000000e+000   0.0000000e+000                1   0.0000000e+000 
 -3.0498950e+001                0                0   0.0000000e+000   0.0000000e+000   0.0000000e+000   0.0000000e+000   0.0000000e+000   0.0000000e+000                1   0.0000000e+000   0.0000000e+000   0.0000000e+000   0.0000000e+000   0.0000000e+000   0.0000000e+000                1   0.0000000e+000                2   0.0000000e+000   0.0000000e+000   0.0000000e+000   0.0000000e+000   0.0000000e+000   0.0000000e+000                1   0.0000000e+000 
 -3.0207098e+001                0                0   0.0000000e+000   0.0000000e+000   0.0000000e+000   0.0000000e+000   0.0000000e+000   0.0000000e+000                1   0.0000000e+000   0.0000000e+000   0.0000000e+000   0.0000000e+000   0.0000000e+000   0.0000000e+000                1   0.0000000e+000                2   0.0000000e+000   0.0000000e+000   0.0000000e+000   0.0000000e+000   0.0000000e+000   0.0000000e+000                1   0.0000000e+000 
 -2.9842283e+001                0                0   0.0000000e+000   0.0000000e+000   0.0000000e+000   0.0000000e+000   0.0000000e+000   0.0000000e+000                1   0.0000000e+000   0.0000000e+000   0.0000000e+000   0.0000000e+000   0.0000000e+000   0.0000000e+000                1   0.0000000e+000                2   0.0000000e+000   0.0000000e+000   0.0000000e+000   0.0000000e+000   0.0000000e+000   0.0000000e+000                1   0.0000000e+000 
 -2.9550432e+001                0                0   0.0000000e+000   0.0000000e+000   0.0000000e+000   0.0000000e+000   0.0000000e+000   0.0000000e+000                1   0.0000000e+000   0.0000000e+000   0.0000000e+000   0.0000000e+000   0.0000000e+000   0.0000000e+000                1   0.0000000e+000                2   0.0000000e+000   0.0000000e+000   0.0000000e+000   0.0000000e+000   0.0000000e+000   0.0000000e+000                1   0.0000000e+000 
 -2.9185617e+001                0                0   0.0000000e+000   0.0000000e+000   0.0000000e+000   0.0000000e+000   0.0000000e+000   0.0000000e+000                1   0.0000000e+000   0.0000000e+000   0.0000000e+000   0.0000000e+000   0.0000000e+000   0.0000000e+000                1   0.0000000e+000                2   0.0000000e+000   0.0000000e+000   0.0000000e+000   0.0000000e+000   0.0000000e+000   0.0000000e+000                1   0.0000000e+000 
 -2.8893765e+001                0                0   0.0000000e+000   0.0000000e+000   0.0000000e+000   0.0000000e+000   0.0000000e+000   0.0000000e+000                1   0.0000000e+000   0.0000000e+000   0.0000000e+000   0.0000000e+000   0.0000000e+000   0.0000000e+000                1   0.0000000e+000                2   0.0000000e+000   0.0000000e+000   0.0000000e+000   0.0000000e+000   0.0000000e+000   0.0000000e+000                1   0.0000000e+000 
 -2.8528950e+001                0                0   0.0000000e+000   0.0000000e+000   0.0000000e+000   0.0000000e+000   0.0000000e+000   0.0000000e+000                1   0.0000000e+000   0.0000000e+000   0.0000000e+000   0.0000000e+000   0.0000000e+000   0.0000000e+000                1   0.0000000e+000                2   0.0000000e+000   0.0000000e+000   0.0000000e+000   0.0000000e+000   0.0000000e+000   0.0000000e+000                1   0.0000000e+000 
 -2.8237098e+001                0                0   0.0000000e+000   0.0000000e+000   0.0000000e+000   0.0000000e+000   0.0000000e+000   0.0000000e+000                1   0.0000000e+000   0.0000000e+000   0.0000000e+000   0.0000000e+000   0.0000000e+000   0.0000000e+000                1   0.0000000e+000                2   0.0000000e+000   0.0000000e+000   0.0000000e+000   0.0000000e+000   0.0000000e+000   0.0000000e+000                1   0.0000000e+000 
 -2.7872283e+001                0                0   0.0000000e+000   0.0000000e+000   0.0000000e+000   0.0000000e+000   0.0000000e+000   0.0000000e+000                1   0.0000000e+000   0.0000000e+000   0.0000000e+000   0.0000000e+000   0.0000000e+000   0.0000000e+000                1   0.0000000e+000                2   0.0000000e+000   0.0000000e+000   0.0000000e+000   0.0000000e+000   0.0000000e+000   0.0000000e+000                1   0.0000000e+000 
 -2.7580431e+001                0                0   0.0000000e+000   0.0000000e+000   0.0000000e+000   0.0000000e+000   0.0000000e+000   0.0000000e+000                1   0.0000000e+000   0.0000000e+000   0.0000000e+000   0.0000000e+000   0.0000000e+000   0.0000000e+000                1   0.0000000e+000                2   0.0000000e+000   0.0000000e+000   0.0000000e+000   0.0000000e+000   0.0000000e+000   0.0000000e+000                1   0.0000000e+000 
 -2.7215617e+001                0                0   0.0000000e+000   0.0000000e+000   0.0000000e+000   0.0000000e+000   0.0000000e+000   0.0000000e+000                1   0.0000000e+000   0.0000000e+000   0.0000000e+000   0.0000000e+000   0.0000000e+000   0.0000000e+000                1   0.0000000e+000                2   0.0000000e+000   0.0000000e+000   0.0000000e+000   0.0000000e+000   0.0000000e+000   0.0000000e+000                1   0.0000000e+000 
 -2.6923765e+001                0                0   0.0000000e+000   0.0000000e+000   0.0000000e+000   0.0000000e+000   0.0000000e+000   0.0000000e+000                1   0.0000000e+000   0.0000000e+000   0.0000000e+000   0.0000000e+000   0.0000000e+000   0.0000000e+000                1   0.0000000e+000                2   0.0000000e+000   0.0000000e+000   0.0000000e+000   0.0000000e+000   0.0000000e+000   0.0000000e+000                1   0.0000000e+000 
 -2.6558950e+001                0                0   0.0000000e+000   0.0000000e+000   0.0000000e+000   0.0000000e+000   0.0000000e+000   0.0000000e+000                1   0.0000000e+000   0.0000000e+000   0.0000000e+000   0.0000000e+000   0.0000000e+000   0.0000000e+000                1   0.0000000e+000                2   0.0000000e+000   0.0000000e+000   0.0000000e+000   0.0000000e+000   0.0000000e+000   0.0000000e+000                1   0.0000000e+000 
 -2.6267098e+001                0                0   0.0000000e+000   0.0000000e+000   0.0000000e+000   0.0000000e+000   0.0000000e+000   0.0000000e+000                1   0.0000000e+000   0.0000000e+000   0.0000000e+000   0.0000000e+000   0.0000000e+000   0.0000000e+000                1   0.0000000e+000                2   0.0000000e+000   0.0000000e+000   0.0000000e+000   0.0000000e+000   0.0000000e+000   0.0000000e+000                1   0.0000000e+000 
 -2.5902283e+001                0                0   0.0000000e+000   0.0000000e+000   0.0000000e+000   0.0000000e+000   0.0000000e+000   0.0000000e+000                1   0.0000000e+000   0.0000000e+000   0.0000000e+000   0.0000000e+000   0.0000000e+000   0.0000000e+000                1   0.0000000e+000                2   0.0000000e+000   0.0000000e+000   0.0000000e+000   0.0000000e+000   0.0000000e+000   0.0000000e+000                1   0.0000000e+000 
 -2.5610431e+001                0                0   0.0000000e+000   0.0000000e+000   0.0000000e+000   0.0000000e+000   0.0000000e+000   0.0000000e+000                1   0.0000000e+000   0.0000000e+000   0.0000000e+000   0.0000000e+000   0.0000000e+000   0.0000000e+000                1   0.0000000e+000                2   0.0000000e+000   0.0000000e+000   0.0000000e+000   0.0000000e+000   0.0000000e+000   0.0000000e+000                1   0.0000000e+000 
 -2.5245616e+001                0                0   0.0000000e+000   0.0000000e+000   0.0000000e+000   0.0000000e+000   0.0000000e+000   0.0000000e+000                1   0.0000000e+000   0.0000000e+000   0.0000000e+000   0.0000000e+000   0.0000000e+000   0.0000000e+000                1   0.0000000e+000                2   0.0000000e+000   0.0000000e+000   0.0000000e+000   0.0000000e+000   0.0000000e+000   0.0000000e+000                1   0.0000000e+000 
 -2.4953765e+001                0                0   0.0000000e+000   0.0000000e+000   0.0000000e+000   0.0000000e+000   0.0000000e+000   0.0000000e+000                1   0.0000000e+000   0.0000000e+000   0.0000000e+000   0.0000000e+000   0.0000000e+000   0.0000000e+000                1   0.0000000e+000                2   0.0000000e+000   0.0000000e+000   0.0000000e+000   0.0000000e+000   0.0000000e+000   0.0000000e+000                1   0.0000000e+000 
 -2.4588950e+001                0                0   0.0000000e+000   0.0000000e+000   0.0000000e+000   0.0000000e+000   0.0000000e+000   0.0000000e+000                1   0.0000000e+000   0.0000000e+000   0.0000000e+000   0.0000000e+000   0.0000000e+000   0.0000000e+000                1   0.0000000e+000                2   0.0000000e+000   0.0000000e+000   0.0000000e+000   0.0000000e+000   0.0000000e+000   0.0000000e+000                1   0.0000000e+000 
 -2.4297098e+001                0                0   0.0000000e+000   0.0000000e+000   0.0000000e+000   0.0000000e+000   0.0000000e+000   0.0000000e+000                1   0.0000000e+000   0.0000000e+000   0.0000000e+000   0.0000000e+000   0.0000000e+000   0.0000000e+000                1   0.0000000e+000                2   0.0000000e+000   0.0000000e+000   0.0000000e+000   0.0000000e+000   0.0000000e+000   0.0000000e+000                1   0.0000000e+000 
 -2.3932283e+001                0                0   0.0000000e+000   0.0000000e+000   0.0000000e+000   0.0000000e+000   0.0000000e+000   0.0000000e+000                1   0.0000000e+000   0.0000000e+000   0.0000000e+000   0.0000000e+000   0.0000000e+000   0.0000000e+000                1   0.0000000e+000                2   0.0000000e+000   0.0000000e+000   0.0000000e+000   0.0000000e+000   0.0000000e+000   0.0000000e+000                1   0.0000000e+000 
 -2.3640431e+001                0                0   0.0000000e+000   0.0000000e+000   0.0000000e+000   0.0000000e+000   0.0000000e+000   0.0000000e+000                1   0.0000000e+000   0.0000000e+000   0.0000000e+000   0.0000000e+000   0.0000000e+000   0.0000000e+000                1   0.0000000e+000                2   0.0000000e+000   0.0000000e+000   0.0000000e+000   0.0000000e+000   0.0000000e+000   0.0000000e+000                1   0.0000000e+000 
 -2.3275616e+001                0                0   0.0000000e+000   0.0000000e+000   0.0000000e+000   0.0000000e+000   0.0000000e+000   0.0000000e+000                1   0.0000000e+000   0.0000000e+000   0.0000000e+000   0.0000000e+000   0.0000000e+000   0.0000000e+000                1   0.0000000e+000                2   0.0000000e+000   0.0000000e+000   0.0000000e+000   0.0000000e+000   0.0000000e+000   0.0000000e+000                1   0.0000000e+000 
 -2.2983764e+001                0                0   0.0000000e+000   0.0000000e+000   0.0000000e+000   0.0000000e+000   0.0000000e+000   0.0000000e+000                1   0.0000000e+000   0.0000000e+000   0.0000000e+000   0.0000000e+000   0.0000000e+000   0.0000000e+000                1   0.0000000e+000                2   0.0000000e+000   0.0000000e+000   0.0000000e+000   0.0000000e+000   0.0000000e+000   0.0000000e+000                1   0.0000000e+000 
 -2.2618950e+001                0                0   0.0000000e+000   0.0000000e+000   0.0000000e+000   0.0000000e+000   0.0000000e+000   0.0000000e+000                1   0.0000000e+000   0.0000000e+000   0.0000000e+000   0.0000000e+000   0.0000000e+000   0.0000000e+000                1   0.0000000e+000                2   0.0000000e+000   0.0000000e+000   0.0000000e+000   0.0000000e+000   0.0000000e+000   0.0000000e+000                1   0.0000000e+000 
 -2.2327098e+001                0                0   0.0000000e+000   0.0000000e+000   0.0000000e+000   0.0000000e+000   0.0000000e+000   0.0000000e+000                1   0.0000000e+000   0.0000000e+000   0.0000000e+000   0.0000000e+000   0.0000000e+000   0.0000000e+000                1   0.0000000e+000                2   0.0000000e+000   0.0000000e+000   0.0000000e+000   0.0000000e+000   0.0000000e+000   0.0000000e+000                1   0.0000000e+000 
 -2.1962283e+001                0                0   0.0000000e+000   0.0000000e+000   0.0000000e+000   0.0000000e+000   0.0000000e+000   0.0000000e+000                1   0.0000000e+000   0.0000000e+000   0.0000000e+000   0.0000000e+000   0.0000000e+000   0.0000000e+000                1   0.0000000e+000                2   0.0000000e+000   0.0000000e+000   0.0000000e+000   0.0000000e+000   0.0000000e+000   0.0000000e+000                1   0.0000000e+000 
 -2.1670431e+001                0                0   0.0000000e+000   0.0000000e+000   0.0000000e+000   0.0000000e+000   0.0000000e+000   0.0000000e+000                1   0.0000000e+000   0.0000000e+000   0.0000000e+000   0.0000000e+000   0.0000000e+000   0.0000000e+000                1   0.0000000e+000                2   0.0000000e+000   0.0000000e+000   0.0000000e+000   0.0000000e+000   0.0000000e+000   0.0000000e+000                1   0.0000000e+000 
 -2.1305616e+001                0                0   0.0000000e+000   0.0000000e+000   0.0000000e+000   0.0000000e+000   0.0000000e+000   0.0000000e+000                1   0.0000000e+000   0.0000000e+000   0.0000000e+000   0.0000000e+000   0.0000000e+000   0.0000000e+000                1   0.0000000e+000                2   0.0000000e+000   0.0000000e+000   0.0000000e+000   0.0000000e+000   0.0000000e+000   0.0000000e+000                1   0.0000000e+000 
 -2.1013764e+001                0                0   0.0000000e+000   0.0000000e+000   0.0000000e+000   0.0000000e+000   0.0000000e+000   0.0000000e+000                1   0.0000000e+000   0.0000000e+000   0.0000000e+000   0.0000000e+000   0.0000000e+000   0.0000000e+000                1   0.0000000e+000                2   0.0000000e+000   0.0000000e+000   0.0000000e+000   0.0000000e+000   0.0000000e+000   0.0000000e+000                1   0.0000000e+000 
 -2.0780283e+001                0                0   0.0000000e+000   0.0000000e+000   0.0000000e+000   0.0000000e+000   0.0000000e+000   0.0000000e+000                1   0.0000000e+000   0.0000000e+000   0.0000000e+000   0.0000000e+000   0.0000000e+000   0.0000000e+000                1   0.0000000e+000                2   0.0000000e+000   0.0000000e+000   0.0000000e+000   0.0000000e+000   0.0000000e+000   0.0000000e+000                1   0.0000000e+000 
 -2.0488431e+001                0                0   0.0000000e+000   0.0000000e+000   0.0000000e+000   0.0000000e+000   0.0000000e+000   0.0000000e+000                1   0.0000000e+000   0.0000000e+000   0.0000000e+000   0.0000000e+000   0.0000000e+000   0.0000000e+000                1   0.0000000e+000                2   0.0000000e+000   0.0000000e+000   0.0000000e+000   0.0000000e+000   0.0000000e+000   0.0000000e+000                1   0.0000000e+000 
 -2.0123616e+001                0                0   0.0000000e+000   0.0000000e+000   0.0000000e+000   0.0000000e+000   0.0000000e+000   0.0000000e+000                1   0.0000000e+000   0.0000000e+000   0.0000000e+000   0.0000000e+000   0.0000000e+000   0.0000000e+000                1   0.0000000e+000                2   0.0000000e+000   0.0000000e+000   0.0000000e+000   0.0000000e+000   0.0000000e+000   0.0000000e+000                1   0.0000000e+000 
 -1.9831764e+001                0                0   0.0000000e+000   0.0000000e+000   0.0000000e+000   0.0000000e+000   0.0000000e+000   0.0000000e+000                1   0.0000000e+000   0.0000000e+000   0.0000000e+000   0.0000000e+000   0.0000000e+000   0.0000000e+000                1   0.0000000e+000                2   0.0000000e+000   0.0000000e+000   0.0000000e+000   0.0000000e+000   0.0000000e+000   0.0000000e+000                1   0.0000000e+000 
 -1.9750189e+001                0                0   0.0000000e+000   0.0000000e+000   0.0000000e+000   0.0000000e+000   0.0000000e+000   0.0000000e+000                1   0.0000000e+000   0.0000000e+000   0.0000000e+000   0.0000000e+000   0.0000000e+000   0.0000000e+000                1   0.0000000e+000                2   0.0000000e+000   0.0000000e+000   0.0000000e+000   0.0000000e+000   0.0000000e+000   0.0000000e+000                1   0.0000000e+000 
 -1.9684928e+001                0                0   0.0000000e+000   0.0000000e+000   0.0000000e+000   0.0000000e+000   0.0000000e+000   0.0000000e+000                1   0.0000000e+000   0.0000000e+000   0.0000000e+000   0.0000000e+000   0.0000000e+000   0.0000000e+000                1   0.0000000e+000                2   0.0000000e+000   0.0000000e+000   0.0000000e+000   0.0000000e+000   0.0000000e+000   0.0000000e+000                1   0.0000000e+000 
 -1.9538093e+001                0                0   0.0000000e+000   0.0000000e+000   0.0000000e+000   0.0000000e+000   0.0000000e+000   0.0000000e+000                1   0.0000000e+000   0.0000000e+000   0.0000000e+000   0.0000000e+000   0.0000000e+000   0.0000000e+000                1   0.0000000e+000                2   0.0000000e+000   0.0000000e+000   0.0000000e+000   0.0000000e+000   0.0000000e+000   0.0000000e+000                1   0.0000000e+000 
 -1.9456517e+001                0                0   0.0000000e+000   0.0000000e+000   0.0000000e+000   0.0000000e+000   0.0000000e+000   0.0000000e+000                1   0.0000000e+000   0.0000000e+000   0.0000000e+000   0.0000000e+000   0.0000000e+000   0.0000000e+000                1   0.0000000e+000                2   0.0000000e+000   0.0000000e+000   0.0000000e+000   0.0000000e+000   0.0000000e+000   0.0000000e+000                1   0.0000000e+000 
 -1.9354548e+001                0                0   0.0000000e+000   0.0000000e+000   0.0000000e+000   0.0000000e+000   0.0000000e+000   0.0000000e+000                1   0.0000000e+000   0.0000000e+000   0.0000000e+000   0.0000000e+000   0.0000000e+000   0.0000000e+000                1   0.0000000e+000                2   0.0000000e+000   0.0000000e+000   0.0000000e+000   0.0000000e+000   0.0000000e+000   0.0000000e+000                1   0.0000000e+000 
 -1.9282851e+001                0                0   0.0000000e+000   0.0000000e+000   0.0000000e+000   0.0000000e+000   0.0000000e+000   0.0000000e+000                1   0.0000000e+000   0.0000000e+000   0.0000000e+000   0.0000000e+000   0.0000000e+000   0.0000000e+000                1   0.0000000e+000                2   0.0000000e+000   0.0000000e+000   0.0000000e+000   0.0000000e+000   0.0000000e+000   0.0000000e+000                1   0.0000000e+000 
 -1.9170824e+001                0                0   0.0000000e+000   0.0000000e+000   0.0000000e+000   0.0000000e+000   0.0000000e+000   0.0000000e+000                1   0.0000000e+000   0.0000000e+000   0.0000000e+000   0.0000000e+000   0.0000000e+000   0.0000000e+000                1   0.0000000e+000                2   0.0000000e+000   0.0000000e+000   0.0000000e+000   0.0000000e+000   0.0000000e+000   0.0000000e+000                1   0.0000000e+000 
 -1.9093028e+001                0                0   0.0000000e+000   0.0000000e+000   0.0000000e+000   0.0000000e+000   0.0000000e+000   0.0000000e+000                1   0.0000000e+000   0.0000000e+000   0.0000000e+000   0.0000000e+000   0.0000000e+000   0.0000000e+000                1   0.0000000e+000                2   0.0000000e+000   0.0000000e+000   0.0000000e+000   0.0000000e+000   0.0000000e+000   0.0000000e+000                1   0.0000000e+000 
 -1.8952994e+001                0                0   0.0000000e+000   0.0000000e+000   0.0000000e+000   0.0000000e+000   0.0000000e+000   0.0000000e+000                1   0.0000000e+000   0.0000000e+000   0.0000000e+000   0.0000000e+000   0.0000000e+000   0.0000000e+000                1   0.0000000e+000                2   0.0000000e+000   0.0000000e+000   0.0000000e+000   0.0000000e+000   0.0000000e+000   0.0000000e+000                1   0.0000000e+000 
 -1.8855749e+001                0                0   0.0000000e+000   0.0000000e+000   0.0000000e+000   0.0000000e+000   0.0000000e+000   0.0000000e+000                1   0.0000000e+000   0.0000000e+000   0.0000000e+000   0.0000000e+000   0.0000000e+000   0.0000000e+000                1   0.0000000e+000                2   0.0000000e+000   0.0000000e+000   0.0000000e+000   0.0000000e+000   0.0000000e+000   0.0000000e+000                1   0.0000000e+000 
 -1.8734192e+001                0                0   0.0000000e+000   0.0000000e+000   0.0000000e+000   0.0000000e+000   0.0000000e+000   0.0000000e+000                1   0.0000000e+000   0.0000000e+000   0.0000000e+000   0.0000000e+000   0.0000000e+000   0.0000000e+000                1   0.0000000e+000                2   0.0000000e+000   0.0000000e+000   0.0000000e+000   0.0000000e+000   0.0000000e+000   0.0000000e+000                1   0.0000000e+000 
 -1.8585949e+001                0                0   0.0000000e+000   0.0000000e+000   0.0000000e+000   0.0000000e+000   0.0000000e+000   0.0000000e+000                1   0.0000000e+000   0.0000000e+000   0.0000000e+000   0.0000000e+000   0.0000000e+000   0.0000000e+000                1   0.0000000e+000                2   0.0000000e+000   0.0000000e+000   0.0000000e+000   0.0000000e+000   0.0000000e+000   0.0000000e+000                1   0.0000000e+000 
 -1.8351945e+001             1363             1363   2.1808000e-008   2.1808000e-008   2.1700000e-004   1.0855425e-004   1.0855425e-004   1.0855425e-004                1   0.0000000e+000   0.0000000e+000   0.0000000e+000   0.0000000e+000   0.0000000e+000   0.0000000e+000                1   0.0000000e+000                2   2.1822770e-008   2.1822770e-008   6.5650413e-001   6.5650413e-001   1.0000000e+000   2.4708358e-004                1   8.8992155e-005 
 -1.8233502e+001             4419             4419   7.0704000e-008   7.0704000e-008   2.1700000e-004   1.0855425e-004   1.0855425e-004   1.0855425e-004                1   0.0000000e+000   0.0000000e+000   0.0000000e+000   0.0000000e+000   0.0000000e+000   0.0000000e+000                1   0.0000000e+000                2   7.0705774e-008   7.0705774e-008   7.1201518e+000   7.1201518e+000   1.0000000e+000   2.9063469e-002                1   1.5598168e-004 
 -1.8085724e+001            10755            10755   1.7084800e-007   1.7084800e-007   2.1672143e-004   1.0811269e-004   1.0843460e-004   1.0843460e-004                1   0.0000000e+000   0.0000000e+000   0.0000000e+000   0.0000000e+000   0.0000000e+000   0.0000000e+000                1   0.0000000e+000                2   1.7086152e-007   1.7086152e-007   1.5490150e+001   1.5490150e+001   1.0000000e+000   1.3755621e-001                1   3.4288800e-004 
 -1.7967503e+001            23351            23351   2.8228800e-007   2.8228800e-007   2.1006154e-004   1.0521086e-004   1.0849740e-004   1.0849740e-004                1   0.0000000e+000   0.0000000e+000   0.0000000e+000   0.0000000e+000   0.0000000e+000   0.0000000e+000                1   0.0000000e+000                2   2.8229321e-007   2.8229321e-007   2.3570559e+001   2.3570559e+001   1.0000000e+000   3.1849947e-001                1   5.5931639e-004 
 -1.7819970e+001            59320            59320   4.6038398e-007   4.6038398e-007   1.8982191e-004   1.0190970e-004   1.0807380e-004   1.0849891e-004                1   0.0000000e+000   0.0000000e+000   0.0000000e+000   0.0000000e+000   0.0000000e+000   0.0000000e+000                1   0.0000000e+000                2   4.6038527e-007   4.6038527e-007   3.0407142e+001   3.0407142e+001   1.0000000e+000   5.3005404e-001                1   8.9889820e-004 
 -1.7701944e+001           116571           116571   6.3404797e-007   6.3404797e-007   1.4599957e-004   9.7543557e-005   1.0318267e-004   1.0860490e-004                1   0.0000000e+000   0.0000000e+000   0.0000000e+000   0.0000000e+000   0.0000000e+000   0.0000000e+000                1   0.0000000e+000                2   6.3406241e-007   6.3406241e-007   3.6639636e+001   3.6639636e+001   1.0000000e+000   7.6961096e-001                1   1.2156830e-003 
 -1.7559019e+001           207817           207817   8.8150390e-007   8.8150390e-007   1.0762201e-004   2.7867978e-005   1.0095023e-004   1.0852583e-004                1   0.0000000e+000   0.0000000e+000   0.0000000e+000   0.0000000e+000   0.0000000e+000   0.0000000e+000                1   0.0000000e+000                2   8.8151025e-007   8.8151025e-007   4.1506196e+001   4.1506196e+001   1.0000000e+000   9.8763126e-001                1   1.6737082e-003 
 -1.7444679e+001           319214           319214   1.1087518e-006   1.1087518e-006   7.8923803e-005   1.2203793e-005   1.0034745e-004   1.0846298e-004                1   0.0000000e+000   0.0000000e+000   0.0000000e+000   0.0000000e+000   0.0000000e+000   0.0000000e+000                1   0.0000000e+000                2   1.1087536e-006   1.1087536e-006   4.6929752e+001   4.6929752e+001   1.0000000e+000   1.2625991e+000                1   2.0674562e-003 
 -1.7340096e+001           449953           449953   1.3121117e-006   1.3121117e-006   5.8722875e-005   7.8586747e-006   9.6469634e-005   1.0860498e-004                1   0.0000000e+000   0.0000000e+000   0.0000000e+000   0.0000000e+000   0.0000000e+000   0.0000000e+000                1   0.0000000e+000                2   1.3121217e-006   1.3121217e-006   4.6535200e+001   4.6535200e+001   1.0000000e+000   1.2414583e+000                1   2.4543662e-003 
 -1.7246862e+001           583053           583053   1.4483193e-006   1.4483193e-006   4.5329950e-005   5.7402262e-006   9.3921061e-005   1.0850214e-004                1   0.0000000e+000   0.0000000e+000   0.0000000e+000   0.0000000e+000   0.0000000e+000   0.0000000e+000                1   0.0000000e+000                2   1.4483251e-006   1.4483251e-006   3.0196257e+001   3.0196257e+001   1.0000000e+000   5.2272731e-001                1   2.8331695e-003 
 -1.7155794e+001           700995           700995   1.5395809e-006   1.5395809e-006   3.7667840e-005   5.0374120e-006   9.0761004e-005   1.0841681e-004                1   0.0000000e+000   0.0000000e+000   0.0000000e+000   0.0000000e+000   0.0000000e+000   0.0000000e+000                1   0.0000000e+000                2   1.5395904e-006   1.5395904e-006   2.3099820e+001   2.3099820e+001   1.0000000e+000   3.0590470e-001                1   3.2114023e-003 
 -1.7062863e+001           805181           805181   1.5901445e-006   1.5901445e-006   3.2752720e-005   4.7164669e-006   8.7330172e-005   1.0646668e-004                1   0.0000000e+000   0.0000000e+000   0.0000000e+000   0.0000000e+000   0.0000000e+000   0.0000000e+000                1   0.0000000e+000                2   1.5901644e-006   1.5901644e-006   1.7402332e+001   1.7402332e+001   1.0000000e+000   1.7361365e-001                1   3.6113860e-003 
 -1.6900617e+001           947457           947457   1.5998772e-006   1.5998772e-006   2.6990592e-005   4.2205107e-006   8.1848832e-005   1.0600508e-004                1   0.0000000e+000   0.0000000e+000   0.0000000e+000   0.0000000e+000   0.0000000e+000   0.0000000e+000                1   0.0000000e+000                2   0.0000000e+000   1.5901644e-006   0.0000000e+000   0.0000000e+000   0.0000000e+000   0.0000000e+000                1   4.3644801e-003 
 -1.6796688e+001          1020840          1020840   1.5997052e-006   1.5997052e-006   2.4985991e-005   4.1590616e-006   7.7307386e-005   1.0520691e-004                1   0.0000000e+000   0.0000000e+000   0.0000000e+000   0.0000000e+000   0.0000000e+000   0.0000000e+000                1   0.0000000e+000                2   0.0000000e+000   1.5901644e-006   0.0000000e+000   0.0000000e+000   0.0000000e+000   0.0000000e+000                1   4.8459563e-003 
 -1.6685624e+001          1089351          1089351   1.5993486e-006   1.5993486e-006   2.3292973e-005   4.0495170e-006   7.2480805e-005   1.0469760e-004                1   0.0000000e+000   0.0000000e+000   0.0000000e+000   0.0000000e+000   0.0000000e+000   0.0000000e+000                1   0.0000000e+000                2   0.0000000e+000   1.5901644e-006   0.0000000e+000   0.0000000e+000   0.0000000e+000   0.0000000e+000                1   5.3561905e-003 
 -1.6567494e+001          1149927          1149927   1.5987145e-006   1.5987145e-006   2.1855315e-005   4.1318640e-006   6.5420182e-005   1.0407897e-004                1   0.0000000e+000   0.0000000e+000   0.0000000e+000   0.0000000e+000   0.0000000e+000   0.0000000e+000                1   0.0000000e+000                2   0.0000000e+000   1.5901644e-006   0.0000000e+000   0.0000000e+000   0.0000000e+000   0.0000000e+000                1   5.8765932e-003 
 -1.6466095e+001          1200665          1200665   1.5978496e-006   1.5978496e-006   2.0611495e-005   3.9793546e-006   4.9510812e-005   1.0400701e-004                1   0.0000000e+000   0.0000000e+000   0.0000000e+000   0.0000000e+000   0.0000000e+000   0.0000000e+000                1   0.0000000e+000                2   0.0000000e+000   1.5901644e-006   0.0000000e+000   0.0000000e+000   0.0000000e+000   0.0000000e+000                1   6.2911876e-003 
 -1.6323501e+001          1268053          1268053   1.5959014e-006   1.5959014e-006   1.8994066e-005   3.8972890e-006   2.3931246e-005   1.0335999e-004                1   0.0000000e+000   0.0000000e+000   0.0000000e+000   0.0000000e+000   0.0000000e+000   0.0000000e+000                1   0.0000000e+000                2   0.0000000e+000   1.5901644e-006   0.0000000e+000   0.0000000e+000   0.0000000e+000   0.0000000e+000                1   6.8361019e-003 
 -1.6260126e+001          1293909          1293909   1.5945745e-006   1.5945745e-006   1.8419932e-005   3.8745983e-006   1.8017598e-005   1.0287560e-004                1   0.0000000e+000   0.0000000e+000   0.0000000e+000   0.0000000e+000   0.0000000e+000   0.0000000e+000                1   0.0000000e+000                2   0.0000000e+000   1.5901644e-006   0.0000000e+000   0.0000000e+000   0.0000000e+000   0.0000000e+000                1   7.0610119e-003 
 -1.6180908e+001          1320134          1320134   1.5926384e-006   1.5926384e-006   1.7931502e-005   3.7568398e-006   1.3898011e-005   1.0257430e-004                1   0.0000000e+000   0.0000000e+000   0.0000000e+000   0.0000000e+000   0.0000000e+000   0.0000000e+000                1   0.0000000e+000                2   0.0000000e+000   1.5901644e-006   0.0000000e+000   0.0000000e+000   0.0000000e+000   0.0000000e+000                1   7.3230622e-003 
 -1.6081885e+001          1348283          1348283   1.5897640e-006   1.5897640e-006   1.7521683e-005   3.7517203e-006   1.1774919e-005   1.0215389e-004                1   0.0000000e+000   0.0000000e+000   0.0000000e+000   0.0000000e+000   0.0000000e+000   0.0000000e+000                1   0.0000000e+000                2   0.0000000e+000   1.5901644e-006   0.0000000e+000   0.0000000e+000   0.0000000e+000   0.0000000e+000                1   7.6379359e-003 
 -1.5903643e+001          1395981          1395981   1.5827466e-006   1.5827466e-006   1.6915408e-005   3.8281177e-006   9.7255883e-006   1.0149023e-004                1   0.0000000e+000   0.0000000e+000   0.0000000e+000   0.0000000e+000   0.0000000e+000   0.0000000e+000                1   0.0000000e+000                2   0.0000000e+000   1.5901644e-006   0.0000000e+000   0.0000000e+000   0.0000000e+000   0.0000000e+000                1   8.1782858e-003 
 -1.5824425e+001          1416661          1416661   1.5789189e-006   1.5789189e-006   1.6678199e-005   3.8445332e-006   9.5057048e-006   1.0102798e-004                1   0.0000000e+000   0.0000000e+000   0.0000000e+000   0.0000000e+000   0.0000000e+000   0.0000000e+000                1   0.0000000e+000                2   0.0000000e+000   1.5901644e-006   0.0000000e+000   0.0000000e+000   0.0000000e+000   0.0000000e+000                1   8.4114934e-003 
 -1.5725401e+001          1438103          1438103   1.5737112e-006   1.5737112e-006   1.6468309e-005   3.8486316e-006   8.8020693e-006   1.0032273e-004                1   0.0000000e+000   0.0000000e+000   0.0000000e+000   0.0000000e+000   0.0000000e+000   0.0000000e+000                1   0.0000000e+000                2   0.0000000e+000   1.5901644e-006   0.0000000e+000   0.0000000e+000   0.0000000e+000   0.0000000e+000                1   8.6794853e-003 
 -1.5601623e+001          1460719          1460719   1.5667139e-006   1.5667139e-006   1.6293659e-005   3.8682455e-006   8.5854068e-006   9.9390761e-005                1   0.0000000e+000   0.0000000e+000   0.0000000e+000   0.0000000e+000   0.0000000e+000   0.0000000e+000                1   0.0000000e+000                2   0.0000000e+000   1.5901644e-006   0.0000000e+000   0.0000000e+000   0.0000000e+000   0.0000000e+000                1   9.0184536e-003 
 -1.5446899e+001          1485598          1485598   1.5573759e-006   1.5573759e-006   1.6154871e-005   3.8355550e-006   8.3174891e-006   9.8663845e-005                1   0.0000000e+000   0.0000000e+000   0.0000000e+000   0.0000000e+000   0.0000000e+000   0.0000000e+000                1   0.0000000e+000                2   0.0000000e+000   1.5901644e-006   0.0000000e+000   0.0000000e+000   0.0000000e+000   0.0000000e+000                1   9.4175088e-003 
 -1.5323120e+001          1508687          1508687   1.5494450e-006   1.5494450e-006   1.5999571e-005   3.8474956e-006   8.0933202e-006   9.7727394e-005                1   0.0000000e+000   0.0000000e+000   0.0000000e+000   0.0000000e+000   0.0000000e+000   0.0000000e+000                1   0.0000000e+000                2   0.0000000e+000   1.5901644e-006   0.0000000e+000   0.0000000e+000   0.0000000e+000   0.0000000e+000                1   9.7306298e-003 
 -1.5168396e+001          1533239          1533239   1.5394843e-006   1.5394843e-006   1.5832671e-005   3.7907877e-006   8.0376490e-006   9.6513927e-005                1   0.0000000e+000   0.0000000e+000   0.0000000e+000   0.0000000e+000   0.0000000e+000   0.0000000e+000                1   0.0000000e+000                2   0.0000000e+000   1.5901644e-006   0.0000000e+000   0.0000000e+000   0.0000000e+000   0.0000000e+000                1   1.0111947e-002 
 -1.5053258e+001          1551602          1551602   1.5317507e-006   1.5317507e-006   1.5694566e-005   3.8838407e-006   7.8931585e-006   9.5390623e-005                1   0.0000000e+000   0.0000000e+000   0.0000000e+000   0.0000000e+000   0.0000000e+000   0.0000000e+000                1   0.0000000e+000                2   0.0000000e+000   1.5901644e-006   0.0000000e+000   0.0000000e+000   0.0000000e+000   0.0000000e+000                1   1.0393064e-002 
 -1.4909336e+001          1569264          1569264   1.5218256e-006   1.5218256e-006   1.5559075e-005   3.9049330e-006   7.9138865e-006   9.3752657e-005                1   0.0000000e+000   0.0000000e+000   0.0000000e+000   0.0000000e+000   0.0000000e+000   0.0000000e+000                1   0.0000000e+000                2   0.0000000e+000   1.5901644e-006   0.0000000e+000   0.0000000e+000   0.0000000e+000   0.0000000e+000                1   1.0723310e-002 
 -1.4749453e+001          1583634          1583634   1.5103782e-006   1.5103782e-006   1.5472961e-005   3.8269145e-006   7.8372411e-006   9.2054101e-005                1   0.0000000e+000   0.0000000e+000   0.0000000e+000   0.0000000e+000   0.0000000e+000   0.0000000e+000                1   0.0000000e+000                2   0.0000000e+000   1.5901644e-006   0.0000000e+000   0.0000000e+000   0.0000000e+000   0.0000000e+000                1   1.1073910e-002 
 -1.4621546e+001          1593696          1593696   1.5006094e-006   1.5006094e-006   1.5428899e-005   3.8457442e-006   7.8557458e-006   8.9942836e-005                1   0.0000000e+000   0.0000000e+000   0.0000000e+000   0.0000000e+000   0.0000000e+000   0.0000000e+000                1   0.0000000e+000                2   0.0000000e+000   1.5901644e-006   0.0000000e+000   0.0000000e+000   0.0000000e+000   0.0000000e+000                1   1.1351365e-002 
 -1.4519221e+001          1600437          1600437   1.4923383e-006   1.4923383e-006   1.5390847e-005   3.9058065e-006   7.9102970e-006   8.8235666e-005                1   0.0000000e+000   0.0000000e+000   0.0000000e+000   0.0000000e+000   0.0000000e+000   0.0000000e+000                1   0.0000000e+000                2   0.0000000e+000   1.5901644e-006   0.0000000e+000   0.0000000e+000   0.0000000e+000   0.0000000e+000                1   1.1562233e-002 
 -1.4391314e+001          1606843          1606843   1.4818856e-006   1.4818856e-006   1.5361036e-005   3.9003333e-006   7.9049820e-006   8.6584550e-005                1   0.0000000e+000   0.0000000e+000   0.0000000e+000   0.0000000e+000   0.0000000e+000   0.0000000e+000                1   0.0000000e+000                2   0.0000000e+000   1.5901644e-006   0.0000000e+000   0.0000000e+000   0.0000000e+000   0.0000000e+000                1   1.1825075e-002 
 -1.4288989e+001          1611254          1611254   1.4731386e-006   1.4731386e-006   1.5347912e-005   3.8960334e-006   8.1364067e-006   8.4934279e-005                1   0.0000000e+000   0.0000000e+000   0.0000000e+000   0.0000000e+000   0.0000000e+000   0.0000000e+000                1   0.0000000e+000                2   0.0000000e+000   1.5901644e-006   0.0000000e+000   0.0000000e+000   0.0000000e+000   0.0000000e+000                1   1.2026357e-002 
 -1.4161083e+001          1614969          1614969   1.4623049e-006   1.4623049e-006   1.5344412e-005   3.8239840e-006   8.0431579e-006   8.3285092e-005                1   0.0000000e+000   0.0000000e+000   0.0000000e+000   0.0000000e+000   0.0000000e+000   0.0000000e+000                1   0.0000000e+000                2   0.0000000e+000   1.5901644e-006   0.0000000e+000   0.0000000e+000   0.0000000e+000   0.0000000e+000                1   1.2278923e-002 
 -1.4058757e+001          1617366          1617366   1.4531695e-006   1.4531695e-006   1.5346441e-005   3.8438691e-006   8.0565454e-006   8.2246457e-005                1   0.0000000e+000   0.0000000e+000   0.0000000e+000   0.0000000e+000   0.0000000e+000   0.0000000e+000                1   0.0000000e+000                2   0.0000000e+000   1.5901644e-006   0.0000000e+000   0.0000000e+000   0.0000000e+000   0.0000000e+000                1   1.2469298e-002 
 -1.3930851e+001          1618640          1618640   1.4415169e-006   1.4415169e-006   1.5366668e-005   3.8418833e-006   8.2886356e-006   8.0840910e-005                1   0.0000000e+000   0.0000000e+000   0.0000000e+000   0.0000000e+000   0.0000000e+000   0.0000000e+000                1   0.0000000e+000                2   0.0000000e+000   1.5901644e-006   0.0000000e+000   0.0000000e+000   0.0000000e+000   0.0000000e+000                1   1.2707010e-002 
 -1.3828526e+001          1619028          1619028   1.4316390e-006   1.4316390e-006   1.5385825e-005   3.8009662e-006   8.2485081e-006   8.0111423e-005                1   0.0000000e+000   0.0000000e+000   0.0000000e+000   0.0000000e+000   0.0000000e+000   0.0000000e+000                1   0.0000000e+000                2   0.0000000e+000   1.5901644e-006   0.0000000e+000   0.0000000e+000   0.0000000e+000   0.0000000e+000                1   1.2889430e-002 
 -1.3700619e+001          1618775          1618775   1.4193643e-006   1.4193643e-006   1.5422269e-005   3.7840624e-006   8.2319415e-006   7.9163907e-005                1   0.0000000e+000   0.0000000e+000   0.0000000e+000   0.0000000e+000   0.0000000e+000   0.0000000e+000                1   0.0000000e+000                2   0.0000000e+000   1.5901644e-006   0.0000000e+000   0.0000000e+000   0.0000000e+000   0.0000000e+000                1   1.3109512e-002 
 -1.3598294e+001          1617778          1617778   1.4091924e-006   1.4091924e-006   1.5455592e-005   3.8573916e-006   8.5020012e-006   7.8558197e-005                1   0.0000000e+000   0.0000000e+000   0.0000000e+000   0.0000000e+000   0.0000000e+000   0.0000000e+000                1   0.0000000e+000                2   0.0000000e+000   1.5901644e-006   0.0000000e+000   0.0000000e+000   0.0000000e+000   0.0000000e+000                1   1.3294472e-002 
 -1.3470387e+001          1615908          1615908   1.3966795e-006   1.3966795e-006   1.5505511e-005   3.6555786e-006   8.4771556e-006   7.7988224e-005                1   0.0000000e+000   0.0000000e+000   0.0000000e+000   0.0000000e+000   0.0000000e+000   0.0000000e+000                1   0.0000000e+000                2   0.0000000e+000   1.5901644e-006   0.0000000e+000   0.0000000e+000   0.0000000e+000   0.0000000e+000                1   1.3502256e-002 
 -1.3368062e+001          1613965          1613965   1.3863477e-006   1.3863477e-006   1.5545045e-005   3.6522372e-006   8.5307049e-006   7.7642331e-005                1   0.0000000e+000   0.0000000e+000   0.0000000e+000   0.0000000e+000   0.0000000e+000   0.0000000e+000                1   0.0000000e+000                2   0.0000000e+000   1.5901644e-006   0.0000000e+000   0.0000000e+000   0.0000000e+000   0.0000000e+000                1   1.3678591e-002 
 -1.3240156e+001          1611319          1611319   1.3736137e-006   1.3736137e-006   1.5600927e-005   3.7945670e-006   8.7823677e-006   7.7364627e-005                1   0.0000000e+000   0.0000000e+000   0.0000000e+000   0.0000000e+000   0.0000000e+000   0.0000000e+000                1   0.0000000e+000                2   0.0000000e+000   1.5901644e-006   0.0000000e+000   0.0000000e+000   0.0000000e+000   0.0000000e+000                1   1.3883260e-002 
 -1.3137830e+001          1608449          1608449   1.3631843e-006   1.3631843e-006   1.5646402e-005   3.8393864e-006   8.4775156e-006   7.7206158e-005                1   0.0000000e+000   0.0000000e+000   0.0000000e+000   0.0000000e+000   0.0000000e+000   0.0000000e+000                1   0.0000000e+000                2   0.0000000e+000   1.5901644e-006   0.0000000e+000   0.0000000e+000   0.0000000e+000   0.0000000e+000                1   1.4046950e-002 
 -1.3009924e+001          1604669          1604669   1.3503035e-006   1.3503035e-006   1.5709693e-005   3.8519274e-006   8.5517999e-006   7.6913581e-005                1   0.0000000e+000   0.0000000e+000   0.0000000e+000   0.0000000e+000   0.0000000e+000   0.0000000e+000                1   0.0000000e+000                2   0.0000000e+000   1.5901644e-006   0.0000000e+000   0.0000000e+000   0.0000000e+000   0.0000000e+000                1   1.4242533e-002 
 -1.2852616e+001          1599262          1599262   1.3342983e-006   1.3342983e-006   1.5795317e-005   3.6599448e-006   9.0494319e-006   7.6867145e-005                1   0.0000000e+000   0.0000000e+000   0.0000000e+000   0.0000000e+000   0.0000000e+000   0.0000000e+000                1   0.0000000e+000                2   0.0000000e+000   1.5901644e-006   0.0000000e+000   0.0000000e+000   0.0000000e+000   0.0000000e+000                1   1.4482536e-002 
 -1.2726770e+001          1594227          1594227   1.3211305e-006   1.3211305e-006   1.5867293e-005   3.6939292e-006   8.7489850e-006   7.6762464e-005                1   0.0000000e+000   0.0000000e+000   0.0000000e+000   0.0000000e+000   0.0000000e+000   0.0000000e+000                1   0.0000000e+000                2   0.0000000e+000   1.5901644e-006   0.0000000e+000   0.0000000e+000   0.0000000e+000   0.0000000e+000                1   1.4664692e-002 
 -1.2626094e+001          1589967          1589967   1.3103775e-006   1.3103775e-006   1.5925190e-005   3.6890858e-006   8.8429960e-006   7.6780903e-005                1   0.0000000e+000   0.0000000e+000   0.0000000e+000   0.0000000e+000   0.0000000e+000   0.0000000e+000                1   0.0000000e+000                2   0.0000000e+000   1.5901644e-006   0.0000000e+000   0.0000000e+000   0.0000000e+000   0.0000000e+000                1   1.4807756e-002 
 -1.2500248e+001          1584405          1584405   1.2969878e-006   1.2969878e-006   1.5998253e-005   3.7806582e-006   8.9355312e-006   7.6886130e-005                1   0.0000000e+000   0.0000000e+000   0.0000000e+000   0.0000000e+000   0.0000000e+000   0.0000000e+000                1   0.0000000e+000                2   0.0000000e+000   1.5901644e-006   0.0000000e+000   0.0000000e+000   0.0000000e+000   0.0000000e+000                1   1.4984996e-002 
 -1.2342940e+001          1576721          1576721   1.2796270e-006   1.2796270e-006   1.6104133e-005   3.8674356e-006   9.1989184e-006   7.7054154e-005                1   0.0000000e+000   0.0000000e+000   0.0000000e+000   0.0000000e+000   0.0000000e+000   0.0000000e+000                1   0.0000000e+000                2   0.0000000e+000   1.5901644e-006   0.0000000e+000   0.0000000e+000   0.0000000e+000   0.0000000e+000                1   1.5195123e-002 
 -1.2217095e+001          1569857          1569857   1.2656206e-006   1.2656206e-006   1.6196807e-005   3.9199389e-006   9.3195284e-006   7.7059833e-005                1   0.0000000e+000   0.0000000e+000   0.0000000e+000   0.0000000e+000   0.0000000e+000   0.0000000e+000                1   0.0000000e+000                2   0.0000000e+000   1.5901644e-006   0.0000000e+000   0.0000000e+000   0.0000000e+000   0.0000000e+000                1   1.5370552e-002 
 -1.2116418e+001          1563817          1563817   1.2541300e-006   1.2541300e-006   1.6275497e-005   3.9703834e-006   9.4797085e-006   7.7094154e-005                1   0.0000000e+000   0.0000000e+000   0.0000000e+000   0.0000000e+000   0.0000000e+000   0.0000000e+000                1   0.0000000e+000                2   0.0000000e+000   1.5901644e-006   0.0000000e+000   0.0000000e+000   0.0000000e+000   0.0000000e+000                1   1.5508112e-002 
 -1.1990572e+001          1555704          1555704   1.2396890e-006   1.2396890e-006   1.6371675e-005   3.5236915e-006   9.5661467e-006   7.7040230e-005                1   0.0000000e+000   0.0000000e+000   0.0000000e+000   0.0000000e+000   0.0000000e+000   0.0000000e+000                1   0.0000000e+000                2   0.0000000e+000   1.5901644e-006   0.0000000e+000   0.0000000e+000   0.0000000e+000   0.0000000e+000                1   1.5674097e-002 
 -1.1833512e+001          1542292          1542292   1.2206526e-006   1.2206526e-006   1.6520252e-005   3.6386294e-006   9.7638715e-006   7.7141535e-005                1   0.0000000e+000   0.0000000e+000   0.0000000e+000   0.0000000e+000   0.0000000e+000   0.0000000e+000                1   0.0000000e+000                2   0.0000000e+000   1.5901644e-006   0.0000000e+000   0.0000000e+000   0.0000000e+000   0.0000000e+000                1   1.5858550e-002 
 -1.1707864e+001          1529690          1529690   1.2049467e-006   1.2049467e-006   1.6649264e-005   3.6950507e-006   9.9230606e-006   7.7393169e-005                1   0.0000000e+000   0.0000000e+000   0.0000000e+000   0.0000000e+000   0.0000000e+000   0.0000000e+000                1   0.0000000e+000                2   0.0000000e+000   1.5901644e-006   0.0000000e+000   0.0000000e+000   0.0000000e+000   0.0000000e+000                1   1.6015431e-002 
 -1.1607346e+001          1518169          1518169   1.1919888e-006   1.1919888e-006   1.6757786e-005   3.7972415e-006   1.0106712e-005   7.7933520e-005                1   0.0000000e+000   0.0000000e+000   0.0000000e+000   0.0000000e+000   0.0000000e+000   0.0000000e+000                1   0.0000000e+000                2   0.0000000e+000   1.5901644e-006   0.0000000e+000   0.0000000e+000   0.0000000e+000   0.0000000e+000                1   1.6142477e-002 
 -1.1481698e+001          1501105          1501105   1.1751942e-006   1.1751942e-006   1.6905178e-005   3.7764296e-006   1.0124606e-005   7.7838489e-005                1   0.0000000e+000   0.0000000e+000   0.0000000e+000   0.0000000e+000   0.0000000e+000   0.0000000e+000                1   0.0000000e+000                2   0.0000000e+000   1.5901644e-006   0.0000000e+000   0.0000000e+000   0.0000000e+000   0.0000000e+000                1   1.6305405e-002 
 -1.1325368e+001          1476610          1476610   1.1529240e-006   1.1529240e-006   1.7125804e-005   3.7744862e-006   1.0187005e-005   7.8052833e-005                1   0.0000000e+000   0.0000000e+000   0.0000000e+000   0.0000000e+000   0.0000000e+000   0.0000000e+000                1   0.0000000e+000                2   0.0000000e+000   1.5901644e-006   0.0000000e+000   0.0000000e+000   0.0000000e+000   0.0000000e+000                1   1.6482428e-002 
 -1.1200304e+001          1453953          1453953   1.1339376e-006   1.1339376e-006   1.7340739e-005   3.7600296e-006   1.0221355e-005   7.8603718e-005                1   0.0000000e+000   0.0000000e+000   0.0000000e+000   0.0000000e+000   0.0000000e+000   0.0000000e+000                1   0.0000000e+000                2   0.0000000e+000   1.5901644e-006   0.0000000e+000   0.0000000e+000   0.0000000e+000   0.0000000e+000                1   1.6633566e-002 
 -1.1100252e+001          1432909          1432909   1.1180365e-006   1.1180365e-006   1.7530809e-005   3.9245780e-006   1.0463522e-005   7.8577520e-005                1   0.0000000e+000   0.0000000e+000   0.0000000e+000   0.0000000e+000   0.0000000e+000   0.0000000e+000                1   0.0000000e+000                2   0.0000000e+000   1.5901644e-006   0.0000000e+000   0.0000000e+000   0.0000000e+000   0.0000000e+000                1   1.6752239e-002 
 -1.0975188e+001          1396665          1396665   1.0959815e-006   1.0959815e-006   1.7800420e-005   3.8769479e-006   1.1018101e-005   7.9133715e-005                1   0.0000000e+000   0.0000000e+000   0.0000000e+000   0.0000000e+000   0.0000000e+000   0.0000000e+000                1   0.0000000e+000                2   0.0000000e+000   1.5901644e-006   0.0000000e+000   0.0000000e+000   0.0000000e+000   0.0000000e+000                1   1.6897298e-002 
 -1.0818857e+001          1329613          1329613   1.0612953e-006   1.0612953e-006   1.8356796e-005   3.9720838e-006   1.1129259e-005   7.9397704e-005                1   0.0000000e+000   0.0000000e+000   0.0000000e+000   0.0000000e+000   0.0000000e+000   0.0000000e+000                1   0.0000000e+000                2   0.0000000e+000   1.5901644e-006   0.0000000e+000   0.0000000e+000   0.0000000e+000   0.0000000e+000                1   1.7073761e-002 
 -1.0693793e+001          1254949          1254949   1.0264366e-006   1.0264366e-006   1.9067460e-005   3.9659892e-006   1.1751692e-005   8.0154657e-005                1   0.0000000e+000   0.0000000e+000   0.0000000e+000   0.0000000e+000   0.0000000e+000   0.0000000e+000                1   0.0000000e+000                2   0.0000000e+000   1.5901644e-006   0.0000000e+000   0.0000000e+000   0.0000000e+000   0.0000000e+000                1   1.7212583e-002 
 -1.0537462e+001          1133153          1133153   9.7239728e-007   9.7239728e-007   2.0312667e-005   4.5241327e-006   1.2377858e-005   8.0817467e-005                1   0.0000000e+000   0.0000000e+000   0.0000000e+000   0.0000000e+000   0.0000000e+000   0.0000000e+000                1   0.0000000e+000                2   0.0000000e+000   1.5901644e-006   0.0000000e+000   0.0000000e+000   0.0000000e+000   0.0000000e+000                1   1.7382072e-002 
 -1.0460386e+001          1087394          1087394   9.4922946e-007   9.4922946e-007   2.1068149e-005   4.6342449e-006   1.2497576e-005   8.1020893e-005                1   0.0000000e+000   0.0000000e+000   0.0000000e+000   0.0000000e+000   0.0000000e+000   0.0000000e+000                1   0.0000000e+000                2   0.0000000e+000   1.5901644e-006   0.0000000e+000   0.0000000e+000   0.0000000e+000   0.0000000e+000                1   1.7464472e-002 
 -1.0389240e+001          1047188          1047188   9.2967434e-007   9.2967434e-007   2.1379406e-005   4.5795258e-006   1.2534846e-005   8.1859784e-005                1   0.0000000e+000   0.0000000e+000   0.0000000e+000   0.0000000e+000   0.0000000e+000   0.0000000e+000                1   0.0000000e+000                2   0.0000000e+000   1.5901644e-006   0.0000000e+000   0.0000000e+000   0.0000000e+000   0.0000000e+000                1   1.7539955e-002 
 -1.0241220e+001           931117           931117   8.7642507e-007   8.7642507e-007   2.1667139e-005   5.1494974e-006   1.3753888e-005   8.2589010e-005                1   0.0000000e+000   0.0000000e+000   0.0000000e+000   0.0000000e+000   0.0000000e+000   0.0000000e+000                1   0.0000000e+000                2   0.0000000e+000   1.5901644e-006   0.0000000e+000   0.0000000e+000   0.0000000e+000   0.0000000e+000                1   1.7713640e-002 
 -1.0185495e+001           868639           868639   8.4794991e-007   8.4794991e-007   2.0635113e-005   4.5751468e-006   1.4361210e-005   8.3439301e-005                1   0.0000000e+000   0.0000000e+000   0.0000000e+000   0.0000000e+000   0.0000000e+000   0.0000000e+000                1   0.0000000e+000                2   0.0000000e+000   1.5901644e-006   0.0000000e+000   0.0000000e+000   0.0000000e+000   0.0000000e+000                1   1.7771595e-002 
 -1.0084658e+001           705640           705640   7.7159720e-007   7.7159720e-007   1.8814114e-005   4.0413983e-006   1.9632604e-005   8.4884685e-005                1   0.0000000e+000   0.0000000e+000   0.0000000e+000   0.0000000e+000   0.0000000e+000   0.0000000e+000                1   0.0000000e+000                2   0.0000000e+000   1.5901644e-006   0.0000000e+000   0.0000000e+000   0.0000000e+000   0.0000000e+000                1   1.7912769e-002 
 -9.9962370e+000           550523           550523   6.9139970e-007   6.9139970e-007   2.2093685e-005   4.8903472e-006   5.0580806e-005   8.7742380e-005                1   0.0000000e+000   0.0000000e+000   0.0000000e+000   0.0000000e+000   0.0000000e+000   0.0000000e+000                1   0.0000000e+000                2   0.0000000e+000   1.5901644e-006   0.0000000e+000   0.0000000e+000   0.0000000e+000   0.0000000e+000                1   1.8021996e-002 
 -9.8534982e+000           407439           407439   6.0255119e-007   6.0255119e-007   2.5758895e-005   4.9892545e-006   5.6618254e-005   9.0830242e-005                1   0.0000000e+000   0.0000000e+000   0.0000000e+000   0.0000000e+000   0.0000000e+000   0.0000000e+000                1   0.0000000e+000                2   0.0000000e+000   1.5901644e-006   0.0000000e+000   0.0000000e+000   0.0000000e+000   0.0000000e+000                1   1.8185621e-002 
 -9.7461117e+000           338641           338641   5.5424926e-007   5.5424926e-007   3.1934410e-005   5.9077683e-006   5.9438535e-005   9.3620831e-005                1   0.0000000e+000   0.0000000e+000   0.0000000e+000   0.0000000e+000   0.0000000e+000   0.0000000e+000                1   0.0000000e+000                2   0.0000000e+000   1.5901644e-006   0.0000000e+000   0.0000000e+000   0.0000000e+000   0.0000000e+000                1   1.8312362e-002 
 -9.6896927e+000           312548           312548   5.3544394e-007   5.3544394e-007   3.5314606e-005   6.6343542e-006   6.0659297e-005   9.4506248e-005                1   0.0000000e+000   0.0000000e+000   0.0000000e+000   0.0000000e+000   0.0000000e+000   0.0000000e+000                1   0.0000000e+000                2   0.0000000e+000   1.5901644e-006   0.0000000e+000   0.0000000e+000   0.0000000e+000   0.0000000e+000                1   1.8368637e-002 
 -9.5976692e+000           277519           277519   5.0999364e-007   5.0999364e-007   4.2737784e-005   8.0212236e-006   6.2220916e-005   9.6177350e-005                1   0.0000000e+000   0.0000000e+000   0.0000000e+000   0.0000000e+000   0.0000000e+000   0.0000000e+000                1   0.0000000e+000                2   0.0000000e+000   1.5901644e-006   0.0000000e+000   0.0000000e+000   0.0000000e+000   0.0000000e+000                1   1.8479076e-002 
 -9.4953474e+000           248357           248357   4.8871535e-007   4.8871535e-007   5.2002768e-005   1.0730176e-005   6.3309926e-005   9.7486763e-005                1   0.0000000e+000   0.0000000e+000   0.0000000e+000   0.0000000e+000   0.0000000e+000   0.0000000e+000                1   0.0000000e+000                2   0.0000000e+000   1.5901644e-006   0.0000000e+000   0.0000000e+000   0.0000000e+000   0.0000000e+000                1   1.8579888e-002 
 -9.3608727e+000           220376           220376   4.6821352e-007   4.6821352e-007   6.0053394e-005   1.2915723e-005   6.4928983e-005   9.8937654e-005                1   0.0000000e+000   0.0000000e+000   0.0000000e+000   0.0000000e+000   0.0000000e+000   0.0000000e+000                1   0.0000000e+000                2   0.0000000e+000   1.5901644e-006   0.0000000e+000   0.0000000e+000   0.0000000e+000   0.0000000e+000                1   1.8730702e-002 
 -9.2556284e+000           200805           200805   4.5387872e-007   4.5387872e-007   6.6680764e-005   1.4903631e-005   6.5756849e-005   1.0055116e-004                1   0.0000000e+000   0.0000000e+000   0.0000000e+000   0.0000000e+000   0.0000000e+000   0.0000000e+000                1   0.0000000e+000                2   0.0000000e+000   1.5901644e-006   0.0000000e+000   0.0000000e+000   0.0000000e+000   0.0000000e+000                1   1.8832964e-002 
 -9.1592318e+000           185358           185358   4.4245067e-007   4.4245067e-007   7.3292504e-005   1.6351516e-005   6.6420254e-005   1.0092709e-004                1   0.0000000e+000   0.0000000e+000   0.0000000e+000   0.0000000e+000   0.0000000e+000   0.0000000e+000                1   0.0000000e+000                2   0.0000000e+000   1.5901644e-006   0.0000000e+000   0.0000000e+000   0.0000000e+000   0.0000000e+000                1   1.8926204e-002 
 -9.0687174e+000           173021           173021   4.3322408e-007   4.3322408e-007   8.0725418e-005   1.7781827e-005   6.6589490e-005   1.0183947e-004                1   0.0000000e+000   0.0000000e+000   0.0000000e+000   0.0000000e+000   0.0000000e+000   0.0000000e+000                1   0.0000000e+000                2   0.0000000e+000   1.5901644e-006   0.0000000e+000   0.0000000e+000   0.0000000e+000   0.0000000e+000                1   1.9013240e-002 
 -8.9658984e+000           161903           161903   4.2474212e-007   4.2474212e-007   8.9027542e-005   2.0535740e-005   6.7289756e-005   1.0184707e-004                1   0.0000000e+000   0.0000000e+000   0.0000000e+000   0.0000000e+000   0.0000000e+000   0.0000000e+000                1   0.0000000e+000                2   0.0000000e+000   1.5901644e-006   0.0000000e+000   0.0000000e+000   0.0000000e+000   0.0000000e+000                1   1.9131228e-002 
 -8.8556699e+000           152819           152819   4.1767564e-007   4.1767564e-007   9.6675349e-005   4.4889650e-005   6.7527645e-005   1.0251364e-004                1   0.0000000e+000   0.0000000e+000   0.0000000e+000   0.0000000e+000   0.0000000e+000   0.0000000e+000                1   0.0000000e+000                2   0.0000000e+000   1.5901644e-006   0.0000000e+000   0.0000000e+000   0.0000000e+000   0.0000000e+000                1   1.9235685e-002 
 -8.7858914e+000           150173           150173   4.1555933e-007   4.1555933e-007   9.7580296e-005   4.5875007e-005   6.7903980e-005   1.0232425e-004                1   0.0000000e+000   0.0000000e+000   0.0000000e+000   0.0000000e+000   0.0000000e+000   0.0000000e+000                1   0.0000000e+000                2   0.0000000e+000   1.5901644e-006   0.0000000e+000   0.0000000e+000   0.0000000e+000   0.0000000e+000                1   1.9301185e-002 
 -8.6986682e+000           146834           146834   4.1284975e-007   4.1284975e-007   1.0173853e-004   4.6616038e-005   6.7979362e-005   1.0243634e-004                1   0.0000000e+000   0.0000000e+000   0.0000000e+000   0.0000000e+000   0.0000000e+000   0.0000000e+000                1   0.0000000e+000                2   0.0000000e+000   1.5901644e-006   0.0000000e+000   0.0000000e+000   0.0000000e+000   0.0000000e+000                1   1.9382129e-002 
 -8.5416665e+000           142875           142875   4.0951564e-007   4.0951564e-007   1.0534738e-004   4.7317122e-005   6.8193494e-005   1.0229157e-004                1   0.0000000e+000   0.0000000e+000   0.0000000e+000   0.0000000e+000   0.0000000e+000   0.0000000e+000                1   0.0000000e+000                2   0.0000000e+000   1.5901644e-006   0.0000000e+000   0.0000000e+000   0.0000000e+000   0.0000000e+000                1   1.9525712e-002 
 -8.4718880e+000           141237           141237   4.0814567e-007   4.0814567e-007   1.0761778e-004   4.7445133e-005   6.7714482e-005   1.0196269e-004                1   0.0000000e+000   0.0000000e+000   0.0000000e+000   0.0000000e+000   0.0000000e+000   0.0000000e+000                1   0.0000000e+000                2   0.0000000e+000   1.5901644e-006   0.0000000e+000   0.0000000e+000   0.0000000e+000   0.0000000e+000                1   1.9588889e-002 
 -8.3846648e+000           139983           139983   4.0699386e-007   4.0699386e-007   1.0841870e-004   4.7676059e-005   6.8086646e-005   1.0186969e-004                1   0.0000000e+000   0.0000000e+000   0.0000000e+000   0.0000000e+000   0.0000000e+000   0.0000000e+000                1   0.0000000e+000                2   0.0000000e+000   1.5901644e-006   0.0000000e+000   0.0000000e+000   0.0000000e+000   0.0000000e+000                1   1.9667355e-002 
 -8.2590635e+000           138300           138300   4.0547041e-007   4.0547041e-007   1.1004334e-004   4.7893645e-005   6.8424161e-005   1.0169775e-004                1   0.0000000e+000   0.0000000e+000   0.0000000e+000   0.0000000e+000   0.0000000e+000   0.0000000e+000                1   0.0000000e+000                2   0.0000000e+000   1.5901644e-006   0.0000000e+000   0.0000000e+000   0.0000000e+000   0.0000000e+000                1   1.9782343e-002 
 -8.1892849e+000           137623           137623   4.0482955e-007   4.0482955e-007   1.1021634e-004   4.8086737e-005   6.7903512e-005   1.0116738e-004                1   0.0000000e+000   0.0000000e+000   0.0000000e+000   0.0000000e+000   0.0000000e+000   0.0000000e+000                1   0.0000000e+000                2   0.0000000e+000   1.5901644e-006   0.0000000e+000   0.0000000e+000   0.0000000e+000   0.0000000e+000                1   1.9845351e-002 
 -8.0322832e+000           136144           136144   4.0341349e-007   4.0341349e-007   1.1137219e-004   4.8324172e-005   6.8239076e-005   1.0095642e-004                1   0.0000000e+000   0.0000000e+000   0.0000000e+000   0.0000000e+000   0.0000000e+000   0.0000000e+000                1   0.0000000e+000                2   0.0000000e+000   1.5901644e-006   0.0000000e+000   0.0000000e+000   0.0000000e+000   0.0000000e+000                1   1.9983237e-002 
 -7.9450600e+000           135505           135505   4.0278400e-007   4.0278400e-007   1.1168585e-004   4.7872336e-005   6.8504134e-005   1.0051899e-004                1   0.0000000e+000   0.0000000e+000   0.0000000e+000   0.0000000e+000   0.0000000e+000   0.0000000e+000                1   0.0000000e+000                2   0.0000000e+000   1.5901644e-006   0.0000000e+000   0.0000000e+000   0.0000000e+000   0.0000000e+000                1   2.0058146e-002 
 -7.8752815e+000           134958           134958   4.0226961e-007   4.0226961e-007   1.1225122e-004   4.7851400e-005   6.8150585e-005   1.0077427e-004                1   0.0000000e+000   0.0000000e+000   0.0000000e+000   0.0000000e+000   0.0000000e+000   0.0000000e+000                1   0.0000000e+000                2   0.0000000e+000   1.5901644e-006   0.0000000e+000   0.0000000e+000   0.0000000e+000   0.0000000e+000                1   2.0117363e-002 
 -7.7880583e+000           134441           134441   4.0175408e-007   4.0175408e-007   1.1246192e-004   4.7921626e-005   6.8261316e-005   1.0022369e-004                1   0.0000000e+000   0.0000000e+000   0.0000000e+000   0.0000000e+000   0.0000000e+000   0.0000000e+000                1   0.0000000e+000                2   0.0000000e+000   1.5901644e-006   0.0000000e+000   0.0000000e+000   0.0000000e+000   0.0000000e+000                1   2.0190112e-002 
 -7.6310566e+000           133592           133592   4.0093342e-007   4.0093342e-007   1.1293173e-004   4.8341099e-005   6.8099734e-005   1.0029899e-004                1   0.0000000e+000   0.0000000e+000   0.0000000e+000   0.0000000e+000   0.0000000e+000   0.0000000e+000                1   0.0000000e+000                2   0.0000000e+000   1.5901644e-006   0.0000000e+000   0.0000000e+000   0.0000000e+000   0.0000000e+000                1   2.0318509e-002 
 -7.5220277e+000           133055           133055   4.0040148e-007   4.0040148e-007   1.1327666e-004   4.8663773e-005   6.8514939e-005   1.0012976e-004                1   0.0000000e+000   0.0000000e+000   0.0000000e+000   0.0000000e+000   0.0000000e+000   0.0000000e+000                1   0.0000000e+000                2   0.0000000e+000   1.5901644e-006   0.0000000e+000   0.0000000e+000   0.0000000e+000   0.0000000e+000                1   2.0427253e-002 
 -7.4348045e+000           132609           132609   3.9998200e-007   3.9998200e-007   1.1385166e-004   4.8694257e-005   6.8577268e-005   9.9506395e-005                1   0.0000000e+000   0.0000000e+000   0.0000000e+000   0.0000000e+000   0.0000000e+000   0.0000000e+000                1   0.0000000e+000                2   0.0000000e+000   1.5901644e-006   0.0000000e+000   0.0000000e+000   0.0000000e+000   0.0000000e+000                1   2.0496763e-002 
 -7.3650260e+000           132289           132289   3.9968873e-007   3.9968873e-007   1.1423301e-004   4.8647048e-005   6.8558670e-005   9.9532305e-005                1   0.0000000e+000   0.0000000e+000   0.0000000e+000   0.0000000e+000   0.0000000e+000   0.0000000e+000                1   0.0000000e+000                2   0.0000000e+000   1.5901644e-006   0.0000000e+000   0.0000000e+000   0.0000000e+000   0.0000000e+000                1   2.0551997e-002 
 -7.2778028e+000           132021           132021   3.9939069e-007   3.9939069e-007   1.1411388e-004   4.8577808e-005   6.8491428e-005   9.9468171e-005                1   0.0000000e+000   0.0000000e+000   0.0000000e+000   0.0000000e+000   0.0000000e+000   0.0000000e+000                1   0.0000000e+000                2   0.0000000e+000   1.5901644e-006   0.0000000e+000   0.0000000e+000   0.0000000e+000   0.0000000e+000                1   2.0620425e-002 
 -7.1208011e+000           131466           131466   3.9883013e-007   3.9883013e-007   1.1480160e-004   4.8324598e-005   6.8338267e-005   9.9470640e-005                1   0.0000000e+000   0.0000000e+000   0.0000000e+000   0.0000000e+000   0.0000000e+000   0.0000000e+000                1   0.0000000e+000                2   0.0000000e+000   1.5901644e-006   0.0000000e+000   0.0000000e+000   0.0000000e+000   0.0000000e+000                1   2.0742366e-002 
 -7.0117721e+000           131194           131194   3.9852375e-007   3.9852375e-007   1.1483347e-004   4.8571640e-005   6.8692821e-005   9.9247208e-005                1   0.0000000e+000   0.0000000e+000   0.0000000e+000   0.0000000e+000   0.0000000e+000   0.0000000e+000                1   0.0000000e+000                2   0.0000000e+000   1.5901644e-006   0.0000000e+000   0.0000000e+000   0.0000000e+000   0.0000000e+000                1   2.0826009e-002 
 -6.9245490e+000           130896           130896   3.9822267e-007   3.9822267e-007   1.1540512e-004   4.8563377e-005   6.8693009e-005   9.9260227e-005                1   0.0000000e+000   0.0000000e+000   0.0000000e+000   0.0000000e+000   0.0000000e+000   0.0000000e+000                1   0.0000000e+000                2   0.0000000e+000   1.5901644e-006   0.0000000e+000   0.0000000e+000   0.0000000e+000   0.0000000e+000                1   2.0892250e-002 
 -6.8547704e+000           130702           130702   3.9802983e-007   3.9802983e-007   1.1569201e-004   4.8366447e-005   6.8514619e-005   9.9109991e-005                1   0.0000000e+000   0.0000000e+000   0.0000000e+000   0.0000000e+000   0.0000000e+000   0.0000000e+000                1   0.0000000e+000                2   0.0000000e+000   1.5901644e-006   0.0000000e+000   0.0000000e+000   0.0000000e+000   0.0000000e+000                1   2.0944821e-002 
 -6.7675473e+000           130528           130528   3.9782595e-007   3.9782595e-007   1.1567883e-004   4.8712845e-005   6.8105171e-005   9.8685377e-005                1   0.0000000e+000   0.0000000e+000   0.0000000e+000   0.0000000e+000   0.0000000e+000   0.0000000e+000                1   0.0000000e+000                2   0.0000000e+000   1.5901644e-006   0.0000000e+000   0.0000000e+000   0.0000000e+000   0.0000000e+000                1   2.1031773e-002 
 -6.6585183e+000           130315           130315   3.9756127e-007   3.9756127e-007   1.1581817e-004   4.8641706e-005   6.8036007e-005   9.8619328e-005                1   0.0000000e+000   0.0000000e+000   0.0000000e+000   0.0000000e+000   0.0000000e+000   0.0000000e+000                1   0.0000000e+000                2   0.0000000e+000   1.5901644e-006   0.0000000e+000   0.0000000e+000   0.0000000e+000   0.0000000e+000                1   2.1112395e-002 
 -6.5712951e+000           130096           130096   3.9733139e-007   3.9733139e-007   1.1635622e-004   4.8731310e-005   6.8123123e-005   9.8702521e-005                1   0.0000000e+000   0.0000000e+000   0.0000000e+000   0.0000000e+000   0.0000000e+000   0.0000000e+000                1   0.0000000e+000                2   0.0000000e+000   1.5901644e-006   0.0000000e+000   0.0000000e+000   0.0000000e+000   0.0000000e+000                1   2.1176212e-002 
 -6.4142934e+000           129848           129848   3.9702228e-007   3.9702228e-007   1.1649487e-004   4.8518365e-005   6.8662157e-005   9.8504811e-005                1   0.0000000e+000   0.0000000e+000   0.0000000e+000   0.0000000e+000   0.0000000e+000   0.0000000e+000                1   0.0000000e+000                2   0.0000000e+000   1.5901644e-006   0.0000000e+000   0.0000000e+000   0.0000000e+000   0.0000000e+000                1   2.1289248e-002 
 -6.3052645e+000           129666           129666   3.9679812e-007   3.9679812e-007   1.1663514e-004   4.8869076e-005   6.8257064e-005   9.8084739e-005                1   0.0000000e+000   0.0000000e+000   0.0000000e+000   0.0000000e+000   0.0000000e+000   0.0000000e+000                1   0.0000000e+000                2   0.0000000e+000   1.5901644e-006   0.0000000e+000   0.0000000e+000   0.0000000e+000   0.0000000e+000                1   2.1366155e-002 
 -6.2180413e+000           129498           129498   3.9661012e-007   3.9661012e-007   1.1694419e-004   4.8754464e-005   6.8145635e-005   9.7978205e-005                1   0.0000000e+000   0.0000000e+000   0.0000000e+000   0.0000000e+000   0.0000000e+000   0.0000000e+000                1   0.0000000e+000                2   0.0000000e+000   1.5901644e-006   0.0000000e+000   0.0000000e+000   0.0000000e+000   0.0000000e+000                1   2.1426895e-002 
 -6.1482627e+000           129385           129385   3.9648089e-007   3.9648089e-007   1.1707327e-004   4.8526479e-005   6.8670037e-005   9.8512345e-005                1   0.0000000e+000   0.0000000e+000   0.0000000e+000   0.0000000e+000   0.0000000e+000   0.0000000e+000                1   0.0000000e+000                2   0.0000000e+000   1.5901644e-006   0.0000000e+000   0.0000000e+000   0.0000000e+000   0.0000000e+000                1   2.1496947e-002 
 -6.0610396e+000           129255           129255   3.9633134e-007   3.9633134e-007   1.1713523e-004   4.8901379e-005   6.8288471e-005   9.8114766e-005                1   0.0000000e+000   0.0000000e+000   0.0000000e+000   0.0000000e+000   0.0000000e+000   0.0000000e+000                1   0.0000000e+000                2   0.0000000e+000   1.5901644e-006   0.0000000e+000   0.0000000e+000   0.0000000e+000   0.0000000e+000                1   2.1563312e-002 
 -5.9520106e+000           129092           129092   3.9614323e-007   3.9614323e-007   1.1717218e-004   4.8613597e-005   6.8736742e-005   9.8548808e-005                1   0.0000000e+000   0.0000000e+000   0.0000000e+000   0.0000000e+000   0.0000000e+000   0.0000000e+000                1   0.0000000e+000                2   0.0000000e+000   1.5901644e-006   0.0000000e+000   0.0000000e+000   0.0000000e+000   0.0000000e+000                1   2.1626898e-002 
 -5.8647874e+000           128919           128919   3.9597125e-007   3.9597125e-007   1.1753768e-004   4.8606552e-005   6.8729900e-005   9.8542267e-005                1   0.0000000e+000   0.0000000e+000   0.0000000e+000   0.0000000e+000   0.0000000e+000   0.0000000e+000                1   0.0000000e+000                2   0.0000000e+000   1.5901644e-006   0.0000000e+000   0.0000000e+000   0.0000000e+000   0.0000000e+000                1   2.1694992e-002 
 -5.7557585e+000           128786           128786   3.9580056e-007   3.9580056e-007   1.1757797e-004   4.8502476e-005   6.8628824e-005   9.8445637e-005                1   0.0000000e+000   0.0000000e+000   0.0000000e+000   0.0000000e+000   0.0000000e+000   0.0000000e+000                1   0.0000000e+000                2   0.0000000e+000   1.5901644e-006   0.0000000e+000   0.0000000e+000   0.0000000e+000   0.0000000e+000                1   2.1779131e-002 
 -5.6194723e+000           128598           128598   3.9558504e-007   3.9558504e-007   1.1767622e-004   4.8712448e-005   6.8087546e-005   9.7895390e-005                1   0.0000000e+000   0.0000000e+000   0.0000000e+000   0.0000000e+000   0.0000000e+000   0.0000000e+000                1   0.0000000e+000                2   0.0000000e+000   1.5901644e-006   0.0000000e+000   0.0000000e+000   0.0000000e+000   0.0000000e+000                1   2.1860570e-002 
 -5.5104433e+000           128389           128389   3.9538578e-007   3.9538578e-007   1.1803206e-004   4.8719120e-005   6.8053407e-005   9.7798465e-005                1   0.0000000e+000   0.0000000e+000   0.0000000e+000   0.0000000e+000   0.0000000e+000   0.0000000e+000                1   0.0000000e+000                2   0.0000000e+000   1.5901644e-006   0.0000000e+000   0.0000000e+000   0.0000000e+000   0.0000000e+000                1   2.1943089e-002 
 -5.4232201e+000           128261           128261   3.9525574e-007   3.9525574e-007   1.1819610e-004   4.8461544e-005   6.8546884e-005   9.8302943e-005                1   0.0000000e+000   0.0000000e+000   0.0000000e+000   0.0000000e+000   0.0000000e+000   0.0000000e+000                1   0.0000000e+000                2   0.0000000e+000   1.5901644e-006   0.0000000e+000   0.0000000e+000   0.0000000e+000   0.0000000e+000                1   2.2008738e-002 
 -5.3141912e+000           128145           128145   3.9511318e-007   3.9511318e-007   1.1812438e-004   4.8751485e-005   6.8132779e-005   9.7950156e-005                1   0.0000000e+000   0.0000000e+000   0.0000000e+000   0.0000000e+000   0.0000000e+000   0.0000000e+000                1   0.0000000e+000                2   0.0000000e+000   1.5901644e-006   0.0000000e+000   0.0000000e+000   0.0000000e+000   0.0000000e+000                1   2.2090197e-002 
 -5.1779050e+000           127958           127958   3.9491268e-007   3.9491268e-007   1.1835282e-004   4.9044603e-005   6.8548710e-005   9.7804870e-005                1   0.0000000e+000   0.0000000e+000   0.0000000e+000   0.0000000e+000   0.0000000e+000   0.0000000e+000                1   0.0000000e+000                2   0.0000000e+000   1.5901644e-006   0.0000000e+000   0.0000000e+000   0.0000000e+000   0.0000000e+000                1   2.2168284e-002 
 -5.0688760e+000           127797           127797   3.9474928e-007   3.9474928e-007   1.1856347e-004   4.8522986e-005   6.8770669e-005   9.8017321e-005                1   0.0000000e+000   0.0000000e+000   0.0000000e+000   0.0000000e+000   0.0000000e+000   0.0000000e+000                1   0.0000000e+000                2   0.0000000e+000   1.5901644e-006   0.0000000e+000   0.0000000e+000   0.0000000e+000   0.0000000e+000                1   2.2248420e-002 
 -4.9816528e+000           127684           127684   3.9462851e-007   3.9462851e-007   1.1866202e-004   4.9044879e-005   6.8095324e-005   9.7814018e-005                1   0.0000000e+000   0.0000000e+000   0.0000000e+000   0.0000000e+000   0.0000000e+000   0.0000000e+000                1   0.0000000e+000                2   0.0000000e+000   1.5901644e-006   0.0000000e+000   0.0000000e+000   0.0000000e+000   0.0000000e+000                1   2.2311996e-002 
 -4.8726239e+000           127552           127552   3.9448213e-007   3.9448213e-007   1.1869643e-004   4.9006281e-005   6.8819814e-005   9.7778055e-005                1   0.0000000e+000   0.0000000e+000   0.0000000e+000   0.0000000e+000   0.0000000e+000   0.0000000e+000                1   0.0000000e+000                2   0.0000000e+000   1.5901644e-006   0.0000000e+000   0.0000000e+000   0.0000000e+000   0.0000000e+000                1   2.2367235e-002 
 -4.7363377e+000           127352           127352   3.9427925e-007   3.9427925e-007   1.1889336e-004   4.9107678e-005   6.8156448e-005   9.7872530e-005                1   0.0000000e+000   0.0000000e+000   0.0000000e+000   0.0000000e+000   0.0000000e+000   0.0000000e+000                1   0.0000000e+000                2   0.0000000e+000   1.5901644e-006   0.0000000e+000   0.0000000e+000   0.0000000e+000   0.0000000e+000                1   2.2463140e-002 
 -4.6273087e+000           127207           127207   3.9412232e-007   3.9412232e-007   1.1910567e-004   4.9039767e-005   6.8090348e-005   9.7809254e-005                1   0.0000000e+000   0.0000000e+000   0.0000000e+000   0.0000000e+000   0.0000000e+000   0.0000000e+000                1   0.0000000e+000                2   0.0000000e+000   1.5901644e-006   0.0000000e+000   0.0000000e+000   0.0000000e+000   0.0000000e+000                1   2.2538844e-002 
 -4.5400855e+000           127099           127099   3.9400645e-007   3.9400645e-007   1.1916742e-004   4.8968663e-005   6.8783239e-005   9.7743005e-005                1   0.0000000e+000   0.0000000e+000   0.0000000e+000   0.0000000e+000   0.0000000e+000   0.0000000e+000                1   0.0000000e+000                2   0.0000000e+000   1.5901644e-006   0.0000000e+000   0.0000000e+000   0.0000000e+000   0.0000000e+000                1   2.2598740e-002 
 -4.4310566e+000           126974           126974   3.9386974e-007   3.9386974e-007   1.1911701e-004   4.9067390e-005   6.8117235e-005   9.7834992e-005                1   0.0000000e+000   0.0000000e+000   0.0000000e+000   0.0000000e+000   0.0000000e+000   0.0000000e+000                1   0.0000000e+000                2   0.0000000e+000   1.5901644e-006   0.0000000e+000   0.0000000e+000   0.0000000e+000   0.0000000e+000                1   2.2672054e-002 
 -4.2947704e+000           126753           126753   3.9365814e-007   3.9365814e-007   1.1931858e-004   4.9219351e-005   6.8265143e-005   9.7976579e-005                1   0.0000000e+000   0.0000000e+000   0.0000000e+000   0.0000000e+000   0.0000000e+000   0.0000000e+000                1   0.0000000e+000                2   0.0000000e+000   1.5901644e-006   0.0000000e+000   0.0000000e+000   0.0000000e+000   0.0000000e+000                1   2.2762248e-002 
 -4.1857414e+000           126587           126587   3.9349523e-007   3.9349523e-007   1.1957406e-004   4.9366161e-005   6.8408038e-005   9.8113367e-005                1   0.0000000e+000   0.0000000e+000   0.0000000e+000   0.0000000e+000   0.0000000e+000   0.0000000e+000                1   0.0000000e+000                2   0.0000000e+000   1.5901644e-006   0.0000000e+000   0.0000000e+000   0.0000000e+000   0.0000000e+000                1   2.2833538e-002 
 -4.0494552e+000           126414           126414   3.9330787e-007   3.9330787e-007   1.1964626e-004   4.9129852e-005   6.8178031e-005   9.7893190e-005                1   0.0000000e+000   0.0000000e+000   0.0000000e+000   0.0000000e+000   0.0000000e+000   0.0000000e+000                1   0.0000000e+000                2   0.0000000e+000   1.5901644e-006   0.0000000e+000   0.0000000e+000   0.0000000e+000   0.0000000e+000                1   2.2921286e-002 
 -3.9404263e+000           126249           126249   3.9314803e-007   3.9314803e-007   1.1992979e-004   4.9219990e-005   6.8265765e-005   9.7977175e-005                1   0.0000000e+000   0.0000000e+000   0.0000000e+000   0.0000000e+000   0.0000000e+000   0.0000000e+000                1   0.0000000e+000                2   0.0000000e+000   1.5901644e-006   0.0000000e+000   0.0000000e+000   0.0000000e+000   0.0000000e+000                1   2.2990720e-002 
 -3.8041400e+000           126097           126097   3.9298323e-007   3.9298323e-007   1.1989164e-004   4.9214035e-005   6.8259969e-005   9.7971626e-005                1   0.0000000e+000   0.0000000e+000   0.0000000e+000   0.0000000e+000   0.0000000e+000   0.0000000e+000                1   0.0000000e+000                2   0.0000000e+000   1.5901644e-006   0.0000000e+000   0.0000000e+000   0.0000000e+000   0.0000000e+000                1   2.3076481e-002 
 -3.6661214e+000           125877           125877   3.9277640e-007   3.9277640e-007   1.2012838e-004   4.9439845e-005   6.8479757e-005   9.8182021e-005                1   0.0000000e+000   0.0000000e+000   0.0000000e+000   0.0000000e+000   0.0000000e+000   0.0000000e+000                1   0.0000000e+000                2   0.0000000e+000   1.5901644e-006   0.0000000e+000   0.0000000e+000   0.0000000e+000   0.0000000e+000                1   2.3137952e-002 
 -3.5557065e+000           125706           125706   3.9261589e-007   3.9261589e-007   1.2030852e-004   4.9185044e-005   6.8420261e-005   9.8427199e-005                1   0.0000000e+000   0.0000000e+000   0.0000000e+000   0.0000000e+000   0.0000000e+000   0.0000000e+000                1   0.0000000e+000                2   0.0000000e+000   1.5901644e-006   0.0000000e+000   0.0000000e+000   0.0000000e+000   0.0000000e+000                1   2.3205603e-002 
 -3.4177249e+000           125488           125488   3.9241766e-007   3.9241766e-007   1.2033461e-004   4.9079413e-005   6.8317443e-005   9.8328771e-005                1   0.0000000e+000   0.0000000e+000   0.0000000e+000   0.0000000e+000   0.0000000e+000   0.0000000e+000                1   0.0000000e+000                2   0.0000000e+000   1.5901644e-006   0.0000000e+000   0.0000000e+000   0.0000000e+000   0.0000000e+000                1   2.3289428e-002 
 -3.2798099e+000           125225           125225   3.9219026e-007   3.9219026e-007   1.2060642e-004   4.9147693e-005   6.8383905e-005   9.8392395e-005                1   0.0000000e+000   0.0000000e+000   0.0000000e+000   0.0000000e+000   0.0000000e+000   0.0000000e+000                1   0.0000000e+000                2   0.0000000e+000   1.5901644e-006   0.0000000e+000   0.0000000e+000   0.0000000e+000   0.0000000e+000                1   2.3372496e-002 
 -3.1694779e+000           125046           125046   3.9202593e-007   3.9202593e-007   1.2079199e-004   4.8960775e-005   6.8201966e-005   9.8218223e-005                1   0.0000000e+000   0.0000000e+000   0.0000000e+000   0.0000000e+000   0.0000000e+000   0.0000000e+000                1   0.0000000e+000                2   0.0000000e+000   1.5901644e-006   0.0000000e+000   0.0000000e+000   0.0000000e+000   0.0000000e+000                1   2.3438474e-002 
 -3.0315932e+000           124844           124844   3.9183868e-007   3.9183868e-007   1.2082338e-004   4.8896655e-005   6.8909270e-005   9.8158476e-005                1   0.0000000e+000   0.0000000e+000   0.0000000e+000   0.0000000e+000   0.0000000e+000   0.0000000e+000                1   0.0000000e+000                2   0.0000000e+000   1.5901644e-006   0.0000000e+000   0.0000000e+000   0.0000000e+000   0.0000000e+000                1   2.3519974e-002 
 -2.8937630e+000           124601           124601   3.9162489e-007   3.9162489e-007   1.2112150e-004   4.9103817e-005   6.8341197e-005   9.8351511e-005                1   0.0000000e+000   0.0000000e+000   0.0000000e+000   0.0000000e+000   0.0000000e+000   0.0000000e+000                1   0.0000000e+000                2   0.0000000e+000   1.5901644e-006   0.0000000e+000   0.0000000e+000   0.0000000e+000   0.0000000e+000                1   2.3600340e-002 
 -2.7834989e+000           124442           124442   3.9147880e-007   3.9147880e-007   1.2127621e-004   4.8941229e-005   6.8182940e-005   9.8200010e-005                1   0.0000000e+000   0.0000000e+000   0.0000000e+000   0.0000000e+000   0.0000000e+000   0.0000000e+000                1   0.0000000e+000                2   0.0000000e+000   1.5901644e-006   0.0000000e+000   0.0000000e+000   0.0000000e+000   0.0000000e+000                1   2.3663774e-002 
 -2.6457000e+000           124259           124259   3.9130267e-007   3.9130267e-007   1.2131777e-004   4.8944138e-005   6.8185772e-005   9.8202721e-005                1   0.0000000e+000   0.0000000e+000   0.0000000e+000   0.0000000e+000   0.0000000e+000   0.0000000e+000                1   0.0000000e+000                2   0.0000000e+000   1.5901644e-006   0.0000000e+000   0.0000000e+000   0.0000000e+000   0.0000000e+000                1   2.3741857e-002 
 -2.5079435e+000           124016           124016   3.9109247e-007   3.9109247e-007   1.2155505e-004   4.9094998e-005   6.8332613e-005   9.8343293e-005                1   0.0000000e+000   0.0000000e+000   0.0000000e+000   0.0000000e+000   0.0000000e+000   0.0000000e+000                1   0.0000000e+000                2   0.0000000e+000   1.5901644e-006   0.0000000e+000   0.0000000e+000   0.0000000e+000   0.0000000e+000                1   2.3843459e-002 
 -2.3702020e+000           123816           123816   3.9090681e-007   3.9090681e-007   1.2162542e-004   4.9031920e-005   6.8271215e-005   9.8284516e-005                1   0.0000000e+000   0.0000000e+000   0.0000000e+000   0.0000000e+000   0.0000000e+000   0.0000000e+000                1   0.0000000e+000                2   0.0000000e+000   1.5901644e-006   0.0000000e+000   0.0000000e+000   0.0000000e+000   0.0000000e+000                1   2.3918729e-002 
 -2.2324952e+000           123581           123581   3.9070242e-007   3.9070242e-007   1.2183753e-004   4.9509520e-005   6.8756602e-005   9.8012165e-005                1   0.0000000e+000   0.0000000e+000   0.0000000e+000   0.0000000e+000   0.0000000e+000   0.0000000e+000                1   0.0000000e+000                2   0.0000000e+000   1.5901644e-006   0.0000000e+000   0.0000000e+000   0.0000000e+000   0.0000000e+000                1   2.3992619e-002 
 -2.0948083e+000           123353           123353   3.9050482e-007   3.9050482e-007   1.2199704e-004   4.9093554e-005   6.8331207e-005   9.8341947e-005                1   0.0000000e+000   0.0000000e+000   0.0000000e+000   0.0000000e+000   0.0000000e+000   0.0000000e+000                1   0.0000000e+000                2   0.0000000e+000   1.5901644e-006   0.0000000e+000   0.0000000e+000   0.0000000e+000   0.0000000e+000                1   2.4065483e-002 
 -1.9571442e+000           123122           123122   3.9030604e-007   3.9030604e-007   1.2213738e-004   4.9203404e-005   6.8438132e-005   9.8444306e-005                1   0.0000000e+000   0.0000000e+000   0.0000000e+000   0.0000000e+000   0.0000000e+000   0.0000000e+000                1   0.0000000e+000                2   0.0000000e+000   1.5901644e-006   0.0000000e+000   0.0000000e+000   0.0000000e+000   0.0000000e+000                1   2.4137271e-002 
 -1.8194993e+000           122874           122874   3.9009649e-007   3.9009649e-007   1.2238706e-004   4.9744954e-005   6.8216125e-005   9.8231778e-005                1   0.0000000e+000   0.0000000e+000   0.0000000e+000   0.0000000e+000   0.0000000e+000   0.0000000e+000                1   0.0000000e+000                2   0.0000000e+000   1.5901644e-006   0.0000000e+000   0.0000000e+000   0.0000000e+000   0.0000000e+000                1   2.4208255e-002 
 -1.6818691e+000           122678           122678   3.8991926e-007   3.8991926e-007   1.2245008e-004   4.9116083e-005   6.8353136e-005   9.8362940e-005                1   0.0000000e+000   0.0000000e+000   0.0000000e+000   0.0000000e+000   0.0000000e+000   0.0000000e+000                1   0.0000000e+000                2   0.0000000e+000   1.5901644e-006   0.0000000e+000   0.0000000e+000   0.0000000e+000   0.0000000e+000                1   2.4278709e-002 
 -1.5442519e+000           122438           122438   3.8971773e-007   3.8971773e-007   1.2266868e-004   4.9159904e-005   6.8395790e-005   9.8403772e-005                1   0.0000000e+000   0.0000000e+000   0.0000000e+000   0.0000000e+000   0.0000000e+000   0.0000000e+000                1   0.0000000e+000                2   0.0000000e+000   1.5901644e-006   0.0000000e+000   0.0000000e+000   0.0000000e+000   0.0000000e+000                1   2.4348710e-002 
 -1.4066458e+000           122197           122197   3.8951417e-007   3.8951417e-007   1.2281782e-004   4.9249362e-005   6.8482865e-005   9.8487130e-005                1   0.0000000e+000   0.0000000e+000   0.0000000e+000   0.0000000e+000   0.0000000e+000   0.0000000e+000                1   0.0000000e+000                2   0.0000000e+000   1.5901644e-006   0.0000000e+000   0.0000000e+000   0.0000000e+000   0.0000000e+000                1   2.4443210e-002 
 -1.2690501e+000           121972           121972   3.8931769e-007   3.8931769e-007   1.2293295e-004   4.9286867e-005   6.8519371e-005   9.8522077e-005                1   0.0000000e+000   0.0000000e+000   0.0000000e+000   0.0000000e+000   0.0000000e+000   0.0000000e+000                1   0.0000000e+000                2   0.0000000e+000   1.5901644e-006   0.0000000e+000   0.0000000e+000   0.0000000e+000   0.0000000e+000                1   2.4511974e-002 
 -1.1314632e+000           121710           121710   3.8910288e-007   3.8910288e-007   1.2314154e-004   4.9837763e-005   6.8325727e-005   9.8368669e-005                1   0.0000000e+000   0.0000000e+000   0.0000000e+000   0.0000000e+000   0.0000000e+000   0.0000000e+000                1   0.0000000e+000                2   0.0000000e+000   1.5901644e-006   0.0000000e+000   0.0000000e+000   0.0000000e+000   0.0000000e+000                1   2.4580407e-002 
 -1.0000000e+000           121488           121488   3.8891653e-007   3.8891653e-007   1.2329410e-004   4.9133311e-005   6.8665102e-005   9.8353423e-005                1   0.0000000e+000   0.0000000e+000   0.0000000e+000   0.0000000e+000   0.0000000e+000   0.0000000e+000                1   0.0000000e+000                2   0.0000000e+000   1.5901644e-006   0.0000000e+000   0.0000000e+000   0.0000000e+000   0.0000000e+000                1   2.4645477e-002 
 -8.6242384e-001           121407           121407   5.1907905e-007   5.1907905e-007   1.3841910e-004   5.1361278e-005   7.5584533e-005   1.0840314e-004                1   1.3056327e-007   1.3056327e-007   2.5307163e+001   2.5307163e+001   1.0000000e+000   3.6716044e-001                1   2.6503306e-004                2   0.0000000e+000   1.5901644e-006   0.0000000e+000   0.0000000e+000   0.0000000e+000   0.0000000e+000                1   2.4714152e-002 
 -7.2485312e-001           122110           122110   9.0998079e-007   9.0998079e-007   1.4469479e-004   5.4735360e-005   1.0550873e-004   1.0863325e-004                1   5.2223248e-007   5.2223248e-007   8.1056221e+001   8.1056221e+001   1.0000000e+000   3.7665320e+000                1   1.0357567e-003                2   0.0000000e+000   1.5901644e-006   0.0000000e+000   0.0000000e+000   0.0000000e+000   0.0000000e+000                1   2.4785913e-002 
 -6.1090113e-001           125531           125531   1.4320666e-006   1.4320666e-006   6.1914271e-005   4.2754876e-005   9.8260985e-005   1.0842408e-004                1   1.0443705e-006   1.0443705e-006   1.2641799e+002   1.2641799e+002   1.0000000e+000   9.1619243e+000                1   1.9573597e-003                2   0.0000000e+000   1.5901644e-006   0.0000000e+000   0.0000000e+000   0.0000000e+000   0.0000000e+000                1   2.4845102e-002 
 -5.5197723e-001           129933           129933   1.7726273e-006   1.7726273e-006   2.3812865e-005   2.1223051e-006   9.5971514e-005   1.0848474e-004                1   1.3846336e-006   1.3846336e-006   1.4028397e+002   1.4028397e+002   1.0000000e+000   1.1281974e+001                1   2.4844059e-003                2   0.0000000e+000   1.5901644e-006   0.0000000e+000   0.0000000e+000   0.0000000e+000   0.0000000e+000                1   2.4875594e-002 
 -4.7929975e-001           138343           138343   2.2560939e-006   2.2560939e-006   9.3439518e-006   1.2722990e-006   8.8915287e-005   1.0847845e-004                1   1.8702956e-006   1.8702956e-006   1.6365620e+002   1.6365620e+002   1.0000000e+000   1.5354437e+001                1   3.2527023e-003                2   0.0000000e+000   1.5901644e-006   0.0000000e+000   0.0000000e+000   0.0000000e+000   0.0000000e+000                1   2.4913082e-002 
 -3.9522845e-001           151071           151071   2.8614044e-006   2.8614044e-006   4.8872103e-006   4.4208098e-007   7.8546539e-005   1.0197788e-004                1   2.5230008e-006   2.5230008e-006   1.9465749e+002   1.9465749e+002   1.0000000e+000   2.1722569e+001                1   4.1320013e-003                2   0.0000000e+000   1.5901644e-006   0.0000000e+000   0.0000000e+000   0.0000000e+000   0.0000000e+000                1   2.4956303e-002 
 -2.8038613e-001           173989           173989   3.7788429e-006   3.7788429e-006   2.3848873e-006   4.0512786e-007   6.3880217e-005   1.0026228e-004                1   3.5721833e-006   3.5721833e-006   2.3304593e+002   2.3304593e+002   1.0000000e+000   3.1135225e+001                1   5.3402527e-003                2   0.0000000e+000   1.5901644e-006   0.0000000e+000   0.0000000e+000   0.0000000e+000   0.0000000e+000                1   2.5016233e-002 
 -1.8326544e-001           198095           198095   4.6504994e-006   4.6504994e-006   1.3624570e-006   3.9911419e-007   4.4870703e-005   9.7009807e-005                1   4.6014695e-006   4.6014695e-006   2.6881186e+002   2.6881186e+002   1.0000000e+000   4.1425312e+001                1   6.2886192e-003                2   0.0000000e+000   1.5901644e-006   0.0000000e+000   0.0000000e+000   0.0000000e+000   0.0000000e+000                1   2.5069261e-002 
 -9.7381402e-002           221882           221882   5.4456873e-006   5.4456873e-006   9.0181963e-007   3.9126853e-007   1.9163426e-006   9.4945864e-005                1   5.6200895e-006   5.6200895e-006   2.9591685e+002   2.9819258e+002   9.9236825e-001   5.0200534e+001                1   7.1574533e-003                2   0.0000000e+000   1.5901644e-006   0.0000000e+000   0.0000000e+000   0.0000000e+000   0.0000000e+000                1   2.5089884e-002 
  8.4850090e-003           256265           256265   6.5209676e-006   6.5209676e-006   5.2869494e-007   3.8819841e-007   3.8819841e-007   9.0399421e-005                1   7.0157414e-006   7.0157414e-006   3.2980272e+002   3.3869504e+002   9.7374537e-001   6.2355883e+001                1   8.4095552e-003                2   0.0000000e+000   1.5901644e-006   0.0000000e+000   0.0000000e+000   0.0000000e+000   0.0000000e+000                1   2.5146688e-002 
  1.0198121e-001           288679           288679   7.4996627e-006   7.4996627e-006   3.3888958e-007   3.8500831e-007   3.8500831e-007   8.5136885e-005                1   8.3768948e-006   8.3768948e-006   3.6039512e+002   3.7604256e+002   9.5838916e-001   7.4460637e+001                1   9.5924072e-003                2   0.0000000e+000   1.5901644e-006   0.0000000e+000   0.0000000e+000   0.0000000e+000   0.0000000e+000                1   2.5196407e-002 
  2.0949485e-001           317944           317944   8.3945006e-006   8.3945006e-006   2.3125652e-007   3.8251216e-007   3.8251216e-007   8.0845139e-005                1   1.0091198e-005   1.0091198e-005   3.9853189e+002   4.2320784e+002   9.4169308e-001   9.1053179e+001                1   1.1059824e-002                2   0.0000000e+000   1.5901644e-006   0.0000000e+000   0.0000000e+000   0.0000000e+000   0.0000000e+000                1   2.5253073e-002 
  3.0644459e-001           322521           322521   8.6958977e-006   8.6958977e-006   1.8771786e-007   3.7872731e-007   3.7872731e-007   7.7811463e-005                1   1.1773800e-005   1.1773800e-005   4.2847443e+002   4.6034855e+002   9.3076090e-001   1.0524919e+002                1   1.2552231e-002                2   0.0000000e+000   1.5901644e-006   0.0000000e+000   0.0000000e+000   0.0000000e+000   0.0000000e+000                1   2.5303678e-002 
  4.0500563e-001           337706           337706   9.3155668e-006   9.3155668e-006   1.6091758e-007   3.7120483e-007   3.7120483e-007   7.4779399e-005                1   1.3617294e-005   1.3617294e-005   4.6223959e+002   5.0194072e+002   9.2090473e-001   1.2249073e+002                1   1.4280367e-002                2   0.0000000e+000   1.5901644e-006   0.0000000e+000   0.0000000e+000   0.0000000e+000   0.0000000e+000                1   2.5354699e-002 
  5.0550748e-001           348266           348266   9.8480776e-006   9.8480776e-006   1.2858133e-007   3.5848901e-007   3.5848901e-007   7.1450247e-005                1   1.5608429e-005   1.5608429e-005   4.7619779e+002   5.1895441e+002   9.1761007e-001   1.3000011e+002                1   1.6222171e-002                2   0.0000000e+000   1.5901644e-006   0.0000000e+000   0.0000000e+000   0.0000000e+000   0.0000000e+000                1   2.5406437e-002 
  6.0457224e-001           344091           344091   1.0041715e-005   1.0041715e-005   1.1808130e-007   3.4612680e-007   3.4612680e-007   7.0260501e-005                1   1.7581081e-005   1.7581081e-005   4.7619779e+002   5.1895441e+002   9.1761007e-001   1.3000011e+002                1   1.8249976e-002                2   0.0000000e+000   1.5901644e-006   0.0000000e+000   0.0000000e+000   0.0000000e+000   0.0000000e+000                1   2.5457251e-002 
  7.0371104e-001           351507           351507   1.0326804e-005   1.0326804e-005   9.5461751e-008   3.3103663e-007   3.3103663e-007   6.9032876e-005                1   1.9555207e-005   1.9555207e-005   4.7619779e+002   5.1895441e+002   9.1761007e-001   1.3000011e+002                1   2.0107696e-002                2   0.0000000e+000   1.5901644e-006   0.0000000e+000   0.0000000e+000   0.0000000e+000   0.0000000e+000                1   2.5508026e-002 
  8.0281974e-001           410022           410022   1.1509280e-005   1.1509280e-005   8.6331602e-008   3.1940789e-007   3.1940789e-007   6.3438617e-005                1   2.1528734e-005   2.1528734e-005   4.7619779e+002   5.1895441e+002   9.1761007e-001   1.3000011e+002                1   2.2552950e-002                2   0.0000000e+000   1.5901644e-006   0.0000000e+000   0.0000000e+000   0.0000000e+000   0.0000000e+000                1   2.5585249e-002 
  9.0186049e-001           463694           463694   1.2048304e-005   1.2048304e-005   7.7191424e-008   3.1677191e-007   3.1677191e-007   5.6762803e-005                1   2.3500909e-005   2.3500909e-005   4.7619779e+002   5.1895441e+002   9.1761007e-001   1.3000011e+002                1   2.4763550e-002                2   0.0000000e+000   1.5901644e-006   0.0000000e+000   0.0000000e+000   0.0000000e+000   0.0000000e+000                1   2.5691516e-002 
  1.0009607e+000           467536           467536   1.2367486e-005   1.2367486e-005   6.7991947e-008   3.0896183e-007   3.0896183e-007   5.1730398e-005                1   2.5474267e-005   2.5474267e-005   4.7619779e+002   5.1895441e+002   9.1761007e-001   1.3000011e+002                1   2.7054240e-002                2   0.0000000e+000   1.5901644e-006   0.0000000e+000   0.0000000e+000   0.0000000e+000   0.0000000e+000                1   2.6201219e-002 
  1.1000318e+000           430986           430986   1.1862083e-005   1.1862083e-005   6.5692966e-008   3.0173795e-007   3.0173795e-007   5.3398045e-005                1   2.7447046e-005   2.7447046e-005   4.7619779e+002   5.1895441e+002   9.1761007e-001   1.3000011e+002                1   2.9379350e-002                2   0.0000000e+000   1.5901644e-006   0.0000000e+000   0.0000000e+000   0.0000000e+000   0.0000000e+000                1   2.6604884e-002 
  1.2081731e+000           388295           388295   1.0805883e-005   1.0805883e-005   6.1963470e-008   3.3074543e-007   3.3074543e-007   5.7423432e-005                1   2.9600436e-005   2.9600436e-005   4.7619779e+002   5.1895441e+002   9.1761007e-001   1.3000011e+002                1   3.1804563e-002                2   0.0000000e+000   1.5901644e-006   0.0000000e+000   0.0000000e+000   0.0000000e+000   0.0000000e+000                1   2.6520785e-002 
  1.3073389e+000           339166           339166   9.3169481e-006   9.3169481e-006   6.2455104e-008   3.5164278e-007   3.5164278e-007   6.5263771e-005                1   3.1575100e-005   3.1575100e-005   4.7619779e+002   5.1895441e+002   9.1761007e-001   1.3000011e+002                1   3.3776655e-002                2   0.0000000e+000   1.5901644e-006   0.0000000e+000   0.0000000e+000   0.0000000e+000   0.0000000e+000                1   2.6835014e-002 
  1.4065533e+000           298849           298849   8.1300250e-006   8.1300250e-006   7.1550037e-008   3.5558952e-007   3.5558952e-007   7.1547030e-005                1   3.3550732e-005   3.3550732e-005   4.7619779e+002   5.1895441e+002   9.1761007e-001   1.3000011e+002                1   3.4109402e-002                2   0.0000000e+000   1.5901644e-006   0.0000000e+000   0.0000000e+000   0.0000000e+000   0.0000000e+000                1   2.7337889e-002 
  1.5050542e+000           275716           275716   7.5232739e-006   7.5232739e-006   7.6761571e-008   3.5206506e-007   3.5206506e-007   7.4238117e-005                1   3.5512156e-005   3.5512156e-005   4.7619779e+002   5.1895441e+002   9.1761007e-001   1.3000011e+002                1   2.3677650e-002                2   0.0000000e+000   1.5901644e-006   0.0000000e+000   0.0000000e+000   0.0000000e+000   0.0000000e+000                1   2.7745650e-002 
  1.6035503e+000           261516           261516   7.2183014e-006   7.2183014e-006   7.4248456e-008   3.7246537e-007   3.7246537e-007   7.4315400e-005                1   3.7473485e-005   3.7473485e-005   4.7619779e+002   5.1895441e+002   9.1761007e-001   1.3000011e+002                1   2.3964972e-002                2   0.0000000e+000   1.5901644e-006   0.0000000e+000   0.0000000e+000   0.0000000e+000   0.0000000e+000                1   2.7707603e-002 
  1.7006194e+000           249094           249094   6.9756845e-006   6.9756845e-006   7.3565937e-008   3.7358623e-007   3.7358623e-007   7.5999522e-005                1   3.9406397e-005   3.9406397e-005   4.7619779e+002   5.1895441e+002   9.1761007e-001   1.3000011e+002                1   2.0666817e-002                2   0.0000000e+000   1.5901644e-006   0.0000000e+000   0.0000000e+000   0.0000000e+000   0.0000000e+000                1   2.7455274e-002 
  1.8031166e+000           241182           241182   6.9158534e-006   6.9158534e-006   7.1109751e-008   3.4963800e-007   3.4963800e-007   7.7107826e-005                1   4.1447398e-005   4.1447398e-005   4.7619779e+002   5.1895441e+002   9.1761007e-001   1.3000011e+002                1   2.2007207e-002                2   0.0000000e+000   1.5901644e-006   0.0000000e+000   0.0000000e+000   0.0000000e+000   0.0000000e+000                1   2.7227008e-002 
  1.9019669e+000           224526           224526   6.4458733e-006   6.4458733e-006   7.8341084e-008   3.3688168e-007   3.3688168e-007   8.0096012e-005                1   4.3415782e-005   4.3415782e-005   4.7619779e+002   5.1895441e+002   9.1761007e-001   1.3000011e+002                1   1.9614196e-002                2   0.0000000e+000   1.5901644e-006   0.0000000e+000   0.0000000e+000   0.0000000e+000   0.0000000e+000                1   2.7070127e-002 
  2.0071318e+000           224414           224414   6.5697587e-006   6.5697587e-006   7.7300541e-008   3.2189402e-007   3.2189402e-007   7.8295398e-005                1   4.5509903e-005   4.5509903e-005   4.7619779e+002   5.1895441e+002   9.1761007e-001   1.3000011e+002                1   1.9055208e-002                2   0.0000000e+000   1.5901644e-006   0.0000000e+000   0.0000000e+000   0.0000000e+000   0.0000000e+000                1   2.7073358e-002 
  2.1020637e+000           215911           215911   6.3363906e-006   6.3363906e-006   7.4705766e-008   3.1479868e-007   3.1479868e-007   7.9562454e-005                1   4.7400259e-005   4.7400259e-005   4.7619779e+002   5.1895441e+002   9.1761007e-001   1.3000011e+002                1   1.9398403e-002                2   0.0000000e+000   1.5901644e-006   0.0000000e+000   0.0000000e+000   0.0000000e+000   0.0000000e+000                1   2.7091337e-002 
  2.2082206e+000           203178           203178   5.8707530e-006   5.8707530e-006   7.8822500e-008   3.0288905e-007   3.0288905e-007   8.1726045e-005                1   4.9514136e-005   4.9514136e-005   4.7619779e+002   5.1895441e+002   9.1761007e-001   1.3000011e+002                1   1.9235294e-002                2   0.0000000e+000   1.5901644e-006   0.0000000e+000   0.0000000e+000   0.0000000e+000   0.0000000e+000                1   2.7092995e-002 
  2.3071171e+000           198020           198020   5.7394858e-006   5.7394858e-006   7.8771152e-008   2.9847963e-007   2.9847963e-007   8.2803655e-005                1   5.1483438e-005   5.1483438e-005   4.7619779e+002   5.1895441e+002   9.1761007e-001   1.3000011e+002                1   1.8815174e-002                2   0.0000000e+000   1.5901644e-006   0.0000000e+000   0.0000000e+000   0.0000000e+000   0.0000000e+000                1   2.7046271e-002 
  2.4018661e+000           188817           188817   5.4778021e-006   5.4778021e-006   8.1574292e-008   2.9759412e-007   2.9759412e-007   8.3124700e-005                1   5.3370150e-005   5.3370150e-005   4.7619779e+002   5.1895441e+002   9.1761007e-001   1.3000011e+002                1   1.7833893e-002                2   0.0000000e+000   1.5901644e-006   0.0000000e+000   0.0000000e+000   0.0000000e+000   0.0000000e+000                1   2.7012801e-002 
  2.5013582e+000           185967           185967   5.5077277e-006   5.5077277e-006   8.2190081e-008   2.9378713e-007   2.9378713e-007   8.4294778e-005                1   5.5351313e-005   5.5351313e-005   4.7619779e+002   5.1895441e+002   9.1761007e-001   1.3000011e+002                1   1.8038567e-002                2   0.0000000e+000   1.5901644e-006   0.0000000e+000   0.0000000e+000   0.0000000e+000   0.0000000e+000                1   2.7044815e-002 
  2.6007823e+000           179192           179192   5.3287219e-006   5.3287219e-006   8.5004870e-008   2.9505454e-007   2.9505454e-007   8.6381525e-005                1   5.7331119e-005   5.7331119e-005   4.7619779e+002   5.1895441e+002   9.1761007e-001   1.3000011e+002                1   1.7302405e-002                2   0.0000000e+000   1.5901644e-006   0.0000000e+000   0.0000000e+000   0.0000000e+000   0.0000000e+000                1   2.7079421e-002 
  2.7002026e+000           179683           179683   5.3805477e-006   5.3805477e-006   8.1919463e-008   2.9248960e-007   2.9248960e-007   8.5604349e-005                1   5.9310852e-005   5.9310852e-005   4.7619779e+002   5.1895441e+002   9.1761007e-001   1.3000011e+002                1   1.6573170e-002                2   0.0000000e+000   1.5901644e-006   0.0000000e+000   0.0000000e+000   0.0000000e+000   0.0000000e+000                1   2.7103077e-002 
  2.8068691e+000           177283           177283   5.2977218e-006   5.2977218e-006   7.8624348e-008   2.9077645e-007   2.9077645e-007   8.5085264e-005                1   6.1434875e-005   6.1434875e-005   4.7619779e+002   5.1895441e+002   9.1761007e-001   1.3000011e+002                1   1.7915325e-002                2   0.0000000e+000   1.5901644e-006   0.0000000e+000   0.0000000e+000   0.0000000e+000   0.0000000e+000                1   2.7140544e-002 
  2.9065222e+000           167551           167551   4.9755329e-006   4.9755329e-006   8.2338717e-008   2.8638464e-007   2.8638464e-007   8.6518394e-005                1   6.3419242e-005   6.3419242e-005   4.7619779e+002   5.1895441e+002   9.1761007e-001   1.3000011e+002                1   1.6887476e-002                2   0.0000000e+000   1.5901644e-006   0.0000000e+000   0.0000000e+000   0.0000000e+000   0.0000000e+000                1   2.7213805e-002 
  3.0061533e+000           160925           160925   4.7827734e-006   4.7827734e-006   8.2852676e-008   2.8257323e-007   2.8257323e-007   8.6960861e-005                1   6.5403172e-005   6.5403172e-005   4.7619779e+002   5.1895441e+002   9.1761007e-001   1.3000011e+002                1   1.7260621e-002                2   0.0000000e+000   1.5901644e-006   0.0000000e+000   0.0000000e+000   0.0000000e+000   0.0000000e+000                1   2.7191697e-002 
  3.1058535e+000           161065           161065   4.8465743e-006   4.8465743e-006   8.1460350e-008   2.8224064e-007   2.8224064e-007   8.6310282e-005                1   6.7388477e-005   6.7388477e-005   4.7619779e+002   5.1895441e+002   9.1761007e-001   1.3000011e+002                1   1.6723477e-002                2   0.0000000e+000   1.5901644e-006   0.0000000e+000   0.0000000e+000   0.0000000e+000   0.0000000e+000                1   2.7168563e-002 
  3.2035168e+000           153763           153763   4.6189249e-006   4.6189249e-006   8.3306130e-008   2.8456000e-007   2.8456000e-007   8.7594639e-005                1   6.9333224e-005   6.9333224e-005   4.7619779e+002   5.1895441e+002   9.1761007e-001   1.3000011e+002                1   1.7134427e-002                2   0.0000000e+000   1.5901644e-006   0.0000000e+000   0.0000000e+000   0.0000000e+000   0.0000000e+000                1   2.7102663e-002 
  3.3031252e+000           150892           150892   4.4976696e-006   4.4976696e-006   8.6815856e-008   2.8111923e-007   2.8111923e-007   8.8123751e-005                1   7.1316700e-005   7.1316700e-005   4.7619779e+002   5.1895441e+002   9.1761007e-001   1.3000011e+002                1   1.7501346e-002                2   0.0000000e+000   1.5901644e-006   0.0000000e+000   0.0000000e+000   0.0000000e+000   0.0000000e+000                1   2.7079829e-002 
  3.4028879e+000           146434           146434   4.3308859e-006   4.3308859e-006   8.3571633e-008   2.8128087e-007   2.8128087e-007   8.9803967e-005                1   7.3303251e-005   7.3303251e-005   4.7619779e+002   5.1895441e+002   9.1761007e-001   1.3000011e+002                1   1.7750150e-002                2   0.0000000e+000   1.5901644e-006   0.0000000e+000   0.0000000e+000   0.0000000e+000   0.0000000e+000                1   2.7019336e-002 
  3.5027228e+000           142678           142678   4.1739391e-006   4.1739391e-006   8.8411245e-008   2.8054198e-007   2.8054198e-007   8.9559395e-005                1   7.5263441e-005   7.5263441e-005   4.3960855e+002   4.7411634e+002   9.2721662e-001   1.1079017e+002                1   1.8210813e-002                2   0.0000000e+000   1.5901644e-006   0.0000000e+000   0.0000000e+000   0.0000000e+000   0.0000000e+000                1   2.6958960e-002 
  3.6096767e+000           131703           131703   3.6083271e-006   3.6083271e-006   8.2211736e-008   2.8651185e-007   2.8651185e-007   9.2641469e-005                1   7.6789187e-005   7.6789187e-005   2.6720505e+002   2.6720505e+002   1.0000000e+000   4.0931559e+001                1   2.0222641e-002                2   0.0000000e+000   1.5901644e-006   0.0000000e+000   0.0000000e+000   0.0000000e+000   0.0000000e+000                1   2.6893242e-002 
  3.7032260e+000            96108            96108   2.0453987e-006   2.0453987e-006   1.9048234e-007   2.8577508e-007   1.5177629e-005   9.8461702e-005                1   7.7476766e-005   7.7476766e-005   1.1586782e+002   1.1586782e+002   1.0000000e+000   7.6965242e+000                1   2.6187358e-002                2   0.0000000e+000   1.5901644e-006   0.0000000e+000   0.0000000e+000   0.0000000e+000   0.0000000e+000                1   2.6838410e-002 
  3.8114232e+000            78895            78895   1.1097097e-006   1.1097097e-006   7.8595326e-007   2.9005638e-007   2.9415919e-005   9.1028322e-005                1   0.0000000e+000   7.7476766e-005   0.0000000e+000   0.0000000e+000   0.0000000e+000   0.0000000e+000                1   2.9817312e-002                2   0.0000000e+000   1.5901644e-006   0.0000000e+000   0.0000000e+000   0.0000000e+000   0.0000000e+000                1   2.6784111e-002 
  3.9105866e+000            68576            68576   6.6436555e-007   6.6436555e-007   4.1920415e-006   8.4658793e-007   3.6307060e-005   8.3957069e-005                1   0.0000000e+000   7.7476766e-005   0.0000000e+000   0.0000000e+000   0.0000000e+000   0.0000000e+000                1   3.1633766e-002                2   0.0000000e+000   1.5901644e-006   0.0000000e+000   0.0000000e+000   0.0000000e+000   0.0000000e+000                1   2.6753667e-002 
  4.0092454e+000            62884            62884   4.5936042e-007   4.5936042e-007   1.1109309e-005   2.5800530e-006   4.1027038e-005   7.6688010e-005                1   0.0000000e+000   7.7476766e-005   0.0000000e+000   0.0000000e+000   0.0000000e+000   0.0000000e+000                1   3.2384204e-002                2   0.0000000e+000   1.5901644e-006   0.0000000e+000   0.0000000e+000   0.0000000e+000   0.0000000e+000                1   2.6698440e-002 
  4.1115646e+000            58824            58824   3.4457507e-007   3.4457507e-007   1.7233594e-005   3.6737349e-006   4.4295065e-005   7.2839784e-005                1   0.0000000e+000   7.7476766e-005   0.0000000e+000   0.0000000e+000   0.0000000e+000   0.0000000e+000                1   3.2839409e-002                2   0.0000000e+000   1.5901644e-006   0.0000000e+000   0.0000000e+000   0.0000000e+000   0.0000000e+000                1   2.6671337e-002 
  4.2025583e+000            55913            55913   2.7506084e-007   2.7506084e-007   2.3015547e-005   4.7090390e-006   4.7846027e-005   7.2110582e-005                1   0.0000000e+000   7.7476766e-005   0.0000000e+000   0.0000000e+000   0.0000000e+000   0.0000000e+000                1   3.2785912e-002                2   0.0000000e+000   1.5901644e-006   0.0000000e+000   0.0000000e+000   0.0000000e+000   0.0000000e+000                1   2.6651523e-002 
  4.3050729e+000            53616            53616   2.2881155e-007   2.2881155e-007   3.3034467e-005   7.9370012e-006   4.9803599e-005   7.2347151e-005                1   0.0000000e+000   7.7476766e-005   0.0000000e+000   0.0000000e+000   0.0000000e+000   0.0000000e+000                1   3.0732961e-002                2   0.0000000e+000   1.5901644e-006   0.0000000e+000   0.0000000e+000   0.0000000e+000   0.0000000e+000                1   2.6622794e-002 
  4.4022792e+000            52009            52009   2.0455267e-007   2.0455267e-007   3.9088210e-005   1.1819975e-005   5.0332828e-005   7.3115079e-005                1   0.0000000e+000   7.7476766e-005   0.0000000e+000   0.0000000e+000   0.0000000e+000   0.0000000e+000                1   2.5815232e-002                2   0.0000000e+000   1.5901644e-006   0.0000000e+000   0.0000000e+000   0.0000000e+000   0.0000000e+000                1   2.6591110e-002 
  4.5031333e+000            50748            50748   1.8665161e-007   1.8665161e-007   3.9918435e-005   1.2005636e-005   5.0338711e-005   7.2790941e-005                1   0.0000000e+000   7.7476766e-005   0.0000000e+000   0.0000000e+000   0.0000000e+000   0.0000000e+000                1   2.6013597e-002                2   0.0000000e+000   1.5901644e-006   0.0000000e+000   0.0000000e+000   0.0000000e+000   0.0000000e+000                1   2.6522421e-002 
  4.6133486e+000            49600            49600   1.6932715e-007   1.6932715e-007   4.1344907e-005   1.1917953e-005   5.0631194e-005   7.1896213e-005                1   0.0000000e+000   7.7476766e-005   0.0000000e+000   0.0000000e+000   0.0000000e+000   0.0000000e+000                1   2.6791562e-002                2   0.0000000e+000   1.5901644e-006   0.0000000e+000   0.0000000e+000   0.0000000e+000   0.0000000e+000                1   2.6541694e-002 
  4.7056011e+000            48761            48761   1.5728296e-007   1.5728296e-007   4.3627560e-005   1.2489406e-005   5.0508964e-005   7.0605016e-005                1   0.0000000e+000   7.7476766e-005   0.0000000e+000   0.0000000e+000   0.0000000e+000   0.0000000e+000                1   2.7157065e-002                2   0.0000000e+000   1.5901644e-006   0.0000000e+000   0.0000000e+000   0.0000000e+000   0.0000000e+000                1   2.6521646e-002 
  4.8086353e+000            47825            47825   1.4415465e-007   1.4415465e-007   4.9560276e-005   1.3981556e-005   5.0494601e-005   7.0717210e-005                1   0.0000000e+000   7.7476766e-005   0.0000000e+000   0.0000000e+000   0.0000000e+000   0.0000000e+000                1   2.7277164e-002                2   0.0000000e+000   1.5901644e-006   0.0000000e+000   0.0000000e+000   0.0000000e+000   0.0000000e+000                1   2.6501878e-002 
  4.9059724e+000            47034            47034   1.3564230e-007   1.3564230e-007   5.3664308e-005   1.5189981e-005   4.9859466e-005   7.0549319e-005                1   0.0000000e+000   7.7476766e-005   0.0000000e+000   0.0000000e+000   0.0000000e+000   0.0000000e+000                1   2.7593810e-002                2   0.0000000e+000   1.5901644e-006   0.0000000e+000   0.0000000e+000   0.0000000e+000   0.0000000e+000                1   2.6473000e-002 
  5.0117020e+000            46218            46218   1.2732116e-007   1.2732116e-007   5.0731587e-005   1.6553028e-005   5.0357948e-005   7.0862572e-005                1   0.0000000e+000   7.7476766e-005   0.0000000e+000   0.0000000e+000   0.0000000e+000   0.0000000e+000                1   2.7528079e-002                2   0.0000000e+000   1.5901644e-006   0.0000000e+000   0.0000000e+000   0.0000000e+000   0.0000000e+000                1   2.6486707e-002 
  5.1035024e+000            45623            45623   1.2100812e-007   1.2100812e-007   5.8690391e-005   1.7714001e-005   5.0178732e-005   7.2188720e-005                1   0.0000000e+000   7.7476766e-005   0.0000000e+000   0.0000000e+000   0.0000000e+000   0.0000000e+000                1   2.8068644e-002                2   0.0000000e+000   1.5901644e-006   0.0000000e+000   0.0000000e+000   0.0000000e+000   0.0000000e+000                1   2.6478269e-002 
  5.2102029e+000            44975            44975   1.1441396e-007   1.1441396e-007   5.7940579e-005   1.9721874e-005   5.0277702e-005   7.2648934e-005                1   0.0000000e+000   7.7476766e-005   0.0000000e+000   0.0000000e+000   0.0000000e+000   0.0000000e+000                1   2.8120648e-002                2   0.0000000e+000   1.5901644e-006   0.0000000e+000   0.0000000e+000   0.0000000e+000   0.0000000e+000                1   2.6463133e-002 
  5.3030672e+000            44613            44613   1.0947277e-007   1.0947277e-007   5.9811160e-005   2.3325819e-005   5.0475868e-005   7.2738909e-005                1   0.0000000e+000   7.7476766e-005   0.0000000e+000   0.0000000e+000   0.0000000e+000   0.0000000e+000                1   2.8274532e-002                2   0.0000000e+000   1.5901644e-006   0.0000000e+000   0.0000000e+000   0.0000000e+000   0.0000000e+000                1   2.6447981e-002 
  5.4015704e+000            44497            44497   1.0548662e-007   1.0548662e-007   6.4454549e-005   2.4888983e-005   5.0264824e-005   7.2401197e-005                1   0.0000000e+000   7.7476766e-005   0.0000000e+000   0.0000000e+000   0.0000000e+000   0.0000000e+000                1   2.8367543e-002                2   0.0000000e+000   1.5901644e-006   0.0000000e+000   0.0000000e+000   0.0000000e+000   0.0000000e+000                1   2.6438890e-002 
  5.5103464e+000            44693            44693   1.0162915e-007   1.0162915e-007   6.5030106e-005   2.5076506e-005   5.0161562e-005   7.2577995e-005                1   0.0000000e+000   7.7476766e-005   0.0000000e+000   0.0000000e+000   0.0000000e+000   0.0000000e+000                1   2.8407792e-002                2   0.0000000e+000   1.5901644e-006   0.0000000e+000   0.0000000e+000   0.0000000e+000   0.0000000e+000                1   2.6394586e-002 
  5.6134598e+000            45231            45231   9.8085117e-008   9.8085117e-008   6.4067146e-005   2.5560957e-005   4.9488831e-005   7.2353244e-005                1   0.0000000e+000   7.7476766e-005   0.0000000e+000   0.0000000e+000   0.0000000e+000   0.0000000e+000                1   2.7681712e-002                2   0.0000000e+000   1.5901644e-006   0.0000000e+000   0.0000000e+000   0.0000000e+000   0.0000000e+000                1   2.6346115e-002 
  5.7072965e+000            45813            45813   9.5401058e-008   9.5401058e-008   6.2836789e-005   2.4856076e-005   4.9191862e-005   7.2469570e-005                1   0.0000000e+000   7.7476766e-005   0.0000000e+000   0.0000000e+000   0.0000000e+000   0.0000000e+000                1   2.7863840e-002                2   0.0000000e+000   1.5901644e-006   0.0000000e+000   0.0000000e+000   0.0000000e+000   0.0000000e+000                1   2.6331217e-002 
  5.8146322e+000            46571            46571   9.2152569e-008   9.2152569e-008   6.2193801e-005   2.3886537e-005   4.8250917e-005   7.2073867e-005                1   0.0000000e+000   7.7476766e-005   0.0000000e+000   0.0000000e+000   0.0000000e+000   0.0000000e+000                1   2.7378581e-002                2   0.0000000e+000   1.5901644e-006   0.0000000e+000   0.0000000e+000   0.0000000e+000   0.0000000e+000                1   2.6319206e-002 
  5.9246291e+000            47397            47397   8.9658736e-008   8.9658736e-008   5.5488771e-005   2.1607761e-005   4.7481909e-005   7.2277967e-005                1   0.0000000e+000   7.7476766e-005   0.0000000e+000   0.0000000e+000   0.0000000e+000   0.0000000e+000                1   2.8006422e-002                2   0.0000000e+000   1.5901644e-006   0.0000000e+000   0.0000000e+000   0.0000000e+000   0.0000000e+000                1   2.6295730e-002 
  6.0081469e+000            47754            47754   8.7275204e-008   8.7275204e-008   5.2443843e-005   2.0988576e-005   4.6708139e-005   7.1891879e-005                1   0.0000000e+000   7.7476766e-005   0.0000000e+000   0.0000000e+000   0.0000000e+000   0.0000000e+000                1   2.8255130e-002                2   0.0000000e+000   1.5901644e-006   0.0000000e+000   0.0000000e+000   0.0000000e+000   0.0000000e+000                1   2.6328304e-002 
  6.1223854e+000            47927            47927   8.4286536e-008   8.4286536e-008   5.1558635e-005   1.9314370e-005   4.5995975e-005   7.2677579e-005                1   0.0000000e+000   7.7476766e-005   0.0000000e+000   0.0000000e+000   0.0000000e+000   0.0000000e+000                1   2.8814004e-002                2   0.0000000e+000   1.5901644e-006   0.0000000e+000   0.0000000e+000   0.0000000e+000   0.0000000e+000                1   2.6301023e-002 
  6.2055488e+000            47601            47601   8.1979698e-008   8.1979698e-008   4.8994383e-005   1.8666759e-005   4.5310802e-005   7.2487725e-005                1   0.0000000e+000   7.7476766e-005   0.0000000e+000   0.0000000e+000   0.0000000e+000   0.0000000e+000                1   2.9182775e-002                2   0.0000000e+000   1.5901644e-006   0.0000000e+000   0.0000000e+000   0.0000000e+000   0.0000000e+000                1   2.6328311e-002 
  6.3210338e+000            47156            47156   7.8557734e-008   7.8557734e-008   4.7521695e-005   1.7992924e-005   4.4366208e-005   7.2849355e-005                1   0.0000000e+000   7.7476766e-005   0.0000000e+000   0.0000000e+000   0.0000000e+000   0.0000000e+000                1   2.9349506e-002                2   0.0000000e+000   1.5901644e-006   0.0000000e+000   0.0000000e+000   0.0000000e+000   0.0000000e+000                1   2.6370302e-002 
  6.4073876e+000            46647            46647   7.6055220e-008   7.6055220e-008   4.7766795e-005   1.7917053e-005   4.4164494e-005   7.4086577e-005                1   0.0000000e+000   7.7476766e-005   0.0000000e+000   0.0000000e+000   0.0000000e+000   0.0000000e+000                1   2.9981981e-002                2   0.0000000e+000   1.5901644e-006   0.0000000e+000   0.0000000e+000   0.0000000e+000   0.0000000e+000                1   2.6433823e-002 
  6.5243367e+000            45960            45960   7.2660778e-008   7.2660778e-008   4.6809938e-005   1.6828622e-005   4.2948784e-005   7.3770574e-005                1   0.0000000e+000   7.7476766e-005   0.0000000e+000   0.0000000e+000   0.0000000e+000   0.0000000e+000                1   3.0676896e-002                2   0.0000000e+000   1.5901644e-006   0.0000000e+000   0.0000000e+000   0.0000000e+000   0.0000000e+000                1   2.6475879e-002 
  6.6124033e+000            45479            45479   6.9914393e-008   6.9914393e-008   4.6723849e-005   1.7234781e-005   4.2698015e-005   7.4916801e-005                1   0.0000000e+000   7.7476766e-005   0.0000000e+000   0.0000000e+000   0.0000000e+000   0.0000000e+000                1   3.0949561e-002                2   0.0000000e+000   1.5901644e-006   0.0000000e+000   0.0000000e+000   0.0000000e+000   0.0000000e+000                1   2.6547630e-002 
  6.7050639e+000            45005            45005   6.7251532e-008   6.7251532e-008   4.5611862e-005   1.7170513e-005   4.2031557e-005   7.7251369e-005                1   0.0000000e+000   7.7476766e-005   0.0000000e+000   0.0000000e+000   0.0000000e+000   0.0000000e+000                1   3.1450785e-002                2   0.0000000e+000   1.5901644e-006   0.0000000e+000   0.0000000e+000   0.0000000e+000   0.0000000e+000                1   2.6597987e-002 
  6.8020622e+000            44299            44299   6.4655349e-008   6.4655349e-008   4.5386743e-005   1.6568895e-005   4.1283374e-005   7.7325323e-005                1   0.0000000e+000   7.7476766e-005   0.0000000e+000   0.0000000e+000   0.0000000e+000   0.0000000e+000                1   3.1215397e-002                2   0.0000000e+000   1.5901644e-006   0.0000000e+000   0.0000000e+000   0.0000000e+000   0.0000000e+000                1   2.6664030e-002 
  6.9061734e+000            43287            43287   6.2008244e-008   6.2008244e-008   4.4938530e-005   1.5930704e-005   4.0401498e-005   7.7617496e-005                1   0.0000000e+000   7.7476766e-005   0.0000000e+000   0.0000000e+000   0.0000000e+000   0.0000000e+000                1   3.1046071e-002                2   0.0000000e+000   1.5901644e-006   0.0000000e+000   0.0000000e+000   0.0000000e+000   0.0000000e+000                1   2.6754721e-002 
  7.0310784e+000            42000            42000   5.8809819e-008   5.8809819e-008   4.3640342e-005   1.5793546e-005   3.9529210e-005   7.6900256e-005                1   0.0000000e+000   7.7476766e-005   0.0000000e+000   0.0000000e+000   0.0000000e+000   0.0000000e+000                1   3.1327561e-002                2   0.0000000e+000   1.5901644e-006   0.0000000e+000   0.0000000e+000   0.0000000e+000   0.0000000e+000                1   2.6894463e-002 
  7.1172558e+000            40955            40955   5.6376668e-008   5.6376668e-008   4.6408261e-005   1.7755505e-005   3.9370671e-005   7.8579578e-005                1   0.0000000e+000   7.7476766e-005   0.0000000e+000   0.0000000e+000   0.0000000e+000   0.0000000e+000                1   3.0501884e-002                2   0.0000000e+000   1.5901644e-006   0.0000000e+000   0.0000000e+000   0.0000000e+000   0.0000000e+000                1   2.7005522e-002 
  7.2168016e+000            39937            39937   5.4220442e-008   5.4220442e-008   4.7112792e-005   1.7610355e-005   3.9096368e-005   7.8570670e-005                1   0.0000000e+000   7.7476766e-005   0.0000000e+000   0.0000000e+000   0.0000000e+000   0.0000000e+000                1   3.0809972e-002                2   0.0000000e+000   1.5901644e-006   0.0000000e+000   0.0000000e+000   0.0000000e+000   0.0000000e+000                1   2.7110194e-002 
  7.3103298e+000            38958            38958   5.2238083e-008   5.2238083e-008   4.6816511e-005   1.8978287e-005   3.8365266e-005   7.8630530e-005                1   0.0000000e+000   7.7476766e-005   0.0000000e+000   0.0000000e+000   0.0000000e+000   0.0000000e+000                1   3.0324005e-002                2   0.0000000e+000   1.5901644e-006   0.0000000e+000   0.0000000e+000   0.0000000e+000   0.0000000e+000                1   2.7227630e-002 
  7.4268803e+000            37655            37655   5.0016311e-008   5.0016311e-008   4.9062870e-005   2.0023523e-005   3.8337564e-005   8.1895284e-005                1   0.0000000e+000   7.7476766e-005   0.0000000e+000   0.0000000e+000   0.0000000e+000   0.0000000e+000                1   3.0444370e-002                2   0.0000000e+000   1.5901644e-006   0.0000000e+000   0.0000000e+000   0.0000000e+000   0.0000000e+000                1   2.7369305e-002 
  7.5146529e+000            36848            36848   4.8607498e-008   4.8607498e-008   4.9236872e-005   1.9829562e-005   3.8012340e-005   8.1749291e-005                1   0.0000000e+000   7.7476766e-005   0.0000000e+000   0.0000000e+000   0.0000000e+000   0.0000000e+000                1   3.1023020e-002                2   0.0000000e+000   1.5901644e-006   0.0000000e+000   0.0000000e+000   0.0000000e+000   0.0000000e+000                1   2.7473999e-002 
  7.6312033e+000            35893            35893   4.6888294e-008   4.6888294e-008   5.0449518e-005   1.9783451e-005   3.7421382e-005   8.1516210e-005                1   0.0000000e+000   7.7476766e-005   0.0000000e+000   0.0000000e+000   0.0000000e+000   0.0000000e+000                1   3.1689870e-002                2   0.0000000e+000   1.5901644e-006   0.0000000e+000   0.0000000e+000   0.0000000e+000   0.0000000e+000                1   2.7656956e-002 
  7.7117814e+000            35165            35165   4.5483019e-008   4.5483019e-008   4.8788138e-005   1.9760727e-005   3.7363327e-005   8.1858787e-005                1   0.0000000e+000   7.7476766e-005   0.0000000e+000   0.0000000e+000   0.0000000e+000   0.0000000e+000                1   3.1857707e-002                2   0.0000000e+000   1.5901644e-006   0.0000000e+000   0.0000000e+000   0.0000000e+000   0.0000000e+000                1   2.7787964e-002 
  7.8125041e+000            34318            34318   4.3828370e-008   4.3828370e-008   5.0281586e-005   2.0287392e-005   3.6923318e-005   8.4873928e-005                1   0.0000000e+000   7.7476766e-005   0.0000000e+000   0.0000000e+000   0.0000000e+000   0.0000000e+000                1   3.1965561e-002                2   0.0000000e+000   1.5901644e-006   0.0000000e+000   0.0000000e+000   0.0000000e+000   0.0000000e+000                1   2.7947396e-002 
  7.9290545e+000            33301            33301   4.2106485e-008   4.2106485e-008   4.9284268e-005   2.0484100e-005   3.6973079e-005   8.4500136e-005                1   0.0000000e+000   7.7476766e-005   0.0000000e+000   0.0000000e+000   0.0000000e+000   0.0000000e+000                1   3.1569468e-002                2   0.0000000e+000   1.5901644e-006   0.0000000e+000   0.0000000e+000   0.0000000e+000   0.0000000e+000                1   2.8088617e-002 
  8.0047283e+000            32684            32684   4.1110673e-008   4.1110673e-008   5.2441264e-005   2.0617076e-005   3.6627920e-005   9.0482576e-005                1   0.0000000e+000   7.7476766e-005   0.0000000e+000   0.0000000e+000   0.0000000e+000   0.0000000e+000                1   3.1093029e-002                2   0.0000000e+000   1.5901644e-006   0.0000000e+000   0.0000000e+000   0.0000000e+000   0.0000000e+000                1   2.8188300e-002 
  8.1258064e+000            31776            31776   3.9624999e-008   3.9624999e-008   5.3452596e-005   2.1351996e-005   3.6719862e-005   9.0507391e-005                1   0.0000000e+000   7.7476766e-005   0.0000000e+000   0.0000000e+000   0.0000000e+000   0.0000000e+000                1   3.1745661e-002                2   0.0000000e+000   1.5901644e-006   0.0000000e+000   0.0000000e+000   0.0000000e+000   0.0000000e+000                1   2.8342507e-002 
  8.2014802e+000            31268            31268   3.8804168e-008   3.8804168e-008   5.3242601e-005   2.1228136e-005   3.7044732e-005   9.0725301e-005                1   0.0000000e+000   7.7476766e-005   0.0000000e+000   0.0000000e+000   0.0000000e+000   0.0000000e+000                1   3.1954587e-002                2   0.0000000e+000   1.5901644e-006   0.0000000e+000   0.0000000e+000   0.0000000e+000   0.0000000e+000                1   2.8460694e-002 
  8.3104504e+000            30464            30464   3.7554062e-008   3.7554062e-008   5.8179902e-005   2.1841798e-005   3.7135838e-005   9.0664977e-005                1   0.0000000e+000   7.7476766e-005   0.0000000e+000   0.0000000e+000   0.0000000e+000   0.0000000e+000                1   3.2130046e-002                2   0.0000000e+000   1.5901644e-006   0.0000000e+000   0.0000000e+000   0.0000000e+000   0.0000000e+000                1   2.8631708e-002 
  8.4281652e+000            29632            29632   3.6367735e-008   3.6367735e-008   5.8018136e-005   2.2405286e-005   3.7404390e-005   1.0175538e-004                1   0.0000000e+000   7.7476766e-005   0.0000000e+000   0.0000000e+000   0.0000000e+000   0.0000000e+000                1   3.2284338e-002                2   0.0000000e+000   1.5901644e-006   0.0000000e+000   0.0000000e+000   0.0000000e+000   0.0000000e+000                1   2.8816194e-002 
  8.5208581e+000            28986            28986   3.5652465e-008   3.5652465e-008   6.0412136e-005   2.2470099e-005   3.7666305e-005   1.0237273e-004                1   0.0000000e+000   7.7476766e-005   0.0000000e+000   0.0000000e+000   0.0000000e+000   0.0000000e+000                1   3.2738441e-002                2   0.0000000e+000   1.5901644e-006   0.0000000e+000   0.0000000e+000   0.0000000e+000   0.0000000e+000                1   2.8963087e-002 
  8.6138296e+000            28440            28440   3.4857504e-008   3.4857504e-008   6.2094616e-005   2.2846974e-005   3.7431236e-005   1.0683220e-004                1   0.0000000e+000   7.7476766e-005   0.0000000e+000   0.0000000e+000   0.0000000e+000   0.0000000e+000                1   3.2970797e-002                2   0.0000000e+000   1.5901644e-006   0.0000000e+000   0.0000000e+000   0.0000000e+000   0.0000000e+000                1   2.9106178e-002 
  8.7068498e+000            27904            27904   3.4191088e-008   3.4191088e-008   6.2123818e-005   2.2987830e-005   3.7514366e-005   1.0664064e-004                1   0.0000000e+000   7.7476766e-005   0.0000000e+000   0.0000000e+000   0.0000000e+000   0.0000000e+000                1   3.2893087e-002                2   0.0000000e+000   1.5901644e-006   0.0000000e+000   0.0000000e+000   0.0000000e+000   0.0000000e+000                1   2.9247381e-002 
  8.8461905e+000            27131            27131   3.3279460e-008   3.3279460e-008   6.1285250e-005   2.2553463e-005   3.7899493e-005   1.0670911e-004                1   0.0000000e+000   7.7476766e-005   0.0000000e+000   0.0000000e+000   0.0000000e+000   0.0000000e+000                1   3.3565887e-002                2   0.0000000e+000   1.5901644e-006   0.0000000e+000   0.0000000e+000   0.0000000e+000   0.0000000e+000                1   2.9485259e-002 
  8.9390577e+000            26579            26579   3.2596260e-008   3.2596260e-008   6.2561267e-005   2.2744241e-005   3.8065231e-005   1.0676257e-004                1   0.0000000e+000   7.7476766e-005   0.0000000e+000   0.0000000e+000   0.0000000e+000   0.0000000e+000                1   3.3471270e-002                2   0.0000000e+000   1.5901644e-006   0.0000000e+000   0.0000000e+000   0.0000000e+000   0.0000000e+000                1   2.9611886e-002 
  9.0318555e+000            26080            26080   3.1941625e-008   3.1941625e-008   6.3642070e-005   2.3024551e-005   3.8044189e-005   1.0663387e-004                1   0.0000000e+000   7.7476766e-005   0.0000000e+000   0.0000000e+000   0.0000000e+000   0.0000000e+000                1   3.3682856e-002                2   0.0000000e+000   1.5901644e-006   0.0000000e+000   0.0000000e+000   0.0000000e+000   0.0000000e+000                1   2.9740032e-002 
  9.1246477e+000            25509            25509   3.1332133e-008   3.1332133e-008   6.5466564e-005   2.2934197e-005   3.8419306e-005   1.0685350e-004                1   0.0000000e+000   7.7476766e-005   0.0000000e+000   0.0000000e+000   0.0000000e+000   0.0000000e+000                1   3.4162930e-002                2   0.0000000e+000   1.5901644e-006   0.0000000e+000   0.0000000e+000   0.0000000e+000   0.0000000e+000                1   2.9919421e-002 
  9.2174113e+000            25017            25017   3.0772949e-008   3.0772949e-008   6.4961736e-005   2.2688575e-005   3.8265333e-005   1.0660208e-004                1   0.0000000e+000   7.7476766e-005   0.0000000e+000   0.0000000e+000   0.0000000e+000   0.0000000e+000                1   3.3267758e-002                2   0.0000000e+000   1.5901644e-006   0.0000000e+000   0.0000000e+000   0.0000000e+000   0.0000000e+000                1   3.0062576e-002 
  9.3101776e+000            24505            24505   3.0259728e-008   3.0259728e-008   6.2020808e-005   2.2833469e-005   3.8859803e-005   1.0647090e-004                1   0.0000000e+000   7.7476766e-005   0.0000000e+000   0.0000000e+000   0.0000000e+000   0.0000000e+000                1   3.2648364e-002                2   0.0000000e+000   1.5901644e-006   0.0000000e+000   0.0000000e+000   0.0000000e+000   0.0000000e+000                1   3.0209189e-002 
  9.4421810e+000            23758            23758   2.9489890e-008   2.9489890e-008   6.6731033e-005   2.2993506e-005   3.9079560e-005   1.0694260e-004                1   0.0000000e+000   7.7476766e-005   0.0000000e+000   0.0000000e+000   0.0000000e+000   0.0000000e+000                1   3.0832950e-002                2   0.0000000e+000   1.5901644e-006   0.0000000e+000   0.0000000e+000   0.0000000e+000   0.0000000e+000                1   3.0436687e-002 
  9.5349440e+000            23232            23232   2.9034803e-008   2.9034803e-008   6.5472909e-005   2.3517028e-005   3.9534105e-005   1.0660561e-004                1   0.0000000e+000   7.7476766e-005   0.0000000e+000   0.0000000e+000   0.0000000e+000   0.0000000e+000                1   3.1288840e-002                2   0.0000000e+000   1.5901644e-006   0.0000000e+000   0.0000000e+000   0.0000000e+000   0.0000000e+000                1   3.0556142e-002 
  9.6277452e+000            22754            22754   2.8435154e-008   2.8435154e-008   6.8857782e-005   2.3564669e-005   3.9718528e-005   1.0685800e-004                1   0.0000000e+000   7.7476766e-005   0.0000000e+000   0.0000000e+000   0.0000000e+000   0.0000000e+000                1   3.1039486e-002                2   0.0000000e+000   1.5901644e-006   0.0000000e+000   0.0000000e+000   0.0000000e+000   0.0000000e+000                1   3.0678307e-002 
  9.7206788e+000            22253            22253   2.8085006e-008   2.8085006e-008   6.7561463e-005   2.3531092e-005   3.9614927e-005   1.0696599e-004                1   0.0000000e+000   7.7476766e-005   0.0000000e+000   0.0000000e+000   0.0000000e+000   0.0000000e+000                1   3.1423043e-002                2   0.0000000e+000   1.5901644e-006   0.0000000e+000   0.0000000e+000   0.0000000e+000   0.0000000e+000                1   3.0840694e-002 
  9.8138025e+000            21759            21759   2.7710482e-008   2.7710482e-008   6.9221375e-005   2.3905546e-005   3.9988078e-005   1.0683110e-004                1   0.0000000e+000   7.7476766e-005   0.0000000e+000   0.0000000e+000   0.0000000e+000   0.0000000e+000                1   3.1820026e-002                2   0.0000000e+000   1.5901644e-006   0.0000000e+000   0.0000000e+000   0.0000000e+000   0.0000000e+000                1   3.0969186e-002 
  9.9071938e+000            21290            21290   2.7311214e-008   2.7311214e-008   7.0658176e-005   2.3828691e-005   4.0866050e-005   1.0701109e-004                1   0.0000000e+000   7.7476766e-005   0.0000000e+000   0.0000000e+000   0.0000000e+000   0.0000000e+000                1   3.2228749e-002                2   0.0000000e+000   1.5901644e-006   0.0000000e+000   0.0000000e+000   0.0000000e+000   0.0000000e+000                1   3.1101331e-002 
  1.0000939e+001            20779            20779   2.6967930e-008   2.6967930e-008   7.0149298e-005   2.3515660e-005   4.1022182e-005   1.0704678e-004                1   0.0000000e+000   7.7476766e-005   0.0000000e+000   0.0000000e+000   0.0000000e+000   0.0000000e+000                1   3.2616608e-002                2   0.0000000e+000   1.5901644e-006   0.0000000e+000   0.0000000e+000   0.0000000e+000   0.0000000e+000                1   3.1235140e-002 
  1.0142308e+001            20002            20002   2.6325186e-008   2.6325186e-008   7.1966159e-005   2.3963402e-005   4.1376303e-005   1.0693075e-004                1   0.0000000e+000   7.7476766e-005   0.0000000e+000   0.0000000e+000   0.0000000e+000   0.0000000e+000                1   3.3235220e-002                2   0.0000000e+000   1.5901644e-006   0.0000000e+000   0.0000000e+000   0.0000000e+000   0.0000000e+000                1   3.1445676e-002 
  1.0236678e+001            19510            19510   2.5969663e-008   2.5969663e-008   7.2823300e-005   2.3964311e-005   4.1889269e-005   1.0693126e-004                1   0.0000000e+000   7.7476766e-005   0.0000000e+000   0.0000000e+000   0.0000000e+000   0.0000000e+000                1   3.2448228e-002                2   0.0000000e+000   1.5901644e-006   0.0000000e+000   0.0000000e+000   0.0000000e+000   0.0000000e+000                1   3.1588446e-002 
  1.0322434e+001            19119            19119   2.5660535e-008   2.5660535e-008   7.1731184e-005   2.3776133e-005   4.1872501e-005   1.0701943e-004                1   0.0000000e+000   7.7476766e-005   0.0000000e+000   0.0000000e+000   0.0000000e+000   0.0000000e+000                1   3.2020211e-002                2   0.0000000e+000   1.5901644e-006   0.0000000e+000   0.0000000e+000   0.0000000e+000   0.0000000e+000                1   3.1753741e-002 
  1.0418044e+001            18641            18641   2.5169832e-008   2.5169832e-008   7.4911375e-005   2.4414280e-005   4.2531338e-005   1.0700675e-004                1   0.0000000e+000   7.7476766e-005   0.0000000e+000   0.0000000e+000   0.0000000e+000   0.0000000e+000                1   3.1381019e-002                2   0.0000000e+000   1.5901644e-006   0.0000000e+000   0.0000000e+000   0.0000000e+000   0.0000000e+000                1   3.1901384e-002 
  1.0510852e+001            18164            18164   2.4787435e-008   2.4787435e-008   7.5052941e-005   2.4560995e-005   4.2745998e-005   1.0692836e-004                1   0.0000000e+000   7.7476766e-005   0.0000000e+000   0.0000000e+000   0.0000000e+000   0.0000000e+000                1   3.1151387e-002                2   0.0000000e+000   1.5901644e-006   0.0000000e+000   0.0000000e+000   0.0000000e+000   0.0000000e+000                1   3.2044742e-002 
  1.0607738e+001            17628            17628   2.4449871e-008   2.4449871e-008   7.5644316e-005   2.4407449e-005   4.2579111e-005   1.0671439e-004                1   0.0000000e+000   7.7476766e-005   0.0000000e+000   0.0000000e+000   0.0000000e+000   0.0000000e+000                1   3.1509960e-002                2   0.0000000e+000   1.5901644e-006   0.0000000e+000   0.0000000e+000   0.0000000e+000   0.0000000e+000                1   3.2158010e-002 
  1.0705227e+001            17134            17134   2.4113652e-008   2.4113652e-008   7.4135933e-005   2.4577130e-005   4.3277012e-005   1.0685661e-004                1   0.0000000e+000   7.7476766e-005   0.0000000e+000   0.0000000e+000   0.0000000e+000   0.0000000e+000                1   3.1875114e-002                2   0.0000000e+000   1.5901644e-006   0.0000000e+000   0.0000000e+000   0.0000000e+000   0.0000000e+000                1   3.2284399e-002 
  1.0801502e+001            16651            16651   2.3712300e-008   2.3712300e-008   6.9597980e-005   2.5020060e-005   4.3704504e-005   1.0669777e-004                1   0.0000000e+000   7.7476766e-005   0.0000000e+000   0.0000000e+000   0.0000000e+000   0.0000000e+000                1   3.1968122e-002                2   0.0000000e+000   1.5901644e-006   0.0000000e+000   0.0000000e+000   0.0000000e+000   0.0000000e+000                1   3.2414127e-002 
  1.0947321e+001            16005            16005   2.3199603e-008   2.3199603e-008   7.7840445e-005   2.4980486e-005   4.3647627e-005   1.0711591e-004                1   0.0000000e+000   7.7476766e-005   0.0000000e+000   0.0000000e+000   0.0000000e+000   0.0000000e+000                1   3.2516835e-002                2   0.0000000e+000   1.5901644e-006   0.0000000e+000   0.0000000e+000   0.0000000e+000   0.0000000e+000                1   3.2560216e-002 
  1.1044803e+001            15538            15538   2.2849422e-008   2.2849422e-008   8.1203398e-005   2.5455185e-005   4.4321448e-005   1.0684963e-004                1   0.0000000e+000   7.7476766e-005   0.0000000e+000   0.0000000e+000   0.0000000e+000   0.0000000e+000                1   3.2850146e-002                2   0.0000000e+000   1.5901644e-006   0.0000000e+000   0.0000000e+000   0.0000000e+000   0.0000000e+000                1   3.2659891e-002 
  1.1142281e+001            15119            15119   2.2567219e-008   2.2567219e-008   8.0902554e-005   2.5252471e-005   4.4116441e-005   1.0717600e-004                1   0.0000000e+000   7.7476766e-005   0.0000000e+000   0.0000000e+000   0.0000000e+000   0.0000000e+000                1   3.3196977e-002                2   0.0000000e+000   1.5901644e-006   0.0000000e+000   0.0000000e+000   0.0000000e+000   0.0000000e+000                1   3.2802369e-002 
  1.1240613e+001            14668            14668   2.2315429e-008   2.2315429e-008   7.8376371e-005   2.5296019e-005   4.4633716e-005   1.0694407e-004                1   0.0000000e+000   7.7476766e-005   0.0000000e+000   0.0000000e+000   0.0000000e+000   0.0000000e+000                1   3.3547984e-002                2   0.0000000e+000   1.5901644e-006   0.0000000e+000   0.0000000e+000   0.0000000e+000   0.0000000e+000                1   3.2907237e-002 
  1.1337113e+001            14246            14246   2.1952412e-008   2.1952412e-008   7.9571724e-005   2.5708313e-005   4.4505851e-005   1.0680626e-004                1   0.0000000e+000   7.7476766e-005   0.0000000e+000   0.0000000e+000   0.0000000e+000   0.0000000e+000                1   3.3905058e-002                2   0.0000000e+000   1.5901644e-006   0.0000000e+000   0.0000000e+000   0.0000000e+000   0.0000000e+000                1   3.3049263e-002 
  1.1434865e+001            13821            13821   2.1631215e-008   2.1631215e-008   8.2613294e-005   2.6189806e-005   4.4989345e-005   1.0675926e-004                1   0.0000000e+000   7.7476766e-005   0.0000000e+000   0.0000000e+000   0.0000000e+000   0.0000000e+000                1   3.4270364e-002                2   0.0000000e+000   1.5901644e-006   0.0000000e+000   0.0000000e+000   0.0000000e+000   0.0000000e+000                1   3.3194952e-002 
  1.1532606e+001            13408            13408   2.1361560e-008   2.1361560e-008   8.3388712e-005   2.6741682e-005   4.5003522e-005   1.0677151e-004                1   0.0000000e+000   7.7476766e-005   0.0000000e+000   0.0000000e+000   0.0000000e+000   0.0000000e+000                1   3.4641350e-002                2   0.0000000e+000   1.5901644e-006   0.0000000e+000   0.0000000e+000   0.0000000e+000   0.0000000e+000                1   3.3339469e-002 
  1.1630122e+001            13024            13024   2.1134455e-008   2.1134455e-008   8.3794072e-005   2.6932806e-005   4.5336750e-005   1.0704409e-004                1   0.0000000e+000   7.7476766e-005   0.0000000e+000   0.0000000e+000   0.0000000e+000   0.0000000e+000                1   3.4977270e-002                2   0.0000000e+000   1.5901644e-006   0.0000000e+000   0.0000000e+000   0.0000000e+000   0.0000000e+000                1   3.3443077e-002 
  1.1727176e+001            12693            12693   2.0929794e-008   2.0929794e-008   8.2964101e-005   2.7066593e-005   4.5465726e-005   1.0715694e-004                1   0.0000000e+000   7.7476766e-005   0.0000000e+000   0.0000000e+000   0.0000000e+000   0.0000000e+000                1   3.5314744e-002                2   0.0000000e+000   1.5901644e-006   0.0000000e+000   0.0000000e+000   0.0000000e+000   0.0000000e+000                1   3.3586493e-002 
  1.1824941e+001            12330            12330   2.0675729e-008   2.0675729e-008   8.3422246e-005   2.7044217e-005   4.5983230e-005   1.0712919e-004                1   0.0000000e+000   7.7476766e-005   0.0000000e+000   0.0000000e+000   0.0000000e+000   0.0000000e+000                1   3.5654316e-002                2   0.0000000e+000   1.5901644e-006   0.0000000e+000   0.0000000e+000   0.0000000e+000   0.0000000e+000                1   3.3691183e-002 
  1.1922919e+001            12005            12005   2.0453794e-008   2.0453794e-008   8.2898451e-005   2.7281377e-005   4.5670768e-005   1.0732932e-004                1   0.0000000e+000   7.7476766e-005   0.0000000e+000   0.0000000e+000   0.0000000e+000   0.0000000e+000                1   3.5481163e-002                2   0.0000000e+000   1.5901644e-006   0.0000000e+000   0.0000000e+000   0.0000000e+000   0.0000000e+000                1   3.3795859e-002 
  1.2020383e+001            11696            11696   2.0188231e-008   2.0188231e-008   8.4617374e-005   2.7656950e-005   4.6039956e-005   1.0713641e-004                1   0.0000000e+000   7.7476766e-005   0.0000000e+000   0.0000000e+000   0.0000000e+000   0.0000000e+000                1   3.5818364e-002                2   0.0000000e+000   1.5901644e-006   0.0000000e+000   0.0000000e+000   0.0000000e+000   0.0000000e+000                1   3.3940579e-002 
  1.2118504e+001            11367            11367   1.9965163e-008   1.9965163e-008   8.4198975e-005   2.7605636e-005   4.6531168e-005   1.0709287e-004                1   0.0000000e+000   7.7476766e-005   0.0000000e+000   0.0000000e+000   0.0000000e+000   0.0000000e+000                1   3.6160372e-002                2   0.0000000e+000   1.5901644e-006   0.0000000e+000   0.0000000e+000   0.0000000e+000   0.0000000e+000                1   3.4087352e-002 
  1.2216765e+001            11087            11087   1.9677129e-008   1.9677129e-008   8.7262325e-005   2.7951754e-005   4.6884416e-005   1.0746894e-004                1   0.0000000e+000   7.7476766e-005   0.0000000e+000   0.0000000e+000   0.0000000e+000   0.0000000e+000                1   3.5898627e-002                2   0.0000000e+000   1.5901644e-006   0.0000000e+000   0.0000000e+000   0.0000000e+000   0.0000000e+000                1   3.4192948e-002 
  1.2315172e+001            10867            10867   1.9525789e-008   1.9525789e-008   8.7195539e-005   2.7731117e-005   4.6651940e-005   1.0719857e-004                1   0.0000000e+000   7.7476766e-005   0.0000000e+000   0.0000000e+000   0.0000000e+000   0.0000000e+000                1   3.6280110e-002                2   0.0000000e+000   1.5901644e-006   0.0000000e+000   0.0000000e+000   0.0000000e+000   0.0000000e+000                1   3.4340583e-002 
  1.2413506e+001            10617            10617   1.9358340e-008   1.9358340e-008   8.5113653e-005   2.8167337e-005   4.7091958e-005   1.0711004e-004                1   0.0000000e+000   7.7476766e-005   0.0000000e+000   0.0000000e+000   0.0000000e+000   0.0000000e+000                1   3.6621910e-002                2   0.0000000e+000   1.5901644e-006   0.0000000e+000   0.0000000e+000   0.0000000e+000   0.0000000e+000                1   3.4445545e-002 
  1.2511960e+001            10391            10391   1.9137026e-008   1.9137026e-008   8.6852597e-005   2.8553782e-005   4.7422545e-005   1.0726348e-004                1   0.0000000e+000   7.7476766e-005   0.0000000e+000   0.0000000e+000   0.0000000e+000   0.0000000e+000                1   3.6964035e-002                2   0.0000000e+000   1.5901644e-006   0.0000000e+000   0.0000000e+000   0.0000000e+000   0.0000000e+000                1   3.4591682e-002 
  1.2608573e+001            10136            10136   1.8897397e-008   1.8897397e-008   8.3422575e-005   2.8981387e-005   4.7263632e-005   1.0748750e-004                1   0.0000000e+000   7.7476766e-005   0.0000000e+000   0.0000000e+000   0.0000000e+000   0.0000000e+000                1   3.7303804e-002                2   0.0000000e+000   1.5901644e-006   0.0000000e+000   0.0000000e+000   0.0000000e+000   0.0000000e+000                1   3.4690191e-002 
  1.2706674e+001             9922             9922   1.8608426e-008   1.8608426e-008   8.8927650e-005   2.9199490e-005   4.7435348e-005   1.0697006e-004                1   0.0000000e+000   7.7476766e-005   0.0000000e+000   0.0000000e+000   0.0000000e+000   0.0000000e+000                1   3.7648779e-002                2   0.0000000e+000   1.5901644e-006   0.0000000e+000   0.0000000e+000   0.0000000e+000   0.0000000e+000                1   3.4831530e-002 
  1.2805660e+001             9710             9710   1.8425622e-008   1.8425622e-008   8.8873276e-005   2.9117284e-005   4.7356037e-005   1.0743663e-004                1   0.0000000e+000   7.7476766e-005   0.0000000e+000   0.0000000e+000   0.0000000e+000   0.0000000e+000                1   3.7996963e-002                2   0.0000000e+000   1.5901644e-006   0.0000000e+000   0.0000000e+000   0.0000000e+000   0.0000000e+000                1   3.4974004e-002 
  1.2903605e+001             9500             9500   1.8250238e-008   1.8250238e-008   8.7729108e-005   2.9493134e-005   4.7200993e-005   1.0730040e-004                1   0.0000000e+000   7.7476766e-005   0.0000000e+000   0.0000000e+000   0.0000000e+000   0.0000000e+000                1   3.8343846e-002                2   0.0000000e+000   1.5901644e-006   0.0000000e+000   0.0000000e+000   0.0000000e+000   0.0000000e+000                1   3.5084430e-002 
  1.3002381e+001             9330             9330   1.8088304e-008   1.8088304e-008   9.1504988e-005   2.9671930e-005   4.7890657e-005   1.0736944e-004                1   0.0000000e+000   7.7476766e-005   0.0000000e+000   0.0000000e+000   0.0000000e+000   0.0000000e+000                1   3.8692916e-002                2   0.0000000e+000   1.5901644e-006   0.0000000e+000   0.0000000e+000   0.0000000e+000   0.0000000e+000                1   3.5202520e-002 
  1.3100113e+001             9146             9146   1.7967283e-008   1.7967283e-008   7.9831670e-005   2.9698157e-005   4.7925321e-005   1.0743165e-004                1   0.0000000e+000   7.7476766e-005   0.0000000e+000   0.0000000e+000   0.0000000e+000   0.0000000e+000                1   3.8997179e-002                2   0.0000000e+000   1.5901644e-006   0.0000000e+000   0.0000000e+000   0.0000000e+000   0.0000000e+000                1   3.5319509e-002 
  1.3247735e+001             8924             8924   1.7649063e-008   1.7649063e-008   8.7585488e-005   2.9731417e-005   4.8529080e-005   1.0707037e-004                1   0.0000000e+000   7.7476766e-005   0.0000000e+000   0.0000000e+000   0.0000000e+000   0.0000000e+000                1   3.9495252e-002                2   0.0000000e+000   1.5901644e-006   0.0000000e+000   0.0000000e+000   0.0000000e+000   0.0000000e+000                1   3.5604420e-002 
  1.3346118e+001             8776             8776   1.7500977e-008   1.7500977e-008   8.6018752e-005   3.0271831e-005   4.8842666e-005   1.0736893e-004                1   0.0000000e+000   7.7476766e-005   0.0000000e+000   0.0000000e+000   0.0000000e+000   0.0000000e+000                1   3.9361319e-002                2   0.0000000e+000   1.5901644e-006   0.0000000e+000   0.0000000e+000   0.0000000e+000   0.0000000e+000                1   3.5723108e-002 
  1.3444476e+001             8588             8588   1.7291615e-008   1.7291615e-008   9.1075082e-005   3.0267409e-005   4.9012692e-005   1.0695266e-004                1   0.0000000e+000   7.7476766e-005   0.0000000e+000   0.0000000e+000   0.0000000e+000   0.0000000e+000                1   3.9565581e-002                2   0.0000000e+000   1.5901644e-006   0.0000000e+000   0.0000000e+000   0.0000000e+000   0.0000000e+000                1   3.5863531e-002 
  1.3542898e+001             8415             8415   1.7172430e-008   1.7172430e-008   8.4763221e-005   3.0387387e-005   4.9009952e-005   1.0720547e-004                1   0.0000000e+000   7.7476766e-005   0.0000000e+000   0.0000000e+000   0.0000000e+000   0.0000000e+000                1   3.9724913e-002                2   0.0000000e+000   1.5901644e-006   0.0000000e+000   0.0000000e+000   0.0000000e+000   0.0000000e+000                1   3.5972291e-002 
  1.3641358e+001             8255             8255   1.6952928e-008   1.6952928e-008   9.4905213e-005   3.0366981e-005   4.9349437e-005   1.1104242e-004                1   0.0000000e+000   7.7476766e-005   0.0000000e+000   0.0000000e+000   0.0000000e+000   0.0000000e+000                1   3.9794449e-002                2   0.0000000e+000   1.5901644e-006   0.0000000e+000   0.0000000e+000   0.0000000e+000   0.0000000e+000                1   3.6123652e-002 
  1.3739794e+001             8119             8119   1.6850721e-008   1.6850721e-008   9.3624618e-005   3.0929563e-005   4.9202813e-005   1.1011365e-004                1   0.0000000e+000   7.7476766e-005   0.0000000e+000   0.0000000e+000   0.0000000e+000   0.0000000e+000                1   4.0037593e-002                2   0.0000000e+000   1.5901644e-006   0.0000000e+000   0.0000000e+000   0.0000000e+000   0.0000000e+000                1   3.6231559e-002 
  1.3838218e+001             7989             7989   1.6752635e-008   1.6752635e-008   8.5910609e-005   3.0499509e-005   4.9462104e-005   1.1041330e-004                1   0.0000000e+000   7.7476766e-005   0.0000000e+000   0.0000000e+000   0.0000000e+000   0.0000000e+000                1   4.0323000e-002                2   0.0000000e+000   1.5901644e-006   0.0000000e+000   0.0000000e+000   0.0000000e+000   0.0000000e+000                1   3.6339433e-002 
  1.3936653e+001             7842             7842   1.6572084e-008   1.6572084e-008   9.7421776e-005   3.0935457e-005   5.0561048e-005   1.0943782e-004                1   0.0000000e+000   7.7476766e-005   0.0000000e+000   0.0000000e+000   0.0000000e+000   0.0000000e+000                1   4.0563008e-002                2   0.0000000e+000   1.5901644e-006   0.0000000e+000   0.0000000e+000   0.0000000e+000   0.0000000e+000                1   3.6534464e-002 
  1.4035096e+001             7696             7696   1.6434826e-008   1.6434826e-008   9.7594956e-005   3.0757772e-005   5.1044419e-005   1.0987569e-004                1   0.0000000e+000   7.7476766e-005   0.0000000e+000   0.0000000e+000   0.0000000e+000   0.0000000e+000                1   4.0800166e-002                2   0.0000000e+000   1.5901644e-006   0.0000000e+000   0.0000000e+000   0.0000000e+000   0.0000000e+000                1   3.6685555e-002 
  1.4133554e+001             7586             7586   1.6275896e-008   1.6275896e-008   9.8273878e-005   3.1627406e-005   5.1821262e-005   1.1162614e-004                1   0.0000000e+000   7.7476766e-005   0.0000000e+000   0.0000000e+000   0.0000000e+000   0.0000000e+000                1   4.0990916e-002                2   0.0000000e+000   1.5901644e-006   0.0000000e+000   0.0000000e+000   0.0000000e+000   0.0000000e+000                1   3.6836989e-002 
  1.4232032e+001             7453             7453   1.6175862e-008   1.6175862e-008   9.9343596e-005   3.1272911e-005   5.1441822e-005   1.1117283e-004                1   0.0000000e+000   7.7476766e-005   0.0000000e+000   0.0000000e+000   0.0000000e+000   0.0000000e+000                1   4.1224417e-002                2   0.0000000e+000   1.5901644e-006   0.0000000e+000   0.0000000e+000   0.0000000e+000   0.0000000e+000                1   3.6944431e-002 
  1.4330545e+001             7334             7334   1.6089711e-008   1.6089711e-008   9.8318105e-005   3.1457857e-005   5.1642721e-005   1.1142097e-004                1   0.0000000e+000   7.7476766e-005   0.0000000e+000   0.0000000e+000   0.0000000e+000   0.0000000e+000                1   4.1453496e-002                2   0.0000000e+000   1.5901644e-006   0.0000000e+000   0.0000000e+000   0.0000000e+000   0.0000000e+000                1   3.7096029e-002 
  1.4428799e+001             7239             7239   1.5970899e-008   1.5970899e-008   9.8720521e-005   3.1289506e-005   5.1400486e-005   1.1173342e-004                1   0.0000000e+000   7.7476766e-005   0.0000000e+000   0.0000000e+000   0.0000000e+000   0.0000000e+000                1   4.1635780e-002                2   0.0000000e+000   1.5901644e-006   0.0000000e+000   0.0000000e+000   0.0000000e+000   0.0000000e+000                1   3.7247160e-002 
  1.4527385e+001             7127             7127   1.5844578e-008   1.5844578e-008   9.9679450e-005   3.1081349e-005   5.1183136e-005   1.1148850e-004                1   0.0000000e+000   7.7476766e-005   0.0000000e+000   0.0000000e+000   0.0000000e+000   0.0000000e+000                1   4.1314708e-002                2   0.0000000e+000   1.5901644e-006   0.0000000e+000   0.0000000e+000   0.0000000e+000   0.0000000e+000                1   3.7352555e-002 
  1.4626015e+001             7015             7015   1.5756338e-008   1.5756338e-008   9.2643306e-005   3.1363574e-005   5.0612203e-005   1.1156619e-004                1   0.0000000e+000   7.7476766e-005   0.0000000e+000   0.0000000e+000   0.0000000e+000   0.0000000e+000                1   4.1491932e-002                2   0.0000000e+000   1.5901644e-006   0.0000000e+000   0.0000000e+000   0.0000000e+000   0.0000000e+000                1   3.7499773e-002 
  1.4724689e+001             6898             6898   1.5632447e-008   1.5632447e-008   9.2190530e-005   3.0585466e-005   5.1434983e-005   1.1157782e-004                1   0.0000000e+000   7.7476766e-005   0.0000000e+000   0.0000000e+000   0.0000000e+000   0.0000000e+000                1   4.1714803e-002                2   0.0000000e+000   1.5901644e-006   0.0000000e+000   0.0000000e+000   0.0000000e+000   0.0000000e+000                1   3.7598882e-002 
  1.4823385e+001             6777             6777   1.5458095e-008   1.5458095e-008   9.8340673e-005   3.0884179e-005   5.1249800e-005   2.0314339e-004                1   0.0000000e+000   7.7476766e-005   0.0000000e+000   0.0000000e+000   0.0000000e+000   0.0000000e+000                1   4.0506123e-002                2   0.0000000e+000   1.5901644e-006   0.0000000e+000   0.0000000e+000   0.0000000e+000   0.0000000e+000                1   3.7740376e-002 
  1.4922120e+001             6691             6691   1.5345145e-008   1.5345145e-008   9.6612228e-005   3.0902877e-005   5.1229162e-005   2.0282937e-004                1   0.0000000e+000   7.7476766e-005   0.0000000e+000   0.0000000e+000   0.0000000e+000   0.0000000e+000                1   4.0770199e-002                2   0.0000000e+000   1.5901644e-006   0.0000000e+000   0.0000000e+000   0.0000000e+000   0.0000000e+000                1   3.7881819e-002 
  1.5020894e+001             6593             6593   1.5223271e-008   1.5223271e-008   9.7643084e-005   3.1509452e-005   5.1809734e-005   2.0321600e-004                1   0.0000000e+000   7.7476766e-005   0.0000000e+000   0.0000000e+000   0.0000000e+000   0.0000000e+000                1   4.1081006e-002                2   0.0000000e+000   1.5901644e-006   0.0000000e+000   0.0000000e+000   0.0000000e+000   0.0000000e+000                1   3.8022249e-002 
  1.5119696e+001             6500             6500   1.5031084e-008   1.5031084e-008   1.0007185e-004   3.1833673e-005   5.2228886e-005   2.0264358e-004                1   0.0000000e+000   7.7476766e-005   0.0000000e+000   0.0000000e+000   0.0000000e+000   0.0000000e+000                1   4.1345837e-002                2   0.0000000e+000   1.5901644e-006   0.0000000e+000   0.0000000e+000   0.0000000e+000   0.0000000e+000                1   3.8117192e-002 
  1.5208629e+001             6396             6396   1.4953485e-008   1.4953485e-008   9.6088210e-005   3.1473028e-005   5.1801132e-005   2.0341491e-004                1   0.0000000e+000   7.7476766e-005   0.0000000e+000   0.0000000e+000   0.0000000e+000   0.0000000e+000                1   4.1594106e-002                2   0.0000000e+000   1.5901644e-006   0.0000000e+000   0.0000000e+000   0.0000000e+000   0.0000000e+000                1   3.8241476e-002 
  1.5337080e+001             6270             6270   1.4813922e-008   1.4813922e-008   1.0230415e-004   3.2176589e-005   5.1553178e-005   2.0319605e-004                1   0.0000000e+000   7.7476766e-005   0.0000000e+000   0.0000000e+000   0.0000000e+000   0.0000000e+000                1   4.1958003e-002                2   0.0000000e+000   1.5901644e-006   0.0000000e+000   0.0000000e+000   0.0000000e+000   0.0000000e+000                1   3.8413623e-002 
  1.5426008e+001             6194             6194   1.4710897e-008   1.4710897e-008   1.0182932e-004   3.1812737e-005   5.2449278e-005   2.0292405e-004                1   0.0000000e+000   7.7476766e-005   0.0000000e+000   0.0000000e+000   0.0000000e+000   0.0000000e+000                1   4.2207030e-002                2   0.0000000e+000   1.5901644e-006   0.0000000e+000   0.0000000e+000   0.0000000e+000   0.0000000e+000                1   3.8530051e-002 
  1.5514935e+001             6090             6090   1.4567668e-008   1.4567668e-008   9.0294096e-005   3.2181224e-005   5.3647064e-005   2.0304931e-004                1   0.0000000e+000   7.7476766e-005   0.0000000e+000   0.0000000e+000   0.0000000e+000   0.0000000e+000                1   4.2464247e-002                2   0.0000000e+000   1.5901644e-006   0.0000000e+000   0.0000000e+000   0.0000000e+000   0.0000000e+000                1   3.8688342e-002 
  1.5603863e+001             6020             6020   1.4437187e-008   1.4437187e-008   1.0279177e-004   3.2366258e-005   5.3786699e-005   2.0287296e-004                1   0.0000000e+000   7.7476766e-005   0.0000000e+000   0.0000000e+000   0.0000000e+000   0.0000000e+000                1   4.2306246e-002                2   0.0000000e+000   1.5901644e-006   0.0000000e+000   0.0000000e+000   0.0000000e+000   0.0000000e+000                1   3.8778666e-002 
  1.5702820e+001             5935             5935   1.4365833e-008   1.4365833e-008   1.0156698e-004   3.2435850e-005   5.2962789e-005   2.0263839e-004                1   0.0000000e+000   7.7476766e-005   0.0000000e+000   0.0000000e+000   0.0000000e+000   0.0000000e+000                1   4.2538723e-002                2   0.0000000e+000   1.5901644e-006   0.0000000e+000   0.0000000e+000   0.0000000e+000   0.0000000e+000                1   3.8883461e-002 
  1.5801954e+001             5843             5843   1.4295481e-008   1.4295481e-008   9.4908385e-005   3.2958481e-005   5.3431630e-005   2.0271501e-004                1   0.0000000e+000   7.7476766e-005   0.0000000e+000   0.0000000e+000   0.0000000e+000   0.0000000e+000                1   4.2826587e-002                2   0.0000000e+000   1.5901644e-006   0.0000000e+000   0.0000000e+000   0.0000000e+000   0.0000000e+000                1   3.8987364e-002 
  1.5901088e+001             5753             5753   1.4195930e-008   1.4195930e-008   1.0446591e-004   3.2604188e-005   5.2982750e-005   2.0327464e-004                1   0.0000000e+000   7.7476766e-005   0.0000000e+000   0.0000000e+000   0.0000000e+000   0.0000000e+000                1   4.3123066e-002                2   0.0000000e+000   1.5901644e-006   0.0000000e+000   0.0000000e+000   0.0000000e+000   0.0000000e+000                1   3.9090706e-002 
  1.6000279e+001             5697             5697   1.4137200e-008   1.4137200e-008   1.0149458e-004   3.2724851e-005   5.3026572e-005   2.0275176e-004                1   0.0000000e+000   7.7476766e-005   0.0000000e+000   0.0000000e+000   0.0000000e+000   0.0000000e+000                1   4.3375656e-002                2   0.0000000e+000   1.5901644e-006   0.0000000e+000   0.0000000e+000   0.0000000e+000   0.0000000e+000                1   3.9193779e-002 
  1.6149125e+001             5593             5593   1.3939514e-008   1.3939514e-008   1.0418918e-004   3.2758847e-005   5.4690205e-005   2.0314862e-004                1   0.0000000e+000   7.7476766e-005   0.0000000e+000   0.0000000e+000   0.0000000e+000   0.0000000e+000                1   4.3786050e-002                2   0.0000000e+000   1.5901644e-006   0.0000000e+000   0.0000000e+000   0.0000000e+000   0.0000000e+000                1   3.9414027e-002 
  1.6248366e+001             5520             5520   1.3844750e-008   1.3844750e-008   1.0245854e-004   3.2737200e-005   5.4703829e-005   2.0340101e-004                1   0.0000000e+000   7.7476766e-005   0.0000000e+000   0.0000000e+000   0.0000000e+000   0.0000000e+000                1   4.3718675e-002                2   0.0000000e+000   1.5901644e-006   0.0000000e+000   0.0000000e+000   0.0000000e+000   0.0000000e+000                1   3.9515185e-002 
  1.6347631e+001             5433             5433   1.3773386e-008   1.3773386e-008   1.0281120e-004   3.2418836e-005   5.6052190e-005   2.0291661e-004                1   0.0000000e+000   7.7476766e-005   0.0000000e+000   0.0000000e+000   0.0000000e+000   0.0000000e+000                1   4.3935420e-002                2   0.0000000e+000   1.5901644e-006   0.0000000e+000   0.0000000e+000   0.0000000e+000   0.0000000e+000                1   3.9615382e-002 
  1.6446929e+001             5365             5365   1.3716035e-008   1.3716035e-008   9.6349234e-005   3.2384873e-005   5.5532738e-005   2.0299321e-004                1   0.0000000e+000   7.7476766e-005   0.0000000e+000   0.0000000e+000   0.0000000e+000   0.0000000e+000                1   4.4200368e-002                2   0.0000000e+000   1.5901644e-006   0.0000000e+000   0.0000000e+000   0.0000000e+000   0.0000000e+000                1   3.9713591e-002 
  1.6546268e+001             5303             5303   1.3585850e-008   1.3585850e-008   1.0240074e-004   3.2127061e-005   5.6087310e-005   2.0327169e-004                1   0.0000000e+000   7.7476766e-005   0.0000000e+000   0.0000000e+000   0.0000000e+000   0.0000000e+000                1   4.4418259e-002                2   0.0000000e+000   1.5901644e-006   0.0000000e+000   0.0000000e+000   0.0000000e+000   0.0000000e+000                1   3.9855629e-002 
  1.6645636e+001             5248             5248   1.3528305e-008   1.3528305e-008   9.7205101e-005   3.2072033e-005   5.5102751e-005   2.0266994e-004                1   0.0000000e+000   7.7476766e-005   0.0000000e+000   0.0000000e+000   0.0000000e+000   0.0000000e+000                1   4.4684819e-002                2   0.0000000e+000   1.5901644e-006   0.0000000e+000   0.0000000e+000   0.0000000e+000   0.0000000e+000                1   3.9996858e-002 
  1.6745042e+001             5168             5168   1.3353770e-008   1.3353770e-008   9.9748106e-005   3.2885307e-005   5.6713932e-005   2.0308978e-004                1   0.0000000e+000   7.7476766e-005   0.0000000e+000   0.0000000e+000   0.0000000e+000   0.0000000e+000                1   4.4905157e-002                2   0.0000000e+000   1.5901644e-006   0.0000000e+000   0.0000000e+000   0.0000000e+000   0.0000000e+000                1   4.0139524e-002 
  1.6844452e+001             5112             5112   1.3228243e-008   1.3228243e-008   1.0259236e-004   3.2892099e-005   5.6140990e-005   2.0338396e-004                1   0.0000000e+000   7.7476766e-005   0.0000000e+000   0.0000000e+000   0.0000000e+000   0.0000000e+000                1   4.4410587e-002                2   0.0000000e+000   1.5901644e-006   0.0000000e+000   0.0000000e+000   0.0000000e+000   0.0000000e+000                1   4.0281706e-002 
  1.6943889e+001             5046             5046   1.3098200e-008   1.3098200e-008   1.0661073e-004   3.2676538e-005   5.5863294e-005   2.0271275e-004                1   0.0000000e+000   7.7476766e-005   0.0000000e+000   0.0000000e+000   0.0000000e+000   0.0000000e+000                1   4.4582221e-002                2   0.0000000e+000   1.5901644e-006   0.0000000e+000   0.0000000e+000   0.0000000e+000   0.0000000e+000                1   4.0376514e-002 
  1.7043364e+001             4988             4988   1.3048639e-008   1.3048639e-008   9.6470911e-005   3.2191525e-005   5.7070060e-005   2.0290975e-004                1   0.0000000e+000   7.7476766e-005   0.0000000e+000   0.0000000e+000   0.0000000e+000   0.0000000e+000                1   4.4800771e-002                2   0.0000000e+000   1.5901644e-006   0.0000000e+000   0.0000000e+000   0.0000000e+000   0.0000000e+000                1   4.0518269e-002 
  1.7142863e+001             4931             4931   1.2893065e-008   1.2893065e-008   1.0128940e-004   3.2794580e-005   5.6825164e-005   2.0272514e-004                1   0.0000000e+000   7.7476766e-005   0.0000000e+000   0.0000000e+000   0.0000000e+000   0.0000000e+000                1   4.0276322e-002                2   0.0000000e+000   1.5901644e-006   0.0000000e+000   0.0000000e+000   0.0000000e+000   0.0000000e+000                1   4.0606923e-002 
  1.7242399e+001             4877             4877   1.2806163e-008   1.2806163e-008   1.0538964e-004   3.2564796e-005   5.8234102e-005   2.0283786e-004                1   0.0000000e+000   7.7476766e-005   0.0000000e+000   0.0000000e+000   0.0000000e+000   0.0000000e+000                1   4.0518945e-002                2   0.0000000e+000   1.5901644e-006   0.0000000e+000   0.0000000e+000   0.0000000e+000   0.0000000e+000                1   4.0736361e-002 
  1.7341963e+001             4832             4832   1.2755043e-008   1.2755043e-008   1.0187851e-004   3.2685416e-005   5.8272192e-005   2.0326392e-004                1   0.0000000e+000   7.7476766e-005   0.0000000e+000   0.0000000e+000   0.0000000e+000   0.0000000e+000                1   4.0765042e-002                2   0.0000000e+000   1.5901644e-006   0.0000000e+000   0.0000000e+000   0.0000000e+000   0.0000000e+000                1   4.0897380e-002 
  1.7441559e+001             4779             4779   1.2696563e-008   1.2696563e-008   9.8850913e-005   3.2719274e-005   5.8659291e-005   2.0305872e-004                1   0.0000000e+000   7.7476766e-005   0.0000000e+000   0.0000000e+000   0.0000000e+000   0.0000000e+000                1   4.1012998e-002                2   0.0000000e+000   1.5901644e-006   0.0000000e+000   0.0000000e+000   0.0000000e+000   0.0000000e+000                1   4.1029209e-002 
  1.7541174e+001             4718             4718   1.2608189e-008   1.2608189e-008   1.0155350e-004   3.2688258e-005   5.8561643e-005   2.0259015e-004                1   0.0000000e+000   7.7476766e-005   0.0000000e+000   0.0000000e+000   0.0000000e+000   0.0000000e+000                1   4.1214414e-002                2   0.0000000e+000   1.5901644e-006   0.0000000e+000   0.0000000e+000   0.0000000e+000   0.0000000e+000                1   4.1160369e-002 
  1.7640840e+001             4671             4671   1.2526101e-008   1.2526101e-008   1.0499664e-004   3.3414890e-005   5.8332145e-005   2.0268038e-004                1   0.0000000e+000   7.7476766e-005   0.0000000e+000   0.0000000e+000   0.0000000e+000   0.0000000e+000                1   4.1463074e-002                2   0.0000000e+000   1.5901644e-006   0.0000000e+000   0.0000000e+000   0.0000000e+000   0.0000000e+000                1   4.1244185e-002 
  1.7740547e+001             4628             4628   1.2482251e-008   1.2482251e-008   1.0178533e-004   3.2882832e-005   5.7935597e-005   2.0306885e-004                1   0.0000000e+000   7.7476766e-005   0.0000000e+000   0.0000000e+000   0.0000000e+000   0.0000000e+000                1   4.1713369e-002                2   0.0000000e+000   1.5901644e-006   0.0000000e+000   0.0000000e+000   0.0000000e+000   0.0000000e+000                1   4.1422816e-002 
  1.7840266e+001             4582             4582   1.2399195e-008   1.2399195e-008   8.4249355e-005   3.3290574e-005   6.0948981e-005   2.0269832e-004                1   0.0000000e+000   7.7476766e-005   0.0000000e+000   0.0000000e+000   0.0000000e+000   0.0000000e+000                1   4.1820936e-002                2   0.0000000e+000   1.5901644e-006   0.0000000e+000   0.0000000e+000   0.0000000e+000   0.0000000e+000                1   4.1506317e-002 
  1.7940017e+001             4527             4527   1.2206531e-008   1.2206531e-008   1.0850781e-004   3.4355510e-005   6.1158553e-005   2.0295530e-004                1   0.0000000e+000   7.7476766e-005   0.0000000e+000   0.0000000e+000   0.0000000e+000   0.0000000e+000                1   4.2168058e-002                2   0.0000000e+000   1.5901644e-006   0.0000000e+000   0.0000000e+000   0.0000000e+000   0.0000000e+000                1   4.1637229e-002 
  1.8039775e+001             4485             4485   1.2160384e-008   1.2160384e-008   1.0726727e-004   3.4263990e-005   6.0972944e-005   2.0313351e-004                1   0.0000000e+000   7.7476766e-005   0.0000000e+000   0.0000000e+000   0.0000000e+000   0.0000000e+000                1   4.2419853e-002                2   0.0000000e+000   1.5901644e-006   0.0000000e+000   0.0000000e+000   0.0000000e+000   0.0000000e+000                1   4.1768022e-002 
  1.8139606e+001             4423             4423   1.2104949e-008   1.2104949e-008   9.9539433e-005   3.3903181e-005   6.0558500e-005   2.0329343e-004                1   0.0000000e+000   7.7476766e-005   0.0000000e+000   0.0000000e+000   0.0000000e+000   0.0000000e+000                1   4.2672211e-002                2   0.0000000e+000   1.5901644e-006   0.0000000e+000   0.0000000e+000   0.0000000e+000   0.0000000e+000                1   4.1898769e-002 
  1.8239463e+001             4363             4363   1.2023278e-008   1.2023278e-008   1.1143997e-004   3.3958827e-005   6.3451297e-005   2.0310682e-004                1   0.0000000e+000   7.7476766e-005   0.0000000e+000   0.0000000e+000   0.0000000e+000   0.0000000e+000                1   4.2876279e-002                2   0.0000000e+000   1.5901644e-006   0.0000000e+000   0.0000000e+000   0.0000000e+000   0.0000000e+000                1   4.2028883e-002 
  1.8339349e+001             4307             4307   1.1909330e-008   1.1909330e-008   1.1042409e-004   3.4574728e-005   6.5153230e-005   2.0319333e-004                1   0.0000000e+000   7.7476766e-005   0.0000000e+000   0.0000000e+000   0.0000000e+000   0.0000000e+000                1   4.2935446e-002                2   0.0000000e+000   1.5901644e-006   0.0000000e+000   0.0000000e+000   0.0000000e+000   0.0000000e+000                1   4.2110643e-002 
  1.8439272e+001             4256             4256   1.1867120e-008   1.1867120e-008   1.1133025e-004   3.4600864e-005   6.6907582e-005   2.0311969e-004                1   0.0000000e+000   7.7476766e-005   0.0000000e+000   0.0000000e+000   0.0000000e+000   0.0000000e+000                1   4.3139058e-002                2   0.0000000e+000   1.5901644e-006   0.0000000e+000   0.0000000e+000   0.0000000e+000   0.0000000e+000                1   4.2240560e-002 
  1.8539239e+001             4221             4221   1.1831057e-008   1.1831057e-008   1.1026134e-004   3.4483376e-005   6.6793908e-005   2.0302210e-004                1   0.0000000e+000   7.7476766e-005   0.0000000e+000   0.0000000e+000   0.0000000e+000   0.0000000e+000                1   4.3389560e-002                2   0.0000000e+000   1.5901644e-006   0.0000000e+000   0.0000000e+000   0.0000000e+000   0.0000000e+000                1   4.2370185e-002 
  1.8639229e+001             4188             4188   1.1793220e-008   1.1793220e-008   1.0809603e-004   3.4152920e-005   6.7304242e-005   2.0339914e-004                1   0.0000000e+000   7.7476766e-005   0.0000000e+000   0.0000000e+000   0.0000000e+000   0.0000000e+000                1   4.3590637e-002                2   0.0000000e+000   1.5901644e-006   0.0000000e+000   0.0000000e+000   0.0000000e+000   0.0000000e+000                1   4.2498875e-002 
  1.8739243e+001             4141             4141   1.1752469e-008   1.1752469e-008   9.4412228e-005   3.4511871e-005   6.6809841e-005   2.0298506e-004                1   0.0000000e+000   7.7476766e-005   0.0000000e+000   0.0000000e+000   0.0000000e+000   0.0000000e+000                1   4.3790593e-002                2   0.0000000e+000   1.5901644e-006   0.0000000e+000   0.0000000e+000   0.0000000e+000   0.0000000e+000                1   4.2578257e-002 
  1.8839316e+001             4096             4096   1.1675857e-008   1.1675857e-008   1.0736846e-004   3.4187081e-005   6.7335569e-005   2.0341884e-004                1   0.0000000e+000   7.7476766e-005   0.0000000e+000   0.0000000e+000   0.0000000e+000   0.0000000e+000                1   4.4038422e-002                2   0.0000000e+000   1.5901644e-006   0.0000000e+000   0.0000000e+000   0.0000000e+000   0.0000000e+000                1   4.2706363e-002 
  1.8939441e+001             4070             4070   1.1607425e-008   1.1607425e-008   1.1578192e-004   3.4615292e-005   6.6855501e-005   2.0278719e-004                1   0.0000000e+000   7.7476766e-005   0.0000000e+000   0.0000000e+000   0.0000000e+000   0.0000000e+000                1   4.4236590e-002                2   0.0000000e+000   1.5901644e-006   0.0000000e+000   0.0000000e+000   0.0000000e+000   0.0000000e+000                1   4.2834290e-002 
  1.9039553e+001             4038             4038   1.1572073e-008   1.1572073e-008   1.1445829e-004   3.4196999e-005   6.7232948e-005   2.0294820e-004                1   0.0000000e+000   7.7476766e-005   0.0000000e+000   0.0000000e+000   0.0000000e+000   0.0000000e+000                1   4.4434309e-002                2   0.0000000e+000   1.5901644e-006   0.0000000e+000   0.0000000e+000   0.0000000e+000   0.0000000e+000                1   4.2912071e-002 
  1.9139718e+001             3989             3989   1.1532228e-008   1.1532228e-008   1.0983148e-004   3.4864279e-005   6.6999892e-005   2.0268359e-004                1   0.0000000e+000   7.7476766e-005   0.0000000e+000   0.0000000e+000   0.0000000e+000   0.0000000e+000                1   4.4631732e-002                2   0.0000000e+000   1.5901644e-006   0.0000000e+000   0.0000000e+000   0.0000000e+000   0.0000000e+000                1   4.3087424e-002 
  1.9239925e+001             3952             3952   1.1457047e-008   1.1457047e-008   1.1561461e-004   3.4807850e-005   6.7832977e-005   2.0261119e-004                1   0.0000000e+000   7.7476766e-005   0.0000000e+000   0.0000000e+000   0.0000000e+000   0.0000000e+000                1   4.4829171e-002                2   0.0000000e+000   1.5901644e-006   0.0000000e+000   0.0000000e+000   0.0000000e+000   0.0000000e+000                1   4.3162580e-002 
  1.9340163e+001             3916             3916   1.1417152e-008   1.1417152e-008   1.1540989e-004   3.4488397e-005   6.7472385e-005   2.0297417e-004                1   0.0000000e+000   7.7476766e-005   0.0000000e+000   0.0000000e+000   0.0000000e+000   0.0000000e+000                1   4.5026913e-002                2   0.0000000e+000   1.5901644e-006   0.0000000e+000   0.0000000e+000   0.0000000e+000   0.0000000e+000                1   4.3286423e-002 
  1.9440430e+001             3882             3882   1.1350433e-008   1.1350433e-008   1.1555168e-004   3.5097892e-005   6.6578995e-005   2.0329693e-004                1   0.0000000e+000   7.7476766e-005   0.0000000e+000   0.0000000e+000   0.0000000e+000   0.0000000e+000                1   4.4926419e-002                2   0.0000000e+000   1.5901644e-006   0.0000000e+000   0.0000000e+000   0.0000000e+000   0.0000000e+000                1   4.3408431e-002 
  1.9540724e+001             3843             3843   1.1315529e-008   1.1315529e-008   1.1618407e-004   3.4908208e-005   6.6362772e-005   2.0296545e-004                1   0.0000000e+000   7.7476766e-005   0.0000000e+000   0.0000000e+000   0.0000000e+000   0.0000000e+000                1   4.5173016e-002                2   0.0000000e+000   1.5901644e-006   0.0000000e+000   0.0000000e+000   0.0000000e+000   0.0000000e+000                1   4.3528393e-002 
  1.9637598e+001             3806             3806   1.1284288e-008   1.1284288e-008   1.1350374e-004   3.4449608e-005   6.6675342e-005   2.0294416e-004                1   0.0000000e+000   7.7476766e-005   0.0000000e+000   0.0000000e+000   0.0000000e+000   0.0000000e+000                1   4.5366061e-002                2   0.0000000e+000   1.5901644e-006   0.0000000e+000   0.0000000e+000   0.0000000e+000   0.0000000e+000                1   4.3642949e-002 
  1.9731194e+001             3770             3770   1.1247132e-008   1.1247132e-008   1.1121136e-004   3.4894090e-005   6.6549541e-005   2.0341281e-004                1   0.0000000e+000   7.7476766e-005   0.0000000e+000   0.0000000e+000   0.0000000e+000   0.0000000e+000                1   4.5555583e-002                2   0.0000000e+000   1.5901644e-006   0.0000000e+000   0.0000000e+000   0.0000000e+000   0.0000000e+000                1   4.3703340e-002 
  1.9824966e+001             3736             3736   1.1179995e-008   1.1179995e-008   1.1672480e-004   3.4988166e-005   6.6663368e-005   2.0268041e-004                1   0.0000000e+000   7.7476766e-005   0.0000000e+000   0.0000000e+000   0.0000000e+000   0.0000000e+000                1   4.5794664e-002                2   0.0000000e+000   1.5901644e-006   0.0000000e+000   0.0000000e+000   0.0000000e+000   0.0000000e+000                1   4.3712771e-002 
  1.9918857e+001             3696             3696   1.1146565e-008   1.1146565e-008   1.1626597e-004   3.5488656e-005   6.6210383e-005   2.0306171e-004                1   0.0000000e+000   7.7476766e-005   0.0000000e+000   0.0000000e+000   0.0000000e+000   0.0000000e+000                1   4.5982669e-002                2   0.0000000e+000   1.5901644e-006   0.0000000e+000   0.0000000e+000   0.0000000e+000   0.0000000e+000                1   4.3822457e-002 
  2.0003466e+001             3667             3667   1.1118846e-008   1.1118846e-008   1.1605749e-004   3.5084686e-005   6.6751418e-005   2.0273209e-004                1   0.0000000e+000   7.7476766e-005   0.0000000e+000   0.0000000e+000   0.0000000e+000   0.0000000e+000                1   4.6161708e-002                2   0.0000000e+000   1.5901644e-006   0.0000000e+000   0.0000000e+000   0.0000000e+000   0.0000000e+000                1   4.3920779e-002 
  2.0144705e+001             3624             3624   1.1035279e-008   1.1035279e-008   1.1704938e-004   3.5320856e-005   6.6047792e-005   2.0292232e-004                1   0.0000000e+000   7.7476766e-005   0.0000000e+000   0.0000000e+000   0.0000000e+000   0.0000000e+000                1   4.6443325e-002                2   0.0000000e+000   1.5901644e-006   0.0000000e+000   0.0000000e+000   0.0000000e+000   0.0000000e+000                1   4.4035824e-002 
  2.0229535e+001             3590             3590   1.1008504e-008   1.1008504e-008   1.1696903e-004   3.5176453e-005   6.7756885e-005   2.0273296e-004                1   0.0000000e+000   7.7476766e-005   0.0000000e+000   0.0000000e+000   0.0000000e+000   0.0000000e+000                1   4.6622263e-002                2   0.0000000e+000   1.5901644e-006   0.0000000e+000   0.0000000e+000   0.0000000e+000   0.0000000e+000                1   4.4134507e-002 
  2.0314365e+001             3573             3573   1.0951157e-008   1.0951157e-008   1.1705070e-004   3.5311585e-005   6.7886844e-005   2.0284149e-004                1   0.0000000e+000   7.7476766e-005   0.0000000e+000   0.0000000e+000   0.0000000e+000   0.0000000e+000                1   4.6800728e-002                2   0.0000000e+000   1.5901644e-006   0.0000000e+000   0.0000000e+000   0.0000000e+000   0.0000000e+000                1   4.4181818e-002 
  2.0446800e+001             3527             3527   1.0907697e-008   1.0907697e-008   1.1817952e-004   3.4912999e-005   6.7405399e-005   2.0294512e-004                1   0.0000000e+000   7.7476766e-005   0.0000000e+000   0.0000000e+000   0.0000000e+000   0.0000000e+000                1   4.7072329e-002                2   0.0000000e+000   1.5901644e-006   0.0000000e+000   0.0000000e+000   0.0000000e+000   0.0000000e+000                1   4.4283707e-002 
  2.0531937e+001             3488             3488   1.0877832e-008   1.0877832e-008   1.1760791e-004   3.5297876e-005   6.6831379e-005   2.0316741e-004                1   0.0000000e+000   7.7476766e-005   0.0000000e+000   0.0000000e+000   0.0000000e+000   0.0000000e+000                1   4.7250500e-002                2   0.0000000e+000   1.5901644e-006   0.0000000e+000   0.0000000e+000   0.0000000e+000   0.0000000e+000                1   4.4381771e-002 
  2.0617074e+001             3473             3473   1.0857807e-008   1.0857807e-008   1.1729330e-004   3.5321373e-005   6.5935940e-005   2.0323763e-004                1   0.0000000e+000   7.7476766e-005   0.0000000e+000   0.0000000e+000   0.0000000e+000   0.0000000e+000                1   4.7428790e-002                2   0.0000000e+000   1.5901644e-006   0.0000000e+000   0.0000000e+000   0.0000000e+000   0.0000000e+000                1   4.4479799e-002 
  2.0726156e+001             3435             3435   1.0821713e-008   1.0821713e-008   1.1723487e-004   3.4857478e-005   6.5425282e-005   2.0344355e-004                1   0.0000000e+000   7.7476766e-005   0.0000000e+000   0.0000000e+000   0.0000000e+000   0.0000000e+000                1   4.7679614e-002                2   0.0000000e+000   1.5901644e-006   0.0000000e+000   0.0000000e+000   0.0000000e+000   0.0000000e+000                1   4.4553615e-002 
  2.0820592e+001             3416             3416   1.0798599e-008   1.0798599e-008   1.1657139e-004   3.5465598e-005   6.5045675e-005   2.0277791e-004                1   0.0000000e+000   7.7476766e-005   0.0000000e+000   0.0000000e+000   0.0000000e+000   0.0000000e+000                1   4.7866381e-002                2   0.0000000e+000   1.5901644e-006   0.0000000e+000   0.0000000e+000   0.0000000e+000   0.0000000e+000                1   4.4610375e-002 
  2.0917191e+001             3386             3386   1.0767226e-008   1.0767226e-008   1.1608668e-004   3.5826426e-005   6.5501466e-005   2.0274853e-004                1   0.0000000e+000   7.7476766e-005   0.0000000e+000   0.0000000e+000   0.0000000e+000   0.0000000e+000                1   4.8055269e-002                2   0.0000000e+000   1.5901644e-006   0.0000000e+000   0.0000000e+000   0.0000000e+000   0.0000000e+000                1   4.4721458e-002 
  2.1013916e+001             3366             3366   1.0738645e-008   1.0738645e-008   1.1443990e-004   3.5123590e-005   6.4790906e-005   2.0292935e-004                1   0.0000000e+000   7.7476766e-005   0.0000000e+000   0.0000000e+000   0.0000000e+000   0.0000000e+000                1   4.8244396e-002                2   0.0000000e+000   1.5901644e-006   0.0000000e+000   0.0000000e+000   0.0000000e+000   0.0000000e+000                1   4.4832702e-002 
  2.1110740e+001             3349             3349   1.0680065e-008   1.0680065e-008   1.0910821e-004   3.5078187e-005   6.5610212e-005   2.0254172e-004                1   0.0000000e+000   7.7476766e-005   0.0000000e+000   0.0000000e+000   0.0000000e+000   0.0000000e+000                1   4.8484746e-002                2   0.0000000e+000   1.5901644e-006   0.0000000e+000   0.0000000e+000   0.0000000e+000   0.0000000e+000                1   4.4944076e-002 
  2.1207696e+001             3315             3315   1.0612038e-008   1.0612038e-008   1.1728680e-004   3.5193764e-005   7.4033088e-005   2.0257275e-004                1   0.0000000e+000   7.7476766e-005   0.0000000e+000   0.0000000e+000   0.0000000e+000   0.0000000e+000                1   4.8673692e-002                2   0.0000000e+000   1.5901644e-006   0.0000000e+000   0.0000000e+000   0.0000000e+000   0.0000000e+000                1   4.5003326e-002 
  2.1304757e+001             3289             3289   1.0584756e-008   1.0584756e-008   1.1021851e-004   3.5858803e-005   7.4637251e-005   2.0297545e-004                1   0.0000000e+000   7.7476766e-005   0.0000000e+000   0.0000000e+000   0.0000000e+000   0.0000000e+000                1   4.8810920e-002                2   0.0000000e+000   1.5901644e-006   0.0000000e+000   0.0000000e+000   0.0000000e+000   0.0000000e+000                1   4.5115002e-002 
  2.1403821e+001             3255             3255   1.0477414e-008   1.0477414e-008   1.1671430e-004   3.6449076e-005   7.4265044e-005   2.0339274e-004                1   0.0000000e+000   7.7476766e-005   0.0000000e+000   0.0000000e+000   0.0000000e+000   0.0000000e+000                1   4.9001180e-002                2   0.0000000e+000   1.5901644e-006   0.0000000e+000   0.0000000e+000   0.0000000e+000   0.0000000e+000                1   4.5228982e-002 
  2.1504870e+001             3231             3231   1.0450127e-008   1.0450127e-008   1.1474426e-004   3.6232110e-005   7.4004674e-005   2.0298416e-004                1   0.0000000e+000   7.7476766e-005   0.0000000e+000   0.0000000e+000   0.0000000e+000   0.0000000e+000                1   4.9192927e-002                2   0.0000000e+000   1.5901644e-006   0.0000000e+000   0.0000000e+000   0.0000000e+000   0.0000000e+000                1   4.5345167e-002 
  2.1646373e+001             3188             3188   1.0371340e-008   1.0371340e-008   1.1719867e-004   3.5599815e-005   7.4231490e-005   2.0300374e-004                1   0.0000000e+000   7.7476766e-005   0.0000000e+000   0.0000000e+000   0.0000000e+000   0.0000000e+000                1   4.9471293e-002                2   0.0000000e+000   1.5901644e-006   0.0000000e+000   0.0000000e+000   0.0000000e+000   0.0000000e+000                1   4.5454395e-002 
  2.1747542e+001             3160             3160   1.0341319e-008   1.0341319e-008   1.1781272e-004   3.6409160e-005   7.4095105e-005   2.0277882e-004                1   0.0000000e+000   7.7476766e-005   0.0000000e+000   0.0000000e+000   0.0000000e+000   0.0000000e+000                1   4.9610284e-002                2   0.0000000e+000   1.5901644e-006   0.0000000e+000   0.0000000e+000   0.0000000e+000   0.0000000e+000                1   4.5569837e-002 
  2.1818383e+001             3130             3130   1.0314081e-008   1.0314081e-008   1.1704905e-004   3.5731437e-005   7.4226874e-005   2.0254500e-004                1   0.0000000e+000   7.7476766e-005   0.0000000e+000   0.0000000e+000   0.0000000e+000   0.0000000e+000                1   4.9774785e-002                2   0.0000000e+000   1.5901644e-006   0.0000000e+000   0.0000000e+000   0.0000000e+000   0.0000000e+000                1   4.5656298e-002 
  2.1914840e+001             3110             3110   1.0261722e-008   1.0261722e-008   1.1932169e-004   3.6620137e-005   7.4266110e-005   2.0281333e-004                1   0.0000000e+000   7.7476766e-005   0.0000000e+000   0.0000000e+000   0.0000000e+000   0.0000000e+000                1   4.9908833e-002                2   0.0000000e+000   1.5901644e-006   0.0000000e+000   0.0000000e+000   0.0000000e+000   0.0000000e+000                1   4.5728757e-002 
  2.2014895e+001             3076             3076   1.0232112e-008   1.0232112e-008   1.1963480e-004   3.6521745e-005   7.4132382e-005   2.0255894e-004                1   0.0000000e+000   7.7476766e-005   0.0000000e+000   0.0000000e+000   0.0000000e+000   0.0000000e+000                1   5.0045551e-002                2   0.0000000e+000   1.5901644e-006   0.0000000e+000   0.0000000e+000   0.0000000e+000   0.0000000e+000                1   4.5856096e-002 
  2.2116250e+001             3058             3058   1.0212506e-008   1.0212506e-008   1.1949775e-004   3.6331276e-005   7.4320074e-005   2.0311136e-004                1   0.0000000e+000   7.7476766e-005   0.0000000e+000   0.0000000e+000   0.0000000e+000   0.0000000e+000                1   5.0234560e-002                2   0.0000000e+000   1.5901644e-006   0.0000000e+000   0.0000000e+000   0.0000000e+000   0.0000000e+000                1   4.5934369e-002 
  2.2217631e+001             3038             3038   1.0188849e-008   1.0188849e-008   1.1705291e-004   3.5991396e-005   7.4031712e-005   2.0299766e-004                1   0.0000000e+000   7.7476766e-005   0.0000000e+000   0.0000000e+000   0.0000000e+000   0.0000000e+000                1   5.0370572e-002                2   0.0000000e+000   1.5901644e-006   0.0000000e+000   0.0000000e+000   0.0000000e+000   0.0000000e+000                1   4.6063083e-002 
  2.2319060e+001             3018             3018   1.0161985e-008   1.0161985e-008   1.1532376e-004   3.6226565e-005   7.4453164e-005   2.0311830e-004                1   0.0000000e+000   7.7476766e-005   0.0000000e+000   0.0000000e+000   0.0000000e+000   0.0000000e+000                1   5.0506842e-002                2   0.0000000e+000   1.5901644e-006   0.0000000e+000   0.0000000e+000   0.0000000e+000   0.0000000e+000                1   4.6140796e-002 
  2.2420517e+001             2996             2996   1.0134380e-008   1.0134380e-008   1.1162660e-004   3.5803953e-005   7.3999214e-005   2.0255887e-004                1   0.0000000e+000   7.7476766e-005   0.0000000e+000   0.0000000e+000   0.0000000e+000   0.0000000e+000                1   5.0643282e-002                2   0.0000000e+000   1.5901644e-006   0.0000000e+000   0.0000000e+000   0.0000000e+000   0.0000000e+000                1   4.6269522e-002 
  2.2522046e+001             2969             2969   1.0068790e-008   1.0068790e-008   1.1498500e-004   3.5910867e-005   7.5103654e-005   2.0294679e-004                1   0.0000000e+000   7.7476766e-005   0.0000000e+000   0.0000000e+000   0.0000000e+000   0.0000000e+000                1   5.0516645e-002                2   0.0000000e+000   1.5901644e-006   0.0000000e+000   0.0000000e+000   0.0000000e+000   0.0000000e+000                1   4.6347209e-002 
  2.2623632e+001             2936             2936   1.0037246e-008   1.0037246e-008   1.1693277e-004   3.6566955e-005   7.4753936e-005   2.0328573e-004                1   0.0000000e+000   7.7476766e-005   0.0000000e+000   0.0000000e+000   0.0000000e+000   0.0000000e+000                1   5.0599961e-002                2   0.0000000e+000   1.5901644e-006   0.0000000e+000   0.0000000e+000   0.0000000e+000   0.0000000e+000                1   4.6373375e-002 
  2.2725247e+001             2913             2913   9.9843586e-009   9.9843586e-009   1.2186145e-004   3.6062036e-005   7.5201991e-005   2.0287280e-004                1   0.0000000e+000   7.7476766e-005   0.0000000e+000   0.0000000e+000   0.0000000e+000   0.0000000e+000                1   5.0735860e-002                2   0.0000000e+000   1.5901644e-006   0.0000000e+000   0.0000000e+000   0.0000000e+000   0.0000000e+000                1   4.6399008e-002 
  2.2826897e+001             2895             2895   9.9637281e-009   9.9637281e-009   1.2033937e-004   3.5956518e-005   7.5141293e-005   2.0295830e-004                1   0.0000000e+000   7.7476766e-005   0.0000000e+000   0.0000000e+000   0.0000000e+000   0.0000000e+000                1   5.0818848e-002                2   0.0000000e+000   1.5901644e-006   0.0000000e+000   0.0000000e+000   0.0000000e+000   0.0000000e+000                1   4.6527514e-002 
  2.2928587e+001             2862             2862   9.9340022e-009   9.9340022e-009   1.2138425e-004   3.6738538e-005   7.4956587e-005   2.0266080e-004                1   0.0000000e+000   7.7476766e-005   0.0000000e+000   0.0000000e+000   0.0000000e+000   0.0000000e+000                1   5.0901632e-002                2   0.0000000e+000   1.5901644e-006   0.0000000e+000   0.0000000e+000   0.0000000e+000   0.0000000e+000                1   4.6552395e-002 
  2.3030343e+001             2846             2846   9.8767103e-009   9.8767103e-009   1.1879010e-004   3.6479865e-005   7.4687949e-005   2.0329077e-004                1   0.0000000e+000   7.7476766e-005   0.0000000e+000   0.0000000e+000   0.0000000e+000   0.0000000e+000                1   5.0983585e-002                2   0.0000000e+000   1.5901644e-006   0.0000000e+000   0.0000000e+000   0.0000000e+000   0.0000000e+000                1   4.6628776e-002 
  2.3121942e+001             2825             2825   9.8524517e-009   9.8524517e-009   1.1756148e-004   3.6234126e-005   7.4395979e-005   2.0284319e-004                1   0.0000000e+000   7.7476766e-005   0.0000000e+000   0.0000000e+000   0.0000000e+000   0.0000000e+000                1   5.1087201e-002                2   0.0000000e+000   1.5901644e-006   0.0000000e+000   0.0000000e+000   0.0000000e+000   0.0000000e+000                1   4.6692090e-002 
  2.3213541e+001             2806             2806   9.8267498e-009   9.8267498e-009   1.1732916e-004   3.6204655e-005   7.4351834e-005   2.0274966e-004                1   0.0000000e+000   7.7476766e-005   0.0000000e+000   0.0000000e+000   0.0000000e+000   0.0000000e+000                1   5.1137083e-002                2   0.0000000e+000   1.5901644e-006   0.0000000e+000   0.0000000e+000   0.0000000e+000   0.0000000e+000                1   4.6755151e-002 
  2.3315446e+001             2787             2787   9.8044431e-009   9.8044431e-009   1.1433991e-004   3.6079417e-005   7.5136737e-005   2.0253800e-004                1   0.0000000e+000   7.7476766e-005   0.0000000e+000   0.0000000e+000   0.0000000e+000   0.0000000e+000                1   5.1254794e-002                2   0.0000000e+000   1.5901644e-006   0.0000000e+000   0.0000000e+000   0.0000000e+000   0.0000000e+000                1   4.6830900e-002 
  2.3417380e+001             2773             2773   9.7843102e-009   9.7843102e-009   1.1131543e-004   3.6361927e-005   7.4476802e-005   2.0276589e-004                1   0.0000000e+000   7.7476766e-005   0.0000000e+000   0.0000000e+000   0.0000000e+000   0.0000000e+000                1   5.1318416e-002                2   0.0000000e+000   1.5901644e-006   0.0000000e+000   0.0000000e+000   0.0000000e+000   0.0000000e+000                1   4.6906399e-002 
  2.3519356e+001             2758             2758   9.6986661e-009   9.6986661e-009   1.2001691e-004   3.6526465e-005   7.4673426e-005   2.0307051e-004                1   0.0000000e+000   7.7476766e-005   0.0000000e+000   0.0000000e+000   0.0000000e+000   0.0000000e+000                1   5.1432845e-002                2   0.0000000e+000   1.5901644e-006   0.0000000e+000   0.0000000e+000   0.0000000e+000   0.0000000e+000                1   4.7034337e-002 
  2.3621379e+001             2735             2735   9.6735529e-009   9.6735529e-009   1.1032031e-004   3.6176954e-005   7.5206191e-005   2.0344511e-004                1   0.0000000e+000   7.7476766e-005   0.0000000e+000   0.0000000e+000   0.0000000e+000   0.0000000e+000                1   5.1492338e-002                2   0.0000000e+000   1.5901644e-006   0.0000000e+000   0.0000000e+000   0.0000000e+000   0.0000000e+000                1   4.7109488e-002 
  2.3723444e+001             2713             2713   9.6093091e-009   9.6093091e-009   1.0463546e-004   3.6230060e-005   7.4353863e-005   2.0267300e-004                1   0.0000000e+000   7.7476766e-005   0.0000000e+000   0.0000000e+000   0.0000000e+000   0.0000000e+000                1   5.1071296e-002                2   0.0000000e+000   1.5901644e-006   0.0000000e+000   0.0000000e+000   0.0000000e+000   0.0000000e+000                1   4.7184355e-002 
  2.3825578e+001             2695             2695   9.5491572e-009   9.5491572e-009   1.2166042e-004   3.6903831e-005   7.4987938e-005   2.0317347e-004                1   0.0000000e+000   7.7476766e-005   0.0000000e+000   0.0000000e+000   0.0000000e+000   0.0000000e+000                1   5.1231951e-002                2   0.0000000e+000   1.5901644e-006   0.0000000e+000   0.0000000e+000   0.0000000e+000   0.0000000e+000                1   4.7312069e-002 
  2.3927763e+001             2675             2675   9.5244105e-009   9.5244105e-009   1.1934072e-004   3.6426581e-005   7.5223844e-005   2.0307846e-004                1   0.0000000e+000   7.7476766e-005   0.0000000e+000   0.0000000e+000   0.0000000e+000   0.0000000e+000                1   5.1338139e-002                2   0.0000000e+000   1.5901644e-006   0.0000000e+000   0.0000000e+000   0.0000000e+000   0.0000000e+000                1   4.7386549e-002 
  2.4030005e+001             2659             2659   9.5010683e-009   9.5010683e-009   1.1170376e-004   3.7041352e-005   7.5204984e-005   2.0326517e-004                1   0.0000000e+000   7.7476766e-005   0.0000000e+000   0.0000000e+000   0.0000000e+000   0.0000000e+000                1   5.1495978e-002                2   0.0000000e+000   1.5901644e-006   0.0000000e+000   0.0000000e+000   0.0000000e+000   0.0000000e+000                1   4.7460958e-002 
  2.4132289e+001             2634             2634   9.4388771e-009   9.4388771e-009   1.2426695e-004   3.7097976e-005   7.4440802e-005   2.0259459e-004                1   0.0000000e+000   7.7476766e-005   0.0000000e+000   0.0000000e+000   0.0000000e+000   0.0000000e+000                1   5.1706203e-002                2   0.0000000e+000   1.5901644e-006   0.0000000e+000   0.0000000e+000   0.0000000e+000   0.0000000e+000                1   4.7535334e-002 
  2.4234624e+001             2608             2608   9.4105477e-009   9.4105477e-009   1.2587216e-004   3.6709268e-005   7.4835872e-005   2.0277181e-004                1   0.0000000e+000   7.7476766e-005   0.0000000e+000   0.0000000e+000   0.0000000e+000   0.0000000e+000                1   5.1861692e-002                2   0.0000000e+000   1.5901644e-006   0.0000000e+000   0.0000000e+000   0.0000000e+000   0.0000000e+000                1   4.7555829e-002 
  2.4336999e+001             2591             2591   9.3584926e-009   9.3584926e-009   1.2554202e-004   3.7532327e-005   7.5657255e-005   2.0274035e-004                1   0.0000000e+000   7.7476766e-005   0.0000000e+000   0.0000000e+000   0.0000000e+000   0.0000000e+000                1   5.2070340e-002                2   0.0000000e+000   1.5901644e-006   0.0000000e+000   0.0000000e+000   0.0000000e+000   0.0000000e+000                1   4.7629560e-002 
  2.4439412e+001             2573             2573   9.3377443e-009   9.3377443e-009   1.2532383e-004   3.7052344e-005   7.5649810e-005   2.0279441e-004                1   0.0000000e+000   7.7476766e-005   0.0000000e+000   0.0000000e+000   0.0000000e+000   0.0000000e+000                1   5.2278122e-002                2   0.0000000e+000   1.5901644e-006   0.0000000e+000   0.0000000e+000   0.0000000e+000   0.0000000e+000                1   4.7703108e-002 
  2.4541849e+001             2547             2547   9.3142155e-009   9.3142155e-009   1.2679022e-004   3.7355949e-005   7.5180042e-005   2.0302548e-004                1   0.0000000e+000   7.7476766e-005   0.0000000e+000   0.0000000e+000   0.0000000e+000   0.0000000e+000                1   5.2430691e-002                2   0.0000000e+000   1.5901644e-006   0.0000000e+000   0.0000000e+000   0.0000000e+000   0.0000000e+000                1   4.7830604e-002 
  2.4644328e+001             2525             2525   9.2874044e-009   9.2874044e-009   1.2649277e-004   3.6938696e-005   7.4778369e-005   2.0267646e-004                1   0.0000000e+000   7.7476766e-005   0.0000000e+000   0.0000000e+000   0.0000000e+000   0.0000000e+000                1   5.2636894e-002                2   0.0000000e+000   1.5901644e-006   0.0000000e+000   0.0000000e+000   0.0000000e+000   0.0000000e+000                1   4.7903881e-002 
  2.4746821e+001             2499             2499   9.2618865e-009   9.2618865e-009   1.2697665e-004   3.7042114e-005   7.4875727e-005   2.0275334e-004                1   0.0000000e+000   7.7476766e-005   0.0000000e+000   0.0000000e+000   0.0000000e+000   0.0000000e+000                1   5.2787733e-002                2   0.0000000e+000   1.5901644e-006   0.0000000e+000   0.0000000e+000   0.0000000e+000   0.0000000e+000                1   4.7976805e-002 
  2.4849356e+001             2481             2481   9.2398054e-009   9.2398054e-009   1.2713738e-004   3.7124092e-005   7.4992161e-005   2.0298623e-004                1   0.0000000e+000   7.7476766e-005   0.0000000e+000   0.0000000e+000   0.0000000e+000   0.0000000e+000                1   5.2992656e-002                2   0.0000000e+000   1.5901644e-006   0.0000000e+000   0.0000000e+000   0.0000000e+000   0.0000000e+000                1   4.8103973e-002 
  2.4900645e+001             2468             2468   9.2250091e-009   9.2250091e-009   1.2771851e-004   3.7591535e-005   7.5434740e-005   2.0334477e-004                1   0.0000000e+000   7.7476766e-005   0.0000000e+000   0.0000000e+000   0.0000000e+000   0.0000000e+000                1   5.3067395e-002                2   0.0000000e+000   1.5901644e-006   0.0000000e+000   0.0000000e+000   0.0000000e+000   0.0000000e+000                1   4.8112948e-002 
  2.5003281e+001             2448             2448   9.1748244e-009   9.1748244e-009   1.2864962e-004   3.7735149e-005   7.5355907e-005   2.0280582e-004                1   0.0000000e+000   7.7476766e-005   0.0000000e+000   0.0000000e+000   0.0000000e+000   0.0000000e+000                1   5.3270965e-002                2   0.0000000e+000   1.5901644e-006   0.0000000e+000   0.0000000e+000   0.0000000e+000   0.0000000e+000                1   4.8185239e-002 
  2.5105940e+001             2434             2434   9.1574480e-009   9.1574480e-009   1.2845028e-004   3.7578789e-005   7.5151432e-005   2.0320514e-004                1   0.0000000e+000   7.7476766e-005   0.0000000e+000   0.0000000e+000   0.0000000e+000   0.0000000e+000                1   5.3473311e-002                2   0.0000000e+000   1.5901644e-006   0.0000000e+000   0.0000000e+000   0.0000000e+000   0.0000000e+000                1   4.8257215e-002 
  2.5208659e+001             2418             2418   9.1353879e-009   9.1353879e-009   1.2795819e-004   3.7841702e-005   7.4685852e-005   2.0287279e-004                1   0.0000000e+000   7.7476766e-005   0.0000000e+000   0.0000000e+000   0.0000000e+000   0.0000000e+000                1   5.3618378e-002                2   0.0000000e+000   1.5901644e-006   0.0000000e+000   0.0000000e+000   0.0000000e+000   0.0000000e+000                1   4.8328998e-002 
  2.5311440e+001             2405             2405   9.1167466e-009   9.1167466e-009   1.2843215e-004   3.7664204e-005   7.4411902e-005   2.0302884e-004                1   0.0000000e+000   7.7476766e-005   0.0000000e+000   0.0000000e+000   0.0000000e+000   0.0000000e+000                1   5.3706700e-002                2   0.0000000e+000   1.5901644e-006   0.0000000e+000   0.0000000e+000   0.0000000e+000   0.0000000e+000                1   4.8400584e-002 
  2.5414279e+001             2382             2382   9.0911105e-009   9.0911105e-009   1.2858031e-004   3.7814201e-005   7.4629560e-005   2.0271633e-004                1   0.0000000e+000   7.7476766e-005   0.0000000e+000   0.0000000e+000   0.0000000e+000   0.0000000e+000                1   5.3793699e-002                2   0.0000000e+000   1.5901644e-006   0.0000000e+000   0.0000000e+000   0.0000000e+000   0.0000000e+000                1   4.8527283e-002 
  2.5517169e+001             2373             2373   9.0761582e-009   9.0761582e-009   1.2719571e-004   3.7502755e-005   7.4971524e-005   2.0267121e-004                1   0.0000000e+000   7.7476766e-005   0.0000000e+000   0.0000000e+000   0.0000000e+000   0.0000000e+000                1   5.3878316e-002                2   0.0000000e+000   1.5901644e-006   0.0000000e+000   0.0000000e+000   0.0000000e+000   0.0000000e+000                1   4.8598537e-002 
  2.5620122e+001             2361             2361   9.0558672e-009   9.0558672e-009   1.2725608e-004   3.7617493e-005   7.4581768e-005   2.0318664e-004                1   0.0000000e+000   7.7476766e-005   0.0000000e+000   0.0000000e+000   0.0000000e+000   0.0000000e+000                1   5.3960780e-002                2   0.0000000e+000   1.5901644e-006   0.0000000e+000   0.0000000e+000   0.0000000e+000   0.0000000e+000                1   4.8669535e-002 
  2.5723148e+001             2345             2345   9.0340414e-009   9.0340414e-009   1.2655292e-004   3.7874386e-005   7.4858620e-005   2.0276243e-004                1   0.0000000e+000   7.7476766e-005   0.0000000e+000   0.0000000e+000   0.0000000e+000   0.0000000e+000                1   5.4041814e-002                2   0.0000000e+000   1.5901644e-006   0.0000000e+000   0.0000000e+000   0.0000000e+000   0.0000000e+000                1   4.8684275e-002 
  2.5826231e+001             2323             2323   9.0120490e-009   9.0120490e-009   1.2666339e-004   3.7660455e-005   7.4635484e-005   2.0327777e-004                1   0.0000000e+000   7.7476766e-005   0.0000000e+000   0.0000000e+000   0.0000000e+000   0.0000000e+000                1   5.4121620e-002                2   0.0000000e+000   1.5901644e-006   0.0000000e+000   0.0000000e+000   0.0000000e+000   0.0000000e+000                1   4.8754040e-002 
  2.5929385e+001             2318             2318   8.9937092e-009   8.9937092e-009   1.2507919e-004   3.7710937e-005   7.4634903e-005   2.0309953e-004                1   0.0000000e+000   7.7476766e-005   0.0000000e+000   0.0000000e+000   0.0000000e+000   0.0000000e+000                1   5.4199771e-002                2   0.0000000e+000   1.5901644e-006   0.0000000e+000   0.0000000e+000   0.0000000e+000   0.0000000e+000                1   4.8823558e-002 
  2.6032631e+001             2300             2300   8.9431713e-009   8.9431713e-009   1.2564644e-004   3.8119639e-005   7.5059601e-005   2.0281030e-004                1   0.0000000e+000   7.7476766e-005   0.0000000e+000   0.0000000e+000   0.0000000e+000   0.0000000e+000                1   5.4219915e-002                2   0.0000000e+000   1.5901644e-006   0.0000000e+000   0.0000000e+000   0.0000000e+000   0.0000000e+000                1   4.8892954e-002 
  2.6135949e+001             2287             2287   8.9241480e-009   8.9241480e-009   1.2559670e-004   3.8003063e-005   7.4960990e-005   2.0277382e-004                1   0.0000000e+000   7.7476766e-005   0.0000000e+000   0.0000000e+000   0.0000000e+000   0.0000000e+000                1   5.4295289e-002                2   0.0000000e+000   1.5901644e-006   0.0000000e+000   0.0000000e+000   0.0000000e+000   0.0000000e+000                1   4.8962109e-002 
  2.6239345e+001             2269             2269   8.9061637e-009   8.9061637e-009   1.2440517e-004   3.7707708e-005   7.5021146e-005   2.0295293e-004                1   0.0000000e+000   7.7476766e-005   0.0000000e+000   0.0000000e+000   0.0000000e+000   0.0000000e+000                1   5.4369487e-002                2   0.0000000e+000   1.5901644e-006   0.0000000e+000   0.0000000e+000   0.0000000e+000   0.0000000e+000                1   4.9087286e-002 
  2.6342843e+001             2257             2257   8.8887250e-009   8.8887250e-009   1.2328893e-004   3.7390024e-005   7.4717055e-005   2.0269544e-004                1   0.0000000e+000   7.7476766e-005   0.0000000e+000   0.0000000e+000   0.0000000e+000   0.0000000e+000                1   5.4442785e-002                2   0.0000000e+000   1.5901644e-006   0.0000000e+000   0.0000000e+000   0.0000000e+000   0.0000000e+000                1   4.9099112e-002 
  2.6446579e+001             2244             2244   8.8699336e-009   8.8699336e-009   1.2346343e-004   3.7214831e-005   7.4549207e-005   2.0255278e-004                1   0.0000000e+000   7.7476766e-005   0.0000000e+000   0.0000000e+000   0.0000000e+000   0.0000000e+000                1   5.4515540e-002                2   0.0000000e+000   1.5901644e-006   0.0000000e+000   0.0000000e+000   0.0000000e+000   0.0000000e+000                1   4.9224182e-002 
  2.6550368e+001             2232             2232   8.8534428e-009   8.8534428e-009   1.2481214e-004   3.7188033e-005   7.4475452e-005   2.0320583e-004                1   0.0000000e+000   7.7476766e-005   0.0000000e+000   0.0000000e+000   0.0000000e+000   0.0000000e+000                1   5.4586983e-002                2   0.0000000e+000   1.5901644e-006   0.0000000e+000   0.0000000e+000   0.0000000e+000   0.0000000e+000                1   4.9292190e-002 
  2.6602290e+001             2224             2224   8.8430631e-009   8.8430631e-009   1.2436379e-004   3.7118435e-005   7.4400965e-005   2.0311446e-004                1   0.0000000e+000   7.7476766e-005   0.0000000e+000   0.0000000e+000   0.0000000e+000   0.0000000e+000                1   5.4651012e-002                2   0.0000000e+000   1.5901644e-006   0.0000000e+000   0.0000000e+000   0.0000000e+000   0.0000000e+000                1   4.9297514e-002 
  2.6706190e+001             2208             2208   8.8217374e-009   8.8217374e-009   1.2372142e-004   3.7607473e-005   7.4907063e-005   2.0279137e-004                1   0.0000000e+000   7.7476766e-005   0.0000000e+000   0.0000000e+000   0.0000000e+000   0.0000000e+000                1   5.4721260e-002                2   0.0000000e+000   1.5901644e-006   0.0000000e+000   0.0000000e+000   0.0000000e+000   0.0000000e+000                1   4.9421833e-002 
  2.6810199e+001             2195             2195   8.8007677e-009   8.8007677e-009   1.2337741e-004   3.7726316e-005   7.4116385e-005   2.0281297e-004                1   0.0000000e+000   7.7476766e-005   0.0000000e+000   0.0000000e+000   0.0000000e+000   0.0000000e+000                1   5.4790106e-002                2   0.0000000e+000   1.5901644e-006   0.0000000e+000   0.0000000e+000   0.0000000e+000   0.0000000e+000                1   4.9431193e-002 
  2.6914394e+001             2177             2177   8.7784832e-009   8.7784832e-009   1.2340458e-004   3.7800039e-005   7.4151978e-005   2.0271371e-004                1   0.0000000e+000   7.7476766e-005   0.0000000e+000   0.0000000e+000   0.0000000e+000   0.0000000e+000                1   5.4857303e-002                2   0.0000000e+000   1.5901644e-006   0.0000000e+000   0.0000000e+000   0.0000000e+000   0.0000000e+000                1   4.9554380e-002 
  2.7018685e+001             2159             2159   8.7558669e-009   8.7558669e-009   1.2238282e-004   3.7700247e-005   7.4620901e-005   2.0339294e-004                1   0.0000000e+000   7.7476766e-005   0.0000000e+000   0.0000000e+000   0.0000000e+000   0.0000000e+000                1   5.4922328e-002                2   0.0000000e+000   1.5901644e-006   0.0000000e+000   0.0000000e+000   0.0000000e+000   0.0000000e+000                1   4.9619342e-002 
  2.7122960e+001             2143             2143   8.7305832e-009   8.7305832e-009   1.2014114e-004   3.7251572e-005   7.6804651e-005   2.0265536e-004                1   0.0000000e+000   7.7476766e-005   0.0000000e+000   0.0000000e+000   0.0000000e+000   0.0000000e+000                1   5.4985050e-002                2   0.0000000e+000   1.5901644e-006   0.0000000e+000   0.0000000e+000   0.0000000e+000   0.0000000e+000                1   4.9683575e-002 
  2.7227220e+001             2120             2120   8.7065515e-009   8.7065515e-009   1.1508318e-004   3.7149062e-005   7.6700990e-005   2.0254803e-004                1   0.0000000e+000   7.7476766e-005   0.0000000e+000   0.0000000e+000   0.0000000e+000   0.0000000e+000                1   5.5045282e-002                2   0.0000000e+000   1.5901644e-006   0.0000000e+000   0.0000000e+000   0.0000000e+000   0.0000000e+000                1   4.9750881e-002 
  2.7331468e+001             2105             2105   8.6514843e-009   8.6514843e-009   1.2269510e-004   3.7402932e-005   7.6084499e-005   2.0292406e-004                1   0.0000000e+000   7.7476766e-005   0.0000000e+000   0.0000000e+000   0.0000000e+000   0.0000000e+000                1   5.5101980e-002                2   0.0000000e+000   1.5901644e-006   0.0000000e+000   0.0000000e+000   0.0000000e+000   0.0000000e+000                1   4.9816323e-002 
  2.7435695e+001             2101             2101   8.6388737e-009   8.6388737e-009   1.2232281e-004   3.7539345e-005   7.6254786e-005   2.0320542e-004                1   0.0000000e+000   7.7476766e-005   0.0000000e+000   0.0000000e+000   0.0000000e+000   0.0000000e+000                1   5.5154902e-002                2   0.0000000e+000   1.5901644e-006   0.0000000e+000   0.0000000e+000   0.0000000e+000   0.0000000e+000                1   4.9879712e-002 
  2.7539912e+001             2087             2087   8.6177045e-009   8.6177045e-009   1.2109724e-004   3.7098900e-005   7.6693304e-005   2.0267550e-004                1   0.0000000e+000   7.7476766e-005   0.0000000e+000   0.0000000e+000   0.0000000e+000   0.0000000e+000                1   5.5263411e-002                2   0.0000000e+000   1.5901644e-006   0.0000000e+000   0.0000000e+000   0.0000000e+000   0.0000000e+000                1   4.9941788e-002 
  2.7644120e+001             2068             2068   8.5940622e-009   8.5940622e-009   1.2162466e-004   3.7114154e-005   7.6707518e-005   2.0268640e-004                1   0.0000000e+000   7.7476766e-005   0.0000000e+000   0.0000000e+000   0.0000000e+000   0.0000000e+000                1   5.5369751e-002                2   0.0000000e+000   1.5901644e-006   0.0000000e+000   0.0000000e+000   0.0000000e+000   0.0000000e+000                1   5.0061123e-002 
  2.7748326e+001             2051             2051   8.5727786e-009   8.5727786e-009   1.2184986e-004   3.7483126e-005   7.6159595e-005   2.0298243e-004                1   0.0000000e+000   7.7476766e-005   0.0000000e+000   0.0000000e+000   0.0000000e+000   0.0000000e+000                1   5.5532648e-002                2   0.0000000e+000   1.5901644e-006   0.0000000e+000   0.0000000e+000   0.0000000e+000   0.0000000e+000                1   5.0061702e-002 
  2.7800428e+001             2043             2043   8.5612255e-009   8.5612255e-009   1.2198037e-004   3.7410621e-005   7.6130474e-005   2.0309557e-004                1   0.0000000e+000   7.7476766e-005   0.0000000e+000   0.0000000e+000   0.0000000e+000   0.0000000e+000                1   5.5584024e-002                2   0.0000000e+000   1.5901644e-006   0.0000000e+000   0.0000000e+000   0.0000000e+000   0.0000000e+000                1   5.0111799e-002 
  2.7904633e+001             2036             2036   8.5476633e-009   8.5476633e-009   1.1798383e-004   3.7294843e-005   7.5979247e-005   2.0282811e-004                1   0.0000000e+000   7.7476766e-005   0.0000000e+000   0.0000000e+000   0.0000000e+000   0.0000000e+000                1   5.5744152e-002                2   0.0000000e+000   1.5901644e-006   0.0000000e+000   0.0000000e+000   0.0000000e+000   0.0000000e+000                1   5.0168176e-002 
  2.8008846e+001             2023             2023   8.5270646e-009   8.5270646e-009   1.1582678e-004   3.7149944e-005   7.5836806e-005   2.0269372e-004                1   0.0000000e+000   7.7476766e-005   0.0000000e+000   0.0000000e+000   0.0000000e+000   0.0000000e+000                1   5.5902558e-002                2   0.0000000e+000   1.5901644e-006   0.0000000e+000   0.0000000e+000   0.0000000e+000   0.0000000e+000                1   5.0222355e-002 
  2.8113062e+001             2007             2007   8.4670183e-009   8.4670183e-009   1.1568101e-004   3.7392452e-005   7.6098961e-005   2.0302030e-004                1   0.0000000e+000   7.7476766e-005   0.0000000e+000   0.0000000e+000   0.0000000e+000   0.0000000e+000                1   5.5528006e-002                2   0.0000000e+000   1.5901644e-006   0.0000000e+000   0.0000000e+000   0.0000000e+000   0.0000000e+000                1   5.0333712e-002 
  2.8217295e+001             1994             1994   8.4466297e-009   8.4466297e-009   1.1563477e-004   3.7533776e-005   7.6196677e-005   2.0297503e-004                1   0.0000000e+000   7.7476766e-005   0.0000000e+000   0.0000000e+000   0.0000000e+000   0.0000000e+000                1   5.5624068e-002                2   0.0000000e+000   1.5901644e-006   0.0000000e+000   0.0000000e+000   0.0000000e+000   0.0000000e+000                1   5.0383282e-002 
  2.8321554e+001             1975             1975   8.4190089e-009   8.4190089e-009   1.0661563e-004   3.7313720e-005   7.5917740e-005   2.0340078e-004                1   0.0000000e+000   7.7476766e-005   0.0000000e+000   0.0000000e+000   0.0000000e+000   0.0000000e+000                1   5.5659608e-002                2   0.0000000e+000   1.5901644e-006   0.0000000e+000   0.0000000e+000   0.0000000e+000   0.0000000e+000                1   5.0430371e-002 
  2.8425831e+001             1966             1966   8.3684282e-009   8.3684282e-009   1.1853541e-004   3.7359021e-005   7.5960630e-005   2.0343571e-004                1   0.0000000e+000   7.7476766e-005   0.0000000e+000   0.0000000e+000   0.0000000e+000   0.0000000e+000                1   5.5694027e-002                2   0.0000000e+000   1.5901644e-006   0.0000000e+000   0.0000000e+000   0.0000000e+000   0.0000000e+000                1   5.0475088e-002 
  2.8530140e+001             1943             1943   8.3414167e-009   8.3414167e-009   1.1846009e-004   3.7876542e-005   7.6485613e-005   2.0308745e-004                1   0.0000000e+000   7.7476766e-005   0.0000000e+000   0.0000000e+000   0.0000000e+000   0.0000000e+000                1   5.5786838e-002                2   0.0000000e+000   1.5901644e-006   0.0000000e+000   0.0000000e+000   0.0000000e+000   0.0000000e+000                1   5.0576372e-002 
  2.8634492e+001             1928             1928   8.3216373e-009   8.3216373e-009   1.1772237e-004   3.7080669e-005   7.6582553e-005   2.0316814e-004                1   0.0000000e+000   7.7476766e-005   0.0000000e+000   0.0000000e+000   0.0000000e+000   0.0000000e+000                1   5.5819197e-002                2   0.0000000e+000   1.5901644e-006   0.0000000e+000   0.0000000e+000   0.0000000e+000   0.0000000e+000                1   5.0614954e-002 
  2.8738894e+001             1912             1912   8.3013628e-009   8.3013628e-009   1.1760579e-004   3.7530663e-005   7.6119343e-005   2.0265431e-004                1   0.0000000e+000   7.7476766e-005   0.0000000e+000   0.0000000e+000   0.0000000e+000   0.0000000e+000                1   5.5910369e-002                2   0.0000000e+000   1.5901644e-006   0.0000000e+000   0.0000000e+000   0.0000000e+000   0.0000000e+000                1   5.0711232e-002 
  2.8843359e+001             1896             1896   8.2800438e-009   8.2800438e-009   1.1761494e-004   3.6834346e-005   7.6310860e-005   2.0281514e-004                1   0.0000000e+000   7.7476766e-005   0.0000000e+000   0.0000000e+000   0.0000000e+000   0.0000000e+000                1   5.5941213e-002                2   0.0000000e+000   1.5901644e-006   0.0000000e+000   0.0000000e+000   0.0000000e+000   0.0000000e+000                1   5.0746670e-002 
  2.8947905e+001             1876             1876   8.2582431e-009   8.2582431e-009   1.1601084e-004   3.7143360e-005   7.6604511e-005   2.0305957e-004                1   0.0000000e+000   7.7476766e-005   0.0000000e+000   0.0000000e+000   0.0000000e+000   0.0000000e+000                1   5.5970719e-002                2   0.0000000e+000   1.5901644e-006   0.0000000e+000   0.0000000e+000   0.0000000e+000   0.0000000e+000                1   5.0839940e-002 
  2.9000206e+001             1867             1867   8.2467057e-009   8.2467057e-009   1.0133003e-004   3.7797175e-005   7.6372186e-005   2.0286234e-004                1   0.0000000e+000   7.7476766e-005   0.0000000e+000   0.0000000e+000   0.0000000e+000   0.0000000e+000                1   5.6014764e-002                2   0.0000000e+000   1.5901644e-006   0.0000000e+000   0.0000000e+000   0.0000000e+000   0.0000000e+000                1   5.0885721e-002 
  2.9104890e+001             1848             1848   8.1923927e-009   8.1923927e-009   1.2009927e-004   3.7282670e-005   7.5832906e-005   2.0313833e-004                1   0.0000000e+000   7.7476766e-005   0.0000000e+000   0.0000000e+000   0.0000000e+000   0.0000000e+000                1   5.6101354e-002                2   0.0000000e+000   1.5901644e-006   0.0000000e+000   0.0000000e+000   0.0000000e+000   0.0000000e+000                1   5.0915045e-002 
  2.9209690e+001             1840             1840   8.1767057e-009   8.1767057e-009   1.2033981e-004   3.7122972e-005   7.6570433e-005   2.0298161e-004                1   0.0000000e+000   7.7476766e-005   0.0000000e+000   0.0000000e+000   0.0000000e+000   0.0000000e+000                1   5.6126792e-002                2   0.0000000e+000   1.5901644e-006   0.0000000e+000   0.0000000e+000   0.0000000e+000   0.0000000e+000                1   5.1001284e-002 
  2.9314629e+001             1827             1827   8.1583098e-009   8.1583098e-009   1.2063477e-004   3.7497572e-005   7.6025748e-005   2.0325833e-004                1   0.0000000e+000   7.7476766e-005   0.0000000e+000   0.0000000e+000   0.0000000e+000   0.0000000e+000                1   5.6210247e-002                2   0.0000000e+000   1.5901644e-006   0.0000000e+000   0.0000000e+000   0.0000000e+000   0.0000000e+000                1   5.1083935e-002 
  2.9419708e+001             1814             1814   8.1423606e-009   8.1423606e-009   1.2065096e-004   3.7340412e-005   7.5870510e-005   2.0310944e-004                1   0.0000000e+000   7.7476766e-005   0.0000000e+000   0.0000000e+000   0.0000000e+000   0.0000000e+000                1   5.6231084e-002                2   0.0000000e+000   1.5901644e-006   0.0000000e+000   0.0000000e+000   0.0000000e+000   0.0000000e+000                1   5.1163423e-002 
  2.9524940e+001             1803             1803   8.0994894e-009   8.0994894e-009   1.2100257e-004   3.7176762e-005   7.6610032e-005   2.0297574e-004                1   0.0000000e+000   7.7476766e-005   0.0000000e+000   0.0000000e+000   0.0000000e+000   0.0000000e+000                1   5.6369956e-002                2   0.0000000e+000   1.5901644e-006   0.0000000e+000   0.0000000e+000   0.0000000e+000   0.0000000e+000                1   5.1238818e-002 
  2.9630336e+001             1785             1785   8.0768904e-009   8.0768904e-009   1.2066995e-004   3.7891287e-005   7.6436129e-005   2.0282736e-004                1   0.0000000e+000   7.7476766e-005   0.0000000e+000   0.0000000e+000   0.0000000e+000   0.0000000e+000                1   5.6513863e-002                2   0.0000000e+000   1.5901644e-006   0.0000000e+000   0.0000000e+000   0.0000000e+000   0.0000000e+000                1   5.1249985e-002 
  2.9735905e+001             1770             1770   8.0581785e-009   8.0581785e-009   1.2072401e-004   3.8111187e-005   7.6645799e-005   2.0300348e-004                1   0.0000000e+000   7.7476766e-005   0.0000000e+000   0.0000000e+000   0.0000000e+000   0.0000000e+000                1   5.6631049e-002                2   0.0000000e+000   1.5901644e-006   0.0000000e+000   0.0000000e+000   0.0000000e+000   0.0000000e+000                1   5.1318940e-002 
  2.9841650e+001             1758             1758   8.0409771e-009   8.0409771e-009   1.1782991e-004   3.7633370e-005   7.6101310e-005   2.0313497e-004                1   0.0000000e+000   7.7476766e-005   0.0000000e+000   0.0000000e+000   0.0000000e+000   0.0000000e+000                1   5.6804824e-002                2   0.0000000e+000   1.5901644e-006   0.0000000e+000   0.0000000e+000   0.0000000e+000   0.0000000e+000                1   5.1411099e-002 
  2.9947576e+001             1745             1745   8.0210346e-009   8.0210346e-009   1.1681634e-004   3.7522909e-005   7.5093604e-005   2.0301288e-004                1   0.0000000e+000   7.7476766e-005   0.0000000e+000   0.0000000e+000   0.0000000e+000   0.0000000e+000                1   5.6976122e-002                2   0.0000000e+000   1.5901644e-006   0.0000000e+000   0.0000000e+000   0.0000000e+000   0.0000000e+000                1   5.1454969e-002 
  3.0000615e+001             1741             1741   8.0122061e-009   8.0122061e-009   1.1405603e-004   3.7343139e-005   7.4996228e-005   2.0319603e-004                1   0.0000000e+000   7.7476766e-005   0.0000000e+000   0.0000000e+000   0.0000000e+000   0.0000000e+000                1   5.7030163e-002                2   0.0000000e+000   1.5901644e-006   0.0000000e+000   0.0000000e+000   0.0000000e+000   0.0000000e+000                1   5.1504035e-002 
  3.0101566e+001             1723             1723   7.9890852e-009   7.9890852e-009   1.1426282e-004   3.7353501e-005   7.4029842e-005   2.0284431e-004                1   0.0000000e+000   7.7476766e-005   0.0000000e+000   0.0000000e+000   0.0000000e+000   0.0000000e+000                1   5.7190847e-002                2   0.0000000e+000   1.5901644e-006   0.0000000e+000   0.0000000e+000   0.0000000e+000   0.0000000e+000                1   5.1597374e-002 
  3.0207970e+001             1709             1709   7.9667519e-009   7.9667519e-009   1.1409423e-004   3.8101088e-005   7.5717117e-005   2.0289512e-004                1   0.0000000e+000   7.7476766e-005   0.0000000e+000   0.0000000e+000   0.0000000e+000   0.0000000e+000                1   5.7353405e-002                2   0.0000000e+000   1.5901644e-006   0.0000000e+000   0.0000000e+000   0.0000000e+000   0.0000000e+000                1   5.1641154e-002 
  3.0314502e+001             1701             1701   7.9481810e-009   7.9481810e-009   1.1480396e-004   3.8228029e-005   7.5798870e-005   2.0282409e-004                1   0.0000000e+000   7.7476766e-005   0.0000000e+000   0.0000000e+000   0.0000000e+000   0.0000000e+000                1   5.7513524e-002                2   0.0000000e+000   1.5901644e-006   0.0000000e+000   0.0000000e+000   0.0000000e+000   0.0000000e+000                1   5.1684769e-002 
  3.0420802e+001             1686             1686   7.9249006e-009   7.9249006e-009   1.1576566e-004   3.8126901e-005   7.5701663e-005   2.0274014e-004                1   0.0000000e+000   7.7476766e-005   0.0000000e+000   0.0000000e+000   0.0000000e+000   0.0000000e+000                1   5.7609647e-002                2   0.0000000e+000   1.5901644e-006   0.0000000e+000   0.0000000e+000   0.0000000e+000   0.0000000e+000                1   5.1727884e-002 
  3.0526805e+001             1674             1674   7.9031822e-009   7.9031822e-009   1.1584037e-004   3.8008051e-005   7.6471917e-005   2.0259762e-004                1   0.0000000e+000   7.7476766e-005   0.0000000e+000   0.0000000e+000   0.0000000e+000   0.0000000e+000                1   5.7801264e-002                2   0.0000000e+000   1.5901644e-006   0.0000000e+000   0.0000000e+000   0.0000000e+000   0.0000000e+000                1   5.1825281e-002 
  3.0632468e+001             1656             1656   7.8574078e-009   7.8574078e-009   1.2073256e-004   3.7668878e-005   7.6187508e-005   2.0338857e-004                1   0.0000000e+000   7.7476766e-005   0.0000000e+000   0.0000000e+000   0.0000000e+000   0.0000000e+000                1   5.7932352e-002                2   0.0000000e+000   1.5901644e-006   0.0000000e+000   0.0000000e+000   0.0000000e+000   0.0000000e+000                1   5.1867339e-002 
  3.0737836e+001             1648             1648   7.8425174e-009   7.8425174e-009   1.2132077e-004   3.7776675e-005   7.6246204e-005   2.0328511e-004                1   0.0000000e+000   7.7476766e-005   0.0000000e+000   0.0000000e+000   0.0000000e+000   0.0000000e+000                1   5.8063331e-002                2   0.0000000e+000   1.5901644e-006   0.0000000e+000   0.0000000e+000   0.0000000e+000   0.0000000e+000                1   5.1908872e-002 
  3.0842932e+001             1627             1627   7.8204136e-009   7.8204136e-009   1.1547214e-004   3.8549543e-005   7.6129250e-005   2.0318445e-004                1   0.0000000e+000   7.7476766e-005   0.0000000e+000   0.0000000e+000   0.0000000e+000   0.0000000e+000                1   5.8194556e-002                2   0.0000000e+000   1.5901644e-006   0.0000000e+000   0.0000000e+000   0.0000000e+000   0.0000000e+000                1   5.2005056e-002 
  3.0947753e+001             1612             1612   7.7648696e-009   7.7648696e-009   1.2453700e-004   3.8422904e-005   7.6007638e-005   2.0307983e-004                1   0.0000000e+000   7.7476766e-005   0.0000000e+000   0.0000000e+000   0.0000000e+000   0.0000000e+000                1   5.8387601e-002                2   0.0000000e+000   1.5901644e-006   0.0000000e+000   0.0000000e+000   0.0000000e+000   0.0000000e+000                1   5.2045692e-002 
  3.1000066e+001             1606             1606   7.7566733e-009   7.7566733e-009   1.2468468e-004   3.8359247e-005   7.5946524e-005   2.0750200e-004                1   0.0000000e+000   7.7476766e-005   0.0000000e+000   0.0000000e+000   0.0000000e+000   0.0000000e+000                1   5.8453671e-002                2   0.0000000e+000   1.5901644e-006   0.0000000e+000   0.0000000e+000   0.0000000e+000   0.0000000e+000                1   5.2093477e-002 
  3.1104528e+001             1593             1593   7.7384508e-009   7.7384508e-009   1.2583368e-004   3.8556449e-005   7.6134609e-005   2.0765817e-004                1   0.0000000e+000   7.7476766e-005   0.0000000e+000   0.0000000e+000   0.0000000e+000   0.0000000e+000                1   5.8599504e-002                2   0.0000000e+000   1.5901644e-006   0.0000000e+000   0.0000000e+000   0.0000000e+000   0.0000000e+000                1   5.2133495e-002 
  3.1208735e+001             1580             1580   7.7215488e-009   7.7215488e-009   1.2636811e-004   3.8421418e-005   7.6004189e-005   2.0754389e-004                1   0.0000000e+000   7.7476766e-005   0.0000000e+000   0.0000000e+000   0.0000000e+000   0.0000000e+000                1   5.8750326e-002                2   0.0000000e+000   1.5901644e-006   0.0000000e+000   0.0000000e+000   0.0000000e+000   0.0000000e+000                1   5.2228686e-002 
  3.1312744e+001             1572             1572   7.7082375e-009   7.7082375e-009   1.2685344e-004   3.8271642e-005   7.5860077e-005   2.0741960e-004                1   0.0000000e+000   7.7476766e-005   0.0000000e+000   0.0000000e+000   0.0000000e+000   0.0000000e+000                1   5.8883926e-002                2   0.0000000e+000   1.5901644e-006   0.0000000e+000   0.0000000e+000   0.0000000e+000   0.0000000e+000                1   5.2323793e-002 
  3.1416567e+001             1563             1563   7.6945860e-009   7.6945860e-009   1.2728180e-004   3.8116802e-005   7.5711499e-005   2.0729294e-004                1   0.0000000e+000   7.7476766e-005   0.0000000e+000   0.0000000e+000   0.0000000e+000   0.0000000e+000                1   5.9017624e-002                2   0.0000000e+000   1.5901644e-006   0.0000000e+000   0.0000000e+000   0.0000000e+000   0.0000000e+000                1   5.2362945e-002 
  3.1520224e+001             1551             1551   7.6790907e-009   7.6790907e-009   1.2193140e-004   3.8415435e-005   7.6035771e-005   2.0770695e-004                1   0.0000000e+000   7.7476766e-005   0.0000000e+000   0.0000000e+000   0.0000000e+000   0.0000000e+000                1   5.9151405e-002                2   0.0000000e+000   1.5901644e-006   0.0000000e+000   0.0000000e+000   0.0000000e+000   0.0000000e+000                1   5.2457399e-002 
  3.1623801e+001             1527             1527   7.6534118e-009   7.6534118e-009   1.1845018e-004   3.8644037e-005   7.6243914e-005   2.0784348e-004                1   0.0000000e+000   7.7476766e-005   0.0000000e+000   0.0000000e+000   0.0000000e+000   0.0000000e+000                1   5.9285407e-002                2   0.0000000e+000   1.5901644e-006   0.0000000e+000   0.0000000e+000   0.0000000e+000   0.0000000e+000                1   5.2495705e-002 
  3.1726266e+001             1516             1516   7.5512501e-009   7.5512501e-009   1.3189371e-004   3.8781151e-005   7.6374509e-005   2.0795126e-004                1   0.0000000e+000   7.7476766e-005   0.0000000e+000   0.0000000e+000   0.0000000e+000   0.0000000e+000                1   5.9419333e-002                2   0.0000000e+000   1.5901644e-006   0.0000000e+000   0.0000000e+000   0.0000000e+000   0.0000000e+000                1   5.2532632e-002 
  3.1823919e+001             1501             1501   7.5349138e-009   7.5349138e-009   1.3182671e-004   3.8619529e-005   7.6216978e-005   2.0780805e-004                1   0.0000000e+000   7.7476766e-005   0.0000000e+000   0.0000000e+000   0.0000000e+000   0.0000000e+000                1   5.9552966e-002                2   0.0000000e+000   1.5901644e-006   0.0000000e+000   0.0000000e+000   0.0000000e+000   0.0000000e+000                1   5.2620963e-002 
  3.1927148e+001             1495             1495   7.5240847e-009   7.5240847e-009   1.3192455e-004   3.9173403e-005   7.5889811e-005   2.0753157e-004                1   0.0000000e+000   7.7476766e-005   0.0000000e+000   0.0000000e+000   0.0000000e+000   0.0000000e+000                1   5.9687422e-002                2   0.0000000e+000   1.5901644e-006   0.0000000e+000   0.0000000e+000   0.0000000e+000   0.0000000e+000                1   5.2657974e-002 
  3.2030278e+001             1484             1484   7.5118686e-009   7.5118686e-009   1.3240602e-004   3.8828230e-005   7.6181742e-005   2.0780840e-004                1   0.0000000e+000   7.7476766e-005   0.0000000e+000   0.0000000e+000   0.0000000e+000   0.0000000e+000                1   5.9821914e-002                2   0.0000000e+000   1.5901644e-006   0.0000000e+000   0.0000000e+000   0.0000000e+000   0.0000000e+000                1   5.2694517e-002 
  3.2133308e+001             1467             1467   7.4948104e-009   7.4948104e-009   1.3268020e-004   3.9150620e-005   7.6412346e-005   2.0771557e-004                1   0.0000000e+000   7.7476766e-005   0.0000000e+000   0.0000000e+000   0.0000000e+000   0.0000000e+000                1   5.9956442e-002                2   0.0000000e+000   1.5901644e-006   0.0000000e+000   0.0000000e+000   0.0000000e+000   0.0000000e+000                1   5.2786982e-002 
  3.2236270e+001             1466             1466   7.4862288e-009   7.4862288e-009   1.3089152e-004   3.9318349e-005   7.5874424e-005   2.0783294e-004                1   0.0000000e+000   7.7476766e-005   0.0000000e+000   0.0000000e+000   0.0000000e+000   0.0000000e+000                1   6.0091205e-002                2   0.0000000e+000   1.5901644e-006   0.0000000e+000   0.0000000e+000   0.0000000e+000   0.0000000e+000                1   5.2879103e-002 
  3.2339209e+001             1458             1458   7.4740820e-009   7.4740820e-009   1.3096450e-004   3.9198941e-005   7.5759644e-005   2.0773487e-004                1   0.0000000e+000   7.7476766e-005   0.0000000e+000   0.0000000e+000   0.0000000e+000   0.0000000e+000                1   6.0226366e-002                2   0.0000000e+000   1.5901644e-006   0.0000000e+000   0.0000000e+000   0.0000000e+000   0.0000000e+000                1   5.2914297e-002 
  3.2442134e+001             1451             1451   7.4641470e-009   7.4641470e-009   1.2336994e-004   3.8591917e-005   7.6070384e-005   2.0724502e-004                1   0.0000000e+000   7.7476766e-005   0.0000000e+000   0.0000000e+000   0.0000000e+000   0.0000000e+000                1   6.0361956e-002                2   0.0000000e+000   1.5901644e-006   0.0000000e+000   0.0000000e+000   0.0000000e+000   0.0000000e+000                1   5.3005663e-002 
  3.2544999e+001             1435             1435   7.4097300e-009   7.4097300e-009   1.3264625e-004   3.9045897e-005   8.5543440e-005   2.0736700e-004                1   0.0000000e+000   7.7476766e-005   0.0000000e+000   0.0000000e+000   0.0000000e+000   0.0000000e+000                1   6.0497809e-002                2   0.0000000e+000   1.5901644e-006   0.0000000e+000   0.0000000e+000   0.0000000e+000   0.0000000e+000                1   5.3096759e-002 
  3.2647831e+001             1426             1426   7.3963130e-009   7.3963130e-009   1.3271564e-004   3.9042997e-005   8.4855023e-005   2.0767024e-004                1   0.0000000e+000   7.7476766e-005   0.0000000e+000   0.0000000e+000   0.0000000e+000   0.0000000e+000                1   6.0633880e-002                2   0.0000000e+000   1.5901644e-006   0.0000000e+000   0.0000000e+000   0.0000000e+000   0.0000000e+000                1   5.3187641e-002 
  3.2745152e+001             1416             1416   7.3838176e-009   7.3838176e-009   1.3291944e-004   3.8776675e-005   8.5524662e-005   2.0726421e-004                1   0.0000000e+000   7.7476766e-005   0.0000000e+000   0.0000000e+000   0.0000000e+000   0.0000000e+000                1   6.0769342e-002                2   0.0000000e+000   1.5901644e-006   0.0000000e+000   0.0000000e+000   0.0000000e+000   0.0000000e+000                1   5.3216507e-002 
  3.2837605e+001             1399             1399   7.3674236e-009   7.3674236e-009   1.3321101e-004   3.9206732e-005   8.5004265e-005   2.0778063e-004                1   0.0000000e+000   7.7476766e-005   0.0000000e+000   0.0000000e+000   0.0000000e+000   0.0000000e+000                1   6.0842755e-002                2   0.0000000e+000   1.5901644e-006   0.0000000e+000   0.0000000e+000   0.0000000e+000   0.0000000e+000                1   5.3240709e-002 
  3.2940359e+001             1391             1391   7.3567607e-009   7.3567607e-009   1.3368401e-004   3.8930420e-005   8.5615387e-005   2.0816343e-004                1   0.0000000e+000   7.7476766e-005   0.0000000e+000   0.0000000e+000   0.0000000e+000   0.0000000e+000                1   6.0979418e-002                2   0.0000000e+000   1.5901644e-006   0.0000000e+000   0.0000000e+000   0.0000000e+000   0.0000000e+000                1   5.3330682e-002 
  3.3043067e+001             1382             1382   7.3449782e-009   7.3449782e-009   1.3395179e-004   3.9076146e-005   8.5557374e-005   2.0757060e-004                1   0.0000000e+000   7.7476766e-005   0.0000000e+000   0.0000000e+000   0.0000000e+000   0.0000000e+000                1   6.1116276e-002                2   0.0000000e+000   1.5901644e-006   0.0000000e+000   0.0000000e+000   0.0000000e+000   0.0000000e+000                1   5.3420355e-002 
  3.3145748e+001             1371             1371   7.3318512e-009   7.3318512e-009   1.3413925e-004   3.8992005e-005   8.5473861e-005   2.0748873e-004                1   0.0000000e+000   7.7476766e-005   0.0000000e+000   0.0000000e+000   0.0000000e+000   0.0000000e+000                1   6.1191724e-002                2   0.0000000e+000   1.5901644e-006   0.0000000e+000   0.0000000e+000   0.0000000e+000   0.0000000e+000                1   5.3452645e-002 
  3.3248407e+001             1370             1370   7.3234972e-009   7.3234972e-009   1.3410356e-004   3.8915992e-005   8.5398163e-005   2.0741386e-004                1   0.0000000e+000   7.7476766e-005   0.0000000e+000   0.0000000e+000   0.0000000e+000   0.0000000e+000                1   6.1267532e-002                2   0.0000000e+000   1.5901644e-006   0.0000000e+000   0.0000000e+000   0.0000000e+000   0.0000000e+000                1   5.3542243e-002 
  3.3351050e+001             1356             1356   7.3086855e-009   7.3086855e-009   1.3438174e-004   3.9388643e-005   8.4876011e-005   2.0778869e-004                1   0.0000000e+000   7.7476766e-005   0.0000000e+000   0.0000000e+000   0.0000000e+000   0.0000000e+000                1   6.1220257e-002                2   0.0000000e+000   1.5901644e-006   0.0000000e+000   0.0000000e+000   0.0000000e+000   0.0000000e+000                1   5.3631883e-002 
  3.3402358e+001             1352             1352   7.3025605e-009   7.3025605e-009   1.3397288e-004   3.9362673e-005   8.4849412e-005   2.0776039e-004                1   0.0000000e+000   7.7476766e-005   0.0000000e+000   0.0000000e+000   0.0000000e+000   0.0000000e+000                1   6.1227497e-002                2   0.0000000e+000   1.5901644e-006   0.0000000e+000   0.0000000e+000   0.0000000e+000   0.0000000e+000                1   5.3619116e-002 
  3.3505022e+001             1343             1343   7.2896540e-009   7.2896540e-009   1.3408216e-004   3.9310898e-005   8.5764245e-005   2.0770428e-004                1   0.0000000e+000   7.7476766e-005   0.0000000e+000   0.0000000e+000   0.0000000e+000   0.0000000e+000                1   6.1242106e-002                2   0.0000000e+000   1.5901644e-006   0.0000000e+000   0.0000000e+000   0.0000000e+000   0.0000000e+000                1   5.3707916e-002 
  3.3607731e+001             1336             1336   7.2798616e-009   7.2798616e-009   1.3413487e-004   3.9258472e-005   8.5711099e-005   2.0764924e-004                1   0.0000000e+000   7.7476766e-005   0.0000000e+000   0.0000000e+000   0.0000000e+000   0.0000000e+000                1   6.1257020e-002                2   0.0000000e+000   1.5901644e-006   0.0000000e+000   0.0000000e+000   0.0000000e+000   0.0000000e+000                1   5.3795839e-002 
  3.3739085e+001             1323             1323   7.2623648e-009   7.2623648e-009   1.3086734e-004   3.9321230e-005   8.5455013e-005   2.0788698e-004                1   0.0000000e+000   7.7476766e-005   0.0000000e+000   0.0000000e+000   0.0000000e+000   0.0000000e+000                1   6.1214451e-002                2   0.0000000e+000   1.5901644e-006   0.0000000e+000   0.0000000e+000   0.0000000e+000   0.0000000e+000                1   5.3907689e-002 
  3.3826831e+001             1317             1317   7.2522417e-009   7.2522417e-009   1.3086121e-004   3.9080050e-005   8.5415743e-005   2.0749247e-004                1   0.0000000e+000   7.7476766e-005   0.0000000e+000   0.0000000e+000   0.0000000e+000   0.0000000e+000                1   6.1227289e-002                2   0.0000000e+000   1.5901644e-006   0.0000000e+000   0.0000000e+000   0.0000000e+000   0.0000000e+000                1   5.3924005e-002 
  3.3914691e+001             1308             1308   7.2401135e-009   7.2401135e-009   1.3120941e-004   3.9233237e-005   8.5365041e-005   2.0779175e-004                1   0.0000000e+000   7.7476766e-005   0.0000000e+000   0.0000000e+000   0.0000000e+000   0.0000000e+000                1   6.1240283e-002                2   0.0000000e+000   1.5901644e-006   0.0000000e+000   0.0000000e+000   0.0000000e+000   0.0000000e+000                1   5.3998042e-002 
  3.4002655e+001             1305             1305   7.2328335e-009   7.2328335e-009   1.2830067e-004   3.9061203e-005   8.5342507e-005   2.0727594e-004                1   0.0000000e+000   7.7476766e-005   0.0000000e+000   0.0000000e+000   0.0000000e+000   0.0000000e+000                1   6.1253407e-002                2   0.0000000e+000   1.5901644e-006   0.0000000e+000   0.0000000e+000   0.0000000e+000   0.0000000e+000                1   5.4071895e-002 
  3.4134792e+001             1297             1297   7.2150333e-009   7.2150333e-009   1.2538595e-004   3.9866754e-005   8.4925931e-005   2.0789993e-004                1   0.0000000e+000   7.7476766e-005   0.0000000e+000   0.0000000e+000   0.0000000e+000   0.0000000e+000                1   6.1273483e-002                2   0.0000000e+000   1.5901644e-006   0.0000000e+000   0.0000000e+000   0.0000000e+000   0.0000000e+000                1   5.4182288e-002 
  3.4223005e+001             1291             1291   7.2032352e-009   7.2032352e-009   1.2369688e-004   3.9063013e-005   8.5097846e-005   2.0723108e-004                1   0.0000000e+000   7.7476766e-005   0.0000000e+000   0.0000000e+000   0.0000000e+000   0.0000000e+000                1   6.1225082e-002                2   0.0000000e+000   1.5901644e-006   0.0000000e+000   0.0000000e+000   0.0000000e+000   0.0000000e+000                1   5.4255551e-002 
  3.4311312e+001             1282             1282   7.1855432e-009   7.1855432e-009   1.1279733e-004   3.9320914e-005   8.5434532e-005   2.0777678e-004                1   0.0000000e+000   7.7476766e-005   0.0000000e+000   0.0000000e+000   0.0000000e+000   0.0000000e+000                1   6.1238570e-002                2   0.0000000e+000   1.5901644e-006   0.0000000e+000   0.0000000e+000   0.0000000e+000   0.0000000e+000                1   5.4328501e-002 
  3.4443944e+001             1277             1277   7.1488221e-009   7.1488221e-009   1.3549596e-004   3.9945322e-005   8.5080638e-005   2.0732212e-004                1   0.0000000e+000   7.7476766e-005   0.0000000e+000   0.0000000e+000   0.0000000e+000   0.0000000e+000                1   5.8724604e-002                2   0.0000000e+000   1.5901644e-006   0.0000000e+000   0.0000000e+000   0.0000000e+000   0.0000000e+000                1   5.4378878e-002 
  3.4531771e+001             1267             1267   7.1360998e-009   7.1360998e-009   1.3607248e-004   3.9800118e-005   8.5636293e-005   2.0724247e-004                1   0.0000000e+000   7.7476766e-005   0.0000000e+000   0.0000000e+000   0.0000000e+000   0.0000000e+000                1   5.8799582e-002                2   0.0000000e+000   1.5901644e-006   0.0000000e+000   0.0000000e+000   0.0000000e+000   0.0000000e+000                1   5.4450582e-002 
  3.4619018e+001             1260             1260   7.1270267e-009   7.1270267e-009   1.3621585e-004   3.9716315e-005   8.5552571e-005   2.0809440e-004                1   0.0000000e+000   7.7476766e-005   0.0000000e+000   0.0000000e+000   0.0000000e+000   0.0000000e+000                1   5.8812607e-002                2   0.0000000e+000   1.5901644e-006   0.0000000e+000   0.0000000e+000   0.0000000e+000   0.0000000e+000                1   5.4521533e-002 
  3.4706377e+001             1251             1251   7.1155026e-009   7.1155026e-009   1.3633757e-004   3.9910606e-005   8.4844160e-005   2.0747532e-004                1   0.0000000e+000   7.7476766e-005   0.0000000e+000   0.0000000e+000   0.0000000e+000   0.0000000e+000                1   5.8949122e-002                2   0.0000000e+000   1.5901644e-006   0.0000000e+000   0.0000000e+000   0.0000000e+000   0.0000000e+000                1   5.4592091e-002 
  3.4837601e+001             1240             1240   7.0997293e-009   7.0997293e-009   1.3672568e-004   3.9934830e-005   8.4897417e-005   2.0790827e-004                1   0.0000000e+000   7.7476766e-005   0.0000000e+000   0.0000000e+000   0.0000000e+000   0.0000000e+000                1   5.9092533e-002                2   0.0000000e+000   1.5901644e-006   0.0000000e+000   0.0000000e+000   0.0000000e+000   0.0000000e+000                1   5.4638185e-002 
  3.4925204e+001             1234             1234   7.0902321e-009   7.0902321e-009   1.3668204e-004   4.0455404e-005   8.5026046e-005   2.0759531e-004                1   0.0000000e+000   7.7476766e-005   0.0000000e+000   0.0000000e+000   0.0000000e+000   0.0000000e+000                1   5.9167612e-002                2   0.0000000e+000   1.5901644e-006   0.0000000e+000   0.0000000e+000   0.0000000e+000   0.0000000e+000                1   5.4766471e-002 
  3.5012896e+001             1227             1227   7.0803777e-009   7.0803777e-009   1.3680857e-004   4.0599610e-005   8.5335876e-005   2.0750030e-004                1   0.0000000e+000   7.7476766e-005   0.0000000e+000   0.0000000e+000   0.0000000e+000   0.0000000e+000                1   5.9242825e-002                2   0.0000000e+000   1.5901644e-006   0.0000000e+000   0.0000000e+000   0.0000000e+000   0.0000000e+000                1   5.4835438e-002 
  3.5100670e+001             1219             1219   7.0708192e-009   7.0708192e-009   1.3713302e-004   4.0562297e-005   8.5249724e-005   2.0728077e-004                1   0.0000000e+000   7.7476766e-005   0.0000000e+000   0.0000000e+000   0.0000000e+000   0.0000000e+000                1   5.9318177e-002                2   0.0000000e+000   1.5901644e-006   0.0000000e+000   0.0000000e+000   0.0000000e+000   0.0000000e+000                1   5.4903976e-002 
  3.5232479e+001             1211             1211   7.0577217e-009   7.0577217e-009   1.3720585e-004   4.0144444e-005   8.4884846e-005   2.0792095e-004                1   0.0000000e+000   7.7476766e-005   0.0000000e+000   0.0000000e+000   0.0000000e+000   0.0000000e+000                1   5.9462471e-002                2   0.0000000e+000   1.5901644e-006   0.0000000e+000   0.0000000e+000   0.0000000e+000   0.0000000e+000                1   5.4946894e-002 
  3.5320458e+001             1208             1208   7.0506107e-009   7.0506107e-009   1.3710876e-004   4.0557361e-005   8.5411697e-005   2.0789854e-004                1   0.0000000e+000   7.7476766e-005   0.0000000e+000   0.0000000e+000   0.0000000e+000   0.0000000e+000                1   5.9538217e-002                2   0.0000000e+000   1.5901644e-006   0.0000000e+000   0.0000000e+000   0.0000000e+000   0.0000000e+000                1   5.5014755e-002 
  3.5407909e+001             1204             1204   7.0419209e-009   7.0419209e-009   1.3486768e-004   4.0175524e-005   8.4852119e-005   2.0794070e-004                1   0.0000000e+000   7.7476766e-005   0.0000000e+000   0.0000000e+000   0.0000000e+000   0.0000000e+000                1   5.9613979e-002                2   0.0000000e+000   1.5901644e-006   0.0000000e+000   0.0000000e+000   0.0000000e+000   0.0000000e+000                1   5.5082068e-002 
  3.5513946e+001             1200             1200   7.0316618e-009   7.0316618e-009   1.2400080e-004   3.9649695e-005   8.5497654e-005   2.0745323e-004                1   0.0000000e+000   7.7476766e-005   0.0000000e+000   0.0000000e+000   0.0000000e+000   0.0000000e+000                1   5.9754694e-002                2   0.0000000e+000   1.5901644e-006   0.0000000e+000   0.0000000e+000   0.0000000e+000   0.0000000e+000                1   5.5163512e-002 
  3.5635720e+001             1192             1192   6.9830047e-009   6.9830047e-009   1.3796889e-004   4.0047987e-005   8.5631660e-005   2.0779590e-004                1   0.0000000e+000   7.7476766e-005   0.0000000e+000   0.0000000e+000   0.0000000e+000   0.0000000e+000                1   5.9836089e-002                2   0.0000000e+000   1.5901644e-006   0.0000000e+000   0.0000000e+000   0.0000000e+000   0.0000000e+000                1   5.5256530e-002 
  3.5714111e+001             1186             1186   6.9737300e-009   6.9737300e-009   1.3800958e-004   4.0915359e-005   8.5585750e-005   2.0774559e-004                1   0.0000000e+000   7.7476766e-005   0.0000000e+000   0.0000000e+000   0.0000000e+000   0.0000000e+000                1   5.9910723e-002                2   0.0000000e+000   1.5901644e-006   0.0000000e+000   0.0000000e+000   0.0000000e+000   0.0000000e+000                1   5.5316094e-002 
  3.5811664e+001             1181             1181   6.9647309e-009   6.9647309e-009   1.3793248e-004   4.0367424e-005   8.5300379e-005   2.0726126e-004                1   0.0000000e+000   7.7476766e-005   0.0000000e+000   0.0000000e+000   0.0000000e+000   0.0000000e+000                1   6.0050642e-002                2   0.0000000e+000   1.5901644e-006   0.0000000e+000   0.0000000e+000   0.0000000e+000   0.0000000e+000                1   5.5389920e-002 
  3.5933605e+001             1179             1179   6.9553079e-009   6.9553079e-009   1.3806453e-004   4.0172733e-005   8.5109206e-005   2.0799670e-004                1   0.0000000e+000   7.7476766e-005   0.0000000e+000   0.0000000e+000   0.0000000e+000   0.0000000e+000                1   6.0194982e-002                2   0.0000000e+000   1.5901644e-006   0.0000000e+000   0.0000000e+000   0.0000000e+000   0.0000000e+000                1   5.5481627e-002 
  3.6011996e+001             1174             1174   6.9473006e-009   6.9473006e-009   1.3822405e-004   4.0964123e-005   8.4985657e-005   2.0787911e-004                1   0.0000000e+000   7.7476766e-005   0.0000000e+000   0.0000000e+000   0.0000000e+000   0.0000000e+000                1   6.0270276e-002                2   0.0000000e+000   1.5901644e-006   0.0000000e+000   0.0000000e+000   0.0000000e+000   0.0000000e+000                1   5.5540154e-002 
  3.6134451e+001             1165             1165   6.9336737e-009   6.9336737e-009   1.3812109e-004   4.0772446e-005   8.4795737e-005   2.0769409e-004                1   0.0000000e+000   7.7476766e-005   0.0000000e+000   0.0000000e+000   0.0000000e+000   0.0000000e+000                1   6.0415420e-002                2   0.0000000e+000   1.5901644e-006   0.0000000e+000   0.0000000e+000   0.0000000e+000   0.0000000e+000                1   5.5630885e-002 
  3.6213171e+001             1162             1162   6.9270959e-009   6.9270959e-009   1.3839543e-004   4.0651830e-005   8.5593366e-005   2.0757754e-004                1   0.0000000e+000   7.7476766e-005   0.0000000e+000   0.0000000e+000   0.0000000e+000   0.0000000e+000                1   6.0491215e-002                2   0.0000000e+000   1.5901644e-006   0.0000000e+000   0.0000000e+000   0.0000000e+000   0.0000000e+000                1   5.5689051e-002 
  3.6326878e+001             1159             1159   6.9188520e-009   6.9188520e-009   1.3840149e-004   4.0389062e-005   8.5338001e-005   2.0734226e-004                1   0.0000000e+000   7.7476766e-005   0.0000000e+000   0.0000000e+000   0.0000000e+000   0.0000000e+000                1   6.0635386e-002                2   0.0000000e+000   1.5901644e-006   0.0000000e+000   0.0000000e+000   0.0000000e+000   0.0000000e+000                1   5.5772748e-002 
  3.6405599e+001             1156             1156   6.9119186e-009   6.9119186e-009   1.3881042e-004   4.0361323e-005   8.5307728e-005   2.0730511e-004                1   0.0000000e+000   7.7476766e-005   0.0000000e+000   0.0000000e+000   0.0000000e+000   0.0000000e+000                1   6.0711394e-002                2   0.0000000e+000   1.5901644e-006   0.0000000e+000   0.0000000e+000   0.0000000e+000   0.0000000e+000                1   5.5830300e-002 
  3.6512309e+001             1151             1151   6.9022886e-009   6.9022886e-009   1.3894050e-004   4.0335762e-005   8.5473047e-005   2.0798853e-004                1   0.0000000e+000   7.7476766e-005   0.0000000e+000   0.0000000e+000   0.0000000e+000   0.0000000e+000                1   6.0792587e-002                2   0.0000000e+000   1.5901644e-006   0.0000000e+000   0.0000000e+000   0.0000000e+000   0.0000000e+000                1   5.5907556e-002 
  3.6625489e+001             1147             1147   6.8935508e-009   6.8935508e-009   1.3907441e-004   4.1015436e-005   8.5238517e-005   2.0777330e-004                1   0.0000000e+000   7.7476766e-005   0.0000000e+000   0.0000000e+000   0.0000000e+000   0.0000000e+000                1   6.0937507e-002                2   0.0000000e+000   1.5901644e-006   0.0000000e+000   0.0000000e+000   0.0000000e+000   0.0000000e+000                1   5.5987757e-002 
  3.6703683e+001             1146             1146   6.8877679e-009   6.8877679e-009   1.3676666e-004   4.0439270e-005   8.5328167e-005   2.0808556e-004                1   0.0000000e+000   7.7476766e-005   0.0000000e+000   0.0000000e+000   0.0000000e+000   0.0000000e+000                1   6.1014105e-002                2   0.0000000e+000   1.5901644e-006   0.0000000e+000   0.0000000e+000   0.0000000e+000   0.0000000e+000                1   5.6101922e-002 
  3.6809679e+001             1141             1141   6.8785155e-009   6.8785155e-009   1.3688534e-004   4.0369261e-005   1.0265737e-004   2.0799755e-004                1   0.0000000e+000   7.7476766e-005   0.0000000e+000   0.0000000e+000   0.0000000e+000   0.0000000e+000                1   6.1158574e-002                2   0.0000000e+000   1.5901644e-006   0.0000000e+000   0.0000000e+000   0.0000000e+000   0.0000000e+000                1   5.6173599e-002 
  3.6906986e+001             1134             1134   6.8680565e-009   6.8680565e-009   1.2586639e-004   4.0568119e-005   1.0309040e-004   2.0790716e-004                1   0.0000000e+000   7.7476766e-005   0.0000000e+000   0.0000000e+000   0.0000000e+000   0.0000000e+000                1   6.1115105e-002                2   0.0000000e+000   1.5901644e-006   0.0000000e+000   0.0000000e+000   0.0000000e+000   0.0000000e+000                1   5.6238212e-002 
  3.7028621e+001             1125             1125   6.8174935e-009   6.8174935e-009   1.3988517e-004   4.1116867e-005   1.0248160e-004   2.0780912e-004                1   0.0000000e+000   7.7476766e-005   0.0000000e+000   0.0000000e+000   0.0000000e+000   0.0000000e+000                1   6.1138733e-002                2   0.0000000e+000   1.5901644e-006   0.0000000e+000   0.0000000e+000   0.0000000e+000   0.0000000e+000                1   5.6316419e-002 
  3.7106814e+001             1118             1118   6.8085048e-009   6.8085048e-009   1.3994011e-004   4.1050196e-005   1.0241446e-004   2.0774118e-004                1   0.0000000e+000   7.7476766e-005   0.0000000e+000   0.0000000e+000   0.0000000e+000   0.0000000e+000                1   6.1154051e-002                2   0.0000000e+000   1.5901644e-006   0.0000000e+000   0.0000000e+000   0.0000000e+000   0.0000000e+000                1   5.6426183e-002 
  3.7219761e+001             1115             1115   6.7990881e-009   6.7990881e-009   1.4001492e-004   4.0954509e-005   1.0323331e-004   2.0764189e-004                1   0.0000000e+000   7.7476766e-005   0.0000000e+000   0.0000000e+000   0.0000000e+000   0.0000000e+000                1   6.1238827e-002                2   0.0000000e+000   1.5901644e-006   0.0000000e+000   0.0000000e+000   0.0000000e+000   0.0000000e+000                1   5.6495918e-002 
  3.7341395e+001             1106             1106   6.7853429e-009   6.7853429e-009   1.3977669e-004   3.9850927e-005   1.0239367e-004   2.0724473e-004                1   0.0000000e+000   7.7476766e-005   0.0000000e+000   0.0000000e+000   0.0000000e+000   0.0000000e+000                1   6.1263614e-002                2   0.0000000e+000   1.5901644e-006   0.0000000e+000   0.0000000e+000   0.0000000e+000   0.0000000e+000                1   5.6567169e-002 
  3.7420139e+001             1100             1100   6.7768132e-009   6.7768132e-009   1.4021188e-004   4.0160613e-005   1.0254597e-004   2.0805062e-004                1   0.0000000e+000   7.7476766e-005   0.0000000e+000   0.0000000e+000   0.0000000e+000   0.0000000e+000                1   6.1217663e-002                2   0.0000000e+000   1.5901644e-006   0.0000000e+000   0.0000000e+000   0.0000000e+000   0.0000000e+000                1   5.6672463e-002 
  3.7542628e+001             1098             1098   6.7688118e-009   6.7688118e-009   1.4044412e-004   3.9819958e-005   1.0301216e-004   2.0770372e-004                1   0.0000000e+000   7.7476766e-005   0.0000000e+000   0.0000000e+000   0.0000000e+000   0.0000000e+000                1   6.1243633e-002                2   0.0000000e+000   1.5901644e-006   0.0000000e+000   0.0000000e+000   0.0000000e+000   0.0000000e+000                1   5.6739916e-002 
  3.7621372e+001             1094             1094   6.7612482e-009   6.7612482e-009   1.4048129e-004   3.9743794e-005   1.0291948e-004   2.0758368e-004                1   0.0000000e+000   7.7476766e-005   0.0000000e+000   0.0000000e+000   0.0000000e+000   0.0000000e+000                1   6.1260544e-002                2   0.0000000e+000   1.5901644e-006   0.0000000e+000   0.0000000e+000   0.0000000e+000   0.0000000e+000                1   5.6782258e-002 
  3.7700115e+001             1089             1089   6.7528713e-009   6.7528713e-009   1.4039238e-004   4.0270828e-005   1.0251466e-004   2.0814056e-004                1   0.0000000e+000   7.7476766e-005   0.0000000e+000   0.0000000e+000   0.0000000e+000   0.0000000e+000                1   6.1215319e-002                2   0.0000000e+000   1.5901644e-006   0.0000000e+000   0.0000000e+000   0.0000000e+000   0.0000000e+000                1   5.6885300e-002 
  3.7841853e+001             1086             1086   6.7416644e-009   6.7416644e-009   1.4040264e-004   4.0088412e-005   1.0233700e-004   2.0797097e-004                1   0.0000000e+000   7.7476766e-005   0.0000000e+000   0.0000000e+000   0.0000000e+000   0.0000000e+000                1   6.1246890e-002                2   0.0000000e+000   1.5901644e-006   0.0000000e+000   0.0000000e+000   0.0000000e+000   0.0000000e+000                1   5.6958127e-002 
  3.7904848e+001             1082             1082   6.7352621e-009   6.7352621e-009   1.4057212e-004   4.0012034e-005   1.0320544e-004   2.0789898e-004                1   0.0000000e+000   7.7476766e-005   0.0000000e+000   0.0000000e+000   0.0000000e+000   0.0000000e+000                1   6.1198563e-002                2   0.0000000e+000   1.5901644e-006   0.0000000e+000   0.0000000e+000   0.0000000e+000   0.0000000e+000                1   5.7050338e-002 
  3.8002840e+001             1078             1078   6.7262919e-009   6.7262919e-009   1.4052525e-004   4.0392620e-005   1.0280593e-004   2.0777377e-004                1   0.0000000e+000   7.7476766e-005   0.0000000e+000   0.0000000e+000   0.0000000e+000   0.0000000e+000                1   6.1220733e-002                2   0.0000000e+000   1.5901644e-006   0.0000000e+000   0.0000000e+000   0.0000000e+000   0.0000000e+000                1   5.7097217e-002 
  3.8124747e+001             1072             1072   6.7146023e-009   6.7146023e-009   1.3963145e-004   4.0167135e-005   1.0258370e-004   2.0755702e-004                1   0.0000000e+000   7.7476766e-005   0.0000000e+000   0.0000000e+000   0.0000000e+000   0.0000000e+000                1   6.1248592e-002                2   0.0000000e+000   1.5901644e-006   0.0000000e+000   0.0000000e+000   0.0000000e+000   0.0000000e+000                1   5.7202114e-002 
  3.8203120e+001             1069             1069   6.7081427e-009   6.7081427e-009   1.3996978e-004   4.0178183e-005   1.0239549e-004   2.0797638e-004                1   0.0000000e+000   7.7476766e-005   0.0000000e+000   0.0000000e+000   0.0000000e+000   0.0000000e+000                1   6.1266640e-002                2   0.0000000e+000   1.5901644e-006   0.0000000e+000   0.0000000e+000   0.0000000e+000   0.0000000e+000                1   5.7266470e-002 
  3.8309357e+001             1068             1068   6.7003054e-009   6.7003054e-009   1.4006887e-004   4.0086067e-005   1.0230413e-004   2.0788630e-004                1   0.0000000e+000   7.7476766e-005   0.0000000e+000   0.0000000e+000   0.0000000e+000   0.0000000e+000                1   6.1291286e-002                2   0.0000000e+000   1.5901644e-006   0.0000000e+000   0.0000000e+000   0.0000000e+000   0.0000000e+000                1   5.7332008e-002 
  3.8431384e+001             1067             1067   6.6914001e-009   6.6914001e-009   1.4018129e-004   3.9979299e-005   1.0314109e-004   2.0778226e-004                1   0.0000000e+000   7.7476766e-005   0.0000000e+000   0.0000000e+000   0.0000000e+000   0.0000000e+000                1   6.1257329e-002                2   0.0000000e+000   1.5901644e-006   0.0000000e+000   0.0000000e+000   0.0000000e+000   0.0000000e+000                1   5.7398258e-002 
  3.8509957e+001             1066             1066   6.6853078e-009   6.6853078e-009   1.3338107e-004   3.9909937e-005   1.0307243e-004   2.0771478e-004                1   0.0000000e+000   7.7476766e-005   0.0000000e+000   0.0000000e+000   0.0000000e+000   0.0000000e+000                1   6.1275881e-002                2   0.0000000e+000   1.5901644e-006   0.0000000e+000   0.0000000e+000   0.0000000e+000   0.0000000e+000                1   5.7462549e-002 
  3.8623443e+001             1062             1062   6.6693071e-009   6.6693071e-009   1.2678877e-004   4.0021147e-005   1.0239495e-004   2.0729635e-004                1   0.0000000e+000   7.7476766e-005   0.0000000e+000   0.0000000e+000   0.0000000e+000   0.0000000e+000                1   6.1303007e-002                2   0.0000000e+000   1.5901644e-006   0.0000000e+000   0.0000000e+000   0.0000000e+000   0.0000000e+000                1   5.7528159e-002 
  3.8702011e+001             1059             1059   6.6547348e-009   6.6547348e-009   1.2703013e-004   3.9565202e-005   1.0195442e-004   2.0782704e-004                1   0.0000000e+000   7.7476766e-005   0.0000000e+000   0.0000000e+000   0.0000000e+000   0.0000000e+000                1   6.1259308e-002                2   0.0000000e+000   1.5901644e-006   0.0000000e+000   0.0000000e+000   0.0000000e+000   0.0000000e+000                1   5.7653858e-002 
  3.8833131e+001             1058             1058   6.6369270e-009   6.6369270e-009   1.3012002e-004   4.0227743e-005   1.0261165e-004   2.0753004e-004                1   0.0000000e+000   7.7476766e-005   0.0000000e+000   0.0000000e+000   0.0000000e+000   0.0000000e+000                1   6.1291046e-002                2   0.0000000e+000   1.5901644e-006   0.0000000e+000   0.0000000e+000   0.0000000e+000   0.0000000e+000                1   5.7720818e-002 
  3.8911879e+001             1056             1056   6.6275373e-009   6.6275373e-009   1.3180053e-004   4.0070338e-005   1.0244693e-004   2.0735302e-004                1   0.0000000e+000   7.7476766e-005   0.0000000e+000   0.0000000e+000   0.0000000e+000   0.0000000e+000                1   6.1310211e-002                2   0.0000000e+000   1.5901644e-006   0.0000000e+000   0.0000000e+000   0.0000000e+000   0.0000000e+000                1   5.7785709e-002 
  3.9043235e+001             1052             1052   6.6118704e-009   6.6118704e-009   1.3433668e-004   3.9805332e-005   1.0215726e-004   2.0796660e-004                1   0.0000000e+000   7.7476766e-005   0.0000000e+000   0.0000000e+000   0.0000000e+000   0.0000000e+000                1   6.1279808e-002                2   0.0000000e+000   1.5901644e-006   0.0000000e+000   0.0000000e+000   0.0000000e+000   0.0000000e+000                1   5.7853116e-002 
  3.9130925e+001             1049             1049   6.6017808e-009   6.6017808e-009   1.3599789e-004   4.0577697e-005   1.0198982e-004   2.0780763e-004                1   0.0000000e+000   7.7476766e-005   0.0000000e+000   0.0000000e+000   0.0000000e+000   0.0000000e+000                1   6.1301564e-002                2   0.0000000e+000   1.5901644e-006   0.0000000e+000   0.0000000e+000   0.0000000e+000   0.0000000e+000                1   5.7918593e-002
[truncated: 142,601 more chars]
