# Supplementary material for: Research on combustion and emissions of heavy duty diesel engines under low-speed and low-load conditions in low temperature environments
Source: PLoS One. 2025 Feb 21;20(2):e0318933. doi: 10.1371/journal.pone.0318933 (PMC11844864; doi:10.1371/journal.pone.0318933)
Supplement: S1 File — (ZIP) [file pone.0318933.s001.zip › 1000rpm_30%/4-gaibianpenyoudingshi/-1/spray_ecn.out]

# CONVERGE Release Build 2.3.20/  Jan 30, 2017        Run Date:Mon Mar 18 20:02:15 2024
# column       1                2                3                4                5                6                7                8                9               10               11               12               13               14               15 
#          Crank           Inj_No           Noz_No    Spray_Penet90    Spray_Penet95    Spray_Penet97    Spray_Penet99      Vapor_Penet           Inj_No           Noz_No    Spray_Penet90    Spray_Penet95    Spray_Penet97    Spray_Penet99      Vapor_Penet 
#          (DEG)               ##               ##              (m)              (m)              (m)              (m)              (m)               ##               ##              (m)              (m)              (m)              (m)              (m) 
#
 -1.4600000e+002                1                1   0.0000000e+000   0.0000000e+000   0.0000000e+000   0.0000000e+000   0.0000000e+000                2                1   0.0000000e+000   0.0000000e+000   0.0000000e+000   0.0000000e+000   0.0000000e+000 
 -1.4587230e+002                1                1   0.0000000e+000   0.0000000e+000   0.0000000e+000   0.0000000e+000   0.0000000e+000                2                1   0.0000000e+000   0.0000000e+000   0.0000000e+000   0.0000000e+000   0.0000000e+000 
 -1.4579372e+002                1                1   0.0000000e+000   0.0000000e+000   0.0000000e+000   0.0000000e+000   0.0000000e+000                2                1   0.0000000e+000   0.0000000e+000   0.0000000e+000   0.0000000e+000   0.0000000e+000 
 -1.4567094e+002                1                1   0.0000000e+000   0.0000000e+000   0.0000000e+000   0.0000000e+000   0.0000000e+000                2                1   0.0000000e+000   0.0000000e+000   0.0000000e+000   0.0000000e+000   0.0000000e+000 
 -1.4558567e+002                1                1   0.0000000e+000   0.0000000e+000   0.0000000e+000   0.0000000e+000   0.0000000e+000                2                1   0.0000000e+000   0.0000000e+000   0.0000000e+000   0.0000000e+000   0.0000000e+000 
 -1.4547909e+002                1                1   0.0000000e+000   0.0000000e+000   0.0000000e+000   0.0000000e+000   0.0000000e+000                2                1   0.0000000e+000   0.0000000e+000   0.0000000e+000   0.0000000e+000   0.0000000e+000 
 -1.4534587e+002                1                1   0.0000000e+000   0.0000000e+000   0.0000000e+000   0.0000000e+000   0.0000000e+000                2                1   0.0000000e+000   0.0000000e+000   0.0000000e+000   0.0000000e+000   0.0000000e+000 
 -1.4517933e+002                1                1   0.0000000e+000   0.0000000e+000   0.0000000e+000   0.0000000e+000   0.0000000e+000                2                1   0.0000000e+000   0.0000000e+000   0.0000000e+000   0.0000000e+000   0.0000000e+000 
 -1.4497117e+002                1                1   0.0000000e+000   0.0000000e+000   0.0000000e+000   0.0000000e+000   0.0000000e+000                2                1   0.0000000e+000   0.0000000e+000   0.0000000e+000   0.0000000e+000   0.0000000e+000 
 -1.4471096e+002                1                1   0.0000000e+000   0.0000000e+000   0.0000000e+000   0.0000000e+000   0.0000000e+000                2                1   0.0000000e+000   0.0000000e+000   0.0000000e+000   0.0000000e+000   0.0000000e+000 
 -1.4438570e+002                1                1   0.0000000e+000   0.0000000e+000   0.0000000e+000   0.0000000e+000   0.0000000e+000                2                1   0.0000000e+000   0.0000000e+000   0.0000000e+000   0.0000000e+000   0.0000000e+000 
 -1.4397912e+002                1                1   0.0000000e+000   0.0000000e+000   0.0000000e+000   0.0000000e+000   0.0000000e+000                2                1   0.0000000e+000   0.0000000e+000   0.0000000e+000   0.0000000e+000   0.0000000e+000 
 -1.4347090e+002                1                1   0.0000000e+000   0.0000000e+000   0.0000000e+000   0.0000000e+000   0.0000000e+000                2                1   0.0000000e+000   0.0000000e+000   0.0000000e+000   0.0000000e+000   0.0000000e+000 
 -1.4287090e+002                1                1   0.0000000e+000   0.0000000e+000   0.0000000e+000   0.0000000e+000   0.0000000e+000                2                1   0.0000000e+000   0.0000000e+000   0.0000000e+000   0.0000000e+000   0.0000000e+000 
 -1.4227090e+002                1                1   0.0000000e+000   0.0000000e+000   0.0000000e+000   0.0000000e+000   0.0000000e+000                2                1   0.0000000e+000   0.0000000e+000   0.0000000e+000   0.0000000e+000   0.0000000e+000 
 -1.4167090e+002                1                1   0.0000000e+000   0.0000000e+000   0.0000000e+000   0.0000000e+000   0.0000000e+000                2                1   0.0000000e+000   0.0000000e+000   0.0000000e+000   0.0000000e+000   0.0000000e+000 
 -1.4107090e+002                1                1   0.0000000e+000   0.0000000e+000   0.0000000e+000   0.0000000e+000   0.0000000e+000                2                1   0.0000000e+000   0.0000000e+000   0.0000000e+000   0.0000000e+000   0.0000000e+000 
 -1.4047090e+002                1                1   0.0000000e+000   0.0000000e+000   0.0000000e+000   0.0000000e+000   0.0000000e+000                2                1   0.0000000e+000   0.0000000e+000   0.0000000e+000   0.0000000e+000   0.0000000e+000 
 -1.3987090e+002                1                1   0.0000000e+000   0.0000000e+000   0.0000000e+000   0.0000000e+000   0.0000000e+000                2                1   0.0000000e+000   0.0000000e+000   0.0000000e+000   0.0000000e+000   0.0000000e+000 
 -1.3927090e+002                1                1   0.0000000e+000   0.0000000e+000   0.0000000e+000   0.0000000e+000   0.0000000e+000                2                1   0.0000000e+000   0.0000000e+000   0.0000000e+000   0.0000000e+000   0.0000000e+000 
 -1.3867090e+002                1                1   0.0000000e+000   0.0000000e+000   0.0000000e+000   0.0000000e+000   0.0000000e+000                2                1   0.0000000e+000   0.0000000e+000   0.0000000e+000   0.0000000e+000   0.0000000e+000 
 -1.3807090e+002                1                1   0.0000000e+000   0.0000000e+000   0.0000000e+000   0.0000000e+000   0.0000000e+000                2                1   0.0000000e+000   0.0000000e+000   0.0000000e+000   0.0000000e+000   0.0000000e+000 
 -1.3747090e+002                1                1   0.0000000e+000   0.0000000e+000   0.0000000e+000   0.0000000e+000   0.0000000e+000                2                1   0.0000000e+000   0.0000000e+000   0.0000000e+000   0.0000000e+000   0.0000000e+000 
 -1.3687090e+002                1                1   0.0000000e+000   0.0000000e+000   0.0000000e+000   0.0000000e+000   0.0000000e+000                2                1   0.0000000e+000   0.0000000e+000   0.0000000e+000   0.0000000e+000   0.0000000e+000 
 -1.3627090e+002                1                1   0.0000000e+000   0.0000000e+000   0.0000000e+000   0.0000000e+000   0.0000000e+000                2                1   0.0000000e+000   0.0000000e+000   0.0000000e+000   0.0000000e+000   0.0000000e+000 
 -1.3567090e+002                1                1   0.0000000e+000   0.0000000e+000   0.0000000e+000   0.0000000e+000   0.0000000e+000                2                1   0.0000000e+000   0.0000000e+000   0.0000000e+000   0.0000000e+000   0.0000000e+000 
 -1.3507090e+002                1                1   0.0000000e+000   0.0000000e+000   0.0000000e+000   0.0000000e+000   0.0000000e+000                2                1   0.0000000e+000   0.0000000e+000   0.0000000e+000   0.0000000e+000   0.0000000e+000 
 -1.3447090e+002                1                1   0.0000000e+000   0.0000000e+000   0.0000000e+000   0.0000000e+000   0.0000000e+000                2                1   0.0000000e+000   0.0000000e+000   0.0000000e+000   0.0000000e+000   0.0000000e+000 
 -1.3387090e+002                1                1   0.0000000e+000   0.0000000e+000   0.0000000e+000   0.0000000e+000   0.0000000e+000                2                1   0.0000000e+000   0.0000000e+000   0.0000000e+000   0.0000000e+000   0.0000000e+000 
 -1.3327090e+002                1                1   0.0000000e+000   0.0000000e+000   0.0000000e+000   0.0000000e+000   0.0000000e+000                2                1   0.0000000e+000   0.0000000e+000   0.0000000e+000   0.0000000e+000   0.0000000e+000 
 -1.3267090e+002                1                1   0.0000000e+000   0.0000000e+000   0.0000000e+000   0.0000000e+000   0.0000000e+000                2                1   0.0000000e+000   0.0000000e+000   0.0000000e+000   0.0000000e+000   0.0000000e+000 
 -1.3207090e+002                1                1   0.0000000e+000   0.0000000e+000   0.0000000e+000   0.0000000e+000   0.0000000e+000                2                1   0.0000000e+000   0.0000000e+000   0.0000000e+000   0.0000000e+000   0.0000000e+000 
 -1.3147090e+002                1                1   0.0000000e+000   0.0000000e+000   0.0000000e+000   0.0000000e+000   0.0000000e+000                2                1   0.0000000e+000   0.0000000e+000   0.0000000e+000   0.0000000e+000   0.0000000e+000 
 -1.3087090e+002                1                1   0.0000000e+000   0.0000000e+000   0.0000000e+000   0.0000000e+000   0.0000000e+000                2                1   0.0000000e+000   0.0000000e+000   0.0000000e+000   0.0000000e+000   0.0000000e+000 
 -1.3027090e+002                1                1   0.0000000e+000   0.0000000e+000   0.0000000e+000   0.0000000e+000   0.0000000e+000                2                1   0.0000000e+000   0.0000000e+000   0.0000000e+000   0.0000000e+000   0.0000000e+000 
 -1.2967090e+002                1                1   0.0000000e+000   0.0000000e+000   0.0000000e+000   0.0000000e+000   0.0000000e+000                2                1   0.0000000e+000   0.0000000e+000   0.0000000e+000   0.0000000e+000   0.0000000e+000 
 -1.2907090e+002                1                1   0.0000000e+000   0.0000000e+000   0.0000000e+000   0.0000000e+000   0.0000000e+000                2                1   0.0000000e+000   0.0000000e+000   0.0000000e+000   0.0000000e+000   0.0000000e+000 
 -1.2847090e+002                1                1   0.0000000e+000   0.0000000e+000   0.0000000e+000   0.0000000e+000   0.0000000e+000                2                1   0.0000000e+000   0.0000000e+000   0.0000000e+000   0.0000000e+000   0.0000000e+000 
 -1.2787090e+002                1                1   0.0000000e+000   0.0000000e+000   0.0000000e+000   0.0000000e+000   0.0000000e+000                2                1   0.0000000e+000   0.0000000e+000   0.0000000e+000   0.0000000e+000   0.0000000e+000 
 -1.2727090e+002                1                1   0.0000000e+000   0.0000000e+000   0.0000000e+000   0.0000000e+000   0.0000000e+000                2                1   0.0000000e+000   0.0000000e+000   0.0000000e+000   0.0000000e+000   0.0000000e+000 
 -1.2667090e+002                1                1   0.0000000e+000   0.0000000e+000   0.0000000e+000   0.0000000e+000   0.0000000e+000                2                1   0.0000000e+000   0.0000000e+000   0.0000000e+000   0.0000000e+000   0.0000000e+000 
 -1.2607090e+002                1                1   0.0000000e+000   0.0000000e+000   0.0000000e+000   0.0000000e+000   0.0000000e+000                2                1   0.0000000e+000   0.0000000e+000   0.0000000e+000   0.0000000e+000   0.0000000e+000 
 -1.2547090e+002                1                1   0.0000000e+000   0.0000000e+000   0.0000000e+000   0.0000000e+000   0.0000000e+000                2                1   0.0000000e+000   0.0000000e+000   0.0000000e+000   0.0000000e+000   0.0000000e+000 
 -1.2487090e+002                1                1   0.0000000e+000   0.0000000e+000   0.0000000e+000   0.0000000e+000   0.0000000e+000                2                1   0.0000000e+000   0.0000000e+000   0.0000000e+000   0.0000000e+000   0.0000000e+000 
 -1.2427090e+002                1                1   0.0000000e+000   0.0000000e+000   0.0000000e+000   0.0000000e+000   0.0000000e+000                2                1   0.0000000e+000   0.0000000e+000   0.0000000e+000   0.0000000e+000   0.0000000e+000 
 -1.2367090e+002                1                1   0.0000000e+000   0.0000000e+000   0.0000000e+000   0.0000000e+000   0.0000000e+000                2                1   0.0000000e+000   0.0000000e+000   0.0000000e+000   0.0000000e+000   0.0000000e+000 
 -1.2307090e+002                1                1   0.0000000e+000   0.0000000e+000   0.0000000e+000   0.0000000e+000   0.0000000e+000                2                1   0.0000000e+000   0.0000000e+000   0.0000000e+000   0.0000000e+000   0.0000000e+000 
 -1.2247090e+002                1                1   0.0000000e+000   0.0000000e+000   0.0000000e+000   0.0000000e+000   0.0000000e+000                2                1   0.0000000e+000   0.0000000e+000   0.0000000e+000   0.0000000e+000   0.0000000e+000 
 -1.2187090e+002                1                1   0.0000000e+000   0.0000000e+000   0.0000000e+000   0.0000000e+000   0.0000000e+000                2                1   0.0000000e+000   0.0000000e+000   0.0000000e+000   0.0000000e+000   0.0000000e+000 
 -1.2127090e+002                1                1   0.0000000e+000   0.0000000e+000   0.0000000e+000   0.0000000e+000   0.0000000e+000                2                1   0.0000000e+000   0.0000000e+000   0.0000000e+000   0.0000000e+000   0.0000000e+000 
 -1.2067611e+002                1                1   0.0000000e+000   0.0000000e+000   0.0000000e+000   0.0000000e+000   0.0000000e+000                2                1   0.0000000e+000   0.0000000e+000   0.0000000e+000   0.0000000e+000   0.0000000e+000 
 -1.2008717e+002                1                1   0.0000000e+000   0.0000000e+000   0.0000000e+000   0.0000000e+000   0.0000000e+000                2                1   0.0000000e+000   0.0000000e+000   0.0000000e+000   0.0000000e+000   0.0000000e+000 
 -1.1950389e+002                1                1   0.0000000e+000   0.0000000e+000   0.0000000e+000   0.0000000e+000   0.0000000e+000                2                1   0.0000000e+000   0.0000000e+000   0.0000000e+000   0.0000000e+000   0.0000000e+000 
 -1.1892610e+002                1                1   0.0000000e+000   0.0000000e+000   0.0000000e+000   0.0000000e+000   0.0000000e+000                2                1   0.0000000e+000   0.0000000e+000   0.0000000e+000   0.0000000e+000   0.0000000e+000 
 -1.1835364e+002                1                1   0.0000000e+000   0.0000000e+000   0.0000000e+000   0.0000000e+000   0.0000000e+000                2                1   0.0000000e+000   0.0000000e+000   0.0000000e+000   0.0000000e+000   0.0000000e+000 
 -1.1778632e+002                1                1   0.0000000e+000   0.0000000e+000   0.0000000e+000   0.0000000e+000   0.0000000e+000                2                1   0.0000000e+000   0.0000000e+000   0.0000000e+000   0.0000000e+000   0.0000000e+000 
 -1.1722396e+002                1                1   0.0000000e+000   0.0000000e+000   0.0000000e+000   0.0000000e+000   0.0000000e+000                2                1   0.0000000e+000   0.0000000e+000   0.0000000e+000   0.0000000e+000   0.0000000e+000 
 -1.1666646e+002                1                1   0.0000000e+000   0.0000000e+000   0.0000000e+000   0.0000000e+000   0.0000000e+000                2                1   0.0000000e+000   0.0000000e+000   0.0000000e+000   0.0000000e+000   0.0000000e+000 
 -1.1611365e+002                1                1   0.0000000e+000   0.0000000e+000   0.0000000e+000   0.0000000e+000   0.0000000e+000                2                1   0.0000000e+000   0.0000000e+000   0.0000000e+000   0.0000000e+000   0.0000000e+000 
 -1.1556538e+002                1                1   0.0000000e+000   0.0000000e+000   0.0000000e+000   0.0000000e+000   0.0000000e+000                2                1   0.0000000e+000   0.0000000e+000   0.0000000e+000   0.0000000e+000   0.0000000e+000 
 -1.1502155e+002                1                1   0.0000000e+000   0.0000000e+000   0.0000000e+000   0.0000000e+000   0.0000000e+000                2                1   0.0000000e+000   0.0000000e+000   0.0000000e+000   0.0000000e+000   0.0000000e+000 
 -1.1448200e+002                1                1   0.0000000e+000   0.0000000e+000   0.0000000e+000   0.0000000e+000   0.0000000e+000                2                1   0.0000000e+000   0.0000000e+000   0.0000000e+000   0.0000000e+000   0.0000000e+000 
 -1.1394661e+002                1                1   0.0000000e+000   0.0000000e+000   0.0000000e+000   0.0000000e+000   0.0000000e+000                2                1   0.0000000e+000   0.0000000e+000   0.0000000e+000   0.0000000e+000   0.0000000e+000 
 -1.1341530e+002                1                1   0.0000000e+000   0.0000000e+000   0.0000000e+000   0.0000000e+000   0.0000000e+000                2                1   0.0000000e+000   0.0000000e+000   0.0000000e+000   0.0000000e+000   0.0000000e+000 
 -1.1288790e+002                1                1   0.0000000e+000   0.0000000e+000   0.0000000e+000   0.0000000e+000   0.0000000e+000                2                1   0.0000000e+000   0.0000000e+000   0.0000000e+000   0.0000000e+000   0.0000000e+000 
 -1.1236435e+002                1                1   0.0000000e+000   0.0000000e+000   0.0000000e+000   0.0000000e+000   0.0000000e+000                2                1   0.0000000e+000   0.0000000e+000   0.0000000e+000   0.0000000e+000   0.0000000e+000 
 -1.1184453e+002                1                1   0.0000000e+000   0.0000000e+000   0.0000000e+000   0.0000000e+000   0.0000000e+000                2                1   0.0000000e+000   0.0000000e+000   0.0000000e+000   0.0000000e+000   0.0000000e+000 
 -1.1132833e+002                1                1   0.0000000e+000   0.0000000e+000   0.0000000e+000   0.0000000e+000   0.0000000e+000                2                1   0.0000000e+000   0.0000000e+000   0.0000000e+000   0.0000000e+000   0.0000000e+000 
 -1.1081566e+002                1                1   0.0000000e+000   0.0000000e+000   0.0000000e+000   0.0000000e+000   0.0000000e+000                2                1   0.0000000e+000   0.0000000e+000   0.0000000e+000   0.0000000e+000   0.0000000e+000 
 -1.1030642e+002                1                1   0.0000000e+000   0.0000000e+000   0.0000000e+000   0.0000000e+000   0.0000000e+000                2                1   0.0000000e+000   0.0000000e+000   0.0000000e+000   0.0000000e+000   0.0000000e+000 
 -1.0980052e+002                1                1   0.0000000e+000   0.0000000e+000   0.0000000e+000   0.0000000e+000   0.0000000e+000                2                1   0.0000000e+000   0.0000000e+000   0.0000000e+000   0.0000000e+000   0.0000000e+000 
 -1.0929789e+002                1                1   0.0000000e+000   0.0000000e+000   0.0000000e+000   0.0000000e+000   0.0000000e+000                2                1   0.0000000e+000   0.0000000e+000   0.0000000e+000   0.0000000e+000   0.0000000e+000 
 -1.0879844e+002                1                1   0.0000000e+000   0.0000000e+000   0.0000000e+000   0.0000000e+000   0.0000000e+000                2                1   0.0000000e+000   0.0000000e+000   0.0000000e+000   0.0000000e+000   0.0000000e+000 
 -1.0830207e+002                1                1   0.0000000e+000   0.0000000e+000   0.0000000e+000   0.0000000e+000   0.0000000e+000                2                1   0.0000000e+000   0.0000000e+000   0.0000000e+000   0.0000000e+000   0.0000000e+000 
 -1.0780872e+002                1                1   0.0000000e+000   0.0000000e+000   0.0000000e+000   0.0000000e+000   0.0000000e+000                2                1   0.0000000e+000   0.0000000e+000   0.0000000e+000   0.0000000e+000   0.0000000e+000 
 -1.0731831e+002                1                1   0.0000000e+000   0.0000000e+000   0.0000000e+000   0.0000000e+000   0.0000000e+000                2                1   0.0000000e+000   0.0000000e+000   0.0000000e+000   0.0000000e+000   0.0000000e+000 
 -1.0683077e+002                1                1   0.0000000e+000   0.0000000e+000   0.0000000e+000   0.0000000e+000   0.0000000e+000                2                1   0.0000000e+000   0.0000000e+000   0.0000000e+000   0.0000000e+000   0.0000000e+000 
 -1.0634601e+002                1                1   0.0000000e+000   0.0000000e+000   0.0000000e+000   0.0000000e+000   0.0000000e+000                2                1   0.0000000e+000   0.0000000e+000   0.0000000e+000   0.0000000e+000   0.0000000e+000 
 -1.0586398e+002                1                1   0.0000000e+000   0.0000000e+000   0.0000000e+000   0.0000000e+000   0.0000000e+000                2                1   0.0000000e+000   0.0000000e+000   0.0000000e+000   0.0000000e+000   0.0000000e+000 
 -1.0538460e+002                1                1   0.0000000e+000   0.0000000e+000   0.0000000e+000   0.0000000e+000   0.0000000e+000                2                1   0.0000000e+000   0.0000000e+000   0.0000000e+000   0.0000000e+000   0.0000000e+000 
 -1.0490780e+002                1                1   0.0000000e+000   0.0000000e+000   0.0000000e+000   0.0000000e+000   0.0000000e+000                2                1   0.0000000e+000   0.0000000e+000   0.0000000e+000   0.0000000e+000   0.0000000e+000 
 -1.0443354e+002                1                1   0.0000000e+000   0.0000000e+000   0.0000000e+000   0.0000000e+000   0.0000000e+000                2                1   0.0000000e+000   0.0000000e+000   0.0000000e+000   0.0000000e+000   0.0000000e+000 
 -1.0396174e+002                1                1   0.0000000e+000   0.0000000e+000   0.0000000e+000   0.0000000e+000   0.0000000e+000                2                1   0.0000000e+000   0.0000000e+000   0.0000000e+000   0.0000000e+000   0.0000000e+000 
 -1.0349235e+002                1                1   0.0000000e+000   0.0000000e+000   0.0000000e+000   0.0000000e+000   0.0000000e+000                2                1   0.0000000e+000   0.0000000e+000   0.0000000e+000   0.0000000e+000   0.0000000e+000 
 -1.0302529e+002                1                1   0.0000000e+000   0.0000000e+000   0.0000000e+000   0.0000000e+000   0.0000000e+000                2                1   0.0000000e+000   0.0000000e+000   0.0000000e+000   0.0000000e+000   0.0000000e+000 
 -1.0256053e+002                1                1   0.0000000e+000   0.0000000e+000   0.0000000e+000   0.0000000e+000   0.0000000e+000                2                1   0.0000000e+000   0.0000000e+000   0.0000000e+000   0.0000000e+000   0.0000000e+000 
 -1.0209800e+002                1                1   0.0000000e+000   0.0000000e+000   0.0000000e+000   0.0000000e+000   0.0000000e+000                2                1   0.0000000e+000   0.0000000e+000   0.0000000e+000   0.0000000e+000   0.0000000e+000 
 -1.0163764e+002                1                1   0.0000000e+000   0.0000000e+000   0.0000000e+000   0.0000000e+000   0.0000000e+000                2                1   0.0000000e+000   0.0000000e+000   0.0000000e+000   0.0000000e+000   0.0000000e+000 
 -1.0117943e+002                1                1   0.0000000e+000   0.0000000e+000   0.0000000e+000   0.0000000e+000   0.0000000e+000                2                1   0.0000000e+000   0.0000000e+000   0.0000000e+000   0.0000000e+000   0.0000000e+000 
 -1.0072328e+002                1                1   0.0000000e+000   0.0000000e+000   0.0000000e+000   0.0000000e+000   0.0000000e+000                2                1   0.0000000e+000   0.0000000e+000   0.0000000e+000   0.0000000e+000   0.0000000e+000 
 -1.0026915e+002                1                1   0.0000000e+000   0.0000000e+000   0.0000000e+000   0.0000000e+000   0.0000000e+000                2                1   0.0000000e+000   0.0000000e+000   0.0000000e+000   0.0000000e+000   0.0000000e+000 
 -9.9817011e+001                1                1   0.0000000e+000   0.0000000e+000   0.0000000e+000   0.0000000e+000   0.0000000e+000                2                1   0.0000000e+000   0.0000000e+000   0.0000000e+000   0.0000000e+000   0.0000000e+000 
 -9.9366792e+001                1                1   0.0000000e+000   0.0000000e+000   0.0000000e+000   0.0000000e+000   0.0000000e+000                2                1   0.0000000e+000   0.0000000e+000   0.0000000e+000   0.0000000e+000   0.0000000e+000 
 -9.8918464e+001                1                1   0.0000000e+000   0.0000000e+000   0.0000000e+000   0.0000000e+000   0.0000000e+000                2                1   0.0000000e+000   0.0000000e+000   0.0000000e+000   0.0000000e+000   0.0000000e+000 
 -9.8471966e+001                1                1   0.0000000e+000   0.0000000e+000   0.0000000e+000   0.0000000e+000   0.0000000e+000                2                1   0.0000000e+000   0.0000000e+000   0.0000000e+000   0.0000000e+000   0.0000000e+000 
 -9.8027267e+001                1                1   0.0000000e+000   0.0000000e+000   0.0000000e+000   0.0000000e+000   0.0000000e+000                2                1   0.0000000e+000   0.0000000e+000   0.0000000e+000   0.0000000e+000   0.0000000e+000 
 -9.7584316e+001                1                1   0.0000000e+000   0.0000000e+000   0.0000000e+000   0.0000000e+000   0.0000000e+000                2                1   0.0000000e+000   0.0000000e+000   0.0000000e+000   0.0000000e+000   0.0000000e+000 
 -9.7143069e+001                1                1   0.0000000e+000   0.0000000e+000   0.0000000e+000   0.0000000e+000   0.0000000e+000                2                1   0.0000000e+000   0.0000000e+000   0.0000000e+000   0.0000000e+000   0.0000000e+000 
 -9.6703497e+001                1                1   0.0000000e+000   0.0000000e+000   0.0000000e+000   0.0000000e+000   0.0000000e+000                2                1   0.0000000e+000   0.0000000e+000   0.0000000e+000   0.0000000e+000   0.0000000e+000 
 -9.6265535e+001                1                1   0.0000000e+000   0.0000000e+000   0.0000000e+000   0.0000000e+000   0.0000000e+000                2                1   0.0000000e+000   0.0000000e+000   0.0000000e+000   0.0000000e+000   0.0000000e+000 
 -9.5829177e+001                1                1   0.0000000e+000   0.0000000e+000   0.0000000e+000   0.0000000e+000   0.0000000e+000                2                1   0.0000000e+000   0.0000000e+000   0.0000000e+000   0.0000000e+000   0.0000000e+000 
 -9.5394356e+001                1                1   0.0000000e+000   0.0000000e+000   0.0000000e+000   0.0000000e+000   0.0000000e+000                2                1   0.0000000e+000   0.0000000e+000   0.0000000e+000   0.0000000e+000   0.0000000e+000 
 -9.4961038e+001                1                1   0.0000000e+000   0.0000000e+000   0.0000000e+000   0.0000000e+000   0.0000000e+000                2                1   0.0000000e+000   0.0000000e+000   0.0000000e+000   0.0000000e+000   0.0000000e+000 
 -9.4529204e+001                1                1   0.0000000e+000   0.0000000e+000   0.0000000e+000   0.0000000e+000   0.0000000e+000                2                1   0.0000000e+000   0.0000000e+000   0.0000000e+000   0.0000000e+000   0.0000000e+000 
 -9.4098795e+001                1                1   0.0000000e+000   0.0000000e+000   0.0000000e+000   0.0000000e+000   0.0000000e+000                2                1   0.0000000e+000   0.0000000e+000   0.0000000e+000   0.0000000e+000   0.0000000e+000 
 -9.3669779e+001                1                1   0.0000000e+000   0.0000000e+000   0.0000000e+000   0.0000000e+000   0.0000000e+000                2                1   0.0000000e+000   0.0000000e+000   0.0000000e+000   0.0000000e+000   0.0000000e+000 
 -9.3242139e+001                1                1   0.0000000e+000   0.0000000e+000   0.0000000e+000   0.0000000e+000   0.0000000e+000                2                1   0.0000000e+000   0.0000000e+000   0.0000000e+000   0.0000000e+000   0.0000000e+000 
 -9.2815820e+001                1                1   0.0000000e+000   0.0000000e+000   0.0000000e+000   0.0000000e+000   0.0000000e+000                2                1   0.0000000e+000   0.0000000e+000   0.0000000e+000   0.0000000e+000   0.0000000e+000 
 -9.2390790e+001                1                1   0.0000000e+000   0.0000000e+000   0.0000000e+000   0.0000000e+000   0.0000000e+000                2                1   0.0000000e+000   0.0000000e+000   0.0000000e+000   0.0000000e+000   0.0000000e+000 
 -9.1967022e+001                1                1   0.0000000e+000   0.0000000e+000   0.0000000e+000   0.0000000e+000   0.0000000e+000                2                1   0.0000000e+000   0.0000000e+000   0.0000000e+000   0.0000000e+000   0.0000000e+000 
 -9.1544487e+001                1                1   0.0000000e+000   0.0000000e+000   0.0000000e+000   0.0000000e+000   0.0000000e+000                2                1   0.0000000e+000   0.0000000e+000   0.0000000e+000   0.0000000e+000   0.0000000e+000 
 -9.1123141e+001                1                1   0.0000000e+000   0.0000000e+000   0.0000000e+000   0.0000000e+000   0.0000000e+000                2                1   0.0000000e+000   0.0000000e+000   0.0000000e+000   0.0000000e+000   0.0000000e+000 
 -9.0702955e+001                1                1   0.0000000e+000   0.0000000e+000   0.0000000e+000   0.0000000e+000   0.0000000e+000                2                1   0.0000000e+000   0.0000000e+000   0.0000000e+000   0.0000000e+000   0.0000000e+000 
 -9.0283896e+001                1                1   0.0000000e+000   0.0000000e+000   0.0000000e+000   0.0000000e+000   0.0000000e+000                2                1   0.0000000e+000   0.0000000e+000   0.0000000e+000   0.0000000e+000   0.0000000e+000 
 -8.9865945e+001                1                1   0.0000000e+000   0.0000000e+000   0.0000000e+000   0.0000000e+000   0.0000000e+000                2                1   0.0000000e+000   0.0000000e+000   0.0000000e+000   0.0000000e+000   0.0000000e+000 
 -8.9449062e+001                1                1   0.0000000e+000   0.0000000e+000   0.0000000e+000   0.0000000e+000   0.0000000e+000                2                1   0.0000000e+000   0.0000000e+000   0.0000000e+000   0.0000000e+000   0.0000000e+000 
 -8.9033215e+001                1                1   0.0000000e+000   0.0000000e+000   0.0000000e+000   0.0000000e+000   0.0000000e+000                2                1   0.0000000e+000   0.0000000e+000   0.0000000e+000   0.0000000e+000   0.0000000e+000 
 -8.8618375e+001                1                1   0.0000000e+000   0.0000000e+000   0.0000000e+000   0.0000000e+000   0.0000000e+000                2                1   0.0000000e+000   0.0000000e+000   0.0000000e+000   0.0000000e+000   0.0000000e+000 
 -8.8204513e+001                1                1   0.0000000e+000   0.0000000e+000   0.0000000e+000   0.0000000e+000   0.0000000e+000                2                1   0.0000000e+000   0.0000000e+000   0.0000000e+000   0.0000000e+000   0.0000000e+000 
 -8.7791601e+001                1                1   0.0000000e+000   0.0000000e+000   0.0000000e+000   0.0000000e+000   0.0000000e+000                2                1   0.0000000e+000   0.0000000e+000   0.0000000e+000   0.0000000e+000   0.0000000e+000 
 -8.7379614e+001                1                1   0.0000000e+000   0.0000000e+000   0.0000000e+000   0.0000000e+000   0.0000000e+000                2                1   0.0000000e+000   0.0000000e+000   0.0000000e+000   0.0000000e+000   0.0000000e+000 
 -8.6968521e+001                1                1   0.0000000e+000   0.0000000e+000   0.0000000e+000   0.0000000e+000   0.0000000e+000                2                1   0.0000000e+000   0.0000000e+000   0.0000000e+000   0.0000000e+000   0.0000000e+000 
 -8.6558293e+001                1                1   0.0000000e+000   0.0000000e+000   0.0000000e+000   0.0000000e+000   0.0000000e+000                2                1   0.0000000e+000   0.0000000e+000   0.0000000e+000   0.0000000e+000   0.0000000e+000 
 -8.6148902e+001                1                1   0.0000000e+000   0.0000000e+000   0.0000000e+000   0.0000000e+000   0.0000000e+000                2                1   0.0000000e+000   0.0000000e+000   0.0000000e+000   0.0000000e+000   0.0000000e+000 
 -8.5740320e+001                1                1   0.0000000e+000   0.0000000e+000   0.0000000e+000   0.0000000e+000   0.0000000e+000                2                1   0.0000000e+000   0.0000000e+000   0.0000000e+000   0.0000000e+000   0.0000000e+000 
 -8.5332521e+001                1                1   0.0000000e+000   0.0000000e+000   0.0000000e+000   0.0000000e+000   0.0000000e+000                2                1   0.0000000e+000   0.0000000e+000   0.0000000e+000   0.0000000e+000   0.0000000e+000 
 -8.4925479e+001                1                1   0.0000000e+000   0.0000000e+000   0.0000000e+000   0.0000000e+000   0.0000000e+000                2                1   0.0000000e+000   0.0000000e+000   0.0000000e+000   0.0000000e+000   0.0000000e+000 
 -8.4519166e+001                1                1   0.0000000e+000   0.0000000e+000   0.0000000e+000   0.0000000e+000   0.0000000e+000                2                1   0.0000000e+000   0.0000000e+000   0.0000000e+000   0.0000000e+000   0.0000000e+000 
 -8.4113556e+001                1                1   0.0000000e+000   0.0000000e+000   0.0000000e+000   0.0000000e+000   0.0000000e+000                2                1   0.0000000e+000   0.0000000e+000   0.0000000e+000   0.0000000e+000   0.0000000e+000 
 -8.3708624e+001                1                1   0.0000000e+000   0.0000000e+000   0.0000000e+000   0.0000000e+000   0.0000000e+000                2                1   0.0000000e+000   0.0000000e+000   0.0000000e+000   0.0000000e+000   0.0000000e+000 
 -8.3304344e+001                1                1   0.0000000e+000   0.0000000e+000   0.0000000e+000   0.0000000e+000   0.0000000e+000                2                1   0.0000000e+000   0.0000000e+000   0.0000000e+000   0.0000000e+000   0.0000000e+000 
 -8.2900689e+001                1                1   0.0000000e+000   0.0000000e+000   0.0000000e+000   0.0000000e+000   0.0000000e+000                2                1   0.0000000e+000   0.0000000e+000   0.0000000e+000   0.0000000e+000   0.0000000e+000 
 -8.2497635e+001                1                1   0.0000000e+000   0.0000000e+000   0.0000000e+000   0.0000000e+000   0.0000000e+000                2                1   0.0000000e+000   0.0000000e+000   0.0000000e+000   0.0000000e+000   0.0000000e+000 
 -8.2095158e+001                1                1   0.0000000e+000   0.0000000e+000   0.0000000e+000   0.0000000e+000   0.0000000e+000                2                1   0.0000000e+000   0.0000000e+000   0.0000000e+000   0.0000000e+000   0.0000000e+000 
 -8.1693230e+001                1                1   0.0000000e+000   0.0000000e+000   0.0000000e+000   0.0000000e+000   0.0000000e+000                2                1   0.0000000e+000   0.0000000e+000   0.0000000e+000   0.0000000e+000   0.0000000e+000 
 -8.1291828e+001                1                1   0.0000000e+000   0.0000000e+000   0.0000000e+000   0.0000000e+000   0.0000000e+000                2                1   0.0000000e+000   0.0000000e+000   0.0000000e+000   0.0000000e+000   0.0000000e+000 
 -8.0890926e+001                1                1   0.0000000e+000   0.0000000e+000   0.0000000e+000   0.0000000e+000   0.0000000e+000                2                1   0.0000000e+000   0.0000000e+000   0.0000000e+000   0.0000000e+000   0.0000000e+000 
 -8.0490500e+001                1                1   0.0000000e+000   0.0000000e+000   0.0000000e+000   0.0000000e+000   0.0000000e+000                2                1   0.0000000e+000   0.0000000e+000   0.0000000e+000   0.0000000e+000   0.0000000e+000 
 -8.0090524e+001                1                1   0.0000000e+000   0.0000000e+000   0.0000000e+000   0.0000000e+000   0.0000000e+000                2                1   0.0000000e+000   0.0000000e+000   0.0000000e+000   0.0000000e+000   0.0000000e+000 
 -7.9690976e+001                1                1   0.0000000e+000   0.0000000e+000   0.0000000e+000   0.0000000e+000   0.0000000e+000                2                1   0.0000000e+000   0.0000000e+000   0.0000000e+000   0.0000000e+000   0.0000000e+000 
 -7.9291829e+001                1                1   0.0000000e+000   0.0000000e+000   0.0000000e+000   0.0000000e+000   0.0000000e+000                2                1   0.0000000e+000   0.0000000e+000   0.0000000e+000   0.0000000e+000   0.0000000e+000 
 -7.8893061e+001                1                1   0.0000000e+000   0.0000000e+000   0.0000000e+000   0.0000000e+000   0.0000000e+000                2                1   0.0000000e+000   0.0000000e+000   0.0000000e+000   0.0000000e+000   0.0000000e+000 
 -7.8494646e+001                1                1   0.0000000e+000   0.0000000e+000   0.0000000e+000   0.0000000e+000   0.0000000e+000                2                1   0.0000000e+000   0.0000000e+000   0.0000000e+000   0.0000000e+000   0.0000000e+000 
 -7.8096561e+001                1                1   0.0000000e+000   0.0000000e+000   0.0000000e+000   0.0000000e+000   0.0000000e+000                2                1   0.0000000e+000   0.0000000e+000   0.0000000e+000   0.0000000e+000   0.0000000e+000 
 -7.7698782e+001                1                1   0.0000000e+000   0.0000000e+000   0.0000000e+000   0.0000000e+000   0.0000000e+000                2                1   0.0000000e+000   0.0000000e+000   0.0000000e+000   0.0000000e+000   0.0000000e+000 
 -7.7301285e+001                1                1   0.0000000e+000   0.0000000e+000   0.0000000e+000   0.0000000e+000   0.0000000e+000                2                1   0.0000000e+000   0.0000000e+000   0.0000000e+000   0.0000000e+000   0.0000000e+000 
 -7.6904045e+001                1                1   0.0000000e+000   0.0000000e+000   0.0000000e+000   0.0000000e+000   0.0000000e+000                2                1   0.0000000e+000   0.0000000e+000   0.0000000e+000   0.0000000e+000   0.0000000e+000 
 -7.6507039e+001                1                1   0.0000000e+000   0.0000000e+000   0.0000000e+000   0.0000000e+000   0.0000000e+000                2                1   0.0000000e+000   0.0000000e+000   0.0000000e+000   0.0000000e+000   0.0000000e+000 
 -7.6110243e+001                1                1   0.0000000e+000   0.0000000e+000   0.0000000e+000   0.0000000e+000   0.0000000e+000                2                1   0.0000000e+000   0.0000000e+000   0.0000000e+000   0.0000000e+000   0.0000000e+000 
 -7.5713633e+001                1                1   0.0000000e+000   0.0000000e+000   0.0000000e+000   0.0000000e+000   0.0000000e+000                2                1   0.0000000e+000   0.0000000e+000   0.0000000e+000   0.0000000e+000   0.0000000e+000 
 -7.5317184e+001                1                1   0.0000000e+000   0.0000000e+000   0.0000000e+000   0.0000000e+000   0.0000000e+000                2                1   0.0000000e+000   0.0000000e+000   0.0000000e+000   0.0000000e+000   0.0000000e+000 
 -7.4920872e+001                1                1   0.0000000e+000   0.0000000e+000   0.0000000e+000   0.0000000e+000   0.0000000e+000                2                1   0.0000000e+000   0.0000000e+000   0.0000000e+000   0.0000000e+000   0.0000000e+000 
 -7.4740937e+001                1                1   0.0000000e+000   0.0000000e+000   0.0000000e+000   0.0000000e+000   0.0000000e+000                2                1   0.0000000e+000   0.0000000e+000   0.0000000e+000   0.0000000e+000   0.0000000e+000 
 -7.4516017e+001                1                1   0.0000000e+000   0.0000000e+000   0.0000000e+000   0.0000000e+000   0.0000000e+000                2                1   0.0000000e+000   0.0000000e+000   0.0000000e+000   0.0000000e+000   0.0000000e+000 
 -7.4234868e+001                1                1   0.0000000e+000   0.0000000e+000   0.0000000e+000   0.0000000e+000   0.0000000e+000                2                1   0.0000000e+000   0.0000000e+000   0.0000000e+000   0.0000000e+000   0.0000000e+000 
 -7.3883432e+001                1                1   0.0000000e+000   0.0000000e+000   0.0000000e+000   0.0000000e+000   0.0000000e+000                2                1   0.0000000e+000   0.0000000e+000   0.0000000e+000   0.0000000e+000   0.0000000e+000 
 -7.3487419e+001                1                1   0.0000000e+000   0.0000000e+000   0.0000000e+000   0.0000000e+000   0.0000000e+000                2                1   0.0000000e+000   0.0000000e+000   0.0000000e+000   0.0000000e+000   0.0000000e+000 
 -7.3091430e+001                1                1   0.0000000e+000   0.0000000e+000   0.0000000e+000   0.0000000e+000   0.0000000e+000                2                1   0.0000000e+000   0.0000000e+000   0.0000000e+000   0.0000000e+000   0.0000000e+000 
 -7.2695443e+001                1                1   0.0000000e+000   0.0000000e+000   0.0000000e+000   0.0000000e+000   0.0000000e+000                2                1   0.0000000e+000   0.0000000e+000   0.0000000e+000   0.0000000e+000   0.0000000e+000 
 -7.2299432e+001                1                1   0.0000000e+000   0.0000000e+000   0.0000000e+000   0.0000000e+000   0.0000000e+000                2                1   0.0000000e+000   0.0000000e+000   0.0000000e+000   0.0000000e+000   0.0000000e+000 
 -7.1903375e+001                1                1   0.0000000e+000   0.0000000e+000   0.0000000e+000   0.0000000e+000   0.0000000e+000                2                1   0.0000000e+000   0.0000000e+000   0.0000000e+000   0.0000000e+000   0.0000000e+000 
 -7.1507244e+001                1                1   0.0000000e+000   0.0000000e+000   0.0000000e+000   0.0000000e+000   0.0000000e+000                2                1   0.0000000e+000   0.0000000e+000   0.0000000e+000   0.0000000e+000   0.0000000e+000 
 -7.1111017e+001                1                1   0.0000000e+000   0.0000000e+000   0.0000000e+000   0.0000000e+000   0.0000000e+000                2                1   0.0000000e+000   0.0000000e+000   0.0000000e+000   0.0000000e+000   0.0000000e+000 
 -7.0714667e+001                1                1   0.0000000e+000   0.0000000e+000   0.0000000e+000   0.0000000e+000   0.0000000e+000                2                1   0.0000000e+000   0.0000000e+000   0.0000000e+000   0.0000000e+000   0.0000000e+000 
 -7.0318169e+001                1                1   0.0000000e+000   0.0000000e+000   0.0000000e+000   0.0000000e+000   0.0000000e+000                2                1   0.0000000e+000   0.0000000e+000   0.0000000e+000   0.0000000e+000   0.0000000e+000 
 -6.9921499e+001                1                1   0.0000000e+000   0.0000000e+000   0.0000000e+000   0.0000000e+000   0.0000000e+000                2                1   0.0000000e+000   0.0000000e+000   0.0000000e+000   0.0000000e+000   0.0000000e+000 
 -6.9524630e+001                1                1   0.0000000e+000   0.0000000e+000   0.0000000e+000   0.0000000e+000   0.0000000e+000                2                1   0.0000000e+000   0.0000000e+000   0.0000000e+000   0.0000000e+000   0.0000000e+000 
 -6.9127536e+001                1                1   0.0000000e+000   0.0000000e+000   0.0000000e+000   0.0000000e+000   0.0000000e+000                2                1   0.0000000e+000   0.0000000e+000   0.0000000e+000   0.0000000e+000   0.0000000e+000 
 -6.8730192e+001                1                1   0.0000000e+000   0.0000000e+000   0.0000000e+000   0.0000000e+000   0.0000000e+000                2                1   0.0000000e+000   0.0000000e+000   0.0000000e+000   0.0000000e+000   0.0000000e+000 
 -6.8332571e+001                1                1   0.0000000e+000   0.0000000e+000   0.0000000e+000   0.0000000e+000   0.0000000e+000                2                1   0.0000000e+000   0.0000000e+000   0.0000000e+000   0.0000000e+000   0.0000000e+000 
 -6.7934647e+001                1                1   0.0000000e+000   0.0000000e+000   0.0000000e+000   0.0000000e+000   0.0000000e+000                2                1   0.0000000e+000   0.0000000e+000   0.0000000e+000   0.0000000e+000   0.0000000e+000 
 -6.7536393e+001                1                1   0.0000000e+000   0.0000000e+000   0.0000000e+000   0.0000000e+000   0.0000000e+000                2                1   0.0000000e+000   0.0000000e+000   0.0000000e+000   0.0000000e+000   0.0000000e+000 
 -6.7137781e+001                1                1   0.0000000e+000   0.0000000e+000   0.0000000e+000   0.0000000e+000   0.0000000e+000                2                1   0.0000000e+000   0.0000000e+000   0.0000000e+000   0.0000000e+000   0.0000000e+000 
 -6.6738785e+001                1                1   0.0000000e+000   0.0000000e+000   0.0000000e+000   0.0000000e+000   0.0000000e+000                2                1   0.0000000e+000   0.0000000e+000   0.0000000e+000   0.0000000e+000   0.0000000e+000 
 -6.6339376e+001                1                1   0.0000000e+000   0.0000000e+000   0.0000000e+000   0.0000000e+000   0.0000000e+000                2                1   0.0000000e+000   0.0000000e+000   0.0000000e+000   0.0000000e+000   0.0000000e+000 
 -6.5939526e+001                1                1   0.0000000e+000   0.0000000e+000   0.0000000e+000   0.0000000e+000   0.0000000e+000                2                1   0.0000000e+000   0.0000000e+000   0.0000000e+000   0.0000000e+000   0.0000000e+000 
 -6.5539208e+001                1                1   0.0000000e+000   0.0000000e+000   0.0000000e+000   0.0000000e+000   0.0000000e+000                2                1   0.0000000e+000   0.0000000e+000   0.0000000e+000   0.0000000e+000   0.0000000e+000 
 -6.5138391e+001                1                1   0.0000000e+000   0.0000000e+000   0.0000000e+000   0.0000000e+000   0.0000000e+000                2                1   0.0000000e+000   0.0000000e+000   0.0000000e+000   0.0000000e+000   0.0000000e+000 
 -6.4737047e+001                1                1   0.0000000e+000   0.0000000e+000   0.0000000e+000   0.0000000e+000   0.0000000e+000                2                1   0.0000000e+000   0.0000000e+000   0.0000000e+000   0.0000000e+000   0.0000000e+000 
 -6.4335147e+001                1                1   0.0000000e+000   0.0000000e+000   0.0000000e+000   0.0000000e+000   0.0000000e+000                2                1   0.0000000e+000   0.0000000e+000   0.0000000e+000   0.0000000e+000   0.0000000e+000 
 -6.3932659e+001                1                1   0.0000000e+000   0.0000000e+000   0.0000000e+000   0.0000000e+000   0.0000000e+000                2                1   0.0000000e+000   0.0000000e+000   0.0000000e+000   0.0000000e+000   0.0000000e+000 
 -6.3529554e+001                1                1   0.0000000e+000   0.0000000e+000   0.0000000e+000   0.0000000e+000   0.0000000e+000                2                1   0.0000000e+000   0.0000000e+000   0.0000000e+000   0.0000000e+000   0.0000000e+000 
 -6.3125800e+001                1                1   0.0000000e+000   0.0000000e+000   0.0000000e+000   0.0000000e+000   0.0000000e+000                2                1   0.0000000e+000   0.0000000e+000   0.0000000e+000   0.0000000e+000   0.0000000e+000 
 -6.2721365e+001                1                1   0.0000000e+000   0.0000000e+000   0.0000000e+000   0.0000000e+000   0.0000000e+000                2                1   0.0000000e+000   0.0000000e+000   0.0000000e+000   0.0000000e+000   0.0000000e+000 
 -6.2316218e+001                1                1   0.0000000e+000   0.0000000e+000   0.0000000e+000   0.0000000e+000   0.0000000e+000                2                1   0.0000000e+000   0.0000000e+000   0.0000000e+000   0.0000000e+000   0.0000000e+000 
 -6.1910327e+001                1                1   0.0000000e+000   0.0000000e+000   0.0000000e+000   0.0000000e+000   0.0000000e+000                2                1   0.0000000e+000   0.0000000e+000   0.0000000e+000   0.0000000e+000   0.0000000e+000 
 -6.1503657e+001                1                1   0.0000000e+000   0.0000000e+000   0.0000000e+000   0.0000000e+000   0.0000000e+000                2                1   0.0000000e+000   0.0000000e+000   0.0000000e+000   0.0000000e+000   0.0000000e+000 
 -6.1096174e+001                1                1   0.0000000e+000   0.0000000e+000   0.0000000e+000   0.0000000e+000   0.0000000e+000                2                1   0.0000000e+000   0.0000000e+000   0.0000000e+000   0.0000000e+000   0.0000000e+000 
 -6.0687843e+001                1                1   0.0000000e+000   0.0000000e+000   0.0000000e+000   0.0000000e+000   0.0000000e+000                2                1   0.0000000e+000   0.0000000e+000   0.0000000e+000   0.0000000e+000   0.0000000e+000 
 -6.0278628e+001                1                1   0.0000000e+000   0.0000000e+000   0.0000000e+000   0.0000000e+000   0.0000000e+000                2                1   0.0000000e+000   0.0000000e+000   0.0000000e+000   0.0000000e+000   0.0000000e+000 
 -5.9868494e+001                1                1   0.0000000e+000   0.0000000e+000   0.0000000e+000   0.0000000e+000   0.0000000e+000                2                1   0.0000000e+000   0.0000000e+000   0.0000000e+000   0.0000000e+000   0.0000000e+000 
 -5.9457406e+001                1                1   0.0000000e+000   0.0000000e+000   0.0000000e+000   0.0000000e+000   0.0000000e+000                2                1   0.0000000e+000   0.0000000e+000   0.0000000e+000   0.0000000e+000   0.0000000e+000 
 -5.9045324e+001                1                1   0.0000000e+000   0.0000000e+000   0.0000000e+000   0.0000000e+000   0.0000000e+000                2                1   0.0000000e+000   0.0000000e+000   0.0000000e+000   0.0000000e+000   0.0000000e+000 
 -5.8632213e+001                1                1   0.0000000e+000   0.0000000e+000   0.0000000e+000   0.0000000e+000   0.0000000e+000                2                1   0.0000000e+000   0.0000000e+000   0.0000000e+000   0.0000000e+000   0.0000000e+000 
 -5.8218031e+001                1                1   0.0000000e+000   0.0000000e+000   0.0000000e+000   0.0000000e+000   0.0000000e+000                2                1   0.0000000e+000   0.0000000e+000   0.0000000e+000   0.0000000e+000   0.0000000e+000 
 -5.7802740e+001                1                1   0.0000000e+000   0.0000000e+000   0.0000000e+000   0.0000000e+000   0.0000000e+000                2                1   0.0000000e+000   0.0000000e+000   0.0000000e+000   0.0000000e+000   0.0000000e+000 
 -5.7386300e+001                1                1   0.0000000e+000   0.0000000e+000   0.0000000e+000   0.0000000e+000   0.0000000e+000                2                1   0.0000000e+000   0.0000000e+000   0.0000000e+000   0.0000000e+000   0.0000000e+000 
 -5.6968657e+001                1                1   0.0000000e+000   0.0000000e+000   0.0000000e+000   0.0000000e+000   0.0000000e+000                2                1   0.0000000e+000   0.0000000e+000   0.0000000e+000   0.0000000e+000   0.0000000e+000 
 -5.6549777e+001                1                1   0.0000000e+000   0.0000000e+000   0.0000000e+000   0.0000000e+000   0.0000000e+000                2                1   0.0000000e+000   0.0000000e+000   0.0000000e+000   0.0000000e+000   0.0000000e+000 
 -5.6129618e+001                1                1   0.0000000e+000   0.0000000e+000   0.0000000e+000   0.0000000e+000   0.0000000e+000                2                1   0.0000000e+000   0.0000000e+000   0.0000000e+000   0.0000000e+000   0.0000000e+000 
 -5.5708134e+001                1                1   0.0000000e+000   0.0000000e+000   0.0000000e+000   0.0000000e+000   0.0000000e+000                2                1   0.0000000e+000   0.0000000e+000   0.0000000e+000   0.0000000e+000   0.0000000e+000 
 -5.5285280e+001                1                1   0.0000000e+000   0.0000000e+000   0.0000000e+000   0.0000000e+000   0.0000000e+000                2                1   0.0000000e+000   0.0000000e+000   0.0000000e+000   0.0000000e+000   0.0000000e+000 
 -5.4860997e+001                1                1   0.0000000e+000   0.0000000e+000   0.0000000e+000   0.0000000e+000   0.0000000e+000                2                1   0.0000000e+000   0.0000000e+000   0.0000000e+000   0.0000000e+000   0.0000000e+000 
 -5.4435240e+001                1                1   0.0000000e+000   0.0000000e+000   0.0000000e+000   0.0000000e+000   0.0000000e+000                2                1   0.0000000e+000   0.0000000e+000   0.0000000e+000   0.0000000e+000   0.0000000e+000 
 -5.4007966e+001                1                1   0.0000000e+000   0.0000000e+000   0.0000000e+000   0.0000000e+000   0.0000000e+000                2                1   0.0000000e+000   0.0000000e+000   0.0000000e+000   0.0000000e+000   0.0000000e+000 
 -5.3666147e+001                1                1   0.0000000e+000   0.0000000e+000   0.0000000e+000   0.0000000e+000   0.0000000e+000                2                1   0.0000000e+000   0.0000000e+000   0.0000000e+000   0.0000000e+000   0.0000000e+000 
 -5.3238873e+001                1                1   0.0000000e+000   0.0000000e+000   0.0000000e+000   0.0000000e+000   0.0000000e+000                2                1   0.0000000e+000   0.0000000e+000   0.0000000e+000   0.0000000e+000   0.0000000e+000 
 -5.2897054e+001                1                1   0.0000000e+000   0.0000000e+000   0.0000000e+000   0.0000000e+000   0.0000000e+000                2                1   0.0000000e+000   0.0000000e+000   0.0000000e+000   0.0000000e+000   0.0000000e+000 
 -5.2469780e+001                1                1   0.0000000e+000   0.0000000e+000   0.0000000e+000   0.0000000e+000   0.0000000e+000                2                1   0.0000000e+000   0.0000000e+000   0.0000000e+000   0.0000000e+000   0.0000000e+000 
 -5.2127961e+001                1                1   0.0000000e+000   0.0000000e+000   0.0000000e+000   0.0000000e+000   0.0000000e+000                2                1   0.0000000e+000   0.0000000e+000   0.0000000e+000   0.0000000e+000   0.0000000e+000 
 -5.1700687e+001                1                1   0.0000000e+000   0.0000000e+000   0.0000000e+000   0.0000000e+000   0.0000000e+000                2                1   0.0000000e+000   0.0000000e+000   0.0000000e+000   0.0000000e+000   0.0000000e+000 
 -5.1358868e+001                1                1   0.0000000e+000   0.0000000e+000   0.0000000e+000   0.0000000e+000   0.0000000e+000                2                1   0.0000000e+000   0.0000000e+000   0.0000000e+000   0.0000000e+000   0.0000000e+000 
 -5.0931594e+001                1                1   0.0000000e+000   0.0000000e+000   0.0000000e+000   0.0000000e+000   0.0000000e+000                2                1   0.0000000e+000   0.0000000e+000   0.0000000e+000   0.0000000e+000   0.0000000e+000 
 -5.0589775e+001                1                1   0.0000000e+000   0.0000000e+000   0.0000000e+000   0.0000000e+000   0.0000000e+000                2                1   0.0000000e+000   0.0000000e+000   0.0000000e+000   0.0000000e+000   0.0000000e+000 
 -5.0162501e+001                1                1   0.0000000e+000   0.0000000e+000   0.0000000e+000   0.0000000e+000   0.0000000e+000                2                1   0.0000000e+000   0.0000000e+000   0.0000000e+000   0.0000000e+000   0.0000000e+000 
 -4.9820682e+001                1                1   0.0000000e+000   0.0000000e+000   0.0000000e+000   0.0000000e+000   0.0000000e+000                2                1   0.0000000e+000   0.0000000e+000   0.0000000e+000   0.0000000e+000   0.0000000e+000 
 -4.9393408e+001                1                1   0.0000000e+000   0.0000000e+000   0.0000000e+000   0.0000000e+000   0.0000000e+000                2                1   0.0000000e+000   0.0000000e+000   0.0000000e+000   0.0000000e+000   0.0000000e+000 
 -4.9051589e+001                1                1   0.0000000e+000   0.0000000e+000   0.0000000e+000   0.0000000e+000   0.0000000e+000                2                1   0.0000000e+000   0.0000000e+000   0.0000000e+000   0.0000000e+000   0.0000000e+000 
 -4.8624315e+001                1                1   0.0000000e+000   0.0000000e+000   0.0000000e+000   0.0000000e+000   0.0000000e+000                2                1   0.0000000e+000   0.0000000e+000   0.0000000e+000   0.0000000e+000   0.0000000e+000 
 -4.8282496e+001                1                1   0.0000000e+000   0.0000000e+000   0.0000000e+000   0.0000000e+000   0.0000000e+000                2                1   0.0000000e+000   0.0000000e+000   0.0000000e+000   0.0000000e+000   0.0000000e+000 
 -4.7855222e+001                1                1   0.0000000e+000   0.0000000e+000   0.0000000e+000   0.0000000e+000   0.0000000e+000                2                1   0.0000000e+000   0.0000000e+000   0.0000000e+000   0.0000000e+000   0.0000000e+000 
 -4.7513403e+001                1                1   0.0000000e+000   0.0000000e+000   0.0000000e+000   0.0000000e+000   0.0000000e+000                2                1   0.0000000e+000   0.0000000e+000   0.0000000e+000   0.0000000e+000   0.0000000e+000 
 -4.7086129e+001                1                1   0.0000000e+000   0.0000000e+000   0.0000000e+000   0.0000000e+000   0.0000000e+000                2                1   0.0000000e+000   0.0000000e+000   0.0000000e+000   0.0000000e+000   0.0000000e+000 
 -4.6744310e+001                1                1   0.0000000e+000   0.0000000e+000   0.0000000e+000   0.0000000e+000   0.0000000e+000                2                1   0.0000000e+000   0.0000000e+000   0.0000000e+000   0.0000000e+000   0.0000000e+000 
 -4.6317036e+001                1                1   0.0000000e+000   0.0000000e+000   0.0000000e+000   0.0000000e+000   0.0000000e+000                2                1   0.0000000e+000   0.0000000e+000   0.0000000e+000   0.0000000e+000   0.0000000e+000 
 -4.5975216e+001                1                1   0.0000000e+000   0.0000000e+000   0.0000000e+000   0.0000000e+000   0.0000000e+000                2                1   0.0000000e+000   0.0000000e+000   0.0000000e+000   0.0000000e+000   0.0000000e+000 
 -4.5547943e+001                1                1   0.0000000e+000   0.0000000e+000   0.0000000e+000   0.0000000e+000   0.0000000e+000                2                1   0.0000000e+000   0.0000000e+000   0.0000000e+000   0.0000000e+000   0.0000000e+000 
 -4.5206123e+001                1                1   0.0000000e+000   0.0000000e+000   0.0000000e+000   0.0000000e+000   0.0000000e+000                2                1   0.0000000e+000   0.0000000e+000   0.0000000e+000   0.0000000e+000   0.0000000e+000 
 -4.4778850e+001                1                1   0.0000000e+000   0.0000000e+000   0.0000000e+000   0.0000000e+000   0.0000000e+000                2                1   0.0000000e+000   0.0000000e+000   0.0000000e+000   0.0000000e+000   0.0000000e+000 
 -4.4437030e+001                1                1   0.0000000e+000   0.0000000e+000   0.0000000e+000   0.0000000e+000   0.0000000e+000                2                1   0.0000000e+000   0.0000000e+000   0.0000000e+000   0.0000000e+000   0.0000000e+000 
 -4.4009756e+001                1                1   0.0000000e+000   0.0000000e+000   0.0000000e+000   0.0000000e+000   0.0000000e+000                2                1   0.0000000e+000   0.0000000e+000   0.0000000e+000   0.0000000e+000   0.0000000e+000 
 -4.3667937e+001                1                1   0.0000000e+000   0.0000000e+000   0.0000000e+000   0.0000000e+000   0.0000000e+000                2                1   0.0000000e+000   0.0000000e+000   0.0000000e+000   0.0000000e+000   0.0000000e+000 
 -4.3240663e+001                1                1   0.0000000e+000   0.0000000e+000   0.0000000e+000   0.0000000e+000   0.0000000e+000                2                1   0.0000000e+000   0.0000000e+000   0.0000000e+000   0.0000000e+000   0.0000000e+000 
 -4.2898844e+001                1                1   0.0000000e+000   0.0000000e+000   0.0000000e+000   0.0000000e+000   0.0000000e+000                2                1   0.0000000e+000   0.0000000e+000   0.0000000e+000   0.0000000e+000   0.0000000e+000 
 -4.2471570e+001                1                1   0.0000000e+000   0.0000000e+000   0.0000000e+000   0.0000000e+000   0.0000000e+000                2                1   0.0000000e+000   0.0000000e+000   0.0000000e+000   0.0000000e+000   0.0000000e+000 
 -4.2129751e+001                1                1   0.0000000e+000   0.0000000e+000   0.0000000e+000   0.0000000e+000   0.0000000e+000                2                1   0.0000000e+000   0.0000000e+000   0.0000000e+000   0.0000000e+000   0.0000000e+000 
 -4.1702477e+001                1                1   0.0000000e+000   0.0000000e+000   0.0000000e+000   0.0000000e+000   0.0000000e+000                2                1   0.0000000e+000   0.0000000e+000   0.0000000e+000   0.0000000e+000   0.0000000e+000 
 -4.1360658e+001                1                1   0.0000000e+000   0.0000000e+000   0.0000000e+000   0.0000000e+000   0.0000000e+000                2                1   0.0000000e+000   0.0000000e+000   0.0000000e+000   0.0000000e+000   0.0000000e+000 
 -4.0933384e+001                1                1   0.0000000e+000   0.0000000e+000   0.0000000e+000   0.0000000e+000   0.0000000e+000                2                1   0.0000000e+000   0.0000000e+000   0.0000000e+000   0.0000000e+000   0.0000000e+000 
 -4.0746599e+001                1                1   0.0000000e+000   0.0000000e+000   0.0000000e+000   0.0000000e+000   0.0000000e+000                2                1   0.0000000e+000   0.0000000e+000   0.0000000e+000   0.0000000e+000   0.0000000e+000 
 -4.0513118e+001                1                1   0.0000000e+000   0.0000000e+000   0.0000000e+000   0.0000000e+000   0.0000000e+000                2                1   0.0000000e+000   0.0000000e+000   0.0000000e+000   0.0000000e+000   0.0000000e+000 
 -4.0221266e+001                1                1   0.0000000e+000   0.0000000e+000   0.0000000e+000   0.0000000e+000   0.0000000e+000                2                1   0.0000000e+000   0.0000000e+000   0.0000000e+000   0.0000000e+000   0.0000000e+000 
 -3.9856451e+001                1                1   0.0000000e+000   0.0000000e+000   0.0000000e+000   0.0000000e+000   0.0000000e+000                2                1   0.0000000e+000   0.0000000e+000   0.0000000e+000   0.0000000e+000   0.0000000e+000 
 -3.9400432e+001                1                1   0.0000000e+000   0.0000000e+000   0.0000000e+000   0.0000000e+000   0.0000000e+000                2                1   0.0000000e+000   0.0000000e+000   0.0000000e+000   0.0000000e+000   0.0000000e+000 
 -3.9035617e+001                1                1   0.0000000e+000   0.0000000e+000   0.0000000e+000   0.0000000e+000   0.0000000e+000                2                1   0.0000000e+000   0.0000000e+000   0.0000000e+000   0.0000000e+000   0.0000000e+000 
 -3.8579599e+001                1                1   0.0000000e+000   0.0000000e+000   0.0000000e+000   0.0000000e+000   0.0000000e+000                2                1   0.0000000e+000   0.0000000e+000   0.0000000e+000   0.0000000e+000   0.0000000e+000 
 -3.8214784e+001                1                1   0.0000000e+000   0.0000000e+000   0.0000000e+000   0.0000000e+000   0.0000000e+000                2                1   0.0000000e+000   0.0000000e+000   0.0000000e+000   0.0000000e+000   0.0000000e+000 
 -3.7758765e+001                1                1   0.0000000e+000   0.0000000e+000   0.0000000e+000   0.0000000e+000   0.0000000e+000                2                1   0.0000000e+000   0.0000000e+000   0.0000000e+000   0.0000000e+000   0.0000000e+000 
 -3.7393951e+001                1                1   0.0000000e+000   0.0000000e+000   0.0000000e+000   0.0000000e+000   0.0000000e+000                2                1   0.0000000e+000   0.0000000e+000   0.0000000e+000   0.0000000e+000   0.0000000e+000 
 -3.6937932e+001                1                1   0.0000000e+000   0.0000000e+000   0.0000000e+000   0.0000000e+000   0.0000000e+000                2                1   0.0000000e+000   0.0000000e+000   0.0000000e+000   0.0000000e+000   0.0000000e+000 
 -3.6573117e+001                1                1   0.0000000e+000   0.0000000e+000   0.0000000e+000   0.0000000e+000   0.0000000e+000                2                1   0.0000000e+000   0.0000000e+000   0.0000000e+000   0.0000000e+000   0.0000000e+000 
 -3.6117099e+001                1                1   0.0000000e+000   0.0000000e+000   0.0000000e+000   0.0000000e+000   0.0000000e+000                2                1   0.0000000e+000   0.0000000e+000   0.0000000e+000   0.0000000e+000   0.0000000e+000 
 -3.5752284e+001                1                1   0.0000000e+000   0.0000000e+000   0.0000000e+000   0.0000000e+000   0.0000000e+000                2                1   0.0000000e+000   0.0000000e+000   0.0000000e+000   0.0000000e+000   0.0000000e+000 
 -3.5460432e+001                1                1   0.0000000e+000   0.0000000e+000   0.0000000e+000   0.0000000e+000   0.0000000e+000                2                1   0.0000000e+000   0.0000000e+000   0.0000000e+000   0.0000000e+000   0.0000000e+000 
 -3.5095617e+001                1                1   0.0000000e+000   0.0000000e+000   0.0000000e+000   0.0000000e+000   0.0000000e+000                2                1   0.0000000e+000   0.0000000e+000   0.0000000e+000   0.0000000e+000   0.0000000e+000 
 -3.4803765e+001                1                1   0.0000000e+000   0.0000000e+000   0.0000000e+000   0.0000000e+000   0.0000000e+000                2                1   0.0000000e+000   0.0000000e+000   0.0000000e+000   0.0000000e+000   0.0000000e+000 
 -3.4438950e+001                1                1   0.0000000e+000   0.0000000e+000   0.0000000e+000   0.0000000e+000   0.0000000e+000                2                1   0.0000000e+000   0.0000000e+000   0.0000000e+000   0.0000000e+000   0.0000000e+000 
 -3.4147099e+001                1                1   0.0000000e+000   0.0000000e+000   0.0000000e+000   0.0000000e+000   0.0000000e+000                2                1   0.0000000e+000   0.0000000e+000   0.0000000e+000   0.0000000e+000   0.0000000e+000 
 -3.3782284e+001                1                1   0.0000000e+000   0.0000000e+000   0.0000000e+000   0.0000000e+000   0.0000000e+000                2                1   0.0000000e+000   0.0000000e+000   0.0000000e+000   0.0000000e+000   0.0000000e+000 
 -3.3490432e+001                1                1   0.0000000e+000   0.0000000e+000   0.0000000e+000   0.0000000e+000   0.0000000e+000                2                1   0.0000000e+000   0.0000000e+000   0.0000000e+000   0.0000000e+000   0.0000000e+000 
 -3.3125617e+001                1                1   0.0000000e+000   0.0000000e+000   0.0000000e+000   0.0000000e+000   0.0000000e+000                2                1   0.0000000e+000   0.0000000e+000   0.0000000e+000   0.0000000e+000   0.0000000e+000 
 -3.2833765e+001                1                1   0.0000000e+000   0.0000000e+000   0.0000000e+000   0.0000000e+000   0.0000000e+000                2                1   0.0000000e+000   0.0000000e+000   0.0000000e+000   0.0000000e+000   0.0000000e+000 
 -3.2468950e+001                1                1   0.0000000e+000   0.0000000e+000   0.0000000e+000   0.0000000e+000   0.0000000e+000                2                1   0.0000000e+000   0.0000000e+000   0.0000000e+000   0.0000000e+000   0.0000000e+000 
 -3.2177098e+001                1                1   0.0000000e+000   0.0000000e+000   0.0000000e+000   0.0000000e+000   0.0000000e+000                2                1   0.0000000e+000   0.0000000e+000   0.0000000e+000   0.0000000e+000   0.0000000e+000 
 -3.1812284e+001                1                1   0.0000000e+000   0.0000000e+000   0.0000000e+000   0.0000000e+000   0.0000000e+000                2                1   0.0000000e+000   0.0000000e+000   0.0000000e+000   0.0000000e+000   0.0000000e+000 
 -3.1520432e+001                1                1   0.0000000e+000   0.0000000e+000   0.0000000e+000   0.0000000e+000   0.0000000e+000                2                1   0.0000000e+000   0.0000000e+000   0.0000000e+000   0.0000000e+000   0.0000000e+000 
 -3.1155617e+001                1                1   0.0000000e+000   0.0000000e+000   0.0000000e+000   0.0000000e+000   0.0000000e+000                2                1   0.0000000e+000   0.0000000e+000   0.0000000e+000   0.0000000e+000   0.0000000e+000 
 -3.0863765e+001                1                1   0.0000000e+000   0.0000000e+000   0.0000000e+000   0.0000000e+000   0.0000000e+000                2                1   0.0000000e+000   0.0000000e+000   0.0000000e+000   0.0000000e+000   0.0000000e+000 
 -3.0498950e+001                1                1   0.0000000e+000   0.0000000e+000   0.0000000e+000   0.0000000e+000   0.0000000e+000                2                1   0.0000000e+000   0.0000000e+000   0.0000000e+000   0.0000000e+000   0.0000000e+000 
 -3.0207098e+001                1                1   0.0000000e+000   0.0000000e+000   0.0000000e+000   0.0000000e+000   0.0000000e+000                2                1   0.0000000e+000   0.0000000e+000   0.0000000e+000   0.0000000e+000   0.0000000e+000 
 -2.9842283e+001                1                1   0.0000000e+000   0.0000000e+000   0.0000000e+000   0.0000000e+000   0.0000000e+000                2                1   0.0000000e+000   0.0000000e+000   0.0000000e+000   0.0000000e+000   0.0000000e+000 
 -2.9550432e+001                1                1   0.0000000e+000   0.0000000e+000   0.0000000e+000   0.0000000e+000   0.0000000e+000                2                1   0.0000000e+000   0.0000000e+000   0.0000000e+000   0.0000000e+000   0.0000000e+000 
 -2.9185617e+001                1                1   0.0000000e+000   0.0000000e+000   0.0000000e+000   0.0000000e+000   0.0000000e+000                2                1   0.0000000e+000   0.0000000e+000   0.0000000e+000   0.0000000e+000   0.0000000e+000 
 -2.8893765e+001                1                1   0.0000000e+000   0.0000000e+000   0.0000000e+000   0.0000000e+000   0.0000000e+000                2                1   0.0000000e+000   0.0000000e+000   0.0000000e+000   0.0000000e+000   0.0000000e+000 
 -2.8528950e+001                1                1   0.0000000e+000   0.0000000e+000   0.0000000e+000   0.0000000e+000   0.0000000e+000                2                1   0.0000000e+000   0.0000000e+000   0.0000000e+000   0.0000000e+000   0.0000000e+000 
 -2.8237098e+001                1                1   0.0000000e+000   0.0000000e+000   0.0000000e+000   0.0000000e+000   0.0000000e+000                2                1   0.0000000e+000   0.0000000e+000   0.0000000e+000   0.0000000e+000   0.0000000e+000 
 -2.7872283e+001                1                1   0.0000000e+000   0.0000000e+000   0.0000000e+000   0.0000000e+000   0.0000000e+000                2                1   0.0000000e+000   0.0000000e+000   0.0000000e+000   0.0000000e+000   0.0000000e+000 
 -2.7580431e+001                1                1   0.0000000e+000   0.0000000e+000   0.0000000e+000   0.0000000e+000   0.0000000e+000                2                1   0.0000000e+000   0.0000000e+000   0.0000000e+000   0.0000000e+000   0.0000000e+000 
 -2.7215617e+001                1                1   0.0000000e+000   0.0000000e+000   0.0000000e+000   0.0000000e+000   0.0000000e+000                2                1   0.0000000e+000   0.0000000e+000   0.0000000e+000   0.0000000e+000   0.0000000e+000 
 -2.6923765e+001                1                1   0.0000000e+000   0.0000000e+000   0.0000000e+000   0.0000000e+000   0.0000000e+000                2                1   0.0000000e+000   0.0000000e+000   0.0000000e+000   0.0000000e+000   0.0000000e+000 
 -2.6558950e+001                1                1   0.0000000e+000   0.0000000e+000   0.0000000e+000   0.0000000e+000   0.0000000e+000                2                1   0.0000000e+000   0.0000000e+000   0.0000000e+000   0.0000000e+000   0.0000000e+000 
 -2.6267098e+001                1                1   0.0000000e+000   0.0000000e+000   0.0000000e+000   0.0000000e+000   0.0000000e+000                2                1   0.0000000e+000   0.0000000e+000   0.0000000e+000   0.0000000e+000   0.0000000e+000 
 -2.5902283e+001                1                1   0.0000000e+000   0.0000000e+000   0.0000000e+000   0.0000000e+000   0.0000000e+000                2                1   0.0000000e+000   0.0000000e+000   0.0000000e+000   0.0000000e+000   0.0000000e+000 
 -2.5610431e+001                1                1   0.0000000e+000   0.0000000e+000   0.0000000e+000   0.0000000e+000   0.0000000e+000                2                1   0.0000000e+000   0.0000000e+000   0.0000000e+000   0.0000000e+000   0.0000000e+000 
 -2.5245616e+001                1                1   0.0000000e+000   0.0000000e+000   0.0000000e+000   0.0000000e+000   0.0000000e+000                2                1   0.0000000e+000   0.0000000e+000   0.0000000e+000   0.0000000e+000   0.0000000e+000 
 -2.4953765e+001                1                1   0.0000000e+000   0.0000000e+000   0.0000000e+000   0.0000000e+000   0.0000000e+000                2                1   0.0000000e+000   0.0000000e+000   0.0000000e+000   0.0000000e+000   0.0000000e+000 
 -2.4588950e+001                1                1   0.0000000e+000   0.0000000e+000   0.0000000e+000   0.0000000e+000   0.0000000e+000                2                1   0.0000000e+000   0.0000000e+000   0.0000000e+000   0.0000000e+000   0.0000000e+000 
 -2.4297098e+001                1                1   0.0000000e+000   0.0000000e+000   0.0000000e+000   0.0000000e+000   0.0000000e+000                2                1   0.0000000e+000   0.0000000e+000   0.0000000e+000   0.0000000e+000   0.0000000e+000 
 -2.3932283e+001                1                1   0.0000000e+000   0.0000000e+000   0.0000000e+000   0.0000000e+000   0.0000000e+000                2                1   0.0000000e+000   0.0000000e+000   0.0000000e+000   0.0000000e+000   0.0000000e+000 
 -2.3640431e+001                1                1   0.0000000e+000   0.0000000e+000   0.0000000e+000   0.0000000e+000   0.0000000e+000                2                1   0.0000000e+000   0.0000000e+000   0.0000000e+000   0.0000000e+000   0.0000000e+000 
 -2.3275616e+001                1                1   0.0000000e+000   0.0000000e+000   0.0000000e+000   0.0000000e+000   0.0000000e+000                2                1   0.0000000e+000   0.0000000e+000   0.0000000e+000   0.0000000e+000   0.0000000e+000 
 -2.2983764e+001                1                1   0.0000000e+000   0.0000000e+000   0.0000000e+000   0.0000000e+000   0.0000000e+000                2                1   0.0000000e+000   0.0000000e+000   0.0000000e+000   0.0000000e+000   0.0000000e+000 
 -2.2618950e+001                1                1   0.0000000e+000   0.0000000e+000   0.0000000e+000   0.0000000e+000   0.0000000e+000                2                1   0.0000000e+000   0.0000000e+000   0.0000000e+000   0.0000000e+000   0.0000000e+000 
 -2.2327098e+001                1                1   0.0000000e+000   0.0000000e+000   0.0000000e+000   0.0000000e+000   0.0000000e+000                2                1   0.0000000e+000   0.0000000e+000   0.0000000e+000   0.0000000e+000   0.0000000e+000 
 -2.1962283e+001                1                1   0.0000000e+000   0.0000000e+000   0.0000000e+000   0.0000000e+000   0.0000000e+000                2                1   0.0000000e+000   0.0000000e+000   0.0000000e+000   0.0000000e+000   0.0000000e+000 
 -2.1670431e+001                1                1   0.0000000e+000   0.0000000e+000   0.0000000e+000   0.0000000e+000   0.0000000e+000                2                1   0.0000000e+000   0.0000000e+000   0.0000000e+000   0.0000000e+000   0.0000000e+000 
 -2.1305616e+001                1                1   0.0000000e+000   0.0000000e+000   0.0000000e+000   0.0000000e+000   0.0000000e+000                2                1   0.0000000e+000   0.0000000e+000   0.0000000e+000   0.0000000e+000   0.0000000e+000 
 -2.1013764e+001                1                1   0.0000000e+000   0.0000000e+000   0.0000000e+000   0.0000000e+000   0.0000000e+000                2                1   0.0000000e+000   0.0000000e+000   0.0000000e+000   0.0000000e+000   0.0000000e+000 
 -2.0780283e+001                1                1   0.0000000e+000   0.0000000e+000   0.0000000e+000   0.0000000e+000   0.0000000e+000                2                1   0.0000000e+000   0.0000000e+000   0.0000000e+000   0.0000000e+000   0.0000000e+000 
 -2.0488431e+001                1                1   0.0000000e+000   0.0000000e+000   0.0000000e+000   0.0000000e+000   0.0000000e+000                2                1   0.0000000e+000   0.0000000e+000   0.0000000e+000   0.0000000e+000   0.0000000e+000 
 -2.0123616e+001                1                1   0.0000000e+000   0.0000000e+000   0.0000000e+000   0.0000000e+000   0.0000000e+000                2                1   0.0000000e+000   0.0000000e+000   0.0000000e+000   0.0000000e+000   0.0000000e+000 
 -1.9831764e+001                1                1   0.0000000e+000   0.0000000e+000   0.0000000e+000   0.0000000e+000   0.0000000e+000                2                1   0.0000000e+000   0.0000000e+000   0.0000000e+000   0.0000000e+000   0.0000000e+000 
 -1.9750189e+001                1                1   0.0000000e+000   0.0000000e+000   0.0000000e+000   0.0000000e+000   0.0000000e+000                2                1   0.0000000e+000   0.0000000e+000   0.0000000e+000   0.0000000e+000   0.0000000e+000 
 -1.9684928e+001                1                1   0.0000000e+000   0.0000000e+000   0.0000000e+000   0.0000000e+000   0.0000000e+000                2                1   0.0000000e+000   0.0000000e+000   0.0000000e+000   0.0000000e+000   0.0000000e+000 
 -1.9538093e+001                1                1   0.0000000e+000   0.0000000e+000   0.0000000e+000   0.0000000e+000   0.0000000e+000                2                1   0.0000000e+000   0.0000000e+000   0.0000000e+000   0.0000000e+000   0.0000000e+000 
 -1.9456517e+001                1                1   0.0000000e+000   0.0000000e+000   0.0000000e+000   0.0000000e+000   0.0000000e+000                2                1   0.0000000e+000   0.0000000e+000   0.0000000e+000   0.0000000e+000   0.0000000e+000 
 -1.9354548e+001                1                1   0.0000000e+000   0.0000000e+000   0.0000000e+000   0.0000000e+000   0.0000000e+000                2                1   0.0000000e+000   0.0000000e+000   0.0000000e+000   0.0000000e+000   0.0000000e+000 
 -1.9282851e+001                1                1   0.0000000e+000   0.0000000e+000   0.0000000e+000   0.0000000e+000   0.0000000e+000                2                1   0.0000000e+000   0.0000000e+000   0.0000000e+000   0.0000000e+000   0.0000000e+000 
 -1.9170824e+001                1                1   0.0000000e+000   0.0000000e+000   0.0000000e+000   0.0000000e+000   0.0000000e+000                2                1   0.0000000e+000   0.0000000e+000   0.0000000e+000   0.0000000e+000   0.0000000e+000 
 -1.9093028e+001                1                1   0.0000000e+000   0.0000000e+000   0.0000000e+000   0.0000000e+000   0.0000000e+000                2                1   0.0000000e+000   0.0000000e+000   0.0000000e+000   0.0000000e+000   0.0000000e+000 
 -1.8952994e+001                1                1   0.0000000e+000   0.0000000e+000   0.0000000e+000   0.0000000e+000   0.0000000e+000                2                1   0.0000000e+000   0.0000000e+000   0.0000000e+000   0.0000000e+000   0.0000000e+000 
 -1.8855749e+001                1                1   0.0000000e+000   0.0000000e+000   0.0000000e+000   0.0000000e+000   0.0000000e+000                2                1   0.0000000e+000   0.0000000e+000   0.0000000e+000   0.0000000e+000   0.0000000e+000 
 -1.8734192e+001                1                1   0.0000000e+000   0.0000000e+000   0.0000000e+000   0.0000000e+000   0.0000000e+000                2                1   0.0000000e+000   0.0000000e+000   0.0000000e+000   0.0000000e+000   0.0000000e+000 
 -1.8585949e+001                1                1   0.0000000e+000   0.0000000e+000   0.0000000e+000   0.0000000e+000   0.0000000e+000                2                1   0.0000000e+000   0.0000000e+000   0.0000000e+000   0.0000000e+000   0.0000000e+000 
 -1.8351945e+001                1                1   0.0000000e+000   0.0000000e+000   0.0000000e+000   0.0000000e+000   0.0000000e+000                2                1   8.5937053e-005   8.8992155e-005   9.0667533e-005   9.3525532e-005   0.0000000e+000 
 -1.8233502e+001                1                1   0.0000000e+000   0.0000000e+000   0.0000000e+000   0.0000000e+000   0.0000000e+000                2                1   1.5142377e-004   1.5598168e-004   1.5834504e-004   1.6189008e-004   0.0000000e+000 
 -1.8085724e+001                1                1   0.0000000e+000   0.0000000e+000   0.0000000e+000   0.0000000e+000   0.0000000e+000                2                1   3.3897131e-004   3.4288800e-004   3.4502437e-004   3.4822893e-004   0.0000000e+000 
 -1.7967503e+001                1                1   0.0000000e+000   0.0000000e+000   0.0000000e+000   0.0000000e+000   0.0000000e+000                2                1   5.5356211e-004   5.5931639e-004   5.6161811e-004   5.6507068e-004   0.0000000e+000 
 -1.7819970e+001                1                1   0.0000000e+000   0.0000000e+000   0.0000000e+000   0.0000000e+000   0.0000000e+000                2                1   8.9166568e-004   8.9889820e-004   9.0096463e-004   9.0509749e-004   0.0000000e+000 
 -1.7701944e+001                1                1   0.0000000e+000   0.0000000e+000   0.0000000e+000   0.0000000e+000   0.0000000e+000                2                1   1.2072310e-003   1.2156830e-003   1.2213177e-003   1.2325871e-003   0.0000000e+000 
 -1.7559019e+001                1                1   0.0000000e+000   0.0000000e+000   0.0000000e+000   0.0000000e+000   0.0000000e+000                2                1   1.6477017e-003   1.6737082e-003   1.6792811e-003   1.6867115e-003   0.0000000e+000 
 -1.7444679e+001                1                1   0.0000000e+000   0.0000000e+000   0.0000000e+000   0.0000000e+000   0.0000000e+000                2                1   2.0442785e-003   2.0674562e-003   2.0975873e-003   2.1254006e-003   0.0000000e+000 
 -1.7340096e+001                1                1   0.0000000e+000   0.0000000e+000   0.0000000e+000   0.0000000e+000   0.0000000e+000                2                1   2.4053877e-003   2.4543662e-003   2.5006236e-003   2.5305549e-003   0.0000000e+000 
 -1.7246862e+001                1                1   0.0000000e+000   0.0000000e+000   0.0000000e+000   0.0000000e+000   0.0000000e+000                2                1   2.7622632e-003   2.8331695e-003   2.8609154e-003   2.8855785e-003   0.0000000e+000 
 -1.7155794e+001                1                1   0.0000000e+000   0.0000000e+000   0.0000000e+000   0.0000000e+000   0.0000000e+000                2                1   3.1534471e-003   3.2114023e-003   3.2318571e-003   3.2591301e-003   0.0000000e+000 
 -1.7062863e+001                1                1   0.0000000e+000   0.0000000e+000   0.0000000e+000   0.0000000e+000   0.0000000e+000                2                1   3.5423786e-003   3.6113860e-003   3.6573909e-003   3.6957283e-003   0.0000000e+000 
 -1.6900617e+001                1                1   0.0000000e+000   0.0000000e+000   0.0000000e+000   0.0000000e+000   0.0000000e+000                2                1   4.2714208e-003   4.3644801e-003   4.4017038e-003   4.4714983e-003   0.0000000e+000 
 -1.6796688e+001                1                1   0.0000000e+000   0.0000000e+000   0.0000000e+000   0.0000000e+000   0.0000000e+000                2                1   4.7476925e-003   4.8459563e-003   4.9028458e-003   4.9752507e-003   0.0000000e+000 
 -1.6685624e+001                1                1   0.0000000e+000   0.0000000e+000   0.0000000e+000   0.0000000e+000   0.0000000e+000                2                1   5.2369116e-003   5.3561905e-003   5.4300299e-003   5.4981892e-003   0.0000000e+000 
 -1.6567494e+001                1                1   0.0000000e+000   0.0000000e+000   0.0000000e+000   0.0000000e+000   3.9356814e-003                2                1   5.7328043e-003   5.8765932e-003   5.9516136e-003   6.0453890e-003   3.9356814e-003 
 -1.6466095e+001                1                1   0.0000000e+000   0.0000000e+000   0.0000000e+000   0.0000000e+000   4.8913288e-003                2                1   6.1288343e-003   6.2911876e-003   6.3723642e-003   6.5008938e-003   4.8913288e-003 
 -1.6323501e+001                1                1   0.0000000e+000   0.0000000e+000   0.0000000e+000   0.0000000e+000   5.2255715e-003                2                1   6.6507413e-003   6.8361019e-003   6.9324895e-003   7.0881925e-003   5.2255715e-003 
 -1.6260126e+001                1                1   0.0000000e+000   0.0000000e+000   0.0000000e+000   0.0000000e+000   5.8617922e-003                2                1   6.8691366e-003   7.0610119e-003   7.1607871e-003   7.3219624e-003   5.8617922e-003 
 -1.6180908e+001                1                1   0.0000000e+000   0.0000000e+000   0.0000000e+000   0.0000000e+000   6.1434606e-003                2                1   7.1236324e-003   7.3230622e-003   7.4267657e-003   7.6102411e-003   6.1434606e-003 
 -1.6081885e+001                1                1   0.0000000e+000   0.0000000e+000   0.0000000e+000   0.0000000e+000   6.1434606e-003                2                1   7.4294770e-003   7.6379359e-003   7.7463346e-003   7.9381168e-003   6.1434606e-003 
 -1.5903643e+001                1                1   0.0000000e+000   0.0000000e+000   0.0000000e+000   0.0000000e+000   7.0836162e-003                2                1   7.9550793e-003   8.1782858e-003   8.2943532e-003   8.4907749e-003   7.0836162e-003 
 -1.5824425e+001                1                1   0.0000000e+000   0.0000000e+000   0.0000000e+000   0.0000000e+000   7.0836162e-003                2                1   8.1824222e-003   8.4114934e-003   8.5306104e-003   8.7230302e-003   7.0836162e-003 
 -1.5725401e+001                1                1   0.0000000e+000   0.0000000e+000   0.0000000e+000   0.0000000e+000   8.0382291e-003                2                1   8.4624981e-003   8.6794853e-003   8.8021302e-003   8.9908146e-003   8.0382291e-003 
 -1.5601623e+001                1                1   0.0000000e+000   0.0000000e+000   0.0000000e+000   0.0000000e+000   8.0382291e-003                2                1   8.8041923e-003   9.0184536e-003   9.1353234e-003   9.3106281e-003   8.0382291e-003 
 -1.5446899e+001                1                1   0.0000000e+000   0.0000000e+000   0.0000000e+000   0.0000000e+000   9.0027017e-003                2                1   9.2257267e-003   9.4175088e-003   9.5285405e-003   9.7001350e-003   9.0027017e-003 
 -1.5323120e+001                1                1   0.0000000e+000   0.0000000e+000   0.0000000e+000   0.0000000e+000   9.0027017e-003                2                1   9.5437020e-003   9.7306298e-003   9.8344785e-003   1.0000637e-002   9.0027017e-003 
 -1.5168396e+001                1                1   0.0000000e+000   0.0000000e+000   0.0000000e+000   0.0000000e+000   9.2967810e-003                2                1   9.9401942e-003   1.0111947e-002   1.0208558e-002   1.0358842e-002   9.2967810e-003 
 -1.5053258e+001                1                1   0.0000000e+000   0.0000000e+000   0.0000000e+000   0.0000000e+000   9.2967810e-003                2                1   1.0216911e-002   1.0393064e-002   1.0481141e-002   1.0613256e-002   9.2967810e-003 
 -1.4909336e+001                1                1   0.0000000e+000   0.0000000e+000   0.0000000e+000   0.0000000e+000   9.9741740e-003                2                1   1.0553278e-002   1.0723310e-002   1.0802658e-002   1.0927347e-002   9.9741740e-003 
 -1.4749453e+001                1                1   0.0000000e+000   0.0000000e+000   0.0000000e+000   0.0000000e+000   1.0240393e-002                2                1   1.0910544e-002   1.1073910e-002   1.1155593e-002   1.1272284e-002   1.0240393e-002 
 -1.4621546e+001                1                1   0.0000000e+000   0.0000000e+000   0.0000000e+000   0.0000000e+000   1.0240393e-002                2                1   1.1184433e-002   1.1351365e-002   1.1422907e-002   1.1542144e-002   1.0240393e-002 
 -1.4519221e+001                1                1   0.0000000e+000   0.0000000e+000   0.0000000e+000   0.0000000e+000   1.0240393e-002                2                1   1.1392557e-002   1.1562233e-002   1.1634951e-002   1.1756149e-002   1.0240393e-002 
 -1.4391314e+001                1                1   0.0000000e+000   0.0000000e+000   0.0000000e+000   0.0000000e+000   1.0240393e-002                2                1   1.1652086e-002   1.1825075e-002   1.1899214e-002   1.2010421e-002   1.0240393e-002 
 -1.4288989e+001                1                1   0.0000000e+000   0.0000000e+000   0.0000000e+000   0.0000000e+000   1.1193800e-002                2                1   1.1850789e-002   1.2026357e-002   1.2101600e-002   1.2214464e-002   1.1193800e-002 
 -1.4161083e+001                1                1   0.0000000e+000   0.0000000e+000   0.0000000e+000   0.0000000e+000   1.1193800e-002                2                1   1.2099482e-002   1.2278923e-002   1.2355827e-002   1.2471182e-002   1.1193800e-002 
 -1.4058757e+001                1                1   0.0000000e+000   0.0000000e+000   0.0000000e+000   0.0000000e+000   1.1193800e-002                2                1   1.2286884e-002   1.2469298e-002   1.2547475e-002   1.2664742e-002   1.1193800e-002 
 -1.3930851e+001                1                1   0.0000000e+000   0.0000000e+000   0.0000000e+000   0.0000000e+000   1.1193800e-002                2                1   1.2521312e-002   1.2707010e-002   1.2786594e-002   1.2905971e-002   1.1193800e-002 
 -1.3828526e+001                1                1   0.0000000e+000   0.0000000e+000   0.0000000e+000   0.0000000e+000   1.1193800e-002                2                1   1.2701067e-002   1.2889430e-002   1.2970157e-002   1.3104702e-002   1.1193800e-002 
 -1.3700619e+001                1                1   0.0000000e+000   0.0000000e+000   0.0000000e+000   0.0000000e+000   1.2154697e-002                2                1   1.2917932e-002   1.3109512e-002   1.3205302e-002   1.3328460e-002   1.2154697e-002 
 -1.3598294e+001                1                1   0.0000000e+000   0.0000000e+000   0.0000000e+000   0.0000000e+000   1.2154697e-002                2                1   1.3086530e-002   1.3294472e-002   1.3377649e-002   1.3516278e-002   1.2154697e-002 
 -1.3470387e+001                1                1   0.0000000e+000   0.0000000e+000   0.0000000e+000   0.0000000e+000   1.2154697e-002                2                1   1.3291063e-002   1.3502256e-002   1.3600813e-002   1.3727528e-002   1.2154697e-002 
 -1.3368062e+001                1                1   0.0000000e+000   0.0000000e+000   0.0000000e+000   0.0000000e+000   1.2154697e-002                2                1   1.3464863e-002   1.3678591e-002   1.3778331e-002   1.3906568e-002   1.2154697e-002 
 -1.3240156e+001                1                1   0.0000000e+000   0.0000000e+000   0.0000000e+000   0.0000000e+000   1.2454644e-002                2                1   1.3651872e-002   1.3883260e-002   1.3984492e-002   1.4114648e-002   1.2454644e-002 
 -1.3137830e+001                1                1   0.0000000e+000   0.0000000e+000   0.0000000e+000   0.0000000e+000   1.2454644e-002                2                1   1.3812834e-002   1.4046950e-002   1.4149376e-002   1.4281066e-002   1.2454644e-002 
 -1.3009924e+001                1                1   0.0000000e+000   0.0000000e+000   0.0000000e+000   0.0000000e+000   1.3121440e-002                2                1   1.4005158e-002   1.4242533e-002   1.4346385e-002   1.4479909e-002   1.3121440e-002 
 -1.2852616e+001                1                1   0.0000000e+000   0.0000000e+000   0.0000000e+000   0.0000000e+000   1.3121440e-002                2                1   1.4226341e-002   1.4482536e-002   1.4588028e-002   1.4723660e-002   1.3121440e-002 
 -1.2726770e+001                1                1   0.0000000e+000   0.0000000e+000   0.0000000e+000   0.0000000e+000   1.3121440e-002                2                1   1.4405275e-002   1.4664692e-002   1.4771511e-002   1.4924109e-002   1.3121440e-002 
 -1.2626094e+001                1                1   0.0000000e+000   0.0000000e+000   0.0000000e+000   0.0000000e+000   1.3121440e-002                2                1   1.4545808e-002   1.4807756e-002   1.4915617e-002   1.5069704e-002   1.3121440e-002 
 -1.2500248e+001                1                1   0.0000000e+000   0.0000000e+000   0.0000000e+000   0.0000000e+000   1.3399764e-002                2                1   1.4719913e-002   1.4984996e-002   1.5094148e-002   1.5250080e-002   1.3399764e-002 
 -1.2342940e+001                1                1   0.0000000e+000   0.0000000e+000   0.0000000e+000   0.0000000e+000   1.3399764e-002                2                1   1.4926043e-002   1.5195123e-002   1.5321749e-002   1.5464204e-002   1.3399764e-002 
 -1.2217095e+001                1                1   0.0000000e+000   0.0000000e+000   0.0000000e+000   0.0000000e+000   1.3399764e-002                2                1   1.5082354e-002   1.5370552e-002   1.5482629e-002   1.5642739e-002   1.3399764e-002 
 -1.2116418e+001                1                1   0.0000000e+000   0.0000000e+000   0.0000000e+000   0.0000000e+000   1.3399764e-002                2                1   1.5217335e-002   1.5508112e-002   1.5621192e-002   1.5782735e-002   1.3399764e-002 
 -1.1990572e+001                1                1   0.0000000e+000   0.0000000e+000   0.0000000e+000   0.0000000e+000   1.3399764e-002                2                1   1.5380208e-002   1.5674097e-002   1.5788387e-002   1.5951659e-002   1.3399764e-002 
 -1.1833512e+001                1                1   0.0000000e+000   0.0000000e+000   0.0000000e+000   0.0000000e+000   1.4092824e-002                2                1   1.5560892e-002   1.5858550e-002   1.5990842e-002   1.6156208e-002   1.4092824e-002 
 -1.1707864e+001                1                1   0.0000000e+000   0.0000000e+000   0.0000000e+000   0.0000000e+000   1.4352323e-002                2                1   1.5714828e-002   1.6015431e-002   1.6149032e-002   1.6316033e-002   1.4352323e-002 
 -1.1607346e+001                1                1   0.0000000e+000   0.0000000e+000   0.0000000e+000   0.0000000e+000   1.4352323e-002                2                1   1.5839490e-002   1.6142477e-002   1.6277138e-002   1.6428631e-002   1.4352323e-002 
 -1.1481698e+001                1                1   0.0000000e+000   0.0000000e+000   0.0000000e+000   0.0000000e+000   1.4352323e-002                2                1   1.5999360e-002   1.6305405e-002   1.6424422e-002   1.6594447e-002   1.4352323e-002 
 -1.1325368e+001                1                1   0.0000000e+000   0.0000000e+000   0.0000000e+000   0.0000000e+000   1.4352323e-002                2                1   1.6172738e-002   1.6482428e-002   1.6602864e-002   1.6774914e-002   1.4352323e-002 
 -1.1200304e+001                1                1   0.0000000e+000   0.0000000e+000   0.0000000e+000   0.0000000e+000   1.4352323e-002                2                1   1.6321036e-002   1.6633566e-002   1.6755106e-002   1.6928734e-002   1.4352323e-002 
 -1.1100252e+001                1                1   0.0000000e+000   0.0000000e+000   0.0000000e+000   0.0000000e+000   1.4352323e-002                2                1   1.6437479e-002   1.6752239e-002   1.6874646e-002   1.7049513e-002   1.4352323e-002 
 -1.0975188e+001                1                1   0.0000000e+000   0.0000000e+000   0.0000000e+000   0.0000000e+000   1.4352323e-002                2                1   1.6579813e-002   1.6897298e-002   1.7020765e-002   1.7179508e-002   1.4352323e-002 
 -1.0818857e+001                1                1   0.0000000e+000   0.0000000e+000   0.0000000e+000   0.0000000e+000   1.4421830e-002                2                1   1.6770782e-002   1.7073761e-002   1.7198517e-002   1.7358918e-002   1.4421830e-002 
 -1.0693793e+001                1                1   0.0000000e+000   0.0000000e+000   0.0000000e+000   0.0000000e+000   1.4675513e-002                2                1   1.6925108e-002   1.7212583e-002   1.7338354e-002   1.7500059e-002   1.4675513e-002 
 -1.0537462e+001                1                1   0.0000000e+000   0.0000000e+000   0.0000000e+000   0.0000000e+000   1.4675513e-002                2                1   1.7109910e-002   1.7382072e-002   1.7509081e-002   1.7672378e-002   1.4675513e-002 
 -1.0460386e+001                1                1   0.0000000e+000   0.0000000e+000   0.0000000e+000   0.0000000e+000   1.5310934e-002                2                1   1.7191020e-002   1.7464472e-002   1.7592083e-002   1.7756154e-002   1.5310934e-002 
 -1.0389240e+001                1                1   0.0000000e+000   0.0000000e+000   0.0000000e+000   0.0000000e+000   1.5310934e-002                2                1   1.7283630e-002   1.7539955e-002   1.7668117e-002   1.7832898e-002   1.5310934e-002 
 -1.0241220e+001                1                1   0.0000000e+000   0.0000000e+000   0.0000000e+000   0.0000000e+000   1.5310934e-002                2                1   1.7455046e-002   1.7713640e-002   1.7824465e-002   1.7990704e-002   1.5310934e-002 
 -1.0185495e+001                1                1   0.0000000e+000   0.0000000e+000   0.0000000e+000   0.0000000e+000   1.5310934e-002                2                1   1.7530687e-002   1.7771595e-002   1.7901315e-002   1.8049566e-002   1.5310934e-002 
 -1.0084658e+001                1                1   0.0000000e+000   0.0000000e+000   0.0000000e+000   0.0000000e+000   1.5310934e-002                2                1   1.7670453e-002   1.7912769e-002   1.8005968e-002   1.8173725e-002   1.5310934e-002 
 -9.9962370e+000                1                1   0.0000000e+000   0.0000000e+000   0.0000000e+000   0.0000000e+000   1.5614295e-002                2                1   1.7797190e-002   1.8021996e-002   1.8115666e-002   1.8265537e-002   1.5614295e-002 
 -9.8534982e+000                1                1   0.0000000e+000   0.0000000e+000   0.0000000e+000   0.0000000e+000   1.5614295e-002                2                1   1.7996778e-002   1.8185621e-002   1.8280043e-002   1.8431118e-002   1.5614295e-002 
 -9.7461117e+000                1                1   0.0000000e+000   0.0000000e+000   0.0000000e+000   0.0000000e+000   1.6274526e-002                2                1   1.8122400e-002   1.8312362e-002   1.8407344e-002   1.8540317e-002   1.6274526e-002 
 -9.6896927e+000                1                1   0.0000000e+000   0.0000000e+000   0.0000000e+000   0.0000000e+000   1.6274526e-002                2                1   1.8197146e-002   1.8368637e-002   1.8463910e-002   1.8597292e-002   1.6274526e-002 
 -9.5976692e+000                1                1   0.0000000e+000   0.0000000e+000   0.0000000e+000   0.0000000e+000   1.6274526e-002                2                1   1.8287583e-002   1.8479076e-002   1.8555674e-002   1.8689719e-002   1.6274526e-002 
 -9.4953474e+000                1                1   0.0000000e+000   0.0000000e+000   0.0000000e+000   0.0000000e+000   1.6560245e-002                2                1   1.8406604e-002   1.8579888e-002   1.8676156e-002   1.8810933e-002   1.6560245e-002 
 -9.3608727e+000                1                1   0.0000000e+000   0.0000000e+000   0.0000000e+000   0.0000000e+000   1.6560245e-002                2                1   1.8556192e-002   1.8730702e-002   1.8808261e-002   1.8943991e-002   1.6560245e-002 
 -9.2556284e+000                1                1   0.0000000e+000   0.0000000e+000   0.0000000e+000   0.0000000e+000   1.6560245e-002                2                1   1.8657502e-002   1.8832964e-002   1.8910947e-002   1.9047418e-002   1.6560245e-002 
 -9.1592318e+000                1                1   0.0000000e+000   0.0000000e+000   0.0000000e+000   0.0000000e+000   1.6620521e-002                2                1   1.8769465e-002   1.8926204e-002   1.9024166e-002   1.9141720e-002   1.6620521e-002 
 -9.0687174e+000                1                1   0.0000000e+000   0.0000000e+000   0.0000000e+000   0.0000000e+000   1.7242265e-002                2                1   1.8855781e-002   1.9013240e-002   1.9111653e-002   1.9229747e-002   1.7242265e-002 
 -8.9658984e+000                1                1   0.0000000e+000   0.0000000e+000   0.0000000e+000   0.0000000e+000   1.7242265e-002                2                1   1.8953171e-002   1.9131228e-002   1.9210364e-002   1.9329069e-002   1.7242265e-002 
 -8.8556699e+000                1                1   0.0000000e+000   0.0000000e+000   0.0000000e+000   0.0000000e+000   1.7242265e-002                2                1   1.9056656e-002   1.9235685e-002   1.9315253e-002   1.9454498e-002   1.7242265e-002 
 -8.7858914e+000                1                1   0.0000000e+000   0.0000000e+000   0.0000000e+000   0.0000000e+000   1.7242265e-002                2                1   1.9141506e-002   1.9301185e-002   1.9381025e-002   1.9520744e-002   1.7242265e-002 
 -8.6986682e+000                1                1   0.0000000e+000   0.0000000e+000   0.0000000e+000   0.0000000e+000   1.7242265e-002                2                1   1.9221781e-002   1.9382129e-002   1.9462304e-002   1.9602609e-002   1.7242265e-002 
 -8.5416665e+000                1                1   0.0000000e+000   0.0000000e+000   0.0000000e+000   0.0000000e+000   1.7242265e-002                2                1   1.9364176e-002   1.9525712e-002   1.9606480e-002   1.9747825e-002   1.7242265e-002 
 -8.4718880e+000                1                1   0.0000000e+000   0.0000000e+000   0.0000000e+000   0.0000000e+000   1.6620521e-002                2                1   1.9426830e-002   1.9588889e-002   1.9669918e-002   1.9811720e-002   1.6620521e-002 
 -8.3846648e+000                1                1   0.0000000e+000   0.0000000e+000   0.0000000e+000   0.0000000e+000   1.6560245e-002                2                1   1.9504647e-002   1.9667355e-002   1.9769047e-002   1.9891079e-002   1.6560245e-002 
 -8.2590635e+000                1                1   0.0000000e+000   0.0000000e+000   0.0000000e+000   0.0000000e+000   1.6560245e-002                2                1   1.9618684e-002   1.9782343e-002   1.9884631e-002   2.0007375e-002   1.6560245e-002 
 -8.1892849e+000                1                1   0.0000000e+000   0.0000000e+000   0.0000000e+000   0.0000000e+000   1.6560245e-002                2                1   1.9681170e-002   1.9845351e-002   1.9927441e-002   2.0071099e-002   1.6560245e-002 
 -8.0322832e+000                1                1   0.0000000e+000   0.0000000e+000   0.0000000e+000   0.0000000e+000   1.6560245e-002                2                1   1.9817915e-002   1.9983237e-002   2.0086563e-002   2.0210554e-002   1.6560245e-002 
 -7.9450600e+000                1                1   0.0000000e+000   0.0000000e+000   0.0000000e+000   0.0000000e+000   8.9256450e-003                2                1   1.9892205e-002   2.0058146e-002   2.0161860e-002   2.0286315e-002   8.9256450e-003 
 -7.8752815e+000                1                1   0.0000000e+000   0.0000000e+000   0.0000000e+000   0.0000000e+000   8.9256450e-003                2                1   1.9950932e-002   2.0117363e-002   2.0221382e-002   2.0346206e-002   8.9256450e-003 
 -7.7880583e+000                1                1   0.0000000e+000   0.0000000e+000   0.0000000e+000   0.0000000e+000   8.9256450e-003                2                1   2.0023079e-002   2.0190112e-002   2.0294508e-002   2.0419782e-002   8.9256450e-003 
 -7.6310566e+000                1                1   0.0000000e+000   0.0000000e+000   0.0000000e+000   0.0000000e+000   8.9256450e-003                2                1   2.0150413e-002   2.0318509e-002   2.0423568e-002   2.0549639e-002   8.9256450e-003 
 -7.5220277e+000                1                1   0.0000000e+000   0.0000000e+000   0.0000000e+000   0.0000000e+000   8.9256450e-003                2                1   2.0237330e-002   2.0427253e-002   2.0511663e-002   2.0659381e-002   8.9256450e-003 
 -7.4348045e+000                1                1   0.0000000e+000   0.0000000e+000   0.0000000e+000   0.0000000e+000   8.9256450e-003                2                1   2.0306194e-002   2.0496763e-002   2.0581461e-002   2.0729681e-002   8.9256450e-003 
 -7.3650260e+000                1                1   0.0000000e+000   0.0000000e+000   0.0000000e+000   0.0000000e+000   8.9256450e-003                2                1   2.0360914e-002   2.0551997e-002   2.0636923e-002   2.0785543e-002   8.9256450e-003 
 -7.2778028e+000                1                1   0.0000000e+000   0.0000000e+000   0.0000000e+000   0.0000000e+000   8.9256450e-003                2                1   2.0428706e-002   2.0620425e-002   2.0705633e-002   2.0854748e-002   8.9256450e-003 
 -7.1208011e+000                1                1   0.0000000e+000   0.0000000e+000   0.0000000e+000   0.0000000e+000   8.8128961e-003                2                1   2.0549514e-002   2.0742366e-002   2.0828079e-002   2.0978075e-002   8.8128961e-003 
 -7.0117721e+000                1                1   0.0000000e+000   0.0000000e+000   0.0000000e+000   0.0000000e+000   8.8128961e-003                2                1   2.0653893e-002   2.0826009e-002   2.0912067e-002   2.1062668e-002   8.8128961e-003 
 -6.9245490e+000                1                1   0.0000000e+000   0.0000000e+000   0.0000000e+000   0.0000000e+000   8.8128961e-003                2                1   2.0719587e-002   2.0892250e-002   2.1000165e-002   2.1129662e-002   8.8128961e-003 
 -6.8547704e+000                1                1   0.0000000e+000   0.0000000e+000   0.0000000e+000   0.0000000e+000   8.8128961e-003                2                1   2.0771724e-002   2.0944821e-002   2.1053008e-002   2.1182831e-002   8.8128961e-003 
 -6.7675473e+000                1                1   0.0000000e+000   0.0000000e+000   0.0000000e+000   0.0000000e+000   8.8128961e-003                2                1   2.0836431e-002   2.1031773e-002   2.1118591e-002   2.1248819e-002   8.8128961e-003 
 -6.6585183e+000                1                1   0.0000000e+000   0.0000000e+000   0.0000000e+000   0.0000000e+000   8.8128961e-003                2                1   2.0916305e-002   2.1112395e-002   2.1199547e-002   2.1352061e-002   8.8128961e-003 
 -6.5712951e+000                1                1   0.0000000e+000   0.0000000e+000   0.0000000e+000   0.0000000e+000   8.8128961e-003                2                1   2.0979529e-002   2.1176212e-002   2.1263627e-002   2.1416603e-002   8.8128961e-003 
 -6.4142934e+000                1                1   0.0000000e+000   0.0000000e+000   0.0000000e+000   0.0000000e+000   8.8128961e-003                2                1   2.1091515e-002   2.1289248e-002   2.1377129e-002   2.1530921e-002   8.8128961e-003 
 -6.3052645e+000                1                1   0.0000000e+000   0.0000000e+000   0.0000000e+000   0.0000000e+000   8.8128961e-003                2                1   2.1167708e-002   2.1366155e-002   2.1476404e-002   2.1608702e-002   8.8128961e-003 
 -6.2180413e+000                1                1   0.0000000e+000   0.0000000e+000   0.0000000e+000   0.0000000e+000   8.8128961e-003                2                1   2.1227884e-002   2.1426895e-002   2.1537457e-002   2.1692244e-002   8.8128961e-003 
 -6.1482627e+000                1                1   0.0000000e+000   0.0000000e+000   0.0000000e+000   0.0000000e+000   8.8128961e-003                2                1   2.1297491e-002   2.1496947e-002   2.1585595e-002   2.1740727e-002   8.8128961e-003 
 -6.0610396e+000                1                1   0.0000000e+000   0.0000000e+000   0.0000000e+000   0.0000000e+000   8.8128961e-003                2                1   2.1363240e-002   2.1563312e-002   2.1652233e-002   2.1807844e-002   8.8128961e-003 
 -5.9520106e+000                1                1   0.0000000e+000   0.0000000e+000   0.0000000e+000   0.0000000e+000   8.8128961e-003                2                1   2.1426029e-002   2.1626898e-002   2.1738492e-002   2.1872404e-002   8.8128961e-003 
 -5.8647874e+000                1                1   0.0000000e+000   0.0000000e+000   0.0000000e+000   0.0000000e+000   8.8128961e-003                2                1   2.1493491e-002   2.1694992e-002   2.1806938e-002   2.1941272e-002   8.8128961e-003 
 -5.7557585e+000                1                1   0.0000000e+000   0.0000000e+000   0.0000000e+000   0.0000000e+000   8.8128961e-003                2                1   2.1576848e-002   2.1779131e-002   2.1869035e-002   2.2026366e-002   8.8128961e-003 
 -5.6194723e+000                1                1   0.0000000e+000   0.0000000e+000   0.0000000e+000   0.0000000e+000   8.0382291e-003                2                1   2.1657321e-002   2.1860570e-002   2.1973486e-002   2.2131569e-002   8.0382291e-003 
 -5.5104433e+000                1                1   0.0000000e+000   0.0000000e+000   0.0000000e+000   0.0000000e+000   7.8250641e-003                2                1   2.1739073e-002   2.1943089e-002   2.2056431e-002   2.2192442e-002   7.8250641e-003 
 -5.4232201e+000                1                1   0.0000000e+000   0.0000000e+000   0.0000000e+000   0.0000000e+000   7.8250641e-003                2                1   2.1804111e-002   2.2008738e-002   2.2122419e-002   2.2258837e-002   7.8250641e-003 
 -5.3141912e+000                1                1   0.0000000e+000   0.0000000e+000   0.0000000e+000   0.0000000e+000   7.8250641e-003                2                1   2.1861993e-002   2.2090197e-002   2.2181479e-002   2.2341222e-002   7.8250641e-003 
 -5.1779050e+000                1                1   0.0000000e+000   0.0000000e+000   0.0000000e+000   0.0000000e+000   7.8250641e-003                2                1   2.1961961e-002   2.2168284e-002   2.2282908e-002   2.2443382e-002   7.8250641e-003 
 -5.0688760e+000                1                1   0.0000000e+000   0.0000000e+000   0.0000000e+000   0.0000000e+000   0.0000000e+000                2                1   2.2018343e-002   2.2248420e-002   2.2363458e-002   2.2524512e-002   0.0000000e+000 
 -4.9816528e+000                1                1   0.0000000e+000   0.0000000e+000   0.0000000e+000   0.0000000e+000   0.0000000e+000                2                1   2.2081262e-002   2.2311996e-002   2.2404290e-002   2.2565804e-002   0.0000000e+000 
 -4.8726239e+000                1                1   0.0000000e+000   0.0000000e+000   0.0000000e+000   0.0000000e+000   0.0000000e+000                2                1   2.2158845e-002   2.2367235e-002   2.2483007e-002   2.2645089e-002   0.0000000e+000 
 -4.7363377e+000                1                1   0.0000000e+000   0.0000000e+000   0.0000000e+000   0.0000000e+000   0.0000000e+000                2                1   2.2230603e-002   2.2463140e-002   2.2579409e-002   2.2742186e-002   0.0000000e+000 
 -4.6273087e+000                1                1   0.0000000e+000   0.0000000e+000   0.0000000e+000   0.0000000e+000   0.0000000e+000                2                1   2.2305523e-002   2.2538844e-002   2.2655505e-002   2.2818830e-002   0.0000000e+000 
 -4.5400855e+000                1                1   0.0000000e+000   0.0000000e+000   0.0000000e+000   0.0000000e+000   0.0000000e+000                2                1   2.2364799e-002   2.2598740e-002   2.2715711e-002   2.2879470e-002   0.0000000e+000 
 -4.4310566e+000                1                1   0.0000000e+000   0.0000000e+000   0.0000000e+000   0.0000000e+000   0.0000000e+000                2                1   2.2437354e-002   2.2672054e-002   2.2789404e-002   2.2953694e-002   0.0000000e+000 
 -4.2947704e+000                1                1   0.0000000e+000   0.0000000e+000   0.0000000e+000   0.0000000e+000   0.0000000e+000                2                1   2.2526614e-002   2.2762248e-002   2.2880065e-002   2.3045009e-002   0.0000000e+000 
 -4.1857414e+000                1                1   0.0000000e+000   0.0000000e+000   0.0000000e+000   0.0000000e+000   0.0000000e+000                2                1   2.2573529e-002   2.2833538e-002   2.2951724e-002   2.3117184e-002   0.0000000e+000 
 -4.0494552e+000                1                1   0.0000000e+000   0.0000000e+000   0.0000000e+000   0.0000000e+000   0.0000000e+000                2                1   2.2660277e-002   2.2921286e-002   2.3039926e-002   2.3206022e-002   0.0000000e+000 
 -3.9404263e+000                1                1   0.0000000e+000   0.0000000e+000   0.0000000e+000   0.0000000e+000   0.0000000e+000                2                1   2.2728921e-002   2.2990720e-002   2.3109720e-002   2.3276319e-002   0.0000000e+000 
 -3.8041400e+000                1                1   0.0000000e+000   0.0000000e+000   0.0000000e+000   0.0000000e+000   0.0000000e+000                2                1   2.2813705e-002   2.3076481e-002   2.3195924e-002   2.3363145e-002   0.0000000e+000 
 -3.6661214e+000                1                1   0.0000000e+000   0.0000000e+000   0.0000000e+000   0.0000000e+000   0.0000000e+000                2                1   2.2898181e-002   2.3137952e-002   2.3281815e-002   2.3449655e-002   0.0000000e+000 
 -3.5557065e+000                1                1   0.0000000e+000   0.0000000e+000   0.0000000e+000   0.0000000e+000   0.0000000e+000                2                1   2.2965130e-002   2.3205603e-002   2.3349886e-002   2.3518217e-002   0.0000000e+000 
 -3.4177249e+000                1                1   0.0000000e+000   0.0000000e+000   0.0000000e+000   0.0000000e+000   0.0000000e+000                2                1   2.3023953e-002   2.3289428e-002   2.3434233e-002   2.3603172e-002   0.0000000e+000 
 -3.2798099e+000                1                1   0.0000000e+000   0.0000000e+000   0.0000000e+000   0.0000000e+000   0.0000000e+000                2                1   2.3106074e-002   2.3372496e-002   2.3517818e-002   2.3687359e-002   0.0000000e+000 
 -3.1694779e+000                1                1   0.0000000e+000   0.0000000e+000   0.0000000e+000   0.0000000e+000   0.0000000e+000                2                1   2.3171300e-002   2.3438474e-002   2.3584206e-002   2.3754226e-002   0.0000000e+000 
 -3.0315932e+000                1                1   0.0000000e+000   0.0000000e+000   0.0000000e+000   0.0000000e+000   0.0000000e+000                2                1   2.3251871e-002   2.3519974e-002   2.3666212e-002   2.3836824e-002   0.0000000e+000 
 -2.8937630e+000                1                1   0.0000000e+000   0.0000000e+000   0.0000000e+000   0.0000000e+000   0.0000000e+000                2                1   2.3331321e-002   2.3600340e-002   2.3747078e-002   2.3918272e-002   0.0000000e+000 
 -2.7834989e+000                1                1   0.0000000e+000   0.0000000e+000   0.0000000e+000   0.0000000e+000   0.0000000e+000                2                1   2.3394031e-002   2.3663774e-002   2.3810906e-002   2.3982560e-002   0.0000000e+000 
 -2.6457000e+000                1                1   0.0000000e+000   0.0000000e+000   0.0000000e+000   0.0000000e+000   0.0000000e+000                2                1   2.3471224e-002   2.3741857e-002   2.3889475e-002   2.4061696e-002   0.0000000e+000 
 -2.5079435e+000                1                1   0.0000000e+000   0.0000000e+000   0.0000000e+000   0.0000000e+000   0.0000000e+000                2                1   2.3547267e-002   2.3843459e-002   2.3966872e-002   2.4164334e-002   0.0000000e+000 
 -2.3702020e+000                1                1   0.0000000e+000   0.0000000e+000   0.0000000e+000   0.0000000e+000   0.0000000e+000                2                1   2.3621602e-002   2.3918729e-002   2.4042532e-002   2.4240617e-002   0.0000000e+000 
 -2.2324952e+000                1                1   0.0000000e+000   0.0000000e+000   0.0000000e+000   0.0000000e+000   0.0000000e+000                2                1   2.3694575e-002   2.3992619e-002   2.4116805e-002   2.4315502e-002   0.0000000e+000 
 -2.0948083e+000                1                1   0.0000000e+000   0.0000000e+000   0.0000000e+000   0.0000000e+000   0.0000000e+000                2                1   2.3766533e-002   2.4065483e-002   2.4190046e-002   2.4389346e-002   0.0000000e+000 
 -1.9571442e+000                1                1   0.0000000e+000   0.0000000e+000   0.0000000e+000   0.0000000e+000   0.0000000e+000                2                1   2.3837429e-002   2.4137271e-002   2.4287192e-002   2.4462100e-002   0.0000000e+000 
 -1.8194993e+000                1                1   0.0000000e+000   0.0000000e+000   0.0000000e+000   0.0000000e+000   0.0000000e+000                2                1   2.3907531e-002   2.4208255e-002   2.4358617e-002   2.4559099e-002   0.0000000e+000 
 -1.6818691e+000                1                1   0.0000000e+000   0.0000000e+000   0.0000000e+000   0.0000000e+000   0.0000000e+000                2                1   2.3977110e-002   2.4278709e-002   2.4429509e-002   2.4630575e-002   0.0000000e+000 
 -1.5442519e+000                1                1   0.0000000e+000   0.0000000e+000   0.0000000e+000   0.0000000e+000   0.0000000e+000                2                1   2.4046241e-002   2.4348710e-002   2.4499944e-002   2.4701589e-002   0.0000000e+000 
 -1.4066458e+000                1                1   0.0000000e+000   0.0000000e+000   0.0000000e+000   0.0000000e+000   0.0000000e+000                2                1   2.4114605e-002   2.4443210e-002   2.4569597e-002   2.4797093e-002   0.0000000e+000 
 -1.2690501e+000                1                1   0.0000000e+000   0.0000000e+000   0.0000000e+000   0.0000000e+000   0.0000000e+000                2                1   2.4182444e-002   2.4511974e-002   2.4664065e-002   2.4866853e-002   0.0000000e+000 
 -1.1314632e+000                1                1   0.0000000e+000   0.0000000e+000   0.0000000e+000   0.0000000e+000   0.0000000e+000                2                1   2.4249957e-002   2.4580407e-002   2.4732923e-002   2.4936276e-002   0.0000000e+000 
 -1.0000000e+000                1                1   0.0000000e+000   0.0000000e+000   0.0000000e+000   0.0000000e+000   0.0000000e+000                2                1   2.4314152e-002   2.4645477e-002   2.4798396e-002   2.5002289e-002   0.0000000e+000 
 -8.6242384e-001                1                1   2.6174413e-004   2.6503306e-004   2.6667752e-004   2.7106276e-004   0.0000000e+000                2                1   2.4381904e-002   2.4714152e-002   2.4867497e-002   2.5071957e-002   0.0000000e+000 
 -7.2485312e-001                1                1   1.0242715e-003   1.0357567e-003   1.0388891e-003   1.0409773e-003   0.0000000e+000                2                1   2.4452700e-002   2.4785913e-002   2.4939704e-002   2.5170390e-002   0.0000000e+000 
 -6.1090113e-001                1                1   1.9373662e-003   1.9573597e-003   1.9633577e-003   1.9713551e-003   0.0000000e+000                2                1   2.4511093e-002   2.4845102e-002   2.4999260e-002   2.5230497e-002   0.0000000e+000 
 -5.5197723e-001                1                1   2.4432989e-003   2.4844059e-003   2.4972519e-003   2.5229438e-003   0.0000000e+000                2                1   2.4541175e-002   2.4875594e-002   2.5029941e-002   2.5261461e-002   0.0000000e+000 
 -4.7929975e-001                1                1   3.1505048e-003   3.2527023e-003   3.3443278e-003   3.4535734e-003   0.0000000e+000                2                1   2.4552396e-002   2.4913082e-002   2.5067662e-002   2.5299531e-002   0.0000000e+000 
 -3.9522845e-001                1                1   3.9794627e-003   4.1320013e-003   4.2396756e-003   4.3967006e-003   3.9356814e-003                2                1   2.4594991e-002   2.4956303e-002   2.5111151e-002   2.5343422e-002   3.9356814e-003 
 -2.8038613e-001                1                1   5.1433236e-003   5.3402527e-003   5.4271332e-003   5.5487658e-003   5.8617922e-003                2                1   2.4654054e-002   2.5016233e-002   2.5171453e-002   2.5404282e-002   5.8617922e-003 
 -1.8326544e-001                1                1   6.0978485e-003   6.2886192e-003   6.3840046e-003   6.5407090e-003   7.0836162e-003                2                1   2.4706314e-002   2.5069261e-002   2.5224809e-002   2.5458132e-002   7.0836162e-003 
 -9.7381402e-002                1                1   7.0333804e-003   7.1574533e-003   7.2427533e-003   7.3900899e-003   8.0382291e-003                2                1   2.4752235e-002   2.5089884e-002   2.5271694e-002   2.5505451e-002   8.0382291e-003 
  8.4850090e-003                1                1   8.2780189e-003   8.4095552e-003   8.4621697e-003   8.5586297e-003   9.0027017e-003                2                1   2.4808275e-002   2.5146688e-002   2.5328910e-002   2.5563196e-002   9.0027017e-003 
  1.0198121e-001                1                1   9.4517855e-003   9.5924072e-003   9.6627180e-003   9.7631621e-003   1.0240393e-002                2                1   2.4831241e-002   2.5196407e-002   2.5378989e-002   2.5587655e-002   1.0240393e-002 
  2.0949485e-001                1                1   1.0955157e-002   1.1059824e-002   1.1152861e-002   1.1280788e-002   1.2454644e-002                2                1   2.4887086e-002   2.5253073e-002   2.5436066e-002   2.5645201e-002   1.2454644e-002 
  3.0644459e-001                1                1   1.2446750e-002   1.2552231e-002   1.2618157e-002   1.2802748e-002   1.4352323e-002                2                1   2.4936958e-002   2.5303678e-002   2.5487038e-002   2.5696592e-002   1.4352323e-002 
  4.0500563e-001                1                1   1.4175584e-002   1.4280367e-002   1.4340242e-002   1.4519870e-002   1.6274526e-002                2                1   2.4987239e-002   2.5354699e-002   2.5538428e-002   2.5748405e-002   1.6274526e-002 
  5.0550748e-001                1                1   1.6104375e-002   1.6222171e-002   1.6272655e-002   1.6390451e-002   1.7512202e-002                2                1   2.5038228e-002   2.5406437e-002   2.5590542e-002   2.5800947e-002   1.7512202e-002 
  6.0457224e-001                1                1   1.7967468e-002   1.8249976e-002   1.8325311e-002   1.8400646e-002   2.0395680e-002                2                1   2.5088305e-002   2.5457251e-002   2.5641724e-002   2.5878903e-002   2.0395680e-002 
  7.0371104e-001                1                1   1.9542756e-002   2.0107696e-002   2.0296010e-002   2.0526171e-002   2.1935867e-002                2                1   2.5138344e-002   2.5508026e-002   2.5692867e-002   2.5930519e-002   2.1935867e-002 
  8.0281974e-001                1                1   2.2090800e-002   2.2552950e-002   2.2622273e-002   2.2714703e-002   2.3833868e-002                2                1   2.5214832e-002   2.5585249e-002   2.5744000e-002   2.5982125e-002   2.3833868e-002 
  9.0186049e-001                1                1   2.4308245e-002   2.4763550e-002   2.4864729e-002   2.4940613e-002   2.6044305e-002                2                1   2.5373354e-002   2.5691516e-002   2.5850596e-002   2.6036190e-002   2.6044305e-002 
  1.0009607e+000                1                1   2.6749637e-002   2.7054240e-002   2.7137313e-002   2.7220386e-002   2.8906960e-002                2                1   2.5703727e-002   2.6201219e-002   2.6560518e-002   2.7030371e-002   2.8906960e-002 
  1.1000318e+000                1                1   2.8871263e-002   2.9379350e-002   2.9469012e-002   2.9588562e-002   3.1110526e-002                2                1   2.5613957e-002   2.6604884e-002   2.7775980e-002   2.9067187e-002   3.1110526e-002 
  1.2081731e+000                1                1   3.0856636e-002   3.1804563e-002   3.2000686e-002   3.2131434e-002   3.3987812e-002                2                1   2.5442970e-002   2.6520785e-002   2.7565939e-002   2.9982858e-002   3.3987812e-002 
  1.3073389e+000                1                1   3.0655033e-002   3.3776655e-002   3.4337846e-002   3.4513218e-002   3.7853843e-002                2                1   2.5505508e-002   2.6835014e-002   2.8129532e-002   3.0368699e-002   3.7853843e-002 
  1.4065533e+000                1                1   2.2988394e-002   3.4109402e-002   3.6161937e-002   3.6535125e-002   3.8691833e-002                2                1   2.5742870e-002   2.7337889e-002   2.8821628e-002   3.1343984e-002   3.8691833e-002 
  1.5050542e+000                1                1   2.0621222e-002   2.3677650e-002   2.8165571e-002   3.8147325e-002   3.9739180e-002                2                1   2.5895940e-002   2.7745650e-002   2.9325611e-002   3.2292854e-002   3.9739180e-002 
  1.6035503e+000                1                1   1.9703664e-002   2.3964972e-002   2.5176904e-002   3.4207750e-002   3.9764336e-002                2                1   2.5912463e-002   2.7707603e-002   2.9541769e-002   3.3054000e-002   3.9764336e-002 
  1.7006194e+000                1                1   1.8396599e-002   2.0666817e-002   2.3406736e-002   3.3113878e-002   3.9764336e-002                2                1   2.5849474e-002   2.7455274e-002   2.9296070e-002   3.3369321e-002   3.9764336e-002 
  1.8031166e+000                1                1   1.9736001e-002   2.2007207e-002   2.3416921e-002   3.2423430e-002   3.9793591e-002                2                1   2.5818715e-002   2.7227008e-002   2.8674421e-002   3.2781944e-002   3.9793591e-002 
  1.9019669e+000                1                1   1.6638789e-002   1.9614196e-002   2.3137704e-002   3.2416275e-002   3.9926788e-002                2                1   2.5855693e-002   2.7070127e-002   2.8245386e-002   3.1771162e-002   3.9926788e-002 
  2.0071318e+000                1                1   1.6981438e-002   1.9055208e-002   2.2537576e-002   3.2358638e-002   3.9926788e-002                2                1   2.5897959e-002   2.7073358e-002   2.8092037e-002   3.0952175e-002   3.9926788e-002 
  2.1020637e+000                1                1   1.7674100e-002   1.9398403e-002   2.2729442e-002   3.2252294e-002   3.9926788e-002                2                1   2.5916857e-002   2.7091337e-002   2.8070070e-002   3.0536478e-002   3.9926788e-002 
  2.2082206e+000                1                1   1.6654949e-002   1.9235294e-002   2.2910329e-002   3.1980630e-002   3.9926788e-002                2                1   2.5957595e-002   2.7092995e-002   2.7954333e-002   3.0107678e-002   3.9926788e-002 
  2.3071171e+000                1                1   1.6132845e-002   1.8815174e-002   2.2858104e-002   3.1799198e-002   3.9926788e-002                2                1   2.5948742e-002   2.7046271e-002   2.7869419e-002   2.9868491e-002   3.9926788e-002 
  2.4018661e+000                1                1   1.4711986e-002   1.7833893e-002   2.3180159e-002   3.2194665e-002   3.9926788e-002                2                1   2.5954244e-002   2.7012801e-002   2.7836123e-002   2.9678796e-002   3.9926788e-002 
  2.5013582e+000                1                1   1.5323084e-002   1.8038567e-002   2.3042814e-002   3.1654775e-002   3.9926788e-002                2                1   2.5988071e-002   2.7044815e-002   2.7827588e-002   2.9549689e-002   3.9926788e-002 
  2.6007823e+000                1                1   1.4775087e-002   1.7302405e-002   2.2901385e-002   3.1416501e-002   3.9926788e-002                2                1   2.6009994e-002   2.7079421e-002   2.7843297e-002   2.9447438e-002   3.9926788e-002 
  2.7002026e+000                1                1   1.5143783e-002   1.6573170e-002   2.2831570e-002   3.1755585e-002   3.9926788e-002                2                1   2.6047603e-002   2.7103077e-002   2.7856988e-002   2.9364808e-002   3.9926788e-002 
  2.8068691e+000                1                1   1.4478980e-002   1.7915325e-002   2.2857483e-002   3.1120155e-002   3.9926788e-002                2                1   2.6092357e-002   2.7140544e-002   2.7851813e-002   2.9349223e-002   3.9926788e-002 
  2.9065222e+000                1                1   1.4310116e-002   1.6887476e-002   2.3080832e-002   3.1043719e-002   3.9926788e-002                2                1   2.6106932e-002   2.7213805e-002   2.7900830e-002   2.9389383e-002   3.9926788e-002 
  3.0061533e+000                1                1   1.3730921e-002   1.7260621e-002   2.3233960e-002   3.1612149e-002   3.9926788e-002                2                1   2.6123860e-002   2.7191697e-002   2.7878163e-002   2.9365507e-002   3.9926788e-002 
  3.1058535e+000                1                1   1.3904046e-002   1.6723477e-002   2.2941676e-002   3.0588901e-002   3.9926788e-002                2                1   2.6075792e-002   2.7168563e-002   2.7846835e-002   2.9278743e-002   3.9926788e-002 
  3.2035168e+000                1                1   1.3777005e-002   1.7134427e-002   2.3694905e-002   2.9946656e-002   3.9926788e-002                2                1   2.6077157e-002   2.7102663e-002   2.7798543e-002   2.9226926e-002   3.9926788e-002 
  3.3031252e+000                1                1   1.2895729e-002   1.7501346e-002   2.3527029e-002   3.0397075e-002   3.9926788e-002                2                1   2.6070194e-002   2.7079829e-002   2.7764937e-002   2.9171213e-002   3.9926788e-002 
  3.4028879e+000                1                1   1.3418040e-002   1.7750150e-002   2.4075798e-002   3.1091516e-002   3.9926788e-002                2                1   2.6045342e-002   2.7019336e-002   2.7704740e-002   2.9039474e-002   3.9926788e-002 
  3.5027228e+000                1                1   1.2368177e-002   1.8210813e-002   2.4736354e-002   3.0844564e-002   3.9926788e-002                2                1   2.6011753e-002   2.6958960e-002   2.7614718e-002   2.8816942e-002   3.9926788e-002 
  3.6096767e+000                1                1   1.2921082e-002   2.0222641e-002   2.5651025e-002   3.1385233e-002   3.9926788e-002                2                1   2.5958450e-002   2.6893242e-002   2.7504452e-002   2.8690918e-002   3.9926788e-002 
  3.7032260e+000                1                1   1.8273806e-002   2.6187358e-002   2.9436884e-002   3.3259856e-002   3.9926788e-002                2                1   2.5921797e-002   2.6838410e-002   2.7425042e-002   2.8634970e-002   3.9926788e-002 
  3.8114232e+000                1                1   2.5573933e-002   2.9817312e-002   3.1522241e-002   3.4477451e-002   3.9926788e-002                2                1   2.5846848e-002   2.6784111e-002   2.7396938e-002   2.8586541e-002   3.9926788e-002 
  3.9105866e+000                1                1   2.8789002e-002   3.1633766e-002   3.2923392e-002   3.4895761e-002   3.9926788e-002                2                1   2.5793096e-002   2.6753667e-002   2.7322894e-002   2.8532501e-002   3.9926788e-002 
  4.0092454e+000                1                1   3.0125731e-002   3.2384204e-002   3.3647417e-002   3.5561377e-002   3.9926788e-002                2                1   2.5771658e-002   2.6698440e-002   2.7268767e-002   2.8480712e-002   3.9926788e-002 
  4.1115646e+000                1                1   3.1062218e-002   3.2839409e-002   3.3766639e-002   3.5389293e-002   3.9926788e-002                2                1   2.5734236e-002   2.6671337e-002   2.7248015e-002   2.8473455e-002   3.9926788e-002 
  4.2025583e+000                1                1   2.9971344e-002   3.2785912e-002   3.3926953e-002   3.5524411e-002   3.9926788e-002                2                1   2.5692068e-002   2.6651523e-002   2.7220089e-002   2.8463826e-002   3.9926788e-002 
  4.3050729e+000                1                1   2.3802979e-002   3.0732961e-002   3.3557681e-002   3.5704469e-002   3.9926788e-002                2                1   2.5668192e-002   2.6622794e-002   2.7188485e-002   2.8425932e-002   3.9926788e-002 
  4.4022792e+000                1                1   2.2536510e-002   2.5815232e-002   2.7737242e-002   3.3352527e-002   3.9926788e-002                2                1   2.5631637e-002   2.6591110e-002   2.7207914e-002   2.8372988e-002   3.9926788e-002 
  4.5031333e+000                1                1   2.2771323e-002   2.6013597e-002   2.7370828e-002   2.9821385e-002   3.9926788e-002                2                1   2.5603158e-002   2.6522421e-002   2.7169309e-002   2.8394992e-002   3.9926788e-002 
  4.6133486e+000                1                1   2.3782099e-002   2.6791562e-002   2.8039388e-002   2.9947828e-002   3.9926788e-002                2                1   2.5576541e-002   2.6541694e-002   2.7162149e-002   2.8403059e-002   3.9926788e-002 
  4.7056011e+000                1                1   2.4406090e-002   2.7157065e-002   2.8567822e-002   3.0472344e-002   3.9926788e-002                2                1   2.5547097e-002   2.6521646e-002   2.7148142e-002   2.8401133e-002   3.9926788e-002 
  4.8086353e+000                1                1   2.4549447e-002   2.7277164e-002   2.8641022e-002   3.1073850e-002   4.0019119e-002                2                1   2.5510194e-002   2.6501878e-002   2.7151601e-002   2.8348460e-002   4.0019119e-002 
  4.9059724e+000                1                1   2.4723777e-002   2.7593810e-002   2.8596592e-002   3.0671315e-002   4.0019119e-002                2                1   2.5502785e-002   2.6473000e-002   2.7131360e-002   2.8344128e-002   4.0019119e-002 
  5.0117020e+000                1                1   2.4732811e-002   2.7528079e-002   2.8837255e-002   3.0783327e-002   4.0019119e-002                2                1   2.5460090e-002   2.6486707e-002   2.7136897e-002   2.8368837e-002   4.0019119e-002 
  5.1035024e+000                1                1   2.5254564e-002   2.8068644e-002   2.9295294e-002   3.1315659e-002   3.9751081e-002                2                1   2.5443961e-002   2.6478269e-002   2.7133330e-002   2.8408976e-002   3.9751081e-002 
  5.2102029e+000                1                1   2.5447583e-002   2.8120648e-002   2.9368079e-002   3.1577813e-002   0.0000000e+000                2                1   2.5419908e-002   2.6463133e-002   2.7089068e-002   2.8410486e-002   0.0000000e+000 
  5.3030672e+000                1                1   2.5358165e-002   2.8274532e-002   2.9590453e-002   3.1688815e-002   0.0000000e+000                2                1   2.5397068e-002   2.6447981e-002   2.7113560e-002   2.8444716e-002   0.0000000e+000 
  5.4015704e+000                1                1   2.5135798e-002   2.8367543e-002   2.9696150e-002   3.1742922e-002   0.0000000e+000                2                1   2.5344624e-002   2.6438890e-002   2.7074271e-002   2.8450928e-002   0.0000000e+000 
  5.5103464e+000                1                1   2.5399908e-002   2.8407792e-002   2.9856033e-002   3.2306901e-002   0.0000000e+000                2                1   2.5327420e-002   2.6394586e-002   2.7070458e-002   2.8493347e-002   0.0000000e+000 
  5.6134598e+000                1                1   2.5055232e-002   2.7681712e-002   2.9928043e-002   3.2278051e-002   0.0000000e+000                2                1   2.5308021e-002   2.6346115e-002   2.7026245e-002   2.8458099e-002   0.0000000e+000 
  5.7072965e+000                1                1   2.5375997e-002   2.7863840e-002   2.9001139e-002   3.2057632e-002   0.0000000e+000                2                1   2.5270900e-002   2.6331217e-002   2.7038095e-002   2.8487196e-002   0.0000000e+000 
  5.8146322e+000                1                1   2.5589131e-002   2.7378581e-002   2.9060663e-002   3.1530104e-002   0.0000000e+000                2                1   2.5249319e-002   2.6319206e-002   2.7032464e-002   2.8565967e-002   0.0000000e+000 
  5.9246291e+000                1                1   2.5943527e-002   2.8006422e-002   2.9404994e-002   3.1362996e-002   0.0000000e+000                2                1   2.5232561e-002   2.6295730e-002   2.7075388e-002   2.8599265e-002   0.0000000e+000 
  6.0081469e+000                1                1   2.6185941e-002   2.8255130e-002   2.9432427e-002   3.1537292e-002   0.0000000e+000                2                1   2.5223869e-002   2.6328304e-002   2.7112096e-002   2.8608427e-002   0.0000000e+000 
  6.1223854e+000                1                1   2.6809552e-002   2.8814004e-002   3.0209962e-002   3.2214415e-002   0.0000000e+000                2                1   2.5224583e-002   2.6301023e-002   2.7090413e-002   2.8669192e-002   0.0000000e+000 
  6.2055488e+000                1                1   2.7329324e-002   2.9182775e-002   2.9945961e-002   3.2489914e-002   0.0000000e+000                2                1   2.5210259e-002   2.6328311e-002   2.7085700e-002   2.8672612e-002   0.0000000e+000 
  6.3210338e+000                1                1   2.7402313e-002   2.9349506e-002   3.0376208e-002   3.2146383e-002   0.0000000e+000                2                1   2.5244298e-002   2.6370302e-002   2.7133080e-002   2.8731280e-002   0.0000000e+000 
  6.4073876e+000                1                1   2.7747747e-002   2.9981981e-002   3.1027026e-002   3.2864864e-002   0.0000000e+000                2                1   2.5265477e-002   2.6433823e-002   2.7200549e-002   2.8770514e-002   0.0000000e+000 
  6.5243367e+000                1                1   2.8144605e-002   3.0676896e-002   3.1617461e-002   3.2485675e-002   0.0000000e+000                2                1   2.5335946e-002   2.6475879e-002   2.7284865e-002   2.8902835e-002   0.0000000e+000 
  6.6124033e+000                1                1   2.8079825e-002   3.0949561e-002   3.1748728e-002   3.3056456e-002   0.0000000e+000                2                1   2.5364448e-002   2.6547630e-002   2.7361067e-002   2.8987941e-002   0.0000000e+000 
  6.7050639e+000                1                1   2.8202347e-002   3.1450785e-002   3.2225980e-002   3.3776371e-002   0.0000000e+000                2                1   2.5444787e-002   2.6597987e-002   2.7453586e-002   2.9053186e-002   0.0000000e+000 
  6.8020622e+000                1                1   2.8157257e-002   3.1215397e-002   3.2483406e-002   3.4087064e-002   0.0000000e+000                2                1   2.5503096e-002   2.6664030e-002   2.7487918e-002   2.9098246e-002   0.0000000e+000 
  6.9061734e+000                1                1   2.8526904e-002   3.1046071e-002   3.2855613e-002   3.4061975e-002   0.0000000e+000                2                1   2.5591472e-002   2.6754721e-002   2.7590806e-002   2.9190273e-002   0.0000000e+000 
  7.0310784e+000                1                1   2.8144160e-002   3.1327561e-002   3.2991612e-002   3.4691837e-002   0.0000000e+000                2                1   2.5721952e-002   2.6894463e-002   2.7737205e-002   2.9239484e-002   0.0000000e+000 
  7.1172558e+000                1                1   2.7987392e-002   3.0501884e-002   3.2287538e-002   3.4546937e-002   0.0000000e+000                2                1   2.5826564e-002   2.7005522e-002   2.7816056e-002   2.9326597e-002   0.0000000e+000 
  7.2168016e+000                1                1   2.8146493e-002   3.0809972e-002   3.2321676e-002   3.4913169e-002   0.0000000e+000                2                1   2.5937670e-002   2.7110194e-002   2.7962940e-002   2.9455244e-002   0.0000000e+000 
  7.3103298e+000                1                1   2.8099048e-002   3.0324005e-002   3.1615915e-002   3.3374348e-002   0.0000000e+000                2                1   2.6046931e-002   2.7227630e-002   2.8086320e-002   2.9589027e-002   0.0000000e+000 
  7.4268803e+000                1                1   2.7886617e-002   3.0444370e-002   3.2078490e-002   3.2966599e-002   0.0000000e+000                2                1   2.6179335e-002   2.7369305e-002   2.8234737e-002   2.9785304e-002   0.0000000e+000 
  7.5146529e+000                1                1   2.8392729e-002   3.1023020e-002   3.2644432e-002   3.3545216e-002   0.0000000e+000                2                1   2.6314147e-002   2.7473999e-002   2.8343888e-002   2.9866194e-002   0.0000000e+000 
  7.6312033e+000                1                1   2.8878672e-002   3.1689870e-002   3.3186742e-002   3.3807396e-002   0.0000000e+000                2                1   2.6459214e-002   2.7656956e-002   2.8491746e-002   2.9979850e-002   0.0000000e+000 
  7.7117814e+000                1                1   2.9104572e-002   3.1857707e-002   3.2358277e-002   3.4253292e-002   0.0000000e+000                2                1   2.6589267e-002   2.7787964e-002   2.8587094e-002   3.0040060e-002   0.0000000e+000 
  7.8125041e+000                1                1   2.9193773e-002   3.1965561e-002   3.2793498e-002   3.4629358e-002   0.0000000e+000                2                1   2.6710141e-002   2.7947396e-002   2.8784362e-002   3.0203565e-002   0.0000000e+000 
  7.9290545e+000                1                1   2.9560502e-002   3.1569468e-002   3.3327313e-002   3.5192782e-002   0.0000000e+000                2                1   2.6883254e-002   2.8088617e-002   2.8928719e-002   3.0353239e-002   0.0000000e+000 
  8.0047283e+000                1                1   2.9832014e-002   3.1093029e-002   3.2822421e-002   3.4695929e-002   0.0000000e+000                2                1   2.6998768e-002   2.8188300e-002   2.9017367e-002   3.0459224e-002   0.0000000e+000 
  8.1258064e+000                1                1   3.0232247e-002   3.1745661e-002   3.3511311e-002   3.5312995e-002   0.0000000e+000                2                1   2.7184193e-002   2.8342507e-002   2.9211243e-002   3.0659136e-002   0.0000000e+000 
  8.2014802e+000                1                1   3.0079148e-002   3.1954587e-002   3.2928372e-002   3.4875943e-002   0.0000000e+000                2                1   2.7297550e-002   2.8460694e-002   2.9296705e-002   3.0750635e-002   0.0000000e+000 
  8.3104504e+000                1                1   3.0316838e-002   3.2130046e-002   3.3363027e-002   3.5321292e-002   0.0000000e+000                2                1   2.7425008e-002   2.8631708e-002   2.9472742e-002   3.0862276e-002   0.0000000e+000 
  8.4281652e+000                1                1   3.0052867e-002   3.2284338e-002   3.3076150e-002   3.4695765e-002   0.0000000e+000                2                1   2.7601718e-002   2.8816194e-002   2.9625844e-002   3.0950727e-002   0.0000000e+000 
  8.5208581e+000                1                1   3.0394830e-002   3.2738441e-002   3.3459552e-002   3.5190219e-002   0.0000000e+000                2                1   2.7742420e-002   2.8963087e-002   2.9776865e-002   3.1108501e-002   0.0000000e+000 
  8.6138296e+000                1                1   3.0298465e-002   3.2970797e-002   3.3801386e-002   3.5643129e-002   0.0000000e+000                2                1   2.7881414e-002   2.9106178e-002   2.9898673e-002   3.1231506e-002   0.0000000e+000 
  8.7068498e+000                1                1   3.0368398e-002   3.2893087e-002   3.3902962e-002   3.5417775e-002   0.0000000e+000                2                1   2.8016674e-002   2.9247381e-002   3.0043721e-002   3.1346822e-002   0.0000000e+000 
  8.8461905e+000                1                1   2.8982158e-002   3.3565887e-002   3.4648657e-002   3.5947982e-002   0.0000000e+000                2                1   2.8244542e-002   2.9485259e-002   3.0251584e-002   3.1492300e-002   0.0000000e+000 
  8.9390577e+000                1                1   2.8627695e-002   3.3471270e-002   3.4808675e-002   3.5820765e-002   0.0000000e+000                2                1   2.8364297e-002   2.9611886e-002   3.0382455e-002   3.1666738e-002   0.0000000e+000 
  9.0318555e+000                1                1   2.8876182e-002   3.3682856e-002   3.5056191e-002   3.6068122e-002   0.0000000e+000                2                1   2.8522388e-002   2.9740032e-002   3.0551794e-002   3.1843235e-002   0.0000000e+000 
  9.1246477e+000                1                1   2.9313531e-002   3.4162930e-002   3.5357185e-002   3.6080975e-002   3.6437822e-002                2                1   2.8645480e-002   2.9919421e-002   3.0720184e-002   3.1994126e-002   3.6437822e-002 
  9.2174113e+000                1                1   2.8272164e-002   3.3267758e-002   3.4643356e-002   3.5729355e-002   0.0000000e+000                2                1   2.8820623e-002   3.0062576e-002   3.0866193e-002   3.2181202e-002   0.0000000e+000 
  9.3101776e+000                1                1   2.7932489e-002   3.2648364e-002   3.4861198e-002   3.5985752e-002   0.0000000e+000                2                1   2.8962693e-002   3.0209189e-002   3.1015745e-002   3.2335564e-002   0.0000000e+000 
  9.4421810e+000                1                1   2.7447514e-002   3.0832950e-002   3.3672348e-002   3.5747292e-002   0.0000000e+000                2                1   2.9146996e-002   3.0436687e-002   3.1173652e-002   3.2500191e-002   0.0000000e+000 
  9.5349440e+000                1                1   2.7323161e-002   3.1288840e-002   3.1907340e-002   3.6018548e-002   0.0000000e+000                2                1   2.9298383e-002   3.0556142e-002   3.1332993e-002   3.2664738e-002   0.0000000e+000 
  9.6277452e+000                1                1   2.7415773e-002   3.1039486e-002   3.1734947e-002   3.5212247e-002   0.0000000e+000                2                1   2.9452660e-002   3.0678307e-002   3.1458264e-002   3.2721051e-002   0.0000000e+000 
  9.7206788e+000                1                1   2.7771774e-002   3.1423043e-002   3.2160673e-002   3.5627535e-002   0.0000000e+000                2                1   2.9572757e-002   3.0840694e-002   3.1586539e-002   3.2891768e-002   0.0000000e+000 
  9.8138025e+000                1                1   2.8152758e-002   3.1820026e-002   3.2597931e-002   3.5968853e-002   0.0000000e+000                2                1   2.9733414e-002   3.0969186e-002   3.1718138e-002   3.2991357e-002   0.0000000e+000 
  9.9071938e+000                1                1   2.8507185e-002   3.2228749e-002   3.3047494e-002   3.6210824e-002   0.0000000e+000                2                1   2.9860286e-002   3.1101331e-002   3.1853479e-002   3.3132131e-002   0.0000000e+000 
  1.0000939e+001                1                1   2.8876172e-002   3.2616608e-002   3.3476909e-002   3.6207428e-002   0.0000000e+000                2                1   3.0026526e-002   3.1235140e-002   3.1990525e-002   3.3312447e-002   0.0000000e+000 
  1.0142308e+001                1                1   2.9274155e-002   3.3235220e-002   3.4140606e-002   3.6366348e-002   0.0000000e+000                2                1   3.0266939e-002   3.1445676e-002   3.2206152e-002   3.3460937e-002   0.0000000e+000 
  1.0236678e+001                1                1   2.9677795e-002   3.2448228e-002   3.4231932e-002   3.6281294e-002   0.0000000e+000                2                1   3.0404356e-002   3.1588446e-002   3.2352374e-002   3.3574660e-002   0.0000000e+000 
  1.0322434e+001                1                1   2.9997480e-002   3.2020211e-002   3.4500918e-002   3.6332826e-002   0.0000000e+000                2                1   3.0526544e-002   3.1753741e-002   3.2482390e-002   3.3747938e-002   0.0000000e+000 
  1.0418044e+001                1                1   2.9998257e-002   3.1381019e-002   3.4799514e-002   3.6412737e-002   0.0000000e+000                2                1   3.0668480e-002   3.1901384e-002   3.2633421e-002   3.3866324e-002   0.0000000e+000 
  1.0510852e+001                1                1   2.9566763e-002   3.1151387e-002   3.4745778e-002   3.5750662e-002   0.0000000e+000                2                1   3.0806298e-002   3.2044742e-002   3.2780068e-002   3.4018512e-002   0.0000000e+000 
  1.0607738e+001                1                1   2.9915012e-002   3.1509960e-002   3.5088869e-002   3.6178102e-002   0.0000000e+000                2                1   3.0927081e-002   3.2158010e-002   3.2888874e-002   3.4119802e-002   0.0000000e+000 
  1.0705227e+001                1                1   3.0308770e-002   3.1875114e-002   3.5399390e-002   3.6574148e-002   0.0000000e+000                2                1   3.1047152e-002   3.2284399e-002   3.3019014e-002   3.4256260e-002   0.0000000e+000 
  1.0801502e+001                1                1   3.0667323e-002   3.1968122e-002   3.3860193e-002   3.6855973e-002   0.0000000e+000                2                1   3.1209285e-002   3.2414127e-002   3.3152578e-002   3.4396286e-002   0.0000000e+000 
  1.0947321e+001                1                1   3.1084025e-002   3.2516835e-002   3.3472042e-002   3.7173469e-002   0.0000000e+000                2                1   3.1423939e-002   3.2560216e-002   3.3343856e-002   3.4558497e-002   0.0000000e+000 
  1.1044803e+001                1                1   3.1390971e-002   3.2850146e-002   3.3860344e-002   3.7003182e-002   0.0000000e+000                2                1   3.1556783e-002   3.2659891e-002   3.3447826e-002   3.4629728e-002   0.0000000e+000 
  1.1142281e+001                1                1   3.1766722e-002   3.3196977e-002   3.4250849e-002   3.7111360e-002   0.0000000e+000                2                1   3.1693110e-002   3.2802369e-002   3.3594697e-002   3.4783188e-002   0.0000000e+000 
  1.1240613e+001                1                1   3.2109131e-002   3.3547984e-002   3.4608191e-002   3.7182980e-002   0.0000000e+000                2                1   3.1831577e-002   3.2907237e-002   3.3664183e-002   3.4899201e-002   0.0000000e+000 
  1.1337113e+001                1                1   3.2305044e-002   3.3905058e-002   3.3905058e-002   3.6609844e-002   0.0000000e+000                2                1   3.1967651e-002   3.3049263e-002   3.3810398e-002   3.5012189e-002   0.0000000e+000 
  1.1434865e+001                1                1   3.2660347e-002   3.4270364e-002   3.4308697e-002   3.6915392e-002   0.0000000e+000                2                1   3.2107253e-002   3.3194952e-002   3.3920084e-002   3.5128638e-002   0.0000000e+000 
  1.1532606e+001                1                1   3.2982577e-002   3.4641350e-002   3.4679926e-002   3.7225950e-002   0.0000000e+000                2                1   3.2245707e-002   3.3339469e-002   3.4028133e-002   3.5202914e-002   0.0000000e+000 
  1.1630122e+001                1                1   3.3307989e-002   3.4977270e-002   3.5016091e-002   3.7500603e-002   0.0000000e+000                2                1   3.2383978e-002   3.3443077e-002   3.4176299e-002   3.5276132e-002   0.0000000e+000 
  1.1727176e+001                1                1   3.3674015e-002   3.5314744e-002   3.5392874e-002   3.7658643e-002   0.0000000e+000                2                1   3.2521556e-002   3.3586493e-002   3.4323758e-002   3.5388695e-002   0.0000000e+000 
  1.1824941e+001                1                1   3.4003289e-002   3.5654316e-002   3.5732936e-002   3.7855685e-002   0.0000000e+000                2                1   3.2661501e-002   3.3691183e-002   3.4432554e-002   3.5503422e-002   0.0000000e+000 
  1.1922919e+001                1                1   3.4215391e-002   3.5481163e-002   3.6114048e-002   3.8012706e-002   0.0000000e+000                2                1   3.2801863e-002   3.3795859e-002   3.4541356e-002   3.5618185e-002   0.0000000e+000 
  1.2020383e+001                1                1   3.4544822e-002   3.5818364e-002   3.6455135e-002   3.7450089e-002   0.0000000e+000                2                1   3.2941102e-002   3.3940579e-002   3.4648542e-002   3.5731309e-002   0.0000000e+000 
  1.2118504e+001                1                1   3.4878941e-002   3.6160372e-002   3.6801087e-002   3.7762160e-002   0.0000000e+000                2                1   3.3082319e-002   3.4087352e-002   3.4799250e-002   3.5846159e-002   0.0000000e+000 
  1.2216765e+001                1                1   3.2917147e-002   3.5898627e-002   3.7026755e-002   3.8114592e-002   0.0000000e+000                2                1   3.3224429e-002   3.4192948e-002   3.4866701e-002   3.6003659e-002   0.0000000e+000 
  1.2315172e+001                1                1   3.3199341e-002   3.6280110e-002   3.7334057e-002   3.8469078e-002   0.0000000e+000                2                1   3.3324338e-002   3.4340583e-002   3.4975735e-002   3.6119010e-002   0.0000000e+000 
  1.2413506e+001                1                1   3.3522505e-002   3.6621910e-002   3.7641451e-002   3.8783337e-002   0.0000000e+000                2                1   3.3466252e-002   3.4445545e-002   3.5126791e-002   3.6276396e-002   0.0000000e+000 
  1.2511960e+001                1                1   3.3805066e-002   3.6964035e-002   3.7948648e-002   3.9097364e-002   0.0000000e+000                2                1   3.3564206e-002   3.4591682e-002   3.5276665e-002   3.6389764e-002   0.0000000e+000 
  1.2608573e+001                1                1   3.3961317e-002   3.7303804e-002   3.8129109e-002   3.9408333e-002   0.0000000e+000                2                1   3.3743313e-002   3.4690191e-002   3.5378830e-002   3.6454829e-002   0.0000000e+000 
  1.2706674e+001                1                1   3.4037485e-002   3.7648779e-002   3.8437452e-002   3.9724235e-002   0.0000000e+000                2                1   3.3836344e-002   3.4831530e-002   3.5523834e-002   3.6562290e-002   0.0000000e+000 
  1.2805660e+001                1                1   3.4364286e-002   3.7996963e-002   3.8706796e-002   4.0042953e-002   0.0000000e+000                2                1   3.3973504e-002   3.4974004e-002   3.5626504e-002   3.6670504e-002   0.0000000e+000 
  1.2903605e+001                1                1   3.4900039e-002   3.8343846e-002   3.8973810e-002   4.0317735e-002   0.0000000e+000                2                1   3.4079625e-002   3.5084430e-002   3.5754300e-002   3.6800971e-002   0.0000000e+000 
  1.3002381e+001                1                1   3.4975693e-002   3.8692916e-002   3.9284293e-002   4.0593769e-002   0.0000000e+000                2                1   3.4235187e-002   3.5202520e-002   3.5833390e-002   3.6926897e-002   0.0000000e+000 
  1.3100113e+001                1                1   3.5301368e-002   3.8997179e-002   3.9549427e-002   4.0866325e-002   0.0000000e+000                2                1   3.4390048e-002   3.5319509e-002   3.5953232e-002   3.7009438e-002   0.0000000e+000 
  1.3247735e+001                1                1   3.5725640e-002   3.9495252e-002   3.9880780e-002   4.1294385e-002   0.0000000e+000                2                1   3.4583505e-002   3.5604420e-002   3.6157416e-002   3.7263407e-002   0.0000000e+000 
  1.3346118e+001                1                1   3.5786932e-002   3.9361319e-002   4.0050357e-002   4.1557629e-002   0.0000000e+000                2                1   3.4740295e-002   3.5723108e-002   3.6278611e-002   3.7346886e-002   0.0000000e+000 
  1.3444476e+001                1                1   3.5756203e-002   3.9565581e-002   4.0171618e-002   4.1859865e-002   0.0000000e+000                2                1   3.4878034e-002   3.5863531e-002   3.6420552e-002   3.7448897e-002   0.0000000e+000 
  1.3542898e+001                1                1   3.6070047e-002   3.9724913e-002   4.0508098e-002   4.2117980e-002   0.0000000e+000                2                1   3.5025652e-002   3.5972291e-002   3.6574698e-002   3.7564366e-002   0.0000000e+000 
  1.3641358e+001                1                1   3.6427226e-002   3.9794449e-002   4.0800243e-002   4.2418259e-002   0.0000000e+000                2                1   3.5129819e-002   3.6123652e-002   3.6685383e-002   3.7722426e-002   0.0000000e+000 
  1.3739794e+001                1                1   3.6741413e-002   4.0037593e-002   4.1048421e-002   4.2674536e-002   0.0000000e+000                2                1   3.5276955e-002   3.6231559e-002   3.6839034e-002   3.7880420e-002   0.0000000e+000 
  1.3838218e+001                1                1   3.7054761e-002   4.0323000e-002   4.1294639e-002   4.2972924e-002   0.0000000e+000                2                1   3.5424412e-002   3.6339433e-002   3.6993020e-002   3.8038759e-002   0.0000000e+000 
  1.3936653e+001                1                1   3.7323293e-002   4.0563008e-002   4.1583741e-002   4.3225788e-002   0.0000000e+000                2                1   3.5528126e-002   3.6534464e-002   3.7103264e-002   3.8197111e-002   0.0000000e+000 
  1.4035096e+001                1                1   3.7634251e-002   4.0800166e-002   4.1825744e-002   4.3520177e-002   0.0000000e+000                2                1   3.5675055e-002   3.6685555e-002   3.7212773e-002   3.8311143e-002   0.0000000e+000 
  1.4133554e+001                1                1   3.7944596e-002   4.0990916e-002   4.2110886e-002   4.3768442e-002   0.0000000e+000                2                1   3.5822317e-002   3.6836989e-002   3.7366382e-002   3.8469286e-002   0.0000000e+000 
  1.4232032e+001                1                1   3.8254099e-002   4.1224417e-002   4.2349538e-002   4.4059721e-002   0.0000000e+000                2                1   3.5969878e-002   3.6944431e-002   3.7520304e-002   3.8627751e-002   0.0000000e+000 
  1.4330545e+001                1                1   3.8560340e-002   4.1453496e-002   4.2583635e-002   4.4346651e-002   0.0000000e+000                2                1   3.6072997e-002   3.7096029e-002   3.7629784e-002   3.8741776e-002   0.0000000e+000 
  1.4428799e+001                1                1   3.8866115e-002   4.1635780e-002   4.2861697e-002   4.4587062e-002   0.0000000e+000                2                1   3.6219960e-002   3.7247160e-002   3.7783090e-002   3.8899612e-002   0.0000000e+000 
  1.4527385e+001                1                1   3.9171451e-002   4.1314708e-002   4.3138757e-002   4.4871603e-002   0.0000000e+000                2                1   3.6366053e-002   3.7352555e-002   3.7935488e-002   3.9101354e-002   0.0000000e+000 
  1.4626015e+001                1                1   3.9476871e-002   4.1491932e-002   4.3369602e-002   4.5109882e-002   0.0000000e+000                2                1   3.6464365e-002   3.7499773e-002   3.8085003e-002   3.9210447e-002   0.0000000e+000 
  1.4724689e+001                1                1   3.9737144e-002   4.1714803e-002   4.3646470e-002   4.5348176e-002   0.0000000e+000                2                1   3.6604681e-002   3.7598882e-002   3.8186365e-002   3.9361330e-002   0.0000000e+000 
  1.4823385e+001                1                1   3.9998065e-002   4.0506123e-002   4.3877785e-002   4.5540522e-002   0.0000000e+000                2                1   3.6742433e-002   3.7740376e-002   3.8330069e-002   3.9509456e-002   0.0000000e+000 
  1.4922120e+001                1                1   4.0259992e-002   4.0770199e-002   4.4156120e-002   4.5640359e-002   0.0000000e+000                2                1   3.6880137e-002   3.7881819e-002   3.8428192e-002   3.9657530e-002   0.0000000e+000 
  1.5020894e+001                1                1   4.0522081e-002   4.1081006e-002   4.4387980e-002   4.5738716e-002   0.0000000e+000                2                1   3.7016853e-002   3.8022249e-002   3.8570647e-002   3.9758842e-002   0.0000000e+000 
  1.5119696e+001                1                1   4.0223325e-002   4.1345837e-002   4.4432743e-002   4.5789111e-002   0.0000000e+000                2                1   3.7153942e-002   3.8117192e-002   3.8713490e-002   3.9814347e-002   0.0000000e+000 
  1.5208629e+001                1                1   4.0420457e-002   4.1594106e-002   4.4598646e-002   4.5819241e-002   0.0000000e+000                2                1   3.7275085e-002   3.8241476e-002   3.8839719e-002   3.9990184e-002   0.0000000e+000 
  1.5337080e+001                1                1   4.0636491e-002   4.1958003e-002   4.3845877e-002   4.5356176e-002   0.0000000e+000                2                1   3.7442882e-002   3.8413623e-002   3.9014558e-002   4.0123977e-002   0.0000000e+000 
  1.5426008e+001                1                1   4.0880658e-002   4.2207030e-002   4.4007105e-002   4.5522958e-002   0.0000000e+000                2                1   3.7556367e-002   3.8530051e-002   3.9132807e-002   4.0245589e-002   0.0000000e+000 
  1.5514935e+001                1                1   3.8641544e-002   4.2464247e-002   4.3938060e-002   4.5642157e-002   0.0000000e+000                2                1   3.7665333e-002   3.8688342e-002   3.9246347e-002   4.0408857e-002   0.0000000e+000 
  1.5603863e+001                1                1   3.6262497e-002   4.2306246e-002   4.3505769e-002   4.5720273e-002   0.0000000e+000                2                1   3.7809199e-002   3.8778666e-002   3.9351533e-002   4.0453199e-002   0.0000000e+000 
  1.5702820e+001                1                1   3.6527816e-002   4.2538723e-002   4.3740904e-002   4.5775365e-002   0.0000000e+000                2                1   3.7910269e-002   3.8883461e-002   3.9502765e-002   4.0608666e-002   0.0000000e+000 
  1.5801954e+001                1                1   3.6801201e-002   4.2826587e-002   4.3938965e-002   4.5839279e-002   0.0000000e+000                2                1   3.8054864e-002   3.8987364e-002   3.9609030e-002   4.0674744e-002   0.0000000e+000 
  1.5901088e+001                1                1   3.7082120e-002   4.3123066e-002   4.4098912e-002   4.5864727e-002   0.0000000e+000                2                1   3.8154669e-002   3.9090706e-002   3.9759304e-002   4.0829062e-002   0.0000000e+000 
  1.6000279e+001                1                1   3.7318905e-002   4.3375656e-002   4.4307464e-002   4.5938128e-002   0.0000000e+000                2                1   3.8298944e-002   3.9193779e-002   3.9909647e-002   4.0983449e-002   0.0000000e+000 
  1.6149125e+001                1                1   3.7751434e-002   4.3786050e-002   4.4019950e-002   4.5984709e-002   0.0000000e+000                2                1   3.8469170e-002   3.9414027e-002   4.0088925e-002   4.1213754e-002   0.0000000e+000 
  1.6248366e+001                1                1   3.7995844e-002   4.3718675e-002   4.4047034e-002   4.6064098e-002   0.0000000e+000                2                1   3.8611980e-002   3.9515185e-002   4.0192588e-002   4.1321593e-002   0.0000000e+000 
  1.6347631e+001                1                1   3.8196532e-002   4.3935420e-002   4.4311741e-002   4.6146303e-002   0.0000000e+000                2                1   3.8708851e-002   3.9615382e-002   4.0340606e-002   4.1473769e-002   0.0000000e+000 
  1.6446929e+001                1                1   3.8492530e-002   4.4200368e-002   4.4577746e-002   4.6228773e-002   0.0000000e+000                2                1   3.8849263e-002   3.9713591e-002   4.0441446e-002   4.1624210e-002   0.0000000e+000 
  1.6546268e+001                1                1   3.8741804e-002   4.4418259e-002   4.4843993e-002   4.6310410e-002   0.0000000e+000                2                1   3.8988210e-002   3.9855629e-002   4.0586088e-002   4.1773082e-002   0.0000000e+000 
  1.6645636e+001                1                1   3.8992485e-002   4.4684819e-002   4.5064308e-002   4.6392519e-002   0.0000000e+000                2                1   3.9080550e-002   3.9996858e-002   4.0684089e-002   4.1921106e-002   0.0000000e+000 
  1.6745042e+001                1                1   3.9244443e-002   4.4905157e-002   4.5333278e-002   4.6522503e-002   0.0000000e+000                2                1   3.9173969e-002   4.0139524e-002   4.0829207e-002   4.2070635e-002   0.0000000e+000 
  1.6844452e+001                1                1   3.9497278e-002   4.4410587e-002   4.5555436e-002   4.6604881e-002   0.0000000e+000                2                1   3.9312730e-002   4.0281706e-002   4.0973831e-002   4.2219657e-002   0.0000000e+000 
  1.6943889e+001                1                1   3.9511711e-002   4.4582221e-002   4.5634591e-002   4.6734796e-002   0.0000000e+000                2                1   3.9450448e-002   4.0376514e-002   4.1117368e-002   4.2413861e-002   0.0000000e+000 
  1.7043364e+001                1                1   3.9716315e-002   4.4800771e-002   4.5760102e-002   4.6815366e-002   0.0000000e+000                2                1   3.9542485e-002   4.0518269e-002   4.1261724e-002   4.2469837e-002   0.0000000e+000 
  1.7142863e+001                1                1   3.9524372e-002   4.0276322e-002   4.5821953e-002   4.5868950e-002   0.0000000e+000                2                1   3.9627881e-002   4.0606923e-002   4.1306238e-002   4.2565006e-002   0.0000000e+000 
  1.7242399e+001                1                1   3.9765104e-002   4.0518945e-002   4.5890060e-002   4.5890060e-002   0.0000000e+000                2                1   3.9754199e-002   4.0736361e-002   4.1437906e-002   4.2653917e-002   0.0000000e+000 
  1.7341963e+001                1                1   4.0009259e-002   4.0765042e-002   4.5913813e-002   4.5913813e-002   0.0000000e+000                2                1   3.9912466e-002   4.0897380e-002   4.1553990e-002   4.2773407e-002   0.0000000e+000 
  1.7441559e+001                1                1   4.0255252e-002   4.1012998e-002   4.5890987e-002   4.5938346e-002   0.0000000e+000                2                1   3.9994068e-002   4.1029209e-002   4.1687935e-002   4.2911283e-002   0.0000000e+000 
  1.7541174e+001                1                1   4.0502183e-002   4.1214414e-002   4.5725208e-002   4.5962619e-002   0.0000000e+000                2                1   4.0121920e-002   4.1160369e-002   4.1821201e-002   4.3048460e-002   0.0000000e+000 
  1.7640840e+001                1                1   4.0749014e-002   4.1463074e-002   4.5747433e-002   4.6033057e-002   0.0000000e+000                2                1   4.0249778e-002   4.1244185e-002   4.1954475e-002   4.3232997e-002   0.0000000e+000 
  1.7740547e+001                1                1   4.0997464e-002   4.1713369e-002   4.5817888e-002   4.6056523e-002   0.0000000e+000                2                1   4.0377745e-002   4.1422816e-002   4.2087861e-002   4.3322945e-002   0.0000000e+000 
  1.7840266e+001                1                1   4.0911785e-002   4.1820936e-002   4.1964486e-002   4.6127440e-002   0.0000000e+000                2                1   4.0505591e-002   4.1506317e-002   4.2173468e-002   4.3364809e-002   0.0000000e+000 
  1.7940017e+001                1                1   4.1064685e-002   4.2168058e-002   4.2168058e-002   4.6197770e-002   0.0000000e+000                2                1   4.0633346e-002   4.1637229e-002   4.2306484e-002   4.3501583e-002   0.0000000e+000 
  1.8039775e+001                1                1   4.1265571e-002   4.2419853e-002   4.2419853e-002   4.6267458e-002   0.0000000e+000                2                1   4.0760986e-002   4.1768022e-002   4.2439379e-002   4.3638232e-002   0.0000000e+000 
  1.8139606e+001                1                1   4.1466781e-002   4.2672211e-002   4.2672211e-002   4.6336717e-002   0.0000000e+000                2                1   4.0888581e-002   4.1898769e-002   4.2524124e-002   4.3678625e-002   0.0000000e+000 
  1.8239463e+001                1                1   4.1667816e-002   4.2876279e-002   4.2876279e-002   4.6404992e-002   0.0000000e+000                2                1   4.0967303e-002   4.2028883e-002   4.2656179e-002   4.3814266e-002   0.0000000e+000 
  1.8339349e+001                1                1   4.1627029e-002   4.2935446e-002   4.3129285e-002   4.6569936e-002   0.0000000e+000                2                1   4.1094180e-002   4.2110643e-002   4.2788286e-002   4.3853153e-002   0.0000000e+000 
  1.8439272e+001                1                1   4.1875977e-002   4.3139058e-002   4.3333378e-002   4.6588239e-002   0.0000000e+000                2                1   4.1220960e-002   4.2240560e-002   4.2871741e-002   4.3988445e-002   0.0000000e+000 
  1.8539239e+001                1                1   4.2074725e-002   4.3389560e-002   4.3584350e-002   4.6700997e-002   0.0000000e+000                2                1   4.1298755e-002   4.2370185e-002   4.3003302e-002   4.4172135e-002   0.0000000e+000 
  1.8639229e+001                1                1   4.2321480e-002   4.3590637e-002   4.3785891e-002   4.6763527e-002   0.0000000e+000                2                1   4.1424191e-002   4.2498875e-002   4.3133916e-002   4.4306299e-002   0.0000000e+000 
  1.8739243e+001                1                1   4.2518464e-002   4.3790593e-002   4.4035233e-002   4.6873059e-002   0.0000000e+000                2                1   4.1549324e-002   4.2578257e-002   4.3264213e-002   4.4391141e-002   0.0000000e+000 
  1.8839316e+001                1                1   4.2420083e-002   4.4038422e-002   4.4234584e-002   4.6980855e-002   0.0000000e+000                2                1   4.1674334e-002   4.2706363e-002   4.3394383e-002   4.4524701e-002   0.0000000e+000 
  1.8939441e+001                1                1   4.2663734e-002   4.4236590e-002   4.4482349e-002   4.7038241e-002   0.0000000e+000                2                1   4.1799169e-002   4.2834290e-002   4.3475079e-002   4.4707366e-002   0.0000000e+000 
  1.9039553e+001                1                1   4.2857925e-002   4.4434309e-002   4.4680619e-002   4.7143718e-002   0.0000000e+000                2                1   4.1923314e-002   4.2912071e-002   4.3604202e-002   4.4790711e-002   0.0000000e+000 
  1.9139718e+001                1                1   4.3051848e-002   4.4631732e-002   4.4878589e-002   4.7248416e-002   0.0000000e+000                2                1   4.1996603e-002   4.3087424e-002   4.3632835e-002   4.4872404e-002   0.0000000e+000 
  1.9239925e+001                1                1   4.3295281e-002   4.4829171e-002   4.5076573e-002   4.7352668e-002   0.0000000e+000                2                1   4.2118324e-002   4.3162580e-002   4.3759298e-002   4.4952733e-002   0.0000000e+000 
  1.9340163e+001                1                1   4.3489650e-002   4.5026913e-002   4.5324448e-002   4.7456779e-002   0.0000000e+000                2                1   4.2239171e-002   4.3286423e-002   4.3834984e-002   4.5081713e-002   0.0000000e+000 
  1.9440430e+001                1                1   4.2342156e-002   4.4926419e-002   4.5522788e-002   4.7560380e-002   0.0000000e+000                2                1   4.2358227e-002   4.3408431e-002   4.3958538e-002   4.5208781e-002   0.0000000e+000 
  1.9540724e+001                1                1   4.2533358e-002   4.5173016e-002   4.5720869e-002   4.7663259e-002   0.0000000e+000                2                1   4.2475287e-002   4.3528393e-002   4.4080020e-002   4.5333718e-002   0.0000000e+000 
  1.9637598e+001                1                1   4.2770863e-002   4.5366061e-002   4.5915045e-002   4.7761629e-002   0.0000000e+000                2                1   4.2587071e-002   4.3642949e-002   4.4196028e-002   4.5302186e-002   0.0000000e+000 
  1.9731194e+001                1                1   4.2955264e-002   4.5555583e-002   4.6105651e-002   4.7855865e-002   0.0000000e+000                2                1   4.2644781e-002   4.3703340e-002   4.4257823e-002   4.5417196e-002   0.0000000e+000 
  1.9824966e+001                1                1   4.4491971e-002   4.5794664e-002   4.6345803e-002   4.7949118e-002   0.0000000e+000                2                1   4.2752606e-002   4.3712771e-002   4.4369726e-002   4.5532031e-002   0.0000000e+000 
  1.9918857e+001                1                1   4.4677484e-002   4.5982669e-002   4.6534862e-002   4.8040845e-002   0.0000000e+000                2                1   4.2859883e-002   4.3822457e-002   4.4481060e-002   4.5646282e-002   0.0000000e+000 
  2.0003466e+001                1                1   4.4804010e-002   4.6161708e-002   4.6714844e-002   4.8122826e-002   0.0000000e+000                2                1   4.2956045e-002   4.3920779e-002   4.4580860e-002   4.5748695e-002   0.0000000e+000 
  2.0144705e+001                1                1   4.5081794e-002   4.6443325e-002   4.6998022e-002   4.8258699e-002   0.0000000e+000                2                1   4.3118411e-002   4.4035824e-002   4.4647433e-002   4.5768716e-002   0.0000000e+000 
  2.0229535e+001                1                1   4.5258448e-002   4.6622263e-002   4.7177891e-002   4.8339659e-002   0.0000000e+000                2                1   4.3163956e-002   4.4134507e-002   4.4696405e-002   4.5820200e-002   0.0000000e+000 
  2.0314365e+001                1                1   4.4220364e-002   4.6800728e-002   4.7306682e-002   4.8419780e-002   0.0000000e+000                2                1   4.3260297e-002   4.4181818e-002   4.4744970e-002   4.5871274e-002   0.0000000e+000 
  2.0446800e+001                1                1   4.4536105e-002   4.7072329e-002   4.7579574e-002   4.8543340e-002   0.0000000e+000                2                1   4.3410362e-002   4.4283707e-002   4.4900185e-002   4.6030396e-002   0.0000000e+000 
  2.0531937e+001                1                1   4.4710151e-002   4.7250500e-002   4.7758570e-002   4.8622289e-002   0.0000000e+000                2                1   4.3506492e-002   4.4381771e-002   4.4999615e-002   4.5977867e-002   0.0000000e+000 
  2.0617074e+001                1                1   4.4884327e-002   4.7428790e-002   4.7937682e-002   4.8701021e-002   0.0000000e+000                2                1   4.3602587e-002   4.4479799e-002   4.5099007e-002   4.6131021e-002   0.0000000e+000 
  2.0726156e+001                1                1   4.5078907e-002   4.7679614e-002   4.8138562e-002   4.8852481e-002   0.0000000e+000                2                1   4.3673927e-002   4.4553615e-002   4.5174571e-002   4.6157752e-002   0.0000000e+000 
  2.0820592e+001                1                1   4.5312145e-002   4.7866381e-002   4.8326143e-002   4.8939160e-002   0.0000000e+000                2                1   4.3780415e-002   4.4610375e-002   4.5284718e-002   4.6166551e-002   0.0000000e+000 
  2.0917191e+001                1                1   4.5496416e-002   4.8055269e-002   4.8515863e-002   4.9027634e-002   0.0000000e+000                2                1   4.3889431e-002   4.4721458e-002   4.5397480e-002   4.6229507e-002   0.0000000e+000 
  2.1013916e+001                1                1   4.5680932e-002   4.8244396e-002   4.8705820e-002   4.9115974e-002   0.0000000e+000                2                1   4.3998605e-002   4.4832702e-002   4.5510406e-002   4.6240240e-002   0.0000000e+000 
  2.1110740e+001                1                1   4.5916698e-002   4.8484746e-002   4.8484746e-002   4.9203799e-002   0.0000000e+000                2                1   4.4107908e-002   4.4944076e-002   4.5623464e-002   4.6355111e-002   0.0000000e+000 
  2.1207696e+001                1                1   4.6101087e-002   4.8673692e-002   4.8673692e-002   4.9291117e-002   0.0000000e+000                2                1   4.4165080e-002   4.5003326e-002   4.5736791e-002   4.6417865e-002   0.0000000e+000 
  2.1304757e+001                1                1   4.6285328e-002   4.8810920e-002   4.8862463e-002   4.9377889e-002   0.0000000e+000                2                1   4.4222156e-002   4.5115002e-002   4.5797767e-002   4.6533053e-002   0.0000000e+000 
  2.1403821e+001                1                1   4.6471087e-002   4.9001180e-002   4.9001180e-002   4.9517525e-002   0.0000000e+000                2                1   4.4333880e-002   4.5228982e-002   4.5913471e-002   4.6597961e-002   0.0000000e+000 
  2.1504870e+001                1                1   4.6658275e-002   4.9192927e-002   4.9192927e-002   4.9606747e-002   0.0000000e+000                2                1   4.4447766e-002   4.5345167e-002   4.6031415e-002   4.6664875e-002   0.0000000e+000 
  2.1646373e+001                1                1   4.6982172e-002   4.9471293e-002   4.9471293e-002   4.9782433e-002   0.0000000e+000                2                1   4.4553784e-002   4.5454395e-002   4.6143098e-002   4.6778824e-002   0.0000000e+000 
  2.1747542e+001                1                1   4.7168731e-002   4.9610284e-002   4.9662232e-002   4.9921972e-002   0.0000000e+000                2                1   4.4666938e-002   4.5569837e-002   4.6207177e-002   4.6897629e-002   0.0000000e+000 
  2.1818383e+001                1                1   4.7278244e-002   4.9774785e-002   4.9774785e-002   5.0034841e-002   0.0000000e+000                2                1   4.4751217e-002   4.5656298e-002   4.6259685e-002   4.6913355e-002   0.0000000e+000 
  2.1914840e+001                1                1   4.7512375e-002   4.9908833e-002   4.9960930e-002   5.0169317e-002   0.0000000e+000                2                1   4.4871658e-002   4.5728757e-002   4.6283351e-002   4.6989197e-002   0.0000000e+000 
  2.2014895e+001                1                1   4.7697220e-002   5.0045551e-002   5.0149921e-002   5.0306477e-002   0.0000000e+000                2                1   4.4946052e-002   4.5856096e-002   4.6311118e-002   4.7120045e-002   0.0000000e+000 
  2.2116250e+001                1                1   4.7882265e-002   5.0234560e-002   5.0339106e-002   5.0443653e-002   0.0000000e+000                2                1   4.5021766e-002   4.5934369e-002   4.6339971e-002   4.7201874e-002   0.0000000e+000 
  2.2217631e+001                1                1   4.8066720e-002   5.0370572e-002   5.0475292e-002   5.0580013e-002   0.0000000e+000                2                1   4.5147923e-002   4.6063083e-002   4.6418979e-002   4.7283297e-002   0.0000000e+000 
  2.2319060e+001                1                1   4.8251604e-002   5.0506842e-002   5.0664184e-002   5.0716632e-002   0.0000000e+000                2                1   4.5223078e-002   4.6140796e-002   4.6446701e-002   4.7364419e-002   0.0000000e+000 
  2.2420517e+001                1                1   4.8489367e-002   5.0643282e-002   5.0853420e-002   5.0853420e-002   0.0000000e+000                2                1   4.5298118e-002   4.6269522e-002   4.6525155e-002   4.7445433e-002   0.0000000e+000 
  2.2522046e+001                1                1   4.7780326e-002   5.0516645e-002   5.0990238e-002   5.1042860e-002   0.0000000e+000                2                1   4.5424366e-002   4.6347209e-002   4.6603554e-002   4.7475128e-002   0.0000000e+000 
  2.2623632e+001                1                1   4.7964547e-002   5.0599961e-002   5.1127044e-002   5.1232461e-002   0.0000000e+000                2                1   4.5499375e-002   4.6373375e-002   4.6681845e-002   4.7607256e-002   0.0000000e+000 
  2.2725247e+001                1                1   4.8096117e-002   5.0735860e-002   5.1263808e-002   5.1422193e-002   0.0000000e+000                2                1   4.5574137e-002   4.6399008e-002   4.6759889e-002   4.7636315e-002   0.0000000e+000 
  2.2826897e+001                1                1   4.8280550e-002   5.0818848e-002   5.1347660e-002   5.1612066e-002   0.0000000e+000                2                1   4.5700358e-002   4.6527514e-002   4.6889394e-002   4.7716550e-002   0.0000000e+000 
  2.2928587e+001                1                1   4.8465133e-002   5.0901632e-002   5.1484273e-002   5.1749110e-002   0.0000000e+000                2                1   4.5722954e-002   4.6552395e-002   4.6967116e-002   4.7848397e-002   0.0000000e+000 
  2.3030343e+001                1                1   4.8592917e-002   5.0983585e-002   5.1503295e-002   5.1971035e-002   0.0000000e+000                2                1   4.5849031e-002   4.6628776e-002   4.7044641e-002   4.7928352e-002   0.0000000e+000 
  2.3121942e+001                1                1   4.8741360e-002   5.1087201e-002   5.1608499e-002   5.2129797e-002   0.0000000e+000                2                1   4.5910415e-002   4.6692090e-002   4.7108984e-002   4.7994883e-002   0.0000000e+000 
  2.3213541e+001                1                1   4.8888725e-002   5.1137083e-002   5.1712245e-002   5.2287406e-002   0.0000000e+000                2                1   4.6023785e-002   4.6755151e-002   4.7225314e-002   4.8113401e-002   0.0000000e+000 
  2.3315446e+001                1                1   4.9051415e-002   5.1254794e-002   5.1831869e-002   5.2461406e-002   0.0000000e+000                2                1   4.6097530e-002   4.6830900e-002   4.7302352e-002   4.8088105e-002   0.0000000e+000 
  2.3417380e+001                1                1   4.9213045e-002   5.1318416e-002   5.1950027e-002   5.2634273e-002   0.0000000e+000                2                1   4.6171024e-002   4.6906399e-002   4.7379140e-002   4.8167041e-002   0.0000000e+000 
  2.3519356e+001                1                1   4.9373419e-002   5.1432845e-002   5.2013708e-002   5.2805795e-002   0.0000000e+000                2                1   4.6244286e-002   4.7034337e-002   4.7508367e-002   4.8245747e-002   0.0000000e+000 
  2.3621379e+001                1                1   4.9532239e-002   5.1492338e-002   5.2075071e-002   5.2975657e-002   0.0000000e+000                2                1   4.6370102e-002   4.7109488e-002   4.7584808e-002   4.8377008e-002   0.0000000e+000 
  2.3723444e+001                1                1   4.9689554e-002   5.1071296e-002   5.2187318e-002   5.3143908e-002   0.0000000e+000                2                1   4.6442962e-002   4.7184355e-002   4.7660965e-002   4.8349401e-002   0.0000000e+000 
  2.3825578e+001                1                1   4.8193220e-002   5.1231951e-002   5.2244862e-002   5.3311084e-002   0.0000000e+000                2                1   4.6515569e-002   4.7312069e-002   4.7789969e-002   4.8427168e-002   0.0000000e+000 
  2.3927763e+001                1                1   4.8289937e-002   5.1338139e-002   5.2300729e-002   5.3477228e-002   0.0000000e+000                2                1   4.6587899e-002   4.7386549e-002   4.7865739e-002   4.8504658e-002   0.0000000e+000 
  2.4030005e+001                1                1   4.8438404e-002   5.1495978e-002   5.2354244e-002   5.3641643e-002   0.0000000e+000                2                1   4.6660155e-002   4.7460958e-002   4.7941440e-002   4.8635470e-002   0.0000000e+000 
  2.4132289e+001                1                1   4.8155100e-002   5.1706203e-002   5.2459467e-002   5.3804581e-002   0.0000000e+000                2                1   4.6785903e-002   4.7535334e-002   4.8017111e-002   4.8713011e-002   0.0000000e+000 
  2.4234624e+001                1                1   4.8299911e-002   5.1861692e-002   5.2509289e-002   5.3966381e-002   0.0000000e+000                2                1   4.6858057e-002   4.7555829e-002   4.8092576e-002   4.8790348e-002   0.0000000e+000 
  2.4336999e+001                1                1   4.8443819e-002   5.2070340e-002   5.2611612e-002   5.4127172e-002   0.0000000e+000                2                1   4.6929917e-002   4.7629560e-002   4.8167748e-002   4.8813572e-002   0.0000000e+000 
  2.4439412e+001                1                1   4.8640911e-002   5.2278122e-002   5.2658129e-002   5.4286731e-002   0.0000000e+000                2                1   4.7001591e-002   4.7703108e-002   4.8242736e-002   4.8890289e-002   0.0000000e+000 
  2.4541849e+001                1                1   4.8782865e-002   5.2430691e-002   5.2702917e-002   5.4445162e-002   0.0000000e+000                2                1   4.7073106e-002   4.7830604e-002   4.8317568e-002   4.8966852e-002   0.0000000e+000 
  2.4644328e+001                1                1   4.8978521e-002   5.2636894e-002   5.2800702e-002   5.4602587e-002   0.0000000e+000                2                1   4.7198614e-002   4.7903881e-002   4.8392142e-002   4.9043158e-002   0.0000000e+000 
  2.4746821e+001                1                1   4.9118876e-002   5.2787733e-002   5.2842492e-002   5.4759059e-002   0.0000000e+000                2                1   4.7269664e-002   4.7976805e-002   4.8466364e-002   4.9119110e-002   0.0000000e+000 
  2.4849356e+001                1                1   4.9313373e-002   5.2992656e-002   5.2992656e-002   5.4914669e-002   0.0000000e+000                2                1   4.7340417e-002   4.8103973e-002   4.8594829e-002   4.9194766e-002   0.0000000e+000 
  2.4900645e+001                1                1   4.9382923e-002   5.3067395e-002   5.3067395e-002   5.4992120e-002   0.0000000e+000                2                1   4.7402995e-002   4.8112948e-002   4.8604454e-002   4.9259795e-002   0.0000000e+000 
  2.5003281e+001                1                1   4.9521042e-002   5.3270965e-002   5.3270965e-002   5.5145927e-002   0.0000000e+000                2                1   4.7473412e-002   4.8185239e-002   4.8732799e-002   4.9335115e-002   0.0000000e+000 
  2.5105940e+001                1                1   4.9713037e-002   5.3473311e-002   5.3473311e-002   5.5298150e-002   0.0000000e+000                2                1   4.7598414e-002   4.8257215e-002   4.8806216e-002   4.9410118e-002   0.0000000e+000 
  2.5208659e+001                1                1   4.9847903e-002   5.3618378e-002   5.3618378e-002   5.5448168e-002   0.0000000e+000                2                1   4.7613421e-002   4.8328998e-002   4.8879442e-002   4.9484931e-002   0.0000000e+000 
  2.5311440e+001                1                1   5.0037298e-002   5.3706700e-002   5.3817894e-002   5.5596998e-002   0.0000000e+000                2                1   4.7738319e-002   4.8400584e-002   4.8952472e-002   4.9504360e-002   0.0000000e+000 
  2.5414279e+001                1                1   5.0170289e-002   5.3793699e-002   5.3960933e-002   5.5744766e-002   0.0000000e+000                2                1   4.7807950e-002   4.8527283e-002   4.9025282e-002   4.9578615e-002   0.0000000e+000 
  2.5517169e+001                1                1   5.0357222e-002   5.3878316e-002   5.4157767e-002   5.5890369e-002   0.0000000e+000                2                1   4.7877326e-002   4.8598537e-002   4.9097837e-002   4.9652615e-002   0.0000000e+000 
  2.5620122e+001                1                1   5.0486670e-002   5.3960780e-002   5.4353019e-002   5.6034040e-002   0.0000000e+000                2                1   4.7946445e-002   4.8669535e-002   4.9170136e-002   4.9726359e-002   0.0000000e+000 
  2.5723148e+001                1                1   5.0671222e-002   5.4041814e-002   5.4547402e-002   5.6176521e-002   0.0000000e+000                2                1   4.8015075e-002   4.8684275e-002   4.9241941e-002   4.9855374e-002   0.0000000e+000 
  2.5826231e+001                1                1   5.0798857e-002   5.4121620e-002   5.4684801e-002   5.6318023e-002   0.0000000e+000                2                1   4.8083113e-002   4.8754040e-002   4.9313146e-002   4.9928162e-002   0.0000000e+000 
  2.5929385e+001                1                1   5.0981660e-002   5.4199771e-002   5.4877268e-002   5.6458095e-002   0.0000000e+000                2                1   4.8150903e-002   4.8823558e-002   4.9384104e-002   4.9944650e-002   0.0000000e+000 
  2.6032631e+001                1                1   5.1107081e-002   5.4219915e-002   5.5068870e-002   5.6596989e-002   0.0000000e+000                2                1   4.8218568e-002   4.8892954e-002   4.9398743e-002   5.0016930e-002   0.0000000e+000 
  2.6135949e+001                1                1   5.1288340e-002   5.4295289e-002   5.5203047e-002   5.6734889e-002   0.0000000e+000                2                1   4.8342336e-002   4.8962109e-002   4.9469197e-002   5.0032627e-002   0.0000000e+000 
  2.6239345e+001                1                1   5.1469022e-002   5.4369487e-002   5.5393180e-002   5.6871848e-002   0.0000000e+000                2                1   4.8409441e-002   4.9087286e-002   4.9539183e-002   5.0104054e-002   0.0000000e+000 
  2.6342843e+001                1                1   5.1592377e-002   5.4442785e-002   5.5582948e-002   5.7008152e-002   0.0000000e+000                2                1   4.8476170e-002   4.9099112e-002   4.9608791e-002   5.0175102e-002   0.0000000e+000 
  2.6446579e+001                1                1   5.1772620e-002   5.4515540e-002   5.5772712e-002   5.7144172e-002   0.0000000e+000                2                1   4.8542878e-002   4.9224182e-002   4.9678384e-002   5.0302912e-002   0.0000000e+000 
  2.6550368e+001                1                1   5.1894865e-002   5.4586983e-002   5.5904402e-002   5.7279101e-002   0.0000000e+000                2                1   4.8609157e-002   4.9292190e-002   4.9747545e-002   5.0373658e-002   0.0000000e+000 
  2.6602290e+001                1                1   5.2013083e-002   5.4651012e-002   5.6027323e-002   5.7346287e-002   0.0000000e+000                2                1   4.8670609e-002   4.9297514e-002   4.9753444e-002   5.0380349e-002   0.0000000e+000 
  2.6706190e+001                1                1   5.2134645e-002   5.4721260e-002   5.6158267e-002   5.7480315e-002   0.0000000e+000                2                1   4.8736212e-002   4.9421833e-002   4.9821778e-002   5.0507399e-002   0.0000000e+000 
  2.6810199e+001                1                1   5.2312741e-002   5.4790106e-002   5.6345661e-002   5.7613150e-002   0.0000000e+000                2                1   4.8858410e-002   4.9431193e-002   4.9889420e-002   5.0576760e-002   0.0000000e+000 
  2.6914394e+001                1                1   5.2489777e-002   5.4857303e-002   5.6531894e-002   5.7744530e-002   0.0000000e+000                2                1   4.8922749e-002   4.9554380e-002   4.9956328e-002   5.0645381e-002   0.0000000e+000 
  2.7018685e+001                1                1   5.2607372e-002   5.4922328e-002   5.6716419e-002   5.7873897e-002   0.0000000e+000                2                1   4.8986149e-002   4.9619342e-002   5.0022283e-002   5.0713040e-002   0.0000000e+000 
  2.7122960e+001                1                1   5.2781008e-002   5.4985050e-002   5.6841086e-002   5.8001108e-002   0.0000000e+000                2                1   4.9048826e-002   4.9683575e-002   5.0029802e-002   5.0779961e-002   0.0000000e+000 
  2.7227220e+001                1                1   5.2952747e-002   5.5045282e-002   5.7021564e-002   5.8125958e-002   0.0000000e+000                2                1   4.9114533e-002   4.9750881e-002   5.0097980e-002   5.0907879e-002   0.0000000e+000 
  2.7331468e+001                1                1   5.0675182e-002   5.5101980e-002   5.7198884e-002   5.8247336e-002   0.0000000e+000                2                1   4.9178396e-002   4.9816323e-002   5.0164283e-002   5.0976191e-002   0.0000000e+000 
  2.7435695e+001                1                1   5.0777528e-002   5.5154902e-002   5.7372771e-002   5.8364975e-002   0.0000000e+000                2                1   4.9298363e-002   4.9879712e-002   5.0228521e-002   5.1042409e-002   0.0000000e+000 
  2.7539912e+001                1                1   5.0877426e-002   5.5263411e-002   5.7485643e-002   5.8479800e-002   0.0000000e+000                2                1   4.9359037e-002   4.9941788e-002   5.0291439e-002   5.1107291e-002   0.0000000e+000 
  2.7644120e+001                1                1   5.0975326e-002   5.5369751e-002   5.7654851e-002   5.8592329e-002   0.0000000e+000                2                1   4.9418565e-002   5.0061123e-002   5.0353195e-002   5.1112582e-002   0.0000000e+000 
  2.7748326e+001                1                1   5.1129954e-002   5.5532648e-002   5.7822049e-002   5.8702588e-002   0.0000000e+000                2                1   4.9476185e-002   5.0061702e-002   5.0413012e-002   5.1174184e-002   0.0000000e+000 
  2.7800428e+001                1                1   5.1177257e-002   5.5584024e-002   5.7875543e-002   5.8756897e-002   0.0000000e+000                2                1   4.9525697e-002   5.0111799e-002   5.0404851e-002   5.1166785e-002   0.0000000e+000 
  2.7904633e+001                1                1   5.1270493e-002   5.5744152e-002   5.8039846e-002   5.8863941e-002   0.0000000e+000                2                1   4.9580727e-002   5.0168176e-002   5.0461901e-002   5.1225585e-002   0.0000000e+000 
  2.8008846e+001                1                1   5.1361949e-002   5.5902558e-002   5.8202347e-002   5.8968943e-002   0.0000000e+000                2                1   4.9633582e-002   5.0222355e-002   5.0575619e-002   5.1282147e-002   0.0000000e+000 
  2.8113062e+001                1                1   5.1511086e-002   5.5528006e-002   5.8363478e-002   5.9072347e-002   0.0000000e+000                2                1   4.9743633e-002   5.0333712e-002   5.0628751e-002   5.1336846e-002   0.0000000e+000 
  2.8217295e+001                1                1   5.1600199e-002   5.5624068e-002   5.8523621e-002   5.9174541e-002   0.0000000e+000                2                1   4.9791929e-002   5.0383282e-002   5.0678959e-002   5.1388583e-002   0.0000000e+000 
  2.8321554e+001                1                1   5.1688156e-002   5.5659608e-002   5.8623379e-002   5.9275408e-002   0.0000000e+000                2                1   4.9897030e-002   5.0430371e-002   5.0785932e-002   5.1437793e-002   0.0000000e+000 
  2.8425831e+001                1                1   5.1775257e-002   5.5694027e-002   5.8781542e-002   5.9375295e-002   0.0000000e+000                2                1   4.9940646e-002   5.0475088e-002   5.0772000e-002   5.1543972e-002   0.0000000e+000 
  2.8530140e+001                1                1   5.1921013e-002   5.5786838e-002   5.8938973e-002   5.9474241e-002   0.0000000e+000                2                1   4.9981356e-002   5.0576372e-002   5.0814378e-002   5.1587899e-002   0.0000000e+000 
  2.8634492e+001                1                1   5.2006573e-002   5.5819197e-002   5.9095671e-002   5.9572249e-002   0.0000000e+000                2                1   5.0078400e-002   5.0614954e-002   5.0913040e-002   5.1628445e-002   0.0000000e+000 
  2.8738894e+001                1                1   5.2091518e-002   5.5910369e-002   5.9251864e-002   5.9669551e-002   0.0000000e+000                2                1   5.0113927e-002   5.0711232e-002   5.0950154e-002   5.1726651e-002   0.0000000e+000 
  2.8843359e+001                1                1   5.2235705e-002   5.5941213e-002   5.9407655e-002   5.9766253e-002   0.0000000e+000                2                1   5.0208085e-002   5.0746670e-002   5.0986041e-002   5.1763997e-002   0.0000000e+000 
  2.8947905e+001                1                1   5.2319154e-002   5.5970719e-002   5.9502561e-002   5.9861732e-002   0.0000000e+000                2                1   5.0300365e-002   5.0839940e-002   5.1079751e-002   5.1799184e-002   0.0000000e+000 
  2.9000206e+001                1                1   5.2360325e-002   5.6014764e-002   5.9609294e-002   5.9908839e-002   0.0000000e+000                2                1   5.0345660e-002   5.0885721e-002   5.1065741e-002   5.1845828e-002   0.0000000e+000 
  2.9104890e+001                1                1   5.2501267e-002   5.6101354e-002   5.9761442e-002   6.0001448e-002   0.0000000e+000                2                1   5.0374035e-002   5.0915045e-002   5.1155494e-002   5.1936953e-002   0.0000000e+000 
  2.9209690e+001                1                1   5.2581309e-002   5.6126792e-002   5.9852553e-002   6.0092925e-002   0.0000000e+000                2                1   5.0459357e-002   5.1001284e-002   5.1242140e-002   5.1964708e-002   0.0000000e+000 
  2.9314629e+001                1                1   5.2659493e-002   5.6210247e-002   6.0001730e-002   6.0182277e-002   0.0000000e+000                2                1   5.0541130e-002   5.1083935e-002   5.1385493e-002   5.2048920e-002   0.0000000e+000 
  2.9419708e+001                1                1   5.2795745e-002   5.6231084e-002   6.0148577e-002   6.0269115e-002   0.0000000e+000                2                1   5.0619774e-002   5.1163423e-002   5.1465450e-002   5.2069505e-002   0.0000000e+000 
  2.9524940e+001                1                1   5.2869467e-002   5.6369956e-002   6.0292919e-002   6.0353272e-002   0.0000000e+000                2                1   5.0694368e-002   5.1238818e-002   5.1480796e-002   5.2146235e-002   0.0000000e+000 
  2.9630336e+001                1                1   5.3008190e-002   5.6513863e-002   6.0382191e-002   6.0442634e-002   0.0000000e+000                2                1   5.0765352e-002   5.1249985e-002   5.1552881e-002   5.2219252e-002   0.0000000e+000 
  2.9735905e+001                1                1   5.3118107e-002   5.6631049e-002   6.0507399e-002   6.0567967e-002   0.0000000e+000                2                1   5.0833655e-002   5.1318940e-002   5.1622244e-002   5.2289511e-002   0.0000000e+000 
  2.9841650e+001                1                1   5.3224178e-002   5.6804824e-002   6.0567537e-002   6.0688915e-002   0.0000000e+000                2                1   5.0869359e-002   5.1411099e-002   5.1681969e-002   5.2332056e-002   0.0000000e+000 
  2.9947576e+001                1                1   5.3327704e-002   5.6976122e-002   6.0624539e-002   6.0806960e-002   0.0000000e+000                2                1   5.0912195e-002   5.1454969e-002   5.1726356e-002   5.2377685e-002   0.0000000e+000 
  3.0000615e+001                1                1   5.3378285e-002   5.7030163e-002   6.0682041e-002   6.0864635e-002   0.0000000e+000                2                1   5.0960744e-002   5.1504035e-002   5.1775681e-002   5.2373302e-002   0.0000000e+000 
  3.0101566e+001                1                1   5.3471612e-002   5.7190847e-002   6.0727168e-002   6.0971052e-002   0.0000000e+000                2                1   5.0998671e-002   5.1597374e-002   5.1815085e-002   5.2468216e-002   0.0000000e+000 
  3.0207970e+001                1                1   5.3566492e-002   5.7353405e-002   6.0834922e-002   6.1079239e-002   0.0000000e+000                2                1   5.1095841e-002   5.1641154e-002   5.1859279e-002   5.2513655e-002   0.0000000e+000 
  3.0314502e+001                1                1   5.3658894e-002   5.7513524e-002   6.0878677e-002   6.1184600e-002   0.0000000e+000                2                1   5.1138418e-002   5.1684769e-002   5.1957944e-002   5.2558930e-002   0.0000000e+000 
  3.0420802e+001                1                1   5.3748575e-002   5.7609647e-002   6.0919137e-002   6.1286858e-002   0.0000000e+000                2                1   5.1235237e-002   5.1727884e-002   5.2001576e-002   5.2603700e-002   0.0000000e+000 
  3.0526805e+001                1                1   5.3878379e-002   5.7801264e-002   6.0988608e-002   6.1295084e-002   0.0000000e+000                2                1   5.1276865e-002   5.1825281e-002   5.2044647e-002   5.2647905e-002   0.0000000e+000 
  3.0632468e+001                1                1   5.3886283e-002   5.7932352e-002   5.7932352e-002   6.1304076e-002   0.0000000e+000                2                1   5.1372841e-002   5.1867339e-002   5.2142060e-002   5.2746446e-002   0.0000000e+000 
  3.0737836e+001                1                1   5.4016678e-002   5.8063331e-002   5.8063331e-002   6.1312915e-002   0.0000000e+000                2                1   5.1413453e-002   5.1908872e-002   5.2184105e-002   5.2844663e-002   0.0000000e+000 
  3.0842932e+001                1                1   5.4147305e-002   5.8194556e-002   5.8194556e-002   6.1321977e-002   0.0000000e+000                2                1   5.1508719e-002   5.2005056e-002   5.2280799e-002   5.2887432e-002   0.0000000e+000 
  3.0947753e+001                1                1   5.4278389e-002   5.8387601e-002   5.8387601e-002   6.1331513e-002   0.0000000e+000                2                1   5.1603690e-002   5.2045692e-002   5.2377193e-002   5.2929695e-002   0.0000000e+000 
  3.1000066e+001                1                1   5.4344126e-002   5.8453671e-002   5.8453671e-002   6.1336486e-002   0.0000000e+000                2                1   5.1595769e-002   5.2093477e-002   5.2369982e-002   5.2978292e-002   0.0000000e+000 
  3.1104528e+001                1                1   5.4488335e-002   5.8599504e-002   5.8599504e-002   6.1360737e-002   0.0000000e+000                2                1   5.1690278e-002   5.2133495e-002   5.2465909e-002   5.3075333e-002   0.0000000e+000 
  3.1208735e+001                1                1   5.4575800e-002   5.8750326e-002   5.8750326e-002   6.1390101e-002   0.0000000e+000                2                1   5.1784659e-002   5.2228686e-002   5.2561706e-002   5.3116740e-002   0.0000000e+000 
  3.1312744e+001                1                1   5.4708632e-002   5.8883926e-002   5.8883926e-002   6.1401382e-002   0.0000000e+000                2                1   5.1823353e-002   5.2323793e-002   5.2657420e-002   5.3213464e-002   0.0000000e+000 
  3.1416567e+001                1                1   5.4841559e-002   5.9017624e-002   5.9017624e-002   6.1412720e-002   0.0000000e+000                2                1   5.1917303e-002   5.2362945e-002   5.2752882e-002   5.3254229e-002   0.0000000e+000 
  3.1520224e+001                1                1   5.4974566e-002   5.9151405e-002   5.9151405e-002   6.1424097e-002   0.0000000e+000                2                1   5.1955147e-002   5.2457399e-002   5.2792233e-002   5.3350290e-002   0.0000000e+000 
  3.1623801e+001                1                1   5.5107782e-002   5.9285407e-002   5.9285407e-002   6.1435655e-002   0.0000000e+000                2                1   5.2048458e-002   5.2495705e-002   5.2887047e-002   5.3390201e-002   0.0000000e+000 
  3.1726266e+001                1                1   5.5240931e-002   5.9419333e-002   5.9419333e-002   6.1447086e-002   0.0000000e+000                2                1   5.2140597e-002   5.2532632e-002   5.2924666e-002   5.3484715e-002   0.0000000e+000 
  3.1823919e+001                1                1   5.5373811e-002   5.9552966e-002   5.9552966e-002   6.1458169e-002   0.0000000e+000                2                1   5.2172170e-002   5.2620963e-002   5.2957558e-002   5.3574648e-002   0.0000000e+000 
  3.1927148e+001                1                1   5.5507458e-002   5.9687422e-002   5.9687422e-002   6.1470053e-002   0.0000000e+000                2                1   5.2264584e-002   5.2657974e-002   5.2995165e-002   5.3613348e-002   0.0000000e+000 
  3.2030278e+001                1                1   5.5641143e-002   5.9821914e-002   5.9821914e-002   6.1481926e-002   0.0000000e+000                2                1   5.2356732e-002   5.2694517e-002   5.3088600e-002   5.3764171e-002   0.0000000e+000 
  3.2133308e+001                1                1   5.5774865e-002   5.9956442e-002   5.9956442e-002   6.1493787e-002   0.0000000e+000                2                1   5.2392207e-002   5.2786982e-002   5.3125360e-002   5.3858512e-002   0.0000000e+000 
  3.2236270e+001                1                1   5.5908808e-002   6.0091205e-002   6.0091205e-002   6.1505839e-002   0.0000000e+000                2                1   5.2483640e-002   5.2879103e-002   5.3218072e-002   5.3952504e-002   0.0000000e+000 
  3.2339209e+001                1                1   5.5981607e-002   6.0226366e-002   6.0226366e-002   6.1518250e-002   0.0000000e+000                2                1   5.2574740e-002   5.2914297e-002   5.3253854e-002   5.4046154e-002   0.0000000e+000 
  3.2442134e+001                1                1   5.6116314e-002   6.0361956e-002   6.0361956e-002   6.1531046e-002   0.0000000e+000                2                1   5.2608829e-002   5.3005663e-002   5.3345806e-002   5.4139474e-002   0.0000000e+000 
  3.2544999e+001                1                1   5.6251269e-002   6.0497809e-002   6.0497809e-002   6.1544058e-002   0.0000000e+000                2                1   5.2699243e-002   5.3096759e-002   5.3437487e-002   5.4232518e-002   0.0000000e+000 
  3.2647831e+001                1                1   5.6386431e-002   6.0633880e-002   6.0633880e-002   6.1557239e-002   0.0000000e+000                2                1   5.2789445e-002   5.3187641e-002   5.3528952e-002   5.4325345e-002   0.0000000e+000 
  3.2745152e+001                1                1   5.6521029e-002   6.0769342e-002   6.0769342e-002   6.1569749e-002   0.0000000e+000                2                1   5.2817668e-002   5.3216507e-002   5.3615346e-002   5.4356047e-002   0.0000000e+000 
  3.2837605e+001                1                1   5.6593615e-002   6.0842755e-002   6.0842755e-002   6.1581736e-002   0.0000000e+000                2                1   5.2898325e-002   5.3240709e-002   5.3640157e-002   5.4381989e-002   0.0000000e+000 
  3.2940359e+001                1                1   5.6729337e-002   6.0979418e-002   6.0979418e-002   6.1595372e-002   0.0000000e+000                2                1   5.2987720e-002   5.3330682e-002   5.3730805e-002   5.4473891e-002   0.0000000e+000 
  3.3043067e+001                1                1   5.6865244e-002   6.1116276e-002   6.1116276e-002   6.1609149e-002   0.0000000e+000                2                1   5.3019560e-002   5.3420355e-002   5.3763895e-002   5.4508230e-002   0.0000000e+000 
  3.3145748e+001                1                1   5.6939731e-002   6.1191724e-002   6.1191724e-002   6.1623086e-002   0.0000000e+000                2                1   5.3108530e-002   5.3452645e-002   5.3854114e-002   5.4599698e-002   0.0000000e+000 
  3.3248407e+001                1                1   5.7076191e-002   6.1267532e-002   6.1267532e-002   6.1637356e-002   0.0000000e+000                2                1   5.3197551e-002   5.3542243e-002   5.3944384e-002   5.4691218e-002   0.0000000e+000 
  3.3351050e+001                1                1   5.7212889e-002   6.1220257e-002   6.1220257e-002   6.1651820e-002   0.0000000e+000                2                1   5.3286613e-002   5.3631883e-002   5.3977153e-002   5.4725237e-002   0.0000000e+000 
  3.3402358e+001                1                1   5.7281314e-002   6.1227497e-002   6.1227497e-002   6.1659111e-002   0.0000000e+000                2                1   5.3331151e-002   5.3619116e-002   5.4022267e-002   5.4770977e-002   0.0000000e+000 
  3.3505022e+001                1                1   5.7356655e-002   6.1242106e-002   6.1242106e-002   6.1673823e-002   0.0000000e+000                2                1   5.3419474e-002   5.3707916e-002   5.4169424e-002   5.4803996e-002   0.0000000e+000 
  3.3607731e+001                1                1   5.7494001e-002   6.1257020e-002   6.1257020e-002   6.1688842e-002   0.0000000e+000                2                1   5.3449142e-002   5.3795839e-002   5.4200319e-002   5.4893714e-002   0.0000000e+000 
  3.3739085e+001                1                1   5.7635380e-002   6.1214451e-002   6.1214451e-002   6.1708116e-002   0.0000000e+000                2                1   5.3560271e-002   5.3907689e-002   5.4313010e-002   5.4949943e-002   0.0000000e+000 
  3.3826831e+001                1                1   5.7770910e-002   6.1227289e-002   6.1227289e-002   6.1721057e-002   0.0000000e+000                2                1   5.3634091e-002   5.3924005e-002   5.4387868e-002   5.5025678e-002   0.0000000e+000 
  3.3914691e+001                1                1   5.7844905e-002   6.1240283e-002   6.1240283e-002   6.1734157e-002   0.0000000e+000                2                1   5.3707730e-002   5.3998042e-002   5.4404479e-002   5.5043166e-002   0.0000000e+000 
  3.4002655e+001                1                1   5.7919048e-002   6.1253407e-002   6.1253407e-002   6.1747386e-002   0.0000000e+000                2                1   5.3781186e-002   5.4071895e-002   5.4478888e-002   5.5118448e-002   0.0000000e+000 
  3.4134792e+001                1                1   5.8061567e-002   6.1273483e-002   6.1273483e-002   6.1767624e-002   0.0000000e+000                2                1   5.3890985e-002   5.4182288e-002   5.4590112e-002   5.5172717e-002   0.0000000e+000 
  3.4223005e+001                1                1   5.8197807e-002   6.1225082e-002   6.1225082e-002   6.1781112e-002   0.0000000e+000                2                1   5.3963855e-002   5.4255551e-002   5.4605587e-002   5.5247319e-002   0.0000000e+000 
  3.4311312e+001                1                1   5.8272424e-002   6.1238570e-002   6.1238570e-002   6.1794723e-002   0.0000000e+000                2                1   5.4036412e-002   5.4328501e-002   5.4679007e-002   5.5263184e-002   0.0000000e+000 
  3.4443944e+001                1                1   5.8415527e-002   5.8724604e-002   6.1259034e-002   6.1815372e-002   0.0000000e+000                2                1   5.4086204e-002   5.4378878e-002   5.4788622e-002   5.5373971e-002   0.0000000e+000 
  3.4531771e+001                1                1   5.8552265e-002   5.8799582e-002   6.1272750e-002   6.1829213e-002   0.0000000e+000                2                1   5.4157522e-002   5.4450582e-002   5.4860867e-002   5.5446987e-002   0.0000000e+000 
  3.4619018e+001                1                1   5.8627078e-002   5.8812607e-002   6.1224480e-002   6.1842909e-002   0.0000000e+000                2                1   5.4228091e-002   5.4521533e-002   5.4932352e-002   5.5519236e-002   0.0000000e+000 
  3.4706377e+001                1                1   5.8763553e-002   5.8949122e-002   6.1237808e-002   6.1856372e-002   0.0000000e+000                2                1   5.4298269e-002   5.4592091e-002   5.5003441e-002   5.5532320e-002   0.0000000e+000 
  3.4837601e+001                1                1   5.8906902e-002   5.9092533e-002   6.1258228e-002   6.1876998e-002   0.0000000e+000                2                1   5.4402675e-002   5.4638185e-002   5.5050326e-002   5.5639100e-002   0.0000000e+000 
  3.4925204e+001                1                1   5.8981940e-002   5.9167612e-002   6.1271900e-002   6.1890808e-002   0.0000000e+000                2                1   5.4471710e-002   5.4766471e-002   5.5120183e-002   5.5709704e-002   0.0000000e+000 
  3.5012896e+001                1                1   5.9119016e-002   5.9242825e-002   6.1285681e-002   6.1904728e-002   0.0000000e+000                2                1   5.4540306e-002   5.4835438e-002   5.5189596e-002   5.5779859e-002   0.0000000e+000 
  3.5100670e+001                1                1   5.9194339e-002   5.9318177e-002   6.1299577e-002   6.1918765e-002   0.0000000e+000                2                1   5.4608476e-002   5.4903976e-002   5.5258577e-002   5.5849578e-002   0.0000000e+000 
  3.5232479e+001                1                1   5.9400531e-002   5.9462471e-002   6.1258733e-002   6.1940074e-002   0.0000000e+000                2                1   5.4710054e-002   5.4946894e-002   5.5361364e-002   5.5953464e-002   0.0000000e+000 
  3.5320458e+001                1                1   5.9476262e-002   5.9538217e-002   6.1272941e-002   6.1954440e-002   0.0000000e+000                2                1   5.4777622e-002   5.5014755e-002   5.5429737e-002   5.6022568e-002   0.0000000e+000 
  3.5407909e+001                1                1   5.9552010e-002   5.9613979e-002   6.1287137e-002   6.1968793e-002   0.0000000e+000                2                1   5.4844646e-002   5.5082068e-002   5.5497558e-002   5.6091115e-002   0.0000000e+000 
  3.5513946e+001                1                1   5.9692708e-002   5.9754694e-002   6.1242363e-002   6.1986197e-002   0.0000000e+000                2                1   5.4925738e-002   5.5163512e-002   5.5579616e-002   5.6174051e-002   0.0000000e+000 
  3.5635720e+001                1                1   5.9836089e-002   5.9836089e-002   6.1262234e-002   6.2006310e-002   0.0000000e+000                2                1   5.5018355e-002   5.5256530e-002   5.5673336e-002   5.6268773e-002   0.0000000e+000 
  3.5714111e+001                1                1   5.9910723e-002   5.9910723e-002   6.1275150e-002   6.2019382e-002   0.0000000e+000                2                1   5.5018055e-002   5.5316094e-002   5.5673741e-002   5.6329428e-002   0.0000000e+000 
  3.5811664e+001                1                1   6.0050642e-002   6.0050642e-002   6.1291357e-002   6.2035787e-002   0.0000000e+000                2                1   5.5151170e-002   5.5389920e-002   5.5748044e-002   5.6404606e-002   0.0000000e+000 
  3.5933605e+001                1                1   6.0132926e-002   6.0194982e-002   6.1249946e-002   6.2056683e-002   0.0000000e+000                2                1   5.5182696e-002   5.5481627e-002   5.5840345e-002   5.6497993e-002   0.0000000e+000 
  3.6011996e+001                1                1   6.0208206e-002   6.0270276e-002   6.1263401e-002   6.2070315e-002   0.0000000e+000                2                1   5.5240908e-002   5.5540154e-002   5.5899250e-002   5.6557592e-002   0.0000000e+000 
  3.6134451e+001                1                1   6.0353328e-002   6.0415420e-002   6.1284706e-002   6.2091901e-002   0.0000000e+000                2                1   5.5331150e-002   5.5630885e-002   5.5990568e-002   5.6649985e-002   0.0000000e+000 
  3.6213171e+001                1                1   6.0429109e-002   6.0491215e-002   6.1298593e-002   6.2105971e-002   0.0000000e+000                2                1   5.5449012e-002   5.5689051e-002   5.5989099e-002   5.6709216e-002   0.0000000e+000 
  3.6326878e+001                1                1   6.0511133e-002   6.0635386e-002   6.1318777e-002   6.2126420e-002   0.0000000e+000                2                1   5.5472248e-002   5.5772748e-002   5.6073247e-002   5.6794447e-002   0.0000000e+000 
  3.6405599e+001                1                1   6.0587113e-002   6.0711394e-002   6.1270660e-002   6.2140629e-002   0.0000000e+000                2                1   5.5589652e-002   5.5830300e-002   5.6131110e-002   5.6853053e-002   0.0000000e+000 
  3.6512309e+001                1                1   6.0668266e-002   6.0792587e-002   6.1289868e-002   6.2160109e-002   0.0000000e+000                2                1   5.5666575e-002   5.5907556e-002   5.6208782e-002   5.6931724e-002   0.0000000e+000 
  3.6625489e+001                1                1   6.0750963e-002   6.0937507e-002   6.1310594e-002   6.2181129e-002   0.0000000e+000                2                1   5.5686098e-002   5.5987757e-002   5.6349746e-002   5.7013394e-002   0.0000000e+000 
  3.6703683e+001                1                1   6.0827517e-002   6.1014105e-002   6.1325084e-002   6.2195826e-002   0.0000000e+000                2                1   5.5799974e-002   5.6101922e-002   5.6403869e-002   5.7068155e-002   0.0000000e+000 
  3.6809679e+001                1                1   6.0909709e-002   6.1158574e-002   6.1283007e-002   6.2216250e-002   0.0000000e+000                2                1   5.5871265e-002   5.6173599e-002   5.6475933e-002   5.7141067e-002   0.0000000e+000 
  3.6906986e+001                1                1   6.0990635e-002   6.1115105e-002   6.1301811e-002   6.2235342e-002   0.0000000e+000                2                1   5.5935531e-002   5.6238212e-002   5.6540894e-002   5.7267329e-002   0.0000000e+000 
  3.7028621e+001                1                1   6.1138733e-002   6.1138733e-002   6.1325511e-002   6.2259403e-002   0.0000000e+000                2                1   5.6013316e-002   5.6316419e-002   5.6619521e-002   5.7346967e-002   0.0000000e+000 
  3.7106814e+001                1                1   6.1154051e-002   6.1154051e-002   6.1340876e-002   6.2275001e-002   0.0000000e+000                2                1   5.6062143e-002   5.6426183e-002   5.6668876e-002   5.7396956e-002   0.0000000e+000 
  3.7219761e+001                1                1   6.1176529e-002   6.1238827e-002   6.1301125e-002   6.2297891e-002   0.0000000e+000                2                1   5.6131428e-002   5.6495918e-002   5.6799660e-002   5.7467891e-002   0.0000000e+000 
  3.7341395e+001                1                1   6.1138967e-002   6.1263614e-002   6.1325937e-002   6.2323106e-002   0.0000000e+000                2                1   5.6263045e-002   5.6567169e-002   5.6871294e-002   5.7601193e-002   0.0000000e+000 
  3.7420139e+001                1                1   6.1155323e-002   6.1217663e-002   6.1342342e-002   6.2339779e-002   0.0000000e+000                2                1   5.6307227e-002   5.6672463e-002   5.6976826e-002   5.7646426e-002   0.0000000e+000 
  3.7542628e+001                1                1   6.1181267e-002   6.1243633e-002   6.1368366e-002   6.2366225e-002   0.0000000e+000                2                1   5.6374245e-002   5.6739916e-002   5.7044642e-002   5.7715038e-002   0.0000000e+000 
  3.7621372e+001                1                1   6.1198161e-002   6.1260544e-002   6.1322928e-002   6.2383446e-002   0.0000000e+000                2                1   5.6477305e-002   5.6782258e-002   5.7087211e-002   5.7758108e-002   0.0000000e+000 
  3.7700115e+001                1                1   6.1152918e-002   6.1215319e-002   6.1340121e-002   6.2400937e-002   0.0000000e+000                2                1   5.6519086e-002   5.6885300e-002   5.7129443e-002   5.7861872e-002   0.0000000e+000 
  3.7841853e+001                1                1   6.1184457e-002   6.1246890e-002   6.1371756e-002   6.2433119e-002   0.0000000e+000                2                1   5.6591443e-002   5.6958127e-002   5.7202582e-002   5.7935948e-002   0.0000000e+000 
  3.7904848e+001                1                1   6.1198563e-002   6.1198563e-002   6.1385906e-002   6.2447513e-002   0.0000000e+000                2                1   5.6683455e-002   5.7050338e-002   5.7233779e-002   5.8028693e-002   0.0000000e+000 
  3.8002840e+001                1                1   6.1220733e-002   6.1220733e-002   6.1345673e-002   6.2470136e-002   0.0000000e+000                2                1   5.6730033e-002   5.7097217e-002   5.7342007e-002   5.8076377e-002   0.0000000e+000 
  3.8124747e+001                1                1   6.1186094e-002   6.1248592e-002   6.1373589e-002   6.2498564e-002   0.0000000e+000                2                1   5.6834649e-002   5.7202114e-002   5.7385847e-002   5.8182022e-002   0.0000000e+000 
  3.8203120e+001                1                1   6.1204123e-002   6.1266640e-002   6.1391674e-002   6.2516979e-002   0.0000000e+000                2                1   5.6898984e-002   5.7266470e-002   5.7450212e-002   5.8246431e-002   0.0000000e+000 
  3.8309357e+001                1                1   6.1228743e-002   6.1291286e-002   6.1353828e-002   6.2542128e-002   0.0000000e+000                2                1   5.6964495e-002   5.7332008e-002   5.7515764e-002   5.8312042e-002   0.0000000e+000 
  3.8431384e+001                1                1   6.1257329e-002   6.1257329e-002   6.1382471e-002   6.2571326e-002   0.0000000e+000                2                1   5.7030713e-002   5.7398258e-002   5.7643288e-002   5.8378377e-002   0.0000000e+000 
  3.8509957e+001                1                1   6.1213291e-002   6.1275881e-002   6.1401061e-002   6.2590277e-002   0.0000000e+000                2                1   5.7094985e-002   5.7462549e-002   5.7707592e-002   5.8442721e-002   0.0000000e+000 
  3.8623443e+001                1                1   6.1240389e-002   6.1303007e-002   6.1365625e-002   6.2617984e-002   0.0000000e+000                2                1   5.7160567e-002   5.7528159e-002   5.7773220e-002   5.8569670e-002   0.0000000e+000 
  3.8702011e+001                1                1   6.1259308e-002   6.1259308e-002   6.1384583e-002   6.2637329e-002   0.0000000e+000                2                1   5.7224977e-002   5.7653858e-002   5.7837664e-002   5.8572889e-002   0.0000000e+000 
  3.8833131e+001                1                1   6.1291046e-002   6.1291046e-002   6.1416386e-002   6.2669781e-002   0.0000000e+000                2                1   5.7353169e-002   5.7720818e-002   5.7904642e-002   5.8701214e-002   0.0000000e+000 
  3.8911879e+001                1                1   6.1247522e-002   6.1310211e-002   6.1372900e-002   6.2689377e-002   0.0000000e+000                2                1   5.7418038e-002   5.7785709e-002   5.7969545e-002   5.8766167e-002   0.0000000e+000 
  3.9043235e+001                1                1   6.1279808e-002   6.1279808e-002   6.1405253e-002   6.2722424e-002   0.0000000e+000                2                1   5.7485406e-002   5.7853116e-002   5.8036971e-002   5.8833677e-002   0.0000000e+000 
  3.9130925e+001                1                1   6.1301564e-002   6.1301564e-002   6.1427053e-002   6.2744692e-002   0.0000000e+000                2                1   5.7550856e-002   5.7918593e-002   5.8286330e-002   5.8899225e-002   0.0000000e+000 
  3.9218651e+001                1                1   6.1323425e-002   6.1323425e-002   6.1386192e-002   6.2767067e-002   0.0000000e+000                2                1   5.7616040e-002   5.7983802e-002   5.8351564e-002   5.8964500e-002   0.0000000e+000 
  3.9306429e+001                1                1   6.1345374e-002   6.1345374e-002   6.1408164e-002   6.2789533e-002   0.0000000e+000                2                1   5.7681150e-002   5.7987639e-002   5.8416723e-002   5.9029700e-002   0.0000000e+000 
  3.9429378e+001                1                1   6.1313646e-002   6.1313646e-002   6.1439289e-002   6.2821359e-002   0.0000000e+000                2                1   5.7747803e-002   5.8115623e-002   5.8483444e-002   5.9096478e-002   0.0000000e+000 
  3.9517285e+001                1                1   6.1336118e-002   6.1336118e-002   6.1398962e-002   6.2844383e-002   0.0000000e+000                2                1   5.7813004e-002   5.8180850e-002   5.8548695e-002   5.9161770e-002   0.0000000e+000 
  3.9605270e+001                1                1   6.1358735e-002   6.1358735e-002   6.1421603e-002   6.2867557e-002   0.0000000e+000                2                1   5.7883498e-002   5.8190084e-002   5.8619305e-002   5.9232478e-002   0.0000000e+000 
  3.9701397e+001                1                1   6.1383656e-002   6.1383656e-002   6.1446549e-002   6.2893090e-002   0.0000000e+000                2                1   5.7927611e-002   5.8295795e-002   5.8725343e-002   5.9338983e-002   0.0000000e+000 
  3.9836880e+001                1                1   6.1356356e-002   6.1419285e-002   6.1419285e-002   6.2929595e-002   0.0000000e+000                2                1   5.8050888e-002   5.8358036e-002   5.8788042e-002   5.9402338e-002   0.0000000e+000 
  3.9930675e+001                1                1   6.1381340e-002   6.1444295e-002   6.1507250e-002   6.2955220e-002   0.0000000e+000                2                1   5.8087849e-002   5.8456660e-002   5.8886941e-002   5.9501627e-002   0.0000000e+000 
  4.0024471e+001                1                1   6.1406552e-002   6.1469533e-002   6.1532514e-002   6.2729155e-002   0.0000000e+000                2                1   5.8155126e-002   5.8585450e-002   5.8954298e-002   5.9569046e-002   0.0000000e+000 
  4.0128795e+001                1                1   6.1371839e-002   6.1434849e-002   6.1560869e-002   6.2758061e-002   0.0000000e+000                2                1   5.8223068e-002   5.8653440e-002   5.9022329e-002   5.9637145e-002   0.0000000e+000 
  4.0216308e+001                1                1   6.1395694e-002   6.1458729e-002   6.1647833e-002   6.2782455e-002   0.0000000e+000                2                1   5.8290026e-002   5.8720438e-002   5.9089362e-002   5.9704236e-002   0.0000000e+000 
  4.0303822e+001                1                1   6.1419762e-002   6.1482821e-002   6.1671999e-002   6.2807066e-002   0.0000000e+000                2                1   5.8357101e-002   5.8726060e-002   5.9156513e-002   5.9709952e-002   0.0000000e+000 
  4.0435084e+001                1                1   6.1456246e-002   6.1456246e-002   6.1708633e-002   6.2844375e-002   0.0000000e+000                2                1   5.8427148e-002   5.8857664e-002   5.9226678e-002   5.9841701e-002   0.0000000e+000 
  4.0522589e+001                1                1   6.1417458e-002   6.1480580e-002   6.1796189e-002   6.2869258e-002   0.0000000e+000                2                1   5.8494413e-002   5.8924971e-002   5.9294021e-002   5.9909104e-002   0.0000000e+000 
  4.0610244e+001                1                1   6.1441881e-002   6.1505028e-002   6.1820762e-002   6.2831112e-002   0.0000000e+000                2                1   5.8561767e-002   5.8930854e-002   5.9299941e-002   5.9976600e-002   0.0000000e+000 
  4.0741832e+001                1                1   6.1478930e-002   6.1478930e-002   6.1858040e-002   6.2868999e-002   0.0000000e+000                2                1   5.8693719e-002   5.9062862e-002   5.9370481e-002   6.0047243e-002   0.0000000e+000 
  4.0829635e+001                1                1   6.1440483e-002   6.1503694e-002   6.1946166e-002   6.2894322e-002   0.0000000e+000                2                1   5.8699733e-002   5.9068914e-002   5.9438094e-002   6.0114926e-002   0.0000000e+000 
  4.0917485e+001                1                1   6.1465362e-002   6.1465362e-002   6.1971249e-002   6.2919789e-002   0.0000000e+000                2                1   5.8767331e-002   5.9136549e-002   5.9505768e-002   6.0182669e-002   0.0000000e+000 
  4.1005376e+001                1                1   6.1490492e-002   6.1490492e-002   6.1996587e-002   6.2945514e-002   0.0000000e+000                2                1   5.8835186e-002   5.9204444e-002   5.9512160e-002   6.0189133e-002   0.0000000e+000 
  4.1137302e+001                1                1   6.1528686e-002   6.1528686e-002   6.2098396e-002   6.2984611e-002   0.0000000e+000                2                1   5.8906621e-002   5.9275942e-002   5.9583709e-002   6.0322350e-002   0.0000000e+000 
  4.1225292e+001                1                1   6.1491249e-002   6.1491249e-002   6.2124526e-002   6.3011115e-002   0.0000000e+000                2                1   5.8974828e-002   5.9344190e-002   5.9651992e-002   6.0390717e-002   0.0000000e+000 
  4.1313326e+001                1                1   6.1517425e-002   6.1517425e-002   6.2150972e-002   6.3037938e-002   0.0000000e+000                2                1   5.9043164e-002   5.9412568e-002   5.9781973e-002   6.0397647e-002   0.0000000e+000 
  4.1401407e+001                1                1   6.1543787e-002   6.1543787e-002   6.2240988e-002   6.3064952e-002   0.0000000e+000                2                1   5.9123417e-002   5.9492938e-002   5.9800873e-002   6.0478329e-002   0.0000000e+000 
  4.1533300e+001                1                1   6.1520230e-002   6.1520230e-002   6.2281305e-002   6.3042380e-002   0.0000000e+000                2                1   5.9199213e-002   5.9569208e-002   5.9877538e-002   6.0555862e-002   0.0000000e+000 
  4.1621146e+001                1                1   6.1546920e-002   6.1546920e-002   6.2308325e-002   6.3069730e-002   0.0000000e+000                2                1   5.9213097e-002   5.9644859e-002   5.9953261e-002   6.0631744e-002   0.0000000e+000 
  4.1708962e+001                1                1   6.1573747e-002   6.1573747e-002   6.2335484e-002   6.3097221e-002   0.0000000e+000                2                1   5.9284217e-002   5.9716048e-002   6.0024498e-002   6.0703090e-002   0.0000000e+000 
  4.1840646e+001                1                1   6.1550906e-002   6.1550906e-002   6.2440187e-002   6.3138907e-002   0.0000000e+000                2                1   5.9360158e-002   5.9792093e-002   6.0100618e-002   6.0779372e-002   0.0000000e+000 
  4.1928461e+001                1                1   6.1578113e-002   6.1578113e-002   6.2467787e-002   6.3166816e-002   0.0000000e+000                2                1   5.9431462e-002   5.9863466e-002   6.0172041e-002   6.0850905e-002   0.0000000e+000 
  4.2016314e+001                1                1   6.1541859e-002   6.1605436e-002   6.2495504e-002   6.3194843e-002   0.0000000e+000                2                1   5.9502858e-002   5.9934933e-002   6.0243557e-002   6.0860807e-002   0.0000000e+000 
  4.2104193e+001                1                1   6.1569328e-002   6.1632932e-002   6.2587002e-002   6.3223049e-002   0.0000000e+000                2                1   5.9574344e-002   5.9944755e-002   6.0315165e-002   6.0932516e-002   0.0000000e+000 
  4.2236060e+001                1                1   6.1547358e-002   6.1611006e-002   6.2565722e-002   6.3265847e-002   0.0000000e+000                2                1   5.9650869e-002   6.0083122e-002   6.0391874e-002   6.1009378e-002   0.0000000e+000 
  4.2324064e+001                1                1   6.1575169e-002   6.1638845e-002   6.2593992e-002   6.3230757e-002   0.0000000e+000                2                1   5.9660824e-002   6.0093149e-002   6.0463713e-002   6.1081320e-002   0.0000000e+000 
  4.2414027e+001                1                1   6.1539890e-002   6.1667302e-002   6.2622890e-002   6.3259949e-002   0.0000000e+000                2                1   5.9732848e-002   6.0165247e-002   6.0535874e-002   6.1153587e-002   0.0000000e+000 
  4.2503972e+001                1                1   6.1568445e-002   6.1632181e-002   6.2651948e-002   6.3289303e-002   0.0000000e+000                2                1   5.9804972e-002   6.0237446e-002   6.0546356e-002   6.1164176e-002   0.0000000e+000 
  4.2638857e+001                1                1   6.1547800e-002   6.1675360e-002   6.2695842e-002   6.3333643e-002   0.0000000e+000                2                1   5.9882436e-002   6.0315024e-002   6.0685813e-002   6.1241996e-002   0.0000000e+000 
  4.2728752e+001                1                1   6.1576660e-002   6.1704280e-002   6.2661430e-002   6.3363341e-002   0.0000000e+000                2                1   5.9954781e-002   6.0387444e-002   6.0758299e-002   6.1314580e-002   0.0000000e+000 
  4.2818622e+001                1                1   6.1605517e-002   6.1669357e-002   6.2690796e-002   6.3393035e-002   0.0000000e+000                2                1   6.0027216e-002   6.0459956e-002   6.0769056e-002   6.1387256e-002   0.0000000e+000 
  4.2908480e+001                1                1   6.1570654e-002   6.1698394e-002   6.2720314e-002   6.3422883e-002   0.0000000e+000                2                1   6.0037920e-002   6.0470737e-002   6.0841723e-002   6.1398202e-002   0.0000000e+000 
  4.3043229e+001                1                1   6.1614323e-002   6.1742154e-002   6.2764798e-002   6.3403951e-002   0.0000000e+000                2                1   6.0115968e-002   6.0548902e-002   6.0919989e-002   6.1414770e-002   0.0000000e+000 
  4.3133040e+001                1                1   6.1579709e-002   6.1707600e-002   6.2794677e-002   6.3434134e-002   0.0000000e+000                2                1   6.0188736e-002   6.0621748e-002   6.0992902e-002   6.1425914e-002   0.0000000e+000 
  4.3222846e+001                1                1   6.1609240e-002   6.1737193e-002   6.2824791e-002   6.3464555e-002   0.0000000e+000                2                1   6.0261604e-002   6.0694695e-002   6.1004046e-002   6.1499008e-002   0.0000000e+000 
  4.3303665e+001                1                1   6.1635972e-002   6.1763980e-002   6.2788046e-002   6.3492091e-002   0.0000000e+000                2                1   6.0271577e-002   6.0704741e-002   6.1076023e-002   6.1509187e-002   0.0000000e+000 
  4.3429370e+001                1                1   6.1613758e-002   6.1741853e-002   6.2830662e-002   6.3535185e-002   0.0000000e+000                2                1   6.0348225e-002   6.0781494e-002   6.1152868e-002   6.1524242e-002   0.0000000e+000 
  4.3519153e+001                1                1   6.1643762e-002   6.1771920e-002   6.2861259e-002   6.3566125e-002   0.0000000e+000                2                1   6.0420726e-002   6.0854072e-002   6.1225510e-002   6.1535043e-002   0.0000000e+000 
  4.3644844e+001                1                1   6.1621676e-002   6.1814044e-002   6.2904125e-002   6.3545350e-002   0.0000000e+000                2                1   6.0497584e-002   6.0931036e-002   6.1302567e-002   6.1550254e-002   0.0000000e+000 
  4.3734617e+001                1                1   6.1651757e-002   6.1780065e-002   6.2934832e-002   6.3576370e-002   0.0000000e+000                2                1   6.0570262e-002   6.0941859e-002   6.1313456e-002   6.1561187e-002   0.0000000e+000 
  4.3815410e+001                1                1   6.1614712e-002   6.1807258e-002   6.2898352e-002   6.3604354e-002   0.0000000e+000                2                1   6.0641940e-002   6.1013596e-002   6.1385253e-002   6.1571081e-002   0.0000000e+000 
  4.3905174e+001                1                1   6.1644897e-002   6.1837537e-002   6.2929166e-002   6.3635514e-002   0.0000000e+000                2                1   6.0652841e-002   6.1086518e-002   6.1396287e-002   6.1582149e-002   0.0000000e+000 
  4.4030841e+001                1                1   6.1623027e-002   6.1815800e-002   6.2972436e-002   6.3679270e-002   0.0000000e+000                2                1   6.0730205e-002   6.1163992e-002   6.1473840e-002   6.1597779e-002   0.0000000e+000 
  4.4111625e+001                1                1   6.1650340e-002   6.1843198e-002   6.3000347e-002   6.3707494e-002   0.0000000e+000                2                1   6.0802174e-002   6.1174052e-002   6.1483951e-002   6.1669891e-002   0.0000000e+000 
  4.4201409e+001                1                1   6.1680884e-002   6.1873838e-002   6.3031561e-002   6.3739058e-002   0.0000000e+000                2                1   6.0813362e-002   6.1247300e-002   6.1495265e-002   6.1681238e-002   0.0000000e+000 
  4.4336064e+001                1                1   6.1662652e-002   6.1920116e-002   6.3014338e-002   6.3722365e-002   0.0000000e+000                2                1   6.0892313e-002   6.1326373e-002   6.1574406e-002   6.1698423e-002   0.0000000e+000 
  4.4416852e+001                1                1   6.1690409e-002   6.1883594e-002   6.3042704e-002   6.3751049e-002   0.0000000e+000                2                1   6.0964649e-002   6.1398782e-002   6.1584839e-002   6.1708877e-002   0.0000000e+000 
  4.4542535e+001                1                1   6.1669411e-002   6.1927172e-002   6.3087098e-002   6.3795942e-002   0.0000000e+000                2                1   6.1042951e-002   6.1415164e-002   6.1601270e-002   6.1725341e-002   0.0000000e+000 
  4.4632420e+001                1                1   6.1700714e-002   6.1958606e-002   6.3119121e-002   6.3828325e-002   0.0000000e+000                2                1   6.1054645e-002   6.1488977e-002   6.1613072e-002   6.1737166e-002   0.0000000e+000 
  4.4722263e+001                1                1   6.1667719e-002   6.1925743e-002   6.3151357e-002   6.3860923e-002   0.0000000e+000                2                1   6.1128468e-002   6.1500824e-002   6.1624943e-002   6.1749061e-002   0.0000000e+000 
  4.4812082e+001                1                1   6.1699348e-002   6.1957505e-002   6.3183747e-002   6.3829138e-002   0.0000000e+000                2                1   6.1202401e-002   6.1574829e-002   6.1636901e-002   6.1761044e-002   0.0000000e+000 
  4.4901896e+001                1                1   6.1731139e-002   6.1989429e-002   6.3151730e-002   6.3862026e-002   0.0000000e+000                2                1   6.1214364e-002   6.1586865e-002   6.1648948e-002   6.1773115e-002   0.0000000e+000 
  4.5037473e+001                1                1   6.1714821e-002   6.1973312e-002   6.3201146e-002   6.3911998e-002   0.0000000e+000                2                1   6.1294660e-002   6.1605170e-002   6.1667272e-002   6.1791476e-002   0.0000000e+000 
  4.5128135e+001                1                1   6.1747303e-002   6.2005930e-002   6.3234411e-002   6.3945636e-002   0.0000000e+000                2                1   6.1368982e-002   6.1617439e-002   6.1741668e-002   6.1803783e-002   0.0000000e+000 
  4.5209729e+001                1                1   6.1776685e-002   6.2035435e-002   6.3264500e-002   6.3976064e-002   0.0000000e+000                2                1   6.1380076e-002   6.1628579e-002   6.1752830e-002   6.1814956e-002   0.0000000e+000 
  4.5300392e+001                1                1   6.1744770e-002   6.2068380e-002   6.3298098e-002   6.4010039e-002   0.0000000e+000                2                1   6.1454661e-002   6.1703213e-002   6.1765352e-002   6.1827490e-002   0.0000000e+000 
  4.5427329e+001                1                1   6.1790938e-002   6.2050020e-002   6.3345428e-002   6.3993131e-002   0.0000000e+000                2                1   6.1534381e-002   6.1720849e-002   6.1783005e-002   6.1907316e-002   0.0000000e+000 
  4.5518008e+001                1                1   6.1759312e-002   6.2083338e-002   6.3314636e-002   6.4027493e-002   0.0000000e+000                2                1   6.1547082e-002   6.1733589e-002   6.1795757e-002   6.1920095e-002   0.0000000e+000 
  4.5608689e+001                1                1   6.1792618e-002   6.2051978e-002   6.3348780e-002   6.4062022e-002   0.0000000e+000                2                1   6.1559861e-002   6.1746406e-002   6.1808588e-002   6.1995133e-002   0.0000000e+000 
  4.5726575e+001                1                1   6.1771270e-002   6.2095699e-002   6.3393415e-002   6.4107158e-002   0.0000000e+000                2                1   6.1576566e-002   6.1763161e-002   6.1887558e-002   6.2074154e-002   0.0000000e+000 
  4.5808188e+001                1                1   6.1801538e-002   6.2126126e-002   6.3424478e-002   6.4138571e-002   0.0000000e+000                2                1   6.1588189e-002   6.1774819e-002   6.1899240e-002   6.2085871e-002   0.0000000e+000 
  4.5944238e+001                1                1   6.1852284e-002   6.2112167e-002   6.3476556e-002   6.4126265e-002   0.0000000e+000                2                1   6.1669983e-002   6.1794443e-002   6.1856673e-002   6.2105593e-002   0.0000000e+000 
  4.6034954e+001                1                1   6.1821311e-002   6.2146345e-002   6.3446477e-002   6.4161550e-002   0.0000000e+000                2                1   6.1700116e-002   6.1824637e-002   6.1886897e-002   6.2135939e-002   0.0000000e+000 
  4.6125662e+001                1                1   6.1855461e-002   6.2180673e-002   6.3481524e-002   6.4196992e-002   0.0000000e+000                2                1   6.1689914e-002   6.1876854e-002   6.1939167e-002   6.2126106e-002   0.0000000e+000 
  4.6207300e+001                1                1   6.1821252e-002   6.2146627e-002   6.3513202e-002   6.4229027e-002   0.0000000e+000                2                1   6.1736634e-002   6.1861355e-002   6.1923715e-002   6.2173156e-002   0.0000000e+000 
  4.6334292e+001                1                1   6.1869460e-002   6.2195089e-002   6.3562729e-002   6.4213987e-002   0.0000000e+000                2                1   6.1746701e-002   6.1871568e-002   6.1996435e-002   6.2246168e-002   0.0000000e+000 
  4.6416058e+001                1                1   6.1900655e-002   6.2226448e-002   6.3594778e-002   6.4246364e-002   0.0000000e+000                2                1   6.1793185e-002   6.1918146e-002   6.2043107e-002   6.2293029e-002   0.0000000e+000 
  4.6543171e+001                1                1   6.1884181e-002   6.2210231e-002   6.3579638e-002   6.4296947e-002   0.0000000e+000                2                1   6.1802674e-002   6.1927780e-002   6.2052887e-002   6.2303100e-002   0.0000000e+000 
  4.6624887e+001                1                1   6.1915634e-002   6.2241849e-002   6.3611952e-002   6.4329626e-002   0.0000000e+000                2                1   6.1786302e-002   6.1974102e-002   6.2099303e-002   6.2349703e-002   0.0000000e+000 
  4.6706606e+001                1                1   6.1881932e-002   6.2273590e-002   6.3644392e-002   6.4362431e-002   0.0000000e+000                2                1   6.1832463e-002   6.1957756e-002   6.2145697e-002   6.2396285e-002   0.0000000e+000 
  4.6833724e+001                1                1   6.1931238e-002   6.2257880e-002   6.3695103e-002   6.4348386e-002   0.0000000e+000                2                1   6.1904169e-002   6.2029608e-002   6.2155047e-002   6.2468644e-002   0.0000000e+000 
  4.6915442e+001                1                1   6.1963106e-002   6.2289915e-002   6.3727878e-002   6.4381497e-002   0.0000000e+000                2                1   6.1887361e-002   6.2075659e-002   6.2201191e-002   6.2452256e-002   0.0000000e+000 
  4.7033480e+001                1                1   6.1943977e-002   6.2271030e-002   6.3775478e-002   6.4429585e-002   0.0000000e+000                2                1   6.1953453e-002   6.2079119e-002   6.2204786e-002   6.2456118e-002   0.0000000e+000 
  4.7115199e+001                1                1   6.1976150e-002   6.2303374e-002   6.3743158e-002   6.4463050e-002   0.0000000e+000                2                1   6.1924531e-002   6.2113133e-002   6.2238868e-002   6.2490339e-002   0.0000000e+000 
  4.7206093e+001                1                1   6.1946558e-002   6.2339454e-002   6.3780071e-002   6.4500380e-002   0.0000000e+000                2                1   6.2003223e-002   6.2128990e-002   6.2317641e-002   6.2506291e-002   0.0000000e+000 
  4.7333485e+001                1                1   6.1996992e-002   6.2324672e-002   6.3831999e-002   6.4487358e-002   0.0000000e+000                2                1   6.2025529e-002   6.2151341e-002   6.2340060e-002   6.2528778e-002   0.0000000e+000 
  4.7415390e+001                1                1   6.1963960e-002   6.2357382e-002   6.3865499e-002   6.4521202e-002   0.0000000e+000                2                1   6.2039945e-002   6.2228708e-002   6.2354549e-002   6.2543312e-002   0.0000000e+000 
  4.7506423e+001                1                1   6.2000201e-002   6.2393853e-002   6.3902852e-002   6.4558939e-002   0.0000000e+000                2                1   6.2056023e-002   6.2244834e-002   6.2370709e-002   6.2622457e-002   0.0000000e+000 
  4.7644348e+001                1                1   6.1989758e-002   6.2383761e-002   6.3894104e-002   6.4616443e-002   0.0000000e+000                2                1   6.2080367e-002   6.2269252e-002   6.2395176e-002   6.2647023e-002   0.0000000e+000 
  4.7736297e+001                1                1   6.2026746e-002   6.2420984e-002   6.3932229e-002   6.4589292e-002   0.0000000e+000                2                1   6.2159664e-002   6.2348600e-002   6.2411578e-002   6.2663491e-002   0.0000000e+000 
  4.7828230e+001                1                1   6.2063905e-002   6.2458379e-002   6.3970529e-002   6.4627986e-002   0.0000000e+000                2                1   6.2176118e-002   6.2365103e-002   6.2428098e-002   6.2743073e-002   0.0000000e+000 
  4.7920165e+001                1                1   6.2035478e-002   6.2430189e-002   6.4009035e-002   6.4666887e-002   0.0000000e+000                2                1   6.2192723e-002   6.2381759e-002   6.2444771e-002   6.2759830e-002   0.0000000e+000 
  4.8012101e+001                1                1   6.2072982e-002   6.2467932e-002   6.4047732e-002   6.4705982e-002   0.0000000e+000                2                1   6.2209472e-002   6.2398559e-002   6.2461588e-002   6.2776732e-002   0.0000000e+000 
  4.8140772e+001                1                1   6.2059864e-002   6.2521031e-002   6.4102174e-002   6.4695103e-002   0.0000000e+000                2                1   6.2263203e-002   6.2452453e-002   6.2515536e-002   6.2830953e-002   0.0000000e+000 
  4.8232671e+001                1                1   6.2097660e-002   6.2493186e-002   6.4075292e-002   6.4734503e-002   0.0000000e+000                2                1   6.2246999e-002   6.2436391e-002   6.2562653e-002   6.2815176e-002   0.0000000e+000 
  4.8324548e+001                1                1   6.2069615e-002   6.2531344e-002   6.4114416e-002   6.4774029e-002   0.0000000e+000                2                1   6.2293715e-002   6.2483249e-002   6.2546427e-002   6.2862319e-002   0.0000000e+000 
  4.8416383e+001                1                1   6.2107616e-002   6.2569628e-002   6.4153669e-002   6.4813686e-002   0.0000000e+000                2                1   6.2277213e-002   6.2466890e-002   6.2593341e-002   6.2909469e-002   0.0000000e+000 
  4.8508156e+001                1                1   6.2145773e-002   6.2542027e-002   6.4193084e-002   6.4787464e-002   0.0000000e+000                2                1   6.2323949e-002   6.2513768e-002   6.2640314e-002   6.2893407e-002   0.0000000e+000 
  4.8636686e+001                1                1   6.2133430e-002   6.2596125e-002   6.4248610e-002   6.4843505e-002   0.0000000e+000                2                1   6.2389095e-002   6.2515774e-002   6.2705791e-002   6.2895809e-002   0.0000000e+000 
  4.8728553e+001                1                1   6.2172048e-002   6.2568891e-002   6.4288543e-002   6.4883808e-002   0.0000000e+000                2                1   6.2435504e-002   6.2562276e-002   6.2689049e-002   6.2942594e-002   0.0000000e+000 
  4.8820377e+001                1                1   6.2144606e-002   6.2607878e-002   6.4262420e-002   6.4924237e-002   0.0000000e+000                2                1   6.2414748e-002   6.2541608e-002   6.2731896e-002   6.2985615e-002   0.0000000e+000 
  4.8912790e+001                1                1   6.2183661e-002   6.2647224e-002   6.4302806e-002   6.4898816e-002   0.0000000e+000                2                1   6.2434987e-002   6.2561888e-002   6.2752238e-002   6.3006039e-002   0.0000000e+000 
  4.9043055e+001                1                1   6.2172668e-002   6.2636643e-002   6.4359980e-002   6.4956519e-002   0.0000000e+000                2                1   6.2463686e-002   6.2590645e-002   6.2844562e-002   6.3035000e-002   0.0000000e+000 
  4.9136098e+001                1                1   6.2212349e-002   6.2676620e-002   6.4401056e-002   6.4997976e-002   0.0000000e+000                2                1   6.2484284e-002   6.2674785e-002   6.2865286e-002   6.3055787e-002   0.0000000e+000 
  4.9229146e+001                1                1   6.2185775e-002   6.2650343e-002   6.4442249e-002   6.5039551e-002   0.0000000e+000                2                1   6.2504986e-002   6.2695550e-002   6.2886114e-002   6.3076678e-002   0.0000000e+000 
  4.9322193e+001                1                1   6.2225612e-002   6.2690477e-002   6.4483531e-002   6.5014807e-002   0.0000000e+000                2                1   6.2525775e-002   6.2716403e-002   6.2907030e-002   6.3097658e-002   0.0000000e+000 
  4.9416333e+001                1                1   6.2266056e-002   6.2731224e-002   6.4458991e-002   6.5057064e-002   0.0000000e+000                2                1   6.2546873e-002   6.2737565e-002   6.2928257e-002   6.3055384e-002   0.0000000e+000 
  4.9510466e+001                1                1   6.2240161e-002   6.2705632e-002   6.4501021e-002   6.5099484e-002   0.0000000e+000                2                1   6.2568075e-002   6.2758831e-002   6.2949587e-002   6.3140344e-002   0.0000000e+000 
  4.9642232e+001                1                1   6.2297230e-002   6.2763128e-002   6.4560164e-002   6.5159175e-002   0.0000000e+000                2                1   6.2598204e-002   6.2789052e-002   6.2979900e-002   6.3170748e-002   0.0000000e+000 
  4.9736346e+001                1                1   6.2271604e-002   6.2804409e-002   6.4602626e-002   6.5135431e-002   0.0000000e+000                2                1   6.2620101e-002   6.2811016e-002   6.3001931e-002   6.3192846e-002   0.0000000e+000 
  4.9821034e+001                1                1   6.2308572e-002   6.2775054e-002   6.4640979e-002   6.5174100e-002   0.0000000e+000                2                1   6.2639798e-002   6.2830773e-002   6.3021748e-002   6.3212723e-002   0.0000000e+000 
  4.9915134e+001                1                1   6.2283119e-002   6.2816593e-002   6.4683753e-002   6.5217228e-002   0.0000000e+000                2                1   6.2661563e-002   6.2852604e-002   6.3043646e-002   6.3234687e-002   0.0000000e+000 
  5.0009227e+001                1                1   6.2324463e-002   6.2791563e-002   6.4659962e-002   6.5260519e-002   0.0000000e+000                2                1   6.2683519e-002   6.2874627e-002   6.3065736e-002   6.3256844e-002   0.0000000e+000 
  5.0103193e+001                1                1   6.2299142e-002   6.2833325e-002   6.4702967e-002   6.5237151e-002   0.0000000e+000                2                1   6.2705631e-002   6.2896806e-002   6.3087982e-002   6.3279158e-002   0.0000000e+000 
  5.0244150e+001                1                1   6.2361593e-002   6.2896312e-002   6.4767828e-002   6.5302547e-002   0.0000000e+000                2                1   6.2738411e-002   6.2929687e-002   6.3120962e-002   6.3312238e-002   0.0000000e+000 
  5.0302911e+001                1                1   6.2387753e-002   6.2855828e-002   6.4794997e-002   6.5329940e-002   0.0000000e+000                2                1   6.2751971e-002   6.2943288e-002   6.3134605e-002   6.3325922e-002   0.0000000e+000 
  5.0468178e+001                1                1   6.2394333e-002   6.2929907e-002   6.4871361e-002   6.5339988e-002   0.0000000e+000                2                1   6.2790614e-002   6.2982048e-002   6.3173483e-002   6.3364918e-002   0.0000000e+000 
  5.0579448e+001                1                1   6.2376887e-002   6.2912886e-002   6.4922882e-002   6.5391881e-002   0.0000000e+000                2                1   6.2817065e-002   6.3008581e-002   6.3200096e-002   6.3391612e-002   0.0000000e+000 
  5.0690602e+001                1                1   6.2426468e-002   6.2962893e-002   6.4907434e-002   6.5443859e-002   0.0000000e+000                2                1   6.2843620e-002   6.3035216e-002   6.3226812e-002   6.3418409e-002   0.0000000e+000 
  5.0801624e+001                1                1   6.2409020e-002   6.2945872e-002   6.4959066e-002   6.5495918e-002   0.0000000e+000                2                1   6.2870272e-002   6.3061949e-002   6.3253627e-002   6.3445305e-002   0.0000000e+000 
  5.0945823e+001                1                1   6.2473878e-002   6.3011288e-002   6.5026574e-002   6.5496808e-002   0.0000000e+000                2                1   6.2905082e-002   6.3096866e-002   6.3288650e-002   6.3480433e-002   0.0000000e+000 
  5.1015049e+001                1                1   6.2437918e-002   6.3042807e-002   6.5059101e-002   6.5529570e-002   0.0000000e+000                2                1   6.2921871e-002   6.3113706e-002   6.3305541e-002   6.3497376e-002   0.0000000e+000 
  5.1101583e+001                1                1   6.2477012e-002   6.3015027e-002   6.5099836e-002   6.5570599e-002   0.0000000e+000                2                1   6.2879150e-002   6.3135017e-002   6.3326917e-002   6.3518816e-002   0.0000000e+000 
  5.1257343e+001                1                1   6.2480263e-002   6.3086214e-002   6.5173378e-002   6.5644673e-002   0.0000000e+000                2                1   6.2917965e-002   6.3173989e-002   6.3366007e-002   6.3558026e-002   0.0000000e+000 
  5.1365510e+001                1                1   6.2529357e-002   6.3068403e-002   6.5157207e-002   6.5628872e-002   0.0000000e+000                2                1   6.2945358e-002   6.3201493e-002   6.3393595e-002   6.3585697e-002   0.0000000e+000 
  5.1500719e+001                1                1   6.2523434e-002   6.3130457e-002   6.5221317e-002   6.5693446e-002   0.0000000e+000                2                1   6.2979038e-002   6.3235311e-002   6.3427516e-002   6.3619720e-002   0.0000000e+000 
  5.1669729e+001                1                1   6.2532759e-002   6.3140529e-002   6.5301488e-002   6.5706668e-002   0.0000000e+000                2                1   6.3020842e-002   6.3341396e-002   6.3469617e-002   6.3661950e-002   0.0000000e+000 
  5.1804938e+001                1                1   6.2594275e-002   6.3202642e-002   6.5365727e-002   6.5771306e-002   0.0000000e+000                2                1   6.3054627e-002   6.3375352e-002   6.3503642e-002   6.3696078e-002   0.0000000e+000 
  5.1913105e+001                1                1   6.2575904e-002   6.3184750e-002   6.5417188e-002   6.5823086e-002   0.0000000e+000                2                1   6.3081811e-002   6.3338502e-002   6.3531020e-002   6.3723538e-002   0.0000000e+000 
  5.2048313e+001                1                1   6.2637473e-002   6.3246918e-002   6.5413836e-002   6.5887849e-002   0.0000000e+000                2                1   6.3115989e-002   6.3372819e-002   6.3565442e-002   6.3758065e-002   0.0000000e+000 
  5.2156480e+001                1                1   6.2619172e-002   6.3229099e-002   6.5465498e-002   6.5872116e-002   0.0000000e+000                2                1   6.3143487e-002   6.3400429e-002   6.3593135e-002   6.3785842e-002   0.0000000e+000 
  5.2291689e+001                1                1   6.2613371e-002   6.3291739e-002   6.5530354e-002   6.5937375e-002   0.0000000e+000                2                1   6.3178309e-002   6.3435392e-002   6.3628205e-002   6.3821018e-002   0.0000000e+000 
  5.2460700e+001                1                1   6.2691253e-002   6.3302543e-002   6.5611864e-002   6.6019391e-002   0.0000000e+000                2                1   6.3222540e-002   6.3479804e-002   6.3672751e-002   6.3865699e-002   0.0000000e+000 
  5.2595908e+001                1                1   6.2685905e-002   6.3365796e-002   6.5677423e-002   6.6017369e-002   0.0000000e+000                2                1   6.3258257e-002   6.3515666e-002   6.3773075e-002   6.3901780e-002   0.0000000e+000 
  5.2704075e+001                1                1   6.2736178e-002   6.3348570e-002   6.5730095e-002   6.6070313e-002   0.0000000e+000                2                1   6.3287047e-002   6.3544573e-002   6.3802099e-002   6.3930862e-002   0.0000000e+000 
  5.2839284e+001                1                1   6.2731177e-002   6.3412297e-002   6.5728106e-002   6.6136778e-002   0.0000000e+000                2                1   6.3323627e-002   6.3581302e-002   6.3838977e-002   6.3967814e-002   0.0000000e+000 
  5.3008295e+001                1                1   6.2742208e-002   6.3424188e-002   6.5811120e-002   6.6152110e-002   0.0000000e+000                2                1   6.3305887e-002   6.3628219e-002   6.3821618e-002   6.4015016e-002   0.0000000e+000 
  5.3219558e+001                1                1   6.2773489e-002   6.3456552e-002   6.5915579e-002   6.6257111e-002   0.0000000e+000                2                1   6.3365268e-002   6.3687902e-002   6.3881482e-002   6.4075062e-002   0.0000000e+000 
  5.3483637e+001                1                1   6.2830421e-002   6.3514848e-002   6.5978786e-002   6.6321000e-002   0.0000000e+000                2                1   6.3440925e-002   6.3699340e-002   6.3957756e-002   6.4151567e-002   0.0000000e+000 
  5.3813736e+001                1                1   6.2851328e-002   6.3606093e-002   6.6144847e-002   6.6419307e-002   0.0000000e+000                2                1   6.3537532e-002   6.3861043e-002   6.4055149e-002   6.4249256e-002   0.0000000e+000 
  5.4077816e+001                1                1   6.2910067e-002   6.3666363e-002   6.6210268e-002   6.6554039e-002   0.0000000e+000                2                1   6.3616118e-002   6.3940029e-002   6.4134375e-002   6.4328722e-002   0.0000000e+000 
  5.4407915e+001                1                1   6.3001884e-002   6.3760112e-002   6.6379447e-002   6.6655166e-002   0.0000000e+000                2                1   6.3651087e-002   6.4040390e-002   6.4170158e-002   6.4429694e-002   0.0000000e+000 
  5.4671994e+001                1                1   6.3062189e-002   6.3821974e-002   6.6515759e-002   6.6722973e-002   0.0000000e+000                2                1   6.3732087e-002   6.4121886e-002   6.4251819e-002   6.4511685e-002   0.0000000e+000 
  5.5002093e+001                1                1   6.3086284e-002   6.3917278e-002   6.6618008e-002   6.6895006e-002   0.0000000e+000                2                1   6.3834475e-002   6.4224900e-002   6.4355042e-002   6.4550254e-002   0.0000000e+000 
  5.5266172e+001                1                1   6.3147962e-002   6.3980682e-002   6.6756417e-002   6.6964597e-002   0.0000000e+000                2                1   6.3917295e-002   6.4308226e-002   6.4438536e-002   6.4699157e-002   0.0000000e+000 
  5.5596272e+001                1                1   6.3174080e-002   6.4078554e-002   6.6861553e-002   6.7070278e-002   0.0000000e+000                2                1   6.3956873e-002   6.4348446e-002   6.4544232e-002   6.4870542e-002   0.0000000e+000 
  5.5860351e+001                1                1   6.3237549e-002   6.4143930e-002   6.7002518e-002   6.7211683e-002   0.0000000e+000                2                1   6.4041676e-002   6.4433767e-002   6.4629813e-002   6.4891208e-002   0.0000000e+000 
  5.6190450e+001                1                1   6.3265640e-002   6.4174428e-002   6.7110513e-002   6.7320234e-002   0.0000000e+000                2                1   6.4148944e-002   6.4541692e-002   6.4672608e-002   6.4999899e-002   0.0000000e+000 
  5.6454529e+001                1                1   6.3330889e-002   6.4241621e-002   6.7254042e-002   6.7394154e-002   0.0000000e+000                2                1   6.4170191e-002   6.4629017e-002   6.4760111e-002   6.5087844e-002   0.0000000e+000 
  5.6784628e+001                1                1   6.3431175e-002   6.4344360e-002   6.7435137e-002   6.7575627e-002   0.0000000e+000                2                1   6.4279054e-002   6.4738659e-002   6.4869975e-002   6.5198264e-002   0.0000000e+000 
  5.7162320e+001                1                1   6.3486804e-002   6.4473280e-002   6.7573635e-002   6.7714560e-002   0.0000000e+000                2                1   6.4403169e-002   6.4797877e-002   6.4995230e-002   6.5324154e-002   0.0000000e+000 
  5.7464472e+001                1                1   6.3503718e-002   6.4492652e-002   6.7742008e-002   6.7812646e-002   0.0000000e+000                2                1   6.4439016e-002   6.4900236e-002   6.5032013e-002   6.5427344e-002   0.0000000e+000 
  5.7842164e+001                1                1   6.3206509e-002   6.4623695e-002   6.7883224e-002   6.7954083e-002   0.0000000e+000                2                1   6.4569546e-002   6.5031700e-002   6.5163744e-002   6.5493854e-002   0.0000000e+000 
  5.8144317e+001                1                1   6.3295113e-002   6.4715878e-002   6.8054678e-002   6.8125716e-002   0.0000000e+000                2                1   6.4675223e-002   6.5138134e-002   6.5270394e-002   6.5601044e-002   0.0000000e+000 
  5.8522008e+001                1                1   6.3354252e-002   6.4779545e-002   6.8200247e-002   6.8271511e-002   0.0000000e+000                2                1   6.4742592e-002   6.5206459e-002   6.5405259e-002   6.5736593e-002   0.0000000e+000 
  5.8824161e+001                1                1   6.3374787e-002   6.4875205e-002   6.8376180e-002   6.8376180e-002   0.0000000e+000                2                1   6.4784106e-002   6.5315124e-002   6.5447878e-002   6.5846141e-002   0.0000000e+000 
  5.9201852e+001                1                1   6.3438614e-002   6.5015619e-002   6.8528040e-002   6.8599722e-002   0.0000000e+000                2                1   6.4920124e-002   6.5452257e-002   6.5585290e-002   6.5984389e-002   0.0000000e+000 
  5.9504005e+001                1                1   6.3461663e-002   6.5114685e-002   6.8708211e-002   6.8708211e-002   0.0000000e+000                2                1   6.5029273e-002   6.5562300e-002   6.5695557e-002   6.6095327e-002   0.0000000e+000 
  5.9881696e+001                1                1   6.3527201e-002   6.5185686e-002   6.8863198e-002   6.8863198e-002   0.0000000e+000                2                1   6.5077329e-002   6.5678660e-002   6.5812289e-002   6.6213176e-002   0.0000000e+000 
  6.0183849e+001                1                1   6.3623755e-002   6.5286649e-002   6.8973935e-002   6.9046234e-002   0.0000000e+000                2                1   6.5230777e-002   6.5766554e-002   6.5900498e-002   6.6302330e-002   0.0000000e+000 
  6.0561540e+001                1                1   6.3691261e-002   6.5359711e-002   6.9204400e-002   6.9204400e-002   0.0000000e+000                2                1   6.5289190e-002   6.5826550e-002   6.6028059e-002   6.6431079e-002   0.0000000e+000 
  6.0863693e+001                1                1   6.3716868e-002   6.5462535e-002   6.7499148e-002   6.9390288e-002   0.0000000e+000                2                1   6.5376578e-002   6.5982540e-002   6.6184528e-002   6.6521173e-002   0.0000000e+000 
  6.1241384e+001                1                1   6.3785952e-002   6.5610493e-002   6.7726960e-002   6.9551501e-002   0.0000000e+000                2                1   6.5503120e-002   6.6043352e-002   6.6245939e-002   6.6651113e-002   0.0000000e+000 
  6.1543537e+001                1                1   6.3813777e-002   6.5716481e-002   6.5716481e-002   6.9668252e-002   0.0000000e+000                2                1   6.5591321e-002   6.6200528e-002   6.6403597e-002   6.6742046e-002   0.0000000e+000 
  6.1921228e+001                1                1   6.3885494e-002   6.5794716e-002   6.5794716e-002   6.9906886e-002   0.0000000e+000                2                1   6.5718906e-002   6.6262037e-002   6.6533603e-002   6.6873060e-002   0.0000000e+000 
  6.2223381e+001                1                1   6.3913852e-002   6.5901956e-002   6.5901956e-002   7.0025430e-002   0.0000000e+000                2                1   6.5806053e-002   6.6418519e-002   6.6622674e-002   6.7030984e-002   0.0000000e+000 
  6.2601072e+001                1                1   6.3986493e-002   6.5981453e-002   6.5981453e-002   7.0266922e-002   0.0000000e+000                2                1   6.5914646e-002   6.6528758e-002   6.6733462e-002   6.7142869e-002   0.0000000e+000 
  6.2903225e+001                1                1   6.4089483e-002   6.6089964e-002   6.6089964e-002   7.0387294e-002   0.0000000e+000                2                1   6.5957840e-002   6.6641341e-002   6.6846392e-002   6.7256492e-002   0.0000000e+000 
  6.3280916e+001                1                1   6.4163293e-002   6.6245069e-002   6.6245069e-002   7.0631667e-002   0.0000000e+000                2                1   6.6102368e-002   6.6787367e-002   6.6992867e-002   6.7403866e-002   0.0000000e+000 
  6.3583069e+001                1                1   6.4192987e-002   6.6280564e-002   6.6280564e-002   7.0753943e-002   0.0000000e+000                2                1   6.6218382e-002   6.6904583e-002   6.7110443e-002   6.7522164e-002   0.0000000e+000 
  6.3960761e+001                1                1   6.4267801e-002   6.6437494e-002   6.6437494e-002   7.1001331e-002   0.0000000e+000                2                1   6.6295235e-002   6.6982945e-002   6.7189258e-002   6.7670655e-002   0.0000000e+000 
  6.4351588e+001                1                1   6.4351061e-002   6.6528635e-002   6.6528635e-002   7.1184138e-002   0.0000000e+000                2                1   6.6447207e-002   6.7136493e-002   6.7343279e-002   6.7825780e-002   0.0000000e+000 
  6.4664251e+001                1                1   6.4388019e-002   6.6647248e-002   6.6647248e-002   7.1391628e-002   0.0000000e+000                2                1   6.6507514e-002   6.7267205e-002   6.7474394e-002   6.7957834e-002   0.0000000e+000 
  6.5055078e+001                1                1   6.4472280e-002   6.6815352e-002   6.6815352e-002   7.1577080e-002   0.0000000e+000                2                1   6.6667835e-002   6.7429357e-002   6.7637045e-002   6.8121651e-002   0.0000000e+000 
  6.5367741e+001                1                1   6.4510237e-002   6.6936004e-002   6.6936004e-002   7.1787538e-002   0.0000000e+000                2                1   6.6726546e-002   6.7489531e-002   6.7766981e-002   6.8252517e-002   0.0000000e+000 
  6.5758568e+001                1                1   6.4596610e-002   6.7031347e-002   6.7031347e-002   7.1976906e-002   0.0000000e+000                2                1   6.6889609e-002   6.7654459e-002   6.7932586e-002   6.8419309e-002   0.0000000e+000 
  6.6071231e+001                1                1   6.4635993e-002   6.7154278e-002   6.7154278e-002   7.2190849e-002   0.0000000e+000                2                1   6.6952663e-002   6.7788700e-002   6.8067379e-002   6.8555068e-002   0.0000000e+000 
  6.6462059e+001                1                1   6.4724313e-002   6.7252008e-002   6.7252008e-002   7.2383995e-002   0.0000000e+000                2                1   6.7121320e-002   6.7959463e-002   6.8168999e-002   6.8657916e-002   0.0000000e+000 
  6.6774721e+001                1                1   6.4841982e-002   6.7377273e-002   6.7377273e-002   7.2601509e-002   0.0000000e+000                2                1   6.7199112e-002   6.8039101e-002   6.8319097e-002   6.8809091e-002   0.0000000e+000 
  6.7165549e+001                1                1   6.4855687e-002   6.7554794e-002   6.7554794e-002   7.2490304e-002   0.0000000e+000                2                1   6.7340117e-002   6.8182746e-002   6.8463623e-002   6.8955156e-002   0.0000000e+000 
  6.7478211e+001                1                1   6.4975348e-002   6.7605303e-002   6.7605303e-002   7.2633157e-002   0.0000000e+000                2                1   6.7436581e-002   6.8351692e-002   6.8633264e-002   6.9055622e-002   0.0000000e+000 
  6.7869039e+001                1                1   6.5067201e-002   6.7784804e-002   6.7784804e-002   7.2831783e-002   0.0000000e+000                2                1   6.7576307e-002   6.8494272e-002   6.8776722e-002   6.9271011e-002   0.0000000e+000 
  6.8181701e+001                1                1   6.5109669e-002   6.7913434e-002   6.7913434e-002   7.3053671e-002   0.0000000e+000                2                1   6.7674997e-002   6.8595263e-002   6.8878422e-002   6.9373951e-002   0.0000000e+000 
  6.8572529e+001                1                1   6.5201640e-002   6.8016099e-002   6.8016099e-002   7.3254121e-002   0.0000000e+000                2                1   6.7814613e-002   6.8737744e-002   6.9092794e-002   6.9589865e-002   0.0000000e+000 
  6.8970577e+001                1                1   6.5298348e-002   6.8202241e-002   6.8202241e-002   7.3460641e-002   0.0000000e+000                2                1   6.7957354e-002   6.8883398e-002   6.9239569e-002   6.9738208e-002   0.0000000e+000 
  6.9289016e+001                1                1   6.5343827e-002   6.8335472e-002   6.8335472e-002   7.3688943e-002   0.0000000e+000                2                1   6.8129052e-002   6.9057435e-002   6.9343092e-002   6.9914404e-002   0.0000000e+000 
  6.9686494e+001                1                1   6.5438711e-002   6.8441937e-002   6.8441937e-002   7.3895163e-002   0.0000000e+000                2                1   6.8272164e-002   6.9203474e-002   6.9561670e-002   7.0063144e-002   0.0000000e+000 
  7.0004476e+001                1                1   6.5481922e-002   6.8573684e-002   6.8573684e-002   7.4043723e-002   0.0000000e+000                2                1   6.8372702e-002   6.9306363e-002   6.9665463e-002   7.0240023e-002   0.0000000e+000 
  7.0401498e+001                1                1   6.5573534e-002   6.8756716e-002   6.8756716e-002   7.4327283e-002   0.0000000e+000                2                1   6.8517928e-002   6.9526604e-002   6.9886846e-002   7.0391184e-002   0.0000000e+000 
  7.0719115e+001                1                1   6.5696981e-002   6.8890030e-002   6.8890030e-002   7.4477865e-002   0.0000000e+000                2                1   6.8621105e-002   6.9632364e-002   6.9993527e-002   7.0571389e-002   0.0000000e+000 
  7.1115764e+001                1                1   6.5791899e-002   6.8997351e-002   6.8997351e-002   7.4687028e-002   0.0000000e+000                2                1   6.8840129e-002   6.9782151e-002   7.0216931e-002   7.0724174e-002   0.0000000e+000 
  7.1433083e+001                1                1   6.5836060e-002   6.9131882e-002   6.9131882e-002   7.4919668e-002   0.0000000e+000                2                1   6.8870522e-002   6.9960246e-002   7.0323487e-002   7.0904673e-002   0.0000000e+000 
  7.1829444e+001                1                1   6.4882498e-002   6.9320978e-002   6.9320978e-002   7.5131351e-002   0.0000000e+000                2                1   6.9016715e-002   7.0109905e-002   7.0474302e-002   7.1057336e-002   0.0000000e+000 
  7.2146532e+001                1                1   6.4922768e-002   6.9456028e-002   6.9456028e-002   7.5365457e-002   0.0000000e+000                2                1   6.9192863e-002   7.0288843e-002   7.0654170e-002   7.1238692e-002   0.0000000e+000 
  7.2542688e+001                1                1   6.5012427e-002   6.9644563e-002   6.9644563e-002   7.5576947e-002   0.0000000e+000                2                1   6.9340722e-002   7.0440205e-002   7.0806699e-002   7.1393090e-002   0.0000000e+000 
  7.2859612e+001                1                1   6.5052674e-002   6.9699294e-002   6.9699294e-002   7.5731747e-002   0.0000000e+000                2                1   6.9445031e-002   7.0547333e-002   7.0988254e-002   7.1576149e-002   0.0000000e+000 
  7.3255642e+001                1                1   6.5063604e-002   6.9892223e-002   6.9892223e-002   7.6030299e-002   0.0000000e+000                2                1   6.9594295e-002   7.0773860e-002   7.1142474e-002   7.1732256e-002   0.0000000e+000 
  7.3572466e+001                1                1   6.5104808e-002   7.0030771e-002   7.0030771e-002   7.6188224e-002   0.0000000e+000                2                1   6.9699595e-002   7.0882197e-002   7.1251760e-002   7.1916973e-002   0.0000000e+000 
  7.3968451e+001                1                1   6.5197245e-002   7.0225098e-002   7.0225098e-002   7.6489309e-002   0.0000000e+000                2                1   6.9924995e-002   7.1111421e-002   7.1408027e-002   7.2149544e-002   0.0000000e+000 
  7.4364443e+001                1                1   6.5289764e-002   7.0337515e-002   7.0337515e-002   7.6709266e-002   0.0000000e+000                2                1   7.0077956e-002   7.1268240e-002   7.1640204e-002   7.2309738e-002   0.0000000e+000 
  7.4681237e+001                1                1   6.5330587e-002   7.0477342e-002   7.0477342e-002   7.6869280e-002   0.0000000e+000                2                1   7.0186290e-002   7.1305094e-002   7.1752616e-002   7.2498485e-002   0.0000000e+000 
  7.5077230e+001                1                1   6.5422888e-002   7.0673387e-002   7.0673387e-002   7.7174006e-002   0.0000000e+000                2                1   7.0340960e-002   7.1463422e-002   7.1987238e-002   7.2660715e-002   0.0000000e+000 
  7.5473371e+001                1                1   6.5431563e-002   7.0786576e-002   7.0786576e-002   7.7396670e-002   0.0000000e+000                2                1   7.0496710e-002   7.1622855e-002   7.2223466e-002   7.2899154e-002   0.0000000e+000 
  7.5790283e+001                1                1   6.5555468e-002   7.0927491e-002   7.0927491e-002   7.7642520e-002   0.0000000e+000                2                1   7.0679981e-002   7.1809055e-002   7.2185412e-002   7.3088671e-002   0.0000000e+000 
  7.6186424e+001                1                1   6.5562798e-002   7.1124681e-002   7.1124681e-002   7.7866357e-002   0.0000000e+000                2                1   7.0831373e-002   7.1964071e-002   7.2417150e-002   7.3247795e-002   0.0000000e+000 
  7.6582903e+001                1                1   6.5654066e-002   7.1322652e-002   7.1322652e-002   7.8091112e-002   0.0000000e+000                2                1   7.0981162e-002   7.2193220e-002   7.2647742e-002   7.3481032e-002   0.0000000e+000 
  7.6900086e+001                1                1   6.5692933e-002   7.1464405e-002   7.1464405e-002   7.8339247e-002   0.0000000e+000                2                1   7.1160802e-002   7.2375927e-002   7.2755654e-002   7.3666999e-002   0.0000000e+000 
  7.7296564e+001                1                1   6.5784362e-002   7.1578839e-002   7.1578839e-002   7.8566298e-002   0.0000000e+000                2                1   7.1312719e-002   7.2531740e-002   7.2988873e-002   7.3903138e-002   0.0000000e+000 
  7.7693568e+001                1                1   6.5876668e-002   7.1779902e-002   7.1779902e-002   7.8880893e-002   0.0000000e+000                2                1   7.1468009e-002   7.2767427e-002   7.3149609e-002   7.4066845e-002   0.0000000e+000 
  7.8011171e+001                1                1   6.5916452e-002   7.1924462e-002   7.1924462e-002   7.9048246e-002   0.0000000e+000                2                1   7.1636683e-002   7.2862551e-002   7.3322252e-002   7.4241653e-002   0.0000000e+000 
  7.8408175e+001                1                1   6.6009266e-002   7.2127619e-002   7.2127619e-002   7.9366233e-002   0.0000000e+000                2                1   7.1743548e-002   7.3050773e-002   7.3589042e-002   7.4511788e-002   0.0000000e+000 
  7.8805891e+001                1                1   6.6102392e-002   7.2331937e-002   7.2331937e-002   7.9599739e-002   0.0000000e+000                2                1   7.1930901e-002   7.3242946e-002   7.3783199e-002   7.4709348e-002   0.0000000e+000 
  7.9124063e+001                1                1   6.6141996e-002   7.2478434e-002   7.2478434e-002   7.9856478e-002   0.0000000e+000                2                1   7.2067686e-002   7.3383637e-002   7.3925499e-002   7.4854406e-002   0.0000000e+000 
  7.9521779e+001                1                1   6.6234791e-002   7.2596817e-002   7.2596817e-002   8.0091807e-002   0.0000000e+000                2                1   7.2260787e-002   7.3503983e-002   7.4125582e-002   7.5135679e-002   0.0000000e+000 
  7.9920395e+001                1                1   6.6328595e-002   7.2803945e-002   7.2803945e-002   8.0329353e-002   0.0000000e+000                2                1   7.2457302e-002   7.3705221e-002   7.4329180e-002   7.5343115e-002   0.0000000e+000 
  8.0239288e+001                1                1   6.3910603e-002   7.2952900e-002   7.2952900e-002   8.0590568e-002   0.0000000e+000                2                1   7.2600491e-002   7.3852224e-002   7.4478090e-002   7.5495123e-002   0.0000000e+000 
  8.0637904e+001                1                1   6.3994680e-002   7.3161962e-002   7.3161962e-002   8.0830746e-002   0.0000000e+000                2                1   7.2709601e-002   7.4044442e-002   7.4751123e-002   7.5771884e-002   0.0000000e+000 
  8.1037608e+001                1                1   6.3991073e-002   7.3284382e-002   7.3284382e-002   8.1161568e-002   0.0000000e+000                2                1   7.2965987e-002   7.4226738e-002   7.4935911e-002   7.5960271e-002   0.0000000e+000 
  8.1357371e+001                1                1   6.4023167e-002   7.3435727e-002   7.3435727e-002   8.1338725e-002   0.0000000e+000                2                1   7.3086695e-002   7.4429909e-002   7.5141023e-002   7.6168188e-002   0.0000000e+000 
  8.1757075e+001                1                1   6.4107447e-002   7.3647777e-002   7.3647777e-002   8.1672353e-002   0.0000000e+000                2                1   7.3261950e-002   7.4667830e-002   7.5370770e-002   7.6386127e-002   0.0000000e+000 
  8.2158056e+001                1                1   6.4192420e-002   7.3861571e-002   7.3861571e-002   8.1919196e-002   0.0000000e+000                2                1   7.3419259e-002   7.4829661e-002   7.5456506e-002   7.6631841e-002   0.0000000e+000 
  8.2559540e+001                1                1   6.4187605e-002   7.4076452e-002   7.4076452e-002   8.2167327e-002   0.0000000e+000                2                1   7.3580742e-002   7.5074368e-002   7.5703263e-002   7.6882442e-002   0.0000000e+000 
  8.2880727e+001                1                1   6.4220123e-002   7.4231968e-002   7.4231968e-002   8.2439877e-002   0.0000000e+000                2                1   7.3775321e-002   7.5272897e-002   7.5824635e-002   7.7085752e-002   0.0000000e+000 
  8.3282211e+001                1                1   6.4306885e-002   7.4360496e-002   7.4360496e-002   8.2693220e-002   0.0000000e+000                2                1   7.3939677e-002   7.5363115e-002   7.6074834e-002   7.7261032e-002   0.0000000e+000 
  8.3685233e+001                1                1   6.4304807e-002   7.4582662e-002   7.4582662e-002   8.3041427e-002   0.0000000e+000                2                1   7.4104930e-002   7.5612418e-002   7.6247150e-002   7.7516613e-002   0.0000000e+000 
  8.4088852e+001                1                1   6.4394147e-002   7.4806818e-002   7.4806818e-002   8.3301365e-002   0.0000000e+000                2                1   7.4275009e-002   7.5787576e-002   7.6504056e-002   7.7777796e-002   0.0000000e+000 
  8.4493093e+001                1                1   6.4392465e-002   7.5032815e-002   7.5032815e-002   8.3563440e-002   0.0000000e+000                2                1   7.4522836e-002   7.5960576e-002   7.6759320e-002   7.8037311e-002   0.0000000e+000 
  8.4897982e+001                1                1   6.4482674e-002   7.5168374e-002   7.5168374e-002   8.3919594e-002   0.0000000e+000                2                1   7.4689647e-002   7.6132151e-002   7.6933542e-002   7.8295907e-002   0.0000000e+000 
  8.5303545e+001                1                1   6.4571159e-002   7.5394692e-002   7.5394692e-002   8.4183030e-002   0.0000000e+000                2                1   7.4857186e-002   7.6384884e-002   7.7188935e-002   7.8555823e-002   0.0000000e+000 
  8.5709807e+001                1                1   6.4565048e-002   7.5620070e-002   7.5620070e-002   8.4445509e-002   0.0000000e+000                2                1   7.5106058e-002   7.6638835e-002   7.7445559e-002   7.8816991e-002   0.0000000e+000 
  8.6116797e+001                1                1   6.4653755e-002   7.5849211e-002   7.5849211e-002   8.4805575e-002   0.0000000e+000                2                1   7.5275124e-002   7.6813003e-002   7.7622413e-002   7.9079351e-002   0.0000000e+000 
  8.6524537e+001                1                1   6.4648236e-002   7.5985100e-002   7.5985100e-002   8.5073330e-002   0.0000000e+000                2                1   7.5443776e-002   7.7067969e-002   7.7880066e-002   7.9341839e-002   0.0000000e+000 
  8.6933056e+001                1                1   6.4735426e-002   7.6214673e-002   7.6214673e-002   8.5341615e-002   0.0000000e+000                2                1   7.5612074e-002   7.7241644e-002   7.8137908e-002   7.9604522e-002   0.0000000e+000 
  8.7342380e+001                1                1   6.4825842e-002   7.6449134e-002   7.6449134e-002   8.5709969e-002   0.0000000e+000                2                1   7.5862120e-002   7.7497080e-002   7.8314559e-002   7.9867771e-002   0.0000000e+000 
  8.7752535e+001                1                1   6.4824240e-002   7.6688120e-002   7.6688120e-002   8.5989402e-002   0.0000000e+000                2                1   7.6030631e-002   7.7753008e-002   7.8573187e-002   8.0131528e-002   0.0000000e+000 
  8.8163548e+001                1                1   6.4921317e-002   7.6837858e-002   7.6837858e-002   8.6275759e-002   0.0000000e+000                2                1   7.6283918e-002   7.7929741e-002   7.8834944e-002   8.0316186e-002   0.0000000e+000 
  8.8575448e+001                1                1   6.4921082e-002   7.7081816e-002   7.7081816e-002   8.6561443e-002   0.0000000e+000                2                1   7.6458163e-002   7.8192096e-002   7.9100346e-002   8.0586574e-002   0.0000000e+000 
  8.8988262e+001                1                1   6.5014870e-002   7.7325378e-002   7.7325378e-002   8.6942962e-002   0.0000000e+000                2                1   7.6718069e-002   7.8457896e-002   7.9286385e-002   8.0860514e-002   0.0000000e+000 
  8.9402017e+001                1                1   6.5010236e-002   7.7567934e-002   7.7567934e-002   8.7227702e-002   0.0000000e+000                2                1   7.6896935e-002   7.8642703e-002   7.9557153e-002   8.1136658e-002   0.0000000e+000 
  8.9816611e+001                1                1   6.5099209e-002   7.7711574e-002   7.7711574e-002   8.7510412e-002   0.0000000e+000                2                1   7.7077112e-002   7.8912282e-002   7.9829866e-002   8.1414785e-002   0.0000000e+000 
  9.0231498e+001                1                1   6.5189402e-002   7.7954442e-002   7.7954442e-002   8.7893633e-002   0.0000000e+000                2                1   7.7340396e-002   7.9181833e-002   8.0018851e-002   8.1692885e-002   0.0000000e+000 
  9.0646675e+001                1                1   6.5275026e-002   7.8193022e-002   7.8193022e-002   8.8175110e-002   0.0000000e+000                2                1   7.7519603e-002   7.9367307e-002   8.0291159e-002   8.1970891e-002   0.0000000e+000 
  9.1062141e+001                1                1   6.5256735e-002   7.8426016e-002   7.8426016e-002   8.8548672e-002   0.0000000e+000                2                1   7.7782360e-002   7.9636327e-002   8.0563311e-002   8.2248736e-002   0.0000000e+000 
  9.1477891e+001                1                1   6.5330981e-002   7.8653765e-002   7.8653765e-002   8.8818555e-002   0.0000000e+000                2                1   7.7959387e-002   7.9904144e-002   8.0749691e-002   8.2525339e-002   0.0000000e+000 
  9.1893926e+001                1                1   6.5403515e-002   7.8880603e-002   7.8880603e-002   8.9186611e-002   0.0000000e+000                2                1   7.8219500e-002   8.0170745e-002   8.1019113e-002   8.2800685e-002   0.0000000e+000 
  9.2310241e+001                1                1   6.5474617e-002   7.9106870e-002   7.9106870e-002   8.9455441e-002   0.0000000e+000                2                1   7.8475818e-002   8.0348342e-002   8.1284605e-002   8.3157130e-002   0.0000000e+000 
  9.2726835e+001                1                1   6.5544225e-002   7.9332492e-002   7.9332492e-002   8.9823564e-002   0.0000000e+000                2                1   7.8648613e-002   8.0612693e-002   8.1552036e-002   8.3430722e-002   0.0000000e+000 
  9.3143707e+001                1                1   6.5612275e-002   7.9557392e-002   7.9557392e-002   9.0191797e-002   0.0000000e+000                2                1   7.8910532e-002   8.0881153e-002   8.1823624e-002   8.3708566e-002   0.0000000e+000 
  9.3560853e+001                1                1   6.5680061e-002   7.9783142e-002   7.9783142e-002   9.0461189e-002   0.0000000e+000                2                1   7.9090137e-002   8.1153358e-002   8.2013033e-002   8.3646416e-002   0.0000000e+000 
  9.3978272e+001                1                1   6.5646275e-002   8.0009559e-002   8.0009559e-002   9.0832597e-002   0.0000000e+000                2                1   7.9350983e-002   8.1334758e-002   8.2283520e-002   8.3922290e-002   0.0000000e+000 
  9.4395952e+001                1                1   6.5712644e-002   8.0236459e-002   8.0236459e-002   9.1103928e-002   0.0000000e+000                2                1   7.9607574e-002   8.1597764e-002   8.2549594e-002   8.4193663e-002   0.0000000e+000 
  9.4813898e+001                1                1   6.5778303e-002   8.0463691e-002   8.0463691e-002   9.1477733e-002   0.0000000e+000                2                1   7.9870788e-002   8.1867558e-002   8.2822534e-002   8.4558856e-002   0.0000000e+000 
  9.5232116e+001                1                1   6.5843181e-002   8.0691177e-002   8.0691177e-002   9.1852774e-002   0.0000000e+000                2                1   8.0052973e-002   8.2143584e-002   8.3101781e-002   8.4843956e-002   0.0000000e+000 
  9.5650602e+001                1                1   6.5904542e-002   8.0915561e-002   8.0915561e-002   9.2122417e-002   0.0000000e+000                2                1   8.0315013e-002   8.2412468e-002   8.3373801e-002   8.5121679e-002   0.0000000e+000 
  9.6069351e+001                1                1   6.5962443e-002   8.1136901e-002   8.1136901e-002   9.2491938e-002   0.0000000e+000                2                1   8.0487353e-002   8.2679274e-002   8.3643720e-002   8.5397257e-002   0.0000000e+000 
  9.6488369e+001                1                1   6.6121126e-002   8.1459569e-002   8.1459569e-002   9.2859763e-002   0.0000000e+000                2                1   8.0745103e-002   8.2856087e-002   8.3911578e-002   8.5758688e-002   0.0000000e+000 
  9.6907648e+001                1                1   6.6173709e-002   8.1676670e-002   8.1676670e-002   9.3225855e-002   0.0000000e+000                2                1   8.1003260e-002   8.3120992e-002   8.4179858e-002   8.6032874e-002   0.0000000e+000 
  9.7327193e+001                1                1   6.6223444e-002   8.1891451e-002   8.1891451e-002   9.3485776e-002   0.0000000e+000                2                1   8.1261728e-002   8.3386217e-002   8.4448462e-002   8.6307391e-002   0.0000000e+000 
  9.7746999e+001                1                1   6.6275444e-002   8.2110241e-002   8.2110241e-002   9.3855257e-002   0.0000000e+000                2                1   8.1431614e-002   8.3651669e-002   8.4717296e-002   8.6670944e-002   0.0000000e+000 
  9.8167070e+001                1                1   6.6325252e-002   8.2327535e-002   8.2327535e-002   9.4223970e-002   0.0000000e+000                2                1   8.1695141e-002   8.3922381e-002   8.4991456e-002   8.6951426e-002   0.0000000e+000 
  9.8587406e+001                1                1   6.6373573e-002   8.2649895e-002   8.2649895e-002   9.4592910e-002   0.0000000e+000                2                1   8.1963298e-002   8.4197848e-002   8.5270432e-002   8.7236836e-002   0.0000000e+000 
  9.9008073e+001                1                1   6.6422373e-002   8.2868807e-002   8.2868807e-002   9.4858788e-002   0.0000000e+000                2                1   8.2231062e-002   8.4293564e-002   8.5549000e-002   8.7611503e-002   0.0000000e+000 
  9.9428949e+001                1                1   6.6577792e-002   8.3089084e-002   8.3089084e-002   9.5232874e-002   0.0000000e+000                2                1   8.2408307e-002   8.4567477e-002   8.5826992e-002   8.7896196e-002   0.0000000e+000 
  9.9850143e+001                1                1   6.6627034e-002   8.3310529e-002   8.3310529e-002   9.5609259e-002   0.0000000e+000                2                1   8.2674760e-002   8.4840911e-002   8.6014243e-002   8.8180394e-002   0.0000000e+000 
  1.0027154e+002                1                1   6.6675897e-002   8.3640135e-002   8.3640135e-002   9.5987523e-002   0.0000000e+000                2                1   8.2855144e-002   8.5118946e-002   8.6296123e-002   8.8559924e-002   0.0000000e+000 
  1.0069326e+002                1                1   6.6724280e-002   8.3863473e-002   8.3863473e-002   9.6259744e-002   0.0000000e+000                2                1   8.3129852e-002   8.5310307e-002   8.6582239e-002   8.8853546e-002   0.0000000e+000 
  1.0111524e+002                1                1   6.6772009e-002   8.4087279e-002   8.4087279e-002   9.6640849e-002   0.0000000e+000                2                1   8.3308350e-002   8.5587025e-002   8.6863083e-002   8.8686023e-002   0.0000000e+000 
  1.0153749e+002                1                1   6.6818938e-002   8.4311375e-002   8.4311375e-002   9.7023271e-002   0.0000000e+000                2                1   8.3573040e-002   8.5858955e-002   8.7139067e-002   8.9059235e-002   0.0000000e+000 
  1.0195999e+002                1                1   6.6971489e-002   8.4641491e-002   8.4641491e-002   9.7403159e-002   0.0000000e+000                2                1   8.3839390e-002   8.6132590e-002   8.7416782e-002   8.9343070e-002   0.0000000e+000 
  1.0238274e+002                1                1   6.7009689e-002   8.4857041e-002   8.4857041e-002   9.7667717e-002   0.0000000e+000                2                1   8.4015160e-002   8.6407706e-002   8.7696000e-002   8.9720461e-002   0.0000000e+000 
  1.0280577e+002                1                1   6.7048651e-002   8.5074846e-002   8.5074846e-002   9.8044913e-002   0.0000000e+000                2                1   8.4283910e-002   8.6684109e-002   8.7976524e-002   9.0007461e-002   0.0000000e+000 
  1.0322905e+002                1                1   6.7088020e-002   8.5404815e-002   8.5404815e-002   9.8425188e-002   0.0000000e+000                2                1   8.4458174e-002   8.6958580e-002   8.8255087e-002   9.0292455e-002   0.0000000e+000 
  1.0365259e+002                1                1   6.7238268e-002   8.5626328e-002   8.5626328e-002   9.8808130e-002   0.0000000e+000                2                1   8.4722994e-002   8.7231241e-002   8.8531813e-002   9.0575569e-002   0.0000000e+000 
  1.0407639e+002                1                1   6.7275091e-002   8.5845239e-002   8.5845239e-002   9.9077861e-002   0.0000000e+000                2                1   8.4986140e-002   8.7502177e-002   8.8806789e-002   9.0950080e-002   0.0000000e+000 
  1.0450044e+002                1                1   6.7308868e-002   8.6173210e-002   8.6173210e-002   9.9456386e-002   0.0000000e+000                2                1   8.5250643e-002   8.7774511e-002   8.9083183e-002   9.1233144e-002   0.0000000e+000 
  1.0492473e+002                1                1   6.7450371e-002   8.6385775e-002   8.6385775e-002   9.9831032e-002   0.0000000e+000                2                1   8.5516222e-002   8.8047952e-002   8.9454469e-002   9.1517361e-002   0.0000000e+000 
  1.0534925e+002                1                1   6.7480932e-002   8.6712997e-002   8.6712997e-002   1.0020918e-001   0.0000000e+000                2                1   8.5688599e-002   8.8322277e-002   8.9733176e-002   9.1802494e-002   0.0000000e+000 
  1.0577401e+002                1                1   6.7620642e-002   8.6924699e-002   8.6924699e-002   1.0058429e-001   0.0000000e+000                2                1   8.5955460e-002   8.8597340e-002   9.0012633e-002   9.2088396e-002   0.0000000e+000 
  1.0619900e+002                1                1   6.7644206e-002   8.7132989e-002   8.7132989e-002   1.0095643e-001   0.0000000e+000                2                1   8.6222905e-002   8.8873005e-002   9.0292702e-002   9.2469570e-002   0.0000000e+000 
  1.0662422e+002                1                1   6.7660959e-002   8.7447525e-002   8.7447525e-002   1.0132086e-001   0.0000000e+000                2                1   8.6490809e-002   8.9149143e-002   9.0573251e-002   9.2756883e-002   0.0000000e+000 
  1.0704966e+002                1                1   6.7789748e-002   8.7761475e-002   8.7761475e-002   1.0168462e-001   0.0000000e+000                2                1   8.6759060e-002   8.9425640e-002   9.0854164e-002   9.3044569e-002   0.0000000e+000 
  1.0747535e+002                1                1   6.7802710e-002   8.7960272e-002   8.7960272e-002   1.0204766e-001   0.0000000e+000                2                1   8.6932031e-002   8.9702393e-002   9.1135338e-002   9.3428051e-002   0.0000000e+000 
  1.0790126e+002                1                1   6.4595247e-002   8.8272508e-002   8.8272508e-002   1.0240990e-001   0.0000000e+000                2                1   8.7200366e-002   8.9979279e-002   9.1416648e-002   9.3716438e-002   0.0000000e+000 
  1.0832738e+002                1                1   6.4593888e-002   8.8470557e-002   8.8470557e-002   1.0277349e-001   0.0000000e+000                2                1   8.7468716e-002   9.0256180e-002   9.1697972e-002   9.4004839e-002   0.0000000e+000 
  1.0875371e+002                1                1   6.4591987e-002   8.8785043e-002   8.8785043e-002   1.0313882e-001   0.0000000e+000                2                1   8.7735766e-002   9.0531741e-002   9.1977935e-002   9.4388259e-002   0.0000000e+000 
  1.0918026e+002                1                1   6.4705521e-002   8.8984612e-002   8.8984612e-002   1.0350560e-001   0.0000000e+000                2                1   8.8001492e-002   9.0805935e-002   9.2256509e-002   9.4674132e-002   0.0000000e+000 
  1.0960701e+002                1                1   6.4702403e-002   8.9300975e-002   8.9300975e-002   1.0387359e-001   0.0000000e+000                2                1   8.8265662e-002   9.1078523e-002   9.2533452e-002   9.5055328e-002   0.0000000e+000 
  1.1003403e+002                1                1   6.4698302e-002   8.9501267e-002   8.9501267e-002   1.0424265e-001   0.0000000e+000                2                1   8.8528479e-002   9.1349716e-002   9.2906261e-002   9.5338362e-002   0.0000000e+000 
  1.1046120e+002                1                1   6.4810408e-002   8.9818772e-002   8.9818772e-002   1.0461245e-001   0.0000000e+000                2                1   8.8793765e-002   9.1721032e-002   9.3184666e-002   9.5624055e-002   0.0000000e+000 
  1.1088863e+002                1                1   6.4804274e-002   9.0019028e-002   9.0019028e-002   1.0498292e-001   0.0000000e+000                2                1   8.8963365e-002   9.1997319e-002   9.3465361e-002   9.6009968e-002   0.0000000e+000 
  1.1131618e+002                1                1   6.4914937e-002   9.0336998e-002   9.0336998e-002   1.0535375e-001   0.0000000e+000                2                1   8.9232219e-002   9.2275342e-002   9.3747821e-002   9.6300118e-002   0.0000000e+000 
  1.1174397e+002                1                1   6.4906309e-002   9.0655248e-002   9.0655248e-002   1.0572490e-001   0.0000000e+000                2                1   8.9498374e-002   9.2550574e-002   9.4027445e-002   9.6685812e-002   0.0000000e+000 
  1.1217195e+002                1                1   6.4896510e-002   9.0855113e-002   9.0855113e-002   1.0609686e-001   0.0000000e+000                2                1   8.9761945e-002   9.2823134e-002   9.4304354e-002   9.6970550e-002   0.0000000e+000 
  1.1260012e+002                1                1   6.5004914e-002   9.1174171e-002   9.1174171e-002   1.0646944e-001   0.0000000e+000                2                1   9.0029014e-002   9.3099311e-002   9.4584938e-002   9.7358109e-002   0.0000000e+000 
  1.1302848e+002                1                1   6.4992838e-002   9.1373695e-002   9.1373695e-002   1.0684247e-001   0.0000000e+000                2                1   9.0299055e-002   9.3378560e-002   9.4868644e-002   9.7650133e-002   0.0000000e+000 
  1.1345701e+002                1                1   6.5099576e-002   9.1692933e-002   9.1692933e-002   1.0721575e-001   0.0000000e+000                2                1   9.0566426e-002   9.3655050e-002   9.5149546e-002   9.7939270e-002   0.0000000e+000 
  1.1388570e+002                1                1   6.5082288e-002   9.2008726e-002   9.2008726e-002   1.0758501e-001   0.0000000e+000                2                1   9.0732478e-002   9.3930099e-002   9.5428983e-002   9.8326827e-002   0.0000000e+000 
  1.1431455e+002                1                1   6.5182185e-002   9.2200080e-002   9.2200080e-002   1.0795042e-001   0.0000000e+000                2                1   9.1000650e-002   9.4207721e-002   9.5811257e-002   9.8617444e-002   0.0000000e+000 
  1.1474355e+002                1                1   6.5159723e-002   9.2512219e-002   9.2512219e-002   1.0831588e-001   0.0000000e+000                2                1   9.1270949e-002   9.4487546e-002   9.5894807e-002   9.8910367e-002   0.0000000e+000 
  1.1517271e+002                1                1   6.5257503e-002   9.2824224e-002   9.2824224e-002   1.0868119e-001   0.0000000e+000                2                1   9.1444971e-002   9.4772076e-002   9.6183575e-002   9.9208216e-002   0.0000000e+000 
  1.1560202e+002                1                1   6.5231130e-002   9.3012494e-002   9.3012494e-002   1.0916730e-001   0.0000000e+000                2                1   9.1723422e-002   9.5060658e-002   9.6476455e-002   9.9611434e-002   0.0000000e+000 
  1.1603148e+002                1                1   6.5325313e-002   9.3321875e-002   9.3321875e-002   1.0953041e-001   0.0000000e+000                2                1   9.1999448e-002   9.5346726e-002   9.6766784e-002   9.9911197e-002   0.0000000e+000 
  1.1646108e+002                1                1   6.5416385e-002   9.3627971e-002   9.3627971e-002   1.0988967e-001   0.0000000e+000                2                1   9.2273189e-002   9.5732162e-002   9.7054710e-002   1.0020848e-001   0.0000000e+000 
  1.1689083e+002                1                1   6.5378768e-002   9.3927909e-002   9.3927909e-002   1.1024170e-001   0.0000000e+000                2                1   9.2546343e-002   9.6015555e-002   9.7342019e-002   1.0050512e-001   0.0000000e+000 
  1.1732072e+002                1                1   6.5461751e-002   9.4101267e-002   9.4101267e-002   1.1059069e-001   0.0000000e+000                2                1   9.2818862e-002   9.6298290e-002   9.7628660e-002   1.0090342e-001   0.0000000e+000 
  1.1775075e+002                1                1   6.5542214e-002   9.4395712e-002   9.4395712e-002   1.1093673e-001   0.0000000e+000                2                1   9.3090699e-002   9.6580318e-002   9.7914583e-002   1.0119893e-001   0.0000000e+000 
  1.1818092e+002                1                1   6.5496918e-002   9.4689830e-002   9.4689830e-002   1.1140714e-001   0.0000000e+000                2                1   9.3362382e-002   9.6862185e-002   9.8200345e-002   1.0149428e-001   0.0000000e+000 
  1.1861122e+002                1                1   6.5574928e-002   9.4983531e-002   9.4983531e-002   1.1175269e-001   0.0000000e+000                2                1   9.3633823e-002   9.7143800e-002   9.8485851e-002   1.0178936e-001   0.0000000e+000 
  1.1904166e+002                1                1   6.5651814e-002   9.5276725e-002   9.5276725e-002   1.1209765e-001   0.0000000e+000                2                1   9.3904935e-002   9.7425076e-002   9.8771012e-002   1.0218762e-001   0.0000000e+000 
  1.1947223e+002                1                1   6.5724102e-002   9.5564356e-002   9.5564356e-002   1.1256197e-001   0.0000000e+000                2                1   9.4094881e-002   9.7721886e-002   9.8654545e-002   1.0248881e-001   0.0000000e+000 
  1.1990292e+002                1                1   6.5666170e-002   9.5847352e-002   9.5847352e-002   1.1289530e-001   0.0000000e+000                2                1   9.4285788e-002   9.8028113e-002   9.8963694e-002   1.0280997e-001   0.0000000e+000 
  1.2033374e+002                1                1   6.5734422e-002   9.6131843e-002   9.6131843e-002   1.1323039e-001   0.0000000e+000                2                1   9.4370392e-002   9.8224371e-002   9.9161825e-002   1.0280748e-001   0.0000000e+000 
  1.2076468e+002                1                1   6.5802739e-002   9.6417527e-002   9.6417527e-002   1.1356689e-001   0.0000000e+000                2                1   9.4635615e-002   9.8500425e-002   9.9440514e-002   1.0320087e-001   0.0000000e+000 
  1.2119574e+002                1                1   6.5868549e-002   9.6700636e-002   9.6700636e-002   1.1402776e-001   0.0000000e+000                2                1   9.4898577e-002   9.8774126e-002   9.9821571e-002   1.0348763e-001   0.0000000e+000 
