# Supplementary material for: Research on combustion and emissions of heavy duty diesel engines under low-speed and low-load conditions in low temperature environments
Source: PLoS One. 2025 Feb 21;20(2):e0318933. doi: 10.1371/journal.pone.0318933 (PMC11844864; doi:10.1371/journal.pone.0318933)
Supplement: S1 File — (ZIP) [file pone.0318933.s001.zip › 1000rpm_30%/4-gaibianpenyoudingshi/-1/spray_map_1.211957e+002.out]

                X                Y                Z            U_VEL            V_VEL            W_VEL             TEMP              NUM           RADIUS        REGION_ID         BOUND_ID            DIESEL2             FILM    FROM_INJECTOR      FROM_NOZZLE
   6.2625256e-002  -1.0452402e-002  -5.5060082e-002   7.5890251e-002  -2.5643746e-001  -3.6378158e+000   5.8234276e+002   5.6843564e-004   1.2757331e-005                0               -1     1.0000000e+000                0                1                0
   5.9780981e-002  -2.0723845e-002  -5.0138647e-002   1.9198308e-001   9.7900073e-002  -3.1276762e+000   5.3139089e+002   5.3299192e-004   1.1623524e-005                0               -1     1.0000000e+000                0                1                0
   5.9862512e-002  -2.0442838e-002  -5.2524720e-002  -1.4492809e-001  -8.2662460e-002  -3.4212406e+000   5.6269156e+002   6.1950519e-004   1.6032809e-005                0               -1     1.0000000e+000                0                1                0
   6.2583831e-002  -9.4848928e-003  -5.1040209e-002  -3.2671902e-001  -5.0170336e-001  -3.3574379e+000   5.8333003e+002   5.5470444e-004   1.1394060e-005                0               -1     1.0000000e+000                0                1                0
   6.0079600e-002  -2.0163628e-002  -6.0174018e-002  -1.6016106e-001  -2.3729325e-001  -3.6666818e+000   5.5916640e+002   5.5513948e-004   1.4351888e-005                0               -1     1.0000000e+000                0                1                0
   6.0009489e-002  -2.0022872e-002  -5.9792876e-002   1.3099284e-001   5.5469374e-001  -3.7793634e+000   6.0981811e+002   5.1628520e-004   3.5090030e-005                0               -1     1.0000000e+000                0                1                0
   5.9867943e-002  -2.1091486e-002  -5.5267738e-002   1.9992128e-001   5.3309089e-001  -3.4859937e+000   5.9874349e+002   4.5994536e-004   2.7955705e-005                0               -1     1.0000000e+000                0                1                0
   5.9829888e-002  -2.0332955e-002  -5.4408026e-002  -2.4228504e-001  -4.3773309e-001  -3.4020448e+000   5.5581142e+002   5.5905563e-004   1.3555031e-005                0               -1     1.0000000e+000                0                1                0
   6.1153123e-002  -1.5102357e-002  -6.1675350e-002  -3.1361484e-001  -4.4627973e-001  -3.8991297e+000   5.8657192e+002   5.9431638e-004   1.8966184e-005                0               -1     1.0000000e+000                0                1                0
   6.2053500e-002  -1.2523827e-002  -5.8660744e-002  -2.4487395e-001  -2.6973966e-001  -3.8191640e+000   5.8514160e+002   6.1542927e-004   1.7840975e-005                0               -1     1.0000000e+000                0                1                0
   5.9078439e-002  -2.2227419e-002  -6.2095053e-002  -1.7707767e-001   2.4109884e-001  -3.8683772e+000   5.8341402e+002   4.2736010e-004   2.2932352e-005                0               -1     1.0000000e+000                0                1                0
   5.8058045e-002  -2.1124148e-002  -6.0897792e-002  -2.0969815e-001  -1.4268626e-002  -3.4916000e+000   5.2560648e+002   6.1404332e-004   1.0814971e-005                0               -1     1.0000000e+000                0                1                0
   5.8208605e-002  -2.3642029e-002  -6.1000767e-002   1.4588854e-001   6.0695689e-001  -3.8100320e+000   5.4524299e+002   6.5112469e-004   1.4567331e-005                0               -1     1.0000000e+000                0                1                0
   5.9181449e-002  -2.0484652e-002  -6.0749591e-002  -8.2839569e-002   2.2634396e-001  -3.8053653e+000   5.3335437e+002   5.7001943e-004   1.1915910e-005                0               -1     1.0000000e+000                0                1                0
   5.8929881e-002  -2.1633645e-002  -6.0285666e-002   2.6942076e-002   2.9700605e-001  -3.8870800e+000   5.8466573e+002   4.7380315e-004   2.2821042e-005                0               -1     1.0000000e+000                0                1                0
   5.8874004e-002  -2.3328162e-002  -5.9099686e-002   1.2973453e-001   4.4549235e-001  -3.7364602e+000   5.7572991e+002   6.3183037e-004   2.0289761e-005                0               -1     1.0000000e+000                0                1                0
   5.8694158e-002  -2.2630327e-002  -5.8797541e-002   6.8705860e-002   1.1923652e-001  -3.6741944e+000   5.5193055e+002   5.0078625e-004   1.5899264e-005                0               -1     1.0000000e+000                0                1                0
   6.1154509e-002  -1.4552616e-002  -5.8124698e-002  -1.9150271e-001  -3.4011523e-001  -3.9322840e+000   5.6693560e+002   6.3516937e-004   1.2183829e-005                0               -1     1.0000000e+000                0                1                0
   6.1706873e-002  -1.4355013e-002  -5.4461259e-002  -2.2631283e-001  -3.0445887e-001  -3.3420990e+000   5.6804238e+002   6.5197558e-004   1.1700064e-005                0               -1     1.0000000e+000                0                1                0
   5.9438687e-002  -2.1163429e-002  -5.7070104e-002  -2.1452998e-003  -6.4064992e-002  -3.4889186e+000   5.6276820e+002   4.6677221e-004   1.7409122e-005                0               -1     1.0000000e+000                0                1                0
   5.8917799e-002  -2.3107994e-002  -5.6689031e-002  -8.7546156e-002   1.5102415e-001  -3.5917822e+000   5.3387278e+002   4.1852704e-004   1.2814342e-005                0               -1     1.0000000e+000                0                1                0
   5.8954462e-002  -2.2108604e-002  -5.6883762e-002  -7.2843723e-002   1.8837643e-001  -3.7202065e+000   5.5679941e+002   6.1322866e-004   1.6563080e-005                0               -1     1.0000000e+000                0                1                0
   5.8680617e-002  -2.3447909e-002  -5.5640900e-002   1.3929844e-001   5.8132979e-001  -3.4188499e+000   6.0068478e+002   5.2813833e-004   2.8067521e-005                0               -1     1.0000000e+000                0                1                0
   5.8292961e-002  -2.3170284e-002  -5.5366348e-002   9.0944132e-003   4.6019933e-001  -3.5106714e+000   5.3892477e+002   6.5347364e-004   1.3582038e-005                0               -1     1.0000000e+000                0                1                0
   5.9284876e-002  -2.1724060e-002  -5.5165667e-002   1.0826307e-001   5.5746590e-001  -3.4982230e+000   5.9297234e+002   4.8280253e-004   2.6015832e-005                0               -1     1.0000000e+000                0                1                0
   6.0167353e-002  -1.7061138e-002  -6.2211602e-002  -3.0148575e-001   5.8755177e-002  -3.5652674e+000   5.4794630e+002   6.2449323e-004   1.0270948e-005                0               -1     1.0000000e+000                0                1                0
   6.0336691e-002  -1.9154727e-002  -6.2059928e-002  -1.5398006e-001  -3.4896273e-001  -3.9041932e+000   5.9043120e+002   4.4105665e-004   2.2294518e-005                0               -1     1.0000000e+000                0                1                0
   6.1168633e-002  -1.6294038e-002  -6.0413046e-002  -2.0975290e-001  -3.4811188e-001  -3.6773890e+000   5.5830778e+002   4.3867095e-004   1.1953401e-005                0               -1     1.0000000e+000                0                1                0
   6.0959475e-002  -1.7040952e-002  -6.0252259e-002  -1.3263482e-001  -4.1091275e-001  -3.7064528e+000   5.8895811e+002   4.8886526e-004   2.1406735e-005                0               -1     1.0000000e+000                0                1                0
   6.0053809e-002  -1.9750423e-002  -6.2177293e-002   7.9511632e-002   4.7550223e-001  -3.9406714e+000   5.9086421e+002   6.1496104e-004   2.4069957e-005                0               -1     1.0000000e+000                0                1                0
   6.0273009e-002  -1.8556137e-002  -5.9792380e-002  -2.7950064e-001  -5.1901671e-001  -3.9444878e+000   6.0725252e+002   4.7913843e-004   2.9460068e-005                0               -1     1.0000000e+000                0                1                0
   5.9373735e-002  -2.0258056e-002  -5.2729370e-002  -6.5309289e-002   1.7002683e-001  -3.1344650e+000   5.3276933e+002   6.5122480e-004   1.1696825e-005                0               -1     1.0000000e+000                0                1                0
   5.9609082e-002  -2.1237600e-002  -5.1442674e-002   4.0596447e-002   3.9215457e-001  -3.2440082e+000   5.7584407e+002   4.6362016e-004   1.9848101e-005                0               -1     1.0000000e+000                0                1                0
   5.7869360e-002  -2.2441114e-002  -5.1174174e-002   6.5638719e-002   3.1808684e-001  -3.1743321e+000   5.4877937e+002   4.3809649e-004   1.4478835e-005                0               -1     1.0000000e+000                0                1                0
   5.8855336e-002  -2.2762743e-002  -5.0864452e-002  -2.1615131e-001   2.4518639e-001  -3.1240380e+000   5.3523206e+002   5.3920960e-004   1.2705168e-005                0               -1     1.0000000e+000                0                1                0
   5.8578202e-002  -2.3660429e-002  -5.0374427e-002  -6.5468002e-002   2.9002740e-001  -3.2222448e+000   5.2298677e+002   6.4715262e-004   9.8484358e-006                0               -1     1.0000000e+000                0                1                0
   5.8815437e-002  -2.2440554e-002  -4.6903921e-002  -1.7042222e-001  -7.2897053e-002  -2.8774760e+000   5.2925616e+002   6.6230623e-004   1.1244528e-005                0               -1     1.0000000e+000                0                1                0
   5.9473117e-002  -2.1739997e-002  -4.7698350e-002   5.0793703e-002   5.0325715e-001  -2.9729840e+000   5.6677666e+002   5.0233300e-004   1.8200486e-005                0               -1     1.0000000e+000                0                1                0
   5.9341166e-002  -2.1019520e-002  -4.7787250e-002  -5.2435392e-002   2.0962307e-001  -2.8432535e+000   5.4390845e+002   5.2128109e-004   1.3957300e-005                0               -1     1.0000000e+000                0                1                0
   5.9672289e-002  -2.1320153e-002  -4.7843380e-002   5.3067634e-002   2.7713650e-001  -3.0511622e+000   5.7143374e+002   5.8691113e-004   1.8544392e-005                0               -1     1.0000000e+000                0                1                0
   5.8295160e-002  -2.3297031e-002  -4.8116437e-002  -1.2071009e-001   1.5981792e-001  -2.9081682e+000   5.6250820e+002   5.5838332e-004   1.6945836e-005                0               -1     1.0000000e+000                0                1                0
   5.8672906e-002  -2.3459165e-002  -4.7899538e-002  -1.5260870e-001   2.1369593e-001  -2.9138560e+000   5.2949617e+002   7.5167957e-004   1.1614176e-005                0               -1     1.0000000e+000                0                1                0
   5.9238298e-002  -2.1359499e-002  -4.8262489e-002   4.5797253e-002   1.7966060e-001  -2.8140049e+000   5.3357908e+002   5.6176195e-004   1.2205589e-005                0               -1     1.0000000e+000                0                1                0
   5.9506983e-002  -2.1894709e-002  -4.8524350e-002   8.1562624e-002   6.7542641e-002  -3.0999860e+000   5.4594692e+002   6.2058534e-004   1.4190746e-005                0               -1     1.0000000e+000                0                1                0
   5.8685230e-002  -2.2948662e-002  -4.8658298e-002   8.2463848e-003   2.3146837e-001  -2.9816090e+000   5.4474807e+002   4.8220974e-004   1.4093124e-005                0               -1     1.0000000e+000                0                1                0
   5.9738485e-002  -2.1201714e-002  -4.8961246e-002   1.5450208e-001   4.9827912e-001  -3.0979195e+000   5.8990105e+002   5.0617205e-004   2.4939904e-005                0               -1     1.0000000e+000                0                1                0
   5.8709448e-002  -2.2979585e-002  -4.9191133e-002  -3.0099729e-002  -4.9877302e-002  -2.8458710e+000   5.3985570e+002   6.6613196e-004   1.3808358e-005                0               -1     1.0000000e+000                0                1                0
   5.8956607e-002  -2.0295849e-002  -4.9493753e-002  -3.4014163e-002   7.3387492e-002  -3.0399750e+000   5.5018247e+002   4.2779218e-004   1.4322266e-005                0               -1     1.0000000e+000                0                1                0
   5.9359494e-002  -2.0853149e-002  -4.9763632e-002  -8.0974557e-002   3.6829832e-001  -3.1209529e+000   5.7649623e+002   5.4088684e-004   2.0195768e-005                0               -1     1.0000000e+000                0                1                0
   6.0189082e-002  -1.7732074e-002  -5.7404987e-002   1.1900370e-001   6.3553454e-002  -3.6083843e+000   5.4890581e+002   7.0094209e-004   9.9580063e-006                0               -1     1.0000000e+000                0                1                0
   6.0326682e-002  -1.8258505e-002  -5.7312901e-002  -4.6456765e-001  -2.9758667e-001  -3.4442953e+000   5.5230298e+002   5.6126332e-004   1.0838929e-005                0               -1     1.0000000e+000                0                1                0
   6.0765881e-002  -1.7842135e-002  -5.6740866e-002   1.3050307e-001   5.9552838e-001  -3.5330454e+000   6.1026084e+002   4.4211036e-004   3.5633335e-005                0               -1     1.0000000e+000                0                1                0
   6.0206100e-002  -1.9935373e-002  -5.7695437e-002   1.6437449e-001   6.0023091e-001  -3.7058315e+000   6.0128379e+002   5.1149546e-004   3.2271856e-005                0               -1     1.0000000e+000                0                1                0
   6.0627635e-002  -1.8231093e-002  -4.9901761e-002   4.1713510e-002   3.4665484e-001  -3.0819238e+000   5.9692972e+002   5.6634942e-004   2.6334571e-005                0               -1     1.0000000e+000                0                1                0
   5.9407897e-002   1.9268365e-002  -4.6604369e-002  -2.0659410e-001   2.6761917e-001  -2.8439400e+000   5.5785337e+002   4.3089833e-004   1.2321519e-005                0               -1     1.0000000e+000                0                1                0
   6.2445725e-002   1.1484692e-002  -5.4726133e-002  -5.9311375e-002   4.7529197e-001  -3.7063632e+000   5.8793637e+002   5.6130549e-004   1.6705618e-005                0               -1     1.0000000e+000                0                1                0
   6.3122416e-002   1.7769302e-003  -5.2284011e-002  -2.1716845e-001  -4.2763978e-001  -3.4142810e+000   6.0317327e+002   4.8171036e-004   1.6760031e-005                0               -1     1.0000000e+000                0                1                0
   6.3014730e-002   5.4117972e-003  -4.8483999e-002  -5.3354450e-002   1.4228792e-001  -3.2764769e+000   5.9755602e+002   5.1938703e-004   1.2874976e-005                0               -1     1.0000000e+000                0                1                0
   6.3363067e-002   2.2183791e-003  -6.1346487e-002   1.2323755e-001  -3.8054406e-002  -3.9664485e+000   6.0516941e+002   4.5002560e-004   2.2572215e-005                0               -1     1.0000000e+000                0                1                0
   6.3034471e-002   6.7540692e-003  -6.0907458e-002  -6.0180802e-002   8.5999575e-002  -4.1421184e+000   6.0779471e+002   4.5682913e-004   2.4001801e-005                0               -1     1.0000000e+000                0                1                0
   6.3218043e-002   5.2060524e-003  -5.9451697e-002   1.0008305e-001   3.3422983e-001  -3.4533576e+000   5.9250005e+002   5.1633751e-004   1.1670805e-005                0               -1     1.0000000e+000                0                1                0
   6.2624840e-002   7.9470225e-003  -5.7216605e-002  -4.4122120e-001   4.0357088e-001  -3.8008591e+000   5.9538695e+002   4.3751590e-004   1.4146609e-005                0               -1     1.0000000e+000                0                1                0
   6.2908870e-002   7.9464264e-003  -5.5172258e-002  -2.3004502e-001   3.7501385e-001  -3.6801400e+000   5.9775989e+002   5.9206158e-004   1.5964978e-005                0               -1     1.0000000e+000                0                1                0
   5.9842582e-002   2.0850689e-002  -6.2006389e-002  -1.5820744e-001   2.5700623e-001  -3.8060717e+000   5.7209369e+002   4.6113062e-004   1.8803474e-005                0               -1     1.0000000e+000                0                1                0
   6.0131773e-002   2.0305079e-002  -6.0385306e-002   6.3442775e-002   3.8125921e-001  -3.7503805e+000   5.4698633e+002   6.6343861e-004   1.2209010e-005                0               -1     1.0000000e+000                0                1                0
   6.1330785e-002   1.4039471e-002  -6.2147652e-002  -3.6746533e-001   4.9091044e-001  -3.6264826e+000   5.6422956e+002   6.1201287e-004   1.3050789e-005                0               -1     1.0000000e+000                0                1                0
   6.1943634e-002   1.3684563e-002  -6.1858560e-002  -1.0079232e-001   4.5112505e-001  -3.9761185e+000   5.9408652e+002   5.5498761e-004   2.2086156e-005                0               -1     1.0000000e+000                0                1                0
   6.1508661e-002   1.4836866e-002  -6.0682447e-002  -4.6785875e-001   7.3587530e-001  -3.3215661e+000   5.5758103e+002   7.0701732e-004   1.0180482e-005                0               -1     1.0000000e+000                0                1                0
   6.1535544e-002   1.4147327e-002  -6.0022898e-002  -2.0920792e-001   3.6141498e-001  -3.5127101e+000   5.5750329e+002   6.8816324e-004   9.9549610e-006                0               -1     1.0000000e+000                0                1                0
   6.1189240e-002   1.4428088e-002  -5.9584099e-002  -5.1785349e-001   6.0069658e-001  -3.6167206e+000   5.5785856e+002   7.4202733e-004   1.0829710e-005                0               -1     1.0000000e+000                0                1                0
   5.8783141e-002   2.3524518e-002  -6.1751985e-002  -2.6901732e-001   4.7576695e-001  -3.9565451e+000   5.4669176e+002   7.2961930e-004   1.4694967e-005                0               -1     1.0000000e+000                0                1                0
   5.9226404e-002   2.2551061e-002  -6.1034454e-002  -1.9194490e-001   2.5083630e-001  -3.8372068e+000   5.5644593e+002   5.5506093e-004   1.6337262e-005                0               -1     1.0000000e+000                0                1                0
   5.8682266e-002   2.2491445e-002  -6.0779795e-002  -9.4775418e-002   2.0029207e-001  -3.7443321e+000   5.6453701e+002   5.4465019e-004   1.7961564e-005                0               -1     1.0000000e+000                0                1                0
   5.9612595e-002   2.1359210e-002  -6.1255643e-002  -1.6595628e-001   3.4088620e-001  -3.6654490e+000   5.3211560e+002   7.0793656e-004   1.1472949e-005                0               -1     1.0000000e+000                0                1                0
   5.9583972e-002   2.1920541e-002  -6.0338915e-002  -7.1435571e-002   3.3443807e-001  -3.6931120e+000   5.5335923e+002   4.9247343e-004   1.5366013e-005                0               -1     1.0000000e+000                0                1                0
   5.7990340e-002   2.3847701e-002  -5.9850486e-002  -4.1755939e-002   3.1638577e-001  -3.7000199e+000   5.3514511e+002   5.3842055e-004   1.2765813e-005                0               -1     1.0000000e+000                0                1                0
   5.9162354e-002   2.2169086e-002  -5.9893330e-002  -1.5405704e-001   4.7941912e-001  -3.8883026e+000   5.8683774e+002   4.6390870e-004   2.2069609e-005                0               -1     1.0000000e+000                0                1                0
   5.8814909e-002   2.3066378e-002  -5.8876105e-002  -2.0905733e-001   3.9071356e-001  -3.5765302e+000   5.6688429e+002   5.5974058e-004   1.8193635e-005                0               -1     1.0000000e+000                0                1                0
   5.9735294e-002   2.0599331e-002  -6.1303324e-002  -2.5530472e-001   4.1675633e-001  -3.8257322e+000   5.4254618e+002   6.2861953e-004   1.2640619e-005                0               -1     1.0000000e+000                0                1                0
   5.8928795e-002   2.2796626e-002  -5.8319590e-002  -3.1046602e-001   6.1292876e-001  -3.6221644e+000   5.9833616e+002   2.5270168e-002   2.7183163e-005                0               -1     1.0000000e+000                0                0                0
   5.9778318e-002   2.0428483e-002  -5.7393703e-002  -9.0063910e-002   3.8390169e-001  -3.4228870e+000   5.5636779e+002   6.5190947e-004   1.4427143e-005                0               -1     1.0000000e+000                0                1                0
   5.9926623e-002   2.0045281e-002  -5.5266371e-002  -2.8955730e-001   5.5633983e-001  -3.4922794e+000   5.9466760e+002   5.8112108e-004   2.3787837e-005                0               -1     1.0000000e+000                0                1                0
   5.8180211e-002   2.2835166e-002  -5.6406346e-002  -3.5641703e-001   1.0397667e-001  -3.5139931e+000   5.3786503e+002   4.0005726e-004   1.2870963e-005                0               -1     1.0000000e+000                0                1                0
   5.9047340e-002   2.1271231e-002  -5.6231004e-002  -3.6450092e-001   3.2395714e-001  -3.2999884e+000   5.7905140e+002   4.1894962e-004   2.0830096e-005                0               -1     1.0000000e+000                0                1                0
   5.8905399e-002   2.2689277e-002  -5.6387993e-002  -1.6817472e-001   4.1201621e-001  -3.5463082e+000   5.5762993e+002   4.4914092e-004   1.5640309e-005                0               -1     1.0000000e+000                0                1                0
   5.8447427e-002   2.3799174e-002  -5.5544239e-002  -2.0292078e-001   2.7085238e-001  -3.5284081e+000   5.6982968e+002   5.7463061e-004   1.8425694e-005                0               -1     1.0000000e+000                0                1                0
   5.8798892e-002   2.1960471e-002  -5.4724489e-002  -2.3225602e-001   3.9246711e-001  -3.1393347e+000   5.3299363e+002   7.8156654e-004   1.1886630e-005                0               -1     1.0000000e+000                0                1                0
   5.8266242e-002   2.3682331e-002  -5.4729568e-002  -2.8471691e-001   3.6933036e-001  -3.3244758e+000   5.4299405e+002   5.9715992e-004   1.3597435e-005                0               -1     1.0000000e+000                0                1                0
   6.0807455e-002   1.8008377e-002  -6.1090461e-002  -1.9265678e-001   4.8219558e-001  -3.8541173e+000   5.5532673e+002   4.2915419e-004   1.2076230e-005                0               -1     1.0000000e+000                0                1                0
   6.1370428e-002   1.6273930e-002  -6.0510379e-002  -3.1042655e-001   5.1413678e-001  -3.6730130e+000   5.6765115e+002   5.0182899e-004   1.5195609e-005                0               -1     1.0000000e+000                0                1                0
   6.0913047e-002   1.6580051e-002  -5.9725554e-002  -1.0389371e-001   4.4939765e-001  -3.6289049e+000   5.5376352e+002   4.8000299e-004   1.0724611e-005                0               -1     1.0000000e+000                0                1                0
   6.0342552e-002   1.8516296e-002  -5.7664233e-002  -1.1986087e-001   4.5845387e-001  -3.6401401e+000   5.9141487e+002   4.9693290e-004   2.2083402e-005                0               -1     1.0000000e+000                0                1                0
   6.1133640e-002   1.6492681e-002  -5.7559881e-002   7.5022268e-002   5.1823603e-001  -3.6080198e+000   5.6933150e+002   6.8826854e-004   1.5304353e-005                0               -1     1.0000000e+000                0                1                0
   5.9981182e-002   1.9739564e-002  -5.6857812e-002  -9.1104267e-004   4.3156496e-001  -3.6648567e+000   5.5076574e+002   6.6760481e-004   1.0757007e-005                0               -1     1.0000000e+000                0                1                0
   5.8496473e-002   2.2720345e-002  -5.2614165e-002  -3.9249836e-001   1.2412405e-001  -3.2762114e+000   5.3208758e+002   6.4823239e-004   1.1315830e-005                0               -1     1.0000000e+000                0                1                0
   5.8186058e-002   2.3360794e-002  -5.2414644e-002  -2.1900181e-001   4.0403164e-001  -3.0615967e+000   5.3539938e+002   5.3079627e-004   1.2112694e-005                0               -1     1.0000000e+000                0                1                0
   5.9394019e-002   2.1079305e-002  -5.2063093e-002  -2.6997254e-001   2.7610910e-001  -2.9506146e+000   5.3339068e+002   4.2069325e-004   1.1138724e-005                0               -1     1.0000000e+000                0                1                0
   5.9027254e-002   2.2689565e-002  -5.1866963e-002  -4.3802234e-001   3.8594757e-001  -3.0547051e+000   5.5795663e+002   6.1088836e-004   1.6518501e-005                0               -1     1.0000000e+000                0                1                0
   5.9174688e-002   2.1939705e-002  -5.1275415e-002   1.0676733e-001   6.1779835e-001  -3.0802863e+000   5.2702911e+002   6.8384553e-004   9.9026667e-006                0               -1     1.0000000e+000                0                1                0
   5.8318020e-002   2.3290822e-002  -4.6643728e-002  -4.6738860e-001   5.1313772e-001  -2.9263406e+000   5.3413248e+002   5.4230486e-004   1.1241953e-005                0               -1     1.0000000e+000                0                1                0
   5.8979862e-002   2.3480180e-002  -4.6925063e-002  -9.3437451e-002   1.9698109e-001  -2.8338230e+000   5.4499249e+002   7.0872199e-004   1.3944337e-005                0               -1     1.0000000e+000                0                1                0
   5.8656475e-002   2.3026770e-002  -4.8640401e-002  -3.1820443e-001   6.0568475e-001  -3.0158335e+000   5.4446162e+002   4.3541001e-004   1.3369642e-005                0               -1     1.0000000e+000                0                1                0
   5.9264713e-002   2.2700987e-002  -4.8821209e-002  -2.2166457e-001   6.1103152e-001  -3.1045786e+000   5.8689158e+002   5.8906363e-004   2.2986443e-005                0               -1     1.0000000e+000                0                1                0
   5.8536896e-002   2.3589353e-002  -4.9999473e-002  -7.0899245e-002  -1.1508125e-001  -3.0721680e+000   5.9363899e+002   2.6687981e-002   2.5403514e-005                0               -1     1.0000000e+000                0                0                0
   5.8909543e-002   2.2588755e-002  -5.0119747e-002  -3.4331157e-001   2.5947234e-001  -2.8601247e+000   5.4261018e+002   7.0560606e-004   1.3591771e-005                0               -1     1.0000000e+000                0                1                0
   6.0039346e-002   1.8931806e-002  -5.1093964e-002  -2.1821712e-001   3.9313500e-001  -2.8541672e+000   5.5227536e+002   5.3931292e-004   1.0839895e-005                0               -1     1.0000000e+000                0                1                0
   5.9884058e-002  -2.0118447e-002  -6.6338248e-002   9.6163199e-002   2.8397675e-001  -4.2063852e+000   5.8766189e+002   5.1876793e-004   2.3841469e-005                0               -1     1.0000000e+000                0                1                0
   5.9776370e-002  -2.1282680e-002  -7.7507061e-002   4.0816256e-001   1.1413584e+000  -5.1100871e+000   6.0392901e+002   2.1558848e-002   6.5666626e-005                0               -1     1.0000000e+000                0                0                0
   5.9487326e-002  -1.8952846e-002  -7.2186513e-002  -7.6988242e-002  -4.2874032e-001  -4.3257800e+000   5.6492358e+002   5.0885978e-004   1.4533520e-005                0               -1     1.0000000e+000                0                1                0
   5.9606263e-002  -2.1289709e-002  -7.5640549e-002   1.2295286e-001  -1.2014451e-001  -4.7610515e+000   5.3585763e+002   5.6553289e-004   1.2009349e-005                0               -1     1.0000000e+000                0                1                0
   5.9651445e-002  -2.0708302e-002  -7.5124027e-002   2.9335139e-002   8.9876624e-002  -5.0024146e+000   5.3918634e+002   5.9633349e-004   1.2700862e-005                0               -1     1.0000000e+000                0                1                0
   5.9569751e-002  -2.1505686e-002  -7.4445429e-002   6.3109510e-002  -9.5305802e-002  -4.5663942e+000   5.3242982e+002   5.7159470e-004   1.1600008e-005                0               -1     1.0000000e+000                0                1                0
   6.0110039e-002  -1.6016589e-002  -7.1402381e-002  -3.4527036e-001  -4.2765393e-001  -4.5041155e+000   6.1995694e+002   1.7157150e-004   4.3645832e-005                0               -1     1.0000000e+000                0                1                0
   6.0698544e-002  -1.7627784e-002  -7.4143683e-002  -1.4759380e-001  -2.6142231e-001  -4.6800946e+000   5.9725864e+002   4.9454849e-004   2.4142959e-005                0               -1     1.0000000e+000                0                1                0
   6.0023673e-002  -1.9370503e-002  -7.4149779e-002   2.3290479e-001  -1.4813987e-001  -4.5917790e+000   5.4815563e+002   5.3649011e-004   1.0700195e-005                0               -1     1.0000000e+000                0                1                0
   5.9919838e-002  -1.6883865e-002  -7.2231278e-002   9.9561539e-003   1.4936244e-002  -4.4579122e+000   5.6069853e+002   4.4758732e-004   1.3562055e-005                0               -1     1.0000000e+000                0                1                0
   6.0587900e-002  -1.7791850e-002  -7.0548125e-002  -1.2567572e-001  -2.5144333e-001  -4.3371408e+000   5.6313777e+002   5.9894628e-004   1.4458966e-005                0               -1     1.0000000e+000                0                1                0
   5.9466630e-002  -1.8319098e-002  -6.8375526e-002  -1.4626373e-001   1.4038807e-002  -4.1415704e+000   5.4920588e+002   5.8961264e-004   1.1087936e-005                0               -1     1.0000000e+000                0                1                0
   5.9661570e-002  -1.9291156e-002  -6.8539191e-002  -4.4701522e-002  -4.5732026e-001  -4.2961535e+000   5.7860193e+002   4.8473098e-004   1.8696731e-005                0               -1     1.0000000e+000                0                1                0
   5.9658240e-002  -1.8304369e-002  -6.7984550e-002   1.8914016e-001   1.1506349e-001  -4.0122578e+000   5.4712852e+002   5.8053214e-004   1.0350651e-005                0               -1     1.0000000e+000                0                1                0
   5.9190758e-002  -2.1575170e-002  -7.1433160e-002   1.6969089e-001   1.0312463e-001  -4.5481301e+000   5.7498603e+002   4.7478686e-004   2.0461484e-005                0               -1     1.0000000e+000                0                1                0
   5.7818648e-002  -2.3872035e-002  -6.9572196e-002  -2.2566576e-001   2.0467155e-001  -4.1246725e+000   5.2360918e+002   6.2100913e-004   1.0614573e-005                0               -1     1.0000000e+000                0                1                0
   5.9389058e-002  -2.0996298e-002  -7.0006235e-002  -1.8217491e-001  -1.2470387e-001  -4.4179161e+000   5.9567292e+002   5.4286928e-004   2.5429303e-005                0               -1     1.0000000e+000                0                1                0
   5.9581165e-002  -2.1743639e-002  -6.7984022e-002   2.6859993e-002   3.6440923e-001  -4.2011202e+000   5.8807669e+002   5.5323692e-004   2.3505683e-005                0               -1     1.0000000e+000                0                1                0
   5.9251840e-002  -2.0764251e-002  -6.7439156e-002   1.1417000e-001   2.2034148e-002  -4.3787272e+000   5.4712201e+002   5.7790843e-004   1.4021612e-005                0               -1     1.0000000e+000                0                1                0
   5.8761540e-002  -2.2718772e-002  -6.6971881e-002  -1.0626364e-001  -4.4950373e-004  -4.3429060e+000   5.4686005e+002   6.0743529e-004   1.4767647e-005                0               -1     1.0000000e+000                0                1                0
   5.9615790e-002  -2.0874355e-002  -6.6903866e-002  -5.8863970e-002   3.7266950e-001  -3.9604939e+000   5.4497194e+002   4.6307488e-004   1.4320211e-005                0               -1     1.0000000e+000                0                1                0
   6.0493881e-002  -1.7691888e-002  -6.9084016e-002   8.9981494e-002  -1.3277533e-001  -4.1612685e+000   5.5164055e+002   5.9218301e-004   1.2092929e-005                0               -1     1.0000000e+000                0                1                0
   6.0309914e-002  -1.8773494e-002  -6.8123434e-002   2.8892758e-003  -2.2920634e-001  -4.3918294e+000   5.7885722e+002   4.6843806e-004   1.7931017e-005                0               -1     1.0000000e+000                0                1                0
   6.0845404e-002  -1.7123146e-002  -6.7651209e-002  -1.4648025e-001  -2.3842077e-001  -4.2374690e+000   5.5546858e+002   5.7817980e-004   1.2407075e-005                0               -1     1.0000000e+000                0                1                0
   6.0809927e-002  -1.6960047e-002  -6.7371456e-002  -1.1370268e-001  -1.5046124e-001  -4.2187171e+000   5.7030568e+002   5.5411720e-004   1.5867969e-005                0               -1     1.0000000e+000                0                1                0
   6.0254509e-002  -1.9029573e-002  -6.6271072e-002  -1.2665711e-001  -2.6144702e-001  -4.2320322e+000   5.4870792e+002   5.0618526e-004   1.0654279e-005                0               -1     1.0000000e+000                0                1                0
   5.8585546e-002  -2.2002169e-002  -6.4233072e-002  -1.1646191e-001   3.1228237e-001  -4.0943506e+000   5.5106587e+002   6.5900809e-004   1.5575736e-005                0               -1     1.0000000e+000                0                1                0
   5.9495466e-002  -2.1257226e-002  -6.4916726e-002   9.1785777e-002   4.3249353e-001  -4.1363144e+000   5.9968148e+002   5.5457774e-004   2.8428097e-005                0               -1     1.0000000e+000                0                1                0
   5.9211310e-002  -2.2819215e-002  -6.5861139e-002   1.5668080e-001   2.7948148e-001  -4.0452765e+000   5.8046007e+002   5.6521927e-004   2.1886119e-005                0               -1     1.0000000e+000                0                1                0
   6.0506151e-002  -1.8336775e-002  -6.2478935e-002  -2.6053877e-001  -2.1573563e-001  -3.6971501e+000   5.5810244e+002   5.3983433e-004   1.3265977e-005                0               -1     1.0000000e+000                0                1                0
   6.0494925e-002  -1.8701008e-002  -6.3204951e-002   1.4700065e-001  -1.7671128e-001  -3.9880011e+000   5.5968575e+002   4.8195415e-004   1.3699285e-005                0               -1     1.0000000e+000                0                1                0
   6.0429369e-002  -1.6985137e-002  -6.3158913e-002  -1.0961365e-001  -1.9167039e-001  -4.0242714e+000   5.7989880e+002   4.6229020e-004   1.8501556e-005                0               -1     1.0000000e+000                0                1                0
   5.9947737e-002  -1.7876797e-002  -6.3656640e-002  -1.5729977e-001  -9.9354933e-003  -3.8165601e+000   5.4866203e+002   5.6785684e-004   1.0561155e-005                0               -1     1.0000000e+000                0                1                0
   6.1107545e-002  -1.7192159e-002  -6.4758543e-002  -1.8738074e-001  -4.3518320e-001  -4.2912740e+000   5.5287207e+002   5.2649121e-004   1.1651859e-005                0               -1     1.0000000e+000                0                1                0
   6.2081711e-002  -1.1098274e-002  -6.2764015e-002  -3.0211712e-001  -3.7702962e-001  -4.1326930e+000   5.7875349e+002   4.9066793e-004   1.2070696e-005                0               -1     1.0000000e+000                0                1                0
   6.1708752e-002  -1.2476128e-002  -7.0578015e-002  -8.7822614e-002  -2.3133435e-001  -4.6302158e+000   5.9122377e+002   5.9309493e-004   2.1204168e-005                0               -1     1.0000000e+000                0                1                0
   6.1826781e-002  -1.3949088e-002  -6.7527486e-002  -2.0193108e-001  -4.4596891e-001  -4.0512384e+000   5.6829216e+002   5.8179053e-004   1.3640684e-005                0               -1     1.0000000e+000                0                1                0
   6.1635357e-002  -1.4683965e-002  -6.3276148e-002  -2.1870045e-001  -6.4637900e-001  -4.1938552e+000   5.8316828e+002   5.5856878e-004   1.7884015e-005                0               -1     1.0000000e+000                0                1                0
   6.1575181e-002  -1.5107716e-002  -6.3668669e-002  -3.5378711e-001  -3.4282122e-001  -3.8927106e+000   5.6225685e+002   5.6473038e-004   1.0738577e-005                0               -1     1.0000000e+000                0                1                0
   6.0459245e-002  -1.5459171e-002  -6.4094682e-002  -2.5818349e-001  -9.1798696e-001  -4.2828180e+000   5.6105016e+002   5.5906257e-004   1.0517878e-005                0               -1     1.0000000e+000                0                1                0
   6.2156114e-002  -1.2422970e-002  -6.4796113e-002  -8.3316282e-002  -2.5351937e-001  -4.1597884e+000   5.8051378e+002   4.3179975e-004   1.6911011e-005                0               -1     1.0000000e+000                0                1                0
   6.0083214e-002  -1.8928896e-002  -7.8645576e-002  -2.7228819e-001  -2.4818570e-001  -4.9963944e+000   5.5067851e+002   5.1988270e-004   1.1597985e-005                0               -1     1.0000000e+000                0                1                0
   5.9826874e-002  -2.0735663e-002  -8.4553997e-002  -1.7811631e-001   1.2941426e-001  -5.0149000e+000   5.3807368e+002   4.5126096e-004   1.3167558e-005                0               -1     1.0000000e+000                0                1                0
   5.8522442e-002  -2.3011255e-002  -8.1904520e-002   4.9674903e-002   3.7981077e-001  -5.1904365e+000   5.8639462e+002   4.8086475e-004   2.3250185e-005                0               -1     1.0000000e+000                0                1                0
   5.8243360e-002   2.4090231e-002  -6.7983220e-002  -8.2603767e-002   7.1174599e-002  -4.2733220e+000   5.2611463e+002   6.9766572e-004   1.1714686e-005                0               -1     1.0000000e+000                0                1                0
   5.9591809e-002   1.9912754e-002  -7.6564656e-002  -2.7668640e-001   3.9396066e-001  -4.8539550e+000   5.7305679e+002   5.3373544e-004   1.8661411e-005                0               -1     1.0000000e+000                0                1                0
   5.9475722e-002   1.9529445e-002  -7.4711236e-002   9.8247554e-002   5.2770533e-001  -4.4092557e+000   5.4771131e+002   4.2920915e-004   1.3078034e-005                0               -1     1.0000000e+000                0                1                0
   5.9266929e-002   1.8043005e-002  -7.2065356e-002  -3.4252768e-001   4.8645532e-001  -4.7643753e+000   5.4791156e+002   5.2341657e-004   1.2548471e-005                0               -1     1.0000000e+000                0                1                0
   5.9505478e-002   1.7763518e-002  -7.2150538e-002  -1.8639766e-001   5.5787533e-001  -4.5436416e+000   5.9417088e+002   4.4277000e-004   2.3980146e-005                0               -1     1.0000000e+000                0                1                0
   5.9909315e-002   2.0601030e-002  -7.4109043e-002  -3.4417363e-001   1.0259799e-001  -4.5730976e+000   5.3386505e+002   4.9756939e-004   1.2036001e-005                0               -1     1.0000000e+000                0                1                0
   5.9882970e-002   2.0784896e-002  -7.3791061e-002  -2.5039560e-001   4.5929618e-001  -4.7552951e+000   5.8854597e+002   5.3328663e-004   2.3396188e-005                0               -1     1.0000000e+000                0                1                0
   5.9790731e-002   2.0890288e-002  -7.3284700e-002  -2.0613297e-001   3.9552613e-001  -4.4926367e+000   5.4381213e+002   6.0567024e-004   1.4050071e-005                0               -1     1.0000000e+000                0                1                0
   5.9851506e-002   2.0853956e-002  -7.1928088e-002  -2.3301965e-001   3.0549435e-001  -4.5291440e+000   5.7881417e+002   5.1091011e-004   2.0836021e-005                0               -1     1.0000000e+000                0                1                0
   5.9983345e-002   2.0281666e-002  -7.1779373e-002   1.0295576e-001   5.6179422e-001  -4.6369915e+000   5.4744053e+002   5.2269844e-004   1.3235446e-005                0               -1     1.0000000e+000                0                1                0
   5.9969393e-002   2.0381035e-002  -6.9178293e-002  -2.2526760e-001   4.7341819e-001  -4.2606816e+000   5.4971463e+002   5.6726704e-004   1.4344719e-005                0               -1     1.0000000e+000                0                1                0
   5.9968925e-002   2.0620107e-002  -6.8787667e-002  -3.6812365e-002   5.4167252e-001  -4.2788535e+000   5.6629173e+002   5.3255893e-004   1.7709688e-005                0               -1     1.0000000e+000                0                1                0
   5.9690782e-002   1.7680848e-002  -6.9876734e-002  -7.1046394e-002   3.6559164e-001  -4.5001247e+000   5.7604507e+002   5.6258289e-004   1.9041316e-005                0               -1     1.0000000e+000                0                1                0
   5.9392851e-002   1.7444929e-002  -6.9024120e-002  -1.2406042e-001   1.9944687e-001  -4.0981236e+000   5.5799404e+002   4.2480834e-004   1.4460132e-005                0               -1     1.0000000e+000                0                1                0
   5.9217341e-002   1.8114666e-002  -6.7270739e-002  -2.2106629e-001   2.7687242e-001  -4.2600169e+000   5.4617710e+002   5.4128558e-004   1.1058735e-005                0               -1     1.0000000e+000                0                1                0
   5.9043798e-002   2.2246586e-002  -7.7780339e-002  -3.0239217e-001   3.0282199e-001  -4.8110834e+000   5.3244279e+002   6.1115886e-004   1.2820922e-005                0               -1     1.0000000e+000                0                1                0
   5.8830666e-002   2.3819432e-002  -7.7198903e-002  -1.8508143e-001   3.0663552e-001  -4.7860106e+000   5.4758143e+002   5.3146213e-004   1.5045642e-005                0               -1     1.0000000e+000                0                1                0
   5.9176633e-002   2.0674173e-002  -7.6779330e-002  -1.4325411e-001   2.7298257e-001  -4.6609482e+000   5.4198317e+002   5.7694273e-004   1.4071544e-005                0               -1     1.0000000e+000                0                1                0
   5.9592193e-002   2.0341879e-002  -7.6862775e-002  -1.3315083e-001   2.7704566e-001  -4.8244863e+000   5.7081957e+002   5.0279365e-004   1.8702758e-005                0               -1     1.0000000e+000                0                1                0
   5.8857424e-002   2.3749472e-002  -7.5726046e-002  -1.1596016e-001   1.8252672e-001  -4.8819671e+000   5.6510569e+002   5.7420606e-004   1.8091623e-005                0               -1     1.0000000e+000                0                1                0
   5.9865575e-002   2.0733744e-002  -6.2452935e-002  -1.4593301e-001   2.4796306e-001  -3.7589804e+000   5.3220330e+002   6.5360742e-004   1.1405262e-005                0               -1     1.0000000e+000                0                1                0
   5.9792796e-002   2.1178061e-002  -6.3538776e-002  -1.4942874e-001   4.2130633e-001  -3.9567668e+000   5.5151400e+002   5.4536232e-004   1.4873024e-005                0               -1     1.0000000e+000                0                1                0
   6.0094973e-002   2.0379064e-002  -6.3947613e-002  -1.4326112e-001   4.9274993e-001  -4.0443497e+000   5.9869828e+002   5.9951529e-004   2.7173202e-005                0               -1     1.0000000e+000                0                1                0
   5.9749288e-002   2.1270902e-002  -6.4555670e-002  -2.4393229e-001   1.6739169e-001  -4.1231736e+000   5.4605850e+002   5.6094006e-004   1.4603637e-005                0               -1     1.0000000e+000                0                1                0
   5.9933563e-002   2.0557776e-002  -6.5999557e-002  -6.7170225e-002   1.7937129e-001  -4.1677624e+000   5.4886313e+002   6.3893315e-004   1.4453745e-005                0               -1     1.0000000e+000                0                1                0
   5.9879805e-002   1.8204581e-002  -7.7807189e-002  -1.2511244e-001   3.3420975e-001  -4.8368473e+000   5.4004190e+002   5.4356961e-004   1.0673228e-005                0               -1     1.0000000e+000                0                1                0
   6.0363233e-002   1.8221874e-002  -7.6982649e-002  -1.3764721e-001   4.2287570e-001  -5.1429740e+000   5.6682809e+002   5.5177363e-004   1.6791099e-005                0               -1     1.0000000e+000                0                1                0
   5.9913675e-002   1.7765714e-002  -7.6473191e-002   1.9232572e-001   3.7846548e-001  -4.7334206e+000   5.3797344e+002   7.4414673e-004   9.8821090e-006                0               -1     1.0000000e+000                0                1                0
   6.0433941e-002   1.9294428e-002  -7.6504913e-002  -1.8959367e-001   1.7971080e-001  -4.6934763e+000   5.6253434e+002   5.5451391e-004   1.6195453e-005                0               -1     1.0000000e+000                0                1                0
   6.0565823e-002   1.8584992e-002  -7.6419143e-002  -2.7346093e-002   2.6806131e-001  -4.8767211e+000   5.8469870e+002   4.7758516e-004   2.1573261e-005                0               -1     1.0000000e+000                0                1                0
   6.0302620e-002   1.7957067e-002  -7.6357522e-002  -1.5357899e-001   3.3354180e-001  -4.7654685e+000   5.5197154e+002   6.0589761e-004   1.3754504e-005                0               -1     1.0000000e+000                0                1                0
   6.0935740e-002   1.6770566e-002  -7.6009532e-002  -2.3123817e-001   3.1024392e-001  -4.9343230e+000   5.4096585e+002   6.8491731e-004   1.0429177e-005                0               -1     1.0000000e+000                0                1                0
   6.0066535e-002   1.9487728e-002  -7.6112023e-002  -2.4666488e-001   5.3627852e-001  -4.8459973e+000   5.6485573e+002   4.7983584e-004   1.6227685e-005                0               -1     1.0000000e+000                0                1                0
   6.0753738e-002   1.7473417e-002  -7.5833877e-002  -6.8444437e-002   3.5841752e-001  -4.7833370e+000   5.5388081e+002   6.5725531e-004   1.3914511e-005                0               -1     1.0000000e+000                0                1                0
   6.0926171e-002   1.6770431e-002  -7.4431002e-002  -1.7448199e-001   4.9152480e-001  -4.6020853e+000   5.6378131e+002   4.8103012e-004   1.5341395e-005                0               -1     1.0000000e+000                0                1                0
   6.0445044e-002   1.6759693e-002  -7.4034579e-002  -3.0018975e-001   2.5481459e-001  -4.6112371e+000   5.4812847e+002   6.0712268e-004   1.2475215e-005                0               -1     1.0000000e+000                0                1                0
   6.0421883e-002   1.8765349e-002  -7.3872989e-002  -7.8955149e-002   1.4878748e-001  -4.6144167e+000   5.4965732e+002   6.0929706e-004   1.2955010e-005                0               -1     1.0000000e+000                0                1                0
   6.0164722e-002   1.9462531e-002  -7.3087306e-002  -4.6259520e-001   2.6942596e-001  -4.5622947e+000   5.6508403e+002   5.5293309e-004   1.6150072e-005                0               -1     1.0000000e+000                0                1                0
   6.0225363e-002   1.9988289e-002  -7.1517876e-002  -9.2196979e-002   1.1037278e-001  -4.4930232e+000   5.6494460e+002   6.1473835e-004   1.6312911e-005                0               -1     1.0000000e+000                0                1                0
   6.0624693e-002   1.7921434e-002  -7.1477586e-002  -4.3557988e-002   2.6296569e-001  -4.1776124e+000   5.4480045e+002   6.9053394e-004   1.1881132e-005                0               -1     1.0000000e+000                0                1                0
   6.0336421e-002   1.9616276e-002  -7.1310880e-002  -1.4401465e-001   3.8991967e-001  -4.6547010e+000   6.0044406e+002   5.9439376e-004   2.7156038e-005                0               -1     1.0000000e+000                0                1                0
   6.0175473e-002   1.9460616e-002  -7.0909172e-002   8.8031217e-002   2.9955959e-001  -4.2413637e+000   5.4374752e+002   5.6198062e-004   1.1612317e-005                0               -1     1.0000000e+000                0                1                0
   6.0998148e-002   1.6496266e-002  -7.0842826e-002  -1.5184760e-001   3.8771321e-001  -4.4885024e+000   5.8014226e+002   4.5208144e-004   1.9183429e-005                0               -1     1.0000000e+000                0                1                0
   6.0264490e-002   1.8967452e-002  -7.0314518e-002  -2.2304455e-001   2.9614225e-001  -4.3976404e+000   5.9061962e+002   4.3576157e-004   2.3175355e-005                0               -1     1.0000000e+000                0                1                0
   5.9030689e-002   2.0925139e-002  -7.4168714e-002  -4.0770321e-001   3.0764160e-001  -4.6477602e+000   5.2378971e+002   5.7961800e-004   1.0809100e-005                0               -1     1.0000000e+000                0                1                0
   5.8980776e-002   2.1724662e-002  -7.3262245e-002  -3.9988733e-001   1.6019132e-001  -4.2790912e+000   5.1775020e+002   7.0673602e-004   9.4621960e-006                0               -1     1.0000000e+000                0                1                0
   5.8513549e-002   2.2916210e-002  -7.3103790e-002   3.2593945e-002   1.4613110e-001  -4.5828520e+000   5.2517957e+002   4.2987033e-004   1.1476319e-005                0               -1     1.0000000e+000                0                1                0
   5.9732085e-002   2.1250645e-002  -7.2784502e-002  -2.8510717e-003   1.9271987e-001  -4.7232985e+000   5.5039365e+002   6.8551108e-004   1.5507510e-005                0               -1     1.0000000e+000                0                1                0
   5.9556303e-002   2.1011021e-002  -7.2090976e-002  -9.2116237e-002  -2.9473562e-002  -4.6369187e+000   5.4726528e+002   5.6696398e-004   1.4963551e-005                0               -1     1.0000000e+000                0                1                0
   5.9121118e-002   2.2891040e-002  -7.1889001e-002  -4.9905047e-002  -1.9934579e-002  -4.4024014e+000   5.2108375e+002   7.1191825e-004   1.0401210e-005                0               -1     1.0000000e+000                0                1                0
   5.9453530e-002   2.2160812e-002  -7.2019343e-002  -1.3150003e-001   5.1594544e-002  -4.4006083e+000   5.5722884e+002   5.2036459e-004   1.6624103e-005                0               -1     1.0000000e+000                0                1                0
   5.8300355e-002   2.3094067e-002  -7.1481728e-002  -2.9433958e-001   2.5222551e-001  -4.2334215e+000   5.5459459e+002   6.2437110e-004   1.6807650e-005                0               -1     1.0000000e+000                0                1                0
   5.9116523e-002   2.2347068e-002  -7.0875430e-002  -2.7878884e-001   4.3789048e-001  -4.5512900e+000   5.8997236e+002   4.8181772e-004   2.3198272e-005                0               -1     1.0000000e+000                0                1                0
   5.9175651e-002   2.2843098e-002  -7.0700533e-002  -3.1077687e-002   2.0109911e-001  -4.2360235e+000   5.6983896e+002   5.3795717e-004   1.9205839e-005                0               -1     1.0000000e+000                0                1                0
   5.9651750e-002   2.1064524e-002  -7.0486438e-002  -2.1738403e-001   5.0938539e-001  -4.1993953e+000   5.2668750e+002   6.0790805e-004   1.1349064e-005                0               -1     1.0000000e+000                0                1                0
   5.9428269e-002   2.0501550e-002  -6.2423060e-002  -4.2379464e-001   7.8356478e-002  -3.5692428e+000   5.3565061e+002   4.5776269e-004   1.1910529e-005                0               -1     1.0000000e+000                0                1                0
   5.9352529e-002   2.2454858e-002  -6.2566216e-002  -2.6337707e-002   2.7200070e-001  -3.7664555e+000   5.5524658e+002   6.2127542e-004   1.5786571e-005                0               -1     1.0000000e+000                0                1                0
   5.8934113e-002   2.2553626e-002  -6.3786348e-002  -2.2927409e-001   2.1509911e-001  -3.8258860e+000   5.6414131e+002   5.2603533e-004   1.7638554e-005                0               -1     1.0000000e+000                0                1                0
   5.9246525e-002   2.1604359e-002  -6.4589167e-002  -5.0972076e-002   1.3065080e-001  -4.1101380e+000   5.2971326e+002   6.5033458e-004   1.1830390e-005                0               -1     1.0000000e+000                0                1                0
   5.9386575e-002   2.2197608e-002  -6.4440364e-002  -1.3360477e-001   9.2381788e-002  -3.7823063e+000   5.3319696e+002   6.6340697e-004   1.2760218e-005                0               -1     1.0000000e+000                0                1                0
   5.9498812e-002   2.0640404e-002  -6.5068387e-002  -2.5268468e-001  -1.1912375e-001  -4.0232991e+000   5.3190581e+002   5.1453588e-004   1.2375597e-005                0               -1     1.0000000e+000                0                1                0
   5.9092099e-002   2.2238707e-002  -6.5745922e-002  -2.3748840e-001   2.9456907e-001  -3.8869579e+000   5.3952775e+002   5.5237179e-004   1.3879749e-005                0               -1     1.0000000e+000                0                1                0
   5.9590007e-002   2.0005495e-002  -6.4355642e-002  -1.9195663e-001   2.4928626e-001  -3.9436498e+000   5.5018365e+002   4.0887009e-004   1.1647754e-005                0               -1     1.0000000e+000                0                1                0
   6.1003354e-002   1.6531573e-002  -7.0153706e-002  -1.8973875e-001   4.5687591e-001  -4.4447279e+000   6.0601146e+002   4.3311493e-004   3.1822725e-005                0               -1     1.0000000e+000                0                1                0
   6.0130747e-002   1.9900715e-002  -6.9940931e-002  -1.4042798e-001   6.7425661e-002  -4.4690935e+000   5.5438836e+002   4.2422185e-004   1.3932515e-005                0               -1     1.0000000e+000                0                1                0
   6.0608488e-002   1.8685048e-002  -6.9452872e-002  -4.6367879e-002   4.4673445e-001  -4.4540642e+000   5.6253375e+002   6.6925892e-004   1.5484749e-005                0               -1     1.0000000e+000                0                1                0
   6.0303128e-002   1.9645176e-002  -6.9324834e-002  -1.2712080e-001   4.1154769e-001  -4.2518582e+000   5.7934304e+002   6.1438666e-004   1.9794693e-005                0               -1     1.0000000e+000                0                1                0
   6.0185325e-002   1.8393905e-002  -6.8614844e-002  -2.8474792e-001   5.6000975e-001  -4.3371698e+000   5.4884170e+002   5.3250959e-004   1.2429294e-005                0               -1     1.0000000e+000                0                1                0
   6.0816651e-002   1.8233495e-002  -6.7503612e-002  -2.8424125e-002   2.3612548e-001  -4.1276066e+000   5.5483834e+002   6.5572773e-004   1.3708153e-005                0               -1     1.0000000e+000                0                1                0
   6.0595806e-002   1.8951436e-002  -6.7697173e-002  -9.4597023e-002   2.6721371e-001  -4.4500795e+000   5.7611984e+002   5.0402665e-004   1.8308382e-005                0               -1     1.0000000e+000                0                1                0
   6.1171878e-002   1.6628373e-002  -6.7500523e-002  -1.2364531e-001   3.6350725e-001  -4.3252626e+000   5.9001032e+002   5.3490687e-004   2.3220135e-005                0               -1     1.0000000e+000                0                1                0
   6.0300175e-002   1.7958543e-002  -6.7537762e-002  -4.4925145e-002   1.4824223e-001  -4.0406384e+000   5.4193491e+002   6.1022167e-004   9.7881600e-006                0               -1     1.0000000e+000                0                1                0
   6.0460984e-002   1.9303958e-002  -6.7329029e-002  -1.5918963e-001   4.8566254e-001  -4.1649359e+000   5.5838776e+002   5.3365639e-004   1.4343016e-005                0               -1     1.0000000e+000                0                1                0
   6.0658202e-002   1.6959374e-002  -6.7277413e-002  -6.0115645e-002   2.1915616e-001  -4.2076707e+000   5.7659105e+002   4.4395601e-004   1.8551538e-005                0               -1     1.0000000e+000                0                1                0
   6.0722595e-002   1.7575060e-002  -6.7178906e-002  -1.6477802e-001   5.0217849e-001  -4.2444561e+000   6.0715615e+002   5.8817724e-004   3.4853045e-005                0               -1     1.0000000e+000                0                1                0
   6.0623462e-002   1.8563871e-002  -6.6684954e-002  -1.9093078e-001   1.7277716e-001  -4.2845212e+000   5.6735472e+002   4.1340087e-004   1.6291626e-005                0               -1     1.0000000e+000                0                1                0
   6.0143828e-002   1.9596699e-002  -6.6779448e-002  -1.8461870e-001   4.5721475e-001  -4.2645516e+000   6.0152089e+002   5.3606785e-004   2.7845382e-005                0               -1     1.0000000e+000                0                1                0
   6.0295977e-002   1.9628078e-002  -6.6750652e-002  -2.4652119e-001   3.8900098e-001  -3.9830586e+000   5.6845075e+002   4.3565528e-004   1.6281766e-005                0               -1     1.0000000e+000                0                1                0
   6.1228498e-002   1.6643596e-002  -6.6772960e-002  -7.2337909e-003   1.8550991e-001  -4.1191378e+000   5.5316751e+002   4.3089081e-004   1.2317634e-005                0               -1     1.0000000e+000                0                1                0
   5.9232057e-002   2.0834511e-002  -6.9741645e-002  -3.5044207e-001   1.3939093e-001  -4.3128205e+000   5.6617139e+002   6.2551635e-004   1.8688321e-005                0               -1     1.0000000e+000                0                1                0
   5.8355743e-002   2.2482026e-002  -6.8285385e-002  -4.6383149e-001   1.5040468e-001  -4.0708789e+000   5.2681505e+002   6.3131993e-004   1.1912751e-005                0               -1     1.0000000e+000                0                1                0
   5.9299372e-002   2.2642307e-002  -6.7139557e-002  -1.8341784e-001   5.9418372e-001  -4.3188018e+000   6.1081571e+002   4.7805290e-004   3.5430158e-005                0               -1     1.0000000e+000                0                1                0
   6.0929809e-002   1.6605974e-002  -6.2769587e-002  -1.9732980e-001   6.6355302e-001  -4.0144377e+000   6.1576674e+002   5.0361472e-004   3.7196908e-005                0               -1     1.0000000e+000                0                1                0
   6.0480532e-002   1.9310193e-002  -6.3046926e-002  -2.0149148e-001   4.4778233e-001  -3.8675230e+000   5.8567481e+002   4.6923198e-004   2.0543077e-005                0               -1     1.0000000e+000                0                1                0
   6.0376407e-002   1.9445113e-002  -6.5020584e-002  -1.3466367e-001   2.5681106e-001  -4.0409008e+000   5.5068732e+002   4.3871614e-004   1.2075471e-005                0               -1     1.0000000e+000                0                1                0
   6.0720114e-002   1.7575253e-002  -6.5618750e-002  -8.4460003e-002   3.2588550e-001  -4.0343682e+000   5.4698831e+002   4.4523656e-004   1.1350875e-005                0               -1     1.0000000e+000                0                1                0
   6.0440469e-002   1.9399077e-002  -6.5593366e-002  -2.4934402e-001   3.6985479e-001  -3.9112204e+000   5.6266893e+002   5.3216871e-004   1.5286986e-005                0               -1     1.0000000e+000                0                1                0
   6.0124161e-002   1.9921594e-002  -6.6011356e-002  -1.9722489e-001   2.7029719e-001  -4.0421747e+000   5.4801217e+002   5.6925208e-004   1.1693124e-005                0               -1     1.0000000e+000                0                1                0
   6.3027081e-002   5.7947725e-003  -7.0329787e-002  -5.1119709e-002   5.2564490e-002  -4.4883095e+000   6.1140700e+002   4.4442448e-004   2.9062155e-005                0               -1     1.0000000e+000                0                1                0
   6.3401880e-002   1.8170550e-003  -6.9708820e-002   1.1053933e-001   1.7068223e-001  -4.4803209e+000   6.0201626e+002   2.6966289e-002   2.0194338e-005                0               -1     1.0000000e+000                0                0                0
   6.2599684e-002   6.7247758e-003  -6.6767054e-002  -2.3762712e-001   2.5853540e-001  -4.2161457e+000   6.0049476e+002   5.6051364e-004   2.0404954e-005                0               -1     1.0000000e+000                0                1                0
   6.2923240e-002   7.1470886e-003  -6.6339010e-002  -1.8767627e-001   3.8568402e-001  -4.0796805e+000   5.9540143e+002   4.6972011e-004   1.5468213e-005                0               -1     1.0000000e+000                0                1                0
   6.2350290e-002   9.2623538e-003  -7.5711225e-002  -1.5289813e-001   3.2143666e-001  -4.7864282e+000   5.8686209e+002   5.6021696e-004   1.7797424e-005                0               -1     1.0000000e+000                0                1                0
   6.2302705e-002   1.2173722e-002  -7.7726517e-002  -9.3380432e-002   2.5007726e-001  -4.8903302e+000   5.6574301e+002   6.2327151e-004   1.1001667e-005                0               -1     1.0000000e+000                0                1                0
   6.1954625e-002   1.3826714e-002  -7.5595397e-002  -1.5256288e-001   4.1652070e-001  -4.6176683e+000   5.6708223e+002   4.5811392e-004   1.4614806e-005                0               -1     1.0000000e+000                0                1                0
   6.1305681e-002   1.4082974e-002  -7.4768182e-002  -4.8607881e-003   5.4380538e-001  -4.6217017e+000   5.5820985e+002   6.7030264e-004   1.2334932e-005                0               -1     1.0000000e+000                0                1                0
   6.1452857e-002   1.3955334e-002  -7.4281131e-002  -1.3211111e-001   3.7897543e-001  -4.5520918e+000   5.7768132e+002   5.6240484e-004   1.7829799e-005                0               -1     1.0000000e+000                0                1                0
   6.2924059e-002   7.8918389e-003  -6.4267370e-002  -8.8483210e-002   7.9965578e-002  -3.8724198e+000   5.9380543e+002   5.0859104e-004   1.4783067e-005                0               -1     1.0000000e+000                0                1                0
   6.2998932e-002   6.7649561e-003  -6.5147294e-002   4.6723321e-002   1.5237479e-001  -4.1590455e+000   5.9898783e+002   4.7074808e-004   1.9082235e-005                0               -1     1.0000000e+000                0                1                0
   6.1875958e-002   1.1165958e-002  -7.1212426e-002  -2.2710939e-001   2.9453824e-001  -4.4510856e+000   5.8822557e+002   4.4367998e-004   1.8612154e-005                0               -1     1.0000000e+000                0                1                0
   6.1272769e-002   1.4594158e-002  -7.2743273e-002  -2.0222714e-001   4.4554273e-001  -4.3669219e+000   5.5648126e+002   6.8851411e-004   1.0938560e-005                0               -1     1.0000000e+000                0                1                0
   6.1082355e-002   1.2986006e-002  -7.2471502e-002  -9.5591067e-002   3.0857570e-001  -4.5726479e+000   5.6814102e+002   4.3671265e-004   1.4747282e-005                0               -1     1.0000000e+000                0                1                0
   6.2117254e-002   1.2514021e-002  -7.2839942e-002  -1.8191359e-001   4.8233913e-001  -4.6121186e+000   5.9062043e+002   6.3086725e-004   2.1326832e-005                0               -1     1.0000000e+000                0                1                0
   6.2258473e-002   1.2147098e-002  -7.1909425e-002  -1.8931305e-003   4.8626693e-001  -4.5806828e+000   5.7507001e+002   6.1463802e-004   1.3013154e-005                0               -1     1.0000000e+000                0                1                0
   6.0936451e-002   1.3366253e-002  -7.1201460e-002  -2.6600946e-001   4.7881360e-001  -4.4672610e+000   5.8129287e+002   5.1095238e-004   1.9089309e-005                0               -1     1.0000000e+000                0                1                0
   6.1390337e-002   1.4015922e-002  -7.0449690e-002  -1.5895463e-001   4.1058565e-001  -4.2865888e+000   5.6881842e+002   5.6974665e-004   1.5280756e-005                0               -1     1.0000000e+000                0                1                0
   6.2366883e-002   1.1565427e-002  -6.3207368e-002  -9.1763562e-002   2.9268492e-001  -4.0257127e+000   6.1034699e+002   5.2448741e-004   3.4359339e-005                0               -1     1.0000000e+000                0                1                0
   6.2594693e-002   1.0511055e-002  -6.4030662e-002  -1.4111357e-001   4.9098137e-001  -3.9806266e+000   5.9194437e+002   5.3615311e-004   2.0918563e-005                0               -1     1.0000000e+000                0                1                0
   6.2733599e-002   9.5158489e-003  -6.5296630e-002  -2.5935803e-001   5.6426449e-001  -3.8904202e+000   5.7594911e+002   5.7611550e-004   1.1524782e-005                0               -1     1.0000000e+000                0                1                0
   6.2307620e-002   1.0777406e-002  -6.5812752e-002   2.8146119e-002   2.7841899e-001  -3.8293432e+000   5.7534688e+002   5.7510888e-004   1.0774368e-005                0               -1     1.0000000e+000                0                1                0
   6.1423999e-002   1.4539866e-002  -6.9997973e-002  -3.1078114e-001   3.6476506e-001  -4.5648553e+000   5.7796223e+002   6.2343141e-004   1.7498210e-005                0               -1     1.0000000e+000                0                1                0
   6.2065816e-002   1.2352477e-002  -6.6772176e-002  -1.0886816e-001   2.4309340e-001  -4.1654294e+000   5.6713858e+002   6.3543518e-004   1.3491139e-005                0               -1     1.0000000e+000                0                1                0
   6.1851309e-002   1.3503117e-002  -6.2737357e-002  -1.2768501e-001   5.1371976e-001  -3.9621876e+000   5.9790517e+002   4.3710793e-004   2.5296949e-005                0               -1     1.0000000e+000                0                1                0
   6.1377455e-002   1.4835094e-002  -6.5123917e-002  -1.0801389e-001   5.0325331e-001  -4.0393558e+000   5.9408695e+002   5.0298197e-004   2.4327928e-005                0               -1     1.0000000e+000                0                1                0
   6.2145723e-002   1.2741360e-002  -6.5379905e-002  -1.8478120e-001   3.7442430e-001  -4.2108323e+000   5.9120813e+002   4.8693291e-004   2.1313519e-005                0               -1     1.0000000e+000                0                1                0
   6.1387821e-002   1.5431564e-002  -6.5856236e-002  -1.1568674e-001   3.8437458e-001  -3.9262374e+000   5.6794232e+002   4.9829960e-004   1.5406820e-005                0               -1     1.0000000e+000                0                1                0
   6.1456889e-002   1.3160528e-002  -6.6180731e-002  -2.3376904e-001   5.4560909e-001  -4.0601658e+000   5.7597260e+002   6.0549096e-004   1.6552971e-005                0               -1     1.0000000e+000                0                1                0
   5.9823049e-002  -1.0976723e-003  -1.1632111e-001  -1.5366003e-001  -1.3941774e-001  -5.8915056e+000   4.5934922e+002   4.0535213e-002   1.1977721e-005                0               -1     1.0000000e+000                0                0                0
   6.2538501e-002   1.0784292e-002  -7.9298382e-002   2.1717691e-001   2.0619398e-001  -4.9637540e+000   5.8202436e+002   6.0894282e-004   1.6200153e-005                0               -1     1.0000000e+000                0                1                0
   6.0047579e-002   1.5505683e-002  -7.9720217e-002  -1.8453270e-002   6.6783858e-001  -4.9251117e+000   5.7121741e+002   5.7273634e-004   1.6020531e-005                0               -1     1.0000000e+000                0                1                0
   6.1504418e-002   1.3157630e-002  -8.8088862e-002  -2.3195573e-001   2.3729973e-001  -5.0732438e+000   5.4501241e+002   5.2321734e-004   1.2960286e-005                0               -1     1.0000000e+000                0                1                0
   6.0769392e-002   1.4415980e-002  -8.7219013e-002  -2.4999242e-001   3.7078423e-001  -5.5432910e+000   5.7604657e+002   5.4212278e-004   1.9241620e-005                0               -1     1.0000000e+000                0                1                0
   6.1120278e-002   1.2088955e-002  -1.0200172e-001  -2.7740655e-001   2.5292127e-001  -5.7967225e+000   5.2654677e+002   2.4895844e-002   1.5885575e-005                0               -1     1.0000000e+000                0                0                0
   6.1771932e-002   1.3922755e-002  -8.6072340e-002  -3.5152931e-001   4.9720647e-001  -5.4545735e+000   5.4686698e+002   4.3046072e-004   1.1618335e-005                0               -1     1.0000000e+000                0                1                0
   5.9921130e-002   2.0101339e-002  -7.9056494e-002  -2.2863162e-001   1.5139600e-001  -4.6785786e+000   5.2796686e+002   7.2463683e-004   9.2081061e-006                0               -1     1.0000000e+000                0                1                0
   5.9442417e-002   1.9414242e-002  -9.9434636e-002  -2.5003680e-001   5.6344781e-001  -6.1556348e+000   5.9147884e+002   2.7121073e-002   3.5440459e-005                0               -1     1.0000000e+000                0                0                0
   5.9587688e-002   1.8868891e-002  -8.7058968e-002  -2.2079878e-001   4.1797723e-001  -5.0966122e+000   5.2955263e+002   6.1999499e-004   1.0697051e-005                0               -1     1.0000000e+000                0                1                0
   5.8753440e-002   2.3234157e-002  -8.3531438e-002  -2.6594753e-001  -7.5676067e-002  -5.1331272e+000   5.3607524e+002   4.5841648e-004   1.3992291e-005                0               -1     1.0000000e+000                0                1                0
   5.9512679e-002   2.0860156e-002  -8.2960375e-002  -3.0640066e-001   7.6345077e-002  -5.1259638e+000   5.5124964e+002   5.5319240e-004   1.5599851e-005                0               -1     1.0000000e+000                0                1                0
   5.8672839e-002   2.0905037e-002  -8.2413946e-002  -1.2854586e-001   1.6671755e-001  -4.9165741e+000   5.2118489e+002   5.5596830e-004   1.0353700e-005                0               -1     1.0000000e+000                0                1                0
   6.0239143e-002   1.8371378e-002  -8.7378357e-002   1.2073978e-002   1.6231960e-001  -5.2404439e+000   5.2394105e+002   6.4873448e-004   9.6089085e-006                0               -1     1.0000000e+000                0                1                0
   6.0327138e-002   1.8527031e-002  -8.7144136e-002  -7.1669098e-002   4.0798024e-001  -5.4737355e+000   5.7896514e+002   5.8531967e-004   2.0732602e-005                0               -1     1.0000000e+000                0                1                0
   6.0999715e-002   1.7148281e-002  -8.6224789e-002  -1.3559414e-001   2.3216658e-001  -5.4031603e+000   5.3726224e+002   4.4853274e-004   1.2066253e-005                0               -1     1.0000000e+000                0                1                0
   5.9697705e-002   1.9591953e-002  -8.5214083e-002  -1.9378400e-001   3.6769751e-001  -5.4250076e+000   5.5080820e+002   5.4041095e-004   1.4384453e-005                0               -1     1.0000000e+000                0                1                0
   5.9533575e-002   1.9327893e-002  -8.2859152e-002  -9.2590804e-002   1.7147268e-001  -5.2756697e+000   5.5611996e+002   4.5111250e-004   1.5239449e-005                0               -1     1.0000000e+000                0                1                0
   6.0303383e-002   1.7791721e-002  -8.4941417e-002  -4.3304432e-002   2.5714193e-001  -4.8707526e+000   5.2942433e+002   7.1656381e-004   9.4196112e-006                0               -1     1.0000000e+000                0                1                0
   6.0204507e-002   1.8712668e-002  -8.5193848e-002  -6.0744535e-002   2.6464941e-001  -5.1787040e+000   5.3905498e+002   5.0922646e-004   1.2153908e-005                0               -1     1.0000000e+000                0                1                0
   5.9798747e-002   1.8979123e-002  -8.3538540e-002  -9.0841994e-002   3.4067111e-001  -5.4830260e+000   5.8669062e+002   5.0728366e-004   2.1888213e-005                0               -1     1.0000000e+000                0                1                0
   6.0476298e-002   1.8251787e-002  -8.3294988e-002  -1.6962413e-001   1.7848959e-001  -4.9302802e+000   5.4679051e+002   6.2643191e-004   1.3181388e-005                0               -1     1.0000000e+000                0                1                0
   6.0184749e-002   1.6877277e-002  -8.3139434e-002  -2.4435098e-001   3.7756375e-001  -5.2212250e+000   5.7397714e+002   5.9134134e-004   1.8803592e-005                0               -1     1.0000000e+000                0                1                0
   5.9120611e-002   2.1730019e-002  -7.8815133e-002  -1.5907879e-001   3.7039672e-001  -4.8691248e+000   5.2366933e+002   4.4007445e-004   1.1544619e-005                0               -1     1.0000000e+000                0                1                0
   5.9369073e-002   2.0561545e-002  -7.9615145e-002  -1.4098527e-002   3.1566506e-001  -4.9310877e+000   5.2953186e+002   4.6393096e-004   1.1940035e-005                0               -1     1.0000000e+000                0                1                0
   5.9603689e-002   2.0128208e-002  -7.9527932e-002  -2.5709216e-001   4.2822243e-001  -4.9515177e+000   5.3494387e+002   6.7634121e-004   1.0403303e-005                0               -1     1.0000000e+000                0                1                0
   5.9317618e-002   2.1579135e-002  -8.0492730e-002  -1.9071550e-001   5.0159990e-001  -5.3358797e+000   5.6950010e+002   6.0199756e-004   1.8392851e-005                0               -1     1.0000000e+000                0                1                0
   5.8921709e-002   2.3113507e-002  -8.0568893e-002   9.9953605e-002   2.5008375e-001  -4.8964148e+000   5.2248146e+002   5.6403491e-004   1.1386700e-005                0               -1     1.0000000e+000                0                1                0
   5.9719886e-002   1.9387837e-002  -7.9587945e-002  -3.5095302e-001  -1.1005785e-001  -5.2288524e+000   5.3876409e+002   5.4152193e-004   1.0882623e-005                0               -1     1.0000000e+000                0                1                0
   6.0697233e-002   1.8559965e-002  -7.9223422e-002  -1.4215039e-001   4.8043218e-001  -5.1382778e+000   5.9722047e+002   5.7168222e-004   2.5013146e-005                0               -1     1.0000000e+000                0                1                0
   6.0349259e-002   1.9373198e-002  -8.0320604e-002  -4.0800316e-001   2.4289187e-001  -5.0050419e+000   5.6617616e+002   5.4317772e-004   1.6644646e-005                0               -1     1.0000000e+000                0                1                0
   6.0055882e-002   1.9669269e-002  -8.0586163e-002  -1.4999930e-001   4.4621832e-001  -4.8697186e+000   5.5355685e+002   6.4582519e-004   1.4418504e-005                0               -1     1.0000000e+000                0                1                0
   6.0790937e-002   1.6421763e-002  -8.0875906e-002  -1.1303320e-001   3.8512964e-001  -5.1112088e+000   5.9813894e+002   5.4654972e-004   2.7180461e-005                0               -1     1.0000000e+000                0                1                0
   5.8641941e-002  -2.4220348e-002  -9.9543977e-003   3.4488173e-001   8.4653622e-001  -4.7729722e-001   6.1537478e+002   1.0811912e-004   4.3366183e-005                0               -1     1.0000000e+000                0                1                0
   5.8083780e-002  -1.9839001e-002  -3.0395590e-002  -2.1070634e-001   3.6456410e-002  -1.8411844e+000   6.0442382e+002   5.5616718e-004   2.7269607e-005                0               -1     1.0000000e+000                0                1                0
   6.0093687e-002  -1.9744105e-002  -4.5964166e-002   7.0830473e-002   3.7077621e-001  -2.8252388e+000   5.8889792e+002   5.1368481e-004   2.3388837e-005                0               -1     1.0000000e+000                0                1                0
   5.9818170e-002  -2.0277303e-002  -3.6943273e-002   6.7401576e-002   4.4756084e-001  -2.1588796e+000   5.8530226e+002   6.1542863e-004   2.2871607e-005                0               -1     1.0000000e+000                0                1                0
   5.9127161e-002  -2.3134527e-002  -3.5683381e-003   2.7420826e-001   6.7436914e-001  -2.8679909e-001   6.0070562e+002   2.3079243e-002   5.7092051e-005                0               -1     1.0000000e+000                0                0                0
   5.9224239e-002  -2.1793812e-002  -4.6114429e-002  -1.1806963e-001   2.2945847e-001  -2.9778163e+000   5.4353428e+002   6.1188356e-004   1.4199584e-005                0               -1     1.0000000e+000                0                1                0
   5.9574278e-002  -2.0212602e-002  -4.5560523e-002   8.0415937e-003   3.5720285e-001  -2.8660506e+000   5.7942042e+002   5.4285185e-004   2.1567113e-005                0               -1     1.0000000e+000                0                1                0
   5.9386245e-002  -2.2080459e-002  -4.5072079e-002   1.5756588e-001   1.7773856e-001  -2.6761678e+000   5.6206667e+002   5.7384688e-004   1.7064464e-005                0               -1     1.0000000e+000                0                1                0
   5.9199072e-002  -2.2520952e-002  -4.4842321e-002  -2.7401486e-002   8.2680098e-002  -2.8417641e+000   5.6737257e+002   4.7191990e-004   1.7595141e-005                0               -1     1.0000000e+000                0                1                0
   5.8401052e-002  -2.3718472e-002  -4.4296993e-002   4.9809341e-002   2.3529208e-001  -2.7969386e+000   5.4994086e+002   6.3227874e-004   1.4762076e-005                0               -1     1.0000000e+000                0                1                0
   5.8755502e-002  -2.3737247e-002  -4.4000044e-002   9.5553454e-002   1.5638390e-001  -2.6654488e+000   5.3194167e+002   4.5558470e-004   1.1562759e-005                0               -1     1.0000000e+000                0                1                0
   5.9248618e-002  -2.0878849e-002  -4.3021444e-002  -9.5912874e-002  -2.9247966e-002  -2.6403743e+000   5.4627831e+002   5.7293933e-004   1.3861993e-005                0               -1     1.0000000e+000                0                1                0
   5.8147244e-002  -2.3561925e-002  -4.2839831e-002   6.4527721e-002   2.6407472e-002  -2.6100993e+000   5.3689683e+002   5.8508920e-004   1.2641324e-005                0               -1     1.0000000e+000                0                1                0
   5.8496555e-002  -2.3581256e-002  -4.2906722e-002   1.4590063e-001   3.5533433e-001  -2.8618208e+000   5.3385377e+002   6.4001854e-004   1.1737680e-005                0               -1     1.0000000e+000                0                1                0
   5.8688277e-002  -2.1892131e-002  -4.2713778e-002  -1.7579504e-001   3.2456902e-001  -2.5239766e+000   5.4810518e+002   6.2272196e-004   1.4637661e-005                0               -1     1.0000000e+000                0                1                0
   5.8457438e-002  -2.3900597e-002  -4.2638344e-002  -1.1328810e-001  -9.2660165e-002  -2.5677594e+000   5.8461649e+002   5.3784553e-004   2.2081140e-005                0               -1     1.0000000e+000                0                1                0
   5.9469302e-002  -2.0820640e-002  -4.2660554e-002   6.9672843e-002   4.7387517e-001  -2.4511041e+000   5.7051737e+002   5.7704149e-004   1.8935915e-005                0               -1     1.0000000e+000                0                1                0
   5.9170229e-002  -2.2016482e-002  -4.2511710e-002   3.3078080e-002   3.5789642e-001  -2.4351931e+000   5.5120150e+002   4.4893787e-004   1.4884049e-005                0               -1     1.0000000e+000                0                1                0
   5.7757079e-002  -2.2448318e-002  -3.7912794e-002  -1.0897530e-001  -6.6737340e-002  -2.3763077e+000   5.5803562e+002   4.5091645e-004   1.5597748e-005                0               -1     1.0000000e+000                0                1                0
   5.9413607e-002  -2.1184869e-002  -3.7719993e-002  -5.8991881e-002   2.9565820e-001  -2.2902134e+000   5.6953931e+002   6.4291336e-004   1.7756187e-005                0               -1     1.0000000e+000                0                1                0
   5.8577689e-002  -2.0810776e-002  -3.6487423e-002  -1.5807153e-001   3.3615498e-001  -2.2721497e+000   5.7261994e+002   5.5300357e-004   2.0175980e-005                0               -1     1.0000000e+000                0                1                0
   5.8851642e-002  -2.2169750e-002  -3.6115948e-002  -7.9746345e-002   2.1984559e-001  -2.3006124e+000   5.5680337e+002   5.1055843e-004   1.6073384e-005                0               -1     1.0000000e+000                0                1                0
   5.9286165e-002  -2.0567131e-002  -3.5691845e-002  -1.2158443e-002   2.9070214e-001  -2.1117123e+000   5.8345912e+002   5.7188945e-004   2.2646944e-005                0               -1     1.0000000e+000                0                1                0
   5.8708317e-002  -2.2435483e-002  -4.1148190e-002  -4.4048599e-002   5.0758826e-002  -2.4659879e+000   5.4415365e+002   5.2378906e-004   1.3251746e-005                0               -1     1.0000000e+000                0                1                0
   5.8816317e-002  -2.1137197e-002  -4.0962332e-002  -5.9793785e-002   3.7566567e-001  -2.4891744e+000   5.6916227e+002   6.2253324e-004   1.8715958e-005                0               -1     1.0000000e+000                0                1                0
   5.7932099e-002  -2.2311831e-002  -3.4144587e-002  -1.5405674e-001   1.2035233e-001  -1.9956539e+000   5.5108068e+002   5.6461135e-004   1.4497315e-005                0               -1     1.0000000e+000                0                1                0
   6.1454108e-002  -1.5810965e-002  -1.8689826e-002   2.1558759e-001   9.3862131e-001  -1.0441644e+000   6.0758043e+002   2.2176257e-002   5.8279556e-005                0               -1     1.0000000e+000                0                0                0
   6.0209811e-002  -1.9428592e-002  -2.2974186e-002  -3.4948218e-001  -9.3376963e-001  -1.5621182e+000   6.2175968e+002   1.8399067e-004   5.0534576e-005                0               -1     1.0000000e+000                0                1                0
   6.2146914e-002  -1.3021522e-002  -2.7312872e-002   2.6825147e-001   1.2768985e+000  -1.7247392e+000   5.9569359e+002   1.5327823e-002   7.6851143e-005                0               -1     1.0000000e+000                0                0                0
   5.7951764e-002  -2.3461033e-002  -2.3948958e-002   3.4462145e-002   2.8707748e-001  -1.3999228e+000   5.7509788e+002   5.9760636e-004   1.9546104e-005                0               -1     1.0000000e+000                0                1                0
   5.7509751e-002  -2.2553981e-002  -2.3816779e-002  -1.4932530e-001   3.4001269e-001  -1.3912206e+000   5.7635759e+002   5.6535899e-004   2.0637353e-005                0               -1     1.0000000e+000                0                1                0
   5.0034542e-002  -1.4092468e-003  -1.4194168e-003  -3.3931368e-002   1.3262113e-001  -1.6006934e-001   6.2274497e+002   1.0672021e-004   6.6805920e-005                0               -1     1.0000000e+000                0                1                0
   5.9335170e-002   1.9850304e-002  -1.8514670e-002  -3.7191066e-001   5.3552613e-001  -1.2496566e+000   5.7523780e+002   6.7192998e-004   1.5580424e-005                0               -1     1.0000000e+000                0                1                0
   5.9400122e-002   2.0503343e-002  -2.8233983e-002  -1.1799236e-001  -2.0497735e-001  -1.7619840e+000   6.0044248e+002   5.6467540e-004   2.8397998e-005                0               -1     1.0000000e+000                0                1                0
   6.1379497e-002   1.6079931e-002  -1.8122055e-002   4.4780882e-001  -1.7824243e+000  -1.2457775e+000   6.2060598e+002   1.7187024e-002   8.2993058e-005                0               -1     1.0000000e+000                0                0                0
   5.8133070e-002   2.3989319e-002  -4.5531442e-002  -2.7798146e-001   2.2722041e-001  -2.8291713e+000   5.6440110e+002   6.4974714e-004   1.7389371e-005                0               -1     1.0000000e+000                0                1                0
   5.9126639e-002   2.1100199e-002  -4.3098204e-002  -1.6483643e-001   2.6546051e-001  -2.5186202e+000   5.3741306e+002   7.3824078e-004   1.1446525e-005                0               -1     1.0000000e+000                0                1                0
   5.8051691e-002   2.3822375e-002  -4.0227847e-002  -6.5763355e-002   2.6771830e-001  -2.3637481e+000   5.4767522e+002   6.6836755e-004   1.4012049e-005                0               -1     1.0000000e+000                0                1                0
   5.8074703e-002   2.3742025e-002  -3.9467837e-002  -4.3026623e-001   6.0943609e-001  -2.3918030e+000   5.3680752e+002   6.2231979e-004   1.1135966e-005                0               -1     1.0000000e+000                0                1                0
   5.9575849e-002   2.1544647e-002  -3.7496008e-002   2.6975820e-001  -8.4752376e-001  -2.3182726e+000   6.1707806e+002   2.5062180e-002   4.7857396e-005                0               -1     1.0000000e+000                0                0                0
   5.7585289e-002   2.3498142e-002  -3.3709023e-002  -6.4699519e-002   1.4838510e-002  -2.1549670e+000   5.7889377e+002   5.9711275e-004   2.0461607e-005                0               -1     1.0000000e+000                0                1                0
   6.3316577e-002  -4.3545298e-003  -3.5808513e-002  -3.8201415e-002  -2.2288400e-001  -2.5793026e+000   6.2235944e+002   1.6851893e-004   5.1662416e-005                0               -1     1.0000000e+000                0                1                0
   6.2287422e-002   1.1635486e-002  -4.5859682e-002  -9.7302794e-002   4.3255177e-001  -2.8260965e+000   5.9717622e+002   4.3102773e-004   1.9857254e-005                0               -1     1.0000000e+000                0                1                0
   6.3372164e-002   3.5462269e-003  -8.8294255e-004  -1.2260923e-001   2.5154139e+000  -4.2979956e-001   6.1069865e+002   2.2150267e-002   1.0041943e-004                0               -1     1.0000000e+000                0                0                0
   6.2958497e-002   8.1551643e-003  -1.9339562e-003   2.5837993e-001  -1.7822967e+000  -1.7224459e-001   5.9158476e+002   1.5577194e-002   9.8632694e-005                0               -1     1.0000000e+000                0                0                0
   5.8381522e-002   2.2556590e-002  -1.0176308e-002  -3.1898992e-001   2.3141429e-001  -3.1143646e-001   5.5367077e+002   5.0321639e-004   1.8585807e-005                0               -1     1.0000000e+000                0                1                0
   1.6929397e-002   4.7989726e-004  -7.9995361e-003   7.5917168e-001   3.3328569e-002  -4.7274451e-001   3.7220722e+002   3.0482608e-003   2.0768644e-004                0               -1     1.0000000e+000                0                0                0
   2.3259676e-002  -5.8747332e-004  -4.3003997e-003   9.9995989e-001  -1.9797618e-002  -2.6622808e-001   3.8993879e+002   3.2645720e-003   2.0299128e-004                0               -1     1.0000000e+000                0                0                0
