# Supplementary material for: Research on combustion and emissions of heavy duty diesel engines under low-speed and low-load conditions in low temperature environments
Source: PLoS One. 2025 Feb 21;20(2):e0318933. doi: 10.1371/journal.pone.0318933 (PMC11844864; doi:10.1371/journal.pone.0318933)
Supplement: S1 File — (ZIP) [file pone.0318933.s001.zip › 1000rpm_30%/4-gaibianpenyoudingshi/-1/temperature.out]

# CONVERGE Release Build 2.3.20/  Jan 30, 2017        Run Date:Mon Mar 18 20:02:15 2024
# column       1                2                3                4                5 
#          Crank        Mass_Frac        Mass_Frac        Mass_Frac        Mass_Frac
#          (DEG)           >2500K           >2600K           >2700K           >2800K
#
 -1.4600000e+002   0.0000000e+000   0.0000000e+000   0.0000000e+000   0.0000000e+000
 -1.4587230e+002   0.0000000e+000   0.0000000e+000   0.0000000e+000   0.0000000e+000
 -1.4579372e+002   0.0000000e+000   0.0000000e+000   0.0000000e+000   0.0000000e+000
 -1.4567094e+002   0.0000000e+000   0.0000000e+000   0.0000000e+000   0.0000000e+000
 -1.4558567e+002   0.0000000e+000   0.0000000e+000   0.0000000e+000   0.0000000e+000
 -1.4547909e+002   0.0000000e+000   0.0000000e+000   0.0000000e+000   0.0000000e+000
 -1.4534587e+002   0.0000000e+000   0.0000000e+000   0.0000000e+000   0.0000000e+000
 -1.4517933e+002   0.0000000e+000   0.0000000e+000   0.0000000e+000   0.0000000e+000
 -1.4497117e+002   0.0000000e+000   0.0000000e+000   0.0000000e+000   0.0000000e+000
 -1.4471096e+002   0.0000000e+000   0.0000000e+000   0.0000000e+000   0.0000000e+000
 -1.4438570e+002   0.0000000e+000   0.0000000e+000   0.0000000e+000   0.0000000e+000
 -1.4397912e+002   0.0000000e+000   0.0000000e+000   0.0000000e+000   0.0000000e+000
 -1.4347090e+002   0.0000000e+000   0.0000000e+000   0.0000000e+000   0.0000000e+000
 -1.4287090e+002   0.0000000e+000   0.0000000e+000   0.0000000e+000   0.0000000e+000
 -1.4227090e+002   0.0000000e+000   0.0000000e+000   0.0000000e+000   0.0000000e+000
 -1.4167090e+002   0.0000000e+000   0.0000000e+000   0.0000000e+000   0.0000000e+000
 -1.4107090e+002   0.0000000e+000   0.0000000e+000   0.0000000e+000   0.0000000e+000
 -1.4047090e+002   0.0000000e+000   0.0000000e+000   0.0000000e+000   0.0000000e+000
 -1.3987090e+002   0.0000000e+000   0.0000000e+000   0.0000000e+000   0.0000000e+000
 -1.3927090e+002   0.0000000e+000   0.0000000e+000   0.0000000e+000   0.0000000e+000
 -1.3867090e+002   0.0000000e+000   0.0000000e+000   0.0000000e+000   0.0000000e+000
 -1.3807090e+002   0.0000000e+000   0.0000000e+000   0.0000000e+000   0.0000000e+000
 -1.3747090e+002   0.0000000e+000   0.0000000e+000   0.0000000e+000   0.0000000e+000
 -1.3687090e+002   0.0000000e+000   0.0000000e+000   0.0000000e+000   0.0000000e+000
 -1.3627090e+002   0.0000000e+000   0.0000000e+000   0.0000000e+000   0.0000000e+000
 -1.3567090e+002   0.0000000e+000   0.0000000e+000   0.0000000e+000   0.0000000e+000
 -1.3507090e+002   0.0000000e+000   0.0000000e+000   0.0000000e+000   0.0000000e+000
 -1.3447090e+002   0.0000000e+000   0.0000000e+000   0.0000000e+000   0.0000000e+000
 -1.3387090e+002   0.0000000e+000   0.0000000e+000   0.0000000e+000   0.0000000e+000
 -1.3327090e+002   0.0000000e+000   0.0000000e+000   0.0000000e+000   0.0000000e+000
 -1.3267090e+002   0.0000000e+000   0.0000000e+000   0.0000000e+000   0.0000000e+000
 -1.3207090e+002   0.0000000e+000   0.0000000e+000   0.0000000e+000   0.0000000e+000
 -1.3147090e+002   0.0000000e+000   0.0000000e+000   0.0000000e+000   0.0000000e+000
 -1.3087090e+002   0.0000000e+000   0.0000000e+000   0.0000000e+000   0.0000000e+000
 -1.3027090e+002   0.0000000e+000   0.0000000e+000   0.0000000e+000   0.0000000e+000
 -1.2967090e+002   0.0000000e+000   0.0000000e+000   0.0000000e+000   0.0000000e+000
 -1.2907090e+002   0.0000000e+000   0.0000000e+000   0.0000000e+000   0.0000000e+000
 -1.2847090e+002   0.0000000e+000   0.0000000e+000   0.0000000e+000   0.0000000e+000
 -1.2787090e+002   0.0000000e+000   0.0000000e+000   0.0000000e+000   0.0000000e+000
 -1.2727090e+002   0.0000000e+000   0.0000000e+000   0.0000000e+000   0.0000000e+000
 -1.2667090e+002   0.0000000e+000   0.0000000e+000   0.0000000e+000   0.0000000e+000
 -1.2607090e+002   0.0000000e+000   0.0000000e+000   0.0000000e+000   0.0000000e+000
 -1.2547090e+002   0.0000000e+000   0.0000000e+000   0.0000000e+000   0.0000000e+000
 -1.2487090e+002   0.0000000e+000   0.0000000e+000   0.0000000e+000   0.0000000e+000
 -1.2427090e+002   0.0000000e+000   0.0000000e+000   0.0000000e+000   0.0000000e+000
 -1.2367090e+002   0.0000000e+000   0.0000000e+000   0.0000000e+000   0.0000000e+000
 -1.2307090e+002   0.0000000e+000   0.0000000e+000   0.0000000e+000   0.0000000e+000
 -1.2247090e+002   0.0000000e+000   0.0000000e+000   0.0000000e+000   0.0000000e+000
 -1.2187090e+002   0.0000000e+000   0.0000000e+000   0.0000000e+000   0.0000000e+000
 -1.2127090e+002   0.0000000e+000   0.0000000e+000   0.0000000e+000   0.0000000e+000
 -1.2067611e+002   0.0000000e+000   0.0000000e+000   0.0000000e+000   0.0000000e+000
 -1.2008717e+002   0.0000000e+000   0.0000000e+000   0.0000000e+000   0.0000000e+000
 -1.1950389e+002   0.0000000e+000   0.0000000e+000   0.0000000e+000   0.0000000e+000
 -1.1892610e+002   0.0000000e+000   0.0000000e+000   0.0000000e+000   0.0000000e+000
 -1.1835364e+002   0.0000000e+000   0.0000000e+000   0.0000000e+000   0.0000000e+000
 -1.1778632e+002   0.0000000e+000   0.0000000e+000   0.0000000e+000   0.0000000e+000
 -1.1722396e+002   0.0000000e+000   0.0000000e+000   0.0000000e+000   0.0000000e+000
 -1.1666646e+002   0.0000000e+000   0.0000000e+000   0.0000000e+000   0.0000000e+000
 -1.1611365e+002   0.0000000e+000   0.0000000e+000   0.0000000e+000   0.0000000e+000
 -1.1556538e+002   0.0000000e+000   0.0000000e+000   0.0000000e+000   0.0000000e+000
 -1.1502155e+002   0.0000000e+000   0.0000000e+000   0.0000000e+000   0.0000000e+000
 -1.1448200e+002   0.0000000e+000   0.0000000e+000   0.0000000e+000   0.0000000e+000
 -1.1394661e+002   0.0000000e+000   0.0000000e+000   0.0000000e+000   0.0000000e+000
 -1.1341530e+002   0.0000000e+000   0.0000000e+000   0.0000000e+000   0.0000000e+000
 -1.1288790e+002   0.0000000e+000   0.0000000e+000   0.0000000e+000   0.0000000e+000
 -1.1236435e+002   0.0000000e+000   0.0000000e+000   0.0000000e+000   0.0000000e+000
 -1.1184453e+002   0.0000000e+000   0.0000000e+000   0.0000000e+000   0.0000000e+000
 -1.1132833e+002   0.0000000e+000   0.0000000e+000   0.0000000e+000   0.0000000e+000
 -1.1081566e+002   0.0000000e+000   0.0000000e+000   0.0000000e+000   0.0000000e+000
 -1.1030642e+002   0.0000000e+000   0.0000000e+000   0.0000000e+000   0.0000000e+000
 -1.0980052e+002   0.0000000e+000   0.0000000e+000   0.0000000e+000   0.0000000e+000
 -1.0929789e+002   0.0000000e+000   0.0000000e+000   0.0000000e+000   0.0000000e+000
 -1.0879844e+002   0.0000000e+000   0.0000000e+000   0.0000000e+000   0.0000000e+000
 -1.0830207e+002   0.0000000e+000   0.0000000e+000   0.0000000e+000   0.0000000e+000
 -1.0780872e+002   0.0000000e+000   0.0000000e+000   0.0000000e+000   0.0000000e+000
 -1.0731831e+002   0.0000000e+000   0.0000000e+000   0.0000000e+000   0.0000000e+000
 -1.0683077e+002   0.0000000e+000   0.0000000e+000   0.0000000e+000   0.0000000e+000
 -1.0634601e+002   0.0000000e+000   0.0000000e+000   0.0000000e+000   0.0000000e+000
 -1.0586398e+002   0.0000000e+000   0.0000000e+000   0.0000000e+000   0.0000000e+000
 -1.0538460e+002   0.0000000e+000   0.0000000e+000   0.0000000e+000   0.0000000e+000
 -1.0490780e+002   0.0000000e+000   0.0000000e+000   0.0000000e+000   0.0000000e+000
 -1.0443354e+002   0.0000000e+000   0.0000000e+000   0.0000000e+000   0.0000000e+000
 -1.0396174e+002   0.0000000e+000   0.0000000e+000   0.0000000e+000   0.0000000e+000
 -1.0349235e+002   0.0000000e+000   0.0000000e+000   0.0000000e+000   0.0000000e+000
 -1.0302529e+002   0.0000000e+000   0.0000000e+000   0.0000000e+000   0.0000000e+000
 -1.0256053e+002   0.0000000e+000   0.0000000e+000   0.0000000e+000   0.0000000e+000
 -1.0209800e+002   0.0000000e+000   0.0000000e+000   0.0000000e+000   0.0000000e+000
 -1.0163764e+002   0.0000000e+000   0.0000000e+000   0.0000000e+000   0.0000000e+000
 -1.0117943e+002   0.0000000e+000   0.0000000e+000   0.0000000e+000   0.0000000e+000
 -1.0072328e+002   0.0000000e+000   0.0000000e+000   0.0000000e+000   0.0000000e+000
 -1.0026915e+002   0.0000000e+000   0.0000000e+000   0.0000000e+000   0.0000000e+000
 -9.9817011e+001   0.0000000e+000   0.0000000e+000   0.0000000e+000   0.0000000e+000
 -9.9366792e+001   0.0000000e+000   0.0000000e+000   0.0000000e+000   0.0000000e+000
 -9.8918464e+001   0.0000000e+000   0.0000000e+000   0.0000000e+000   0.0000000e+000
 -9.8471966e+001   0.0000000e+000   0.0000000e+000   0.0000000e+000   0.0000000e+000
 -9.8027267e+001   0.0000000e+000   0.0000000e+000   0.0000000e+000   0.0000000e+000
 -9.7584316e+001   0.0000000e+000   0.0000000e+000   0.0000000e+000   0.0000000e+000
 -9.7143069e+001   0.0000000e+000   0.0000000e+000   0.0000000e+000   0.0000000e+000
 -9.6703497e+001   0.0000000e+000   0.0000000e+000   0.0000000e+000   0.0000000e+000
 -9.6265535e+001   0.0000000e+000   0.0000000e+000   0.0000000e+000   0.0000000e+000
 -9.5829177e+001   0.0000000e+000   0.0000000e+000   0.0000000e+000   0.0000000e+000
 -9.5394356e+001   0.0000000e+000   0.0000000e+000   0.0000000e+000   0.0000000e+000
 -9.4961038e+001   0.0000000e+000   0.0000000e+000   0.0000000e+000   0.0000000e+000
 -9.4529204e+001   0.0000000e+000   0.0000000e+000   0.0000000e+000   0.0000000e+000
 -9.4098795e+001   0.0000000e+000   0.0000000e+000   0.0000000e+000   0.0000000e+000
 -9.3669779e+001   0.0000000e+000   0.0000000e+000   0.0000000e+000   0.0000000e+000
 -9.3242139e+001   0.0000000e+000   0.0000000e+000   0.0000000e+000   0.0000000e+000
 -9.2815820e+001   0.0000000e+000   0.0000000e+000   0.0000000e+000   0.0000000e+000
 -9.2390790e+001   0.0000000e+000   0.0000000e+000   0.0000000e+000   0.0000000e+000
 -9.1967022e+001   0.0000000e+000   0.0000000e+000   0.0000000e+000   0.0000000e+000
 -9.1544487e+001   0.0000000e+000   0.0000000e+000   0.0000000e+000   0.0000000e+000
 -9.1123141e+001   0.0000000e+000   0.0000000e+000   0.0000000e+000   0.0000000e+000
 -9.0702955e+001   0.0000000e+000   0.0000000e+000   0.0000000e+000   0.0000000e+000
 -9.0283896e+001   0.0000000e+000   0.0000000e+000   0.0000000e+000   0.0000000e+000
 -8.9865945e+001   0.0000000e+000   0.0000000e+000   0.0000000e+000   0.0000000e+000
 -8.9449062e+001   0.0000000e+000   0.0000000e+000   0.0000000e+000   0.0000000e+000
 -8.9033215e+001   0.0000000e+000   0.0000000e+000   0.0000000e+000   0.0000000e+000
 -8.8618375e+001   0.0000000e+000   0.0000000e+000   0.0000000e+000   0.0000000e+000
 -8.8204513e+001   0.0000000e+000   0.0000000e+000   0.0000000e+000   0.0000000e+000
 -8.7791601e+001   0.0000000e+000   0.0000000e+000   0.0000000e+000   0.0000000e+000
 -8.7379614e+001   0.0000000e+000   0.0000000e+000   0.0000000e+000   0.0000000e+000
 -8.6968521e+001   0.0000000e+000   0.0000000e+000   0.0000000e+000   0.0000000e+000
 -8.6558293e+001   0.0000000e+000   0.0000000e+000   0.0000000e+000   0.0000000e+000
 -8.6148902e+001   0.0000000e+000   0.0000000e+000   0.0000000e+000   0.0000000e+000
 -8.5740320e+001   0.0000000e+000   0.0000000e+000   0.0000000e+000   0.0000000e+000
 -8.5332521e+001   0.0000000e+000   0.0000000e+000   0.0000000e+000   0.0000000e+000
 -8.4925479e+001   0.0000000e+000   0.0000000e+000   0.0000000e+000   0.0000000e+000
 -8.4519166e+001   0.0000000e+000   0.0000000e+000   0.0000000e+000   0.0000000e+000
 -8.4113556e+001   0.0000000e+000   0.0000000e+000   0.0000000e+000   0.0000000e+000
 -8.3708624e+001   0.0000000e+000   0.0000000e+000   0.0000000e+000   0.0000000e+000
 -8.3304344e+001   0.0000000e+000   0.0000000e+000   0.0000000e+000   0.0000000e+000
 -8.2900689e+001   0.0000000e+000   0.0000000e+000   0.0000000e+000   0.0000000e+000
 -8.2497635e+001   0.0000000e+000   0.0000000e+000   0.0000000e+000   0.0000000e+000
 -8.2095158e+001   0.0000000e+000   0.0000000e+000   0.0000000e+000   0.0000000e+000
 -8.1693230e+001   0.0000000e+000   0.0000000e+000   0.0000000e+000   0.0000000e+000
 -8.1291828e+001   0.0000000e+000   0.0000000e+000   0.0000000e+000   0.0000000e+000
 -8.0890926e+001   0.0000000e+000   0.0000000e+000   0.0000000e+000   0.0000000e+000
 -8.0490500e+001   0.0000000e+000   0.0000000e+000   0.0000000e+000   0.0000000e+000
 -8.0090524e+001   0.0000000e+000   0.0000000e+000   0.0000000e+000   0.0000000e+000
 -7.9690976e+001   0.0000000e+000   0.0000000e+000   0.0000000e+000   0.0000000e+000
 -7.9291829e+001   0.0000000e+000   0.0000000e+000   0.0000000e+000   0.0000000e+000
 -7.8893061e+001   0.0000000e+000   0.0000000e+000   0.0000000e+000   0.0000000e+000
 -7.8494646e+001   0.0000000e+000   0.0000000e+000   0.0000000e+000   0.0000000e+000
 -7.8096561e+001   0.0000000e+000   0.0000000e+000   0.0000000e+000   0.0000000e+000
 -7.7698782e+001   0.0000000e+000   0.0000000e+000   0.0000000e+000   0.0000000e+000
 -7.7301285e+001   0.0000000e+000   0.0000000e+000   0.0000000e+000   0.0000000e+000
 -7.6904045e+001   0.0000000e+000   0.0000000e+000   0.0000000e+000   0.0000000e+000
 -7.6507039e+001   0.0000000e+000   0.0000000e+000   0.0000000e+000   0.0000000e+000
 -7.6110243e+001   0.0000000e+000   0.0000000e+000   0.0000000e+000   0.0000000e+000
 -7.5713633e+001   0.0000000e+000   0.0000000e+000   0.0000000e+000   0.0000000e+000
 -7.5317184e+001   0.0000000e+000   0.0000000e+000   0.0000000e+000   0.0000000e+000
 -7.4920872e+001   0.0000000e+000   0.0000000e+000   0.0000000e+000   0.0000000e+000
 -7.4740937e+001   0.0000000e+000   0.0000000e+000   0.0000000e+000   0.0000000e+000
 -7.4516017e+001   0.0000000e+000   0.0000000e+000   0.0000000e+000   0.0000000e+000
 -7.4234868e+001   0.0000000e+000   0.0000000e+000   0.0000000e+000   0.0000000e+000
 -7.3883432e+001   0.0000000e+000   0.0000000e+000   0.0000000e+000   0.0000000e+000
 -7.3487419e+001   0.0000000e+000   0.0000000e+000   0.0000000e+000   0.0000000e+000
 -7.3091430e+001   0.0000000e+000   0.0000000e+000   0.0000000e+000   0.0000000e+000
 -7.2695443e+001   0.0000000e+000   0.0000000e+000   0.0000000e+000   0.0000000e+000
 -7.2299432e+001   0.0000000e+000   0.0000000e+000   0.0000000e+000   0.0000000e+000
 -7.1903375e+001   0.0000000e+000   0.0000000e+000   0.0000000e+000   0.0000000e+000
 -7.1507244e+001   0.0000000e+000   0.0000000e+000   0.0000000e+000   0.0000000e+000
 -7.1111017e+001   0.0000000e+000   0.0000000e+000   0.0000000e+000   0.0000000e+000
 -7.0714667e+001   0.0000000e+000   0.0000000e+000   0.0000000e+000   0.0000000e+000
 -7.0318169e+001   0.0000000e+000   0.0000000e+000   0.0000000e+000   0.0000000e+000
 -6.9921499e+001   0.0000000e+000   0.0000000e+000   0.0000000e+000   0.0000000e+000
 -6.9524630e+001   0.0000000e+000   0.0000000e+000   0.0000000e+000   0.0000000e+000
 -6.9127536e+001   0.0000000e+000   0.0000000e+000   0.0000000e+000   0.0000000e+000
 -6.8730192e+001   0.0000000e+000   0.0000000e+000   0.0000000e+000   0.0000000e+000
 -6.8332571e+001   0.0000000e+000   0.0000000e+000   0.0000000e+000   0.0000000e+000
 -6.7934647e+001   0.0000000e+000   0.0000000e+000   0.0000000e+000   0.0000000e+000
 -6.7536393e+001   0.0000000e+000   0.0000000e+000   0.0000000e+000   0.0000000e+000
 -6.7137781e+001   0.0000000e+000   0.0000000e+000   0.0000000e+000   0.0000000e+000
 -6.6738785e+001   0.0000000e+000   0.0000000e+000   0.0000000e+000   0.0000000e+000
 -6.6339376e+001   0.0000000e+000   0.0000000e+000   0.0000000e+000   0.0000000e+000
 -6.5939526e+001   0.0000000e+000   0.0000000e+000   0.0000000e+000   0.0000000e+000
 -6.5539208e+001   0.0000000e+000   0.0000000e+000   0.0000000e+000   0.0000000e+000
 -6.5138391e+001   0.0000000e+000   0.0000000e+000   0.0000000e+000   0.0000000e+000
 -6.4737047e+001   0.0000000e+000   0.0000000e+000   0.0000000e+000   0.0000000e+000
 -6.4335147e+001   0.0000000e+000   0.0000000e+000   0.0000000e+000   0.0000000e+000
 -6.3932659e+001   0.0000000e+000   0.0000000e+000   0.0000000e+000   0.0000000e+000
 -6.3529554e+001   0.0000000e+000   0.0000000e+000   0.0000000e+000   0.0000000e+000
 -6.3125800e+001   0.0000000e+000   0.0000000e+000   0.0000000e+000   0.0000000e+000
 -6.2721365e+001   0.0000000e+000   0.0000000e+000   0.0000000e+000   0.0000000e+000
 -6.2316218e+001   0.0000000e+000   0.0000000e+000   0.0000000e+000   0.0000000e+000
 -6.1910327e+001   0.0000000e+000   0.0000000e+000   0.0000000e+000   0.0000000e+000
 -6.1503657e+001   0.0000000e+000   0.0000000e+000   0.0000000e+000   0.0000000e+000
 -6.1096174e+001   0.0000000e+000   0.0000000e+000   0.0000000e+000   0.0000000e+000
 -6.0687843e+001   0.0000000e+000   0.0000000e+000   0.0000000e+000   0.0000000e+000
 -6.0278628e+001   0.0000000e+000   0.0000000e+000   0.0000000e+000   0.0000000e+000
 -5.9868494e+001   0.0000000e+000   0.0000000e+000   0.0000000e+000   0.0000000e+000
 -5.9457406e+001   0.0000000e+000   0.0000000e+000   0.0000000e+000   0.0000000e+000
 -5.9045324e+001   0.0000000e+000   0.0000000e+000   0.0000000e+000   0.0000000e+000
 -5.8632213e+001   0.0000000e+000   0.0000000e+000   0.0000000e+000   0.0000000e+000
 -5.8218031e+001   0.0000000e+000   0.0000000e+000   0.0000000e+000   0.0000000e+000
 -5.7802740e+001   0.0000000e+000   0.0000000e+000   0.0000000e+000   0.0000000e+000
 -5.7386300e+001   0.0000000e+000   0.0000000e+000   0.0000000e+000   0.0000000e+000
 -5.6968657e+001   0.0000000e+000   0.0000000e+000   0.0000000e+000   0.0000000e+000
 -5.6549777e+001   0.0000000e+000   0.0000000e+000   0.0000000e+000   0.0000000e+000
 -5.6129618e+001   0.0000000e+000   0.0000000e+000   0.0000000e+000   0.0000000e+000
 -5.5708134e+001   0.0000000e+000   0.0000000e+000   0.0000000e+000   0.0000000e+000
 -5.5285280e+001   0.0000000e+000   0.0000000e+000   0.0000000e+000   0.0000000e+000
 -5.4860997e+001   0.0000000e+000   0.0000000e+000   0.0000000e+000   0.0000000e+000
 -5.4435240e+001   0.0000000e+000   0.0000000e+000   0.0000000e+000   0.0000000e+000
 -5.4007966e+001   0.0000000e+000   0.0000000e+000   0.0000000e+000   0.0000000e+000
 -5.3666147e+001   0.0000000e+000   0.0000000e+000   0.0000000e+000   0.0000000e+000
 -5.3238873e+001   0.0000000e+000   0.0000000e+000   0.0000000e+000   0.0000000e+000
 -5.2897054e+001   0.0000000e+000   0.0000000e+000   0.0000000e+000   0.0000000e+000
 -5.2469780e+001   0.0000000e+000   0.0000000e+000   0.0000000e+000   0.0000000e+000
 -5.2127961e+001   0.0000000e+000   0.0000000e+000   0.0000000e+000   0.0000000e+000
 -5.1700687e+001   0.0000000e+000   0.0000000e+000   0.0000000e+000   0.0000000e+000
 -5.1358868e+001   0.0000000e+000   0.0000000e+000   0.0000000e+000   0.0000000e+000
 -5.0931594e+001   0.0000000e+000   0.0000000e+000   0.0000000e+000   0.0000000e+000
 -5.0589775e+001   0.0000000e+000   0.0000000e+000   0.0000000e+000   0.0000000e+000
 -5.0162501e+001   0.0000000e+000   0.0000000e+000   0.0000000e+000   0.0000000e+000
 -4.9820682e+001   0.0000000e+000   0.0000000e+000   0.0000000e+000   0.0000000e+000
 -4.9393408e+001   0.0000000e+000   0.0000000e+000   0.0000000e+000   0.0000000e+000
 -4.9051589e+001   0.0000000e+000   0.0000000e+000   0.0000000e+000   0.0000000e+000
 -4.8624315e+001   0.0000000e+000   0.0000000e+000   0.0000000e+000   0.0000000e+000
 -4.8282496e+001   0.0000000e+000   0.0000000e+000   0.0000000e+000   0.0000000e+000
 -4.7855222e+001   0.0000000e+000   0.0000000e+000   0.0000000e+000   0.0000000e+000
 -4.7513403e+001   0.0000000e+000   0.0000000e+000   0.0000000e+000   0.0000000e+000
 -4.7086129e+001   0.0000000e+000   0.0000000e+000   0.0000000e+000   0.0000000e+000
 -4.6744310e+001   0.0000000e+000   0.0000000e+000   0.0000000e+000   0.0000000e+000
 -4.6317036e+001   0.0000000e+000   0.0000000e+000   0.0000000e+000   0.0000000e+000
 -4.5975216e+001   0.0000000e+000   0.0000000e+000   0.0000000e+000   0.0000000e+000
 -4.5547943e+001   0.0000000e+000   0.0000000e+000   0.0000000e+000   0.0000000e+000
 -4.5206123e+001   0.0000000e+000   0.0000000e+000   0.0000000e+000   0.0000000e+000
 -4.4778850e+001   0.0000000e+000   0.0000000e+000   0.0000000e+000   0.0000000e+000
 -4.4437030e+001   0.0000000e+000   0.0000000e+000   0.0000000e+000   0.0000000e+000
 -4.4009756e+001   0.0000000e+000   0.0000000e+000   0.0000000e+000   0.0000000e+000
 -4.3667937e+001   0.0000000e+000   0.0000000e+000   0.0000000e+000   0.0000000e+000
 -4.3240663e+001   0.0000000e+000   0.0000000e+000   0.0000000e+000   0.0000000e+000
 -4.2898844e+001   0.0000000e+000   0.0000000e+000   0.0000000e+000   0.0000000e+000
 -4.2471570e+001   0.0000000e+000   0.0000000e+000   0.0000000e+000   0.0000000e+000
 -4.2129751e+001   0.0000000e+000   0.0000000e+000   0.0000000e+000   0.0000000e+000
 -4.1702477e+001   0.0000000e+000   0.0000000e+000   0.0000000e+000   0.0000000e+000
 -4.1360658e+001   0.0000000e+000   0.0000000e+000   0.0000000e+000   0.0000000e+000
 -4.0933384e+001   0.0000000e+000   0.0000000e+000   0.0000000e+000   0.0000000e+000
 -4.0746599e+001   0.0000000e+000   0.0000000e+000   0.0000000e+000   0.0000000e+000
 -4.0513118e+001   0.0000000e+000   0.0000000e+000   0.0000000e+000   0.0000000e+000
 -4.0221266e+001   0.0000000e+000   0.0000000e+000   0.0000000e+000   0.0000000e+000
 -3.9856451e+001   0.0000000e+000   0.0000000e+000   0.0000000e+000   0.0000000e+000
 -3.9400432e+001   0.0000000e+000   0.0000000e+000   0.0000000e+000   0.0000000e+000
 -3.9035617e+001   0.0000000e+000   0.0000000e+000   0.0000000e+000   0.0000000e+000
 -3.8579599e+001   0.0000000e+000   0.0000000e+000   0.0000000e+000   0.0000000e+000
 -3.8214784e+001   0.0000000e+000   0.0000000e+000   0.0000000e+000   0.0000000e+000
 -3.7758765e+001   0.0000000e+000   0.0000000e+000   0.0000000e+000   0.0000000e+000
 -3.7393951e+001   0.0000000e+000   0.0000000e+000   0.0000000e+000   0.0000000e+000
 -3.6937932e+001   0.0000000e+000   0.0000000e+000   0.0000000e+000   0.0000000e+000
 -3.6573117e+001   0.0000000e+000   0.0000000e+000   0.0000000e+000   0.0000000e+000
 -3.6117099e+001   0.0000000e+000   0.0000000e+000   0.0000000e+000   0.0000000e+000
 -3.5752284e+001   0.0000000e+000   0.0000000e+000   0.0000000e+000   0.0000000e+000
 -3.5460432e+001   0.0000000e+000   0.0000000e+000   0.0000000e+000   0.0000000e+000
 -3.5095617e+001   0.0000000e+000   0.0000000e+000   0.0000000e+000   0.0000000e+000
 -3.4803765e+001   0.0000000e+000   0.0000000e+000   0.0000000e+000   0.0000000e+000
 -3.4438950e+001   0.0000000e+000   0.0000000e+000   0.0000000e+000   0.0000000e+000
 -3.4147099e+001   0.0000000e+000   0.0000000e+000   0.0000000e+000   0.0000000e+000
 -3.3782284e+001   0.0000000e+000   0.0000000e+000   0.0000000e+000   0.0000000e+000
 -3.3490432e+001   0.0000000e+000   0.0000000e+000   0.0000000e+000   0.0000000e+000
 -3.3125617e+001   0.0000000e+000   0.0000000e+000   0.0000000e+000   0.0000000e+000
 -3.2833765e+001   0.0000000e+000   0.0000000e+000   0.0000000e+000   0.0000000e+000
 -3.2468950e+001   0.0000000e+000   0.0000000e+000   0.0000000e+000   0.0000000e+000
 -3.2177098e+001   0.0000000e+000   0.0000000e+000   0.0000000e+000   0.0000000e+000
 -3.1812284e+001   0.0000000e+000   0.0000000e+000   0.0000000e+000   0.0000000e+000
 -3.1520432e+001   0.0000000e+000   0.0000000e+000   0.0000000e+000   0.0000000e+000
 -3.1155617e+001   0.0000000e+000   0.0000000e+000   0.0000000e+000   0.0000000e+000
 -3.0863765e+001   0.0000000e+000   0.0000000e+000   0.0000000e+000   0.0000000e+000
 -3.0498950e+001   0.0000000e+000   0.0000000e+000   0.0000000e+000   0.0000000e+000
 -3.0207098e+001   0.0000000e+000   0.0000000e+000   0.0000000e+000   0.0000000e+000
 -2.9842283e+001   0.0000000e+000   0.0000000e+000   0.0000000e+000   0.0000000e+000
 -2.9550432e+001   0.0000000e+000   0.0000000e+000   0.0000000e+000   0.0000000e+000
 -2.9185617e+001   0.0000000e+000   0.0000000e+000   0.0000000e+000   0.0000000e+000
 -2.8893765e+001   0.0000000e+000   0.0000000e+000   0.0000000e+000   0.0000000e+000
 -2.8528950e+001   0.0000000e+000   0.0000000e+000   0.0000000e+000   0.0000000e+000
 -2.8237098e+001   0.0000000e+000   0.0000000e+000   0.0000000e+000   0.0000000e+000
 -2.7872283e+001   0.0000000e+000   0.0000000e+000   0.0000000e+000   0.0000000e+000
 -2.7580431e+001   0.0000000e+000   0.0000000e+000   0.0000000e+000   0.0000000e+000
 -2.7215617e+001   0.0000000e+000   0.0000000e+000   0.0000000e+000   0.0000000e+000
 -2.6923765e+001   0.0000000e+000   0.0000000e+000   0.0000000e+000   0.0000000e+000
 -2.6558950e+001   0.0000000e+000   0.0000000e+000   0.0000000e+000   0.0000000e+000
 -2.6267098e+001   0.0000000e+000   0.0000000e+000   0.0000000e+000   0.0000000e+000
 -2.5902283e+001   0.0000000e+000   0.0000000e+000   0.0000000e+000   0.0000000e+000
 -2.5610431e+001   0.0000000e+000   0.0000000e+000   0.0000000e+000   0.0000000e+000
 -2.5245616e+001   0.0000000e+000   0.0000000e+000   0.0000000e+000   0.0000000e+000
 -2.4953765e+001   0.0000000e+000   0.0000000e+000   0.0000000e+000   0.0000000e+000
 -2.4588950e+001   0.0000000e+000   0.0000000e+000   0.0000000e+000   0.0000000e+000
 -2.4297098e+001   0.0000000e+000   0.0000000e+000   0.0000000e+000   0.0000000e+000
 -2.3932283e+001   0.0000000e+000   0.0000000e+000   0.0000000e+000   0.0000000e+000
 -2.3640431e+001   0.0000000e+000   0.0000000e+000   0.0000000e+000   0.0000000e+000
 -2.3275616e+001   0.0000000e+000   0.0000000e+000   0.0000000e+000   0.0000000e+000
 -2.2983764e+001   0.0000000e+000   0.0000000e+000   0.0000000e+000   0.0000000e+000
 -2.2618950e+001   0.0000000e+000   0.0000000e+000   0.0000000e+000   0.0000000e+000
 -2.2327098e+001   0.0000000e+000   0.0000000e+000   0.0000000e+000   0.0000000e+000
 -2.1962283e+001   0.0000000e+000   0.0000000e+000   0.0000000e+000   0.0000000e+000
 -2.1670431e+001   0.0000000e+000   0.0000000e+000   0.0000000e+000   0.0000000e+000
 -2.1305616e+001   0.0000000e+000   0.0000000e+000   0.0000000e+000   0.0000000e+000
 -2.1013764e+001   0.0000000e+000   0.0000000e+000   0.0000000e+000   0.0000000e+000
 -2.0780283e+001   0.0000000e+000   0.0000000e+000   0.0000000e+000   0.0000000e+000
 -2.0488431e+001   0.0000000e+000   0.0000000e+000   0.0000000e+000   0.0000000e+000
 -2.0123616e+001   0.0000000e+000   0.0000000e+000   0.0000000e+000   0.0000000e+000
 -1.9831764e+001   0.0000000e+000   0.0000000e+000   0.0000000e+000   0.0000000e+000
 -1.9750189e+001   0.0000000e+000   0.0000000e+000   0.0000000e+000   0.0000000e+000
 -1.9684928e+001   0.0000000e+000   0.0000000e+000   0.0000000e+000   0.0000000e+000
 -1.9538093e+001   0.0000000e+000   0.0000000e+000   0.0000000e+000   0.0000000e+000
 -1.9456517e+001   0.0000000e+000   0.0000000e+000   0.0000000e+000   0.0000000e+000
 -1.9354548e+001   0.0000000e+000   0.0000000e+000   0.0000000e+000   0.0000000e+000
 -1.9282851e+001   0.0000000e+000   0.0000000e+000   0.0000000e+000   0.0000000e+000
 -1.9170824e+001   0.0000000e+000   0.0000000e+000   0.0000000e+000   0.0000000e+000
 -1.9093028e+001   0.0000000e+000   0.0000000e+000   0.0000000e+000   0.0000000e+000
 -1.8952994e+001   0.0000000e+000   0.0000000e+000   0.0000000e+000   0.0000000e+000
 -1.8855749e+001   0.0000000e+000   0.0000000e+000   0.0000000e+000   0.0000000e+000
 -1.8734192e+001   0.0000000e+000   0.0000000e+000   0.0000000e+000   0.0000000e+000
 -1.8585949e+001   0.0000000e+000   0.0000000e+000   0.0000000e+000   0.0000000e+000
 -1.8351945e+001   0.0000000e+000   0.0000000e+000   0.0000000e+000   0.0000000e+000
 -1.8233502e+001   0.0000000e+000   0.0000000e+000   0.0000000e+000   0.0000000e+000
 -1.8085724e+001   0.0000000e+000   0.0000000e+000   0.0000000e+000   0.0000000e+000
 -1.7967503e+001   0.0000000e+000   0.0000000e+000   0.0000000e+000   0.0000000e+000
 -1.7819970e+001   0.0000000e+000   0.0000000e+000   0.0000000e+000   0.0000000e+000
 -1.7701944e+001   0.0000000e+000   0.0000000e+000   0.0000000e+000   0.0000000e+000
 -1.7559019e+001   0.0000000e+000   0.0000000e+000   0.0000000e+000   0.0000000e+000
 -1.7444679e+001   0.0000000e+000   0.0000000e+000   0.0000000e+000   0.0000000e+000
 -1.7340096e+001   0.0000000e+000   0.0000000e+000   0.0000000e+000   0.0000000e+000
 -1.7246862e+001   0.0000000e+000   0.0000000e+000   0.0000000e+000   0.0000000e+000
 -1.7155794e+001   0.0000000e+000   0.0000000e+000   0.0000000e+000   0.0000000e+000
 -1.7062863e+001   0.0000000e+000   0.0000000e+000   0.0000000e+000   0.0000000e+000
 -1.6900617e+001   0.0000000e+000   0.0000000e+000   0.0000000e+000   0.0000000e+000
 -1.6796688e+001   0.0000000e+000   0.0000000e+000   0.0000000e+000   0.0000000e+000
 -1.6685624e+001   0.0000000e+000   0.0000000e+000   0.0000000e+000   0.0000000e+000
 -1.6567494e+001   0.0000000e+000   0.0000000e+000   0.0000000e+000   0.0000000e+000
 -1.6466095e+001   0.0000000e+000   0.0000000e+000   0.0000000e+000   0.0000000e+000
 -1.6323501e+001   0.0000000e+000   0.0000000e+000   0.0000000e+000   0.0000000e+000
 -1.6260126e+001   0.0000000e+000   0.0000000e+000   0.0000000e+000   0.0000000e+000
 -1.6180908e+001   0.0000000e+000   0.0000000e+000   0.0000000e+000   0.0000000e+000
 -1.6081885e+001   0.0000000e+000   0.0000000e+000   0.0000000e+000   0.0000000e+000
 -1.5903643e+001   0.0000000e+000   0.0000000e+000   0.0000000e+000   0.0000000e+000
 -1.5824425e+001   0.0000000e+000   0.0000000e+000   0.0000000e+000   0.0000000e+000
 -1.5725401e+001   0.0000000e+000   0.0000000e+000   0.0000000e+000   0.0000000e+000
 -1.5601623e+001   0.0000000e+000   0.0000000e+000   0.0000000e+000   0.0000000e+000
 -1.5446899e+001   0.0000000e+000   0.0000000e+000   0.0000000e+000   0.0000000e+000
 -1.5323120e+001   0.0000000e+000   0.0000000e+000   0.0000000e+000   0.0000000e+000
 -1.5168396e+001   0.0000000e+000   0.0000000e+000   0.0000000e+000   0.0000000e+000
 -1.5053258e+001   0.0000000e+000   0.0000000e+000   0.0000000e+000   0.0000000e+000
 -1.4909336e+001   0.0000000e+000   0.0000000e+000   0.0000000e+000   0.0000000e+000
 -1.4749453e+001   0.0000000e+000   0.0000000e+000   0.0000000e+000   0.0000000e+000
 -1.4621546e+001   0.0000000e+000   0.0000000e+000   0.0000000e+000   0.0000000e+000
 -1.4519221e+001   0.0000000e+000   0.0000000e+000   0.0000000e+000   0.0000000e+000
 -1.4391314e+001   0.0000000e+000   0.0000000e+000   0.0000000e+000   0.0000000e+000
 -1.4288989e+001   0.0000000e+000   0.0000000e+000   0.0000000e+000   0.0000000e+000
 -1.4161083e+001   0.0000000e+000   0.0000000e+000   0.0000000e+000   0.0000000e+000
 -1.4058757e+001   0.0000000e+000   0.0000000e+000   0.0000000e+000   0.0000000e+000
 -1.3930851e+001   0.0000000e+000   0.0000000e+000   0.0000000e+000   0.0000000e+000
 -1.3828526e+001   0.0000000e+000   0.0000000e+000   0.0000000e+000   0.0000000e+000
 -1.3700619e+001   0.0000000e+000   0.0000000e+000   0.0000000e+000   0.0000000e+000
 -1.3598294e+001   0.0000000e+000   0.0000000e+000   0.0000000e+000   0.0000000e+000
 -1.3470387e+001   0.0000000e+000   0.0000000e+000   0.0000000e+000   0.0000000e+000
 -1.3368062e+001   0.0000000e+000   0.0000000e+000   0.0000000e+000   0.0000000e+000
 -1.3240156e+001   0.0000000e+000   0.0000000e+000   0.0000000e+000   0.0000000e+000
 -1.3137830e+001   0.0000000e+000   0.0000000e+000   0.0000000e+000   0.0000000e+000
 -1.3009924e+001   0.0000000e+000   0.0000000e+000   0.0000000e+000   0.0000000e+000
 -1.2852616e+001   0.0000000e+000   0.0000000e+000   0.0000000e+000   0.0000000e+000
 -1.2726770e+001   0.0000000e+000   0.0000000e+000   0.0000000e+000   0.0000000e+000
 -1.2626094e+001   0.0000000e+000   0.0000000e+000   0.0000000e+000   0.0000000e+000
 -1.2500248e+001   0.0000000e+000   0.0000000e+000   0.0000000e+000   0.0000000e+000
 -1.2342940e+001   0.0000000e+000   0.0000000e+000   0.0000000e+000   0.0000000e+000
 -1.2217095e+001   0.0000000e+000   0.0000000e+000   0.0000000e+000   0.0000000e+000
 -1.2116418e+001   0.0000000e+000   0.0000000e+000   0.0000000e+000   0.0000000e+000
 -1.1990572e+001   0.0000000e+000   0.0000000e+000   0.0000000e+000   0.0000000e+000
 -1.1833512e+001   0.0000000e+000   0.0000000e+000   0.0000000e+000   0.0000000e+000
 -1.1707864e+001   0.0000000e+000   0.0000000e+000   0.0000000e+000   0.0000000e+000
 -1.1607346e+001   0.0000000e+000   0.0000000e+000   0.0000000e+000   0.0000000e+000
 -1.1481698e+001   0.0000000e+000   0.0000000e+000   0.0000000e+000   0.0000000e+000
 -1.1325368e+001   0.0000000e+000   0.0000000e+000   0.0000000e+000   0.0000000e+000
 -1.1200304e+001   0.0000000e+000   0.0000000e+000   0.0000000e+000   0.0000000e+000
 -1.1100252e+001   0.0000000e+000   0.0000000e+000   0.0000000e+000   0.0000000e+000
 -1.0975188e+001   0.0000000e+000   0.0000000e+000   0.0000000e+000   0.0000000e+000
 -1.0818857e+001   0.0000000e+000   0.0000000e+000   0.0000000e+000   0.0000000e+000
 -1.0693793e+001   0.0000000e+000   0.0000000e+000   0.0000000e+000   0.0000000e+000
 -1.0537462e+001   0.0000000e+000   0.0000000e+000   0.0000000e+000   0.0000000e+000
 -1.0460386e+001   0.0000000e+000   0.0000000e+000   0.0000000e+000   0.0000000e+000
 -1.0389240e+001   0.0000000e+000   0.0000000e+000   0.0000000e+000   0.0000000e+000
 -1.0241220e+001   1.6425821e-005   2.3150619e-006   0.0000000e+000   0.0000000e+000
 -1.0185495e+001   2.6039275e-005   2.3071848e-006   0.0000000e+000   0.0000000e+000
 -1.0084658e+001   5.6281329e-005   2.3015689e-005   0.0000000e+000   0.0000000e+000
 -9.9962370e+000   9.8033306e-005   4.5960641e-005   0.0000000e+000   0.0000000e+000
 -9.8534982e+000   1.6249780e-004   5.3132294e-005   0.0000000e+000   0.0000000e+000
 -9.7461117e+000   2.1538460e-004   6.4893595e-005   0.0000000e+000   0.0000000e+000
 -9.6896927e+000   2.2524210e-004   6.9773319e-005   0.0000000e+000   0.0000000e+000
 -9.5976692e+000   2.6439908e-004   8.4485338e-005   0.0000000e+000   0.0000000e+000
 -9.4953474e+000   2.9592640e-004   1.1081772e-004   0.0000000e+000   0.0000000e+000
 -9.3608727e+000   3.1868692e-004   1.4912588e-004   0.0000000e+000   0.0000000e+000
 -9.2556284e+000   3.6335257e-004   1.8091960e-004   0.0000000e+000   0.0000000e+000
 -9.1592318e+000   4.2222053e-004   1.9294786e-004   0.0000000e+000   0.0000000e+000
 -9.0687174e+000   4.5036284e-004   2.1989531e-004   0.0000000e+000   0.0000000e+000
 -8.9658984e+000   4.7890182e-004   2.3007602e-004   0.0000000e+000   0.0000000e+000
 -8.8556699e+000   4.7049821e-004   2.5238713e-004   0.0000000e+000   0.0000000e+000
 -8.7858914e+000   4.6946845e-004   2.5086601e-004   0.0000000e+000   0.0000000e+000
 -8.6986682e+000   4.6356423e-004   2.4211848e-004   0.0000000e+000   0.0000000e+000
 -8.5416665e+000   4.8581849e-004   2.5518254e-004   0.0000000e+000   0.0000000e+000
 -8.4718880e+000   4.9370383e-004   2.6768395e-004   0.0000000e+000   0.0000000e+000
 -8.3846648e+000   4.8312621e-004   2.5888863e-004   0.0000000e+000   0.0000000e+000
 -8.2590635e+000   5.0605601e-004   2.8896053e-004   0.0000000e+000   0.0000000e+000
 -8.1892849e+000   5.0739783e-004   2.8482431e-004   0.0000000e+000   0.0000000e+000
 -8.0322832e+000   5.3500451e-004   2.9357529e-004   0.0000000e+000   0.0000000e+000
 -7.9450600e+000   5.4184014e-004   2.9219091e-004   0.0000000e+000   0.0000000e+000
 -7.8752815e+000   5.4441098e-004   3.1483238e-004   0.0000000e+000   0.0000000e+000
 -7.7880583e+000   5.4399041e-004   3.1122713e-004   0.0000000e+000   0.0000000e+000
 -7.6310566e+000   5.4888739e-004   3.2518945e-004   0.0000000e+000   0.0000000e+000
 -7.5220277e+000   5.4133781e-004   3.3729884e-004   0.0000000e+000   0.0000000e+000
 -7.4348045e+000   5.6510157e-004   3.4749774e-004   0.0000000e+000   0.0000000e+000
 -7.3650260e+000   5.7579261e-004   3.5262456e-004   0.0000000e+000   0.0000000e+000
 -7.2778028e+000   5.7289745e-004   3.3842615e-004   0.0000000e+000   0.0000000e+000
 -7.1208011e+000   5.8864390e-004   3.2667779e-004   0.0000000e+000   0.0000000e+000
 -7.0117721e+000   5.8095110e-004   3.2044243e-004   0.0000000e+000   0.0000000e+000
 -6.9245490e+000   5.9127995e-004   3.3826538e-004   0.0000000e+000   0.0000000e+000
 -6.8547704e+000   5.9644973e-004   3.4327580e-004   2.5092959e-006   0.0000000e+000
 -6.7675473e+000   5.8546973e-004   3.3978786e-004   0.0000000e+000   0.0000000e+000
 -6.6585183e+000   5.7723721e-004   3.4109820e-004   0.0000000e+000   0.0000000e+000
 -6.5712951e+000   5.7979520e-004   3.5883238e-004   2.5379294e-006   0.0000000e+000
 -6.4142934e+000   5.8224339e-004   3.6863864e-004   5.0867604e-006   0.0000000e+000
 -6.3052645e+000   5.8230524e-004   3.7277945e-004   0.0000000e+000   0.0000000e+000
 -6.2180413e+000   5.8987596e-004   3.8799229e-004   1.2799015e-005   0.0000000e+000
 -6.1482627e+000   5.8984949e-004   3.9350867e-004   4.6109618e-005   0.0000000e+000
 -6.0610396e+000   5.8911830e-004   3.8435552e-004   2.8306895e-005   0.0000000e+000
 -5.9520106e+000   5.9386367e-004   3.7790044e-004   2.5722114e-006   0.0000000e+000
 -5.8647874e+000   6.0729629e-004   3.9117703e-004   4.8992227e-005   0.0000000e+000
 -5.7557585e+000   6.0775124e-004   3.8795557e-004   3.3721572e-005   0.0000000e+000
 -5.6194723e+000   6.1057333e-004   3.7967622e-004   1.0412167e-005   0.0000000e+000
 -5.5104433e+000   6.2097978e-004   3.9821813e-004   7.0253672e-005   0.0000000e+000
 -5.4232201e+000   6.4042124e-004   4.0625279e-004   9.6337484e-005   0.0000000e+000
 -5.3141912e+000   6.5185878e-004   3.9501237e-004   7.3291628e-005   0.0000000e+000
 -5.1779050e+000   6.6077369e-004   3.8630717e-004   5.5165070e-005   0.0000000e+000
 -5.0688760e+000   6.8807122e-004   3.8323026e-004   7.8802207e-005   0.0000000e+000
 -4.9816528e+000   7.0186004e-004   4.0219268e-004   1.0782603e-004   0.0000000e+000
 -4.8726239e+000   6.9622622e-004   4.0154135e-004   8.4479032e-005   0.0000000e+000
 -4.7363377e+000   7.0486254e-004   3.8949034e-004   6.3606646e-005   0.0000000e+000
 -4.6273087e+000   7.1228970e-004   4.1334992e-004   8.4769138e-005   0.0000000e+000
 -4.5400855e+000   7.1793225e-004   4.3184381e-004   1.3247953e-004   0.0000000e+000
 -4.4310566e+000   7.2711501e-004   4.3394426e-004   1.0926631e-004   0.0000000e+000
 -4.2947704e+000   7.0864046e-004   4.3506345e-004   7.4753057e-005   0.0000000e+000
 -4.1857414e+000   7.1938855e-004   4.6761394e-004   1.3619887e-004   0.0000000e+000
 -4.0494552e+000   7.2568284e-004   4.5337798e-004   9.9271046e-005   0.0000000e+000
 -3.9404263e+000   7.3368236e-004   4.6942182e-004   1.3122017e-004   0.0000000e+000
 -3.8041400e+000   7.4142334e-004   4.8665861e-004   1.1327069e-004   0.0000000e+000
 -3.6661214e+000   7.4120362e-004   4.8597047e-004   1.0511208e-004   0.0000000e+000
 -3.5557065e+000   7.5226206e-004   4.9668050e-004   1.6978215e-004   0.0000000e+000
 -3.4177249e+000   7.5744779e-004   4.9972506e-004   1.4108118e-004   0.0000000e+000
 -3.2798099e+000   7.5089975e-004   5.0519037e-004   1.2463237e-004   0.0000000e+000
 -3.1694779e+000   7.4960985e-004   5.2981961e-004   1.5704465e-004   0.0000000e+000
 -3.0315932e+000   7.4490265e-004   5.2143682e-004   1.3342921e-004   0.0000000e+000
 -2.8937630e+000   7.5301248e-004   5.3249770e-004   1.2263068e-004   0.0000000e+000
 -2.7834989e+000   7.6401406e-004   5.5197572e-004   1.5796725e-004   0.0000000e+000
 -2.6457000e+000   7.6988734e-004   5.4031472e-004   1.3956732e-004   0.0000000e+000
 -2.5079435e+000   7.6377388e-004   5.2622906e-004   1.3135518e-004   0.0000000e+000
 -2.3702020e+000   7.8307936e-004   5.2769194e-004   1.3183870e-004   0.0000000e+000
 -2.2324952e+000   7.8972595e-004   5.2844099e-004   1.2915989e-004   0.0000000e+000
 -2.0948083e+000   7.9635020e-004   5.5196714e-004   1.2647752e-004   0.0000000e+000
 -1.9571442e+000   7.9479517e-004   5.4947357e-004   1.1018345e-004   0.0000000e+000
 -1.8194993e+000   7.9585611e-004   5.4991473e-004   1.1583000e-004   0.0000000e+000
 -1.6818691e+000   7.9870669e-004   5.5890020e-004   1.1857592e-004   0.0000000e+000
 -1.5442519e+000   7.9649135e-004   5.6209049e-004   1.3246802e-004   0.0000000e+000
 -1.4066458e+000   7.6721632e-004   5.5946463e-004   1.4076369e-004   0.0000000e+000
 -1.2690501e+000   7.7585116e-004   5.5670346e-004   1.4911215e-004   0.0000000e+000
 -1.1314632e+000   7.6959911e-004   5.5413051e-004   1.5741220e-004   0.0000000e+000
 -1.0000000e+000   7.8699530e-004   5.4502414e-004   1.7949135e-004   0.0000000e+000
 -8.6242384e-001   8.0174516e-004   5.4787680e-004   1.7944504e-004   0.0000000e+000
 -7.2485312e-001   7.9615595e-004   5.4294211e-004   1.7661712e-004   0.0000000e+000
 -6.1090113e-001   8.0079943e-004   5.5031470e-004   1.9546354e-004   0.0000000e+000
 -5.5197723e-001   8.2443811e-004   5.6236274e-004   2.4981461e-004   0.0000000e+000
 -4.7929975e-001   8.5307567e-004   5.7546823e-004   2.6042965e-004   0.0000000e+000
 -3.9522845e-001   8.4961738e-004   5.8045463e-004   2.5746754e-004   0.0000000e+000
 -2.8038613e-001   8.6462580e-004   5.8569626e-004   2.6010912e-004   0.0000000e+000
 -1.8326544e-001   8.6443522e-004   5.7989245e-004   2.5173688e-004   0.0000000e+000
 -9.7381402e-002   8.4937752e-004   5.8580869e-004   2.5176060e-004   0.0000000e+000
  8.4850090e-003   8.5772636e-004   5.9428326e-004   2.4604588e-004   0.0000000e+000
  1.0198121e-001   8.4605630e-004   5.9942309e-004   2.6811463e-004   0.0000000e+000
  2.0949485e-001   8.3859582e-004   5.7189053e-004   2.3830371e-004   0.0000000e+000
  3.0644459e-001   7.9093164e-004   5.2301545e-004   1.9727997e-004   0.0000000e+000
  4.0500563e-001   7.2495994e-004   4.6561104e-004   1.1257052e-004   0.0000000e+000
  5.0550748e-001   6.0687511e-004   3.3955622e-004   6.0514624e-005   0.0000000e+000
  6.0457224e-001   6.7175080e-004   3.9874066e-004   1.0676733e-004   0.0000000e+000
  7.0371104e-001   7.7492491e-004   4.8588635e-004   1.2644789e-004   0.0000000e+000
  8.0281974e-001   7.9990858e-004   4.5605967e-004   1.1559886e-004   0.0000000e+000
  9.0186049e-001   8.3540646e-004   4.3006892e-004   5.7700085e-005   0.0000000e+000
  1.0009607e+000   8.3684910e-004   3.8568485e-004   5.7915243e-005   0.0000000e+000
  1.1000318e+000   8.4512948e-004   4.2256204e-004   6.0754254e-005   0.0000000e+000
  1.2081731e+000   9.8542091e-004   4.9469372e-004   7.1999548e-005   0.0000000e+000
  1.3073389e+000   1.2654280e-003   6.2082569e-004   6.9383760e-005   0.0000000e+000
  1.4065533e+000   1.5708749e-003   7.8794249e-004   7.8111582e-005   0.0000000e+000
  1.5050542e+000   2.1357232e-003   9.7303346e-004   7.5668905e-005   0.0000000e+000
  1.6035503e+000   2.7413882e-003   1.4532475e-003   1.2157903e-004   0.0000000e+000
  1.7006194e+000   3.6356750e-003   1.8306112e-003   2.2572003e-004   0.0000000e+000
  1.8031166e+000   4.6955218e-003   2.5025702e-003   3.2844537e-004   0.0000000e+000
  1.9019669e+000   5.4225830e-003   2.9941115e-003   4.5065047e-004   0.0000000e+000
  2.0071318e+000   6.1091643e-003   3.3781431e-003   5.3676746e-004   0.0000000e+000
  2.1020637e+000   7.2216588e-003   4.1543162e-003   5.4523064e-004   0.0000000e+000
  2.2082206e+000   7.7742343e-003   4.4007164e-003   6.1881869e-004   0.0000000e+000
  2.3071171e+000   7.5546110e-003   4.3407217e-003   9.8562862e-004   0.0000000e+000
  2.4018661e+000   7.4683847e-003   4.2834672e-003   9.0806189e-004   0.0000000e+000
  2.5013582e+000   7.5798846e-003   4.2164074e-003   9.6965771e-004   0.0000000e+000
  2.6007823e+000   7.5888151e-003   4.3167527e-003   9.0541518e-004   0.0000000e+000
  2.7002026e+000   7.5121657e-003   4.1609778e-003   8.3094823e-004   0.0000000e+000
  2.8068691e+000   7.6740828e-003   4.1191960e-003   7.2434523e-004   0.0000000e+000
  2.9065222e+000   7.7249073e-003   4.1176343e-003   8.0810155e-004   0.0000000e+000
  3.0061533e+000   7.8733247e-003   4.1185092e-003   7.9096669e-004   0.0000000e+000
  3.1058535e+000   8.1262501e-003   4.3493733e-003   7.7609270e-004   0.0000000e+000
  3.2035168e+000   8.3463475e-003   4.4111161e-003   8.1030625e-004   0.0000000e+000
  3.3031252e+000   8.5884534e-003   4.4166796e-003   8.0047758e-004   0.0000000e+000
  3.4028879e+000   9.0947913e-003   4.5905665e-003   7.4649614e-004   0.0000000e+000
  3.5027228e+000   9.7046050e-003   4.9699999e-003   8.3169615e-004   0.0000000e+000
  3.6096767e+000   1.0001689e-002   5.0468468e-003   7.1249591e-004   0.0000000e+000
  3.7032260e+000   1.0222015e-002   5.0283514e-003   6.9953651e-004   0.0000000e+000
  3.8114232e+000   1.0318616e-002   5.2344515e-003   7.3557308e-004   0.0000000e+000
  3.9105866e+000   1.0580861e-002   5.2491495e-003   6.8744061e-004   0.0000000e+000
  4.0092454e+000   1.1395075e-002   5.9556164e-003   8.3527446e-004   0.0000000e+000
  4.1115646e+000   1.1945965e-002   6.2892748e-003   9.6233781e-004   0.0000000e+000
  4.2025583e+000   1.2399531e-002   6.9972886e-003   1.1188864e-003   0.0000000e+000
  4.3050729e+000   1.3059592e-002   7.2244672e-003   1.1735754e-003   0.0000000e+000
  4.4022792e+000   1.4118146e-002   7.6740498e-003   1.2160507e-003   0.0000000e+000
  4.5031333e+000   1.4863234e-002   7.9163866e-003   1.4558371e-003   0.0000000e+000
  4.6133486e+000   1.5628309e-002   8.2199375e-003   1.4134722e-003   0.0000000e+000
  4.7056011e+000   1.6161822e-002   8.7591460e-003   1.6529482e-003   0.0000000e+000
  4.8086353e+000   1.7020711e-002   9.1040770e-003   1.7269952e-003   0.0000000e+000
  4.9059724e+000   1.7788389e-002   9.5653945e-003   1.7193199e-003   0.0000000e+000
  5.0117020e+000   1.9073623e-002   1.0537344e-002   2.0082419e-003   0.0000000e+000
  5.1035024e+000   2.0533566e-002   1.1629649e-002   2.6756009e-003   0.0000000e+000
  5.2102029e+000   2.2154293e-002   1.2568828e-002   3.1607207e-003   0.0000000e+000
  5.3030672e+000   2.3672608e-002   1.3497865e-002   3.5965916e-003   0.0000000e+000
  5.4015704e+000   2.4960207e-002   1.4170973e-002   3.7569759e-003   0.0000000e+000
  5.5103464e+000   2.7129334e-002   1.5516419e-002   4.5571426e-003   0.0000000e+000
  5.6134598e+000   2.8335536e-002   1.6138771e-002   4.5248541e-003   0.0000000e+000
  5.7072965e+000   2.9285416e-002   1.6762592e-002   4.6339177e-003   0.0000000e+000
  5.8146322e+000   3.0628648e-002   1.7173564e-002   4.8292863e-003   0.0000000e+000
  5.9246291e+000   3.2022356e-002   1.8055048e-002   5.4408657e-003   0.0000000e+000
  6.0081469e+000   3.2976674e-002   1.8439641e-002   5.8665909e-003   0.0000000e+000
  6.1223854e+000   3.4353244e-002   1.9406210e-002   6.2167666e-003   0.0000000e+000
  6.2055488e+000   3.5812928e-002   2.0606180e-002   6.8539958e-003   0.0000000e+000
  6.3210338e+000   3.6369132e-002   2.0961896e-002   6.9672645e-003   0.0000000e+000
  6.4073876e+000   3.6588776e-002   2.1245791e-002   7.0840830e-003   0.0000000e+000
  6.5243367e+000   3.6672682e-002   2.0587930e-002   6.2793607e-003   0.0000000e+000
  6.6124033e+000   3.6542454e-002   2.0552725e-002   6.0565017e-003   0.0000000e+000
  6.7050639e+000   3.6558360e-002   2.0303135e-002   5.6633995e-003   0.0000000e+000
  6.8020622e+000   3.6653890e-002   2.0075917e-002   5.1313325e-003   0.0000000e+000
  6.9061734e+000   3.7123289e-002   1.9973884e-002   4.6409474e-003   0.0000000e+000
  7.0310784e+000   3.7058119e-002   1.9472175e-002   4.0975365e-003   0.0000000e+000
  7.1172558e+000   3.8329156e-002   2.0701812e-002   4.2428799e-003   0.0000000e+000
  7.2168016e+000   3.7300916e-002   1.9138996e-002   2.9613576e-003   0.0000000e+000
  7.3103298e+000   3.8053218e-002   2.0040835e-002   2.8079128e-003   0.0000000e+000
  7.4268803e+000   3.8142410e-002   1.9336293e-002   2.4383057e-003   0.0000000e+000
  7.5146529e+000   3.8869738e-002   1.9843423e-002   2.5054490e-003   0.0000000e+000
  7.6312033e+000   3.7916270e-002   1.8227381e-002   1.7696754e-003   0.0000000e+000
  7.7117814e+000   3.8582639e-002   1.8860904e-002   2.0181816e-003   0.0000000e+000
  7.8125041e+000   3.8224418e-002   1.8008141e-002   1.7831394e-003   0.0000000e+000
  7.9290545e+000   3.8405236e-002   1.7354604e-002   1.7562404e-003   0.0000000e+000
  8.0047283e+000   3.8710066e-002   1.7647183e-002   1.7303677e-003   0.0000000e+000
  8.1258064e+000   3.8686975e-002   1.7811703e-002   1.9531990e-003   0.0000000e+000
  8.2014802e+000   3.8223341e-002   1.8140797e-002   1.9209795e-003   0.0000000e+000
  8.3104504e+000   3.7036103e-002   1.8798237e-002   1.9411086e-003   0.0000000e+000
  8.4281652e+000   3.6287247e-002   1.8276514e-002   1.6514284e-003   0.0000000e+000
  8.5208581e+000   3.6414588e-002   1.8179922e-002   1.3341220e-003   0.0000000e+000
  8.6138296e+000   3.6921408e-002   1.8413620e-002   1.3142422e-003   0.0000000e+000
  8.7068498e+000   3.7181654e-002   1.8764112e-002   1.3462861e-003   0.0000000e+000
  8.8461905e+000   3.8222921e-002   1.9251701e-002   1.4055153e-003   0.0000000e+000
  8.9390577e+000   3.8759345e-002   1.9599398e-002   1.5018161e-003   0.0000000e+000
  9.0318555e+000   3.9183641e-002   1.9913795e-002   1.4250633e-003   0.0000000e+000
  9.1246477e+000   3.9671920e-002   2.0631538e-002   1.5337588e-003   0.0000000e+000
  9.2174113e+000   4.0065518e-002   2.1044831e-002   1.5271870e-003   0.0000000e+000
  9.3101776e+000   4.0663443e-002   2.1195472e-002   1.5246336e-003   0.0000000e+000
  9.4421810e+000   4.1570788e-002   2.1576254e-002   1.5143392e-003   0.0000000e+000
  9.5349440e+000   4.2369888e-002   2.1817139e-002   1.4098496e-003   0.0000000e+000
  9.6277452e+000   4.3202855e-002   2.2264678e-002   1.4279229e-003   0.0000000e+000
  9.7206788e+000   4.3833094e-002   2.2765508e-002   1.4124467e-003   0.0000000e+000
  9.8138025e+000   4.4455434e-002   2.3280556e-002   1.3261513e-003   0.0000000e+000
  9.9071938e+000   4.4883447e-002   2.3558027e-002   1.2394204e-003   0.0000000e+000
  1.0000939e+001   4.5727912e-002   2.3775321e-002   1.1326368e-003   0.0000000e+000
  1.0142308e+001   4.6875901e-002   2.4650721e-002   1.0291003e-003   0.0000000e+000
  1.0236678e+001   4.7601155e-002   2.5591391e-002   8.7305654e-004   0.0000000e+000
  1.0322434e+001   4.8664111e-002   2.6739721e-002   1.0152853e-003   0.0000000e+000
  1.0418044e+001   4.9111138e-002   2.6386256e-002   6.4806177e-004   0.0000000e+000
  1.0510852e+001   4.9846611e-002   2.6810264e-002   6.0411445e-004   0.0000000e+000
  1.0607738e+001   5.0785598e-002   2.7365330e-002   4.8862361e-004   0.0000000e+000
  1.0705227e+001   5.1671623e-002   2.7931246e-002   4.7340607e-004   0.0000000e+000
  1.0801502e+001   5.2627297e-002   2.8596995e-002   4.1932337e-004   0.0000000e+000
  1.0947321e+001   5.3863217e-002   2.9391857e-002   3.8255773e-004   0.0000000e+000
  1.1044803e+001   5.4735763e-002   2.9830114e-002   3.8879072e-004   0.0000000e+000
  1.1142281e+001   5.5555546e-002   3.0367585e-002   3.1390830e-004   0.0000000e+000
  1.1240613e+001   5.6167163e-002   3.0876646e-002   2.7455483e-004   0.0000000e+000
  1.1337113e+001   5.7118635e-002   3.1600772e-002   2.3531942e-004   0.0000000e+000
  1.1434865e+001   5.7859042e-002   3.1744495e-002   1.6470620e-004   0.0000000e+000
  1.1532606e+001   5.8705859e-002   3.2333637e-002   1.1539302e-004   0.0000000e+000
  1.1630122e+001   5.9443439e-002   3.2983190e-002   4.8836922e-005   0.0000000e+000
  1.1727176e+001   6.0023403e-002   3.3116326e-002   1.3922394e-005   0.0000000e+000
  1.1824941e+001   6.0715660e-002   3.3674877e-002   0.0000000e+000   0.0000000e+000
  1.1922919e+001   6.1241773e-002   3.3705883e-002   0.0000000e+000   0.0000000e+000
  1.2020383e+001   6.1883074e-002   3.3890075e-002   0.0000000e+000   0.0000000e+000
  1.2118504e+001   6.2341615e-002   3.3842838e-002   0.0000000e+000   0.0000000e+000
  1.2216765e+001   6.2740250e-002   3.3971001e-002   0.0000000e+000   0.0000000e+000
  1.2315172e+001   6.3451854e-002   3.4082041e-002   0.0000000e+000   0.0000000e+000
  1.2413506e+001   6.4186211e-002   3.3970039e-002   0.0000000e+000   0.0000000e+000
  1.2511960e+001   6.4686296e-002   3.3862857e-002   0.0000000e+000   0.0000000e+000
  1.2608573e+001   6.5235036e-002   3.3980043e-002   0.0000000e+000   0.0000000e+000
  1.2706674e+001   6.5291832e-002   3.3975026e-002   0.0000000e+000   0.0000000e+000
  1.2805660e+001   6.5681547e-002   3.3976936e-002   0.0000000e+000   0.0000000e+000
  1.2903605e+001   6.6259669e-002   3.3777783e-002   0.0000000e+000   0.0000000e+000
  1.3002381e+001   6.6643544e-002   3.3890974e-002   0.0000000e+000   0.0000000e+000
  1.3100113e+001   6.6853102e-002   3.3691903e-002   0.0000000e+000   0.0000000e+000
  1.3247735e+001   6.7232543e-002   3.3394876e-002   0.0000000e+000   0.0000000e+000
  1.3346118e+001   6.7421410e-002   3.3123986e-002   0.0000000e+000   0.0000000e+000
  1.3444476e+001   6.7561299e-002   3.2976878e-002   0.0000000e+000   0.0000000e+000
  1.3542898e+001   6.7746022e-002   3.2742455e-002   0.0000000e+000   0.0000000e+000
  1.3641358e+001   6.7818369e-002   3.2423157e-002   0.0000000e+000   0.0000000e+000
  1.3739794e+001   6.7860046e-002   3.2041383e-002   0.0000000e+000   0.0000000e+000
  1.3838218e+001   6.8158084e-002   3.1685295e-002   0.0000000e+000   0.0000000e+000
  1.3936653e+001   6.8118769e-002   3.1133026e-002   0.0000000e+000   0.0000000e+000
  1.4035096e+001   6.8289246e-002   3.0570196e-002   0.0000000e+000   0.0000000e+000
  1.4133554e+001   6.8292449e-002   3.0121259e-002   0.0000000e+000   0.0000000e+000
  1.4232032e+001   6.8204116e-002   2.9834353e-002   0.0000000e+000   0.0000000e+000
  1.4330545e+001   6.8053547e-002   2.9408043e-002   0.0000000e+000   0.0000000e+000
  1.4428799e+001   6.8025395e-002   2.9063306e-002   0.0000000e+000   0.0000000e+000
  1.4527385e+001   6.7804912e-002   2.8579281e-002   0.0000000e+000   0.0000000e+000
  1.4626015e+001   6.7766631e-002   2.7941493e-002   0.0000000e+000   0.0000000e+000
  1.4724689e+001   6.7601157e-002   2.7475135e-002   0.0000000e+000   0.0000000e+000
  1.4823385e+001   6.7244839e-002   2.6803649e-002   0.0000000e+000   0.0000000e+000
  1.4922120e+001   6.7096364e-002   2.6082415e-002   0.0000000e+000   0.0000000e+000
  1.5020894e+001   6.6818627e-002   2.5662989e-002   0.0000000e+000   0.0000000e+000
  1.5119696e+001   6.6638283e-002   2.5183336e-002   0.0000000e+000   0.0000000e+000
  1.5208629e+001   6.6351914e-002   2.4385308e-002   0.0000000e+000   0.0000000e+000
  1.5337080e+001   6.6320717e-002   2.4541372e-002   0.0000000e+000   0.0000000e+000
  1.5426008e+001   6.6171043e-002   2.3890665e-002   0.0000000e+000   0.0000000e+000
  1.5514935e+001   6.5761272e-002   2.3040435e-002   0.0000000e+000   0.0000000e+000
  1.5603863e+001   6.5382778e-002   2.2631072e-002   0.0000000e+000   0.0000000e+000
  1.5702820e+001   6.4725077e-002   2.1318658e-002   0.0000000e+000   0.0000000e+000
  1.5801954e+001   6.4390338e-002   2.0690141e-002   0.0000000e+000   0.0000000e+000
  1.5901088e+001   6.3699300e-002   1.9931173e-002   0.0000000e+000   0.0000000e+000
  1.6000279e+001   6.3350867e-002   1.9434911e-002   0.0000000e+000   0.0000000e+000
  1.6149125e+001   6.2649702e-002   1.8201639e-002   0.0000000e+000   0.0000000e+000
  1.6248366e+001   6.2681085e-002   1.7197887e-002   0.0000000e+000   0.0000000e+000
  1.6347631e+001   6.2408138e-002   1.6480032e-002   0.0000000e+000   0.0000000e+000
  1.6446929e+001   6.2053760e-002   1.5341685e-002   0.0000000e+000   0.0000000e+000
  1.6546268e+001   6.1882749e-002   1.4281471e-002   0.0000000e+000   0.0000000e+000
  1.6645636e+001   6.1257816e-002   1.3143657e-002   0.0000000e+000   0.0000000e+000
  1.6745042e+001   6.1015807e-002   1.1989714e-002   0.0000000e+000   0.0000000e+000
  1.6844452e+001   6.0570043e-002   1.0908626e-002   0.0000000e+000   0.0000000e+000
  1.6943889e+001   5.9873731e-002   1.0063604e-002   0.0000000e+000   0.0000000e+000
  1.7043364e+001   5.9454600e-002   9.3359352e-003   0.0000000e+000   0.0000000e+000
  1.7142863e+001   5.8832054e-002   8.8769107e-003   0.0000000e+000   0.0000000e+000
  1.7242399e+001   5.8426372e-002   8.1909330e-003   0.0000000e+000   0.0000000e+000
  1.7341963e+001   5.7953612e-002   7.5522750e-003   0.0000000e+000   0.0000000e+000
  1.7441559e+001   5.7334398e-002   6.9819126e-003   0.0000000e+000   0.0000000e+000
  1.7541174e+001   5.6849548e-002   6.3723602e-003   0.0000000e+000   0.0000000e+000
  1.7640840e+001   5.6170878e-002   5.7828805e-003   0.0000000e+000   0.0000000e+000
  1.7740547e+001   5.5727185e-002   5.0962556e-003   0.0000000e+000   0.0000000e+000
  1.7840266e+001   5.5122056e-002   4.3807129e-003   0.0000000e+000   0.0000000e+000
  1.7940017e+001   5.4428461e-002   3.5105368e-003   0.0000000e+000   0.0000000e+000
  1.8039775e+001   5.3845710e-002   2.5809597e-003   0.0000000e+000   0.0000000e+000
  1.8139606e+001   5.2874242e-002   1.5069967e-003   0.0000000e+000   0.0000000e+000
  1.8239463e+001   5.2224082e-002   8.8975919e-004   0.0000000e+000   0.0000000e+000
  1.8339349e+001   5.1707316e-002   5.9191345e-004   0.0000000e+000   0.0000000e+000
  1.8439272e+001   5.0847516e-002   4.6832018e-004   0.0000000e+000   0.0000000e+000
  1.8539239e+001   5.0324690e-002   3.9650823e-004   0.0000000e+000   0.0000000e+000
  1.8639229e+001   4.9558855e-002   2.6794185e-004   0.0000000e+000   0.0000000e+000
  1.8739243e+001   4.8694572e-002   1.7255024e-004   0.0000000e+000   0.0000000e+000
  1.8839316e+001   4.7830672e-002   1.0405695e-004   0.0000000e+000   0.0000000e+000
  1.8939441e+001   4.6971515e-002   2.4425432e-005   0.0000000e+000   0.0000000e+000
  1.9039553e+001   4.6011110e-002   0.0000000e+000   0.0000000e+000   0.0000000e+000
  1.9139718e+001   4.4943932e-002   0.0000000e+000   0.0000000e+000   0.0000000e+000
  1.9239925e+001   4.3907504e-002   0.0000000e+000   0.0000000e+000   0.0000000e+000
  1.9340163e+001   4.3038473e-002   0.0000000e+000   0.0000000e+000   0.0000000e+000
  1.9440430e+001   4.1876830e-002   0.0000000e+000   0.0000000e+000   0.0000000e+000
  1.9540724e+001   4.0852452e-002   0.0000000e+000   0.0000000e+000   0.0000000e+000
  1.9637598e+001   3.9865158e-002   0.0000000e+000   0.0000000e+000   0.0000000e+000
  1.9731194e+001   3.8847235e-002   0.0000000e+000   0.0000000e+000   0.0000000e+000
  1.9824966e+001   3.7884430e-002   0.0000000e+000   0.0000000e+000   0.0000000e+000
  1.9918857e+001   3.6946974e-002   0.0000000e+000   0.0000000e+000   0.0000000e+000
  2.0003466e+001   3.6367112e-002   0.0000000e+000   0.0000000e+000   0.0000000e+000
  2.0144705e+001   3.4763784e-002   0.0000000e+000   0.0000000e+000   0.0000000e+000
  2.0229535e+001   3.4109856e-002   0.0000000e+000   0.0000000e+000   0.0000000e+000
  2.0314365e+001   3.3324299e-002   0.0000000e+000   0.0000000e+000   0.0000000e+000
  2.0446800e+001   3.2192876e-002   0.0000000e+000   0.0000000e+000   0.0000000e+000
  2.0531937e+001   3.1409806e-002   0.0000000e+000   0.0000000e+000   0.0000000e+000
  2.0617074e+001   3.0664819e-002   0.0000000e+000   0.0000000e+000   0.0000000e+000
  2.0726156e+001   2.9933597e-002   0.0000000e+000   0.0000000e+000   0.0000000e+000
  2.0820592e+001   2.8829346e-002   0.0000000e+000   0.0000000e+000   0.0000000e+000
  2.0917191e+001   2.7642640e-002   0.0000000e+000   0.0000000e+000   0.0000000e+000
  2.1013916e+001   2.7010510e-002   0.0000000e+000   0.0000000e+000   0.0000000e+000
  2.1110740e+001   2.6056511e-002   0.0000000e+000   0.0000000e+000   0.0000000e+000
  2.1207696e+001   2.5163501e-002   0.0000000e+000   0.0000000e+000   0.0000000e+000
  2.1304757e+001   2.4365097e-002   0.0000000e+000   0.0000000e+000   0.0000000e+000
  2.1403821e+001   2.3482831e-002   0.0000000e+000   0.0000000e+000   0.0000000e+000
  2.1504870e+001   2.2771458e-002   0.0000000e+000   0.0000000e+000   0.0000000e+000
  2.1646373e+001   2.1389902e-002   0.0000000e+000   0.0000000e+000   0.0000000e+000
  2.1747542e+001   2.0479635e-002   0.0000000e+000   0.0000000e+000   0.0000000e+000
  2.1818383e+001   1.9913021e-002   0.0000000e+000   0.0000000e+000   0.0000000e+000
  2.1914840e+001   1.9081874e-002   0.0000000e+000   0.0000000e+000   0.0000000e+000
  2.2014895e+001   1.7621372e-002   0.0000000e+000   0.0000000e+000   0.0000000e+000
  2.2116250e+001   1.6221682e-002   0.0000000e+000   0.0000000e+000   0.0000000e+000
  2.2217631e+001   1.5006842e-002   0.0000000e+000   0.0000000e+000   0.0000000e+000
  2.2319060e+001   1.3642264e-002   0.0000000e+000   0.0000000e+000   0.0000000e+000
  2.2420517e+001   1.2301748e-002   0.0000000e+000   0.0000000e+000   0.0000000e+000
  2.2522046e+001   1.0983217e-002   0.0000000e+000   0.0000000e+000   0.0000000e+000
  2.2623632e+001   9.4469036e-003   0.0000000e+000   0.0000000e+000   0.0000000e+000
  2.2725247e+001   7.6471153e-003   0.0000000e+000   0.0000000e+000   0.0000000e+000
  2.2826897e+001   6.0275112e-003   0.0000000e+000   0.0000000e+000   0.0000000e+000
  2.2928587e+001   4.5362396e-003   0.0000000e+000   0.0000000e+000   0.0000000e+000
  2.3030343e+001   3.2810276e-003   0.0000000e+000   0.0000000e+000   0.0000000e+000
  2.3121942e+001   2.5417469e-003   0.0000000e+000   0.0000000e+000   0.0000000e+000
  2.3213541e+001   1.9465139e-003   0.0000000e+000   0.0000000e+000   0.0000000e+000
  2.3315446e+001   1.4566825e-003   0.0000000e+000   0.0000000e+000   0.0000000e+000
  2.3417380e+001   1.1301652e-003   0.0000000e+000   0.0000000e+000   0.0000000e+000
  2.3519356e+001   9.0547179e-004   0.0000000e+000   0.0000000e+000   0.0000000e+000
  2.3621379e+001   6.9195221e-004   0.0000000e+000   0.0000000e+000   0.0000000e+000
  2.3723444e+001   5.1338814e-004   0.0000000e+000   0.0000000e+000   0.0000000e+000
  2.3825578e+001   3.0955394e-004   0.0000000e+000   0.0000000e+000   0.0000000e+000
  2.3927763e+001   1.4080157e-004   0.0000000e+000   0.0000000e+000   0.0000000e+000
  2.4030005e+001   2.7022643e-005   0.0000000e+000   0.0000000e+000   0.0000000e+000
  2.4132289e+001   0.0000000e+000   0.0000000e+000   0.0000000e+000   0.0000000e+000
  2.4234624e+001   0.0000000e+000   0.0000000e+000   0.0000000e+000   0.0000000e+000
  2.4336999e+001   0.0000000e+000   0.0000000e+000   0.0000000e+000   0.0000000e+000
  2.4439412e+001   0.0000000e+000   0.0000000e+000   0.0000000e+000   0.0000000e+000
  2.4541849e+001   0.0000000e+000   0.0000000e+000   0.0000000e+000   0.0000000e+000
  2.4644328e+001   0.0000000e+000   0.0000000e+000   0.0000000e+000   0.0000000e+000
  2.4746821e+001   0.0000000e+000   0.0000000e+000   0.0000000e+000   0.0000000e+000
  2.4849356e+001   0.0000000e+000   0.0000000e+000   0.0000000e+000   0.0000000e+000
  2.4900645e+001   0.0000000e+000   0.0000000e+000   0.0000000e+000   0.0000000e+000
  2.5003281e+001   0.0000000e+000   0.0000000e+000   0.0000000e+000   0.0000000e+000
  2.5105940e+001   0.0000000e+000   0.0000000e+000   0.0000000e+000   0.0000000e+000
  2.5208659e+001   0.0000000e+000   0.0000000e+000   0.0000000e+000   0.0000000e+000
  2.5311440e+001   0.0000000e+000   0.0000000e+000   0.0000000e+000   0.0000000e+000
  2.5414279e+001   0.0000000e+000   0.0000000e+000   0.0000000e+000   0.0000000e+000
  2.5517169e+001   0.0000000e+000   0.0000000e+000   0.0000000e+000   0.0000000e+000
  2.5620122e+001   0.0000000e+000   0.0000000e+000   0.0000000e+000   0.0000000e+000
  2.5723148e+001   0.0000000e+000   0.0000000e+000   0.0000000e+000   0.0000000e+000
  2.5826231e+001   0.0000000e+000   0.0000000e+000   0.0000000e+000   0.0000000e+000
  2.5929385e+001   0.0000000e+000   0.0000000e+000   0.0000000e+000   0.0000000e+000
  2.6032631e+001   0.0000000e+000   0.0000000e+000   0.0000000e+000   0.0000000e+000
  2.6135949e+001   0.0000000e+000   0.0000000e+000   0.0000000e+000   0.0000000e+000
  2.6239345e+001   0.0000000e+000   0.0000000e+000   0.0000000e+000   0.0000000e+000
  2.6342843e+001   0.0000000e+000   0.0000000e+000   0.0000000e+000   0.0000000e+000
  2.6446579e+001   0.0000000e+000   0.0000000e+000   0.0000000e+000   0.0000000e+000
  2.6550368e+001   0.0000000e+000   0.0000000e+000   0.0000000e+000   0.0000000e+000
  2.6602290e+001   0.0000000e+000   0.0000000e+000   0.0000000e+000   0.0000000e+000
  2.6706190e+001   0.0000000e+000   0.0000000e+000   0.0000000e+000   0.0000000e+000
  2.6810199e+001   0.0000000e+000   0.0000000e+000   0.0000000e+000   0.0000000e+000
  2.6914394e+001   0.0000000e+000   0.0000000e+000   0.0000000e+000   0.0000000e+000
  2.7018685e+001   0.0000000e+000   0.0000000e+000   0.0000000e+000   0.0000000e+000
  2.7122960e+001   0.0000000e+000   0.0000000e+000   0.0000000e+000   0.0000000e+000
  2.7227220e+001   0.0000000e+000   0.0000000e+000   0.0000000e+000   0.0000000e+000
  2.7331468e+001   0.0000000e+000   0.0000000e+000   0.0000000e+000   0.0000000e+000
  2.7435695e+001   0.0000000e+000   0.0000000e+000   0.0000000e+000   0.0000000e+000
  2.7539912e+001   0.0000000e+000   0.0000000e+000   0.0000000e+000   0.0000000e+000
  2.7644120e+001   0.0000000e+000   0.0000000e+000   0.0000000e+000   0.0000000e+000
  2.7748326e+001   0.0000000e+000   0.0000000e+000   0.0000000e+000   0.0000000e+000
  2.7800428e+001   0.0000000e+000   0.0000000e+000   0.0000000e+000   0.0000000e+000
  2.7904633e+001   0.0000000e+000   0.0000000e+000   0.0000000e+000   0.0000000e+000
  2.8008846e+001   0.0000000e+000   0.0000000e+000   0.0000000e+000   0.0000000e+000
  2.8113062e+001   0.0000000e+000   0.0000000e+000   0.0000000e+000   0.0000000e+000
  2.8217295e+001   0.0000000e+000   0.0000000e+000   0.0000000e+000   0.0000000e+000
  2.8321554e+001   0.0000000e+000   0.0000000e+000   0.0000000e+000   0.0000000e+000
  2.8425831e+001   0.0000000e+000   0.0000000e+000   0.0000000e+000   0.0000000e+000
  2.8530140e+001   0.0000000e+000   0.0000000e+000   0.0000000e+000   0.0000000e+000
  2.8634492e+001   0.0000000e+000   0.0000000e+000   0.0000000e+000   0.0000000e+000
  2.8738894e+001   0.0000000e+000   0.0000000e+000   0.0000000e+000   0.0000000e+000
  2.8843359e+001   0.0000000e+000   0.0000000e+000   0.0000000e+000   0.0000000e+000
  2.8947905e+001   0.0000000e+000   0.0000000e+000   0.0000000e+000   0.0000000e+000
  2.9000206e+001   0.0000000e+000   0.0000000e+000   0.0000000e+000   0.0000000e+000
  2.9104890e+001   0.0000000e+000   0.0000000e+000   0.0000000e+000   0.0000000e+000
  2.9209690e+001   0.0000000e+000   0.0000000e+000   0.0000000e+000   0.0000000e+000
  2.9314629e+001   0.0000000e+000   0.0000000e+000   0.0000000e+000   0.0000000e+000
  2.9419708e+001   0.0000000e+000   0.0000000e+000   0.0000000e+000   0.0000000e+000
  2.9524940e+001   0.0000000e+000   0.0000000e+000   0.0000000e+000   0.0000000e+000
  2.9630336e+001   0.0000000e+000   0.0000000e+000   0.0000000e+000   0.0000000e+000
  2.9735905e+001   0.0000000e+000   0.0000000e+000   0.0000000e+000   0.0000000e+000
  2.9841650e+001   0.0000000e+000   0.0000000e+000   0.0000000e+000   0.0000000e+000
  2.9947576e+001   0.0000000e+000   0.0000000e+000   0.0000000e+000   0.0000000e+000
  3.0000615e+001   0.0000000e+000   0.0000000e+000   0.0000000e+000   0.0000000e+000
  3.0101566e+001   0.0000000e+000   0.0000000e+000   0.0000000e+000   0.0000000e+000
  3.0207970e+001   0.0000000e+000   0.0000000e+000   0.0000000e+000   0.0000000e+000
  3.0314502e+001   0.0000000e+000   0.0000000e+000   0.0000000e+000   0.0000000e+000
  3.0420802e+001   0.0000000e+000   0.0000000e+000   0.0000000e+000   0.0000000e+000
  3.0526805e+001   0.0000000e+000   0.0000000e+000   0.0000000e+000   0.0000000e+000
  3.0632468e+001   0.0000000e+000   0.0000000e+000   0.0000000e+000   0.0000000e+000
  3.0737836e+001   0.0000000e+000   0.0000000e+000   0.0000000e+000   0.0000000e+000
  3.0842932e+001   0.0000000e+000   0.0000000e+000   0.0000000e+000   0.0000000e+000
  3.0947753e+001   0.0000000e+000   0.0000000e+000   0.0000000e+000   0.0000000e+000
  3.1000066e+001   0.0000000e+000   0.0000000e+000   0.0000000e+000   0.0000000e+000
  3.1104528e+001   0.0000000e+000   0.0000000e+000   0.0000000e+000   0.0000000e+000
  3.1208735e+001   0.0000000e+000   0.0000000e+000   0.0000000e+000   0.0000000e+000
  3.1312744e+001   0.0000000e+000   0.0000000e+000   0.0000000e+000   0.0000000e+000
  3.1416567e+001   0.0000000e+000   0.0000000e+000   0.0000000e+000   0.0000000e+000
  3.1520224e+001   0.0000000e+000   0.0000000e+000   0.0000000e+000   0.0000000e+000
  3.1623801e+001   0.0000000e+000   0.0000000e+000   0.0000000e+000   0.0000000e+000
  3.1726266e+001   0.0000000e+000   0.0000000e+000   0.0000000e+000   0.0000000e+000
  3.1823919e+001   0.0000000e+000   0.0000000e+000   0.0000000e+000   0.0000000e+000
  3.1927148e+001   0.0000000e+000   0.0000000e+000   0.0000000e+000   0.0000000e+000
  3.2030278e+001   0.0000000e+000   0.0000000e+000   0.0000000e+000   0.0000000e+000
  3.2133308e+001   0.0000000e+000   0.0000000e+000   0.0000000e+000   0.0000000e+000
  3.2236270e+001   0.0000000e+000   0.0000000e+000   0.0000000e+000   0.0000000e+000
  3.2339209e+001   0.0000000e+000   0.0000000e+000   0.0000000e+000   0.0000000e+000
  3.2442134e+001   0.0000000e+000   0.0000000e+000   0.0000000e+000   0.0000000e+000
  3.2544999e+001   0.0000000e+000   0.0000000e+000   0.0000000e+000   0.0000000e+000
  3.2647831e+001   0.0000000e+000   0.0000000e+000   0.0000000e+000   0.0000000e+000
  3.2745152e+001   0.0000000e+000   0.0000000e+000   0.0000000e+000   0.0000000e+000
  3.2837605e+001   0.0000000e+000   0.0000000e+000   0.0000000e+000   0.0000000e+000
  3.2940359e+001   0.0000000e+000   0.0000000e+000   0.0000000e+000   0.0000000e+000
  3.3043067e+001   0.0000000e+000   0.0000000e+000   0.0000000e+000   0.0000000e+000
  3.3145748e+001   0.0000000e+000   0.0000000e+000   0.0000000e+000   0.0000000e+000
  3.3248407e+001   0.0000000e+000   0.0000000e+000   0.0000000e+000   0.0000000e+000
  3.3351050e+001   0.0000000e+000   0.0000000e+000   0.0000000e+000   0.0000000e+000
  3.3402358e+001   0.0000000e+000   0.0000000e+000   0.0000000e+000   0.0000000e+000
  3.3505022e+001   0.0000000e+000   0.0000000e+000   0.0000000e+000   0.0000000e+000
  3.3607731e+001   0.0000000e+000   0.0000000e+000   0.0000000e+000   0.0000000e+000
  3.3739085e+001   0.0000000e+000   0.0000000e+000   0.0000000e+000   0.0000000e+000
  3.3826831e+001   0.0000000e+000   0.0000000e+000   0.0000000e+000   0.0000000e+000
  3.3914691e+001   0.0000000e+000   0.0000000e+000   0.0000000e+000   0.0000000e+000
  3.4002655e+001   0.0000000e+000   0.0000000e+000   0.0000000e+000   0.0000000e+000
  3.4134792e+001   0.0000000e+000   0.0000000e+000   0.0000000e+000   0.0000000e+000
  3.4223005e+001   0.0000000e+000   0.0000000e+000   0.0000000e+000   0.0000000e+000
  3.4311312e+001   0.0000000e+000   0.0000000e+000   0.0000000e+000   0.0000000e+000
  3.4443944e+001   0.0000000e+000   0.0000000e+000   0.0000000e+000   0.0000000e+000
  3.4531771e+001   0.0000000e+000   0.0000000e+000   0.0000000e+000   0.0000000e+000
  3.4619018e+001   0.0000000e+000   0.0000000e+000   0.0000000e+000   0.0000000e+000
  3.4706377e+001   0.0000000e+000   0.0000000e+000   0.0000000e+000   0.0000000e+000
  3.4837601e+001   0.0000000e+000   0.0000000e+000   0.0000000e+000   0.0000000e+000
  3.4925204e+001   0.0000000e+000   0.0000000e+000   0.0000000e+000   0.0000000e+000
  3.5012896e+001   0.0000000e+000   0.0000000e+000   0.0000000e+000   0.0000000e+000
  3.5100670e+001   0.0000000e+000   0.0000000e+000   0.0000000e+000   0.0000000e+000
  3.5232479e+001   0.0000000e+000   0.0000000e+000   0.0000000e+000   0.0000000e+000
  3.5320458e+001   0.0000000e+000   0.0000000e+000   0.0000000e+000   0.0000000e+000
  3.5407909e+001   0.0000000e+000   0.0000000e+000   0.0000000e+000   0.0000000e+000
  3.5513946e+001   0.0000000e+000   0.0000000e+000   0.0000000e+000   0.0000000e+000
  3.5635720e+001   0.0000000e+000   0.0000000e+000   0.0000000e+000   0.0000000e+000
  3.5714111e+001   0.0000000e+000   0.0000000e+000   0.0000000e+000   0.0000000e+000
  3.5811664e+001   0.0000000e+000   0.0000000e+000   0.0000000e+000   0.0000000e+000
  3.5933605e+001   0.0000000e+000   0.0000000e+000   0.0000000e+000   0.0000000e+000
  3.6011996e+001   0.0000000e+000   0.0000000e+000   0.0000000e+000   0.0000000e+000
  3.6134451e+001   0.0000000e+000   0.0000000e+000   0.0000000e+000   0.0000000e+000
  3.6213171e+001   0.0000000e+000   0.0000000e+000   0.0000000e+000   0.0000000e+000
  3.6326878e+001   0.0000000e+000   0.0000000e+000   0.0000000e+000   0.0000000e+000
  3.6405599e+001   0.0000000e+000   0.0000000e+000   0.0000000e+000   0.0000000e+000
  3.6512309e+001   0.0000000e+000   0.0000000e+000   0.0000000e+000   0.0000000e+000
  3.6625489e+001   0.0000000e+000   0.0000000e+000   0.0000000e+000   0.0000000e+000
  3.6703683e+001   0.0000000e+000   0.0000000e+000   0.0000000e+000   0.0000000e+000
  3.6809679e+001   0.0000000e+000   0.0000000e+000   0.0000000e+000   0.0000000e+000
  3.6906986e+001   0.0000000e+000   0.0000000e+000   0.0000000e+000   0.0000000e+000
  3.7028621e+001   0.0000000e+000   0.0000000e+000   0.0000000e+000   0.0000000e+000
  3.7106814e+001   0.0000000e+000   0.0000000e+000   0.0000000e+000   0.0000000e+000
  3.7219761e+001   0.0000000e+000   0.0000000e+000   0.0000000e+000   0.0000000e+000
  3.7341395e+001   0.0000000e+000   0.0000000e+000   0.0000000e+000   0.0000000e+000
  3.7420139e+001   0.0000000e+000   0.0000000e+000   0.0000000e+000   0.0000000e+000
  3.7542628e+001   0.0000000e+000   0.0000000e+000   0.0000000e+000   0.0000000e+000
  3.7621372e+001   0.0000000e+000   0.0000000e+000   0.0000000e+000   0.0000000e+000
  3.7700115e+001   0.0000000e+000   0.0000000e+000   0.0000000e+000   0.0000000e+000
  3.7841853e+001   0.0000000e+000   0.0000000e+000   0.0000000e+000   0.0000000e+000
  3.7904848e+001   0.0000000e+000   0.0000000e+000   0.0000000e+000   0.0000000e+000
  3.8002840e+001   0.0000000e+000   0.0000000e+000   0.0000000e+000   0.0000000e+000
  3.8124747e+001   0.0000000e+000   0.0000000e+000   0.0000000e+000   0.0000000e+000
  3.8203120e+001   0.0000000e+000   0.0000000e+000   0.0000000e+000   0.0000000e+000
  3.8309357e+001   0.0000000e+000   0.0000000e+000   0.0000000e+000   0.0000000e+000
  3.8431384e+001   0.0000000e+000   0.0000000e+000   0.0000000e+000   0.0000000e+000
  3.8509957e+001   0.0000000e+000   0.0000000e+000   0.0000000e+000   0.0000000e+000
  3.8623443e+001   0.0000000e+000   0.0000000e+000   0.0000000e+000   0.0000000e+000
  3.8702011e+001   0.0000000e+000   0.0000000e+000   0.0000000e+000   0.0000000e+000
  3.8833131e+001   0.0000000e+000   0.0000000e+000   0.0000000e+000   0.0000000e+000
  3.8911879e+001   0.0000000e+000   0.0000000e+000   0.0000000e+000   0.0000000e+000
  3.9043235e+001   0.0000000e+000   0.0000000e+000   0.0000000e+000   0.0000000e+000
  3.9130925e+001   0.0000000e+000   0.0000000e+000   0.0000000e+000   0.0000000e+000
  3.9218651e+001   0.0000000e+000   0.0000000e+000   0.0000000e+000   0.0000000e+000
  3.9306429e+001   0.0000000e+000   0.0000000e+000   0.0000000e+000   0.0000000e+000
  3.9429378e+001   0.0000000e+000   0.0000000e+000   0.0000000e+000   0.0000000e+000
  3.9517285e+001   0.0000000e+000   0.0000000e+000   0.0000000e+000   0.0000000e+000
  3.9605270e+001   0.0000000e+000   0.0000000e+000   0.0000000e+000   0.0000000e+000
  3.9701397e+001   0.0000000e+000   0.0000000e+000   0.0000000e+000   0.0000000e+000
  3.9836880e+001   0.0000000e+000   0.0000000e+000   0.0000000e+000   0.0000000e+000
  3.9930675e+001   0.0000000e+000   0.0000000e+000   0.0000000e+000   0.0000000e+000
  4.0024471e+001   0.0000000e+000   0.0000000e+000   0.0000000e+000   0.0000000e+000
  4.0128795e+001   0.0000000e+000   0.0000000e+000   0.0000000e+000   0.0000000e+000
  4.0216308e+001   0.0000000e+000   0.0000000e+000   0.0000000e+000   0.0000000e+000
  4.0303822e+001   0.0000000e+000   0.0000000e+000   0.0000000e+000   0.0000000e+000
  4.0435084e+001   0.0000000e+000   0.0000000e+000   0.0000000e+000   0.0000000e+000
  4.0522589e+001   0.0000000e+000   0.0000000e+000   0.0000000e+000   0.0000000e+000
  4.0610244e+001   0.0000000e+000   0.0000000e+000   0.0000000e+000   0.0000000e+000
  4.0741832e+001   0.0000000e+000   0.0000000e+000   0.0000000e+000   0.0000000e+000
  4.0829635e+001   0.0000000e+000   0.0000000e+000   0.0000000e+000   0.0000000e+000
  4.0917485e+001   0.0000000e+000   0.0000000e+000   0.0000000e+000   0.0000000e+000
  4.1005376e+001   0.0000000e+000   0.0000000e+000   0.0000000e+000   0.0000000e+000
  4.1137302e+001   0.0000000e+000   0.0000000e+000   0.0000000e+000   0.0000000e+000
  4.1225292e+001   0.0000000e+000   0.0000000e+000   0.0000000e+000   0.0000000e+000
  4.1313326e+001   0.0000000e+000   0.0000000e+000   0.0000000e+000   0.0000000e+000
  4.1401407e+001   0.0000000e+000   0.0000000e+000   0.0000000e+000   0.0000000e+000
  4.1533300e+001   0.0000000e+000   0.0000000e+000   0.0000000e+000   0.0000000e+000
  4.1621146e+001   0.0000000e+000   0.0000000e+000   0.0000000e+000   0.0000000e+000
  4.1708962e+001   0.0000000e+000   0.0000000e+000   0.0000000e+000   0.0000000e+000
  4.1840646e+001   0.0000000e+000   0.0000000e+000   0.0000000e+000   0.0000000e+000
  4.1928461e+001   0.0000000e+000   0.0000000e+000   0.0000000e+000   0.0000000e+000
  4.2016314e+001   0.0000000e+000   0.0000000e+000   0.0000000e+000   0.0000000e+000
  4.2104193e+001   0.0000000e+000   0.0000000e+000   0.0000000e+000   0.0000000e+000
  4.2236060e+001   0.0000000e+000   0.0000000e+000   0.0000000e+000   0.0000000e+000
  4.2324064e+001   0.0000000e+000   0.0000000e+000   0.0000000e+000   0.0000000e+000
  4.2414027e+001   0.0000000e+000   0.0000000e+000   0.0000000e+000   0.0000000e+000
  4.2503972e+001   0.0000000e+000   0.0000000e+000   0.0000000e+000   0.0000000e+000
  4.2638857e+001   0.0000000e+000   0.0000000e+000   0.0000000e+000   0.0000000e+000
  4.2728752e+001   0.0000000e+000   0.0000000e+000   0.0000000e+000   0.0000000e+000
  4.2818622e+001   0.0000000e+000   0.0000000e+000   0.0000000e+000   0.0000000e+000
  4.2908480e+001   0.0000000e+000   0.0000000e+000   0.0000000e+000   0.0000000e+000
  4.3043229e+001   0.0000000e+000   0.0000000e+000   0.0000000e+000   0.0000000e+000
  4.3133040e+001   0.0000000e+000   0.0000000e+000   0.0000000e+000   0.0000000e+000
  4.3222846e+001   0.0000000e+000   0.0000000e+000   0.0000000e+000   0.0000000e+000
  4.3303665e+001   0.0000000e+000   0.0000000e+000   0.0000000e+000   0.0000000e+000
  4.3429370e+001   0.0000000e+000   0.0000000e+000   0.0000000e+000   0.0000000e+000
  4.3519153e+001   0.0000000e+000   0.0000000e+000   0.0000000e+000   0.0000000e+000
  4.3644844e+001   0.0000000e+000   0.0000000e+000   0.0000000e+000   0.0000000e+000
  4.3734617e+001   0.0000000e+000   0.0000000e+000   0.0000000e+000   0.0000000e+000
  4.3815410e+001   0.0000000e+000   0.0000000e+000   0.0000000e+000   0.0000000e+000
  4.3905174e+001   0.0000000e+000   0.0000000e+000   0.0000000e+000   0.0000000e+000
  4.4030841e+001   0.0000000e+000   0.0000000e+000   0.0000000e+000   0.0000000e+000
  4.4111625e+001   0.0000000e+000   0.0000000e+000   0.0000000e+000   0.0000000e+000
  4.4201409e+001   0.0000000e+000   0.0000000e+000   0.0000000e+000   0.0000000e+000
  4.4336064e+001   0.0000000e+000   0.0000000e+000   0.0000000e+000   0.0000000e+000
  4.4416852e+001   0.0000000e+000   0.0000000e+000   0.0000000e+000   0.0000000e+000
  4.4542535e+001   0.0000000e+000   0.0000000e+000   0.0000000e+000   0.0000000e+000
  4.4632420e+001   0.0000000e+000   0.0000000e+000   0.0000000e+000   0.0000000e+000
  4.4722263e+001   0.0000000e+000   0.0000000e+000   0.0000000e+000   0.0000000e+000
  4.4812082e+001   0.0000000e+000   0.0000000e+000   0.0000000e+000   0.0000000e+000
  4.4901896e+001   0.0000000e+000   0.0000000e+000   0.0000000e+000   0.0000000e+000
  4.5037473e+001   0.0000000e+000   0.0000000e+000   0.0000000e+000   0.0000000e+000
  4.5128135e+001   0.0000000e+000   0.0000000e+000   0.0000000e+000   0.0000000e+000
  4.5209729e+001   0.0000000e+000   0.0000000e+000   0.0000000e+000   0.0000000e+000
  4.5300392e+001   0.0000000e+000   0.0000000e+000   0.0000000e+000   0.0000000e+000
  4.5427329e+001   0.0000000e+000   0.0000000e+000   0.0000000e+000   0.0000000e+000
  4.5518008e+001   0.0000000e+000   0.0000000e+000   0.0000000e+000   0.0000000e+000
  4.5608689e+001   0.0000000e+000   0.0000000e+000   0.0000000e+000   0.0000000e+000
  4.5726575e+001   0.0000000e+000   0.0000000e+000   0.0000000e+000   0.0000000e+000
  4.5808188e+001   0.0000000e+000   0.0000000e+000   0.0000000e+000   0.0000000e+000
  4.5944238e+001   0.0000000e+000   0.0000000e+000   0.0000000e+000   0.0000000e+000
  4.6034954e+001   0.0000000e+000   0.0000000e+000   0.0000000e+000   0.0000000e+000
  4.6125662e+001   0.0000000e+000   0.0000000e+000   0.0000000e+000   0.0000000e+000
  4.6207300e+001   0.0000000e+000   0.0000000e+000   0.0000000e+000   0.0000000e+000
  4.6334292e+001   0.0000000e+000   0.0000000e+000   0.0000000e+000   0.0000000e+000
  4.6416058e+001   0.0000000e+000   0.0000000e+000   0.0000000e+000   0.0000000e+000
  4.6543171e+001   0.0000000e+000   0.0000000e+000   0.0000000e+000   0.0000000e+000
  4.6624887e+001   0.0000000e+000   0.0000000e+000   0.0000000e+000   0.0000000e+000
  4.6706606e+001   0.0000000e+000   0.0000000e+000   0.0000000e+000   0.0000000e+000
  4.6833724e+001   0.0000000e+000   0.0000000e+000   0.0000000e+000   0.0000000e+000
  4.6915442e+001   0.0000000e+000   0.0000000e+000   0.0000000e+000   0.0000000e+000
  4.7033480e+001   0.0000000e+000   0.0000000e+000   0.0000000e+000   0.0000000e+000
  4.7115199e+001   0.0000000e+000   0.0000000e+000   0.0000000e+000   0.0000000e+000
  4.7206093e+001   0.0000000e+000   0.0000000e+000   0.0000000e+000   0.0000000e+000
  4.7333485e+001   0.0000000e+000   0.0000000e+000   0.0000000e+000   0.0000000e+000
  4.7415390e+001   0.0000000e+000   0.0000000e+000   0.0000000e+000   0.0000000e+000
  4.7506423e+001   0.0000000e+000   0.0000000e+000   0.0000000e+000   0.0000000e+000
  4.7644348e+001   0.0000000e+000   0.0000000e+000   0.0000000e+000   0.0000000e+000
  4.7736297e+001   0.0000000e+000   0.0000000e+000   0.0000000e+000   0.0000000e+000
  4.7828230e+001   0.0000000e+000   0.0000000e+000   0.0000000e+000   0.0000000e+000
  4.7920165e+001   0.0000000e+000   0.0000000e+000   0.0000000e+000   0.0000000e+000
  4.8012101e+001   0.0000000e+000   0.0000000e+000   0.0000000e+000   0.0000000e+000
  4.8140772e+001   0.0000000e+000   0.0000000e+000   0.0000000e+000   0.0000000e+000
  4.8232671e+001   0.0000000e+000   0.0000000e+000   0.0000000e+000   0.0000000e+000
  4.8324548e+001   0.0000000e+000   0.0000000e+000   0.0000000e+000   0.0000000e+000
  4.8416383e+001   0.0000000e+000   0.0000000e+000   0.0000000e+000   0.0000000e+000
  4.8508156e+001   0.0000000e+000   0.0000000e+000   0.0000000e+000   0.0000000e+000
  4.8636686e+001   0.0000000e+000   0.0000000e+000   0.0000000e+000   0.0000000e+000
  4.8728553e+001   0.0000000e+000   0.0000000e+000   0.0000000e+000   0.0000000e+000
  4.8820377e+001   0.0000000e+000   0.0000000e+000   0.0000000e+000   0.0000000e+000
  4.8912790e+001   0.0000000e+000   0.0000000e+000   0.0000000e+000   0.0000000e+000
  4.9043055e+001   0.0000000e+000   0.0000000e+000   0.0000000e+000   0.0000000e+000
  4.9136098e+001   0.0000000e+000   0.0000000e+000   0.0000000e+000   0.0000000e+000
  4.9229146e+001   0.0000000e+000   0.0000000e+000   0.0000000e+000   0.0000000e+000
  4.9322193e+001   0.0000000e+000   0.0000000e+000   0.0000000e+000   0.0000000e+000
  4.9416333e+001   0.0000000e+000   0.0000000e+000   0.0000000e+000   0.0000000e+000
  4.9510466e+001   0.0000000e+000   0.0000000e+000   0.0000000e+000   0.0000000e+000
  4.9642232e+001   0.0000000e+000   0.0000000e+000   0.0000000e+000   0.0000000e+000
  4.9736346e+001   0.0000000e+000   0.0000000e+000   0.0000000e+000   0.0000000e+000
  4.9821034e+001   0.0000000e+000   0.0000000e+000   0.0000000e+000   0.0000000e+000
  4.9915134e+001   0.0000000e+000   0.0000000e+000   0.0000000e+000   0.0000000e+000
  5.0009227e+001   0.0000000e+000   0.0000000e+000   0.0000000e+000   0.0000000e+000
  5.0103193e+001   0.0000000e+000   0.0000000e+000   0.0000000e+000   0.0000000e+000
  5.0244150e+001   0.0000000e+000   0.0000000e+000   0.0000000e+000   0.0000000e+000
  5.0302911e+001   0.0000000e+000   0.0000000e+000   0.0000000e+000   0.0000000e+000
  5.0468178e+001   0.0000000e+000   0.0000000e+000   0.0000000e+000   0.0000000e+000
  5.0579448e+001   0.0000000e+000   0.0000000e+000   0.0000000e+000   0.0000000e+000
  5.0690602e+001   0.0000000e+000   0.0000000e+000   0.0000000e+000   0.0000000e+000
  5.0801624e+001   0.0000000e+000   0.0000000e+000   0.0000000e+000   0.0000000e+000
  5.0945823e+001   0.0000000e+000   0.0000000e+000   0.0000000e+000   0.0000000e+000
  5.1015049e+001   0.0000000e+000   0.0000000e+000   0.0000000e+000   0.0000000e+000
  5.1101583e+001   0.0000000e+000   0.0000000e+000   0.0000000e+000   0.0000000e+000
  5.1257343e+001   0.0000000e+000   0.0000000e+000   0.0000000e+000   0.0000000e+000
  5.1365510e+001   0.0000000e+000   0.0000000e+000   0.0000000e+000   0.0000000e+000
  5.1500719e+001   0.0000000e+000   0.0000000e+000   0.0000000e+000   0.0000000e+000
  5.1669729e+001   0.0000000e+000   0.0000000e+000   0.0000000e+000   0.0000000e+000
  5.1804938e+001   0.0000000e+000   0.0000000e+000   0.0000000e+000   0.0000000e+000
  5.1913105e+001   0.0000000e+000   0.0000000e+000   0.0000000e+000   0.0000000e+000
  5.2048313e+001   0.0000000e+000   0.0000000e+000   0.0000000e+000   0.0000000e+000
  5.2156480e+001   0.0000000e+000   0.0000000e+000   0.0000000e+000   0.0000000e+000
  5.2291689e+001   0.0000000e+000   0.0000000e+000   0.0000000e+000   0.0000000e+000
  5.2460700e+001   0.0000000e+000   0.0000000e+000   0.0000000e+000   0.0000000e+000
  5.2595908e+001   0.0000000e+000   0.0000000e+000   0.0000000e+000   0.0000000e+000
  5.2704075e+001   0.0000000e+000   0.0000000e+000   0.0000000e+000   0.0000000e+000
  5.2839284e+001   0.0000000e+000   0.0000000e+000   0.0000000e+000   0.0000000e+000
  5.3008295e+001   0.0000000e+000   0.0000000e+000   0.0000000e+000   0.0000000e+000
  5.3219558e+001   0.0000000e+000   0.0000000e+000   0.0000000e+000   0.0000000e+000
  5.3483637e+001   0.0000000e+000   0.0000000e+000   0.0000000e+000   0.0000000e+000
  5.3813736e+001   0.0000000e+000   0.0000000e+000   0.0000000e+000   0.0000000e+000
  5.4077816e+001   0.0000000e+000   0.0000000e+000   0.0000000e+000   0.0000000e+000
  5.4407915e+001   0.0000000e+000   0.0000000e+000   0.0000000e+000   0.0000000e+000
  5.4671994e+001   0.0000000e+000   0.0000000e+000   0.0000000e+000   0.0000000e+000
  5.5002093e+001   0.0000000e+000   0.0000000e+000   0.0000000e+000   0.0000000e+000
  5.5266172e+001   0.0000000e+000   0.0000000e+000   0.0000000e+000   0.0000000e+000
  5.5596272e+001   0.0000000e+000   0.0000000e+000   0.0000000e+000   0.0000000e+000
  5.5860351e+001   0.0000000e+000   0.0000000e+000   0.0000000e+000   0.0000000e+000
  5.6190450e+001   0.0000000e+000   0.0000000e+000   0.0000000e+000   0.0000000e+000
  5.6454529e+001   0.0000000e+000   0.0000000e+000   0.0000000e+000   0.0000000e+000
  5.6784628e+001   0.0000000e+000   0.0000000e+000   0.0000000e+000   0.0000000e+000
  5.7162320e+001   0.0000000e+000   0.0000000e+000   0.0000000e+000   0.0000000e+000
  5.7464472e+001   0.0000000e+000   0.0000000e+000   0.0000000e+000   0.0000000e+000
  5.7842164e+001   0.0000000e+000   0.0000000e+000   0.0000000e+000   0.0000000e+000
  5.8144317e+001   0.0000000e+000   0.0000000e+000   0.0000000e+000   0.0000000e+000
  5.8522008e+001   0.0000000e+000   0.0000000e+000   0.0000000e+000   0.0000000e+000
  5.8824161e+001   0.0000000e+000   0.0000000e+000   0.0000000e+000   0.0000000e+000
  5.9201852e+001   0.0000000e+000   0.0000000e+000   0.0000000e+000   0.0000000e+000
  5.9504005e+001   0.0000000e+000   0.0000000e+000   0.0000000e+000   0.0000000e+000
  5.9881696e+001   0.0000000e+000   0.0000000e+000   0.0000000e+000   0.0000000e+000
  6.0183849e+001   0.0000000e+000   0.0000000e+000   0.0000000e+000   0.0000000e+000
  6.0561540e+001   0.0000000e+000   0.0000000e+000   0.0000000e+000   0.0000000e+000
  6.0863693e+001   0.0000000e+000   0.0000000e+000   0.0000000e+000   0.0000000e+000
  6.1241384e+001   0.0000000e+000   0.0000000e+000   0.0000000e+000   0.0000000e+000
  6.1543537e+001   0.0000000e+000   0.0000000e+000   0.0000000e+000   0.0000000e+000
  6.1921228e+001   0.0000000e+000   0.0000000e+000   0.0000000e+000   0.0000000e+000
  6.2223381e+001   0.0000000e+000   0.0000000e+000   0.0000000e+000   0.0000000e+000
  6.2601072e+001   0.0000000e+000   0.0000000e+000   0.0000000e+000   0.0000000e+000
  6.2903225e+001   0.0000000e+000   0.0000000e+000   0.0000000e+000   0.0000000e+000
  6.3280916e+001   0.0000000e+000   0.0000000e+000   0.0000000e+000   0.0000000e+000
  6.3583069e+001   0.0000000e+000   0.0000000e+000   0.0000000e+000   0.0000000e+000
  6.3960761e+001   0.0000000e+000   0.0000000e+000   0.0000000e+000   0.0000000e+000
  6.4351588e+001   0.0000000e+000   0.0000000e+000   0.0000000e+000   0.0000000e+000
  6.4664251e+001   0.0000000e+000   0.0000000e+000   0.0000000e+000   0.0000000e+000
  6.5055078e+001   0.0000000e+000   0.0000000e+000   0.0000000e+000   0.0000000e+000
  6.5367741e+001   0.0000000e+000   0.0000000e+000   0.0000000e+000   0.0000000e+000
  6.5758568e+001   0.0000000e+000   0.0000000e+000   0.0000000e+000   0.0000000e+000
  6.6071231e+001   0.0000000e+000   0.0000000e+000   0.0000000e+000   0.0000000e+000
  6.6462059e+001   0.0000000e+000   0.0000000e+000   0.0000000e+000   0.0000000e+000
  6.6774721e+001   0.0000000e+000   0.0000000e+000   0.0000000e+000   0.0000000e+000
  6.7165549e+001   0.0000000e+000   0.0000000e+000   0.0000000e+000   0.0000000e+000
  6.7478211e+001   0.0000000e+000   0.0000000e+000   0.0000000e+000   0.0000000e+000
  6.7869039e+001   0.0000000e+000   0.0000000e+000   0.0000000e+000   0.0000000e+000
  6.8181701e+001   0.0000000e+000   0.0000000e+000   0.0000000e+000   0.0000000e+000
  6.8572529e+001   0.0000000e+000   0.0000000e+000   0.0000000e+000   0.0000000e+000
  6.8970577e+001   0.0000000e+000   0.0000000e+000   0.0000000e+000   0.0000000e+000
  6.9289016e+001   0.0000000e+000   0.0000000e+000   0.0000000e+000   0.0000000e+000
  6.9686494e+001   0.0000000e+000   0.0000000e+000   0.0000000e+000   0.0000000e+000
  7.0004476e+001   0.0000000e+000   0.0000000e+000   0.0000000e+000   0.0000000e+000
  7.0401498e+001   0.0000000e+000   0.0000000e+000   0.0000000e+000   0.0000000e+000
  7.0719115e+001   0.0000000e+000   0.0000000e+000   0.0000000e+000   0.0000000e+000
  7.1115764e+001   0.0000000e+000   0.0000000e+000   0.0000000e+000   0.0000000e+000
  7.1433083e+001   0.0000000e+000   0.0000000e+000   0.0000000e+000   0.0000000e+000
  7.1829444e+001   0.0000000e+000   0.0000000e+000   0.0000000e+000   0.0000000e+000
  7.2146532e+001   0.0000000e+000   0.0000000e+000   0.0000000e+000   0.0000000e+000
  7.2542688e+001   0.0000000e+000   0.0000000e+000   0.0000000e+000   0.0000000e+000
  7.2859612e+001   0.0000000e+000   0.0000000e+000   0.0000000e+000   0.0000000e+000
  7.3255642e+001   0.0000000e+000   0.0000000e+000   0.0000000e+000   0.0000000e+000
  7.3572466e+001   0.0000000e+000   0.0000000e+000   0.0000000e+000   0.0000000e+000
  7.3968451e+001   0.0000000e+000   0.0000000e+000   0.0000000e+000   0.0000000e+000
  7.4364443e+001   0.0000000e+000   0.0000000e+000   0.0000000e+000   0.0000000e+000
  7.4681237e+001   0.0000000e+000   0.0000000e+000   0.0000000e+000   0.0000000e+000
  7.5077230e+001   0.0000000e+000   0.0000000e+000   0.0000000e+000   0.0000000e+000
  7.5473371e+001   0.0000000e+000   0.0000000e+000   0.0000000e+000   0.0000000e+000
  7.5790283e+001   0.0000000e+000   0.0000000e+000   0.0000000e+000   0.0000000e+000
  7.6186424e+001   0.0000000e+000   0.0000000e+000   0.0000000e+000   0.0000000e+000
  7.6582903e+001   0.0000000e+000   0.0000000e+000   0.0000000e+000   0.0000000e+000
  7.6900086e+001   0.0000000e+000   0.0000000e+000   0.0000000e+000   0.0000000e+000
  7.7296564e+001   0.0000000e+000   0.0000000e+000   0.0000000e+000   0.0000000e+000
  7.7693568e+001   0.0000000e+000   0.0000000e+000   0.0000000e+000   0.0000000e+000
  7.8011171e+001   0.0000000e+000   0.0000000e+000   0.0000000e+000   0.0000000e+000
  7.8408175e+001   0.0000000e+000   0.0000000e+000   0.0000000e+000   0.0000000e+000
  7.8805891e+001   0.0000000e+000   0.0000000e+000   0.0000000e+000   0.0000000e+000
  7.9124063e+001   0.0000000e+000   0.0000000e+000   0.0000000e+000   0.0000000e+000
  7.9521779e+001   0.0000000e+000   0.0000000e+000   0.0000000e+000   0.0000000e+000
  7.9920395e+001   0.0000000e+000   0.0000000e+000   0.0000000e+000   0.0000000e+000
  8.0239288e+001   0.0000000e+000   0.0000000e+000   0.0000000e+000   0.0000000e+000
  8.0637904e+001   0.0000000e+000   0.0000000e+000   0.0000000e+000   0.0000000e+000
  8.1037608e+001   0.0000000e+000   0.0000000e+000   0.0000000e+000   0.0000000e+000
  8.1357371e+001   0.0000000e+000   0.0000000e+000   0.0000000e+000   0.0000000e+000
  8.1757075e+001   0.0000000e+000   0.0000000e+000   0.0000000e+000   0.0000000e+000
  8.2158056e+001   0.0000000e+000   0.0000000e+000   0.0000000e+000   0.0000000e+000
  8.2559540e+001   0.0000000e+000   0.0000000e+000   0.0000000e+000   0.0000000e+000
  8.2880727e+001   0.0000000e+000   0.0000000e+000   0.0000000e+000   0.0000000e+000
  8.3282211e+001   0.0000000e+000   0.0000000e+000   0.0000000e+000   0.0000000e+000
  8.3685233e+001   0.0000000e+000   0.0000000e+000   0.0000000e+000   0.0000000e+000
  8.4088852e+001   0.0000000e+000   0.0000000e+000   0.0000000e+000   0.0000000e+000
  8.4493093e+001   0.0000000e+000   0.0000000e+000   0.0000000e+000   0.0000000e+000
  8.4897982e+001   0.0000000e+000   0.0000000e+000   0.0000000e+000   0.0000000e+000
  8.5303545e+001   0.0000000e+000   0.0000000e+000   0.0000000e+000   0.0000000e+000
  8.5709807e+001   0.0000000e+000   0.0000000e+000   0.0000000e+000   0.0000000e+000
  8.6116797e+001   0.0000000e+000   0.0000000e+000   0.0000000e+000   0.0000000e+000
  8.6524537e+001   0.0000000e+000   0.0000000e+000   0.0000000e+000   0.0000000e+000
  8.6933056e+001   0.0000000e+000   0.0000000e+000   0.0000000e+000   0.0000000e+000
  8.7342380e+001   0.0000000e+000   0.0000000e+000   0.0000000e+000   0.0000000e+000
  8.7752535e+001   0.0000000e+000   0.0000000e+000   0.0000000e+000   0.0000000e+000
  8.8163548e+001   0.0000000e+000   0.0000000e+000   0.0000000e+000   0.0000000e+000
  8.8575448e+001   0.0000000e+000   0.0000000e+000   0.0000000e+000   0.0000000e+000
  8.8988262e+001   0.0000000e+000   0.0000000e+000   0.0000000e+000   0.0000000e+000
  8.9402017e+001   0.0000000e+000   0.0000000e+000   0.0000000e+000   0.0000000e+000
  8.9816611e+001   0.0000000e+000   0.0000000e+000   0.0000000e+000   0.0000000e+000
  9.0231498e+001   0.0000000e+000   0.0000000e+000   0.0000000e+000   0.0000000e+000
  9.0646675e+001   0.0000000e+000   0.0000000e+000   0.0000000e+000   0.0000000e+000
  9.1062141e+001   0.0000000e+000   0.0000000e+000   0.0000000e+000   0.0000000e+000
  9.1477891e+001   0.0000000e+000   0.0000000e+000   0.0000000e+000   0.0000000e+000
  9.1893926e+001   0.0000000e+000   0.0000000e+000   0.0000000e+000   0.0000000e+000
  9.2310241e+001   0.0000000e+000   0.0000000e+000   0.0000000e+000   0.0000000e+000
  9.2726835e+001   0.0000000e+000   0.0000000e+000   0.0000000e+000   0.0000000e+000
  9.3143707e+001   0.0000000e+000   0.0000000e+000   0.0000000e+000   0.0000000e+000
  9.3560853e+001   0.0000000e+000   0.0000000e+000   0.0000000e+000   0.0000000e+000
  9.3978272e+001   0.0000000e+000   0.0000000e+000   0.0000000e+000   0.0000000e+000
  9.4395952e+001   0.0000000e+000   0.0000000e+000   0.0000000e+000   0.0000000e+000
  9.4813898e+001   0.0000000e+000   0.0000000e+000   0.0000000e+000   0.0000000e+000
  9.5232116e+001   0.0000000e+000   0.0000000e+000   0.0000000e+000   0.0000000e+000
  9.5650602e+001   0.0000000e+000   0.0000000e+000   0.0000000e+000   0.0000000e+000
  9.6069351e+001   0.0000000e+000   0.0000000e+000   0.0000000e+000   0.0000000e+000
  9.6488369e+001   0.0000000e+000   0.0000000e+000   0.0000000e+000   0.0000000e+000
  9.6907648e+001   0.0000000e+000   0.0000000e+000   0.0000000e+000   0.0000000e+000
  9.7327193e+001   0.0000000e+000   0.0000000e+000   0.0000000e+000   0.0000000e+000
  9.7746999e+001   0.0000000e+000   0.0000000e+000   0.0000000e+000   0.0000000e+000
  9.8167070e+001   0.0000000e+000   0.0000000e+000   0.0000000e+000   0.0000000e+000
  9.8587406e+001   0.0000000e+000   0.0000000e+000   0.0000000e+000   0.0000000e+000
  9.9008073e+001   0.0000000e+000   0.0000000e+000   0.0000000e+000   0.0000000e+000
  9.9428949e+001   0.0000000e+000   0.0000000e+000   0.0000000e+000   0.0000000e+000
  9.9850143e+001   0.0000000e+000   0.0000000e+000   0.0000000e+000   0.0000000e+000
  1.0027154e+002   0.0000000e+000   0.0000000e+000   0.0000000e+000   0.0000000e+000
  1.0069326e+002   0.0000000e+000   0.0000000e+000   0.0000000e+000   0.0000000e+000
  1.0111524e+002   0.0000000e+000   0.0000000e+000   0.0000000e+000   0.0000000e+000
  1.0153749e+002   0.0000000e+000   0.0000000e+000   0.0000000e+000   0.0000000e+000
  1.0195999e+002   0.0000000e+000   0.0000000e+000   0.0000000e+000   0.0000000e+000
  1.0238274e+002   0.0000000e+000   0.0000000e+000   0.0000000e+000   0.0000000e+000
  1.0280577e+002   0.0000000e+000   0.0000000e+000   0.0000000e+000   0.0000000e+000
  1.0322905e+002   0.0000000e+000   0.0000000e+000   0.0000000e+000   0.0000000e+000
  1.0365259e+002   0.0000000e+000   0.0000000e+000   0.0000000e+000   0.0000000e+000
  1.0407639e+002   0.0000000e+000   0.0000000e+000   0.0000000e+000   0.0000000e+000
  1.0450044e+002   0.0000000e+000   0.0000000e+000   0.0000000e+000   0.0000000e+000
  1.0492473e+002   0.0000000e+000   0.0000000e+000   0.0000000e+000   0.0000000e+000
  1.0534925e+002   0.0000000e+000   0.0000000e+000   0.0000000e+000   0.0000000e+000
  1.0577401e+002   0.0000000e+000   0.0000000e+000   0.0000000e+000   0.0000000e+000
  1.0619900e+002   0.0000000e+000   0.0000000e+000   0.0000000e+000   0.0000000e+000
  1.0662422e+002   0.0000000e+000   0.0000000e+000   0.0000000e+000   0.0000000e+000
  1.0704966e+002   0.0000000e+000   0.0000000e+000   0.0000000e+000   0.0000000e+000
  1.0747535e+002   0.0000000e+000   0.0000000e+000   0.0000000e+000   0.0000000e+000
  1.0790126e+002   0.0000000e+000   0.0000000e+000   0.0000000e+000   0.0000000e+000
  1.0832738e+002   0.0000000e+000   0.0000000e+000   0.0000000e+000   0.0000000e+000
  1.0875371e+002   0.0000000e+000   0.0000000e+000   0.0000000e+000   0.0000000e+000
  1.0918026e+002   0.0000000e+000   0.0000000e+000   0.0000000e+000   0.0000000e+000
  1.0960701e+002   0.0000000e+000   0.0000000e+000   0.0000000e+000   0.0000000e+000
  1.1003403e+002   0.0000000e+000   0.0000000e+000   0.0000000e+000   0.0000000e+000
  1.1046120e+002   0.0000000e+000   0.0000000e+000   0.0000000e+000   0.0000000e+000
  1.1088863e+002   0.0000000e+000   0.0000000e+000   0.0000000e+000   0.0000000e+000
  1.1131618e+002   0.0000000e+000   0.0000000e+000   0.0000000e+000   0.0000000e+000
  1.1174397e+002   0.0000000e+000   0.0000000e+000   0.0000000e+000   0.0000000e+000
  1.1217195e+002   0.0000000e+000   0.0000000e+000   0.0000000e+000   0.0000000e+000
  1.1260012e+002   0.0000000e+000   0.0000000e+000   0.0000000e+000   0.0000000e+000
  1.1302848e+002   0.0000000e+000   0.0000000e+000   0.0000000e+000   0.0000000e+000
  1.1345701e+002   0.0000000e+000   0.0000000e+000   0.0000000e+000   0.0000000e+000
  1.1388570e+002   0.0000000e+000   0.0000000e+000   0.0000000e+000   0.0000000e+000
  1.1431455e+002   0.0000000e+000   0.0000000e+000   0.0000000e+000   0.0000000e+000
  1.1474355e+002   0.0000000e+000   0.0000000e+000   0.0000000e+000   0.0000000e+000
  1.1517271e+002   0.0000000e+000   0.0000000e+000   0.0000000e+000   0.0000000e+000
  1.1560202e+002   0.0000000e+000   0.0000000e+000   0.0000000e+000   0.0000000e+000
  1.1603148e+002   0.0000000e+000   0.0000000e+000   0.0000000e+000   0.0000000e+000
  1.1646108e+002   0.0000000e+000   0.0000000e+000   0.0000000e+000   0.0000000e+000
  1.1689083e+002   0.0000000e+000   0.0000000e+000   0.0000000e+000   0.0000000e+000
  1.1732072e+002   0.0000000e+000   0.0000000e+000   0.0000000e+000   0.0000000e+000
  1.1775075e+002   0.0000000e+000   0.0000000e+000   0.0000000e+000   0.0000000e+000
  1.1818092e+002   0.0000000e+000   0.0000000e+000   0.0000000e+000   0.0000000e+000
  1.1861122e+002   0.0000000e+000   0.0000000e+000   0.0000000e+000   0.0000000e+000
  1.1904166e+002   0.0000000e+000   0.0000000e+000   0.0000000e+000   0.0000000e+000
  1.1947223e+002   0.0000000e+000   0.0000000e+000   0.0000000e+000   0.0000000e+000
  1.1990292e+002   0.0000000e+000   0.0000000e+000   0.0000000e+000   0.0000000e+000
  1.2033374e+002   0.0000000e+000   0.0000000e+000   0.0000000e+000   0.0000000e+000
  1.2076468e+002   0.0000000e+000   0.0000000e+000   0.0000000e+000   0.0000000e+000
  1.2119574e+002   0.0000000e+000   0.0000000e+000   0.0000000e+000   0.0000000e+000
