# Supplementary material for: Research on combustion and emissions of heavy duty diesel engines under low-speed and low-load conditions in low temperature environments
Source: PLoS One. 2025 Feb 21;20(2):e0318933. doi: 10.1371/journal.pone.0318933 (PMC11844864; doi:10.1371/journal.pone.0318933)
Supplement: S1 File — (ZIP) [file pone.0318933.s001.zip › 1000rpm_30%/4-gaibianpenyoudingshi/-1/thermo.out]

# CONVERGE Release Build 2.3.20/  Jan 30, 2017        Run Date:Mon Mar 18 20:02:15 2024
# column       1                2                3                4                5                6                7                8                9               10               11               12               13               14               15               16               17 
#          Crank         Pressure         Max_Pres         Min_Pres        Mean_Temp         Max_Temp         Min_Temp           Volume             Mass          Density    Integrated_HR          HR_Rate              C_p              C_v            Gamma         Kin_Visc         Dyn_Visc
#          (DEG)            (MPa)            (MPa)            (MPa)              (K)              (K)              (K)            (m^3)             (kg)         (kg/m^3)              (J)         (J/time)         (J/kg-K)         (J/kg-K)           (none)          (m^2/s)        (N*s/m^2)
#
 -1.4600000e+002   1.6847000e-001   1.6847000e-001   1.6847000e-001   3.2200000e+002   3.2200000e+002   3.2200000e+002   2.0879845e-003   3.7910448e-003   1.8156479e+000   0.0000000e+000   0.0000000e+000   1.0128381e+003   7.2453597e+002   1.3979127e+000   1.0740078e-005   1.9500200e-005
 -1.4587230e+002   1.6858932e-001   1.6900744e-001   1.6848536e-001   3.2208182e+002   3.2305951e+002   3.2200842e+002   2.0870382e-003   3.7910448e-003   1.8164712e+000   0.0000000e+000   0.0000000e+000   1.0128485e+003   7.2454641e+002   1.3979070e+000   1.0737197e-005   1.9503808e-005
 -1.4579372e+002   1.6866291e-001   1.6925563e-001   1.6851713e-001   3.2213218e+002   3.2366167e+002   3.2203074e+002   2.0864544e-003   3.7910448e-003   1.8169795e+000   0.0000000e+000   0.0000000e+000   1.0128549e+003   7.2455284e+002   1.3979035e+000   1.0735416e-005   1.9506029e-005
 -1.4567094e+002   1.6877828e-001   1.6942353e-001   1.6859256e-001   3.2221092e+002   3.2447664e+002   3.2207408e+002   2.0855390e-003   3.7910448e-003   1.8177770e+000  -5.6843419e-014  -4.6296296e-013   1.0128650e+003   7.2456289e+002   1.3978980e+000   1.0732617e-005   1.9509502e-005
 -1.4558567e+002   1.6885860e-001   1.6940248e-001   1.6865669e-001   3.2226562e+002   3.2496384e+002   3.2211143e+002   2.0849015e-003   3.7910448e-003   1.8183328e+000  -5.6843419e-014   0.0000000e+000   1.0128720e+003   7.2456987e+002   1.3978941e+000   1.0730664e-005   1.9511914e-005
 -1.4547909e+002   1.6895928e-001   1.6930108e-001   1.6875995e-001   3.2233405e+002   3.2552754e+002   3.2216739e+002   2.0841023e-003   3.7910448e-003   1.8190301e+000  -5.6843419e-014   0.0000000e+000   1.0128807e+003   7.2457861e+002   1.3978893e+000   1.0728211e-005   1.9514932e-005
 -1.4534587e+002   1.6908561e-001   1.6919893e-001   1.6891915e-001   3.2241962e+002   3.2623037e+002   3.2224992e+002   2.0830997e-003   3.7910448e-003   1.8199056e+000  -5.6843419e-014   0.0000000e+000   1.0128916e+003   7.2458953e+002   1.3978833e+000   1.0725125e-005   1.9518706e-005
 -1.4517933e+002   1.6924406e-001   1.6928561e-001   1.6912759e-001   3.2252668e+002   3.2716712e+002   3.2235823e+002   2.0818410e-003   3.7910448e-003   1.8210059e+000  -5.6843419e-014   0.0000000e+000   1.0129053e+003   7.2460320e+002   1.3978758e+000   1.0721241e-005   1.9523427e-005
 -1.4497117e+002   1.6944283e-001   1.6948427e-001   1.6928415e-001   3.2266069e+002   3.2842256e+002   3.2249870e+002   2.0802590e-003   3.7910448e-003   1.8223908e+000  -5.6843419e-014   0.0000000e+000   1.0129224e+003   7.2462030e+002   1.3978664e+000   1.0716341e-005   1.9529337e-005
 -1.4471096e+002   1.6969154e-001   1.6973716e-001   1.6958528e-001   3.2282851e+002   3.3003470e+002   3.2263577e+002   2.0782680e-003   3.7910448e-003   1.8241366e+000  -5.6843419e-014   0.0000000e+000   1.0129438e+003   7.2464172e+002   1.3978547e+000   1.0710148e-005   1.9536738e-005
 -1.4438570e+002   1.7000539e-001   1.7006859e-001   1.6996485e-001   3.2303879e+002   3.3203057e+002   3.2281385e+002   2.0757579e-003   3.7910448e-003   1.8263424e+000  -5.6843419e-014   0.0000000e+000   1.0129707e+003   7.2466857e+002   1.3978399e+000   1.0702301e-005   1.9546011e-005
 -1.4397912e+002   1.7039079e-001   1.7045761e-001   1.7037211e-001   3.2330257e+002   3.3445315e+002   3.2303232e+002   2.0725873e-003   3.7910448e-003   1.8291363e+000  -5.6843419e-014   0.0000000e+000   1.0130043e+003   7.2470224e+002   1.3978214e+000   1.0692329e-005   1.9557643e-005
 -1.4347090e+002   1.7087412e-001   1.7094631e-001   1.7084729e-001   3.2363387e+002   3.3739460e+002   3.2328582e+002   2.0685724e-003   3.7910448e-003   1.8326865e+000  -5.6843419e-014   0.0000000e+000   1.0130466e+003   7.2474453e+002   1.3977982e+000   1.0679609e-005   1.9572254e-005
 -1.4287090e+002   1.7142811e-001   1.7151669e-001   1.7137448e-001   3.2402772e+002   3.4075690e+002   3.2357280e+002   2.0637586e-003   3.7910448e-003   1.8369613e+000  -5.6843419e-014   0.0000000e+000   1.0130969e+003   7.2479481e+002   1.3977706e+000   1.0664241e-005   1.9589623e-005
 -1.4227090e+002   1.7203763e-001   1.7213968e-001   1.7197275e-001   3.2442431e+002   3.4399290e+002   3.2389699e+002   2.0588647e-003   3.7910448e-003   1.8413277e+000  -5.6843419e-014   0.0000000e+000   1.0131475e+003   7.2484544e+002   1.3977428e+000   1.0648482e-005   1.9607112e-005
 -1.4167090e+002   1.7266481e-001   1.7276765e-001   1.7260437e-001   3.2482410e+002   3.4721012e+002   3.2423718e+002   2.0538908e-003   3.7910448e-003   1.8457869e+000  -5.6843419e-014   0.0000000e+000   1.0131986e+003   7.2489647e+002   1.3977148e+000   1.0632342e-005   1.9624743e-005
 -1.4107090e+002   1.7330420e-001   1.7340155e-001   1.7325751e-001   3.2522733e+002   3.5041808e+002   3.2458700e+002   2.0488368e-003   3.7910448e-003   1.8503400e+000  -5.6843419e-014   0.0000000e+000   1.0132500e+003   7.2494795e+002   1.3976866e+000   1.0615826e-005   1.9642525e-005
 -1.4047090e+002   1.7395616e-001   1.7403640e-001   1.7392387e-001   3.2563429e+002   3.5361898e+002   3.2494280e+002   2.0437027e-003   3.7910447e-003   1.8549884e+000  -5.6843419e-014   0.0000000e+000   1.0133020e+003   7.2499991e+002   1.3976581e+000   1.0598937e-005   1.9660472e-005
 -1.3987090e+002   1.7461975e-001   1.7468539e-001   1.7459763e-001   3.2604512e+002   3.5660323e+002   3.2530176e+002   2.0384884e-003   3.7910447e-003   1.8597333e+000  -5.6843419e-014   0.0000000e+000   1.0133545e+003   7.2505237e+002   1.3976293e+000   1.0581678e-005   1.9678590e-005
 -1.3927090e+002   1.7532417e-001   1.7538153e-001   1.7530615e-001   3.2646001e+002   3.5736884e+002   3.2567845e+002   2.0331941e-003   3.7910447e-003   1.8645759e+000  -5.6843419e-014   0.0000000e+000   1.0134074e+003   7.2510534e+002   1.3976003e+000   1.0564048e-005   1.9696886e-005
 -1.3867090e+002   1.7598794e-001   1.7605083e-001   1.7596777e-001   3.2687921e+002   3.5993468e+002   3.2602897e+002   2.0278196e-003   3.7910447e-003   1.8695177e+000  -5.6843419e-014   0.0000000e+000   1.0134610e+003   7.2515888e+002   1.3975709e+000   1.0546054e-005   1.9715373e-005
 -1.3807090e+002   1.7671598e-001   1.7678374e-001   1.7669058e-001   3.2730291e+002   3.6248317e+002   3.2641054e+002   2.0223650e-003   3.7910447e-003   1.8745601e+000  -5.6843419e-014   0.0000000e+000   1.0135151e+003   7.2521299e+002   1.3975413e+000   1.0527697e-005   1.9734058e-005
 -1.3747090e+002   1.7743469e-001   1.7751043e-001   1.7740352e-001   3.2773132e+002   3.6497933e+002   3.2678515e+002   2.0168303e-003   3.7910447e-003   1.8797044e+000  -5.6843419e-014   0.0000000e+000   1.0135698e+003   7.2526771e+002   1.3975113e+000   1.0508975e-005   1.9752951e-005
 -1.3687090e+002   1.7816501e-001   1.7824602e-001   1.7812932e-001   3.2816490e+002   3.6764386e+002   3.2716571e+002   2.0112155e-003   3.7910447e-003   1.8849520e+000  -8.5265128e-014  -4.7369516e-014   1.0136252e+003   7.2532309e+002   1.3974809e+000   1.0489906e-005   1.9772072e-005
 -1.3627090e+002   1.7890845e-001   1.7899067e-001   1.7887157e-001   3.2860351e+002   3.7025460e+002   3.2755371e+002   2.0055207e-003   3.7910447e-003   1.8903045e+000  -8.5265128e-014   0.0000000e+000   1.0136812e+003   7.2537912e+002   1.3974502e+000   1.0470475e-005   1.9791415e-005
 -1.3567090e+002   1.7966653e-001   1.7974895e-001   1.7963048e-001   3.2904751e+002   3.7281693e+002   3.2794911e+002   1.9997458e-003   3.7910447e-003   1.8957633e+000  -8.5265128e-014   0.0000000e+000   1.0137379e+003   7.2543584e+002   1.3974191e+000   1.0450697e-005   1.9810995e-005
 -1.3507090e+002   1.8043884e-001   1.8051724e-001   1.8040534e-001   3.2949687e+002   3.7516991e+002   3.2835147e+002   1.9938910e-003   3.7910447e-003   1.9013300e+000  -8.5265128e-014   0.0000000e+000   1.0137953e+003   7.2549324e+002   1.3973877e+000   1.0430564e-005   1.9830811e-005
 -1.3447090e+002   1.8122631e-001   1.8130227e-001   1.8119510e-001   3.2995182e+002   3.7752257e+002   3.2876027e+002   1.9879561e-003   3.7910447e-003   1.9070062e+000  -1.1368684e-013  -4.7369516e-014   1.0138534e+003   7.2555136e+002   1.3973559e+000   1.0410082e-005   1.9850875e-005
 -1.3387090e+002   1.8202845e-001   1.8210054e-001   1.8199920e-001   3.3041236e+002   3.7732905e+002   3.2917521e+002   1.9819414e-003   3.7910447e-003   1.9127936e+000  -1.1368684e-013   0.0000000e+000   1.0139123e+003   7.2561020e+002   1.3973236e+000   1.0389245e-005   1.9871185e-005
 -1.3327090e+002   1.8284617e-001   1.8291807e-001   1.8281753e-001   3.3087869e+002   3.7951971e+002   3.2959619e+002   1.9758468e-003   3.7910447e-003   1.9186937e+000  -1.1368684e-013   0.0000000e+000   1.0139719e+003   7.2566979e+002   1.3972910e+000   1.0368058e-005   1.9891750e-005
 -1.3267090e+002   1.8367939e-001   1.8375195e-001   1.8365052e-001   3.3135074e+002   3.8205515e+002   3.3002333e+002   1.9696724e-003   3.7910447e-003   1.9247082e+000  -1.1368684e-013   0.0000000e+000   1.0140322e+003   7.2573014e+002   1.3972580e+000   1.0346517e-005   1.9912567e-005
 -1.3207090e+002   1.8452871e-001   1.8460311e-001   1.8449880e-001   3.3182846e+002   3.8449682e+002   3.3045639e+002   1.9634183e-003   3.7910447e-003   1.9308390e+000  -1.1368684e-013   0.0000000e+000   1.0140934e+003   7.2579129e+002   1.3972245e+000   1.0324612e-005   1.9933635e-005
 -1.3147090e+002   1.8539510e-001   1.8547081e-001   1.8536358e-001   3.3231267e+002   3.8651691e+002   3.3089648e+002   1.9570846e-003   3.7910447e-003   1.9370878e+000  -1.1368684e-013   0.0000000e+000   1.0141554e+003   7.2585326e+002   1.3971906e+000   1.0302366e-005   1.9954988e-005
 -1.3087090e+002   1.8627793e-001   1.8635628e-001   1.8624586e-001   3.3280333e+002   3.8908714e+002   3.3134393e+002   1.9506713e-003   3.7910447e-003   1.9434565e+000  -8.5265128e-014   4.7369516e-014   1.0142182e+003   7.2591607e+002   1.3971562e+000   1.0279779e-005   1.9976627e-005
 -1.3027090e+002   1.8717772e-001   1.8725266e-001   1.8714596e-001   3.3330048e+002   3.9227316e+002   3.3179880e+002   1.9441785e-003   3.7910447e-003   1.9499468e+000  -8.5265128e-014   0.0000000e+000   1.0142818e+003   7.2597971e+002   1.3971214e+000   1.0256844e-005   1.9998551e-005
 -1.2967090e+002   1.8809501e-001   1.8817035e-001   1.8806388e-001   3.3380426e+002   3.9566720e+002   3.3226103e+002   1.9376064e-003   3.7910447e-003   1.9565607e+000  -1.1368684e-013  -4.7369516e-014   1.0143463e+003   7.2604420e+002   1.3970861e+000   1.0233566e-005   2.0020767e-005
 -1.2907090e+002   1.8902957e-001   1.8910124e-001   1.8899955e-001   3.3431468e+002   3.8883635e+002   3.3273053e+002   1.9309551e-003   3.7910447e-003   1.9633003e+000  -1.1368684e-013   0.0000000e+000   1.0144116e+003   7.2610956e+002   1.3970504e+000   1.0209937e-005   2.0043277e-005
 -1.2847090e+002   1.8998244e-001   1.9005644e-001   1.8995293e-001   3.3483197e+002   3.9068457e+002   3.3320722e+002   1.9242246e-003   3.7910447e-003   1.9701674e+000  -1.1368684e-013   0.0000000e+000   1.0144779e+003   7.2617580e+002   1.3970142e+000   1.0185968e-005   2.0066089e-005
 -1.2787090e+002   1.9095349e-001   1.9102550e-001   1.9092431e-001   3.3535614e+002   3.9251616e+002   3.3369118e+002   1.9174152e-003   3.7910447e-003   1.9771642e+000  -1.1368684e-013   0.0000000e+000   1.0145450e+003   7.2624293e+002   1.3969775e+000   1.0161650e-005   2.0089205e-005
 -1.2727090e+002   1.9197648e-001   1.9205052e-001   1.9194655e-001   3.3588744e+002   3.9436391e+002   3.3419189e+002   1.9105269e-003   3.7910447e-003   1.9842927e+000  -1.1368684e-013   0.0000000e+000   1.0146131e+003   7.2631097e+002   1.3969403e+000   1.0136984e-005   2.0112635e-005
 -1.2667090e+002   1.9299041e-001   1.9306661e-001   1.9295863e-001   3.3642621e+002   3.9133114e+002   3.3469257e+002   1.9035600e-003   3.7910447e-003   1.9915551e+000  -1.1368684e-013   0.0000000e+000   1.0146821e+003   7.2637997e+002   1.3969026e+000   1.0111978e-005   2.0136395e-005
 -1.2607090e+002   1.9398893e-001   1.9406509e-001   1.9395688e-001   3.3697242e+002   3.9304777e+002   3.3519137e+002   1.8965145e-003   3.7910447e-003   1.9989537e+000  -1.1368684e-013   0.0000000e+000   1.0147520e+003   7.2644994e+002   1.3968644e+000   1.0086639e-005   2.0160483e-005
 -1.2547090e+002   1.9506919e-001   1.9514315e-001   1.9503820e-001   3.3752619e+002   3.9481231e+002   3.3571545e+002   1.8893907e-003   3.7910446e-003   2.0064905e+000  -1.1368684e-013   0.0000000e+000   1.0148230e+003   7.2652088e+002   1.3968256e+000   1.0060959e-005   2.0184905e-005
 -1.2487090e+002   1.9610837e-001   1.9618041e-001   1.9607848e-001   3.3808748e+002   3.9653366e+002   3.3623100e+002   1.8821887e-003   3.7910446e-003   2.0141681e+000  -1.1368684e-013   0.0000000e+000   1.0148949e+003   7.2659277e+002   1.3967863e+000   1.0034933e-005   2.0209657e-005
 -1.2427090e+002   1.9723120e-001   1.9730061e-001   1.9720240e-001   3.3865649e+002   3.9827670e+002   3.3677122e+002   1.8749088e-003   3.7910446e-003   2.0219888e+000  -1.1368684e-013   0.0000000e+000   1.0149678e+003   7.2666567e+002   1.3967465e+000   1.0008565e-005   2.0234751e-005
 -1.2367090e+002   1.9834649e-001   1.9842043e-001   1.9831795e-001   3.3923328e+002   4.0000783e+002   3.3731208e+002   1.8675511e-003   3.7910446e-003   2.0299550e+000  -1.1368684e-013   0.0000000e+000   1.0150417e+003   7.2673958e+002   1.3967062e+000   9.9818550e-006   2.0260187e-005
 -1.2307090e+002   1.9948187e-001   1.9955371e-001   1.9945286e-001   3.3981796e+002   4.0172956e+002   3.3786023e+002   1.8601158e-003   3.7910446e-003   2.0380691e+000  -1.1368684e-013   0.0000000e+000   1.0151166e+003   7.2681450e+002   1.3966653e+000   9.9547932e-006   2.0285968e-005
 -1.2247090e+002   2.0063967e-001   2.0071303e-001   2.0060928e-001   3.4041090e+002   3.9872647e+002   3.3841673e+002   1.8526032e-003   3.7910446e-003   2.0463338e+000  -1.1368684e-013   0.0000000e+000   1.0151926e+003   7.2689050e+002   1.3966238e+000   9.9273934e-006   2.0312120e-005
 -1.2187090e+002   2.0181938e-001   2.0189439e-001   2.0178848e-001   3.4101216e+002   4.0036566e+002   3.3898194e+002   1.8450136e-003   3.7910445e-003   2.0547515e+000  -1.1368684e-013   0.0000000e+000   1.0152697e+003   7.2696760e+002   1.3965818e+000   9.8996612e-006   2.0338634e-005
 -1.2127090e+002   2.0302329e-001   2.0309646e-001   2.0299277e-001   3.4162173e+002   4.0204737e+002   3.3955644e+002   1.8373472e-003   3.7910445e-003   2.0633251e+000  -1.1368684e-013   0.0000000e+000   1.0153479e+003   7.2704579e+002   1.3965391e+000   9.8715840e-006   2.0365509e-005
 -1.2067611e+002   2.0424372e-001   2.0431524e-001   2.0421437e-001   3.4223401e+002   4.0370230e+002   3.4013551e+002   1.8296718e-003   3.7910446e-003   2.0719807e+000  -1.1368684e-013   0.0000000e+000   1.0154265e+003   7.2712444e+002   1.3964962e+000   9.8434058e-006   2.0392503e-005
 -1.2008717e+002   2.0547756e-001   2.0554648e-001   2.0544919e-001   3.4284819e+002   4.0533899e+002   3.4071730e+002   1.8219981e-003   3.7910446e-003   2.0807072e+000  -1.1368684e-013   0.0000000e+000   1.0155056e+003   7.2720349e+002   1.3964531e+000   9.8151688e-006   2.0419584e-005
 -1.1950389e+002   2.0672304e-001   2.0679249e-001   2.0669490e-001   3.4346469e+002   4.0696216e+002   3.4130181e+002   1.8143260e-003   3.7910446e-003   2.0895057e+000  -1.1368684e-013   0.0000000e+000   1.0155849e+003   7.2728283e+002   1.3964099e+000   9.7868731e-006   2.0446767e-005
 -1.1892610e+002   2.0798124e-001   2.0805345e-001   2.0795198e-001   3.4408380e+002   4.0857948e+002   3.4188925e+002   1.8066554e-003   3.7910446e-003   2.0983772e+000  -1.1368684e-013   0.0000000e+000   1.0156646e+003   7.2736252e+002   1.3963664e+000   9.7585320e-006   2.0474067e-005
 -1.1835364e+002   2.0925012e-001   2.0932263e-001   2.0922100e-001   3.4470544e+002   4.0644834e+002   3.4247974e+002   1.7989867e-003   3.7910446e-003   2.1073222e+000  -1.1368684e-013   0.0000000e+000   1.0157446e+003   7.2744254e+002   1.3963228e+000   9.7301374e-006   2.0501473e-005
 -1.1778632e+002   2.1053172e-001   2.1060256e-001   2.1050220e-001   3.4532971e+002   4.0797066e+002   3.4307338e+002   1.7913196e-003   3.7910445e-003   2.1163418e+000  -1.1368684e-013   0.0000000e+000   1.0158250e+003   7.2752292e+002   1.3962790e+000   9.7017033e-006   2.0528998e-005
 -1.1722396e+002   2.1182561e-001   2.1189788e-001   2.1179598e-001   3.4595668e+002   4.0949441e+002   3.4367029e+002   1.7836536e-003   3.7910445e-003   2.1254377e+000  -1.1368684e-013   0.0000000e+000   1.0159057e+003   7.2760366e+002   1.3962351e+000   9.6732190e-006   2.0556640e-005
 -1.1666646e+002   2.1312709e-001   2.1319813e-001   2.1309818e-001   3.4658631e+002   4.1100313e+002   3.4426936e+002   1.7759892e-003   3.7910446e-003   2.1346102e+000  -1.1368684e-013   0.0000000e+000   1.0159868e+003   7.2768474e+002   1.3961909e+000   9.6446864e-006   2.0584404e-005
 -1.1611365e+002   2.1441056e-001   2.1447820e-001   2.1438233e-001   3.4721861e+002   4.1248579e+002   3.4486331e+002   1.7683263e-003   3.7910446e-003   2.1438603e+000  -1.1368684e-013   0.0000000e+000   1.0160683e+003   7.2776617e+002   1.3961466e+000   9.6161037e-006   2.0612282e-005
 -1.1556538e+002   2.1577490e-001   2.1584237e-001   2.1574653e-001   3.4785380e+002   4.1399054e+002   3.4547786e+002   1.7606645e-003   3.7910446e-003   2.1531897e+000  -1.1368684e-013   0.0000000e+000   1.0161501e+003   7.2784799e+002   1.3961021e+000   9.5874639e-006   2.0640284e-005
 -1.1502155e+002   2.1708859e-001   2.1715870e-001   2.1705974e-001   3.4849197e+002   4.1135701e+002   3.4607962e+002   1.7530043e-003   3.7910446e-003   2.1625986e+000  -1.1368684e-013   0.0000000e+000   1.0162323e+003   7.2793018e+002   1.3960573e+000   9.5587752e-006   2.0668420e-005
 -1.1448200e+002   2.1844479e-001   2.1851595e-001   2.1841636e-001   3.4913327e+002   4.1275863e+002   3.4669164e+002   1.7453451e-003   3.7910446e-003   2.1720888e+000  -1.1368684e-013   0.0000000e+000   1.0163149e+003   7.2801281e+002   1.3960124e+000   9.5300551e-006   2.0696697e-005
 -1.1394661e+002   2.1981696e-001   2.1988389e-001   2.1978928e-001   3.4977758e+002   4.1420836e+002   3.4730825e+002   1.7376871e-003   3.7910446e-003   2.1816612e+000  -1.1368684e-013   0.0000000e+000   1.0163979e+003   7.2809585e+002   1.3959672e+000   9.5012867e-006   2.0725107e-005
 -1.1341530e+002   2.2120315e-001   2.2127089e-001   2.2117600e-001   3.5042492e+002   4.1564080e+002   3.4792829e+002   1.7300307e-003   3.7910446e-003   2.1913164e+000  -1.1368684e-013   0.0000000e+000   1.0164814e+003   7.2817932e+002   1.3959218e+000   9.4724681e-006   2.0753643e-005
 -1.1288790e+002   2.2260299e-001   2.2266651e-001   2.2257643e-001   3.5107537e+002   4.1706094e+002   3.4855171e+002   1.7223751e-003   3.7910446e-003   2.2010564e+000  -1.1368684e-013   0.0000000e+000   1.0165653e+003   7.2826322e+002   1.3958762e+000   9.4436018e-006   2.0782318e-005
 -1.1236435e+002   2.2401648e-001   2.2408046e-001   2.2399018e-001   3.5172894e+002   4.1847560e+002   3.4917838e+002   1.7147205e-003   3.7910446e-003   2.2108819e+000  -1.1368684e-013   0.0000000e+000   1.0166497e+003   7.2834757e+002   1.3958304e+000   9.4146893e-006   2.0811133e-005
 -1.1184453e+002   2.2547733e-001   2.2554365e-001   2.2544998e-001   3.5238568e+002   4.1989900e+002   3.4981519e+002   1.7070674e-003   3.7910446e-003   2.2207938e+000  -8.5265128e-014   5.4676236e-014   1.0167345e+003   7.2843239e+002   1.3957843e+000   9.3857243e-006   2.0840088e-005
 -1.1132833e+002   2.2692012e-001   2.2699508e-001   2.2689078e-001   3.5304537e+002   4.1736889e+002   3.5044901e+002   1.6994152e-003   3.7910447e-003   2.2307937e+000  -1.4210855e-013  -1.1011923e-013   1.0168200e+003   7.2851788e+002   1.3957378e+000   9.3567010e-006   2.0869175e-005
 -1.1081566e+002   2.2834695e-001   2.2841657e-001   2.2831807e-001   3.5370844e+002   4.1867895e+002   3.5107983e+002   1.6917641e-003   3.7910447e-003   2.2408826e+000  -1.4210855e-013   0.0000000e+000   1.0169060e+003   7.2860388e+002   1.3956911e+000   9.3276386e-006   2.0898403e-005
 -1.1030642e+002   2.2985051e-001   2.2991722e-001   2.2982243e-001   3.5437508e+002   4.2049968e+002   3.5172686e+002   1.6841139e-003   3.7910446e-003   2.2510619e+000  -1.1368684e-013   5.5812123e-014   1.0169925e+003   7.2869037e+002   1.3956442e+000   9.2985349e-006   2.0927790e-005
 -1.0980052e+002   2.3133974e-001   2.3140501e-001   2.3131330e-001   3.5504519e+002   4.2186123e+002   3.5237219e+002   1.6764647e-003   3.7910447e-003   2.2613328e+000  -1.1368684e-013   0.0000000e+000   1.0170794e+003   7.2877732e+002   1.3955970e+000   9.2693833e-006   2.0957330e-005
 -1.0929789e+002   2.3284419e-001   2.3290685e-001   2.3281864e-001   3.5571885e+002   4.2320953e+002   3.5302085e+002   1.6688165e-003   3.7910447e-003   2.2716966e+000  -5.6843419e-014   1.1309116e-013   1.0171668e+003   7.2886474e+002   1.3955495e+000   9.2401879e-006   2.0987028e-005
 -1.0879844e+002   2.3436455e-001   2.3442678e-001   2.3433912e-001   3.5639610e+002   4.2455582e+002   3.5367320e+002   1.6611692e-003   3.7910447e-003   2.2821544e+000  -2.8421709e-014   5.6905439e-014   1.0172547e+003   7.2895263e+002   1.3955018e+000   9.2109422e-006   2.1016885e-005
 -1.0830207e+002   2.3587258e-001   2.3593905e-001   2.3584612e-001   3.5707709e+002   4.2182642e+002   3.5432405e+002   1.6535229e-003   3.7910447e-003   2.2927077e+000  -2.8421709e-014   0.0000000e+000   1.0173431e+003   7.2904102e+002   1.3954539e+000   9.1816465e-006   2.1046894e-005
 -1.0780872e+002   2.3742383e-001   2.3748812e-001   2.3739791e-001   3.5776191e+002   4.2311465e+002   3.5498346e+002   1.6458774e-003   3.7910447e-003   2.3033579e+000  -2.8421709e-014   0.0000000e+000   1.0174320e+003   7.2912991e+002   1.3954057e+000   9.1523170e-006   2.1077097e-005
 -1.0731831e+002   2.3902244e-001   2.3908491e-001   2.3899595e-001   3.5845062e+002   4.2445803e+002   3.5565311e+002   1.6382329e-003   3.7910447e-003   2.3141061e+000  -2.8421709e-014   0.0000000e+000   1.0175214e+003   7.2921934e+002   1.3953572e+000   9.1229422e-006   2.1107449e-005
 -1.0683077e+002   2.4058225e-001   2.4064663e-001   2.4055517e-001   3.5914314e+002   4.2628269e+002   3.5631664e+002   1.6305892e-003   3.7910447e-003   2.3249538e+000  -2.8421709e-014   0.0000000e+000   1.0176114e+003   7.2930928e+002   1.3953084e+000   9.0935252e-006   2.1137978e-005
 -1.0634601e+002   2.4218448e-001   2.4224978e-001   2.4215927e-001   3.5983950e+002   4.2758937e+002   3.5698846e+002   1.6229465e-003   3.7910447e-003   2.3359025e+000  -2.8421709e-014   0.0000000e+000   1.0177018e+003   7.2939975e+002   1.3952594e+000   9.0640593e-006   2.1168673e-005
 -1.0586398e+002   2.4380698e-001   2.4386895e-001   2.4378278e-001   3.6053976e+002   4.2889280e+002   3.5766534e+002   1.6153045e-003   3.7910447e-003   2.3469536e+000  -2.8421709e-014   0.0000000e+000   1.0177929e+003   7.2949080e+002   1.3952100e+000   9.0345423e-006   2.1199529e-005
 -1.0538460e+002   2.4544757e-001   2.4550525e-001   2.4542390e-001   3.6124396e+002   4.3019443e+002   3.5834632e+002   1.6076634e-003   3.7910447e-003   2.3581085e+000  -2.8421709e-014   0.0000000e+000   1.0178845e+003   7.2958240e+002   1.3951604e+000   9.0049750e-006   2.1230559e-005
 -1.0490780e+002   2.4710726e-001   2.4716531e-001   2.4708312e-001   3.6195233e+002   4.2783096e+002   3.5903155e+002   1.6000230e-003   3.7910447e-003   2.3693689e+000  -5.6843419e-014  -5.9609718e-014   1.0179767e+003   7.2967459e+002   1.3951105e+000   8.9753753e-006   2.1261811e-005
 -1.0443354e+002   2.4878459e-001   2.4884554e-001   2.4876015e-001   3.6266487e+002   4.2907888e+002   3.5972099e+002   1.5923833e-003   3.7910447e-003   2.3807364e+000  -5.6843419e-014   0.0000000e+000   1.0180695e+003   7.2976744e+002   1.3950602e+000   8.9457263e-006   2.1293216e-005
 -1.0396174e+002   2.5048084e-001   2.5054015e-001   2.5045651e-001   3.6338102e+002   4.3095832e+002   3.6041434e+002   1.5847446e-003   3.7910454e-003   2.3922123e+000  -5.6843419e-014   0.0000000e+000   1.0181632e+003   7.2986115e+002   1.3950095e+000   8.9160168e-006   2.1324770e-005
 -1.0349235e+002   2.5219601e-001   2.5226289e-001   2.5217211e-001   3.6410134e+002   4.3224028e+002   3.6111182e+002   1.5771067e-003   3.7910454e-003   2.4037978e+000  -5.6843419e-014   0.0000000e+000   1.0182576e+003   7.2995552e+002   1.3949584e+000   8.8862609e-006   2.1356506e-005
 -1.0302529e+002   2.5393046e-001   2.5398756e-001   2.5390720e-001   3.6482600e+002   4.3350830e+002   3.6181382e+002   1.5694691e-003   3.7910454e-003   2.4154954e+000  -5.6843419e-014   0.0000000e+000   1.0183526e+003   7.3005049e+002   1.3949071e+000   8.8564574e-006   2.1388432e-005
 -1.0256053e+002   2.5568470e-001   2.5574331e-001   2.5566189e-001   3.6555500e+002   4.3477848e+002   3.6252029e+002   1.5618326e-003   3.7910454e-003   2.4273059e+000  -5.6843419e-014   0.0000000e+000   1.0184481e+003   7.3014603e+002   1.3948554e+000   8.8266086e-006   2.1420553e-005
 -1.0209800e+002   2.5746053e-001   2.5751570e-001   2.5743696e-001   3.6628850e+002   4.3605156e+002   3.6323151e+002   1.5541969e-003   3.7910454e-003   2.4392311e+000  -5.6843419e-014   0.0000000e+000   1.0185443e+003   7.3024218e+002   1.3948034e+000   8.7967227e-006   2.1452893e-005
 -1.0163764e+002   2.5925594e-001   2.5931287e-001   2.5923283e-001   3.6702664e+002   4.3213112e+002   3.6394750e+002   1.5465614e-003   3.7910454e-003   2.4512738e+000  -2.8421709e-014   6.1737819e-014   1.0186410e+003   7.3033894e+002   1.3947511e+000   8.7667872e-006   2.1485434e-005
 -1.0117943e+002   2.6107280e-001   2.6112813e-001   2.6104976e-001   3.6776938e+002   4.3336257e+002   3.6466830e+002   1.5389271e-003   3.7910454e-003   2.4634340e+000  -2.8421709e-014   0.0000000e+000   1.0187384e+003   7.3043635e+002   1.3946984e+000   8.7368076e-006   2.1518154e-005
 -1.0072328e+002   2.6290666e-001   2.6296326e-001   2.6288139e-001   3.6851681e+002   4.3356795e+002   3.6539211e+002   1.5312933e-003   3.7910454e-003   2.4757148e+000  -2.8421709e-014   0.0000000e+000   1.0188365e+003   7.3053439e+002   1.3946455e+000   8.7067799e-006   2.1551082e-005
 -1.0026915e+002   2.6476283e-001   2.6482022e-001   2.6474089e-001   3.6926888e+002   4.3462790e+002   3.6612322e+002   1.5236601e-003   3.7910455e-003   2.4881175e+000  -2.8421709e-014   0.0000000e+000   1.0189352e+003   7.3063307e+002   1.3945922e+000   8.6767068e-006   2.1584216e-005
 -9.9817011e+001   2.6664365e-001   2.6674290e-001   2.6662323e-001   3.7002565e+002   4.3587952e+002   3.6685873e+002   1.5160277e-003   3.7910455e-003   2.5006439e+000  -2.8421709e-014   0.0000000e+000   1.0190345e+003   7.3073245e+002   1.3945385e+000   8.6465899e-006   2.1617563e-005
 -9.9366792e+001   2.6854783e-001   2.6862843e-001   2.6852777e-001   3.7078719e+002   4.3715675e+002   3.6759880e+002   1.5083958e-003   3.7910455e-003   2.5132962e+000  -2.8421709e-014   0.0000000e+000   1.0191346e+003   7.3083252e+002   1.3944845e+000   8.6164250e-006   2.1651131e-005
 -9.8918464e+001   2.7047452e-001   2.7052935e-001   2.7045290e-001   3.7155367e+002   4.3802420e+002   3.6834401e+002   1.5007648e-003   3.7910455e-003   2.5260758e+000  -2.8421709e-014   0.0000000e+000   1.0192354e+003   7.3093330e+002   1.3944301e+000   8.5862019e-006   2.1684890e-005
 -9.8471966e+001   2.7242398e-001   2.7247758e-001   2.7240167e-001   3.7232516e+002   4.3692120e+002   3.6909468e+002   1.4931341e-003   3.7910455e-003   2.5389853e+000  -2.8421709e-014   0.0000000e+000   1.0193369e+003   7.3103484e+002   1.3943753e+000   8.5559352e-006   2.1718869e-005
 -9.8027267e+001   2.7439765e-001   2.7445499e-001   2.7437653e-001   3.7310154e+002   4.3824874e+002   3.6985052e+002   1.4855042e-003   3.7910454e-003   2.5520260e+000  -2.8421709e-014   0.0000000e+000   1.0194393e+003   7.3113719e+002   1.3943201e+000   8.5256271e-006   2.1753070e-005
 -9.7584316e+001   2.7639482e-001   2.7644533e-001   2.7637388e-001   3.7388244e+002   4.3945354e+002   3.7061067e+002   1.4778750e-003   3.7910455e-003   2.5652004e+000  -2.8421709e-014   0.0000000e+000   1.0195428e+003   7.3124068e+002   1.3942643e+000   8.4952616e-006   2.1787471e-005
 -9.7143069e+001   2.7841571e-001   2.7850894e-001   2.7839564e-001   3.7466845e+002   4.4069334e+002   3.7137596e+002   1.4702461e-003   3.7910455e-003   2.5785107e+000  -2.8421709e-014   0.0000000e+000   1.0196470e+003   7.3134493e+002   1.3942081e+000   8.4648454e-006   2.1822092e-005
 -9.6703497e+001   2.8049022e-001   2.8053966e-001   2.8047068e-001   3.7545974e+002   4.4195834e+002   3.7215190e+002   1.4626183e-003   3.7910455e-003   2.5919582e+000  -2.8421709e-014   0.0000000e+000   1.0197520e+003   7.3144990e+002   1.3941515e+000   8.4343820e-006   2.1856940e-005
 -9.6265535e+001   2.8253358e-001   2.8259204e-001   2.8251243e-001   3.7625629e+002   4.4320702e+002   3.7292288e+002   1.4549905e-003   3.7910455e-003   2.6055466e+000  -2.8421709e-014   0.0000000e+000   1.0198577e+003   7.3155559e+002   1.3940946e+000   8.4038635e-006   2.1892017e-005
 -9.5829177e+001   2.8463056e-001   2.8467765e-001   2.8461049e-001   3.7705830e+002   4.4445730e+002   3.7370423e+002   1.4473637e-003   3.7910455e-003   2.6192763e+000  -2.8421709e-014   0.0000000e+000   1.0199641e+003   7.3166200e+002   1.3940373e+000   8.3732950e-006   2.1927336e-005
 -9.5394356e+001   2.8675419e-001   2.8680349e-001   2.8671042e-001   3.7786590e+002   4.4566899e+002   3.7449159e+002   1.4397375e-003   3.7910455e-003   2.6331506e+000  -2.8421709e-014   0.0000000e+000   1.0200713e+003   7.3176921e+002   1.3939795e+000   8.3426939e-006   2.1962906e-005
 -9.4961038e+001   2.8890481e-001   2.8895155e-001   2.8888553e-001   3.7867908e+002   4.4734228e+002   3.7528475e+002   1.4321114e-003   3.7910455e-003   2.6471721e+000  -2.8421709e-014   0.0000000e+000   1.0201793e+003   7.3187721e+002   1.3939214e+000   8.3120382e-006   2.1998713e-005
 -9.4529204e+001   2.9107926e-001   2.9113896e-001   2.9106112e-001   3.7949782e+002   4.4503836e+002   3.7608307e+002   1.4244864e-003   3.7910455e-003   2.6613421e+000  -2.8421709e-014   0.0000000e+000   1.0202881e+003   7.3198599e+002   1.3938629e+000   8.2813352e-006   2.2034763e-005
 -9.4098795e+001   2.9328466e-001   2.9332956e-001   2.9326742e-001   3.8032215e+002   4.4627194e+002   3.7688754e+002   1.4168618e-003   3.7910455e-003   2.6756635e+000  -1.4210855e-014   3.3017138e-014   1.0203977e+003   7.3209565e+002   1.3938039e+000   8.2505806e-006   2.2071055e-005
 -9.3669779e+001   2.9551990e-001   2.9557198e-001   2.9550304e-001   3.8115223e+002   4.4752334e+002   3.7769830e+002   1.4092375e-003   3.7910455e-003   2.6901396e+000  -1.4210855e-014   0.0000000e+000   1.0205082e+003   7.3220614e+002   1.3937444e+000   8.2197715e-006   2.2107601e-005
 -9.3242139e+001   2.9778055e-001   2.9783632e-001   2.9776309e-001   3.8198814e+002   4.4876295e+002   3.7851408e+002   1.4016140e-003   3.7910455e-003   2.7047714e+000   0.0000000e+000   3.3230903e-014   1.0206196e+003   7.3231750e+002   1.3936846e+000   8.1889136e-006   2.2144399e-005
 -9.2815820e+001   3.0007094e-001   3.0011185e-001   3.0005416e-001   3.8282990e+002   4.5000986e+002   3.7933627e+002   1.3939911e-003   3.7910455e-003   2.7195622e+000   0.0000000e+000   0.0000000e+000   1.0207319e+003   7.3242977e+002   1.3936242e+000   8.1579983e-006   2.2181447e-005
 -9.2390790e+001   3.0239082e-001   3.0244058e-001   3.0234186e-001   3.8367740e+002   4.5198121e+002   3.8016408e+002   1.3863686e-003   3.7910455e-003   2.7345149e+000  -1.4210855e-014  -3.3434934e-014   1.0208453e+003   7.3254323e+002   1.3935632e+000   8.1270354e-006   2.2218742e-005
 -9.1967022e+001   3.0474174e-001   3.0478209e-001   3.0472406e-001   3.8453055e+002   4.5322440e+002   3.8099746e+002   1.3787465e-003   3.7910455e-003   2.7496320e+000  -1.4210855e-014   0.0000000e+000   1.0209600e+003   7.3265795e+002   1.3935016e+000   8.0960097e-006   2.2256276e-005
 -9.1544487e+001   3.0712169e-001   3.0716553e-001   3.0710535e-001   3.8538985e+002   4.5111063e+002   3.8183696e+002   1.3711251e-003   3.7910455e-003   2.7649157e+000  -1.4210855e-014   0.0000000e+000   1.0210756e+003   7.3277352e+002   1.3934396e+000   8.0649271e-006   2.2294061e-005
 -9.1123141e+001   3.0953457e-001   3.0959476e-001   3.0951891e-001   3.8625542e+002   4.5234284e+002   3.8268305e+002   1.3635043e-003   3.7910455e-003   2.7803693e+000  -2.8421709e-014  -3.3727337e-014   1.0211921e+003   7.3288997e+002   1.3933770e+000   8.0337692e-006   2.2332052e-005
 -9.0702955e+001   3.1198101e-001   3.1202799e-001   3.1196575e-001   3.8712733e+002   4.5357798e+002   3.8353583e+002   1.3558839e-003   3.7910454e-003   2.7959956e+000  -2.8421709e-014   0.0000000e+000   1.0213094e+003   7.3300732e+002   1.3933141e+000   8.0025460e-006   2.2370290e-005
 -9.0283896e+001   3.1445934e-001   3.1451249e-001   3.1444370e-001   3.8800581e+002   4.5107442e+002   3.8439488e+002   1.3482639e-003   3.7910454e-003   2.8117978e+000  -2.8421709e-014   0.0000000e+000   1.0214276e+003   7.3312555e+002   1.3932506e+000   7.9712600e-006   2.2408792e-005
 -8.9865945e+001   3.1697018e-001   3.1702482e-001   3.1691480e-001   3.8889089e+002   4.5223320e+002   3.8526063e+002   1.3406445e-003   3.7910455e-003   2.8277783e+000  -2.8421709e-014   0.0000000e+000   1.0215468e+003   7.3324476e+002   1.3931867e+000   7.9399172e-006   2.2447547e-005
 -8.9449062e+001   3.1951601e-001   3.1959175e-001   3.1950111e-001   3.8978258e+002   4.5346182e+002   3.8613315e+002   1.3330257e-003   3.7910455e-003   2.8439403e+000  -2.8421709e-014   0.0000000e+000   1.0216671e+003   7.3336497e+002   1.3931223e+000   7.9084915e-006   2.2486498e-005
 -8.9033215e+001   3.2209625e-001   3.2214952e-001   3.2208165e-001   3.9068090e+002   4.5461754e+002   3.8701253e+002   1.3254074e-003   3.7910455e-003   2.8602870e+000  -2.8421709e-014   0.0000000e+000   1.0217883e+003   7.3348622e+002   1.3930573e+000   7.8769936e-006   2.2525684e-005
 -8.8618375e+001   3.2471132e-001   3.2475213e-001   3.2469754e-001   3.9158597e+002   4.5585872e+002   3.8789880e+002   1.3177895e-003   3.7910455e-003   2.8768217e+000  -2.8421709e-014   0.0000000e+000   1.0219106e+003   7.3360850e+002   1.3929918e+000   7.8454122e-006   2.2565079e-005
 -8.8204513e+001   3.2736209e-001   3.2740214e-001   3.2732232e-001   3.9249788e+002   4.5708951e+002   3.8879199e+002   1.3101721e-003   3.7910455e-003   2.8935476e+000  -2.8421709e-014   0.0000000e+000   1.0220339e+003   7.3373182e+002   1.3929257e+000   7.8137583e-006   2.2604712e-005
 -8.7791601e+001   3.3008347e-001   3.3011726e-001   3.3007012e-001   3.9341677e+002   4.5835018e+002   3.8969809e+002   1.3025552e-003   3.7910447e-003   2.9104677e+000  -4.2632564e-014  -3.4416144e-014   1.0221584e+003   7.3385633e+002   1.3928590e+000   7.7820389e-006   2.2644622e-005
 -8.7379614e+001   3.3281122e-001   3.3288554e-001   3.3279558e-001   3.9434232e+002   4.5670796e+002   3.9060511e+002   1.2949387e-003   3.7910430e-003   2.9275848e+000  -4.2632564e-014   0.0000000e+000   1.0222846e+003   7.3398251e+002   1.3927915e+000   7.7502272e-006   2.2684731e-005
 -8.6968521e+001   3.3554277e-001   3.3559756e-001   3.3544321e-001   3.9527485e+002   4.5787045e+002   3.9151343e+002   1.2873228e-003   3.7910423e-003   2.9449041e+000  -4.2632564e-014   0.0000000e+000   1.0224120e+003   7.3410989e+002   1.3927233e+000   7.7183351e-006   2.2725051e-005
 -8.6558293e+001   3.3837798e-001   3.3841894e-001   3.3832149e-001   3.9621486e+002   4.5915094e+002   3.9244043e+002   1.2797074e-003   3.7910415e-003   2.9624284e+000  -4.2632564e-014   0.0000000e+000   1.0225404e+003   7.3423835e+002   1.3926546e+000   7.6863840e-006   2.2765668e-005
 -8.6148902e+001   3.4118778e-001   3.4122545e-001   3.4117388e-001   3.9716212e+002   4.6039203e+002   3.9336392e+002   1.2720924e-003   3.7910415e-003   2.9801620e+000  -4.2632564e-014   0.0000000e+000   1.0226699e+003   7.3436784e+002   1.3925854e+000   7.6543647e-006   2.2806563e-005
 -8.5740320e+001   3.4406962e-001   3.4410797e-001   3.4405854e-001   3.9811690e+002   4.6163514e+002   3.9429987e+002   1.2644780e-003   3.7910416e-003   2.9981081e+000  -4.2632564e-014   0.0000000e+000   1.0228005e+003   7.3449843e+002   1.3925156e+000   7.6222590e-006   2.2847686e-005
 -8.5332521e+001   3.4698745e-001   3.4711678e-001   3.4696786e-001   3.9907931e+002   4.6286242e+002   3.9524582e+002   1.2568639e-003   3.7910415e-003   3.0162704e+000  -4.2632564e-014   0.0000000e+000   1.0229322e+003   7.3463013e+002   1.3924452e+000   7.5900565e-006   2.2889016e-005
 -8.4925479e+001   3.4995439e-001   3.5001243e-001   3.4994275e-001   4.0004947e+002   4.6409671e+002   3.9619960e+002   1.2492504e-003   3.7910415e-003   3.0346531e+000  -4.2632564e-014   0.0000000e+000   1.0230651e+003   7.3476305e+002   1.3923742e+000   7.5577164e-006   2.2930424e-005
 -8.4519166e+001   3.5300080e-001   3.5302446e-001   3.5297737e-001   4.0102754e+002   4.6183659e+002   3.9716335e+002   1.2416373e-003   3.7910415e-003   3.0532600e+000  -4.2632564e-014   0.0000000e+000   1.0231993e+003   7.3489723e+002   1.3923026e+000   7.5252084e-006   2.2971827e-005
 -8.4113556e+001   3.5601967e-001   3.5606648e-001   3.5594611e-001   4.0201352e+002   4.6313491e+002   3.9812754e+002   1.2340247e-003   3.7910415e-003   3.0720953e+000  -4.2632564e-014   0.0000000e+000   1.0233347e+003   7.3503265e+002   1.3922303e+000   7.4925939e-006   2.3013384e-005
 -8.3708624e+001   3.5911801e-001   3.5914779e-001   3.5907388e-001   4.0300752e+002   4.6381709e+002   3.9910427e+002   1.2264126e-003   3.7910415e-003   3.0911633e+000  -4.2632564e-014   0.0000000e+000   1.0234715e+003   7.3516937e+002   1.3921574e+000   7.4597972e-006   2.3054888e-005
 -8.3304344e+001   3.6225797e-001   3.6233258e-001   3.6223980e-001   4.0400932e+002   4.6507379e+002   4.0008895e+002   1.2188009e-003   3.7910415e-003   3.1104683e+000  -3.5527137e-014   1.7575493e-014   1.0236098e+003   7.3530773e+002   1.3920836e+000   7.4265726e-006   2.3095561e-005
 -8.2900689e+001   3.6544826e-001   3.6549061e-001   3.6542887e-001   4.0501885e+002   4.6633650e+002   4.0108056e+002   1.2111897e-003   3.7910415e-003   3.1300147e+000  -4.2632564e-014  -1.7602751e-014   1.0237501e+003   7.3544798e+002   1.3920088e+000   7.3927127e-006   2.3134731e-005
 -8.2497635e+001   3.6869025e-001   3.6872864e-001   3.6867361e-001   4.0603684e+002   4.6759897e+002   4.0208095e+002   1.2035789e-003   3.7910415e-003   3.1498072e+000  -4.2632564e-014   0.0000000e+000   1.0238915e+003   7.3558945e+002   1.3919334e+000   7.3587991e-006   2.3174229e-005
 -8.2095158e+001   3.7197888e-001   3.7201393e-001   3.7195268e-001   4.0706352e+002   4.6886275e+002   4.0308983e+002   1.1959686e-003   3.7910415e-003   3.1698503e+000  -4.2632564e-014   0.0000000e+000   1.0240343e+003   7.3573220e+002   1.3918574e+000   7.3248313e-006   2.3214065e-005
 -8.1693230e+001   3.7531518e-001   3.7534903e-001   3.7515908e-001   4.0809906e+002   4.7008544e+002   4.0410758e+002   1.1883588e-003   3.7910415e-003   3.1901490e+000  -4.2632564e-014   0.0000000e+000   1.0241784e+003   7.3587627e+002   1.3917807e+000   7.2908226e-006   2.3254244e-005
 -8.1291828e+001   3.7870585e-001   3.7873401e-001   3.7863566e-001   4.0914344e+002   4.7168297e+002   4.0513468e+002   1.1807494e-003   3.7910415e-003   3.2107080e+000  -4.2632564e-014   0.0000000e+000   1.0243238e+003   7.3602170e+002   1.3917032e+000   7.2567609e-006   2.3294766e-005
 -8.0890926e+001   3.8214680e-001   3.8217716e-001   3.8212347e-001   4.1019676e+002   4.7066074e+002   4.0617055e+002   1.1731405e-003   3.7910414e-003   3.2315324e+000  -4.2632564e-014   0.0000000e+000   1.0244707e+003   7.3616857e+002   1.3916251e+000   7.2226464e-006   2.3335635e-005
 -8.0490500e+001   3.8563826e-001   3.8571189e-001   3.8560937e-001   4.1125910e+002   4.7192617e+002   4.0721531e+002   1.1655320e-003   3.7910414e-003   3.2526275e+000  -4.2632564e-014   0.0000000e+000   1.0246190e+003   7.3631695e+002   1.3915462e+000   7.1884783e-006   2.3376853e-005
 -8.0090524e+001   3.8918825e-001   3.8924078e-001   3.8915856e-001   4.1233064e+002   4.7319949e+002   4.0826974e+002   1.1579240e-003   3.7910414e-003   3.2739985e+000  -4.4408921e-014  -4.4411656e-015   1.0247689e+003   7.3646677e+002   1.3914665e+000   7.1542565e-006   2.3418429e-005
 -7.9690976e+001   3.9283826e-001   3.9286335e-001   3.9281593e-001   4.1341159e+002   4.7448499e+002   4.0933744e+002   1.1503164e-003   3.7910414e-003   3.2956509e+000  -4.4408921e-014   0.0000000e+000   1.0249203e+003   7.3661820e+002   1.3913861e+000   7.1199780e-006   2.3460370e-005
 -7.9291829e+001   3.9645620e-001   3.9652259e-001   3.9642304e-001   4.1450144e+002   4.7557806e+002   4.1040618e+002   1.1427093e-003   3.7910414e-003   3.3175903e+000  -4.4408921e-014   0.0000000e+000   1.0250739e+003   7.3677176e+002   1.3913045e+000   7.0856353e-006   2.3502656e-005
 -7.8893061e+001   4.0017418e-001   4.0020350e-001   4.0000488e-001   4.1560074e+002   4.7678281e+002   4.1148838e+002   1.1351027e-003   3.7910414e-003   3.3398224e+000  -4.5297099e-014  -2.2273040e-015   1.0252294e+003   7.3692734e+002   1.3912219e+000   7.0512415e-006   2.3545309e-005
 -7.8494646e+001   4.0395320e-001   4.0397892e-001   4.0386509e-001   4.1670995e+002   4.7841016e+002   4.1258075e+002   1.1274965e-003   3.7910414e-003   3.3623531e+000  -4.5297099e-014   0.0000000e+000   1.0253865e+003   7.3708440e+002   1.3911385e+000   7.0167928e-006   2.3588347e-005
 -7.8096561e+001   4.0779162e-001   4.0782497e-001   4.0774831e-001   4.1782925e+002   4.7694079e+002   4.1368251e+002   1.1198908e-003   3.7910409e-003   3.3851881e+000  -4.5075055e-014   5.5778220e-016   1.0255451e+003   7.3724299e+002   1.3910544e+000   6.9822907e-006   2.3631775e-005
 -7.7698782e+001   4.1169292e-001   4.1172217e-001   4.1165305e-001   4.1895869e+002   4.7712860e+002   4.1479426e+002   1.1122855e-003   3.7910409e-003   3.4083344e+000  -4.5963233e-014  -2.2328433e-015   1.0257052e+003   7.3740316e+002   1.3909694e+000   6.9477315e-006   2.3675598e-005
 -7.7301285e+001   4.1565905e-001   4.1568864e-001   4.1561806e-001   4.2009845e+002   4.7846545e+002   4.1591667e+002   1.1046807e-003   3.7910405e-003   3.4317976e+000  -4.5963233e-014   0.0000000e+000   1.0258671e+003   7.3756500e+002   1.3908836e+000   6.9131138e-006   2.3719820e-005
 -7.6904045e+001   4.1969335e-001   4.1975133e-001   4.1966282e-001   4.2124878e+002   4.7924173e+002   4.1705022e+002   1.0970763e-003   3.7910391e-003   3.4555838e+000  -4.4186876e-014   4.4717512e-015   1.0260308e+003   7.3772868e+002   1.3907969e+000   6.8784431e-006   2.3764453e-005
 -7.6507039e+001   4.2384170e-001   4.2385888e-001   4.2376008e-001   4.2240987e+002   4.8053789e+002   4.1819949e+002   1.0894724e-003   3.7910387e-003   3.4797015e+000  -4.4186876e-014   0.0000000e+000   1.0261962e+003   7.3789407e+002   1.3907093e+000   6.8437109e-006   2.3809503e-005
 -7.6110243e+001   4.2795943e-001   4.2800339e-001   4.2779873e-001   4.2358165e+002   4.8180964e+002   4.1934944e+002   1.0818689e-003   3.7910382e-003   3.5041567e+000  -4.4186876e-014   0.0000000e+000   1.0263634e+003   7.3806136e+002   1.3906208e+000   6.8089259e-006   2.3854968e-005
 -7.5713633e+001   4.3219455e-001   4.3221362e-001   4.3210633e-001   4.2476376e+002   4.8267426e+002   4.2051559e+002   1.0742659e-003   3.7910379e-003   3.5289566e+000  -4.4186876e-014   0.0000000e+000   1.0265334e+003   7.3823132e+002   1.3905308e+000   6.7740732e-006   2.3900834e-005
 -7.5317184e+001   4.3655275e-001   4.3657296e-001   4.3648544e-001   4.2595690e+002   4.8294723e+002   4.2169696e+002   1.0666634e-003   3.7910379e-003   3.5541089e+000  -4.4186876e-014   0.0000000e+000   1.0267056e+003   7.3840350e+002   1.3904398e+000   6.7391578e-006   2.3947128e-005
 -7.4920872e+001   4.4088056e-001   4.4092692e-001   4.4083002e-001   4.2716132e+002   4.8426581e+002   4.2287805e+002   1.0590613e-003   3.7910379e-003   3.5796208e+000  -3.7081449e-014   1.7928903e-014   1.0268795e+003   7.3857744e+002   1.3903478e+000   6.7041832e-006   2.3993859e-005
 -7.4740937e+001   4.4305384e-001   4.4314775e-001   4.4295836e-001   4.2771088e+002   4.8489073e+002   4.2341293e+002   1.0556092e-003   3.7910379e-003   3.5913271e+000  -3.7081449e-014   0.0000000e+000   1.0269589e+003   7.3865686e+002   1.3903058e+000   6.6882646e-006   2.4015182e-005
 -7.4516017e+001   4.4558516e-001   4.4569086e-001   4.4554048e-001   4.2840170e+002   4.8565986e+002   4.2409568e+002   1.0512936e-003   3.7910379e-003   3.6060696e+000  -3.7081449e-014   0.0000000e+000   1.0270588e+003   7.3875673e+002   1.3902531e+000   6.6683525e-006   2.4041986e-005
 -7.4234868e+001   4.4878220e-001   4.4884183e-001   4.4870346e-001   4.2927126e+002   4.8569355e+002   4.2495358e+002   1.0458986e-003   3.7910379e-003   3.6246708e+000  -3.7081449e-014   0.0000000e+000   1.0271846e+003   7.3888254e+002   1.3901866e+000   6.6434379e-006   2.4075725e-005
 -7.3883432e+001   4.5275392e-001   4.5277289e-001   4.5260837e-001   4.3036755e+002   4.8688866e+002   4.2602979e+002   1.0391541e-003   3.7910374e-003   3.6481955e+000  -3.7081449e-014   0.0000000e+000   1.0273434e+003   7.3904136e+002   1.3901028e+000   6.6122559e-006   2.4118261e-005
 -7.3487419e+001   4.5737461e-001   4.5740432e-001   4.5718792e-001   4.3161497e+002   4.8835367e+002   4.2725287e+002   1.0315538e-003   3.7910374e-003   3.6750749e+000  -3.7081449e-014   0.0000000e+000   1.0275246e+003   7.3922246e+002   1.3900072e+000   6.5770642e-006   2.4166661e-005
 -7.3091430e+001   4.6211872e-001   4.6215468e-001   4.6200939e-001   4.3287472e+002   4.8988848e+002   4.2849755e+002   1.0239538e-003   3.7910374e-003   3.7023518e+000  -3.7081449e-014   0.0000000e+000   1.0277077e+003   7.3940563e+002   1.3899106e+000   6.5418092e-006   2.4215539e-005
 -7.2695443e+001   4.6700874e-001   4.6704039e-001   4.6694378e-001   4.3414694e+002   4.9013384e+002   4.2977072e+002   1.0163544e-003   3.7910374e-003   3.7300349e+000  -3.7081449e-014   0.0000000e+000   1.0278933e+003   7.3959125e+002   1.3898127e+000   6.5064898e-006   2.4264901e-005
 -7.2299432e+001   4.7185885e-001   4.7189210e-001   4.7179886e-001   4.3543082e+002   4.9145091e+002   4.3101984e+002   1.0087554e-003   3.7910373e-003   3.7581333e+000  -3.7081449e-014   0.0000000e+000   1.0280822e+003   7.3978015e+002   1.3897132e+000   6.4710971e-006   2.4314716e-005
 -7.1903375e+001   4.7686592e-001   4.7688829e-001   4.7681203e-001   4.3672769e+002   4.9277664e+002   4.3230221e+002   1.0011569e-003   3.7910373e-003   3.7866565e+000  -3.7081449e-014   0.0000000e+000   1.0282733e+003   7.3997119e+002   1.3896126e+000   6.4356378e-006   2.4365034e-005
 -7.1507244e+001   4.8196027e-001   4.8200574e-001   4.8189360e-001   4.3803790e+002   4.9410325e+002   4.3359727e+002   9.9355888e-004   3.7910373e-003   3.8156142e+000  -3.7081449e-014   0.0000000e+000   1.0284665e+003   7.4016439e+002   1.3895109e+000   6.4001126e-006   2.4415870e-005
 -7.1111017e+001   4.8721350e-001   4.8723597e-001   4.8694163e-001   4.3936192e+002   4.9573457e+002   4.3492281e+002   9.8596133e-004   3.7910373e-003   3.8450162e+000  -3.7081449e-014   0.0000000e+000   1.0286620e+003   7.4035994e+002   1.3894080e+000   6.3645311e-006   2.4467242e-005
 -7.0714667e+001   4.9250142e-001   4.9252426e-001   4.9238694e-001   4.4069961e+002   4.9711188e+002   4.3624362e+002   9.7836426e-004   3.7910373e-003   3.8748730e+000  -3.7081449e-014   0.0000000e+000   1.0288600e+003   7.4055789e+002   1.3893039e+000   6.3288833e-006   2.4519145e-005
 -7.0318169e+001   4.9788339e-001   4.9791057e-001   4.9782589e-001   4.4205120e+002   4.9637167e+002   4.3757959e+002   9.7076768e-004   3.7910373e-003   3.9051952e+000  -2.2870594e-014   3.5840967e-014   1.0290604e+003   7.4075831e+002   1.3891986e+000   6.2931688e-006   2.4571586e-005
 -6.9921499e+001   5.0336496e-001   5.0339141e-001   5.0329319e-001   4.4341691e+002   4.9773067e+002   4.3893047e+002   9.6317159e-004   3.7910373e-003   3.9359936e+000  -2.2870594e-014   0.0000000e+000   1.0292633e+003   7.4096125e+002   1.3890920e+000   6.2573866e-006   2.4624576e-005
 -6.9524630e+001   5.0894900e-001   5.0897632e-001   5.0887644e-001   4.4479647e+002   4.9908920e+002   4.4029431e+002   9.5557599e-004   3.7910373e-003   3.9672797e+000  -2.2870594e-014   0.0000000e+000   1.0294696e+003   7.4116750e+002   1.3889837e+000   6.2215305e-006   2.4678103e-005
 -6.9127536e+001   5.1464076e-001   5.1466259e-001   5.1457601e-001   4.4619013e+002   5.0045124e+002   4.4167170e+002   9.4798089e-004   3.7910372e-003   3.9990650e+000  -2.2870594e-014   0.0000000e+000   1.0296792e+003   7.4137711e+002   1.3888737e+000   6.1855976e-006   2.4732176e-005
 -6.8730192e+001   5.2044384e-001   5.2049884e-001   5.2036508e-001   4.4759896e+002   5.0182932e+002   4.4306483e+002   9.4038629e-004   3.7910372e-003   4.0313617e+000  -2.2870594e-014   0.0000000e+000   1.0298913e+003   7.4158919e+002   1.3887625e+000   6.1495947e-006   2.4786837e-005
 -6.8332571e+001   5.2635627e-001   5.2638278e-001   5.2606940e-001   4.4902325e+002   5.0313892e+002   4.4447313e+002   9.3279218e-004   3.7910372e-003   4.0641820e+000  -2.2870594e-014   0.0000000e+000   1.0301060e+003   7.4180396e+002   1.3886500e+000   6.1135280e-006   2.4842096e-005
 -6.7934647e+001   5.3238545e-001   5.3241765e-001   5.3223549e-001   4.5046309e+002   5.0453491e+002   4.4589736e+002   9.2519859e-004   3.7910372e-003   4.0975389e+000  -2.2870594e-014   0.0000000e+000   1.0303236e+003   7.4202152e+002   1.3885360e+000   6.0773874e-006   2.4897950e-005
 -6.7536393e+001   5.3852917e-001   5.3855292e-001   5.3844063e-001   4.5191877e+002   5.0412411e+002   4.4733667e+002   9.1760551e-004   3.7910367e-003   4.1314450e+000  -2.2870594e-014   0.0000000e+000   1.0305441e+003   7.4224199e+002   1.3884206e+000   6.0411754e-006   2.4954417e-005
 -6.7137781e+001   5.4480039e-001   5.4482781e-001   5.4470565e-001   4.5339055e+002   5.0477825e+002   4.4877650e+002   9.1001294e-004   3.7910367e-003   4.1659152e+000  -2.2870594e-014   0.0000000e+000   1.0307675e+003   7.4246539e+002   1.3883037e+000   6.0048914e-006   2.5011516e-005
 -6.6738785e+001   5.5119666e-001   5.5122677e-001   5.5111192e-001   4.5487823e+002   5.0620517e+002   4.5025088e+002   9.0242090e-004   3.7910367e-003   4.2009629e+000  -2.2870594e-014   0.0000000e+000   1.0309947e+003   7.4269257e+002   1.3881850e+000   5.9685235e-006   2.5069220e-005
 -6.6339376e+001   5.5772144e-001   5.5777422e-001   5.5764382e-001   4.5638211e+002   5.0762885e+002   4.5173985e+002   8.9482938e-004   3.7910367e-003   4.2366029e+000  -2.2870594e-014   0.0000000e+000   1.0312259e+003   7.4292378e+002   1.3880642e+000   5.9320777e-006   2.5127554e-005
 -6.5939526e+001   5.6437260e-001   5.6439201e-001   5.6426315e-001   4.5790326e+002   5.0908826e+002   4.5324548e+002   8.8723839e-004   3.7910367e-003   4.2728502e+000  -8.6597396e-015   3.5540508e-014   1.0314600e+003   7.4315788e+002   1.3879419e+000   5.8955583e-006   2.5186561e-005
 -6.5539208e+001   5.7116371e-001   5.7119611e-001   5.7089564e-001   4.5944205e+002   5.1060952e+002   4.5476914e+002   8.7964794e-004   3.7910367e-003   4.3097205e+000  -8.6597396e-015   0.0000000e+000   1.0316973e+003   7.4339516e+002   1.3878181e+000   5.8589665e-006   2.5246246e-005
 -6.5138391e+001   5.7809397e-001   5.7811227e-001   5.7795782e-001   4.6099864e+002   5.1223058e+002   4.5631098e+002   8.7205803e-004   3.7910367e-003   4.3472299e+000  -8.6597396e-015   0.0000000e+000   1.0319379e+003   7.4363576e+002   1.3876926e+000   5.8222963e-006   2.5306618e-005
 -6.4737047e+001   5.8516534e-001   5.8518837e-001   5.8507055e-001   4.6257333e+002   5.1247075e+002   4.5787060e+002   8.6446866e-004   3.7910367e-003   4.3853952e+000  -8.6597396e-015   0.0000000e+000   1.0321819e+003   7.4387979e+002   1.3875654e+000   5.7855477e-006   2.5367690e-005
 -6.4335147e+001   5.9238639e-001   5.9241607e-001   5.9228606e-001   4.6416641e+002   5.1392649e+002   4.5944906e+002   8.5687985e-004   3.7910367e-003   4.4242337e+000  -8.6597396e-015   0.0000000e+000   1.0324295e+003   7.4412746e+002   1.3874364e+000   5.7487192e-006   2.5429475e-005
 -6.3932659e+001   5.9976377e-001   5.9978788e-001   5.9966956e-001   4.6577736e+002   5.1538340e+002   4.6104584e+002   8.4929160e-004   3.7910367e-003   4.4637633e+000  -8.6597396e-015   0.0000000e+000   1.0326823e+003   7.4438016e+002   1.3873049e+000   5.7117941e-006   2.5491928e-005
 -6.3529554e+001   6.0729815e-001   6.0734850e-001   6.0718587e-001   4.6740763e+002   5.1684252e+002   4.6266134e+002   8.4170392e-004   3.7910367e-003   4.5040027e+000  -8.6597396e-015   0.0000000e+000   1.0329387e+003   7.4463659e+002   1.3871715e+000   5.6747973e-006   2.5555166e-005
 -6.3125800e+001   6.1499295e-001   6.1501587e-001   6.1468597e-001   4.6905784e+002   5.1826654e+002   4.6429687e+002   8.3411681e-004   3.7910367e-003   4.5449710e+000  -8.6597396e-015   0.0000000e+000   1.0331987e+003   7.4489660e+002   1.3870364e+000   5.6377212e-006   2.5619166e-005
 -6.2721365e+001   6.2285753e-001   6.2288752e-001   6.2266223e-001   4.7072820e+002   5.2001145e+002   4.6595322e+002   8.2653028e-004   3.7910367e-003   4.5866882e+000  -8.6597396e-015   0.0000000e+000   1.0334626e+003   7.4516047e+002   1.3868993e+000   5.6005525e-006   2.5683900e-005
 -6.2316218e+001   6.3089241e-001   6.3091609e-001   6.3077301e-001   4.7241907e+002   5.1987352e+002   4.6762974e+002   8.1894433e-004   3.7910367e-003   4.6291750e+000  -8.6597396e-015   0.0000000e+000   1.0337304e+003   7.4542835e+002   1.3867603e+000   5.5632968e-006   2.5749416e-005
 -6.1910327e+001   6.3910186e-001   6.3914101e-001   6.3898579e-001   4.7413078e+002   5.2138365e+002   4.6932713e+002   8.1135898e-004   3.7910366e-003   4.6724529e+000  -8.6597396e-015   0.0000000e+000   1.0340025e+003   7.4570045e+002   1.3866192e+000   5.5259581e-006   2.5815749e-005
 -6.1503657e+001   6.4750104e-001   6.4753065e-001   6.4738359e-001   4.7586287e+002   5.2288833e+002   4.7104556e+002   8.0377423e-004   3.7910366e-003   4.7165441e+000  -8.6597396e-015   0.0000000e+000   1.0342804e+003   7.4597827e+002   1.3864752e+000   5.4885252e-006   2.5882870e-005
 -6.1096174e+001   6.5609046e-001   6.5611677e-001   6.5598322e-001   4.7761672e+002   5.2439772e+002   4.7278542e+002   7.9619014e-004   3.7910366e-003   4.7614715e+000   1.9761970e-014   6.9749565e-014   1.0345626e+003   7.4626049e+002   1.3863290e+000   5.4509976e-006   2.5950809e-005
 -6.0687843e+001   6.6487404e-001   6.6493736e-001   6.6474900e-001   4.7939315e+002   5.2592553e+002   4.7454778e+002   7.8860667e-004   3.7910366e-003   4.8072592e+000   1.9761970e-014   0.0000000e+000   1.0348490e+003   7.4654689e+002   1.3861808e+000   5.4133821e-006   2.6019614e-005
 -6.0278628e+001   6.7395960e-001   6.7399542e-001   6.7350411e-001   4.8119297e+002   5.2736518e+002   4.7634910e+002   7.8102379e-004   3.7910366e-003   4.8539323e+000   1.9761970e-014   0.0000000e+000   1.0351400e+003   7.4683790e+002   1.3860303e+000   5.3756857e-006   2.6089331e-005
 -5.9868494e+001   6.8316436e-001   6.8320402e-001   6.8294055e-001   4.8301613e+002   5.2893143e+002   4.7815686e+002   7.7344155e-004   3.7910366e-003   4.9015166e+000   1.9761970e-014   0.0000000e+000   1.0354358e+003   7.4713371e+002   1.3858775e+000   5.3378914e-006   2.6159916e-005
 -5.9457406e+001   6.9256810e-001   6.9260033e-001   6.9244901e-001   4.8486285e+002   5.2858834e+002   4.7999122e+002   7.6585996e-004   3.7910366e-003   4.9500389e+000   1.9761970e-014   0.0000000e+000   1.0357369e+003   7.4743480e+002   1.3857221e+000   5.2999975e-006   2.6231384e-005
 -5.9045324e+001   7.0220012e-001   7.0223152e-001   7.0206803e-001   4.8673295e+002   5.3017990e+002   4.8184742e+002   7.5827903e-004   3.7910365e-003   4.9995271e+000   4.8183679e-014   6.8971135e-014   1.0360446e+003   7.4774247e+002   1.3855633e+000   5.2619950e-006   2.6303716e-005
 -5.8632213e+001   7.1207268e-001   7.1210472e-001   7.1194422e-001   4.8862832e+002   5.3177702e+002   4.8372856e+002   7.5069876e-004   3.7910365e-003   5.0500104e+000   4.8183679e-014   0.0000000e+000   1.0363569e+003   7.4805479e+002   1.3854024e+000   5.2238759e-006   2.6376909e-005
 -5.8218031e+001   7.2217863e-001   7.2224067e-001   7.2206101e-001   4.9054939e+002   5.3337298e+002   4.8563543e+002   7.4311916e-004   3.7910365e-003   5.1015190e+000   7.6605389e-014   6.8621412e-014   1.0366744e+003   7.4837226e+002   1.3852389e+000   5.1855921e-006   2.6450733e-005
 -5.7802740e+001   7.3252558e-001   7.3255769e-001   7.3235981e-001   4.9249667e+002   5.3497364e+002   4.8756894e+002   7.3554026e-004   3.7910365e-003   5.1540844e+000   7.6605389e-014   0.0000000e+000   1.0369972e+003   7.4869510e+002   1.3850728e+000   5.1471513e-006   2.6525255e-005
 -5.7386300e+001   7.4312852e-001   7.4316605e-001   7.4271711e-001   4.9447067e+002   5.3666285e+002   4.8953008e+002   7.2796223e-004   3.7910366e-003   5.2077380e+000   7.6605389e-014   0.0000000e+000   1.0373259e+003   7.4902383e+002   1.3849038e+000   5.1085802e-006   2.6600610e-005
 -5.6968657e+001   7.5399526e-001   7.5402980e-001   7.5378294e-001   4.9647091e+002   5.3830336e+002   4.9151682e+002   7.2038479e-004   3.7910366e-003   5.2625162e+000   7.6605389e-014   0.0000000e+000   1.0376623e+003   7.4936021e+002   1.3847310e+000   5.0698624e-006   2.6676760e-005
 -5.6549777e+001   7.6512327e-001   7.6516032e-001   7.6497922e-001   4.9849941e+002   5.3884035e+002   4.9353042e+002   7.1280804e-004   3.7910366e-003   5.3184537e+000   7.6605389e-014   0.0000000e+000   1.0380042e+003   7.4970215e+002   1.3845555e+000   5.0309763e-006   2.6753612e-005
 -5.6129618e+001   7.7654149e-001   7.7657821e-001   7.7639210e-001   5.0055679e+002   5.4052462e+002   4.9557414e+002   7.0523202e-004   3.7910366e-003   5.3755877e+000   7.6605389e-014   0.0000000e+000   1.0383521e+003   7.5004997e+002   1.3843772e+000   4.9918718e-006   2.6830914e-005
 -5.5708134e+001   7.8827280e-001   7.8831237e-001   7.8813075e-001   5.0264362e+002   5.4222585e+002   4.9764997e+002   6.9765675e-004   3.7910366e-003   5.4339567e+000   7.6605389e-014   0.0000000e+000   1.0387062e+003   7.5040410e+002   1.3841958e+000   4.9525049e-006   2.6908447e-005
 -5.5285280e+001   8.0032117e-001   8.0040155e-001   8.0015023e-001   5.0476059e+002   5.4393575e+002   4.9975940e+002   6.9008246e-004   3.7910358e-003   5.4935982e+000   7.6605389e-014   0.0000000e+000   1.0390672e+003   7.5076507e+002   1.3840111e+000   4.9127625e-006   2.6985563e-005
 -5.4860997e+001   8.1265719e-001   8.1269914e-001   8.1231006e-001   5.0690722e+002   5.4572383e+002   5.0189302e+002   6.8250887e-004   3.7910357e-003   5.5545589e+000   1.0502710e-013   6.6987608e-014   1.0394369e+003   7.5113481e+002   1.3838220e+000   4.8723073e-006   2.7060372e-005
 -5.4435240e+001   8.2531578e-001   8.2535805e-001   8.2500049e-001   5.0908607e+002   5.4759338e+002   5.0406024e+002   6.7493596e-004   3.7910358e-003   5.6168823e+000   1.0502710e-013   0.0000000e+000   1.0398130e+003   7.5151088e+002   1.3836300e+000   4.8317394e-006   2.7136195e-005
 -5.4007966e+001   8.3846897e-001   8.3850795e-001   8.3827051e-001   5.1129815e+002   5.4819648e+002   5.0627237e+002   6.6736385e-004   3.7910359e-003   5.6806132e+000   1.0502710e-013   0.0000000e+000   1.0401960e+003   7.5189391e+002   1.3834345e+000   4.7910770e-006   2.7213176e-005
 -5.3666147e+001   8.4919642e-001   8.4926414e-001   8.4900636e-001   5.1308315e+002   5.4966470e+002   5.0804507e+002   6.6132692e-004   3.7910359e-003   5.7324687e+000   1.0502710e-013   0.0000000e+000   1.0405063e+003   7.5220424e+002   1.3832763e+000   4.7585682e-006   2.7275294e-005
 -5.3238873e+001   8.6266853e-001   8.6271921e-001   8.6250288e-001   5.1533983e+002   5.5144266e+002   5.1029895e+002   6.5380685e-004   3.7910359e-003   5.7984034e+000   4.8183679e-014  -1.3303742e-013   1.0409012e+003   7.5259908e+002   1.3830753e+000   4.7179954e-006   2.7353826e-005
 -5.2897054e+001   8.7387420e-001   8.7395620e-001   8.7369625e-001   5.1716030e+002   5.5289437e+002   5.1210804e+002   6.4781199e-004   3.7910359e-003   5.8520620e+000   4.8183679e-014   0.0000000e+000   1.0412221e+003   7.5292003e+002   1.3829120e+000   4.6855544e-006   2.7417178e-005
 -5.2469780e+001   8.8790943e-001   8.8798229e-001   8.8773149e-001   5.1946279e+002   5.5447844e+002   5.1440677e+002   6.4034602e-004   3.7910359e-003   5.9202928e+000   4.8183679e-014   0.0000000e+000   1.0416289e+003   7.5332679e+002   1.3827052e+000   4.6450819e-006   2.7497305e-005
 -5.2127961e+001   8.9970864e-001   8.9976803e-001   8.9930201e-001   5.2132147e+002   5.5602421e+002   5.1625308e+002   6.3439531e-004   3.7910359e-003   5.9758259e+000   4.8183679e-014   0.0000000e+000   1.0419582e+003   7.5365615e+002   1.3825380e+000   4.6127334e-006   2.7561987e-005
 -5.1700687e+001   9.1424473e-001   9.1430200e-001   9.1377316e-001   5.2367163e+002   5.5775129e+002   5.1860382e+002   6.2698503e-004   3.7910359e-003   6.0464535e+000   4.8183679e-014   0.0000000e+000   1.0423766e+003   7.5407447e+002   1.3823258e+000   4.5723736e-006   2.7643773e-005
 -5.1358868e+001   9.2656334e-001   9.2663402e-001   9.2623407e-001   5.2556776e+002   5.5921323e+002   5.2049131e+002   6.2108017e-004   3.7910359e-003   6.1039397e+000   4.8183679e-014   0.0000000e+000   1.0427166e+003   7.5441453e+002   1.3821534e+000   4.5401164e-006   2.7709758e-005
 -5.0931594e+001   9.4171347e-001   9.4177335e-001   9.4154236e-001   5.2796479e+002   5.6019121e+002   5.2288581e+002   6.1372809e-004   3.7910359e-003   6.1770610e+000   4.8183679e-014   0.0000000e+000   1.0431491e+003   7.5484703e+002   1.3819345e+000   4.4998710e-006   2.7793175e-005
 -5.0589775e+001   9.5455991e-001   9.5463020e-001   9.5434363e-001   5.2989986e+002   5.6172711e+002   5.2481434e+002   6.0787016e-004   3.7910358e-003   6.2365881e+000   4.8183679e-014   0.0000000e+000   1.0434991e+003   7.5519704e+002   1.3817574e+000   4.4677127e-006   2.7860515e-005
 -5.0162501e+001   9.7037415e-001   9.7049905e-001   9.7019277e-001   5.3234670e+002   5.6356618e+002   5.2725743e+002   6.0057833e-004   3.7910358e-003   6.3123087e+000   4.8183679e-014   0.0000000e+000   1.0439431e+003   7.5564105e+002   1.3815331e+000   4.4276029e-006   2.7945665e-005
 -4.9820682e+001   9.8381899e-001   9.8389330e-001   9.8362990e-001   5.3432138e+002   5.6510717e+002   5.2923027e+002   5.9476933e-004   3.7910358e-003   6.3739598e+000   4.8183679e-014   0.0000000e+000   1.0443035e+003   7.5600141e+002   1.3813513e+000   4.3955522e-006   2.8014384e-005
 -4.9393408e+001   1.0003226e+000   1.0004069e+000   1.0001137e+000   5.3681704e+002   5.6679474e+002   5.3172286e+002   5.8753938e-004   3.7910358e-003   6.4523944e+000   1.0502710e-013   1.3303742e-013   1.0447630e+003   7.5646087e+002   1.3811196e+000   4.3555738e-006   2.8101233e-005
 -4.9051589e+001   1.0143647e+000   1.0144456e+000   1.0135785e+000   5.3883164e+002   5.6830011e+002   5.3373740e+002   5.8178112e-004   3.7910361e-003   6.5162583e+000   1.0502710e-013   0.0000000e+000   1.0451351e+003   7.5683297e+002   1.3809323e+000   4.3236401e-006   2.8171341e-005
 -4.8624315e+001   1.0315893e+000   1.0316566e+000   1.0312469e+000   5.4137945e+002   5.7014627e+002   5.3628078e+002   5.7461533e-004   3.7910361e-003   6.5975200e+000   1.0502710e-013   0.0000000e+000   1.0456071e+003   7.5730502e+002   1.3806948e+000   4.2838189e-006   2.8260005e-005
 -4.8282496e+001   1.0462679e+000   1.0463525e+000   1.0460126e+000   5.4343580e+002   5.7165107e+002   5.3833444e+002   5.6890895e-004   3.7910361e-003   6.6636956e+000   1.0502710e-013   0.0000000e+000   1.0459899e+003   7.5768776e+002   1.3805025e+000   4.2520108e-006   2.8331566e-005
 -4.7855222e+001   1.0642433e+000   1.0643168e+000   1.0639851e+000   5.4603471e+002   5.7314323e+002   5.4092721e+002   5.6180946e-004   3.7910361e-003   6.7479037e+000   1.6187052e-013   1.3303742e-013   1.0464776e+003   7.5817548e+002   1.3802577e+000   4.2123466e-006   2.8422008e-005
 -4.7513403e+001   1.0795942e+000   1.0796788e+000   1.0793488e+000   5.4813213e+002   5.7477840e+002   5.4300648e+002   5.5615668e-004   3.7910361e-003   6.8164894e+000   2.1871394e-013   1.6629677e-013   1.0468734e+003   7.5857129e+002   1.3800593e+000   4.1806655e-006   2.8494998e-005
 -4.7086129e+001   1.0983812e+000   1.0984562e+000   1.0981768e+000   5.5078459e+002   5.7727687e+002   5.4565209e+002   5.4912520e-004   3.7910361e-003   6.9037737e+000   2.1871394e-013   0.0000000e+000   1.0473753e+003   7.5907323e+002   1.3798080e+000   4.1411738e-006   2.8587304e-005
 -4.6744310e+001   1.1144542e+000   1.1145423e+000   1.1142453e+000   5.5292551e+002   5.7925148e+002   5.4777763e+002   5.4352798e-004   3.7910361e-003   6.9748683e+000   2.1871394e-013   0.0000000e+000   1.0477820e+003   7.5947990e+002   1.3796046e+000   4.1096384e-006   2.8661808e-005
 -4.6317036e+001   1.1341154e+000   1.1342138e+000   1.1338846e+000   5.5563168e+002   5.8181734e+002   5.5048272e+002   5.3656647e-004   3.7910361e-003   7.0653615e+000   2.1871394e-013   0.0000000e+000   1.0483002e+003   7.5999809e+002   1.3793458e+000   4.0703251e-006   2.8755982e-005
 -4.5975216e+001   1.1508834e+000   1.1509716e+000   1.1500094e+000   5.5781527e+002   5.8383276e+002   5.5265165e+002   5.3102602e-004   3.7910361e-003   7.1390778e+000   2.7555735e-013   1.6629677e-013   1.0487212e+003   7.6041911e+002   1.3791358e+000   4.0389353e-006   2.8831971e-005
 -4.5547943e+001   1.1714441e+000   1.1715250e+000   1.1710932e+000   5.6057698e+002   5.8644913e+002   5.5541029e+002   5.2413675e-004   3.7910362e-003   7.2329142e+000   2.7555735e-013   0.0000000e+000   1.0492551e+003   7.6095298e+002   1.3788698e+000   3.9998178e-006   2.8928079e-005
 -4.5206123e+001   1.1890126e+000   1.1891067e+000   1.1887083e+000   5.6280613e+002   5.8850437e+002   5.5762677e+002   5.1865446e-004   3.7910362e-003   7.3093677e+000   2.7555735e-013   0.0000000e+000   1.0496877e+003   7.6138558e+002   1.3786545e+000   3.9685890e-006   2.9005653e-005
 -4.4778850e+001   1.2104684e+000   1.2105588e+000   1.2101771e+000   5.6562347e+002   5.9117700e+002   5.6044031e+002   5.1183925e-004   3.7910354e-003   7.4066914e+000   2.7555735e-013   0.0000000e+000   1.0502387e+003   7.6193665e+002   1.3783807e+000   3.9296733e-006   2.9103697e-005
 -4.4437030e+001   1.2288431e+000   1.2289473e+000   1.2285263e+000   5.6789644e+002   5.9326846e+002   5.6270485e+002   5.0641722e-004   3.7910354e-003   7.4859921e+000   2.7555735e-013   0.0000000e+000   1.0506865e+003   7.6238438e+002   1.3781584e+000   3.8986068e-006   2.9182796e-005
 -4.4009756e+001   1.2515220e+000   1.2516077e+000   1.2512912e+000   5.7077185e+002   5.9597514e+002   5.6558457e+002   4.9967765e-004   3.7910353e-003   7.5869620e+000   2.7555735e-013   0.0000000e+000   1.0512543e+003   7.6295222e+002   1.3778770e+000   3.8599060e-006   2.9282860e-005
 -4.3667937e+001   1.2705801e+000   1.2706966e+000   1.2703303e+000   5.7309180e+002   5.9812657e+002   5.6789180e+002   4.9431722e-004   3.7910350e-003   7.6692351e+000   3.3240077e-013   1.6629677e-013   1.0517144e+003   7.6341230e+002   1.3776493e+000   3.8290195e-006   2.9363595e-005
 -4.3240663e+001   1.2943538e+000   1.2945065e+000   1.2940869e+000   5.7602467e+002   6.0089084e+002   5.7083467e+002   4.8765569e-004   3.7910338e-003   7.7739969e+000   3.3240077e-013   0.0000000e+000   1.0523010e+003   7.6399892e+002   1.3773593e+000   3.7905430e-006   2.9465656e-005
 -4.2898844e+001   1.3142930e+000   1.3143968e+000   1.3135096e+000   5.7839069e+002   6.0308425e+002   5.7318996e+002   4.8235786e-004   3.7910333e-003   7.8593792e+000   3.3240077e-013   0.0000000e+000   1.0527770e+003   7.6447492e+002   1.3771243e+000   3.7598328e-006   2.9547974e-005
 -4.2471570e+001   1.3391591e+000   1.3392574e+000   1.3385097e+000   5.8138343e+002   6.0590143e+002   5.7619311e+002   4.7577628e-004   3.7910331e-003   7.9681002e+000   3.8924419e-013   1.3303742e-013   1.0533808e+003   7.6507873e+002   1.3768267e+000   3.7215909e-006   2.9652075e-005
 -4.2129751e+001   1.3600601e+000   1.3601428e+000   1.3595939e+000   5.8379787e+002   6.0813877e+002   5.7859851e+002   4.7054329e-004   3.7910329e-003   8.0567143e+000   3.8924419e-013   0.0000000e+000   1.0538704e+003   7.6556826e+002   1.3765857e+000   3.6910747e-006   2.9736040e-005
 -4.1702477e+001   1.3860676e+000   1.3861704e+000   1.3858205e+000   5.8684948e+002   6.1101459e+002   5.8166107e+002   4.6404287e-004   3.7910325e-003   8.1695740e+000   4.4608761e-013   1.3303742e-013   1.0544948e+003   7.6619274e+002   1.3762788e+000   3.6530503e-006   2.9842019e-005
 -4.1360658e+001   1.4079526e+000   1.4080651e+000   1.4075607e+000   5.8931122e+002   6.1329396e+002   5.8411681e+002   4.5887619e-004   3.7910325e-003   8.2615586e+000   4.4608761e-013   0.0000000e+000   1.0550006e+003   7.6669851e+002   1.3760306e+000   3.6227086e-006   2.9927418e-005
 -4.0933384e+001   1.4351972e+000   1.4353143e+000   1.4349308e+000   5.9242497e+002   6.1622435e+002   5.8723768e+002   4.5245946e-004   3.7910325e-003   8.3787230e+000   4.4608761e-013   0.0000000e+000   1.0556425e+003   7.6734043e+002   1.3757160e+000   3.5848866e-006   3.0035029e-005
 -4.0746599e+001   1.4484355e+000   1.4488369e+000   1.4479721e+000   5.9379053e+002   6.1744028e+002   5.8858183e+002   4.4966918e-004   3.7910325e-003   8.4307145e+000   4.4608761e-013   0.0000000e+000   1.0559254e+003   7.6762334e+002   1.3755775e+000   3.5683509e-006   3.0082039e-005
 -4.0513118e+001   1.4639414e+000   1.4641925e+000   1.4636361e+000   5.9550789e+002   6.1905573e+002   5.9030693e+002   4.4619387e-004   3.7910325e-003   8.4963797e+000   4.4608761e-013   0.0000000e+000   1.0562831e+003   7.6798097e+002   1.3754026e+000   3.5477097e-006   3.0141024e-005
 -4.0221266e+001   1.4835145e+000   1.4838009e+000   1.4831633e+000   5.9767091e+002   6.2109703e+002   5.9248380e+002   4.4187006e-004   3.7910325e-003   8.5795188e+000   5.0293103e-013   1.9476804e-013   1.0567357e+003   7.6843365e+002   1.3751815e+000   3.5219244e-006   3.0214798e-005
 -3.9856451e+001   1.5084089e+000   1.5085655e+000   1.5080747e+000   6.0040204e+002   6.2366445e+002   5.9523593e+002   4.3649692e-004   3.7910326e-003   8.6851303e+000   5.0293103e-013   0.0000000e+000   1.0573085e+003   7.6900641e+002   1.3749021e+000   3.4897430e-006   3.0307314e-005
 -3.9400432e+001   1.5401984e+000   1.5402983e+000   1.5394045e+000   6.0385833e+002   6.2692241e+002   5.9869091e+002   4.2982989e-004   3.7910325e-003   8.8198440e+000   5.0293103e-013   0.0000000e+000   1.0580369e+003   7.6973484e+002   1.3745473e+000   3.4494848e-006   3.0422429e-005
 -3.9035617e+001   1.5672399e+000   1.5673934e+000   1.5664527e+000   6.0664580e+002   6.2949586e+002   6.0150615e+002   4.2453713e-004   3.7910325e-003   8.9298020e+000   5.0293103e-013   0.0000000e+000   1.0586298e+003   7.7032772e+002   1.3742590e+000   3.4170354e-006   3.0512002e-005
 -3.8579599e+001   1.6006870e+000   1.6008043e+000   1.6004065e+000   6.1017341e+002   6.3282395e+002   6.0502337e+002   4.1797166e-004   3.7910325e-003   9.0700706e+000   5.0293103e-013   0.0000000e+000   1.0593833e+003   7.7108120e+002   1.3738933e+000   3.3765935e-006   3.0624533e-005
 -3.8214784e+001   1.6291225e+000   1.6292563e+000   1.6287470e+000   6.1302024e+002   6.3545118e+002   6.0790843e+002   4.1276048e-004   3.7910325e-003   9.1845820e+000   5.0293103e-013   0.0000000e+000   1.0599940e+003   7.7169191e+002   1.3735974e+000   3.3443787e-006   3.0715347e-005
 -3.7758765e+001   1.6642566e+000   1.6643941e+000   1.6639625e+000   6.1661982e+002   6.3884848e+002   6.1149390e+002   4.0629875e-004   3.7910325e-003   9.3306524e+000   6.1661787e-013   2.4930310e-013   1.0607728e+003   7.7247073e+002   1.3732207e+000   3.3043250e-006   3.0830174e-005
 -3.7393951e+001   1.6942322e+000   1.6944004e+000   1.6938611e+000   6.1952445e+002   6.4152524e+002   6.1444717e+002   4.0117101e-004   3.7910324e-003   9.4499163e+000   6.1661787e-013   0.0000000e+000   1.0614044e+003   7.7310235e+002   1.3729158e+000   3.2724239e-006   3.0922831e-005
 -3.6937932e+001   1.7312274e+000   1.7313738e+000   1.7309534e+000   6.2319901e+002   6.4498735e+002   6.1810884e+002   3.9481499e-004   3.7910324e-003   9.6020479e+000   7.3030471e-013   2.4930310e-013   1.0622068e+003   7.7390474e+002   1.3725292e+000   3.2327800e-006   3.1040049e-005
 -3.6573117e+001   1.7627955e+000   1.7630716e+000   1.7623454e+000   6.2616200e+002   6.4772255e+002   6.2112964e+002   3.8977278e-004   3.7910324e-003   9.7262625e+000   7.3030471e-013   0.0000000e+000   1.0628594e+003   7.7455735e+002   1.3722153e+000   3.2012087e-006   3.1134569e-005
 -3.6117099e+001   1.8017055e+000   1.8018994e+000   1.8013779e+000   6.2991010e+002   6.5125638e+002   6.2486392e+002   3.8352414e-004   3.7910324e-003   9.8847296e+000   7.3030471e-013   0.0000000e+000   1.0636887e+003   7.7538666e+002   1.3718172e+000   3.1619808e-006   3.1254133e-005
 -3.5752284e+001   1.8352332e+000   1.8353981e+000   1.8335415e+000   6.3293461e+002   6.5402893e+002   6.2794543e+002   3.7856915e-004   3.7910324e-003   1.0014108e+001   7.3030471e-013   0.0000000e+000   1.0643609e+003   7.7605880e+002   1.3714952e+000   3.1307607e-006   3.1350615e-005
 -3.5460432e+001   1.8620031e+000   1.8622183e+000   1.8612092e+000   6.3536835e+002   6.5629197e+002   6.3038872e+002   3.7463322e-004   3.7910324e-003   1.0119317e+001   7.3030471e-013   0.0000000e+000   1.0649056e+003   7.7660347e+002   1.3712346e+000   3.1058802e-006   3.1428251e-005
 -3.5095617e+001   1.8957141e+000   1.8959055e+000   1.8954271e+000   6.3843986e+002   6.5917385e+002   6.3349458e+002   3.6974856e-004   3.7910324e-003   1.0253001e+001   7.3030471e-013   0.0000000e+000   1.0655959e+003   7.7729382e+002   1.3709049e+000   3.0749379e-006   3.1526232e-005
 -3.4803765e+001   1.9235296e+000   1.9237588e+000   1.9230737e+000   6.4091264e+002   6.6147469e+002   6.3598204e+002   3.6586967e-004   3.7910324e-003   1.0361702e+001   7.3030471e-013   0.0000000e+000   1.0661532e+003   7.7785107e+002   1.3706392e+000   3.0502906e-006   3.1605114e-005
 -3.4438950e+001   1.9586142e+000   1.9587823e+000   1.9582452e+000   6.4403225e+002   6.6439516e+002   6.3914311e+002   3.6105743e-004   3.7910324e-003   1.0499805e+001   7.3030471e-013   0.0000000e+000   1.0668597e+003   7.7855760e+002   1.3703028e+000   3.0196459e-006   3.1704630e-005
 -3.4147099e+001   1.9876458e+000   1.9878532e+000   1.9871852e+000   6.4654181e+002   6.6672921e+002   6.4166855e+002   3.5723643e-004   3.7910324e-003   1.0612110e+001   7.3030471e-013   0.0000000e+000   1.0674321e+003   7.7913001e+002   1.3700308e+000   2.9952313e-006   3.1784685e-005
 -3.3782284e+001   2.0241929e+000   2.0244017e+000   2.0238369e+000   6.4970935e+002   6.6969998e+002   6.4487650e+002   3.5249657e-004   3.7910324e-003   1.0754807e+001   7.3030471e-013   0.0000000e+000   1.0681562e+003   7.7985413e+002   1.3696872e+000   2.9648832e-006   3.1885729e-005
 -3.3490432e+001   2.0547403e+000   2.0549777e+000   2.0543148e+000   6.5225921e+002   6.7205761e+002   6.4743340e+002   3.4873414e-004   3.7910324e-003   1.0870838e+001   7.3030471e-013   0.0000000e+000   1.0687411e+003   7.8043898e+002   1.3694102e+000   2.9407175e-006   3.1967069e-005
 -3.3125617e+001   2.0925813e+000   2.0928036e+000   2.0922633e+000   6.5547346e+002   6.7508116e+002   6.5063961e+002   3.4406844e-004   3.7910324e-003   1.1018251e+001   8.4399154e-013   3.1162887e-013   1.0694834e+003   7.8118133e+002   1.3690591e+000   2.9106773e-006   3.2069604e-005
 -3.2833765e+001   2.1243841e+000   2.1248055e+000   2.1240112e+000   6.5806018e+002   6.7747907e+002   6.5234676e+002   3.4036564e-004   3.7910324e-003   1.1138117e+001   8.4399154e-013   0.0000000e+000   1.0700833e+003   7.8178119e+002   1.3687759e+000   2.8867600e-006   3.2152120e-005
 -3.2468950e+001   2.1638044e+000   2.1641136e+000   2.1633619e+000   6.6132361e+002   6.8055048e+002   6.5441206e+002   3.3577460e-004   3.7910324e-003   1.1290408e+001   9.5767838e-013   3.1162887e-013   1.0708418e+003   7.8253972e+002   1.3684185e+000   2.8570405e-006   3.2256224e-005
 -3.2177098e+001   2.1969431e+000   2.1971822e+000   2.1956938e+000   6.6394887e+002   6.8297882e+002   6.5605528e+002   3.3213195e-004   3.7910324e-003   1.1414236e+001   9.5767838e-013   0.0000000e+000   1.0714553e+003   7.8315316e+002   1.3681299e+000   2.8333813e-006   3.2339969e-005
 -3.1812284e+001   2.2379687e+000   2.2381800e+000   2.2368803e+000   6.6725791e+002   6.8609610e+002   6.5812060e+002   3.2761664e-004   3.7910324e-003   1.1571550e+001   8.4399154e-013  -3.1162887e-013   1.0722332e+003   7.8393109e+002   1.3677646e+000   2.8039823e-006   3.2445528e-005
 -3.1520432e+001   2.2725610e+000   2.2728759e+000   2.2714087e+000   6.6992115e+002   6.8856132e+002   6.5980101e+002   3.2403518e-004   3.7910324e-003   1.1699447e+001   8.4399154e-013   0.0000000e+000   1.0728604e+003   7.8455831e+002   1.3674706e+000   2.7805899e-006   3.2530485e-005
 -3.1155617e+001   2.3153170e+000   2.3155411e+000   2.3148634e+000   6.7327861e+002   6.9172394e+002   6.6187719e+002   3.1959690e-004   3.7910324e-003   1.1861919e+001   7.3030471e-013  -3.1162887e-013   1.0736544e+003   7.8535229e+002   1.3670991e+000   2.7515320e-006   3.2637588e-005
 -3.0863765e+001   2.3513076e+000   2.3516322e+000   2.3507739e+000   6.7597756e+002   6.9422225e+002   6.6352136e+002   3.1607713e-004   3.7910324e-003   1.1994010e+001   7.3030471e-013   0.0000000e+000   1.0742970e+003   7.8599491e+002   1.3667989e+000   2.7284060e-006   3.2723684e-005
 -3.0498950e+001   2.3957059e+000   2.3960055e+000   2.3952805e+000   6.7938112e+002   6.9743344e+002   6.6871151e+002   3.1171608e-004   3.7910321e-003   1.2161811e+001   8.4399154e-013   3.1162887e-013   1.0751090e+003   7.8680691e+002   1.3664204e+000   2.6996876e-006   3.2832258e-005
 -3.0207098e+001   2.4333438e+000   2.4336673e+000   2.4327914e+000   6.8211864e+002   6.9996510e+002   6.7119989e+002   3.0825899e-004   3.7910320e-003   1.2298204e+001   8.4399154e-013   0.0000000e+000   1.0757640e+003   7.8746188e+002   1.3661156e+000   2.6768464e-006   3.2919585e-005
 -2.9842283e+001   2.4796246e+000   2.4798966e+000   2.4792083e+000   6.8556604e+002   7.0321305e+002   6.7346491e+002   3.0397726e-004   3.7910320e-003   1.2471433e+001   8.4399154e-013   0.0000000e+000   1.0765942e+003   7.8829215e+002   1.3657300e+000   2.6484798e-006   3.3029529e-005
 -2.9550432e+001   2.5187606e+000   2.5191046e+000   2.5182458e+000   6.8833861e+002   7.0577878e+002   6.7533164e+002   3.0058339e-004   3.7910320e-003   1.2612247e+001   9.5767838e-013   3.8953609e-013   1.0772639e+003   7.8896184e+002   1.3654196e+000   2.6259167e-006   3.3117911e-005
 -2.9185617e+001   2.5670230e+000   2.5673387e+000   2.5666364e+000   6.9183356e+002   7.0907394e+002   6.7759796e+002   2.9638073e-004   3.7910320e-003   1.2791088e+001   8.4399154e-013  -3.1162887e-013   1.0781099e+003   7.8980779e+002   1.3650282e+000   2.5979031e-006   3.3229219e-005
 -2.8893765e+001   2.6077814e+000   2.6081392e+000   2.6073343e+000   6.9464102e+002   7.1167421e+002   6.7946512e+002   2.9305076e-004   3.7910320e-003   1.2936434e+001   8.4399154e-013   0.0000000e+000   1.0787937e+003   7.9049157e+002   1.3647124e+000   2.5755837e-006   3.3318096e-005
 -2.8528950e+001   2.6580227e+000   2.6585523e+000   2.6576623e+000   6.9817760e+002   7.1501533e+002   6.8170936e+002   2.8892905e-004   3.7910312e-003   1.3120976e+001   8.4399154e-013   0.0000000e+000   1.0796578e+003   7.9135568e+002   1.3643142e+000   2.5478280e-006   3.3429237e-005
 -2.8237098e+001   2.7004463e+000   2.7009084e+000   2.6998234e+000   7.0102126e+002   7.1764415e+002   6.8690758e+002   2.8566398e-004   3.7910307e-003   1.3270944e+001   8.4399154e-013   0.0000000e+000   1.0803537e+003   7.9205159e+002   1.3639941e+000   2.5256971e-006   3.3517655e-005
 -2.7872283e+001   2.7526862e+000   2.7530386e+000   2.7517964e+000   7.0460037e+002   7.2102557e+002   6.8928505e+002   2.8162332e-004   3.7910302e-003   1.3461350e+001   8.4399154e-013   0.0000000e+000   1.0812344e+003   7.9293228e+002   1.3635898e+000   2.4979434e-006   3.3624981e-005
 -2.7580431e+001   2.7968741e+000   2.7971868e+000   2.7944968e+000   7.0747591e+002   7.2368794e+002   6.9118697e+002   2.7842357e-004   3.7910300e-003   1.3616052e+001   8.4399154e-013   0.0000000e+000   1.0819446e+003   7.9364249e+002   1.3632644e+000   2.4757754e-006   3.3709580e-005
 -2.7215617e+001   2.8512036e+000   2.8515473e+000   2.8504052e+000   7.1109805e+002   7.2710931e+002   6.9349864e+002   2.7446516e-004   3.7910301e-003   1.3812428e+001   7.3030471e-013  -3.1162887e-013   1.0828404e+003   7.9453834e+002   1.3628548e+000   2.4482916e-006   3.3816140e-005
 -2.6923765e+001   2.8972028e+000   2.8974882e+000   2.8964572e+000   7.1400572e+002   7.2980419e+002   6.9537191e+002   2.7133170e-004   3.7910302e-003   1.3971940e+001   6.1661787e-013  -3.8953609e-013   1.0835631e+003   7.9526100e+002   1.3625251e+000   2.4264628e-006   3.3901682e-005
 -2.6558950e+001   2.9536937e+000   2.9541068e+000   2.9531911e+000   7.1766505e+002   7.3326580e+002   6.9753791e+002   2.6745652e-004   3.7910302e-003   1.4174380e+001   5.0293103e-013  -3.1162887e-013   1.0844756e+003   7.9617353e+002   1.3621096e+000   2.3994021e-006   3.4009320e-005
 -2.6267098e+001   3.0015078e+000   3.0018508e+000   3.0008543e+000   7.2060499e+002   7.3598710e+002   6.9934701e+002   2.6438973e-004   3.7910302e-003   1.4338795e+001   5.0293103e-013   0.0000000e+000   1.0852098e+003   7.9690767e+002   1.3617760e+000   2.3779199e-006   3.4095785e-005
 -2.5902283e+001   3.0600434e+000   3.0604699e+000   3.0595272e+000   7.2430216e+002   7.3948918e+002   7.0243285e+002   2.6059801e-004   3.7910302e-003   1.4547426e+001   2.7555735e-013  -6.2325774e-013   1.0861371e+003   7.9783502e+002   1.3613555e+000   2.3512896e-006   3.4204482e-005
 -2.5610431e+001   3.1099214e+000   3.1102275e+000   3.1092763e+000   7.2726927e+002   7.4223246e+002   7.0440707e+002   2.5759885e-004   3.7910302e-003   1.4716798e+001   3.8924419e-013   3.8953609e-013   1.0868836e+003   7.9858153e+002   1.3610177e+000   2.3301572e-006   3.4291716e-005
 -2.5245616e+001   3.1708062e+000   3.1712908e+000   3.1703106e+000   7.3100290e+002   7.4576554e+002   7.0677982e+002   2.5389248e-004   3.7910302e-003   1.4931636e+001   2.7555735e-013  -3.1162887e-013   1.0878242e+003   7.9952209e+002   1.3605930e+000   2.3039829e-006   3.4401484e-005
 -2.4953765e+001   3.2225753e+000   3.2230502e+000   3.2219785e+000   7.3399721e+002   7.4853993e+002   7.0875444e+002   2.5096130e-004   3.7910302e-003   1.5106035e+001   2.7555735e-013   0.0000000e+000   1.0885816e+003   8.0027951e+002   1.3602517e+000   2.2832121e-006   3.4489518e-005
 -2.4588950e+001   3.2859164e+000   3.2863868e+000   3.2854670e+000   7.3776235e+002   7.5210355e+002   7.1113585e+002   2.4733992e-004   3.7910302e-003   1.5327207e+001   5.0293103e-013   6.2325774e-013   1.0895364e+003   8.0123427e+002   1.3598225e+000   2.2574887e-006   3.4600214e-005
 -2.4297098e+001   3.3396671e+000   3.3401758e+000   3.3390654e+000   7.4078383e+002   7.5490241e+002   7.1294241e+002   2.4447735e-004   3.7910302e-003   1.5506673e+001   6.1661787e-013   3.8953609e-013   1.0903034e+003   8.0200132e+002   1.3594783e+000   2.2370917e-006   3.4689046e-005
 -2.3932283e+001   3.4052587e+000   3.4060913e+000   3.4048269e+000   7.4457770e+002   7.5850293e+002   7.1531892e+002   2.4094289e-004   3.7910301e-003   1.5734144e+001   6.1661787e-013   0.0000000e+000   1.0912701e+003   8.0296801e+002   1.3590455e+000   2.2118401e-006   3.4800586e-005
 -2.3640431e+001   3.4611715e+000   3.4618312e+000   3.4598779e+000   7.4762008e+002   7.6132091e+002   7.1722602e+002   2.3814984e-004   3.7910300e-003   1.5918676e+001   6.1661787e-013   0.0000000e+000   1.0920469e+003   8.0374477e+002   1.3586986e+000   2.1918204e-006   3.4890032e-005
 -2.3275616e+001   3.5292950e+000   3.5299347e+000   3.5288236e+000   7.5144363e+002   7.6493716e+002   7.2422446e+002   2.3470201e-004   3.7910300e-003   1.6152525e+001   6.1661787e-013   0.0000000e+000   1.0930242e+003   8.0472208e+002   1.3582629e+000   2.1670483e-006   3.5002444e-005
 -2.2983764e+001   3.5870493e+000   3.5875462e+000   3.5850989e+000   7.5450551e+002   7.6777540e+002   7.2603120e+002   2.3197879e-004   3.7910300e-003   1.6342141e+001   6.1661787e-013   0.0000000e+000   1.0938093e+003   8.0550722e+002   1.3579137e+000   2.1474134e-006   3.5092463e-005
 -2.2618950e+001   3.6576237e+000   3.6581566e+000   3.6560461e+000   7.5835120e+002   7.7142050e+002   7.2830117e+002   2.2861890e-004   3.7910300e-003   1.6582312e+001   6.1661787e-013   0.0000000e+000   1.0947967e+003   8.0649459e+002   1.3574755e+000   2.1231311e-006   3.5205526e-005
 -2.2327098e+001   3.7175396e+000   3.7179265e+000   3.7162786e+000   7.6143223e+002   7.7426601e+002   7.3042578e+002   2.2596640e-004   3.7910300e-003   1.6776964e+001   6.1661787e-013   0.0000000e+000   1.0955887e+003   8.0728663e+002   1.3571248e+000   2.1038991e-006   3.5296109e-005
 -2.1962283e+001   3.7904815e+000   3.7910402e+000   3.7900431e+000   7.6529595e+002   7.7793449e+002   7.3273314e+002   2.2269509e-004   3.7910300e-003   1.7023411e+001   6.1661787e-013   0.0000000e+000   1.0965844e+003   8.0828235e+002   1.3566849e+000   2.0801160e-006   3.5409702e-005
 -2.1670431e+001   3.8526051e+000   3.8530354e+000   3.8518814e+000   7.6839043e+002   7.8079504e+002   7.3465573e+002   2.2011357e-004   3.7910300e-003   1.7223063e+001   5.0293103e-013  -3.8953609e-013   1.0973826e+003   8.0908053e+002   1.3563330e+000   2.0612874e-006   3.5500679e-005
 -2.1305616e+001   3.9281548e+000   3.9287455e+000   3.9275753e+000   7.7227149e+002   7.8447002e+002   7.3691159e+002   2.1693116e-004   3.7910300e-003   1.7475728e+001   5.0293103e-013   0.0000000e+000   1.0983849e+003   8.1008282e+002   1.3558921e+000   2.0380169e-006   3.5614782e-005
 -2.1013764e+001   3.9931343e+000   3.9935755e+000   3.9923535e+000   7.7537606e+002   7.8731395e+002   7.3874552e+002   2.1442149e-004   3.7910300e-003   1.7680271e+001   2.7555735e-013  -7.7907218e-013   1.0991879e+003   8.1088578e+002   1.3555397e+000   2.0196042e-006   3.5706057e-005
 -2.0780283e+001   4.0439743e+000   4.0447308e+000   4.0430904e+000   7.7785929e+002   7.8964836e+002   7.4114173e+002   2.1243678e-004   3.7910300e-003   1.7845450e+001   2.7555735e-013   0.0000000e+000   1.0998305e+003   8.1152837e+002   1.3552582e+000   2.0050034e-006   3.5779064e-005
 -2.0488431e+001   4.1074384e+000   4.1082346e+000   4.1067511e+000   7.8097037e+002   7.9257457e+002   7.4308488e+002   2.0998461e-004   3.7910300e-003   1.8053847e+001   2.7555735e-013   0.0000000e+000   1.1006359e+003   8.1233385e+002   1.3549059e+000   1.9869281e-006   3.5870529e-005
 -2.0123616e+001   4.1887517e+000   4.1891904e+000   4.1882066e+000   7.8486650e+002   7.9621375e+002   7.4550700e+002   2.0696500e-004   3.7910300e-003   1.8317251e+001   2.7555735e-013   0.0000000e+000   1.1016458e+003   8.1334372e+002   1.3544653e+000   1.9646125e-006   3.5985075e-005
 -1.9831764e+001   4.2561395e+000   4.2566284e+000   4.2554723e+000   7.8798078e+002   7.9910284e+002   7.4750894e+002   2.0458565e-004   3.7910300e-003   1.8530283e+001   2.7555735e-013   0.0000000e+000   1.1024533e+003   8.1415124e+002   1.3541137e+000   1.9469705e-006   3.6076635e-005
 -1.9750189e+001   4.2749542e+000   4.2780826e+000   4.2687259e+000   7.8883482e+002   8.0004975e+002   7.4735579e+002   2.0392644e-004   3.7910300e-003   1.8590184e+001   5.0293103e-013   2.7872825e-012   1.1026748e+003   8.1437273e+002   1.3540174e+000   1.9420483e-006   3.6101744e-005
 -1.9684928e+001   4.2897763e+000   4.2917777e+000   4.2836854e+000   7.8951831e+002   8.0074338e+002   7.4741329e+002   2.0340062e-004   3.7910300e-003   1.8638242e+001   5.0293103e-013   0.0000000e+000   1.1028521e+003   8.1455000e+002   1.3539403e+000   1.9381190e-006   3.6121832e-005
 -1.9538093e+001   4.3234784e+000   4.3244891e+000   4.3195499e+000   7.9105510e+002   8.0226830e+002   7.4777158e+002   2.0222419e-004   3.7910300e-003   1.8746669e+001   5.0293103e-013   0.0000000e+000   1.1032508e+003   8.1494868e+002   1.3537672e+000   1.9293195e-006   3.6166977e-005
 -1.9456517e+001   4.3421778e+000   4.3428799e+000   4.3411257e+000   7.9190902e+002   8.0313236e+002   7.4784259e+002   2.0157408e-004   3.7910300e-003   1.8807130e+001   5.0293103e-013   0.0000000e+000   1.1034723e+003   8.1517024e+002   1.3536710e+000   1.9244506e-006   3.6192030e-005
 -1.9354548e+001   4.3654621e+000   4.3669970e+000   4.3650762e+000   7.9297710e+002   8.0423667e+002   7.4843216e+002   2.0076500e-004   3.7910300e-003   1.8882922e+001   5.0293103e-013   0.0000000e+000   1.1037495e+003   8.1544740e+002   1.3535508e+000   1.9183853e-006   3.6223328e-005
 -1.9282851e+001   4.3827337e+000   4.3854312e+000   4.3817293e+000   7.9372747e+002   8.0501088e+002   7.4849135e+002   2.0019830e-004   3.7910300e-003   1.8936374e+001   5.0293103e-013   0.0000000e+000   1.1039442e+003   8.1564211e+002   1.3534664e+000   1.9141305e-006   3.6245278e-005
 -1.9170824e+001   4.4088935e+000   4.4112509e+000   4.4082408e+000   7.9490003e+002   8.0628343e+002   7.4860600e+002   1.9931721e-004   3.7910300e-003   1.9020083e+001   5.0293103e-013   0.0000000e+000   1.1042485e+003   8.1594639e+002   1.3533346e+000   1.9075068e-006   3.6279496e-005
 -1.9093028e+001   4.4271432e+000   4.4286131e+000   4.4266195e+000   7.9571533e+002   8.0716612e+002   7.4866140e+002   1.9870782e-004   3.7910300e-003   1.9078414e+001   2.7555735e-013  -2.9226775e-012   1.1044601e+003   8.1615797e+002   1.3532430e+000   1.9029202e-006   3.6303239e-005
 -1.8952994e+001   4.4601162e+000   4.4606768e+000   4.4595389e+000   7.9718159e+002   8.0875366e+002   7.4876787e+002   1.9761761e-004   3.7910300e-003   1.9183665e+001   2.7555735e-013   0.0000000e+000   1.1048406e+003   8.1653848e+002   1.3530784e+000   1.8947009e-006   3.6345811e-005
 -1.8855749e+001   4.4824037e+000   4.4831125e+000   4.4814112e+000   7.9820115e+002   8.0985171e+002   7.4992817e+002   1.9686471e-004   3.7910300e-003   1.9257032e+001   2.7555735e-013   0.0000000e+000   1.1051052e+003   8.1680307e+002   1.3529640e+000   1.8890155e-006   3.6375310e-005
 -1.8734192e+001   4.5106060e+000   4.5112266e+000   4.5100958e+000   7.9947597e+002   8.1121696e+002   7.5041999e+002   1.9592866e-004   3.7910300e-003   1.9349032e+001   2.7555735e-013   0.0000000e+000   1.1054360e+003   8.1713389e+002   1.3528211e+000   1.8819255e-006   3.6411879e-005
 -1.8585949e+001   4.5453247e+000   4.5457251e+000   4.5448760e+000   8.0103031e+002   8.1288080e+002   7.5103234e+002   1.9479467e-004   3.7910300e-003   1.9461672e+001   2.7555735e-013   0.0000000e+000   1.1058393e+003   8.1753719e+002   1.3526471e+000   1.8732792e-006   3.6455547e-005
 -1.8351945e+001   4.6013580e+000   4.6018013e+000   4.6005996e+000   8.0348014e+002   8.1552504e+002   7.5192226e+002   1.9302249e-004   3.7910300e-003   1.9640354e+001   2.7555735e-013   0.0000000e+000   1.1064749e+003   8.1817278e+002   1.3523731e+000   1.8597080e-006   3.6523656e-005
 -1.8233502e+001   4.6313302e+000   4.6320936e+000   4.6307200e+000   8.0471997e+002   8.1686802e+002   7.5211385e+002   1.9213337e-004   3.7910300e-003   1.9731242e+001   2.7555735e-013   0.0000000e+000   1.1067965e+003   8.1849441e+002   1.3522346e+000   1.8528851e-006   3.6558018e-005
 -1.8085724e+001   4.6660652e+000   4.6666344e+000   4.6655922e+000   8.0626716e+002   8.1854289e+002   7.5250669e+002   1.9103154e-004   3.7910300e-003   1.9845048e+001   4.8183679e-014  -1.5386251e-012   1.1071978e+003   8.1889573e+002   1.3520620e+000   1.8444173e-006   3.6600797e-005
 -1.7967503e+001   4.6964108e+000   4.6971705e+000   4.6950901e+000   8.0750327e+002   8.1989246e+002   7.5266076e+002   1.9015652e-004   3.7910300e-003   1.9936366e+001   4.8183679e-014   0.0000000e+000   1.1075184e+003   8.1921633e+002   1.3519242e+000   1.8376841e-006   3.6634951e-005
 -1.7819970e+001   4.7319573e+000   4.7327160e+000   4.7314659e+000   8.0904584e+002   8.2155859e+002   7.5308459e+002   1.8907181e-004   3.7910300e-003   2.0050741e+001   4.8183679e-014   0.0000000e+000   1.1079184e+003   8.1961632e+002   1.3517525e+000   1.8293267e-006   3.6677514e-005
 -1.7701944e+001   4.7620595e+000   4.7627229e+000   4.7614189e+000   8.1027762e+002   8.2289177e+002   7.5336246e+002   1.8820996e-004   3.7910300e-003   2.0142558e+001  -1.7919000e-013  -1.9264716e-012   1.1082376e+003   8.1993554e+002   1.3516156e+000   1.8226748e-006   3.6711445e-005
 -1.7559019e+001   4.7966220e+000   4.7973905e+000   4.7954164e+000   8.1176653e+002   8.2449762e+002   7.5385480e+002   1.8717431e-004   3.7910300e-003   2.0254008e+001  -1.7919000e-013   0.0000000e+000   1.1086234e+003   8.2032127e+002   1.3514502e+000   1.8146719e-006   3.6752437e-005
 -1.7444679e+001   4.8264063e+000   4.8273549e+000   4.8257358e+000   8.1295596e+002   8.2578599e+002   7.5153674e+002   1.8635118e-004   3.7910300e-003   2.0343471e+001  -4.0656367e-013  -1.9885698e-012   1.1089315e+003   8.2062937e+002   1.3513183e+000   1.8083034e-006   3.6785181e-005
 -1.7340096e+001   4.8529231e+000   4.8536768e+000   4.8514785e+000   8.1404180e+002   8.2696415e+002   7.1995563e+002   1.8560275e-004   3.7910300e-003   2.0425506e+001  -4.0656367e-013   0.0000000e+000   1.1092127e+003   8.2091060e+002   1.3511979e+000   1.8025064e-006   3.6815070e-005
 -1.7246862e+001   4.8766467e+000   4.8772095e+000   4.8737460e+000   8.1500704e+002   8.2801468e+002   6.9285701e+002   1.8493916e-004   3.7910300e-003   2.0498796e+001  -4.0656367e-013   0.0000000e+000   1.1094627e+003   8.2116056e+002   1.3510910e+000   1.7973600e-006   3.6841635e-005
 -1.7155794e+001   4.8997288e+000   4.9004536e+000   4.8966461e+000   8.1594825e+002   8.2904003e+002   6.7316914e+002   1.8429424e-004   3.7910300e-003   2.0570529e+001  -4.0656367e-013   0.0000000e+000   1.1097064e+003   8.2140428e+002   1.3509868e+000   1.7923539e-006   3.6867536e-005
 -1.7062863e+001   4.9231718e+000   4.9239109e+000   4.9200729e+000   8.1690704e+002   8.3008395e+002   6.5577053e+002   1.8363946e-004   3.7910300e-003   2.0643875e+001  -4.0656367e-013   0.0000000e+000   1.1099546e+003   8.2165253e+002   1.3508808e+000   1.7872667e-006   3.6893917e-005
 -1.6900617e+001   4.9641109e+000   4.9650617e+000   4.9615346e+000   8.1857745e+002   8.3189777e+002   6.3170657e+002   1.8250398e-004   3.7910301e-003   2.0772315e+001   5.0293103e-013   5.6056238e-012   1.1103870e+003   8.2208493e+002   1.3506962e+000   1.7784327e-006   3.6939877e-005
 -1.6796688e+001   4.9902621e+000   4.9913339e+000   4.9880443e+000   8.1964573e+002   8.3305123e+002   6.2036323e+002   1.8178240e-004   3.7910303e-003   2.0854770e+001   3.9135362e-012   3.2816950e-011   1.1106633e+003   8.2236122e+002   1.3505784e+000   1.7728137e-006   3.6969271e-005
 -1.6685624e+001   5.0186262e+000   5.0198164e+000   5.0169764e+000   8.2078504e+002   8.3427486e+002   6.1360414e+002   1.8101609e-004   3.7910306e-003   2.0943059e+001   1.8238078e-011   1.2897522e-010   1.1109579e+003   8.2265583e+002   1.3504528e+000   1.7668404e-006   3.7000618e-005
 -1.6567494e+001   5.0483947e+000   5.0493151e+000   5.0469125e+000   8.2199466e+002   8.3550922e+002   6.1147263e+002   1.8020634e-004   3.7910313e-003   2.1037169e+001   7.3717255e-011   4.6964602e-010   1.1112707e+003   8.2296870e+002   1.3503195e+000   1.7605220e-006   3.7033897e-005
 -1.6466095e+001   5.0759488e+000   5.0777076e+000   5.0751868e+000   8.2302975e+002   8.3658307e+002   6.0297593e+002   1.7951550e-004   3.7910321e-003   2.1118133e+001   2.0854984e-010   1.3297138e-009   1.1115385e+003   8.2323656e+002   1.3502055e+000   1.7551244e-006   3.7062373e-005
 -1.6323501e+001   5.1134046e+000   5.1142087e+000   5.1110862e+000   8.2447870e+002   8.3813739e+002   5.7570658e+002   1.7855075e-004   3.7910341e-003   2.1232250e+001   7.2832607e-010   3.6451647e-009   1.1119138e+003   8.2361189e+002   1.3500458e+000   1.7475742e-006   3.7102224e-005
 -1.6260126e+001   5.1297756e+000   5.1305099e+000   5.1281867e+000   8.2512096e+002   8.3882436e+002   5.7571442e+002   1.7812470e-004   3.7910354e-003   2.1283042e+001   1.1612455e-009   6.8310961e-009   1.1120803e+003   8.2377850e+002   1.3499749e+000   1.7442365e-006   3.7119886e-005
 -1.6180908e+001   5.1500285e+000   5.1508316e+000   5.1482145e+000   8.2592470e+002   8.3968795e+002   5.7408763e+002   1.7759405e-004   3.7910374e-003   2.1346647e+001   1.9913868e-009   1.0479131e-008   1.1122888e+003   8.2398712e+002   1.3498862e+000   1.7400785e-006   3.7141994e-005
 -1.6081885e+001   5.1754585e+000   5.1763684e+000   5.1741392e+000   8.2692925e+002   8.4072612e+002   5.7045224e+002   1.7693441e-004   3.7910402e-003   2.1426246e+001   3.6587180e-009   1.6837791e-008   1.1125496e+003   8.2424805e+002   1.3497752e+000   1.7349081e-006   3.7169628e-005
 -1.5903643e+001   5.2227954e+000   5.2239162e+000   5.2220763e+000   8.2873445e+002   8.4259561e+002   5.6008400e+002   1.7575663e-004   3.7910472e-003   2.1569868e+001   9.6261401e-009   3.3479387e-008   1.1130186e+003   8.2471748e+002   1.3495757e+000   1.7256657e-006   3.7219293e-005
 -1.5824425e+001   5.2433036e+000   5.2446123e+000   5.2422398e+000   8.2953413e+002   8.4341605e+002   5.5625065e+002   1.7523760e-004   3.7910511e-003   2.1633777e+001   1.4094033e-008   5.6399596e-008   1.1132265e+003   8.2492557e+002   1.3494872e+000   1.7215877e-006   3.7241293e-005
 -1.5725401e+001   5.2685903e+000   5.2697180e+000   5.2674412e+000   8.3053365e+002   8.4445164e+002   5.5962668e+002   1.7459194e-004   3.7910563e-003   2.1713810e+001   2.1711051e-008   7.6921587e-008   1.1134865e+003   8.2518583e+002   1.3493767e+000   1.7165122e-006   3.7268791e-005
 -1.5601623e+001   5.3004891e+000   5.3010915e+000   5.2997624e+000   8.3178268e+002   8.4574346e+002   5.6364755e+002   1.7378997e-004   3.7910633e-003   2.1814050e+001   3.5132919e-008   1.0843418e-007   1.1138115e+003   8.2551125e+002   1.3492385e+000   1.7102041e-006   3.7303157e-005
 -1.5446899e+001   5.3409744e+000   5.3416764e+000   5.3404875e+000   8.3334068e+002   8.4733706e+002   5.7588764e+002   1.7279695e-004   3.7910726e-003   2.1939465e+001   6.0870937e-008   1.6634828e-007   1.1142171e+003   8.2591733e+002   1.3490661e+000   1.7023868e-006   3.7346025e-005
 -1.5323120e+001   5.3743080e+000   5.3749531e+000   5.3736737e+000   8.3458423e+002   8.4859202e+002   5.6956840e+002   1.7200886e-004   3.7910805e-003   2.2040030e+001   9.0590723e-008   2.4010373e-007   1.1145409e+003   8.2624159e+002   1.3489286e+000   1.6961755e-006   3.7380245e-005
 -1.5168396e+001   5.4136876e+000   5.4139770e+000   5.4130152e+000   8.3613503e+002   8.5014944e+002   5.7043490e+002   1.7103257e-004   3.7910905e-003   2.2165898e+001   1.4170933e-007   3.3038643e-007   1.1149447e+003   8.2664591e+002   1.3487573e+000   1.6884735e-006   3.7422919e-005
 -1.5053258e+001   5.4463074e+000   5.4475883e+000   5.4455352e+000   8.3728482e+002   8.5130811e+002   5.7086933e+002   1.7031225e-004   3.7910982e-003   2.2259692e+001   1.9377472e-007   4.5220017e-007   1.1152440e+003   8.2694565e+002   1.3486304e+000   1.6827832e-006   3.7454558e-005
 -1.4909336e+001   5.4835542e+000   5.4842793e+000   5.4827765e+000   8.3871801e+002   8.5273761e+002   5.7695942e+002   1.6941886e-004   3.7911081e-003   2.2377132e+001   2.7889023e-007   5.9139865e-007   1.1156166e+003   8.2731875e+002   1.3484725e+000   1.6757183e-006   3.7493998e-005
 -1.4749453e+001   5.5274314e+000   5.5279452e+000   5.5268928e+000   8.4030449e+002   8.5429966e+002   5.8353680e+002   1.6843677e-004   3.7911196e-003   2.2507671e+001   4.0691707e-007   8.0075241e-007   1.1160289e+003   8.2773161e+002   1.3482980e+000   1.6679437e-006   3.7537653e-005
 -1.4621546e+001   5.5631203e+000   5.5638696e+000   5.5623753e+000   8.4156986e+002   8.5554275e+002   5.9191701e+002   1.6765803e-004   3.7911293e-003   2.2612275e+001   5.3689432e-007   1.0161892e-006   1.1163578e+003   8.2806113e+002   1.3481587e+000   1.6617717e-006   3.7572471e-005
 -1.4519221e+001   5.5915022e+000   5.5923788e+000   5.5906733e+000   8.4257882e+002   8.5652894e+002   5.9573426e+002   1.6703983e-004   3.7911376e-003   2.2696009e+001   6.6793569e-007   1.2806358e-006   1.1166203e+003   8.2832405e+002   1.3480477e+000   1.6568672e-006   3.7600234e-005
 -1.4391314e+001   5.6254905e+000   5.6262196e+000   5.6245385e+000   8.4383771e+002   8.5774929e+002   5.9550993e+002   1.6627287e-004   3.7911480e-003   2.2800762e+001   8.6852861e-007   1.5682773e-006   1.1169478e+003   8.2865206e+002   1.3479092e+000   1.6507782e-006   3.7634875e-005
 -1.4288989e+001   5.6539011e+000   5.6551617e+000   5.6523954e+000   8.4484125e+002   8.5877627e+002   5.9589911e+002   1.6566416e-004   3.7911568e-003   2.2884592e+001   1.0613792e-006   1.8846829e-006   1.1172089e+003   8.2891366e+002   1.3477989e+000   1.6459407e-006   3.7662488e-005
 -1.4161083e+001   5.6879837e+000   5.6888223e+000   5.6873323e+000   8.4609231e+002   8.6017335e+002   5.9551368e+002   1.6490942e-004   3.7911676e-003   2.2989394e+001   1.3567131e-006   2.3089816e-006   1.1175342e+003   8.2923958e+002   1.3476615e+000   1.6399385e-006   3.7696913e-005
 -1.4058757e+001   5.7164856e+000   5.7172969e+000   5.7157652e+000   8.4708960e+002   8.6128301e+002   5.9853380e+002   1.6431013e-004   3.7911767e-003   2.3073299e+001   1.6408890e-006   2.7771834e-006   1.1177934e+003   8.2949927e+002   1.3475520e+000   1.6351674e-006   3.7724355e-005
 -1.3930851e+001   5.7506848e+000   5.7512176e+000   5.7501170e+000   8.4833250e+002   8.6266075e+002   5.9643999e+002   1.6356686e-004   3.7911884e-003   2.3178218e+001   2.0825590e-006   3.4530677e-006   1.1181160e+003   8.2982247e+002   1.3474159e+000   1.6292449e-006   3.7758554e-005
 -1.3828526e+001   5.7792921e+000   5.7800538e+000   5.7785759e+000   8.4932293e+002   8.6368705e+002   6.0086193e+002   1.6297700e-004   3.7911982e-003   2.3262167e+001   2.5143043e-006   4.2193436e-006   1.1183732e+003   8.3008020e+002   1.3473074e+000   1.6245398e-006   3.7785805e-005
 -1.3700619e+001   5.8135903e+000   5.8140384e+000   5.8130722e+000   8.5055834e+002   8.6505333e+002   6.0775209e+002   1.6224522e-004   3.7912105e-003   2.3367163e+001   3.1826183e-006   5.2250180e-006   1.1186939e+003   8.3040157e+002   1.3471722e+000   1.6186987e-006   3.7819798e-005
 -1.3598294e+001   5.8422891e+000   5.8430956e+000   5.8415784e+000   8.5154232e+002   8.6615600e+002   6.1040303e+002   1.6166487e-004   3.7912206e-003   2.3451109e+001   3.8447077e-006   6.4704412e-006   1.1189494e+003   8.3065764e+002   1.3470645e+000   1.6140617e-006   3.7846872e-005
 -1.3470387e+001   5.8766199e+000   5.8770174e+000   5.8760741e+000   8.5276796e+002   8.6750352e+002   6.1552313e+002   1.6094573e-004   3.7912331e-003   2.3555972e+001   4.9205499e-006   8.4111584e-006   1.1192675e+003   8.3097638e+002   1.3469305e+000   1.6083117e-006   3.7880596e-005
 -1.3368062e+001   5.9053951e+000   5.9061428e+000   5.9046979e+000   8.5374506e+002   8.6848964e+002   6.2066832e+002   1.6037487e-004   3.7912434e-003   2.3639885e+001   6.0601013e-006   1.1136563e-005   1.1195211e+003   8.3123053e+002   1.3468238e+000   1.6037430e-006   3.7907481e-005
 -1.3240156e+001   5.9397987e+000   5.9402379e+000   5.9392303e+000   8.5496247e+002   8.6973859e+002   6.1911042e+002   1.5966725e-004   3.7912561e-003   2.3744732e+001   8.0219518e-006   1.5338156e-005   1.1198368e+003   8.3154695e+002   1.3466910e+000   1.5980757e-006   3.7940978e-005
 -1.3137830e+001   5.9686216e+000   5.9693570e+000   5.9679260e+000   8.5593199e+002   8.7082157e+002   6.1828362e+002   1.5910587e-004   3.7912665e-003   2.3828578e+001   1.0237798e-005   2.1654935e-005   1.1200881e+003   8.3179879e+002   1.3465854e+000   1.5935748e-006   3.7967653e-005
 -1.3009924e+001   6.0025673e+000   6.0030213e+000   6.0019352e+000   8.5713934e+002   8.7216384e+002   6.2000645e+002   1.5840980e-004   3.7912794e-003   2.3933364e+001   1.4555809e-005   3.3759111e-005   1.1204002e+003   8.3211165e+002   1.3464542e+000   1.5879892e-006   3.8000873e-005
 -1.2852616e+001   6.0445905e+000   6.0449239e+000   6.0438673e+000   8.5861561e+002   8.7380063e+002   6.2447807e+002   1.5756349e-004   3.7912954e-003   2.4062018e+001   2.5541536e-005   6.9836060e-005   1.1207816e+003   8.3249385e+002   1.3462941e+000   1.5811903e-006   3.8041493e-005
 -1.2726770e+001   6.0809480e+000   6.0824411e+000   6.0801395e+000   8.5979009e+002   8.7494541e+002   6.2915688e+002   1.5689328e-004   3.7913085e-003   2.4164888e+001   4.8930555e-005   1.8585445e-004   1.1210849e+003   8.3279788e+002   1.3461668e+000   1.5757997e-006   3.8073808e-005
 -1.2626094e+001   6.1094671e+000   6.1103764e+000   6.1084627e+000   8.6072507e+002   8.7597489e+002   6.2631624e+002   1.5636181e-004   3.7913192e-003   2.4247092e+001   1.1330893e-004   6.3945645e-004   1.1213264e+003   8.3303999e+002   1.3460655e+000   1.5715209e-006   3.8099532e-005
 -1.2500248e+001   6.1429879e+000   6.1435926e+000   6.1418726e+000   8.6189001e+002   8.7725435e+002   6.3074224e+002   1.5570287e-004   3.7913326e-003   2.4349792e+001   9.1737407e-004   6.3892838e-003   1.1216272e+003   8.3334154e+002   1.3459394e+000   1.5662124e-006   3.8131584e-005
 -1.2342940e+001   6.1848807e+000   6.1852570e+000   6.1842416e+000   8.6334130e+002   8.7883773e+002   6.3681562e+002   1.5488921e-004   3.7913499e-003   2.4477818e+001   1.7363800e-002   1.0454962e-001   1.1220022e+003   8.3371736e+002   1.3457824e+000   1.5596558e-006   3.8171515e-005
 -1.2217095e+001   6.2213104e+000   6.2233205e+000   6.2204938e+000   8.6450353e+002   8.8009486e+002   6.4201878e+002   1.5424491e-004   3.7913639e-003   2.4580156e+001   5.3879630e-002   2.9016306e-001   1.1223022e+003   8.3401798e+002   1.3456571e+000   1.5544659e-006   3.8203492e-005
 -1.2116418e+001   6.2499582e+000   6.2520193e+000   6.2490252e+000   8.6543705e+002   8.8103615e+002   6.4640947e+002   1.5373426e-004   3.7913753e-003   2.4661877e+001   1.1269342e-001   5.8418458e-001   1.1225429e+003   8.3425914e+002   1.3455567e+000   1.5503579e-006   3.8229177e-005
 -1.1990572e+001   6.2836112e+000   6.2842945e+000   6.2818730e+000   8.6660718e+002   8.9691351e+002   6.5086825e+002   1.5310165e-004   3.7913897e-003   2.4763873e+001   2.1513120e-001   8.1399385e-001   1.1228441e+003   8.3456054e+002   1.3454315e+000   1.5452739e-006   3.8261374e-005
 -1.1833512e+001   6.3255958e+000   6.3259570e+000   6.3248467e+000   8.6805599e+002   9.2453240e+002   6.5542053e+002   1.5232158e-004   3.7914087e-003   2.4890818e+001   3.3968461e-001   7.9303216e-001   1.1232174e+003   8.3493424e+002   1.3452765e+000   1.5389960e-006   3.8301241e-005
 -1.1707864e+001   6.3619979e+000   6.3633031e+000   6.3613001e+000   8.6920364e+002   9.4324537e+002   6.5914100e+002   1.5170423e-004   3.7914244e-003   2.4992213e+001   4.2586524e-001   6.8589064e-001   1.1235135e+003   8.3523077e+002   1.3451534e+000   1.5340168e-006   3.8332822e-005
 -1.1607346e+001   6.3905519e+000   6.3918341e+000   6.3897861e+000   8.7011829e+002   9.4542473e+002   6.5988073e+002   1.5121522e-004   3.7914373e-003   2.5073120e+001   5.0331159e-001   7.7047075e-001   1.1237499e+003   8.3546745e+002   1.3450552e+000   1.5300712e-006   3.8357991e-005
 -1.1481698e+001   6.4239337e+000   6.4245049e+000   6.4226897e+000   8.7125378e+002   9.5060309e+002   6.6235398e+002   1.5060993e-004   3.7914541e-003   2.5173998e+001   5.9556611e-001   7.3423119e-001   1.1240436e+003   8.3576165e+002   1.3449333e+000   1.5251817e-006   3.8389237e-005
 -1.1325368e+001   6.4654799e+000   6.4659930e+000   6.4647990e+000   8.7265395e+002   9.5998729e+002   6.6614929e+002   1.4986570e-004   3.7914763e-003   2.5299160e+001   7.0200035e-001   6.8082820e-001   1.1244068e+003   8.3612548e+002   1.3447823e+000   1.5191597e-006   3.8427768e-005
 -1.1200304e+001   6.5015513e+000   6.5031786e+000   6.5007908e+000   8.7377122e+002   9.6791328e+002   6.6794724e+002   1.4927706e-004   3.7914953e-003   2.5399049e+001   8.0480980e-001   8.2205187e-001   1.1246972e+003   8.3641645e+002   1.3446618e+000   1.5143955e-006   3.8458513e-005
 -1.1100252e+001   6.5295030e+000   6.5305971e+000   6.5285460e+000   8.7466234e+002   9.7433733e+002   6.7014700e+002   1.4881105e-004   3.7915111e-003   2.5478693e+001   9.0123605e-001   9.6376572e-001   1.1249292e+003   8.3664880e+002   1.3445656e+000   1.5106238e-006   3.8483033e-005
 -1.0975188e+001   6.5629180e+000   6.5637724e+000   6.5619950e+000   8.7577532e+002   9.8776370e+002   6.7420059e+002   1.4823468e-004   3.7915332e-003   2.5577909e+001   1.0469749e+000   1.1653098e+000   1.1252198e+003   8.3693983e+002   1.3444453e+000   1.5059606e-006   3.8513656e-005
 -1.0818857e+001   6.6042452e+000   6.6046274e+000   6.6034056e+000   8.7715845e+002   1.0091297e+003   6.8159980e+002   1.4752268e-004   3.7915678e-003   2.5701593e+001   1.2412075e+000   1.2424487e+000   1.1255851e+003   8.3730587e+002   1.3442938e+000   1.5001935e-006   3.8551709e-005
 -1.0693793e+001   6.6397006e+000   6.6417495e+000   6.6386717e+000   8.7826299e+002   1.0322606e+003   6.8446292e+002   1.4696015e-004   3.7916026e-003   2.5800209e+001   1.4282813e+000   1.4958189e+000   1.1258819e+003   8.3760341e+002   1.3441707e+000   1.4956366e-006   3.8582089e-005
 -1.0537462e+001   6.6810419e+000   6.6818883e+000   6.6800405e+000   8.7963558e+002   1.1193822e+003   6.9614888e+002   1.4626661e-004   3.7916567e-003   2.5922913e+001   1.6818675e+000   1.6221158e+000   1.1262572e+003   8.3797997e+002   1.3440145e+000   1.4900141e-006   3.8619828e-005
 -1.0460386e+001   6.7050936e+000   6.7112504e+000   6.7034697e+000   8.8031715e+002   1.4373185e+003   7.0218739e+002   1.4592820e-004   3.7916798e-003   2.5983188e+001   1.8404725e+000   2.0577798e+000   1.1264408e+003   8.3816373e+002   1.3439388e+000   1.4872831e-006   3.8638540e-005
 -1.0389240e+001   6.7250175e+000   6.7337354e+000   6.7230111e+000   8.8096496e+002   2.4491450e+003   7.0937372e+002   1.4561768e-004   3.7916993e-003   2.6038730e+001   2.0659507e+000   3.1692104e+000   1.1266130e+003   8.3833572e+002   1.3438685e+000   1.4848135e-006   3.8656322e-005
 -1.0241220e+001   6.7663196e+000   6.7779391e+000   6.7640357e+000   8.8239181e+002   2.6133909e+003   7.2804641e+002   1.4497922e-004   3.7917526e-003   2.6153766e+001   2.8778188e+000   5.4848746e+000   1.1269924e+003   8.3871407e+002   1.3437146e+000   1.4799057e-006   3.8695383e-005
 -1.0185495e+001   6.7824669e+000   6.8014430e+000   6.7793010e+000   8.8298373e+002   2.6239503e+003   7.4020285e+002   1.4474083e-004   3.7917810e-003   2.6197038e+001   3.4009799e+000   9.3881643e+000   1.1271505e+003   8.3887106e+002   1.3436517e+000   1.4781727e-006   3.8711509e-005
 -1.0084658e+001   6.8124191e+000   6.8421154e+000   6.8077163e+000   8.8417180e+002   2.6477443e+003   7.8720073e+002   1.4431317e-004   3.7918574e-003   2.6275201e+001   4.8339556e+000   1.4210914e+001   1.1274710e+003   8.3919000e+002   1.3435229e+000   1.4753454e-006   3.8743982e-005
 -9.9962370e+000   6.8392269e+000   6.8544985e+000   6.8321693e+000   8.8528093e+002   2.6475314e+003   7.9254648e+002   1.4394139e-004   3.7919376e-003   2.6343622e+001   6.3688158e+000   1.7358463e+001   1.1277707e+003   8.3948748e+002   1.3434038e+000   1.4730266e-006   3.8774092e-005
 -9.8534982e+000   6.8832952e+000   6.8936284e+000   6.8732225e+000   8.8717498e+002   2.6549466e+003   7.9300081e+002   1.4334877e-004   3.7920264e-003   2.6453149e+001   9.2667689e+000   2.0302492e+001   1.1282423e+003   8.3995119e+002   1.3432236e+000   1.4695973e-006   3.8825620e-005
 -9.7461117e+000   6.9164817e+000   6.9204641e+000   6.9065853e+000   8.8859171e+002   2.6590144e+003   7.9450130e+002   1.4290813e-004   3.7920747e-003   2.6535052e+001   1.1425748e+001   2.0104757e+001   1.1285831e+003   8.4028236e+002   1.3430998e+000   1.4670182e-006   3.8864109e-005
 -9.6896927e+000   6.9340461e+000   6.9375093e+000   6.9253271e+000   8.8935218e+002   2.6587316e+003   7.9489258e+002   1.4267821e-004   3.7920935e-003   2.6577945e+001   1.2621404e+001   2.1192429e+001   1.1287593e+003   8.4045309e+002   1.3430367e+000   1.4657228e-006   3.8884869e-005
 -9.5976692e+000   6.9630805e+000   6.9748490e+000   6.9572967e+000   8.9063994e+002   2.6600841e+003   7.9556400e+002   1.4230638e-004   3.7921190e-003   2.6647568e+001   1.4756697e+001   2.3203770e+001   1.1290490e+003   8.4073385e+002   1.3429327e+000   1.4637436e-006   3.8919829e-005
 -9.4953474e+000   6.9948323e+000   6.9962647e+000   6.9874083e+000   8.9201136e+002   2.6586697e+003   7.9634487e+002   1.4189725e-004   3.7921403e-003   2.6724551e+001   1.6901308e+001   2.0959483e+001   1.1293549e+003   8.4102993e+002   1.3428237e+000   1.4614501e-006   3.8957191e-005
 -9.3608727e+000   7.0362112e+000   7.0429408e+000   7.0269993e+000   8.9379303e+002   2.6613907e+003   7.9733234e+002   1.4136646e-004   3.7921608e-003   2.6825038e+001   1.9654812e+001   2.0476002e+001   1.1297438e+003   8.4140859e+002   1.3426816e+000   1.4584785e-006   3.9005679e-005
 -9.2556284e+000   7.0681500e+000   7.0775636e+000   7.0580194e+000   8.9514741e+002   2.6629808e+003   7.9799238e+002   1.4095596e-004   3.7921751e-003   2.6903261e+001   2.1679125e+001   1.9234415e+001   1.1300375e+003   8.4169641e+002   1.3425714e+000   1.4561380e-006   3.9042584e-005
 -9.1592318e+000   7.0969236e+000   7.1058500e+000   7.0797582e+000   8.9633773e+002   2.6710265e+003   7.9848391e+002   1.4058396e-004   3.7921865e-003   2.6974532e+001   2.3358360e+001   1.7420055e+001   1.1302949e+003   8.4194988e+002   1.3424729e+000   1.4539349e-006   3.9074766e-005
 -9.0687174e+000   7.1232511e+000   7.1314709e+000   7.1091035e+000   8.9738307e+002   2.6728464e+003   7.9891054e+002   1.4023811e-004   3.7921958e-003   2.7041121e+001   2.4685703e+001   1.4664456e+001   1.1305228e+003   8.4217541e+002   1.3423840e+000   1.4517471e-006   3.9103005e-005
 -8.9658984e+000   7.1522323e+000   7.1598335e+000   7.1403204e+000   8.9846807e+002   2.6751207e+003   7.9936217e+002   1.3984944e-004   3.7922043e-003   2.7116336e+001   2.5829131e+001   1.1120788e+001   1.1307630e+003   8.4241375e+002   1.3422894e+000   1.4490794e-006   3.9132174e-005
 -8.8556699e+000   7.1823333e+000   7.1886225e+000   7.1715472e+000   8.9952775e+002   2.6755039e+003   7.9960827e+002   1.3943763e-004   3.7922113e-003   2.7196470e+001   2.6700640e+001   7.9063806e+000   1.1310017e+003   8.4265095e+002   1.3421948e+000   1.4460449e-006   3.9160406e-005
 -8.7858914e+000   7.2009142e+000   7.2061049e+000   7.1952093e+000   9.0015170e+002   2.6752512e+003   7.9963877e+002   1.3917926e-004   3.7922134e-003   2.7246973e+001   2.7081220e+001   5.4541107e+000   1.1311431e+003   8.4279147e+002   1.3421388e+000   1.4440467e-006   3.9177006e-005
 -8.6986682e+000   7.2237859e+000   7.2272729e+000   7.2201033e+000   9.0090079e+002   2.6743709e+003   7.9964114e+002   1.3885922e-004   3.7922161e-003   2.7309790e+001   2.7470721e+001   4.4655696e+000   1.1313152e+003   8.4296286e+002   1.3420700e+000   1.4415145e-006   3.9196842e-005
 -8.5416665e+000   7.2648039e+000   7.2661383e+000   7.2634879e+000   9.0221692e+002   2.6737420e+003   8.0062925e+002   1.3829197e-004   3.7922195e-003   2.7421833e+001   2.8105645e+001   4.0440629e+000   1.1316167e+003   8.4326335e+002   1.3419493e+000   1.4370166e-006   3.9231673e-005
 -8.4718880e+000   7.2829530e+000   7.2853223e+000   7.2808689e+000   9.0279662e+002   2.6788334e+003   8.0070981e+002   1.3804285e-004   3.7922208e-003   2.7471332e+001   2.8390535e+001   4.0827742e+000   1.1317490e+003   8.4339532e+002   1.3418962e+000   1.4350457e-006   3.9246954e-005
 -8.3846648e+000   7.3051863e+000   7.3065472e+000   7.3017767e+000   9.0349430e+002   2.6767084e+003   8.0082457e+002   1.3773423e-004   3.7922220e-003   2.7532894e+001   2.8657910e+001   3.0654044e+000   1.1319100e+003   8.4355588e+002   1.3418316e+000   1.4325433e-006   3.9265333e-005
 -8.2590635e+000   7.3373681e+000   7.3387360e+000   7.3327671e+000   9.0449860e+002   2.6832406e+003   8.0100781e+002   1.3729582e-004   3.7922235e-003   2.7620824e+001   2.9087001e+001   3.4162949e+000   1.1321398e+003   8.4378523e+002   1.3417393e+000   1.4290323e-006   3.9291746e-005
 -8.1892849e+000   7.3549163e+000   7.3558214e+000   7.3507157e+000   9.0503703e+002   2.6823496e+003   8.0113305e+002   1.3705465e-004   3.7922242e-003   2.7669431e+001   2.9263997e+001   2.5365369e+000   1.1322644e+003   8.4390961e+002   1.3416893e+000   1.4270552e-006   3.9305901e-005
 -8.0322832e+000   7.3940713e+000   7.3956145e+000   7.3920372e+000   9.0623676e+002   2.6856579e+003   8.0144175e+002   1.3652034e-004   3.7922256e-003   2.7777732e+001   2.9681446e+001   2.6588800e+000   1.1325408e+003   8.4418550e+002   1.3415781e+000   1.4226888e-006   3.9337384e-005
 -7.9450600e+000   7.4154869e+000   7.4157634e+000   7.4145329e+000   9.0688555e+002   2.6799277e+003   8.0161989e+002   1.3622785e-004   3.7922262e-003   2.7837378e+001   2.9873280e+001   2.1993536e+000   1.1326909e+003   8.4433539e+002   1.3415177e+000   1.4202703e-006   3.9354378e-005
 -7.8752815e+000   7.4328448e+000   7.4336650e+000   7.4317886e+000   9.0740915e+002   2.6881394e+003   8.0174976e+002   1.3599595e-004   3.7922267e-003   2.7884850e+001   3.0061564e+001   2.6983122e+000   1.1328108e+003   8.4445514e+002   1.3414695e+000   1.4183834e-006   3.9368096e-005
 -7.7880583e+000   7.4540043e+000   7.4556919e+000   7.4533275e+000   9.0804312e+002   2.6826919e+003   8.0190329e+002   1.3570892e-004   3.7922272e-003   2.7943832e+001   3.0234997e+001   1.9883798e+000   1.1329572e+003   8.4460131e+002   1.3414106e+000   1.4159979e-006   3.9384689e-005
 -7.6310566e+000   7.4918594e+000   7.4939648e+000   7.4909289e+000   9.0917309e+002   2.6839464e+003   8.0212755e+002   1.3520076e-004   3.7922281e-003   2.8048866e+001   3.0571314e+001   2.1421245e+000   1.1332158e+003   8.4485962e+002   1.3413066e+000   1.4117925e-006   3.9414218e-005
 -7.5220277e+000   7.5176336e+000   7.5192556e+000   7.5169598e+000   9.0993663e+002   2.6819791e+003   8.0225453e+002   1.3485366e-004   3.7922286e-003   2.8121066e+001   3.0763741e+001   1.7649159e+000   1.1333910e+003   8.4503455e+002   1.3412363e+000   1.4088881e-006   3.9434155e-005
 -7.4348045e+000   7.5387207e+000   7.5398343e+000   7.5375644e+000   9.1055135e+002   2.6911143e+003   8.0232950e+002   1.3457972e-004   3.7922290e-003   2.8178309e+001   3.0962002e+001   2.2730254e+000   1.1335306e+003   8.4517408e+002   1.3411800e+000   1.4066375e-006   3.9450226e-005
 -7.3650260e+000   7.5553815e+000   7.5567476e+000   7.5536750e+000   9.1103803e+002   2.6926506e+003   8.0238984e+002   1.3436276e-004   3.7922293e-003   2.8223812e+001   3.1116569e+001   2.2151106e+000   1.1336411e+003   8.4528451e+002   1.3411356e+000   1.4048525e-006   3.9462948e-005
 -7.2778028e+000   7.5756421e+000   7.5762314e+000   7.5741626e+000   9.1162902e+002   2.6873218e+003   8.0247017e+002   1.3409430e-004   3.7922296e-003   2.8280319e+001   3.1260346e+001   1.6483762e+000   1.1337765e+003   8.4541969e+002   1.3410812e+000   1.4026012e-006   3.9478381e-005
 -7.1208011e+000   7.6118774e+000   7.6124204e+000   7.6100809e+000   9.1268320e+002   2.6907437e+003   8.0401550e+002   1.3361924e-004   3.7922302e-003   2.8380869e+001   3.1546650e+001   1.8235771e+000   1.1340167e+003   8.4565967e+002   1.3409847e+000   1.3986391e-006   3.9505915e-005
 -7.0117721e+000   7.6363058e+000   7.6367745e+000   7.6346880e+000   9.1339538e+002   2.6917115e+003   8.0409969e+002   1.3329526e-004   3.7922305e-003   2.8449852e+001   3.1712242e+001   1.5187852e+000   1.1341794e+003   8.4582222e+002   1.3409194e+000   1.3959070e-006   3.9524499e-005
 -6.9245490e+000   7.6566278e+000   7.6586430e+000   7.6547414e+000   9.1396848e+002   2.6970058e+003   8.0415159e+002   1.3303992e-004   3.7922308e-003   2.8504457e+001   3.1887361e+001   2.0077086e+000   1.1343094e+003   8.4595218e+002   1.3408671e+000   1.3937973e-006   3.9539462e-005
 -6.8547704e+000   7.6725836e+000   7.6748329e+000   7.6702387e+000   9.1442208e+002   2.7016301e+003   8.0419675e+002   1.3283793e-004   3.7922310e-003   2.8547803e+001   3.2025834e+001   1.9844719e+000   1.1344122e+003   8.4605493e+002   1.3408258e+000   1.3921274e-006   3.9551298e-005
 -6.7675473e+000   7.6915587e+000   7.6921049e+000   7.6900100e+000   9.1497192e+002   2.6964291e+003   8.0425753e+002   1.3258807e-004   3.7922312e-003   2.8601602e+001   3.2153049e+001   1.4584922e+000   1.1345375e+003   8.4618006e+002   1.3407755e+000   1.3900138e-006   3.9565628e-005
 -6.6585183e+000   7.7152695e+000   7.7156102e+000   7.7141212e+000   9.1564922e+002   2.6943041e+003   8.0580405e+002   1.3228033e-004   3.7922314e-003   2.8668142e+001   3.2306986e+001   1.4118959e+000   1.1346924e+003   8.4633478e+002   1.3407134e+000   1.3874096e-006   3.9583276e-005
 -6.5712951e+000   7.7349965e+000   7.7367676e+000   7.7333677e+000   9.1619448e+002   2.7014139e+003   8.0591738e+002   1.3203760e-004   3.7922317e-003   2.8720847e+001   3.2472536e+001   1.8980047e+000   1.1348157e+003   8.4645805e+002   1.3406638e+000   1.3853982e-006   3.9597483e-005
 -6.4142934e+000   7.7685325e+000   7.7688155e+000   7.7672845e+000   9.1714639e+002   2.7006428e+003   8.0611921e+002   1.3160865e-004   3.7922320e-003   2.8814458e+001   3.2722645e+001   1.5930349e+000   1.1350308e+003   8.4667300e+002   1.3405775e+000   1.3817889e-006   3.9622266e-005
 -6.3052645e+000   7.7911573e+000   7.7914011e+000   7.7902388e+000   9.1778772e+002   2.6993748e+003   8.0624305e+002   1.3131680e-004   3.7922322e-003   2.8878501e+001   3.2866971e+001   1.3237394e+000   1.1351758e+003   8.4681789e+002   1.3405194e+000   1.3793076e-006   3.9638952e-005
 -6.2180413e+000   7.8102278e+000   7.8123400e+000   7.8085259e+000   9.1830356e+002   2.7075165e+003   8.0631129e+002   1.3108722e-004   3.7922324e-003   2.8929079e+001   3.3024359e+001   1.8044257e+000   1.1352914e+003   8.4693343e+002   1.3404730e+000   1.3773996e-006   3.9652384e-005
 -6.1482627e+000   7.8247401e+000   7.8261465e+000   7.8230002e+000   9.1871098e+002   2.7101280e+003   8.0636711e+002   1.3090589e-004   3.7922325e-003   2.8969151e+001   3.3152053e+001   1.8299945e+000   1.1353819e+003   8.4702401e+002   1.3404365e+000   1.3758865e-006   3.9662990e-005
 -6.0610396e+000   7.8422838e+000   7.8427288e+000   7.8408269e+000   9.1920350e+002   2.7076137e+003   8.0643608e+002   1.3068180e-004   3.7922327e-003   2.9018827e+001   3.3264992e+001   1.2948210e+000   1.1354925e+003   8.4713444e+002   1.3403923e+000   1.3739774e-006   3.9675801e-005
 -5.9520106e+000   7.8643529e+000   7.8647635e+000   7.8631422e+000   9.1980940e+002   2.7009819e+003   8.0908050e+002   1.3040623e-004   3.7922329e-003   2.9080151e+001   3.3402702e+001   1.2630625e+000   1.1356286e+003   8.4727049e+002   1.3403378e+000   1.3716326e-006   3.9691560e-005
 -5.8647874e+000   7.8823449e+000   7.8838139e+000   7.8806702e+000   9.2029736e+002   2.7088388e+003   8.0910709e+002   1.3018928e-004   3.7922330e-003   2.9128611e+001   3.3556542e+001   1.7637494e+000   1.1357370e+003   8.4737886e+002   1.3402942e+000   1.3698225e-006   3.9704256e-005
 -5.7557585e+000   7.9031041e+000   7.9035542e+000   7.9018263e+000   9.2088270e+002   2.7061993e+003   8.0911728e+002   1.2992267e-004   3.7922332e-003   2.9188386e+001   3.3691679e+001   1.2394639e+000   1.1358678e+003   8.4750952e+002   1.3402419e+000   1.3675407e-006   3.9719472e-005
 -5.6194723e+000   7.9291135e+000   7.9294736e+000   7.9280038e+000   9.2159932e+002   2.7048555e+003   8.0911707e+002   1.2959617e-004   3.7922334e-003   2.9261925e+001   3.3855624e+001   1.2029407e+000   1.1360281e+003   8.4766969e+002   1.3401778e+000   1.3647481e-006   3.9738094e-005
 -5.5104433e+000   7.9510108e+000   7.9530967e+000   7.9492034e+000   9.2217438e+002   2.7112250e+003   8.0911467e+002   1.2934059e-004   3.7922336e-003   2.9319749e+001   3.4040467e+001   1.6953568e+000   1.1361555e+003   8.4779719e+002   1.3401266e+000   1.3626116e-006   3.9753041e-005
 -5.4232201e+000   7.9678945e+000   7.9698984e+000   7.9658559e+000   9.2262614e+002   2.7153044e+003   8.0909605e+002   1.2913999e-004   3.7922337e-003   2.9365294e+001   3.4189973e+001   1.7140737e+000   1.1362554e+003   8.4789707e+002   1.3400865e+000   1.3609329e-006   3.9764775e-005
 -5.3141912e+000   7.9872313e+000   7.9878629e+000   7.9856028e+000   9.2316708e+002   2.7128323e+003   8.0904625e+002   1.2889339e-004   3.7922339e-003   2.9421478e+001   3.4320688e+001   1.1988947e+000   1.1363757e+003   8.4801727e+002   1.3400384e+000   1.3588131e-006   3.9778820e-005
 -5.1779050e+000   8.0115463e+000   8.0119587e+000   8.0102912e+000   9.2382631e+002   2.7101190e+003   8.0897308e+002   1.2859239e-004   3.7922341e-003   2.9490346e+001   3.4477734e+001   1.1523281e+000   1.1365226e+003   8.4816408e+002   1.3399796e+000   1.3562275e-006   3.9795939e-005
 -5.0688760e+000   8.0323544e+000   8.0346112e+000   8.0304595e+000   9.2435553e+002   2.7173958e+003   8.0891753e+002   1.2835720e-004   3.7922342e-003   2.9544382e+001   3.4657326e+001   1.6471954e+000   1.1366395e+003   8.4828105e+002   1.3399327e+000   1.3542590e-006   3.9809682e-005
 -4.9816528e+000   8.0481829e+000   8.0501809e+000   8.0449850e+000   9.2477202e+002   2.7195440e+003   8.0884951e+002   1.2817244e-004   3.7922344e-003   2.9586972e+001   3.4805075e+001   1.6939204e+000   1.1367310e+003   8.4837264e+002   1.3398959e+000   1.3527113e-006   3.9820500e-005
 -4.8726239e+000   8.0661752e+000   8.0667703e+000   8.0642233e+000   9.2526674e+002   2.7164701e+003   8.0873885e+002   1.2794624e-004   3.7922345e-003   2.9639281e+001   3.4932259e+001   1.1665092e+000   1.1368405e+003   8.4848203e+002   1.3398522e+000   1.3507606e-006   3.9833349e-005
 -4.7363377e+000   8.0887585e+000   8.0891507e+000   8.0875462e+000   9.2586844e+002   2.7133452e+003   8.0859558e+002   1.2767045e-004   3.7922347e-003   2.9703309e+001   3.5084971e+001   1.1205240e+000   1.1369738e+003   8.4861528e+002   1.3397989e+000   1.3483833e-006   3.9848977e-005
 -4.6273087e+000   8.1078422e+000   8.1096623e+000   8.1061050e+000   9.2635124e+002   2.7222800e+003   8.0847535e+002   1.2745530e-004   3.7922349e-003   2.9753449e+001   3.5261926e+001   1.6230113e+000   1.1370794e+003   8.4872094e+002   1.3397565e+000   1.3465773e-006   3.9861529e-005
 -4.5400855e+000   8.1224637e+000   8.1243309e+000   8.1203350e+000   9.2672923e+002   2.7241962e+003   8.0835678e+002   1.2728692e-004   3.7922350e-003   2.9792809e+001   3.5405545e+001   1.6465771e+000   1.1371615e+003   8.4880321e+002   1.3397234e+000   1.3451628e-006   3.9871362e-005
 -4.4310566e+000   8.1383729e+000   8.1390480e+000   8.1367949e+000   9.2717642e+002   2.7223549e+003   8.0816521e+002   1.2708078e-004   3.7922351e-003   2.9841139e+001   3.5529204e+001   1.1341819e+000   1.1372590e+003   8.4890064e+002   1.3396845e+000   1.3433716e-006   3.9882978e-005
 -4.2947704e+000   8.1602255e+000   8.1614413e+000   8.1584703e+000   9.2772058e+002   2.7199657e+003   8.0794346e+002   1.2682984e-004   3.7922353e-003   2.9900183e+001   3.5676671e+001   1.0820404e+000   1.1373786e+003   8.4902016e+002   1.3396367e+000   1.3412087e-006   3.9897102e-005
 -4.1857414e+000   8.1773631e+000   8.1788532e+000   8.1750891e+000   9.2815610e+002   2.7229271e+003   8.0774089e+002   1.2663513e-004   3.7922355e-003   2.9946156e+001   3.5856353e+001   1.6480206e+000   1.1374721e+003   8.4911381e+002   1.3395991e+000   1.3395705e-006   3.9908416e-005
 -4.0494552e+000   8.1967172e+000   8.1972660e+000   8.1946350e+000   9.2866519e+002   2.7184336e+003   8.0744756e+002   1.2639886e-004   3.7922357e-003   3.0002135e+001   3.6005717e+001   1.0959598e+000   1.1375828e+003   8.4922442e+002   1.3395549e+000   1.3375191e-006   3.9921622e-005
 -3.9404263e+000   8.2133326e+000   8.2150320e+000   8.2107542e+000   9.2907384e+002   2.7227356e+003   8.0721288e+002   1.2621523e-004   3.7922358e-003   3.0045787e+001   3.6180553e+001   1.6035700e+000   1.1376703e+003   8.4931211e+002   1.3395197e+000   1.3359719e-006   3.9932229e-005
 -3.8041400e+000   8.2298032e+000   8.2304713e+000   8.2280720e+000   9.2954965e+002   2.7224799e+003   8.0683920e+002   1.2599232e-004   3.7922360e-003   3.0098947e+001   3.6329621e+001   1.0937831e+000   1.1377724e+003   8.4941421e+002   1.3394789e+000   1.3340149e-006   3.9944565e-005
 -3.6661214e+000   8.2502395e+000   8.2525892e+000   8.2480037e+000   9.3001898e+002   2.7229666e+003   8.0859577e+002   1.2577535e-004   3.7922362e-003   3.0150870e+001   3.6501375e+001   1.2444298e+000   1.1378742e+003   8.4951603e+002   1.3394381e+000   1.3321580e-006   3.9956737e-005
 -3.5557065e+000   8.2654888e+000   8.2676112e+000   8.2626776e+000   9.3039110e+002   2.7254123e+003   8.0831468e+002   1.2560728e-004   3.7922364e-003   3.0191215e+001   3.6681732e+001   1.6334462e+000   1.1379532e+003   8.4959524e+002   1.3394063e+000   1.3307431e-006   3.9966390e-005
 -3.4177249e+000   8.2800699e+000   8.2809220e+000   8.2779074e+000   9.3081850e+002   2.7245098e+003   8.0818498e+002   1.2540419e-004   3.7922366e-003   3.0240110e+001   3.6831622e+001   1.0863081e+000   1.1380442e+003   8.4968628e+002   1.3393699e+000   1.3289496e-006   3.9977458e-005
 -3.2798099e+000   8.2989859e+000   8.3011923e+000   8.2964743e+000   9.3123453e+002   2.7235525e+003   8.0776554e+002   1.2520946e-004   3.7922368e-003   3.0287144e+001   3.7002934e+001   1.2421519e+000   1.1381339e+003   8.4977604e+002   1.3393340e+000   1.3272783e-006   3.9988218e-005
 -3.1694779e+000   8.3127273e+000   8.3147059e+000   8.3097713e+000   9.3156245e+002   2.7296581e+003   8.0737686e+002   1.2505951e-004   3.7922370e-003   3.0323459e+001   3.7181352e+001   1.6170989e+000   1.1382029e+003   8.4984528e+002   1.3393061e+000   1.3260130e-006   3.9996704e-005
 -3.0315932e+000   8.3260001e+000   8.3267950e+000   8.3236376e+000   9.3193471e+002   2.7265602e+003   8.0680819e+002   1.2487920e-004   3.7922372e-003   3.0367243e+001   3.7328782e+001   1.0692315e+000   1.1382818e+003   8.4992421e+002   1.3392745e+000   1.3244144e-006   4.0006323e-005
 -2.8937630e+000   8.3425921e+000   8.3443690e+000   8.3400713e+000   9.3229656e+002   2.7282405e+003   8.0628548e+002   1.2470663e-004   3.7922374e-003   3.0409269e+001   3.7500608e+001   1.2466460e+000   1.1383590e+003   8.5000152e+002   1.3392435e+000   1.3229257e-006   4.0015666e-005
 -2.7834989e+000   8.3546258e+000   8.3563022e+000   8.3517957e+000   9.3257952e+002   2.7311284e+003   8.0873011e+002   1.2457476e-004   3.7922375e-003   3.0441460e+001   3.7677083e+001   1.6004791e+000   1.1384179e+003   8.5006056e+002   1.3392197e+000   1.3218082e-006   4.0022973e-005
 -2.6457000e+000   8.3665809e+000   8.3672793e+000   8.3640969e+000   9.3289603e+002   2.7278931e+003   8.0841352e+002   1.2441719e-004   3.7922377e-003   3.0480014e+001   3.7822549e+001   1.0556362e+000   1.1384845e+003   8.5012728e+002   1.3391930e+000   1.3204052e-006   4.0031135e-005
 -2.5079435e+000   8.3808271e+000   8.3823140e+000   8.3781832e+000   9.3320249e+002   2.7275796e+003   8.0815103e+002   1.2426706e-004   3.7922379e-003   3.0516839e+001   3.7995073e+001   1.2523847e+000   1.1385491e+003   8.5019197e+002   1.3391671e+000   1.3191033e-006   4.0039049e-005
 -2.3702020e+000   8.3920731e+000   8.3926688e+000   8.3895683e+000   9.3348701e+002   2.7300806e+003   8.0781573e+002   1.2412560e-004   3.7922381e-003   3.0551619e+001   3.8172908e+001   1.2910775e+000   1.1386077e+003   8.5025075e+002   1.3391434e+000   1.3178634e-006   4.0046405e-005
 -2.2324952e+000   8.4040974e+000   8.4051969e+000   8.4014431e+000   9.3375158e+002   2.7302917e+003   8.0750155e+002   1.2399191e-004   3.7922383e-003   3.0584562e+001   3.8344438e+001   1.2456203e+000   1.1386625e+003   8.5030573e+002   1.3391213e+000   1.3166943e-006   4.0053244e-005
 -2.0948083e+000   8.4147707e+000   8.4157746e+000   8.4119784e+000   9.3399758e+002   2.7314042e+003   8.0715406e+002   1.2386585e-004   3.7922385e-003   3.0615691e+001   3.8519192e+001   1.2692104e+000   1.1387129e+003   8.5035628e+002   1.3391009e+000   1.3155884e-006   4.0059603e-005
 -1.9571442e+000   8.4250299e+000   8.4261025e+000   8.4220240e+000   9.3422163e+002   2.7344538e+003   8.0679956e+002   1.2374857e-004   3.7922387e-003   3.0644707e+001   3.8693735e+001   1.2678934e+000   1.1387584e+003   8.5040202e+002   1.3390825e+000   1.3145598e-006   4.0065412e-005
 -1.8194993e+000   8.4347382e+000   8.4358767e+000   8.4315558e+000   9.3442776e+002   2.7327058e+003   8.0643550e+002   1.2363870e-004   3.7922389e-003   3.0671941e+001   3.8869709e+001   1.2784650e+000   1.1388000e+003   8.5044383e+002   1.3390656e+000   1.3135954e-006   4.0070746e-005
 -1.6818691e+000   8.4437730e+000   8.4448652e+000   8.4405010e+000   9.3461403e+002   2.7332915e+003   8.0606029e+002   1.2353700e-004   3.7922391e-003   3.0697192e+001   3.9048237e+001   1.2971530e+000   1.1388372e+003   8.5048116e+002   1.3390504e+000   1.3127024e-006   4.0075567e-005
 -1.5442519e+000   8.4520290e+000   8.4530322e+000   8.4487910e+000   9.3477986e+002   2.7323406e+003   8.0567242e+002   1.2344352e-004   3.7922393e-003   3.0720439e+001   3.9228442e+001   1.3094666e+000   1.1388696e+003   8.5051389e+002   1.3390371e+000   1.3118782e-006   4.0079838e-005
 -1.4066458e+000   8.4596179e+000   8.4605100e+000   8.4564936e+000   9.3492718e+002   2.7328499e+003   8.0527356e+002   1.2335745e-004   3.7922395e-003   3.0741877e+001   3.9409180e+001   1.3134462e+000   1.1388980e+003   8.5054248e+002   1.3390254e+000   1.3111168e-006   4.0083618e-005
 -1.2690501e+000   8.4664229e+000   8.4673396e+000   8.4633865e+000   9.3505259e+002   2.7335037e+003   8.0485839e+002   1.2328007e-004   3.7922397e-003   3.0761173e+001   3.9590735e+001   1.3194820e+000   1.1389214e+003   8.5056617e+002   1.3390157e+000   1.3104295e-006   4.0086838e-005
 -1.1314632e+000   8.4725212e+000   8.4734778e+000   8.4695191e+000   9.3515869e+002   2.7340026e+003   8.0442815e+002   1.2321038e-004   3.7922399e-003   3.0778576e+001   3.9773052e+001   1.3251024e+000   1.1389405e+003   8.5058554e+002   1.3390076e+000   1.3098073e-006   4.0089549e-005
 -1.0000000e+000   8.4779364e+000   8.4789827e+000   8.4748665e+000   9.3524443e+002   2.7361157e+003   8.0400831e+002   1.2315079e-004   3.7922401e-003   3.0793470e+001   3.9955179e+001   1.3853842e+000   1.1389551e+003   8.5060045e+002   1.3390013e+000   1.3092790e-006   4.0091738e-005
 -8.6242384e-001   8.4824127e+000   8.4833026e+000   8.4793152e+000   9.3530799e+002   2.7350705e+003   8.0354386e+002   1.2309721e-004   3.7922403e-003   3.0806875e+001   4.0130783e+001   1.2764167e+000   1.1389650e+003   8.5061056e+002   1.3389970e+000   1.3087880e-006   4.0093346e-005
 -7.2485312e-001   8.4862647e+000   8.4872203e+000   8.4831681e+000   9.3535414e+002   2.7355214e+003   8.0306899e+002   1.2305102e-004   3.7922405e-003   3.0818440e+001   4.0313035e+001   1.3247846e+000   1.1389707e+003   8.5061661e+002   1.3389942e+000   1.3083631e-006   4.0094494e-005
 -6.1090113e-001   8.4894788e+000   8.4924189e+000   8.4860972e+000   9.3538334e+002   2.7396152e+003   8.0267350e+002   1.2301871e-004   3.7922406e-003   3.0826536e+001   4.0493377e+001   1.5826143e+000   1.1389729e+003   8.5061910e+002   1.3389928e+000   1.3080840e-006   4.0095212e-005
 -5.5197723e-001   8.4912053e+000   8.4982822e+000   8.4801563e+000   9.3540102e+002   2.7491904e+003   8.0245969e+002   1.2300457e-004   3.7922407e-003   3.0830081e+001   4.0638623e+001   2.4649791e+000   1.1389732e+003   8.5061978e+002   1.3389921e+000   1.3079976e-006   4.0095659e-005
 -4.7929975e-001   8.4922593e+000   8.4996435e+000   8.4603498e+000   9.3539096e+002   2.7537322e+003   7.8402252e+002   1.2298857e-004   3.7922430e-003   3.0834110e+001   4.0766903e+001   1.7650613e+000   1.1389688e+003   8.5061586e+002   1.3389932e+000   1.3078514e-006   4.0095359e-005
 -3.9522845e-001   8.4928462e+000   8.4956195e+000   8.4417613e+000   9.3533014e+002   2.7547921e+003   6.5504250e+002   1.2297280e-004   3.7922903e-003   3.0838448e+001   4.0883700e+001   1.3892510e+000   1.1389781e+003   8.5062785e+002   1.3389852e+000   1.3076449e-006   4.0093655e-005
 -2.8038613e-001   8.4926227e+000   8.5079509e+000   8.4427910e+000   9.3516764e+002   2.7554790e+003   5.6353360e+002   1.2295666e-004   3.7924219e-003   3.0843566e+001   4.1020386e+001   1.1902093e+000   1.1390036e+003   8.5066068e+002   1.3389634e+000   1.3073381e-006   4.0089082e-005
 -1.8326544e-001   8.4916287e+000   8.5203627e+000   8.4330740e+000   9.3496845e+002   2.7558663e+003   5.3303184e+002   1.2294712e-004   3.7925791e-003   3.0847239e+001   4.1132245e+001   1.1517547e+000   1.1390337e+003   8.5069944e+002   1.3389378e+000   1.3070579e-006   4.0083489e-005
 -9.7381402e-002   8.4902895e+000   8.5344262e+000   8.4259462e+000   9.3475522e+002   2.7565032e+003   5.2322531e+002   1.2294179e-004   3.7928027e-003   3.0850394e+001   4.1283286e+001   1.7586559e+000   1.1390936e+003   8.5077147e+002   1.3388949e+000   1.3067910e-006   4.0077484e-005
  8.4850090e-003   8.4879913e+000   8.5486702e+000   8.4041977e+000   9.3445238e+002   2.7564160e+003   5.1757100e+002   1.2293991e-004   3.7931224e-003   3.0853466e+001   4.1557850e+001   2.5934947e+000   1.1391828e+003   8.5087758e+002   1.3388328e+000   1.3064678e-006   4.0068991e-005
  1.0198121e-001   8.4852630e+000   8.5479279e+000   8.3795115e+000   9.3412604e+002   2.7563296e+003   5.1886707e+002   1.2294197e-004   3.7935046e-003   3.0856058e+001   4.1872991e+001   3.3706375e+000   1.1393058e+003   8.5102052e+002   1.3387525e+000   1.3061366e-006   4.0059946e-005
  2.0949485e-001   8.4815045e+000   8.7963067e+000   8.3403244e+000   9.3367901e+002   2.7532826e+003   5.2597996e+002   1.2294918e-004   3.7943244e-003   3.0860917e+001   4.2554447e+001   6.3383194e+000   1.1396552e+003   8.5141193e+002   1.3385474e+000   1.3055822e-006   4.0047693e-005
  3.0644459e-001   8.4827413e+000   9.2560208e+000   8.3432197e+000   9.3367983e+002   2.7434994e+003   5.3341922e+002   1.2295968e-004   3.7957050e-003   3.0869509e+001   4.5694550e+001   3.2388977e+001   1.1404647e+003   8.5227227e+002   1.3381460e+000   1.3054083e-006   4.0047091e-005
  4.0500563e-001   8.4809152e+000   8.6349963e+000   8.3597749e+000   9.3341583e+002   2.7382417e+003   5.4231759e+002   1.2297445e-004   3.7969291e-003   3.0875755e+001   4.7862858e+001   2.1999645e+001   1.1412098e+003   8.5305251e+002   1.3377955e+000   1.3045816e-006   4.0039828e-005
  5.0550748e-001   8.4809063e+000   8.6736993e+000   8.2549122e+000   9.3333330e+002   2.7456029e+003   5.5127005e+002   1.2299378e-004   3.7983873e-003   3.0882760e+001   5.1222105e+001   3.3424724e+001   1.1421312e+003   8.5401239e+002   1.3373708e+000   1.3039702e-006   4.0037006e-005
  6.0457224e-001   8.4884430e+000   8.6509592e+000   8.3231415e+000   9.3396892e+002   2.7434159e+003   5.5730783e+002   1.2301697e-004   3.8001689e-003   3.0891421e+001   5.7632284e+001   6.4706962e+001   1.1433672e+003   8.5528951e+002   1.3368189e+000   1.3048268e-006   4.0053461e-005
  7.0371104e-001   8.4924195e+000   8.6418965e+000   7.6340297e+000   9.3430688e+002   2.7371075e+003   5.6086219e+002   1.2304433e-004   3.8018631e-003   3.0898321e+001   6.2551744e+001   4.9621944e+001   1.1444153e+003   8.5639209e+002   1.3363217e+000   1.3054576e-006   4.0062399e-005
  8.0281974e-001   8.4965845e+000   8.7489456e+000   8.3241241e+000   9.3481417e+002   2.7400717e+003   5.6014216e+002   1.2307582e-004   3.8026631e-003   3.0896915e+001   6.8097986e+001   5.5961207e+001   1.1450806e+003   8.5706099e+002   1.3360549e+000   1.3064089e-006   4.0075685e-005
  9.0186049e-001   8.5041275e+000   8.7266047e+000   8.1208756e+000   9.3558630e+002   2.7378111e+003   5.6310569e+002   1.2311143e-004   3.8041131e-003   3.0899755e+001   7.5212527e+001   7.1834471e+001   1.1461592e+003   8.5816202e+002   1.3355976e+000   1.3075143e-006   4.0095874e-005
  1.0009607e+000   8.5147123e+000   8.8180690e+000   8.3537813e+000   9.3663123e+002   2.7341942e+003   5.6256173e+002   1.2315121e-004   3.8057858e-003   3.0903357e+001   8.3633820e+001   8.4977538e+001   1.1473966e+003   8.5941893e+002   1.3350841e+000   1.3089719e-006   4.0123195e-005
  1.1000318e+000   8.5307520e+000   8.9764587e+000   8.3992034e+000   9.3813832e+002   2.7335410e+003   5.6571200e+002   1.2319512e-004   3.8082782e-003   3.0912573e+001   9.4408545e+001   1.0875746e+002   1.1492064e+003   8.6127269e+002   1.3343119e+000   1.3108754e-006   4.0162572e-005
  1.2081731e+000   8.5580441e+000   9.2891286e+000   8.3708242e+000   9.4072355e+002   2.7312149e+003   5.6475558e+002   1.2324796e-004   3.8115007e-003   3.0925468e+001   1.1029946e+002   1.4694591e+002   1.1516929e+003   8.6380538e+002   1.3332782e+000   1.3141901e-006   4.0230557e-005
  1.3073389e+000   8.5944263e+000   8.9993741e+000   8.4093918e+000   9.4422397e+002   2.7345198e+003   5.6344666e+002   1.2330058e-004   3.8149732e-003   3.0940431e+001   1.2970305e+002   1.9566826e+002   1.1545392e+003   8.6669634e+002   1.3321150e+000   1.3188259e-006   4.0322499e-005
  1.4065533e+000   8.6416195e+000   9.2113202e+000   8.3703815e+000   9.4885693e+002   2.7365792e+003   5.6553788e+002   1.2335739e-004   3.8181442e-003   3.0951889e+001   1.5365402e+002   2.4140613e+002   1.1574909e+003   8.6964640e+002   1.3309903e+000   1.3252261e-006   4.0444269e-005
  1.5050542e+000   8.7009246e+000   1.0470046e+001   8.4580878e+000   9.5478604e+002   2.7350811e+003   5.6938962e+002   1.2341788e-004   3.8207214e-003   3.0957600e+001   1.8268737e+002   2.9475209e+002   1.1603553e+003   8.7244993e+002   1.3299964e+000   1.3339259e-006   4.0600343e-005
  1.6035503e+000   8.7689388e+000   1.0420289e+001   8.5619258e+000   9.6165556e+002   2.7414156e+003   5.7044447e+002   1.2348246e-004   3.8229961e-003   3.0959830e+001   2.1574177e+002   3.3559095e+002   1.1632002e+003   8.7519683e+002   1.3290727e+000   1.3442832e-006   4.0781515e-005
  1.7006194e+000   8.8435547e+000   1.0115267e+001   8.6564985e+000   9.6917462e+002   2.7421871e+003   5.6437425e+002   1.2355008e-004   3.8251757e-003   3.0960527e+001   2.5120227e+002   3.6531196e+002   1.1660028e+003   8.7787735e+002   1.3282070e+000   1.3557319e-006   4.0979261e-005
  1.8031166e+000   8.9311020e+000   9.9689892e+000   8.7566769e+000   9.7800656e+002   2.7501954e+003   5.6760525e+002   1.2362591e-004   3.8272800e-003   3.0958558e+001   2.9194824e+002   3.9753265e+002   1.1689243e+003   8.8063589e+002   1.3273639e+000   1.3693481e-006   4.1211864e-005
  1.9019669e+000   9.0118334e+000   1.0074561e+001   8.8904947e+000   9.8608164e+002   2.7551016e+003   5.7460725e+002   1.2370317e-004   3.8297215e-003   3.0958961e+001   3.2995598e+002   3.8449764e+002   1.1718970e+003   8.8347023e+002   1.3264702e+000   1.3810103e-006   4.1423618e-005
  2.0071318e+000   9.1066556e+000   1.0086730e+001   8.9660786e+000   9.9572205e+002   2.7599641e+003   5.7285359e+002   1.2379000e-004   3.8316942e-003   3.0953180e+001   3.7428633e+002   4.2153214e+002   1.1748493e+003   8.8624977e+002   1.3256414e+000   1.3952038e-006   4.1679822e-005
  2.1020637e+000   9.2099314e+000   1.0130898e+001   8.8723715e+000   1.0063437e+003   2.7634095e+003   5.7690675e+002   1.2387221e-004   3.8338203e-003   3.0949801e+001   4.2244592e+002   5.0730653e+002   1.1779248e+003   8.8920348e+002   1.3246965e+000   1.4111880e-006   4.1960897e-005
  2.2082206e+000   9.3028089e+000   1.0080839e+001   9.0466072e+000   1.0160861e+003   2.7625156e+003   5.7750469e+002   1.2396886e-004   3.8364024e-003   3.0946500e+001   4.6741115e+002   4.2357322e+002   1.1811902e+003   8.9238879e+002   1.3236274e+000   1.4251431e-006   4.2217314e-005
  2.3071171e+000   9.3474164e+000   1.0124193e+001   9.1489936e+000   1.0207449e+003   2.7676808e+003   5.8180267e+002   1.2406305e-004   3.8385056e-003   3.0939958e+001   4.9289862e+002   2.5771851e+002   1.1835027e+003   8.9461404e+002   1.3229199e+000   1.4302642e-006   4.2338798e-005
  2.4018661e+000   9.3846110e+000   1.0075931e+001   9.1853235e+000   1.0245527e+003   2.7756979e+003   5.8219279e+002   1.2415708e-004   3.8406562e-003   3.0933849e+001   5.1558004e+002   2.3938447e+002   1.1857264e+003   8.9674810e+002   1.3222514e+000   1.4345548e-006   4.2438535e-005
  2.5013582e+000   9.4263858e+000   1.0140306e+001   9.0712638e+000   1.0288548e+003   2.7707848e+003   5.7726383e+002   1.2425998e-004   3.8426102e-003   3.0923957e+001   5.4072543e+002   2.5273739e+002   1.1878949e+003   8.9879763e+002   1.3216489e+000   1.4398111e-006   4.2551082e-005
  2.6007823e+000   9.4677788e+000   1.0170550e+001   9.0325874e+000   1.0330871e+003   2.7553223e+003   5.8339836e+002   1.2436697e-004   3.8447707e-003   3.0914725e+001   5.6544538e+002   2.4863148e+002   1.1901035e+003   9.0089737e+002   1.3210201e+000   1.4450227e-006   4.2662369e-005
  2.7002026e+000   9.5102861e+000   1.0148572e+001   9.2516872e+000   1.0374865e+003   2.7410142e+003   5.8529138e+002   1.2447813e-004   3.8467006e-003   3.0902622e+001   5.9071853e+002   2.5420506e+002   1.1921968e+003   9.0286913e+002   1.3204536e+000   1.4506230e-006   4.2777942e-005
  2.8068691e+000   9.5587231e+000   1.0131106e+001   9.4168209e+000   1.0425061e+003   2.7485742e+003   5.9060296e+002   1.2460216e-004   3.8489097e-003   3.0889590e+001   6.1934307e+002   2.6835550e+002   1.1945484e+003   9.0509408e+002   1.3198058e+000   1.4572994e-006   4.2909970e-005
  2.9065222e+000   9.6052364e+000   1.0141971e+001   9.3584300e+000   1.0473024e+003   2.7451027e+003   5.9433945e+002   1.2472224e-004   3.8512181e-003   3.0878359e+001   6.4710383e+002   2.7857411e+002   1.1968802e+003   9.0731544e+002   1.3191445e+000   1.4637161e-006   4.3037348e-005
  3.0061533e+000   9.6526714e+000   1.0199228e+001   9.4983277e+000   1.0521965e+003   2.7532952e+003   5.8961833e+002   1.2484648e-004   3.8533974e-003   3.0865088e+001   6.7566844e+002   2.8670370e+002   1.1991655e+003   9.0947415e+002   1.3185262e+000   1.4702703e-006   4.3167536e-005
  3.1058535e+000   9.7036351e+000   1.0263107e+001   9.4670463e+000   1.0575010e+003   2.7473422e+003   5.9344577e+002   1.2497498e-004   3.8553210e-003   3.0848742e+001   7.0564355e+002   3.0065243e+002   1.2013626e+003   9.1152577e+002   1.3179688e+000   1.4776399e-006   4.3308846e-005
  3.2035168e+000   9.7579045e+000   1.0267293e+001   9.5466816e+000   1.0631387e+003   2.7510973e+003   5.9899353e+002   1.2510488e-004   3.8574952e-003   3.0834090e+001   7.3694204e+002   3.2047329e+002   1.2037272e+003   9.1375824e+002   1.3173367e+000   1.4856265e-006   4.3458728e-005
  3.3031252e+000   9.8161501e+000   1.0275617e+001   9.5490049e+000   1.0692355e+003   2.7552275e+003   5.9814602e+002   1.2524154e-004   3.8596023e-003   3.0817268e+001   7.7019260e+002   3.3381291e+002   1.2061136e+003   9.1600306e+002   1.3167136e+000   1.4944947e-006   4.3621088e-005
  3.4028879e+000   9.8761831e+000   1.0280252e+001   9.7077799e+000   1.0755278e+003   2.7611471e+003   6.0447110e+002   1.2538261e-004   3.8617579e-003   3.0799790e+001   8.0460855e+002   3.4497813e+002   1.2085486e+003   9.1829506e+002   1.3160787e+000   1.5038208e-006   4.3788490e-005
  3.5027228e+000   9.9344122e+000   1.0556821e+001   9.7545349e+000   1.0816526e+003   2.7560549e+003   6.0850623e+002   1.2552797e-004   3.8638770e-003   3.0781005e+001   8.3871946e+002   3.4167308e+002   1.2109247e+003   9.2052470e+002   1.3154723e+000   1.5130737e-006   4.3953039e-005
  3.6096767e+000   9.9942020e+000   1.0385334e+001   9.8144298e+000   1.0879857e+003   2.7525928e+003   6.2374139e+002   1.2568848e-004   3.8659713e-003   3.0758359e+001   8.7462951e+002   3.3575252e+002   1.2133549e+003   9.2278578e+002   1.3148825e+000   1.5225107e-006   4.4124039e-005
  3.7032260e+000   1.0045838e+001   1.0414283e+001   9.8842699e+000   1.0934076e+003   2.7561117e+003   6.3160596e+002   1.2583259e-004   3.8682233e-003   3.0741030e+001   9.0548363e+002   3.2981690e+002   1.2157043e+003   9.2500647e+002   1.3142658e+000   1.5305355e-006   4.4270524e-005
  3.8114232e+000   1.0106284e+001   1.0462353e+001   1.0020310e+001   1.1000049e+003   2.7593274e+003   6.6253555e+002   1.2600414e-004   3.8692831e-003   3.0707588e+001   9.4092569e+002   3.2756891e+002   1.2176530e+003   9.2671680e+002   1.3139429e+000   1.5406998e-006   4.4448336e-005
  3.9105866e+000   1.0162051e+001   1.0527921e+001   1.0069060e+001   1.1061126e+003   2.7543784e+003   6.8728646e+002   1.2616554e-004   3.8697282e-003   3.0671832e+001   9.7275941e+002   3.2102314e+002   1.2189758e+003   9.2778922e+002   1.3138499e+000   1.5503648e-006   4.4612397e-005
  4.0092454e+000   1.0219033e+001   1.0599997e+001   1.0170246e+001   1.1124019e+003   2.7574012e+003   7.4463900e+002   1.2633021e-004   3.8699329e-003   3.0633471e+001   1.0049986e+003   3.2677422e+002   1.2200511e+003   9.2861489e+002   1.3138397e+000   1.5606893e-006   4.4782588e-005
  4.1115646e+000   1.0276174e+001   1.0662196e+001   1.0188254e+001   1.1188655e+003   2.7631919e+003   8.2656510e+002   1.2650538e-004   3.8700474e-003   3.0591959e+001   1.0375224e+003   3.1786599e+002   1.2210066e+003   9.2934069e+002   1.3138417e+000   1.5715439e-006   4.4957743e-005
  4.2025583e+000   1.0329140e+001   1.0710362e+001   1.0201784e+001   1.1249674e+003   2.7632447e+003   8.2580568e+002   1.2666466e-004   3.8701166e-003   3.0554036e+001   1.0672997e+003   3.2724653e+002   1.2218194e+003   9.2996976e+002   1.3138270e+000   1.5821336e-006   4.5123305e-005
  4.3050729e+000   1.0388904e+001   1.0708770e+001   1.0177155e+001   1.1320153e+003   2.7644589e+003   8.2468249e+002   1.2684851e-004   3.8701628e-003   3.0510117e+001   1.1011300e+003   3.3000407e+002   1.2227060e+003   9.3067482e+002   1.3137844e+000   1.5945293e-006   4.5315111e-005
  4.4022792e+000   1.0443260e+001   1.0723266e+001   1.0213319e+001   1.1386388e+003   2.7638832e+003   8.2538163e+002   1.2702681e-004   3.8701872e-003   3.0467483e+001   1.1329760e+003   3.2761293e+002   1.2234995e+003   9.3132348e+002   1.3137213e+000   1.6063245e-006   4.5495151e-005
  4.5031333e+000   1.0497337e+001   1.0720723e+001   1.0370406e+001   1.1453818e+003   2.7639404e+003   8.2878358e+002   1.2721607e-004   3.8702046e-003   3.0422292e+001   1.1655329e+003   3.2281196e+002   1.2242911e+003   9.3197829e+002   1.3136477e+000   1.6183457e-006   4.5677644e-005
  4.6133486e+000   1.0556693e+001   1.0716331e+001   1.0520936e+001   1.1529114e+003   2.7634294e+003   8.3371707e+002   1.2742795e-004   3.8702212e-003   3.0371839e+001   1.2015372e+003   3.2667223e+002   1.2251742e+003   9.3272549e+002   1.3135421e+000   1.6317955e-006   4.5879902e-005
  4.7056011e+000   1.0607566e+001   1.0742305e+001   1.0551414e+001   1.1594600e+003   2.7582631e+003   8.3668161e+002   1.2760893e-004   3.8702322e-003   3.0328850e+001   1.2325911e+003   3.3661880e+002   1.2259344e+003   9.3338476e+002   1.3134287e+000   1.6435317e-006   4.6055062e-005
  4.8086353e+000   1.0663612e+001   1.0825708e+001   1.0594252e+001   1.1668190e+003   2.7552625e+003   8.3838653e+002   1.2781550e-004   3.8702442e-003   3.0279929e+001   1.2676144e+003   3.3991883e+002   1.2267729e+003   9.3412442e+002   1.3132864e+000   1.6566678e-006   4.6251433e-005
  4.9059724e+000   1.0715610e+001   1.0872240e+001   1.0648632e+001   1.1737894e+003   2.7551193e+003   8.3928106e+002   1.2801463e-004   3.8702514e-003   3.0232884e+001   1.3009558e+003   3.4253574e+002   1.2275451e+003   9.3481556e+002   1.3131415e+000   1.6690050e-006   4.6436073e-005
  5.0117020e+000   1.0772381e+001   1.0893324e+001   1.0714581e+001   1.1815298e+003   2.7529326e+003   8.3968284e+002   1.2823559e-004   3.8702583e-003   3.0180844e+001   1.3380552e+003   3.5088942e+002   1.2283773e+003   9.3557247e+002   1.3129687e+000   1.6827311e-006   4.6641496e-005
  5.1035024e+000   1.0822539e+001   1.0884144e+001   1.0770857e+001   1.1884605e+003   2.7599092e+003   8.3943568e+002   1.2843100e-004   3.8702637e-003   3.0134964e+001   1.3711824e+003   3.6086114e+002   1.2291041e+003   9.3624455e+002   1.3128024e+000   1.6951313e-006   4.6825028e-005
  5.2102029e+000   1.0877700e+001   1.0928975e+001   1.0833455e+001   1.1963075e+003   2.7662803e+003   8.3857335e+002   1.2866287e-004   3.8702695e-003   3.0080702e+001   1.4087234e+003   3.5183545e+002   1.2299310e+003   9.3701859e+002   1.3126004e+000   1.7091128e-006   4.7032736e-005
  5.3030672e+000   1.0924974e+001   1.0976073e+001   1.0830686e+001   1.2031644e+003   2.7733831e+003   8.3797244e+002   1.2886832e-004   3.8702742e-003   3.0032781e+001   1.4414597e+003   3.5251694e+002   1.2306515e+003   9.3770083e+002   1.3124138e+000   1.7212928e-006   4.7214060e-005
  5.4015704e+000   1.0973664e+001   1.1031798e+001   1.0845279e+001   1.2103664e+003   2.7718239e+003   8.3825184e+002   1.2909031e-004   3.8702783e-003   2.9981169e+001   1.4757965e+003   3.4858585e+002   1.2314112e+003   9.3842454e+002   1.3122113e+000   1.7339860e-006   4.7403959e-005
  5.5103464e+000   1.1028417e+001   1.1084312e+001   1.0905489e+001   1.2185703e+003   2.7754337e+003   8.3935366e+002   1.2934036e-004   3.8702824e-003   2.9923238e+001   1.5147404e+003   3.5801937e+002   1.2322726e+003   9.3925480e+002   1.3119684e+000   1.7485288e-006   4.7620782e-005
  5.6134598e+000   1.1076704e+001   1.1122778e+001   1.0992669e+001   1.2260493e+003   2.7753897e+003   8.4090814e+002   1.2958187e-004   3.8702862e-003   2.9867498e+001   1.5501957e+003   3.4384775e+002   1.2330830e+003   9.4003971e+002   1.3117350e+000   1.7616375e-006   4.7818026e-005
  5.7072965e+000   1.1120036e+001   1.1151133e+001   1.1073741e+001   1.2328832e+003   2.7787011e+003   8.4277875e+002   1.2980537e-004   3.8702888e-003   2.9816090e+001   1.5825181e+003   3.4445304e+002   1.2338307e+003   9.4076937e+002   1.3115124e+000   1.7736242e-006   4.7998531e-005
  5.8146322e+000   1.1166838e+001   1.1223446e+001   1.1111779e+001   1.2405039e+003   2.7764734e+003   8.4510653e+002   1.3006579e-004   3.8702923e-003   2.9756421e+001   1.6187158e+003   3.3723837e+002   1.2346715e+003   9.4159430e+002   1.3112564e+000   1.7869909e-006   4.8199778e-005
  5.9246291e+000   1.1212921e+001   1.1329351e+001   1.1151678e+001   1.2482278e+003   2.7780181e+003   8.4699614e+002   1.3033766e-004   3.8702954e-003   2.9694375e+001   1.6556574e+003   3.3584234e+002   1.2355116e+003   9.4242361e+002   1.3109939e+000   1.8006399e-006   4.8403949e-005
  6.0081469e+000   1.1245182e+001   1.1374232e+001   1.1183144e+001   1.2538286e+003   2.7803195e+003   8.4772580e+002   1.3054714e-004   3.8702980e-003   2.9646747e+001   1.6827193e+003   3.2402504e+002   1.2361177e+003   9.4302295e+002   1.3108034e+000   1.8105694e-006   4.8552159e-005
  6.1223854e+000   1.1286108e+001   1.1384716e+001   1.1229749e+001   1.2612270e+003   2.7837207e+003   8.4795275e+002   1.3083893e-004   3.8703014e-003   2.9580657e+001   1.7188187e+003   3.1600071e+002   1.2369083e+003   9.4380655e+002   1.3105528e+000   1.8237708e-006   4.8747812e-005
  6.2055488e+000   1.1316123e+001   1.1369807e+001   1.1267925e+001   1.2667148e+003   2.7861586e+003   8.4765443e+002   1.3105437e-004   3.8703041e-003   2.9532050e+001   1.7457043e+003   3.2328652e+002   1.2374773e+003   9.4437490e+002   1.3103666e+000   1.8336683e-006   4.8893296e-005
  6.3210338e+000   1.1349160e+001   1.1378071e+001   1.1310744e+001   1.2734008e+003   2.7881336e+003   8.4694586e+002   1.3135892e-004   3.8703079e-003   2.9463609e+001   1.7790421e+003   2.8867597e+002   1.2381903e+003   9.4508220e+002   1.3101403e+000   1.8457412e-006   4.9070168e-005
  6.4073876e+000   1.1371548e+001   1.1406846e+001   1.1326962e+001   1.2781863e+003   2.7935562e+003   8.4666390e+002   1.3158991e-004   3.8703108e-003   2.9411911e+001   1.8030791e+003   2.7835540e+002   1.2387009e+003   9.4558865e+002   1.3099786e+000   1.8544713e-006   4.9196874e-005
  6.5243367e+000   1.1396236e+001   1.1426109e+001   1.1326933e+001   1.2840653e+003   2.7882934e+003   8.4669358e+002   1.3190823e-004   3.8703148e-003   2.9340965e+001   1.8330171e+003   2.5599218e+002   1.2393455e+003   9.4622512e+002   1.3097787e+000   1.8653484e-006   4.9352508e-005
  6.6124033e+000   1.1414038e+001   1.1443364e+001   1.1346377e+001   1.2884716e+003   2.7904497e+003   8.4710988e+002   1.3215136e-004   3.8703179e-003   2.9287006e+001   1.8554706e+003   2.5495970e+002   1.2398266e+003   9.4670139e+002   1.3096279e+000   1.8736506e-006   4.9469037e-005
  6.7050639e+000   1.1431494e+001   1.1454619e+001   1.1384272e+001   1.2929892e+003   2.7921324e+003   8.4790087e+002   1.3241072e-004   3.8703209e-003   2.9229665e+001   1.8785589e+003   2.4917106e+002   1.2403227e+003   9.4719293e+002   1.3094721e+000   1.8822892e-006   4.9588592e-005
  6.8020622e+000   1.1447896e+001   1.1464206e+001   1.1418787e+001   1.2975657e+003   2.7927488e+003   8.4883907e+002   1.3268612e-004   3.8703237e-003   2.9169016e+001   1.9020850e+003   2.4254076e+002   1.2408269e+003   9.4769280e+002   1.3093135e+000   1.8911954e-006   4.9709841e-005
  6.9061734e+000   1.1464251e+001   1.1493008e+001   1.1432213e+001   1.3023951e+003   2.7874866e+003   8.4977443e+002   1.3298623e-004   3.8703268e-003   2.9103214e+001   1.9270342e+003   2.3963989e+002   1.2413536e+003   9.4821573e+002   1.3091468e+000   1.9007693e-006   4.9838109e-005
  7.0310784e+000   1.1480667e+001   1.1541112e+001   1.1445145e+001   1.3078888e+003   2.7828595e+003   8.5073105e+002   1.3335248e-004   3.8703302e-003   2.9023309e+001   1.9558098e+003   2.3037980e+002   1.2419456e+003   9.4880252e+002   1.3089611e+000   1.9120022e-006   4.9984107e-005
  7.1172558e+000   1.1494767e+001   1.1555008e+001   1.1463448e+001   1.3120772e+003   2.7825761e+003   8.5102849e+002   1.3360858e-004   3.8703326e-003   2.8967694e+001   1.9775679e+003   2.5248115e+002   1.2423680e+003   9.4922696e+002   1.3088208e+000   1.9206533e-006   5.0095287e-005
  7.2168016e+000   1.1499299e+001   1.1551571e+001   1.1465706e+001   1.3155282e+003   2.7785513e+003   8.5096308e+002   1.3390844e-004   3.8703349e-003   2.8902845e+001   1.9966536e+003   1.9172745e+002   1.2427454e+003   9.4959413e+002   1.3087122e+000   1.9281507e-006   5.0186889e-005
  7.3103298e+000   1.1509424e+001   1.1535555e+001   1.1482068e+001   1.3195562e+003   2.7749794e+003   8.5064681e+002   1.3419383e-004   3.8703371e-003   2.8841393e+001   2.0181804e+003   2.3016338e+002   1.2431453e+003   9.4999376e+002   1.3085826e+000   1.9368228e-006   5.0294110e-005
  7.4268803e+000   1.1516699e+001   1.1529773e+001   1.1494705e+001   1.3239764e+003   2.7681130e+003   8.4977950e+002   1.3455492e-004   3.8703395e-003   2.8764014e+001   2.0424227e+003   2.0799874e+002   1.2435910e+003   9.5043421e+002   1.3084452e+000   1.9467305e-006   5.0411762e-005
  7.5146529e+000   1.1522603e+001   1.1546838e+001   1.1492884e+001   1.3274285e+003   2.7579232e+003   8.4917936e+002   1.3483027e-004   3.8703410e-003   2.8705283e+001   2.0612883e+003   2.1493692e+002   1.2439294e+003   9.5077131e+002   1.3083372e+000   1.9545521e-006   5.0503790e-005
  7.6312033e+000   1.1522587e+001   1.1544793e+001   1.1484706e+001   1.3310748e+003   2.7393809e+003   8.4864677e+002   1.3520123e-004   3.8703427e-003   2.8626534e+001   2.0821940e+003   1.7937038e+002   1.2443116e+003   9.5114369e+002   1.3082268e+000   1.9633921e-006   5.0601141e-005
  7.7117814e+000   1.1526864e+001   1.1544221e+001   1.1490498e+001   1.3341921e+003   2.7488993e+003   8.4852664e+002   1.3546065e-004   3.8703440e-003   2.8571722e+001   2.0993319e+003   2.1268658e+002   1.2446167e+003   9.5144963e+002   1.3081267e+000   1.9707371e-006   5.0684065e-005
  7.8125041e+000   1.1526036e+001   1.1540181e+001   1.1507856e+001   1.3373640e+003   2.7454204e+003   8.4865944e+002   1.3578901e-004   3.8703456e-003   2.8502643e+001   2.1175268e+003   1.8064421e+002   1.2449476e+003   9.5177530e+002   1.3080268e+000   1.9786464e-006   5.0768271e-005
  7.9290545e+000   1.1526064e+001   1.1538197e+001   1.1503995e+001   1.3412346e+003   2.7454548e+003   8.4890852e+002   1.3617442e-004   3.8703474e-003   2.8421985e+001   2.1395477e+003   1.8893825e+002   1.2453400e+003   9.5216595e+002   1.3079023e+000   1.9884239e-006   5.0871349e-005
  8.0047283e+000   1.1525798e+001   1.1549010e+001   1.1504294e+001   1.3437752e+003   2.7487521e+003   8.4900313e+002   1.3642722e-004   3.8703486e-003   2.8369328e+001   2.1540223e+003   1.9127657e+002   1.2455927e+003   9.5241957e+002   1.3078194e+000   1.9948617e-006   5.0939113e-005
  8.1258064e+000   1.1522451e+001   1.1557089e+001   1.1499021e+001   1.3474955e+003   2.7454522e+003   8.4891488e+002   1.3683748e-004   3.8703504e-003   2.8284285e+001   2.1757607e+003   1.7954020e+002   1.2459650e+003   9.5279121e+002   1.3076999e+000   2.0048248e-006   5.1038593e-005
  8.2014802e+000   1.1519243e+001   1.1552928e+001   1.1496994e+001   1.3497424e+003   2.7425833e+003   8.4862675e+002   1.3709643e-004   3.8703515e-003   2.8230870e+001   2.1890828e+003   1.7604633e+002   1.2461846e+003   9.5301115e+002   1.3076286e+000   2.0109311e-006   5.1098302e-005
  8.3104504e+000   1.1513007e+001   1.1536941e+001   1.1490744e+001   1.3527976e+003   2.7346825e+003   8.4802686e+002   1.3747418e-004   3.8703531e-003   2.8153309e+001   2.2075674e+003   1.6963043e+002   1.2464810e+003   9.5330748e+002   1.3075331e+000   2.0196681e-006   5.1179654e-005
  8.4281652e+000   1.1502255e+001   1.1511325e+001   1.1483987e+001   1.3556537e+003   2.7319482e+003   8.4722761e+002   1.3788783e-004   3.8703549e-003   2.8068866e+001   2.2256662e+003   1.5375128e+002   1.2467616e+003   9.5358557e+002   1.3074459e+000   2.0283445e-006   5.1255801e-005
  8.5208581e+000   1.1493536e+001   1.1504575e+001   1.1477751e+001   1.3579574e+003   2.7373083e+003   8.4660751e+002   1.3821734e-004   3.8703561e-003   2.8001959e+001   2.2401927e+003   1.5671670e+002   1.2469846e+003   9.5380918e+002   1.3073732e+000   2.0353758e-006   5.1316872e-005
  8.6138296e+000   1.1485517e+001   1.1496722e+001   1.1472369e+001   1.3603843e+003   2.7296609e+003   8.4604218e+002   1.3855139e-004   3.8703576e-003   2.7934455e+001   2.2553166e+003   1.6267147e+002   1.2472164e+003   9.5404509e+002   1.3072930e+000   2.0427959e-006   5.1381637e-005
  8.7068498e+000   1.1476805e+001   1.1490377e+001   1.1459844e+001   1.3627723e+003   2.7319763e+003   8.4555516e+002   1.3888919e-004   3.8703590e-003   2.7866524e+001   2.2703110e+003   1.6119573e+002   1.2474452e+003   9.5427926e+002   1.3072119e+000   2.0502672e-006   5.1445266e-005
  8.8461905e+000   1.1462467e+001   1.1473580e+001   1.1446704e+001   1.3662735e+003   2.7285189e+003   8.4497919e+002   1.3940245e-004   3.8703606e-003   2.7763935e+001   2.2925341e+003   1.5948743e+002   1.2477818e+003   9.5462681e+002   1.3070886e+000   2.0615863e-006   5.1538620e-005
  8.9390577e+000   1.1451863e+001   1.1460914e+001   1.1438719e+001   1.3685334e+003   2.7309073e+003   8.4475056e+002   1.3974872e-004   3.8703618e-003   2.7695151e+001   2.3070759e+003   1.5658748e+002   1.2480003e+003   9.5485407e+002   1.3070063e+000   2.0691358e-006   5.1598659e-005
  9.0318555e+000   1.1440644e+001   1.1447156e+001   1.1426193e+001   1.3707570e+003   2.7278389e+003   8.4475379e+002   1.4009826e-004   3.8703629e-003   2.7626059e+001   2.3215301e+003   1.5575947e+002   1.2482142e+003   9.5507840e+002   1.3069233e+000   2.0767445e-006   5.1657508e-005
  9.1246477e+000   1.1428657e+001   1.1440456e+001   1.1413472e+001   1.3729296e+003   2.7232599e+003   8.4475438e+002   1.4045132e-004   3.8703640e-003   2.7556622e+001   2.3358279e+003   1.5408378e+002   1.2484220e+003   9.5529797e+002   1.3068404e+000   2.0843961e-006   5.1715415e-005
  9.2174113e+000   1.1415660e+001   1.1433591e+001   1.1400041e+001   1.3750202e+003   2.7280408e+003   8.4450066e+002   1.4080781e-004   3.8703650e-003   2.7486863e+001   2.3498357e+003   1.5100536e+002   1.2486198e+003   9.5550827e+002   1.3067598e+000   2.0920055e-006   5.1771241e-005
  9.3101776e+000   1.1401973e+001   1.1420443e+001   1.1386730e+001   1.3770538e+003   2.7270888e+003   8.4413368e+002   1.4116785e-004   3.8703658e-003   2.7416766e+001   2.3636725e+003   1.4915833e+002   1.2488098e+003   9.5571211e+002   1.3066799e+000   2.0996211e-006   5.1825343e-005
  9.4421810e+000   1.1381347e+001   1.1392312e+001   1.1366873e+001   1.3798716e+003   2.7268406e+003   8.4344200e+002   1.4168676e-004   3.8703672e-003   2.7316365e+001   2.3831574e+003   1.4760888e+002   1.2490698e+003   9.5599395e+002   1.3065666e+000   2.1105178e-006   5.1900109e-005
  9.5349440e+000   1.1365826e+001   1.1371765e+001   1.1353016e+001   1.3817964e+003   2.7178507e+003   8.4290686e+002   1.4205546e-004   3.8703679e-003   2.7245472e+001   2.3966875e+003   1.4585722e+002   1.2492448e+003   9.5618588e+002   1.3064874e+000   2.1181902e-006   5.1951170e-005
  9.6277452e+000   1.1349944e+001   1.1357156e+001   1.1338414e+001   1.3836843e+003   2.7162694e+003   8.4239631e+002   1.4242784e-004   3.8703687e-003   2.7174243e+001   2.4101078e+003   1.4461302e+002   1.2494166e+003   9.5637574e+002   1.3064077e+000   2.1259309e-006   5.2001781e-005
  9.7206788e+000   1.1333482e+001   1.1341270e+001   1.1322824e+001   1.3855479e+003   2.7163986e+003   8.4181765e+002   1.4280429e-004   3.8703693e-003   2.7102612e+001   2.4234764e+003   1.4385110e+002   1.2495857e+003   9.5656428e+002   1.3063270e+000   2.1337368e-006   5.2051420e-005
  9.8138025e+000   1.1316244e+001   1.1324175e+001   1.1306093e+001   1.3873686e+003   2.7147618e+003   8.4121615e+002   1.4318507e-004   3.8703697e-003   2.7030540e+001   2.4367024e+003   1.4202630e+002   1.2497517e+003   9.5675061e+002   1.3062460e+000   2.1415719e-006   5.2100002e-005
  9.9071938e+000   1.1298577e+001   1.1305698e+001   1.1288494e+001   1.3891605e+003   2.7128621e+003   8.4065095e+002   1.4357051e-004   3.8703701e-003   2.6957974e+001   2.4498509e+003   1.4078879e+002   1.2499156e+003   9.5693614e+002   1.3061641e+000   2.1494717e-006   5.2147766e-005
  1.0000939e+001   1.1280222e+001   1.1286536e+001   1.1269900e+001   1.3909254e+003   2.7136225e+003   8.4010990e+002   1.4396101e-004   3.8703706e-003   2.6884853e+001   2.4629568e+003   1.3980385e+002   1.2500763e+003   9.5711960e+002   1.3060816e+000   2.1574755e-006   5.2195205e-005
  1.0142308e+001   1.1251772e+001   1.1257062e+001   1.1241266e+001   1.3935628e+003   2.7101732e+003   8.3929501e+002   1.4455740e-004   3.8703715e-003   2.6773943e+001   2.4827031e+003   1.3967919e+002   1.2503168e+003   9.5739692e+002   1.3059544e+000   2.1696524e-006   5.2265420e-005
  1.0236678e+001   1.1232169e+001   1.1238869e+001   1.1221685e+001   1.3952846e+003   2.7101754e+003   8.3872308e+002   1.4495974e-004   3.8703721e-003   2.6699634e+001   2.4957922e+003   1.3869842e+002   1.2504716e+003   9.5757770e+002   1.3058696e+000   2.1778496e-006   5.2311190e-005
  1.0322434e+001   1.1215103e+001   1.1222108e+001   1.1205635e+001   1.3970482e+003   2.7100674e+003   8.3817079e+002   1.4532843e-004   3.8703726e-003   2.6631902e+001   2.5086636e+003   1.5009415e+002   1.2506237e+003   9.5775788e+002   1.3057827e+000   2.1858015e-006   5.2358262e-005
  1.0418044e+001   1.1192648e+001   1.1199559e+001   1.1182379e+001   1.3984282e+003   2.7084854e+003   8.3752027e+002   1.4574313e-004   3.8703733e-003   2.6556129e+001   2.5203706e+003   1.2244572e+002   1.2507514e+003   9.5790874e+002   1.3057104e+000   2.1935927e-006   5.2394703e-005
  1.0510852e+001   1.1171782e+001   1.1177072e+001   1.1162384e+001   1.3999905e+003   2.7083266e+003   8.3686525e+002   1.4614921e-004   3.8703739e-003   2.6482345e+001   2.5328191e+003   1.3413140e+002   1.2508886e+003   9.5807323e+002   1.3056294e+000   2.2016904e-006   5.2436056e-005
  1.0607738e+001   1.1149445e+001   1.1153957e+001   1.1140852e+001   1.4015939e+003   2.7069052e+003   8.3616699e+002   1.4657697e-004   3.8703744e-003   2.6405065e+001   2.5457566e+003   1.3353354e+002   1.2510276e+003   9.5824164e+002   1.3055451e+000   2.2102155e-006   5.2478800e-005
  1.0705227e+001   1.1126474e+001   1.1131267e+001   1.1118326e+001   1.4031622e+003   2.7059352e+003   8.3546378e+002   1.4701128e-004   3.8703749e-003   2.6327060e+001   2.5586194e+003   1.3194005e+002   1.2511634e+003   9.5840742e+002   1.3054609e+000   2.2188283e-006   5.2520822e-005
  1.0801502e+001   1.1103525e+001   1.1108653e+001   1.1096129e+001   1.4047167e+003   2.7070110e+003   8.3478224e+002   1.4744398e-004   3.8703754e-003   2.6249803e+001   2.5713854e+003   1.3260033e+002   1.2512976e+003   9.5857248e+002   1.3053761e+000   2.2274261e-006   5.2562237e-005
  1.0947321e+001   1.1067614e+001   1.1073937e+001   1.1060495e+001   1.4069447e+003   2.7045181e+003   8.3378527e+002   1.4810717e-004   3.8703761e-003   2.6132267e+001   2.5902277e+003   1.2921715e+002   1.2514904e+003   9.5881198e+002   1.3052511e+000   2.2403911e-006   5.2621317e-005
  1.1044803e+001   1.1043219e+001   1.1048193e+001   1.1036153e+001   1.4084277e+003   2.7057400e+003   8.3315080e+002   1.4855505e-004   3.8703765e-003   2.6053483e+001   2.6028435e+003   1.2941616e+002   1.2516181e+003   9.5897210e+002   1.3051663e+000   2.2491608e-006   5.2660492e-005
  1.1142281e+001   1.1018287e+001   1.1022715e+001   1.1011041e+001   1.4098476e+003   2.7064334e+003   8.3253293e+002   1.4900680e-004   3.8703770e-003   2.5974498e+001   2.6152236e+003   1.2700466e+002   1.2517401e+003   9.5912641e+002   1.3050835e+000   2.2579241e-006   5.2698081e-005
  1.1240613e+001   1.0992975e+001   1.0996771e+001   1.0985795e+001   1.4112547e+003   2.7056904e+003   8.3190861e+002   1.4946645e-004   3.8703773e-003   2.5894623e+001   2.6276417e+003   1.2628662e+002   1.2518603e+003   9.5927985e+002   1.3050001e+000   2.2668082e-006   5.2735184e-005
  1.1337113e+001   1.0967292e+001   1.0971919e+001   1.0960300e+001   1.4126256e+003   2.7044681e+003   8.3121009e+002   1.4992136e-004   3.8703778e-003   2.5816053e+001   2.6398250e+003   1.2625223e+002   1.2519763e+003   9.5942916e+002   1.3049179e+000   2.2755752e-006   5.2771009e-005
  1.1434865e+001   1.0941032e+001   1.0945668e+001   1.0934170e+001   1.4139503e+003   2.7042581e+003   8.3044112e+002   1.5038606e-004   3.8703782e-003   2.5736283e+001   2.6519170e+003   1.2370053e+002   1.2520878e+003   9.5957427e+002   1.3048367e+000   2.2844231e-006   5.2805424e-005
  1.1532606e+001   1.0914429e+001   1.0918609e+001   1.0907823e+001   1.4152589e+003   2.7033564e+003   8.2965613e+002   1.5085460e-004   3.8703786e-003   2.5656350e+001   2.6639865e+003   1.2348479e+002   1.2521961e+003   9.5971677e+002   1.3047559e+000   2.2933704e-006   5.2839902e-005
  1.1630122e+001   1.0887557e+001   1.0891874e+001   1.0881109e+001   1.4165469e+003   2.7013884e+003   8.2886588e+002   1.5132595e-004   3.8703788e-003   2.5576439e+001   2.6759885e+003   1.2307803e+002   1.2523017e+003   9.5985696e+002   1.3046753e+000   2.3023378e-006   5.2873659e-005
  1.1727176e+001   1.0860328e+001   1.0863988e+001   1.0854124e+001   1.4177612e+003   2.7005922e+003   8.2807990e+002   1.5179891e-004   3.8703790e-003   2.5496752e+001   2.6876660e+003   1.2031847e+002   1.2524011e+003   9.5999040e+002   1.3045975e+000   2.3112342e-006   5.2905474e-005
  1.1824941e+001   1.0832444e+001   1.0835908e+001   1.0826824e+001   1.4189363e+003   2.6995079e+003   8.2729297e+002   1.5227921e-004   3.8703793e-003   2.5416333e+001   2.6992428e+003   1.1841485e+002   1.2524968e+003   9.6012032e+002   1.3045207e+000   2.3201719e-006   5.2936001e-005
  1.1922919e+001   1.0804205e+001   1.0808222e+001   1.0798637e+001   1.4201021e+003   2.6990967e+003   8.2660812e+002   1.5276447e-004   3.8703794e-003   2.5335599e+001   2.7108239e+003   1.1820056e+002   1.2525911e+003   9.6024951e+002   1.3044434e+000   2.3292044e-006   5.2966410e-005
  1.2020383e+001   1.0775573e+001   1.0779278e+001   1.0770071e+001   1.4212251e+003   2.6973902e+003   8.2602389e+002   1.5325105e-004   3.8703797e-003   2.5255159e+001   2.7222070e+003   1.1679372e+002   1.2526814e+003   9.6037449e+002   1.3043677e+000   2.3382058e-006   5.2995768e-005
  1.2118504e+001   1.0746818e+001   1.0750589e+001   1.0741487e+001   1.4223309e+003   2.6956833e+003   8.2531144e+002   1.5374483e-004   3.8703799e-003   2.5174049e+001   2.7335866e+003   1.1597439e+002   1.2527701e+003   9.6049836e+002   1.3042918e+000   2.3472973e-006   5.3024290e-005
  1.2216765e+001   1.0717497e+001   1.0721007e+001   1.0712241e+001   1.4234103e+003   2.6943114e+003   8.2460212e+002   1.5424322e-004   3.8703801e-003   2.5092708e+001   2.7448934e+003   1.1506968e+002   1.2528559e+003   9.6061952e+002   1.3042166e+000   2.3564286e-006   5.3051857e-005
  1.2315172e+001   1.0687866e+001   1.0691733e+001   1.0682689e+001   1.4244592e+003   2.6933167e+003   8.2388755e+002   1.5474630e-004   3.8703803e-003   2.5011133e+001   2.7561047e+003   1.1392773e+002   1.2529384e+003   9.6073747e+002   1.3041423e+000   2.3656034e-006   5.3078628e-005
  1.2413506e+001   1.0657882e+001   1.0661647e+001   1.0652873e+001   1.4254757e+003   2.6926780e+003   8.2318346e+002   1.5525293e-004   3.8703804e-003   2.4929517e+001   2.7672107e+003   1.1294081e+002   1.2530172e+003   9.6085191e+002   1.3040690e+000   2.3748157e-006   5.3104565e-005
  1.2511960e+001   1.0627571e+001   1.0631230e+001   1.0622661e+001   1.4264575e+003   2.6911727e+003   8.2248245e+002   1.5576410e-004   3.8703806e-003   2.4847707e+001   2.7781785e+003   1.1140117e+002   1.2530936e+003   9.6096387e+002   1.3039966e+000   2.3840234e-006   5.3129461e-005
  1.2608573e+001   1.0597585e+001   1.0600598e+001   1.0592902e+001   1.4274086e+003   2.6902269e+003   8.2179006e+002   1.5626951e-004   3.8703808e-003   2.4767345e+001   2.7889262e+003   1.1124508e+002   1.2531662e+003   9.6107170e+002   1.3039259e+000   2.3931329e-006   5.3153583e-005
  1.2706674e+001   1.0566786e+001   1.0570351e+001   1.0562042e+001   1.4283341e+003   2.6879899e+003   8.2108274e+002   1.5678659e-004   3.8703811e-003   2.4685664e+001   2.7996825e+003   1.0964457e+002   1.2532365e+003   9.6117752e+002   1.3038554e+000   2.4023931e-006   5.3177245e-005
  1.2805660e+001   1.0535202e+001   1.0538612e+001   1.0530536e+001   1.4292259e+003   2.6882005e+003   8.2037091e+002   1.5731231e-004   3.8703812e-003   2.4603169e+001   2.8103712e+003   1.0798281e+002   1.2533030e+003   9.6127972e+002   1.3037860e+000   2.4117402e-006   5.3200059e-005
  1.2903605e+001   1.0504190e+001   1.0507089e+001   1.0499821e+001   1.4300960e+003   2.6886313e+003   8.1967548e+002   1.5783638e-004   3.8703814e-003   2.4521479e+001   2.8209164e+003   1.0766450e+002   1.2533675e+003   9.6137973e+002   1.3037174e+000   2.4210481e-006   5.3222070e-005
  1.3002381e+001   1.0472332e+001   1.0475701e+001   1.0468091e+001   1.4309338e+003   2.6855048e+003   8.1877476e+002   1.5836884e-004   3.8703815e-003   2.4439034e+001   2.8314058e+003   1.0619388e+002   1.2534283e+003   9.6147616e+002   1.3036499e+000   2.4304477e-006   5.3243358e-005
  1.3100113e+001   1.0440535e+001   1.0443337e+001   1.0436376e+001   1.4317343e+003   2.6859262e+003   8.1781408e+002   1.5889953e-004   3.8703816e-003   2.4357413e+001   2.8416942e+003   1.0527131e+002   1.2534849e+003   9.6156799e+002   1.3035842e+000   2.4398004e-006   5.3263760e-005
  1.3247735e+001   1.0391933e+001   1.0395805e+001   1.0387916e+001   1.4328620e+003   2.6841068e+003   8.1637216e+002   1.5970902e-004   3.8703819e-003   2.4233959e+001   2.8568967e+003   1.0298286e+002   1.2535644e+003   9.6170008e+002   1.3034879e+000   2.4538870e-006   5.3292156e-005
  1.3346118e+001   1.0359280e+001   1.0363076e+001   1.0355327e+001   1.4335804e+003   2.6829106e+003   8.1541979e+002   1.6025305e-004   3.8703820e-003   2.4151690e+001   2.8669059e+003   1.0173672e+002   1.2536139e+003   9.6178446e+002   1.3034250e+000   2.4632999e-006   5.3310012e-005
  1.3444476e+001   1.0326365e+001   1.0329543e+001   1.0322572e+001   1.4342671e+003   2.6812574e+003   8.1447069e+002   1.6080084e-004   3.8703821e-003   2.4069414e+001   2.8767942e+003   1.0053322e+002   1.2536604e+003   9.6186572e+002   1.3033633e+000   2.4727243e-006   5.3326944e-005
  1.3542898e+001   1.0293600e+001   1.0296611e+001   1.0289892e+001   1.4349243e+003   2.6804111e+003   8.1352572e+002   1.6135290e-004   3.8703821e-003   2.3987063e+001   2.8865775e+003   9.9402074e+001   1.2537042e+003   9.6194400e+002   1.3033026e+000   2.4821995e-006   5.3343302e-005
  1.3641358e+001   1.0259551e+001   1.0262772e+001   1.0255719e+001   1.4355477e+003   2.6791924e+003   8.1258450e+002   1.6190907e-004   3.8703823e-003   2.3904667e+001   2.8962380e+003   9.8115884e+001   1.2537441e+003   9.6201829e+002   1.3032435e+000   2.4916647e-006   5.3358758e-005
  1.3739794e+001   1.0226130e+001   1.0229510e+001   1.0222138e+001   1.4361449e+003   2.6772000e+003   8.1164200e+002   1.6246900e-004   3.8703824e-003   2.3822283e+001   2.9057972e+003   9.7111078e+001   1.2537817e+003   9.6209009e+002   1.3031854e+000   2.5011682e-006   5.3373490e-005
  1.3838218e+001   1.0192610e+001   1.0195226e+001   1.0189240e+001   1.4367002e+003   2.6761658e+003   8.1069998e+002   1.6303276e-004   3.8703824e-003   2.3739906e+001   2.9151917e+003   9.5447923e+001   1.2538151e+003   9.6215722e+002   1.3031291e+000   2.5106806e-006   5.3387100e-005
  1.3936653e+001   1.0158521e+001   1.0161733e+001   1.0155096e+001   1.4372285e+003   2.6745131e+003   8.0976106e+002   1.6360047e-004   3.8703825e-003   2.3657527e+001   2.9244794e+003   9.4354670e+001   1.2538461e+003   9.6222178e+002   1.3030739e+000   2.5201931e-006   5.3399867e-005
  1.4035096e+001   1.0123890e+001   1.0126572e+001   1.0120516e+001   1.4377248e+003   2.6747726e+003   8.0882394e+002   1.6417212e-004   3.8703826e-003   2.3575151e+001   2.9336581e+003   9.3238239e+001   1.2538731e+003   9.6228213e+002   1.3030203e+000   2.5297382e-006   5.3411813e-005
  1.4133554e+001   1.0089365e+001   1.0092801e+001   1.0085995e+001   1.4381899e+003   2.6726691e+003   8.0788804e+002   1.6474775e-004   3.8703827e-003   2.3492781e+001   2.9427112e+003   9.1949031e+001   1.2538975e+003   9.6233950e+002   1.3029679e+000   2.5392902e-006   5.3422869e-005
  1.4232032e+001   1.0054636e+001   1.0057323e+001   1.0051305e+001   1.4386254e+003   2.6715584e+003   8.0703601e+002   1.6532738e-004   3.8703827e-003   2.3410416e+001   2.9516534e+003   9.0804494e+001   1.2539189e+003   9.6239367e+002   1.3029168e+000   2.5488713e-006   5.3433293e-005
  1.4330545e+001   1.0020034e+001   1.0022635e+001   1.0016910e+001   1.4390224e+003   2.6703356e+003   8.0626053e+002   1.6591110e-004   3.8703828e-003   2.3328052e+001   2.9604489e+003   8.9283223e+001   1.2539362e+003   9.6244338e+002   1.3028675e+000   2.5584814e-006   5.3442909e-005
  1.4428799e+001   9.9845820e+000   9.9887302e+000   9.9813298e+000   1.4393861e+003   2.6674338e+003   8.0538379e+002   1.6649716e-004   3.8703829e-003   2.3245939e+001   2.9691002e+003   8.8049282e+001   1.2539498e+003   9.6248899e+002   1.3028199e+000   2.5680640e-006   5.3451521e-005
  1.4527385e+001   9.9491841e+000   9.9527023e+000   9.9460855e+000   1.4397234e+003   2.6676842e+003   8.0450447e+002   1.6708909e-004   3.8703830e-003   2.3163589e+001   2.9776670e+003   8.6896438e+001   1.2539611e+003   9.6253209e+002   1.3027733e+000   2.5776958e-006   5.3459613e-005
  1.4626015e+001   9.9136379e+000   9.9169534e+000   9.9104221e+000   1.4400247e+003   2.6655376e+003   8.0361984e+002   1.6768516e-004   3.8703831e-003   2.3081249e+001   2.9861054e+003   8.5557212e+001   1.2539683e+003   9.6257067e+002   1.3027286e+000   2.5873661e-006   5.3466979e-005
  1.4724689e+001   9.8781858e+000   9.8811854e+000   9.8752846e+000   1.4402925e+003   2.6630418e+003   8.0275303e+002   1.6828540e-004   3.8703831e-003   2.2998924e+001   2.9944045e+003   8.4105062e+001   1.2539730e+003   9.6260640e+002   1.3026851e+000   2.5970377e-006   5.3473530e-005
  1.4823385e+001   9.8422151e+000   9.8454038e+000   9.8382164e+000   1.4405328e+003   2.6617059e+003   8.0189912e+002   1.6888965e-004   3.8703833e-003   2.2916640e+001   3.0026032e+003   8.3070958e+001   1.2539743e+003   9.6263836e+002   1.3026431e+000   2.6067474e-006   5.3479609e-005
  1.4922120e+001   9.8058121e+000   9.8092515e+000   9.8029327e+000   1.4407458e+003   2.6601930e+003   8.0104503e+002   1.6949803e-004   3.8703833e-003   2.2834386e+001   3.0107014e+003   8.2019827e+001   1.2539725e+003   9.6266704e+002   1.3026025e+000   2.6164798e-006   5.3484985e-005
  1.5020894e+001   9.7695798e+000   9.7723471e+000   9.7667499e+000   1.4409312e+003   2.6592861e+003   8.0018977e+002   1.7011054e-004   3.8703834e-003   2.2752168e+001   3.0186945e+003   8.0922580e+001   1.2539679e+003   9.6269255e+002   1.3025632e+000   2.6262396e-006   5.3489619e-005
  1.5119696e+001   9.7327083e+000   9.7356471e+000   9.7296973e+000   1.4410866e+003   2.6583390e+003   7.9933863e+002   1.7072711e-004   3.8703836e-003   2.2670001e+001   3.0265785e+003   7.9796374e+001   1.2539599e+003   9.6271427e+002   1.3025255e+000   2.6360152e-006   5.3493481e-005
  1.5208629e+001   9.7003280e+000   9.7031576e+000   9.6977615e+000   1.4412061e+003   2.6573845e+003   7.9841531e+002   1.7128527e-004   3.8703837e-003   2.2596127e+001   3.0335969e+003   7.8917130e+001   1.2539507e+003   9.6273161e+002   1.3024925e+000   2.6448431e-006   5.3496317e-005
  1.5337080e+001   9.6526698e+000   9.6554693e+000   9.6501630e+000   1.4414520e+003   2.6541511e+003   7.9701126e+002   1.7209754e-004   3.8703838e-003   2.2489478e+001   3.0441246e+003   8.1958887e+001   1.2539402e+003   9.6276115e+002   1.3024416e+000   2.6578791e-006   5.3502491e-005
  1.5426008e+001   9.6194966e+000   9.6230693e+000   9.6169214e+000   1.4415110e+003   2.6524277e+003   7.9605235e+002   1.7266343e-004   3.8703839e-003   2.2415772e+001   3.0509080e+003   7.6280562e+001   1.2539243e+003   9.6277109e+002   1.3024117e+000   2.6667347e-006   5.3503940e-005
  1.5514935e+001   9.5861323e+000   9.5893101e+000   9.5835871e+000   1.4415484e+003   2.6511795e+003   7.9509912e+002   1.7323240e-004   3.8703840e-003   2.2342148e+001   3.0576110e+003   7.5375756e+001   1.2539062e+003   9.6277848e+002   1.3023828e+000   2.6756090e-006   5.3504849e-005
  1.5603863e+001   9.5527809e+000   9.5559172e+000   9.5501127e+000   1.4415673e+003   2.6503966e+003   7.9415174e+002   1.7380447e-004   3.8703841e-003   2.2268610e+001   3.0642360e+003   7.4498849e+001   1.2538868e+003   9.6278439e+002   1.3023548e+000   2.6845059e-006   5.3505298e-005
  1.5702820e+001   9.5164438e+000   9.5195945e+000   9.5141134e+000   1.4414558e+003   2.6482862e+003   7.9310645e+002   1.7444493e-004   3.8703841e-003   2.2186854e+001   3.0709972e+003   6.8324688e+001   1.2538559e+003   9.6277913e+002   1.3023297e+000   2.6941871e-006   5.3502035e-005
  1.5801954e+001   9.4791417e+000   9.4823813e+000   9.4754473e+000   1.4414216e+003   2.6471643e+003   7.9207257e+002   1.7509041e-004   3.8703842e-003   2.2105061e+001   3.0781760e+003   7.2414822e+001   1.2538281e+003   9.6277884e+002   1.3023013e+000   2.7041516e-006   5.3501037e-005
  1.5901088e+001   9.4417750e+000   9.4445880e+000   9.4392941e+000   1.4413581e+003   2.6449568e+003   7.9104825e+002   1.7573980e-004   3.8703842e-003   2.2023380e+001   3.0852398e+003   7.1255210e+001   1.2537973e+003   9.6277505e+002   1.3022744e+000   2.7141360e-006   5.3499410e-005
  1.6000279e+001   9.4042336e+000   9.4071605e+000   9.4017835e+000   1.4412660e+003   2.6424141e+003   7.9002590e+002   1.7639344e-004   3.8703842e-003   2.1941770e+001   3.0922053e+003   7.0223226e+001   1.2537628e+003   9.6276732e+002   1.3022490e+000   2.7241479e-006   5.3496964e-005
  1.6149125e+001   9.3472301e+000   9.3506372e+000   9.3447700e+000   1.4410758e+003   2.6420451e+003   7.8847220e+002   1.7738210e-004   3.8703844e-003   2.1819476e+001   3.1024570e+003   6.8874567e+001   1.2537055e+003   9.6274941e+002   1.3022138e+000   2.7391785e-006   5.3492025e-005
  1.6248366e+001   9.3099132e+000   9.3122290e+000   9.3077063e+000   1.4409211e+003   2.6392301e+003   7.8749877e+002   1.7804581e-004   3.8703845e-003   2.1738139e+001   3.1091803e+003   6.7746769e+001   1.2536644e+003   9.6273412e+002   1.3021917e+000   2.7492412e-006   5.3488085e-005
  1.6347631e+001   9.2721302e+000   9.2753540e+000   9.2700693e+000   1.4407394e+003   2.6376824e+003   7.8658788e+002   1.7871356e-004   3.8703845e-003   2.1656915e+001   3.1158045e+003   6.6732160e+001   1.2536201e+003   9.6271535e+002   1.3021711e+000   2.7593211e-006   5.3483426e-005
  1.6446929e+001   9.2341990e+000   9.2374076e+000   9.2321804e+000   1.4405276e+003   2.6378337e+003   7.8559402e+002   1.7938543e-004   3.8703845e-003   2.1575803e+001   3.1223263e+003   6.5679663e+001   1.2535720e+003   9.6269250e+002   1.3021521e+000   2.7694317e-006   5.3477954e-005
  1.6546268e+001   9.1961580e+000   9.1991146e+000   9.1943023e+000   1.4402893e+003   2.6361251e+003   7.8460513e+002   1.8006145e-004   3.8703846e-003   2.1494799e+001   3.1287476e+003   6.4640209e+001   1.2535212e+003   9.6266650e+002   1.3021345e+000   2.7795503e-006   5.3471687e-005
  1.6645636e+001   9.1581418e+000   9.1611290e+000   9.1562842e+000   1.4400334e+003   2.6346848e+003   7.8363516e+002   1.8074155e-004   3.8703846e-003   2.1413917e+001   3.1351027e+003   6.3954993e+001   1.2534690e+003   9.6263883e+002   1.3021176e+000   2.7897170e-006   5.3465029e-005
  1.6745042e+001   9.1199788e+000   9.1228991e+000   9.1166880e+000   1.4397440e+003   2.6333165e+003   7.8269497e+002   1.8142580e-004   3.8703848e-003   2.1333156e+001   3.1413251e+003   6.2595303e+001   1.2534131e+003   9.6260704e+002   1.3021026e+000   2.7998759e-006   5.3457419e-005
  1.6844452e+001   9.0814212e+000   9.0844605e+000   9.0792830e+000   1.4394318e+003   2.6322151e+003   7.8175997e+002   1.8211395e-004   3.8703849e-003   2.1252545e+001   3.1474672e+003   6.1786354e+001   1.2533544e+003   9.6257214e+002   1.3020888e+000   2.8100758e-006   5.3449332e-005
  1.6943889e+001   9.0436148e+000   9.0460199e+000   9.0416606e+000   1.4390910e+003   2.6312089e+003   7.8082039e+002   1.8280617e-004   3.8703850e-003   2.1172070e+001   3.1534898e+003   6.0567078e+001   1.2532932e+003   9.6253430e+002   1.3020764e+000   2.8202865e-006   5.3440423e-005
  1.7043364e+001   9.0053087e+000   9.0079439e+000   9.0033452e+000   1.4387243e+003   2.6303463e+003   7.7988155e+002   1.8350252e-004   3.8703850e-003   2.1091727e+001   3.1594205e+003   5.9619957e+001   1.2532286e+003   9.6249273e+002   1.3020655e+000   2.8305099e-006   5.3430684e-005
  1.7142863e+001   8.9668480e+000   8.9695310e+000   8.9648751e+000   1.4383278e+003   2.6294412e+003   7.7878482e+002   1.8420293e-004   3.8703851e-003   2.1011529e+001   3.1652323e+003   5.8410259e+001   1.2531611e+003   9.6244784e+002   1.3020561e+000   2.8407099e-006   5.3419874e-005
  1.7242399e+001   8.9284831e+000   8.9308361e+000   8.9265742e+000   1.4379086e+003   2.6278417e+003   7.7764328e+002   1.8490746e-004   3.8703852e-003   2.0931471e+001   3.1709654e+003   5.7598436e+001   1.2530906e+003   9.6239966e+002   1.3020481e+000   2.8509529e-006   5.3408484e-005
  1.7341963e+001   8.8899985e+000   8.8932289e+000   8.8881620e+000   1.4374566e+003   2.6260609e+003   7.7651288e+002   1.8561608e-004   3.8703852e-003   2.0851562e+001   3.1765818e+003   5.6409996e+001   1.2530159e+003   9.6234680e+002   1.3020419e+000   2.8612189e-006   5.3396348e-005
  1.7441559e+001   8.8514637e+000   8.8539236e+000   8.8497194e+000   1.4369768e+003   2.6246146e+003   7.7538968e+002   1.8632879e-004   3.8703853e-003   2.0771805e+001   3.1820899e+003   5.5304713e+001   1.2529383e+003   9.6229076e+002   1.3020372e+000   2.8715033e-006   5.3383696e-005
  1.7541174e+001   8.8128965e+000   8.8157778e+000   8.8111189e+000   1.4364738e+003   2.6235575e+003   7.7427326e+002   1.8704551e-004   3.8703854e-003   2.0692212e+001   3.1875029e+003   5.4339143e+001   1.2528586e+003   9.6223215e+002   1.3020336e+000   2.8818036e-006   5.3370548e-005
  1.7640840e+001   8.7742676e+000   8.7770837e+000   8.7715175e+000   1.4359440e+003   2.6212831e+003   7.7316440e+002   1.8776646e-004   3.8703855e-003   2.0612762e+001   3.1928108e+003   5.3256339e+001   1.2527762e+003   9.6217048e+002   1.3020314e+000   2.8921086e-006   5.3356548e-005
  1.7740547e+001   8.7356012e+000   8.7377584e+000   8.7339017e+000   1.4353859e+003   2.6204306e+003   7.7206272e+002   1.8849159e-004   3.8703856e-003   2.0533465e+001   3.1980043e+003   5.2088349e+001   1.2526908e+003   9.6210540e+002   1.3020307e+000   2.9024241e-006   5.3341877e-005
  1.7840266e+001   8.6964770e+000   8.6989038e+000   8.6946091e+000   1.4347988e+003   2.6195983e+003   7.7096737e+002   1.8922067e-004   3.8703857e-003   2.0454349e+001   3.2030906e+003   5.1006050e+001   1.2526017e+003   9.6203619e+002   1.3020318e+000   2.9127403e-006   5.3326283e-005
  1.7940017e+001   8.6581902e+000   8.6601903e+000   8.6565551e+000   1.4341871e+003   2.6180866e+003   7.6987446e+002   1.8995386e-004   3.8703859e-003   2.0375401e+001   3.2080751e+003   4.9969498e+001   1.2525105e+003   9.6196454e+002   1.3020340e+000   2.9230722e-006   5.3309972e-005
  1.8039775e+001   8.6194626e+000   8.6215963e+000   8.6178292e+000   1.4335515e+003   2.6157422e+003   7.6878248e+002   1.9069095e-004   3.8703860e-003   2.0296642e+001   3.2129695e+003   4.9062603e+001   1.2524162e+003   9.6188939e+002   1.3020376e+000   2.9334174e-006   5.3293010e-005
  1.8139606e+001   8.5806387e+000   8.5833431e+000   8.5790045e+000   1.4328854e+003   2.6145200e+003   7.6781803e+002   1.9143246e-004   3.8703861e-003   2.0218024e+001   3.2177458e+003   4.7843374e+001   1.2523186e+003   9.6181052e+002   1.3020429e+000   2.9437642e-006   5.3275212e-005
  1.8239463e+001   8.5418327e+000   8.5445580e+000   8.5402065e+000   1.4321938e+003   2.6132100e+003   7.6681074e+002   1.9217802e-004   3.8703862e-003   2.0139588e+001   3.2224202e+003   4.6811511e+001   1.2522181e+003   9.6172834e+002   1.3020497e+000   2.9541148e-006   5.3256613e-005
  1.8339349e+001   8.5025793e+000   8.5053674e+000   8.5008045e+000   1.4314748e+003   2.6110531e+003   7.6576115e+002   1.9292766e-004   3.8703863e-003   2.0061334e+001   3.2269919e+003   4.5768374e+001   1.2521140e+003   9.6164224e+002   1.3020580e+000   2.9644768e-006   5.3237407e-005
  1.8439272e+001   8.4641992e+000   8.4667000e+000   8.4626035e+000   1.4307345e+003   2.6097767e+003   7.6472130e+002   1.9368144e-004   3.8703864e-003   1.9983259e+001   3.2314728e+003   4.4844529e+001   1.2520083e+003   9.6155414e+002   1.3020674e+000   2.9748613e-006   5.3217644e-005
  1.8539239e+001   8.4253719e+000   8.4277161e+000   8.4228478e+000   1.4299667e+003   2.6079507e+003   7.6370861e+002   1.9443941e-004   3.8703864e-003   1.9905360e+001   3.2358466e+003   4.3751972e+001   1.2518994e+003   9.6146242e+002   1.3020783e+000   2.9852461e-006   5.3197078e-005
  1.8639229e+001   8.3860901e+000   8.3887514e+000   8.3842685e+000   1.4291769e+003   2.6058349e+003   7.6270424e+002   1.9520142e-004   3.8703865e-003   1.9827655e+001   3.2401295e+003   4.2832849e+001   1.2517881e+003   9.6136796e+002   1.3020905e+000   2.9956257e-006   5.3175962e-005
  1.8739243e+001   8.3472911e+000   8.3494066e+000   8.3456767e+000   1.4283662e+003   2.6049315e+003   7.6169871e+002   1.9596747e-004   3.8703864e-003   1.9750148e+001   3.2443314e+003   4.2013673e+001   1.2516741e+003   9.6127052e+002   1.3021039e+000   3.0060242e-006   5.3154072e-005
  1.8839316e+001   8.3088953e+000   8.3106768e+000   8.3074527e+000   1.4275334e+003   2.6030060e+003   7.6068006e+002   1.9673782e-004   3.8703865e-003   1.9672814e+001   3.2484405e+003   4.1060702e+001   1.2515581e+003   9.6117074e+002   1.3021184e+000   3.0164365e-006   5.3131668e-005
  1.8939441e+001   8.2701433e+000   8.2718017e+000   8.2687962e+000   1.4266818e+003   2.6015370e+003   7.5948797e+002   1.9751244e-004   3.8703866e-003   1.9595660e+001   3.2524761e+003   4.0305917e+001   1.2514400e+003   9.6106853e+002   1.3021340e+000   3.0268713e-006   5.3108848e-005
  1.9039553e+001   8.2310460e+000   8.2335492e+000   8.2294085e+000   1.4258067e+003   2.5996199e+003   7.5830984e+002   1.9829081e-004   3.8703866e-003   1.9518739e+001   3.2564186e+003   3.9380716e+001   1.2513190e+003   9.6096305e+002   1.3021510e+000   3.0373127e-006   5.3085338e-005
  1.9139718e+001   8.1926516e+000   8.1943120e+000   8.1912028e+000   1.4249117e+003   2.5986360e+003   7.5714564e+002   1.9907345e-004   3.8703867e-003   1.9442004e+001   3.2602765e+003   3.8515873e+001   1.2511963e+003   9.6085563e+002   1.3021689e+000   3.0477654e-006   5.3061314e-005
  1.9239925e+001   8.1540596e+000   8.1562317e+000   8.1527389e+000   1.4239979e+003   2.5961698e+003   7.5599566e+002   1.9986026e-004   3.8703868e-003   1.9365464e+001   3.2640569e+003   3.7725853e+001   1.2510717e+003   9.6074589e+002   1.3021879e+000   3.0582461e-006   5.3036844e-005
  1.9340163e+001   8.1150065e+000   8.1172072e+000   8.1130381e+000   1.4230642e+003   2.5944854e+003   7.5485519e+002   2.0065117e-004   3.8703868e-003   1.9289132e+001   3.2677621e+003   3.6963728e+001   1.2509440e+003   9.6063290e+002   1.3022082e+000   3.0687322e-006   5.3011876e-005
  1.9440430e+001   8.0764497e+000   8.0784769e+000   8.0749275e+000   1.4221125e+003   2.5926221e+003   7.5371599e+002   2.0144616e-004   3.8703869e-003   1.9213009e+001   3.2713899e+003   3.6181030e+001   1.2508147e+003   9.6051785e+002   1.3022295e+000   3.0792374e-006   5.2986376e-005
  1.9540724e+001   8.0379429e+000   8.0397359e+000   8.0365593e+000   1.4211456e+003   2.5905006e+003   7.5257871e+002   2.0224521e-004   3.8703869e-003   1.9137101e+001   3.2749505e+003   3.5501952e+001   1.2506837e+003   9.6040093e+002   1.3022516e+000   3.0897534e-006   5.2960423e-005
  1.9637598e+001   8.0008754e+000   8.0030261e+000   7.9994787e+000   1.4202124e+003   2.5891022e+003   7.5148413e+002   2.0302065e-004   3.8703870e-003   1.9064006e+001   3.2783957e+003   3.5563761e+001   1.2505569e+003   9.6028777e+002   1.3022731e+000   3.0999628e-006   5.2935352e-005
  1.9731194e+001   7.9650737e+000   7.9666726e+000   7.9638272e+000   1.4192825e+003   2.5877589e+003   7.5053427e+002   2.0377323e-004   3.8703870e-003   1.8993599e+001   3.2816066e+003   3.4305965e+001   1.2504310e+003   9.6017454e+002   1.3022955e+000   3.1098079e-006   5.2910227e-005
  1.9824966e+001   7.9292953e+000   7.9314552e+000   7.9280543e+000   1.4183334e+003   2.5854998e+003   7.4955000e+002   2.0453056e-004   3.8703871e-003   1.8923271e+001   3.2847492e+003   3.3513466e+001   1.2503029e+003   9.6005891e+002   1.3023190e+000   3.1196885e-006   5.2884674e-005
  1.9918857e+001   7.8935454e+000   7.8953895e+000   7.8923187e+000   1.4173718e+003   2.5841427e+003   7.4853354e+002   2.0529219e-004   3.8703871e-003   1.8853065e+001   3.2878470e+003   3.2993125e+001   1.2501733e+003   9.5994149e+002   1.3023432e+000   3.1296022e-006   5.2858837e-005
  2.0003466e+001   7.8606957e+000   7.8631419e+000   7.8592065e+000   1.4165211e+003   2.5832667e+003   7.4762541e+002   2.0598124e-004   3.8703871e-003   1.8789998e+001   3.2907242e+003   3.4005661e+001   1.2500560e+003   9.5983562e+002   1.3023646e+000   3.1386068e-006   5.2835958e-005
  2.0144705e+001   7.8071463e+000   7.8089054e+000   7.8052704e+000   1.4150115e+003   2.5802423e+003   7.4614895e+002   2.0713832e-004   3.8703872e-003   1.8685037e+001   3.2950909e+003   3.0917704e+001   1.2498549e+003   9.5965176e+002   1.3024046e+000   3.1534946e-006   5.2795471e-005
  2.0229535e+001   7.7752104e+000   7.7769623e+000   7.7739703e+000   1.4141156e+003   2.5787182e+003   7.4527157e+002   2.0783660e-004   3.8703872e-003   1.8622260e+001   3.2977700e+003   3.1581115e+001   1.2497339e+003   9.5954134e+002   1.3024284e+000   3.1625292e-006   5.2771506e-005
  2.0314365e+001   7.7437878e+000   7.7452880e+000   7.7427878e+000   1.4132058e+003   2.5769517e+003   7.4439350e+002   2.0853753e-004   3.8703873e-003   1.8559668e+001   3.3003780e+003   3.0744469e+001   1.2496121e+003   9.5942995e+002   1.3024527e+000   3.1715660e-006   5.2747247e-005
  2.0446800e+001   7.6936599e+000   7.6949118e+000   7.6926786e+000   1.4117651e+003   2.5744769e+003   7.4289723e+002   2.0963774e-004   3.8703873e-003   1.8462264e+001   3.3043700e+003   3.0142863e+001   1.2494187e+003   9.5925235e+002   1.3024922e+000   3.1857042e-006   5.2708837e-005
  2.0531937e+001   7.6614926e+000   7.6631035e+000   7.6602189e+000   1.4108314e+003   2.5731161e+003   7.4189012e+002   2.1034832e-004   3.8703873e-003   1.8399897e+001   3.3068959e+003   2.9668122e+001   1.2492937e+003   9.5913728e+002   1.3025181e+000   3.1948151e-006   5.2684028e-005
  2.0617074e+001   7.6296736e+000   7.6314601e+000   7.6284342e+000   1.4098895e+003   2.5711221e+003   7.4089778e+002   2.1106155e-004   3.8703873e-003   1.8337719e+001   3.3093858e+003   2.9246691e+001   1.2491674e+003   9.5902084e+002   1.3025445e+000   3.2039392e-006   5.2658891e-005
  2.0726156e+001   7.5893187e+000   7.5907128e+000   7.5881608e+000   1.4087114e+003   2.5693698e+003   7.3963867e+002   2.1197966e-004   3.8703874e-003   1.8258296e+001   3.3127311e+003   3.0667570e+001   1.2490062e+003   9.5887290e+002   1.3025774e+000   3.2158102e-006   5.2627510e-005
  2.0820592e+001   7.5548925e+000   7.5563673e+000   7.5538747e+000   1.4076045e+003   2.5674644e+003   7.3855961e+002   2.1277799e-004   3.8703874e-003   1.8189792e+001   3.3151889e+003   2.6026373e+001   1.2488623e+003   9.5873879e+002   1.3026096e+000   3.2258605e-006   5.2597980e-005
  2.0917191e+001   7.5188154e+000   7.5205138e+000   7.5172327e+000   1.4065066e+003   2.5649463e+003   7.3746343e+002   2.1359809e-004   3.8703874e-003   1.8119953e+001   3.3178664e+003   2.7717905e+001   1.2487168e+003   9.5860383e+002   1.3026411e+000   3.2362516e-006   5.2568569e-005
  2.1013916e+001   7.4831332e+000   7.4849381e+000   7.4817327e+000   1.4054025e+003   2.5635295e+003   7.3637196e+002   2.1442279e-004   3.8703874e-003   1.8050262e+001   3.3205265e+003   2.7501521e+001   1.2485698e+003   9.5846741e+002   1.3026732e+000   3.2466943e-006   5.2538960e-005
  2.1110740e+001   7.4478757e+000   7.4494406e+000   7.4467817e+000   1.4042907e+003   2.5617805e+003   7.3528435e+002   2.1525184e-004   3.8703875e-003   1.7980740e+001   3.3231526e+003   2.7122309e+001   1.2484222e+003   9.5833024e+002   1.3027057e+000   3.2571756e-006   5.2509216e-005
  2.1207696e+001   7.4124021e+000   7.4138676e+000   7.4112152e+000   1.4031696e+003   2.5594583e+003   7.3425078e+002   2.1608556e-004   3.8703876e-003   1.7911366e+001   3.3257495e+003   2.6783605e+001   1.2482731e+003   9.5819135e+002   1.3027388e+000   3.2677001e-006   5.2479269e-005
  2.1304757e+001   7.3766448e+000   7.3782649e+000   7.3753693e+000   1.4020387e+003   2.5579552e+003   7.3326052e+002   2.1692371e-004   3.8703876e-003   1.7842160e+001   3.3283147e+003   2.6429087e+001   1.2481218e+003   9.5805023e+002   1.3027728e+000   3.2782616e-006   5.2449200e-005
  2.1403821e+001   7.3407001e+000   7.3424662e+000   7.3388664e+000   1.4008731e+003   2.5552793e+003   7.3218623e+002   2.1778283e-004   3.8703877e-003   1.7771776e+001   3.3308718e+003   2.5812401e+001   1.2479668e+003   9.5790535e+002   1.3028080e+000   3.2890565e-006   5.2418302e-005
  2.1504870e+001   7.3038378e+000   7.3057563e+000   7.3026072e+000   1.3996830e+003   2.5534778e+003   7.3109046e+002   2.1866299e-004   3.8703877e-003   1.7700241e+001   3.3334672e+003   2.5684894e+001   1.2478081e+003   9.5775697e+002   1.3028442e+000   3.3001151e-006   5.2386960e-005
  2.1646373e+001   7.2526177e+000   7.2537904e+000   7.2516052e+000   1.3980084e+003   2.5509780e+003   7.2960267e+002   2.1990227e-004   3.8703878e-003   1.7600490e+001   3.3370719e+003   2.5474468e+001   1.2475837e+003   9.5754681e+002   1.3028958e+000   3.3156758e-006   5.2342834e-005
  2.1747542e+001   7.2163743e+000   7.2175310e+000   7.2154716e+000   1.3967953e+003   2.5488468e+003   7.2856225e+002   2.2079262e-004   3.8703878e-003   1.7529516e+001   3.3395602e+003   2.4595377e+001   1.2474223e+003   9.5739528e+002   1.3029334e+000   3.3268032e-006   5.2310817e-005
  2.1818383e+001   7.1907695e+000   7.1926916e+000   7.1871347e+000   1.3959741e+003   2.5480724e+003   7.2782662e+002   2.2141815e-004   3.8703878e-003   1.7479993e+001   3.3414392e+003   2.6524035e+001   1.2473109e+003   9.5729133e+002   1.3029585e+000   3.3346904e-006   5.2288991e-005
  2.1914840e+001   7.1565902e+000   7.1578822e+000   7.1558045e+000   1.3948244e+003   2.5464346e+003   7.2668988e+002   2.2227310e-004   3.8703879e-003   1.7412759e+001   3.3438531e+003   2.5025607e+001   1.2471554e+003   9.5714537e+002   1.3029948e+000   3.3454284e-006   5.2258462e-005
  2.2014895e+001   7.1218116e+000   7.1232513e+000   7.1210723e+000   1.3935776e+003   2.5436863e+003   7.2552248e+002   2.2316363e-004   3.8703879e-003   1.7343274e+001   3.3460763e+003   2.2220237e+001   1.2469922e+003   9.5699099e+002   1.3030345e+000   3.3564356e-006   5.2225414e-005
  2.2116250e+001   7.0856831e+000   7.0871117e+000   7.0842505e+000   1.3923414e+003   2.5414562e+003   7.2436409e+002   2.2406955e-004   3.8703879e-003   1.7273154e+001   3.3484573e+003   2.3491104e+001   1.2468279e+003   9.5683609e+002   1.3030737e+000   3.3677063e-006   5.2192712e-005
  2.2217631e+001   7.0502643e+000   7.0517220e+000   7.0489867e+000   1.3911027e+003   2.5392664e+003   7.2322520e+002   2.2497950e-004   3.8703879e-003   1.7203291e+001   3.3508219e+003   2.3323698e+001   1.2466631e+003   9.5668066e+002   1.3031131e+000   3.3790251e-006   5.2160073e-005
  2.2319060e+001   7.0147022e+000   7.0163630e+000   7.0133067e+000   1.3898615e+003   2.5369496e+003   7.2209629e+002   2.2589371e-004   3.8703879e-003   1.7133668e+001   3.3531676e+003   2.3127283e+001   1.2464980e+003   9.5652481e+002   1.3031528e+000   3.3903679e-006   5.2127379e-005
  2.2420517e+001   6.9789098e+000   6.9807772e+000   6.9774408e+000   1.3886128e+003   2.5347226e+003   7.2096827e+002   2.2681198e-004   3.8703880e-003   1.7064302e+001   3.3554836e+003   2.2827204e+001   1.2463306e+003   9.5636660e+002   1.3031934e+000   3.4017318e-006   5.2094433e-005
  2.2522046e+001   6.9436100e+000   6.9451983e+000   6.9423586e+000   1.3873583e+003   2.5328013e+003   7.1983160e+002   2.2773471e-004   3.8703880e-003   1.6995161e+001   3.3577702e+003   2.2521505e+001   1.2461627e+003   9.5620770e+002   1.3032343e+000   3.4131240e-006   5.2061277e-005
  2.2623632e+001   6.9087790e+000   6.9100324e+000   6.9077885e+000   1.3860988e+003   2.5302214e+003   7.1868834e+002   2.2866177e-004   3.8703881e-003   1.6926258e+001   3.3600339e+003   2.2283507e+001   1.2459939e+003   9.5604785e+002   1.3032756e+000   3.4245702e-006   5.2028026e-005
  2.2725247e+001   6.8734101e+000   6.8743731e+000   6.8723836e+000   1.3848326e+003   2.5283843e+003   7.1765300e+002   2.2959290e-004   3.8703881e-003   1.6857612e+001   3.3622659e+003   2.1964831e+001   1.2458237e+003   9.5588652e+002   1.3033176e+000   3.4360340e-006   5.1994561e-005
  2.2826897e+001   6.8387753e+000   6.8399939e+000   6.8364191e+000   1.3835655e+003   2.5264660e+003   7.1655955e+002   2.3052816e-004   3.8703881e-003   1.6789220e+001   3.3644783e+003   2.1765511e+001   1.2456541e+003   9.5572563e+002   1.3033595e+000   3.4475348e-006   5.1961080e-005
  2.2928587e+001   6.8041056e+000   6.8051861e+000   6.8024999e+000   1.3822926e+003   2.5242546e+003   7.1548048e+002   2.3146759e-004   3.8703881e-003   1.6721080e+001   3.3666654e+003   2.1507105e+001   1.2454833e+003   9.5556356e+002   1.3034019e+000   3.4590903e-006   5.1927419e-005
  2.3030343e+001   6.7685761e+000   6.7701892e+000   6.7670227e+000   1.3810130e+003   2.5227881e+003   7.1444264e+002   2.3241144e-004   3.8703882e-003   1.6653174e+001   3.3688229e+003   2.1202429e+001   1.2453111e+003   9.5539990e+002   1.3034449e+000   3.4706629e-006   5.1893566e-005
  2.3121942e+001   6.7376528e+000   6.7392154e+000   6.7365665e+000   1.3798624e+003   2.5207890e+003   7.1352830e+002   2.3326423e-004   3.8703882e-003   1.6592292e+001   3.3707653e+003   2.1206368e+001   1.2451557e+003   9.5525210e+002   1.3034838e+000   3.4811253e-006   5.1863121e-005
  2.3213541e+001   6.7075219e+000   6.7091005e+000   6.7061558e+000   1.3787042e+003   2.5186012e+003   7.1261278e+002   2.3412008e-004   3.8703882e-003   1.6531637e+001   3.3726654e+003   2.0743147e+001   1.2449999e+003   9.5510380e+002   1.3035231e+000   3.4916283e-006   5.1832594e-005
  2.3315446e+001   6.6730252e+000   6.6740804e+000   6.6720115e+000   1.3774082e+003   2.5166851e+003   7.1147076e+002   2.3507596e-004   3.8703883e-003   1.6464415e+001   3.3747288e+003   2.0248624e+001   1.2448260e+003   9.5493808e+002   1.3035672e+000   3.5032901e-006   5.1798295e-005
  2.3417380e+001   6.6392425e+000   6.6400511e+000   6.6383068e+000   1.3761120e+003   2.5139825e+003   7.1029631e+002   2.3603591e-004   3.8703883e-003   1.6397455e+001   3.3767904e+003   2.0224502e+001   1.2446516e+003   9.5477187e+002   1.3036115e+000   3.5150147e-006   5.1764068e-005
  2.3519356e+001   6.6053598e+000   6.6063709e+000   6.6043019e+000   1.3748123e+003   2.5124040e+003   7.0913539e+002   2.3700006e-004   3.8703884e-003   1.6330748e+001   3.3788305e+003   2.0005762e+001   1.2444770e+003   9.5460532e+002   1.3036561e+000   3.5267699e-006   5.1729670e-005
  2.3621379e+001   6.5712875e+000   6.5726412e+000   6.5700246e+000   1.3735082e+003   2.5095655e+003   7.0799506e+002   2.3796846e-004   3.8703884e-003   1.6264292e+001   3.3808478e+003   1.9773217e+001   1.2443012e+003   9.5443749e+002   1.3037011e+000   3.5385580e-006   5.1695219e-005
  2.3723444e+001   6.5379464e+000   6.5390844e+000   6.5369094e+000   1.3721998e+003   2.5077173e+003   7.0687005e+002   2.3894103e-004   3.8703884e-003   1.6198090e+001   3.3828414e+003   1.9532870e+001   1.2441249e+003   9.5426906e+002   1.3037465e+000   3.5503861e-006   5.1660656e-005
  2.3825578e+001   6.5041341e+000   6.5054648e+000   6.5029111e+000   1.3708900e+003   2.5052927e+003   7.0575322e+002   2.3991806e-004   3.8703885e-003   1.6132126e+001   3.3848183e+003   1.9356037e+001   1.2439483e+003   9.5410025e+002   1.3037920e+000   3.5622237e-006   5.1625984e-005
  2.3927763e+001   6.4710688e+000   6.4720388e+000   6.4701219e+000   1.3695753e+003   2.5031964e+003   7.0463907e+002   2.4089936e-004   3.8703885e-003   1.6066412e+001   3.3867741e+003   1.9139339e+001   1.2437706e+003   9.5393025e+002   1.3038381e+000   3.5741246e-006   5.1591294e-005
  2.4030005e+001   6.4378643e+000   6.4387325e+000   6.4369995e+000   1.3682557e+003   2.5011689e+003   7.0357601e+002   2.4188500e-004   3.8703885e-003   1.6000945e+001   3.3887035e+003   1.8870870e+001   1.2435919e+003   9.5375917e+002   1.3038846e+000   3.5860576e-006   5.1556461e-005
  2.4132289e+001   6.4048175e+000   6.4064273e+000   6.4040333e+000   1.3669325e+003   2.4992088e+003   7.0252966e+002   2.4287484e-004   3.8703886e-003   1.5935733e+001   3.3906083e+003   1.8622313e+001   1.2434128e+003   9.5358760e+002   1.3039314e+000   3.5980228e-006   5.1521567e-005
  2.4234624e+001   6.3719047e+000   6.3727931e+000   6.3706744e+000   1.3656049e+003   2.4967968e+003   7.0145668e+002   2.4386897e-004   3.8703885e-003   1.5870771e+001   3.3924871e+003   1.8360013e+001   1.2432329e+003   9.5341506e+002   1.3039786e+000   3.6100219e-006   5.1486541e-005
  2.4336999e+001   6.3390900e+000   6.3400057e+000   6.3382603e+000   1.3642789e+003   2.4944771e+003   7.0040203e+002   2.4486725e-004   3.8703886e-003   1.5806069e+001   3.3943590e+003   1.8283984e+001   1.2430531e+003   9.5324274e+002   1.3040258e+000   3.6220480e-006   5.1451566e-005
  2.4439412e+001   6.3065172e+000   6.3073629e+000   6.3055708e+000   1.3629479e+003   2.4924849e+003   6.9938278e+002   2.4586969e-004   3.8703886e-003   1.5741626e+001   3.3962065e+003   1.8039934e+001   1.2428723e+003   9.5306917e+002   1.3040735e+000   3.6341269e-006   5.1416467e-005
  2.4541849e+001   6.2740193e+000   6.2748932e+000   6.2729263e+000   1.3616122e+003   2.4901859e+003   6.9835830e+002   2.4687615e-004   3.8703886e-003   1.5677451e+001   3.3980234e+003   1.7737394e+001   1.2426907e+003   9.5289470e+002   1.3041217e+000   3.6462319e-006   5.1381306e-005
  2.4644328e+001   6.2414903e+000   6.2424776e+000   6.2405989e+000   1.3602730e+003   2.4880156e+003   6.9720429e+002   2.4788679e-004   3.8703887e-003   1.5613534e+001   3.3998183e+003   1.7514442e+001   1.2425084e+003   9.5271948e+002   1.3041702e+000   3.6583700e-006   5.1346020e-005
  2.4746821e+001   6.2093723e+000   6.2103205e+000   6.2085820e+000   1.3589319e+003   2.4859388e+003   6.9605553e+002   2.4890134e-004   3.8703887e-003   1.5549891e+001   3.4015924e+003   1.7309771e+001   1.2423260e+003   9.5254408e+002   1.3042189e+000   3.6705373e-006   5.1310679e-005
  2.4849356e+001   6.1773626e+000   6.1783373e+000   6.1764442e+000   1.3575915e+003   2.4837283e+003   6.9491512e+002   2.4992009e-004   3.8703887e-003   1.5486505e+001   3.4033547e+003   1.7186877e+001   1.2421437e+003   9.5236879e+002   1.3042676e+000   3.6827297e-006   5.1275366e-005
  2.4900645e+001   6.1616715e+000   6.1625114e+000   6.1610775e+000   1.3569201e+003   2.4825933e+003   6.9435247e+002   2.5043064e-004   3.8703887e-003   1.5454933e+001   3.4042267e+003   1.7002054e+001   1.2420524e+003   9.5228093e+002   1.3042920e+000   3.6888386e-006   5.1257644e-005
  2.5003281e+001   6.1299643e+000   6.1308398e+000   6.1292008e+000   1.3555731e+003   2.4801793e+003   6.9323433e+002   2.5145608e-004   3.8703888e-003   1.5391908e+001   3.4059551e+003   1.6840071e+001   1.2418693e+003   9.5210463e+002   1.3043412e+000   3.7010872e-006   5.1222020e-005
  2.5105940e+001   6.0983036e+000   6.0992339e+000   6.0976330e+000   1.3542235e+003   2.4781957e+003   6.9213249e+002   2.5248552e-004   3.8703888e-003   1.5329151e+001   3.4076613e+003   1.6620354e+001   1.2416856e+003   9.5192758e+002   1.3043908e+000   3.7133620e-006   5.1186396e-005
  2.5208659e+001   6.0668157e+000   6.0677356e+000   6.0662225e+000   1.3528693e+003   2.4758875e+003   6.9104069e+002   2.5351932e-004   3.8703888e-003   1.5266643e+001   3.4093441e+003   1.6382347e+001   1.2415009e+003   9.5174955e+002   1.3044408e+000   3.7256739e-006   5.1150602e-005
  2.5311440e+001   6.0358661e+000   6.0367110e+000   6.0353300e+000   1.3515129e+003   2.4726407e+003   6.9000436e+002   2.5455751e-004   3.8703888e-003   1.5204379e+001   3.4110047e+003   1.6156839e+001   1.2413164e+003   9.5157159e+002   1.3044908e+000   3.7380127e-006   5.1114765e-005
  2.5414279e+001   6.0046673e+000   6.0059241e+000   6.0041143e+000   1.3501550e+003   2.4707005e+003   6.8898602e+002   2.5560005e-004   3.8703888e-003   1.5142363e+001   3.4126579e+003   1.6075310e+001   1.2411310e+003   9.5139265e+002   1.3045412e+000   3.7504017e-006   5.1078856e-005
  2.5517169e+001   5.9731998e+000   5.9742455e+000   5.9723442e+000   1.3487928e+003   2.4683271e+003   6.8793857e+002   2.5664686e-004   3.8703889e-003   1.5080601e+001   3.4142827e+003   1.5791443e+001   1.2409444e+003   9.5121246e+002   1.3045922e+000   3.7628145e-006   5.1042896e-005
  2.5620122e+001   5.9422860e+000   5.9432768e+000   5.9416256e+000   1.3474271e+003   2.4665410e+003   6.8689686e+002   2.5769807e-004   3.8703890e-003   1.5019084e+001   3.4158843e+003   1.5556652e+001   1.2407574e+003   9.5103182e+002   1.3046434e+000   3.7752588e-006   5.1006774e-005
  2.5723148e+001   5.9115252e+000   5.9123254e+000   5.9108989e+000   1.3460591e+003   2.4644495e+003   6.8588388e+002   2.5875379e-004   3.8703891e-003   1.4957806e+001   3.4174680e+003   1.5372333e+001   1.2405699e+003   9.5085050e+002   1.3046950e+000   3.7877352e-006   5.0970546e-005
  2.5826231e+001   5.8809124e+000   5.8816113e+000   5.8800940e+000   1.3446893e+003   2.4613952e+003   6.8479814e+002   2.5981384e-004   3.8703891e-003   1.4896778e+001   3.4190311e+003   1.5163269e+001   1.2403823e+003   9.5066912e+002   1.3047466e+000   3.8002260e-006   5.0934120e-005
  2.5929385e+001   5.8504155e+000   5.8513144e+000   5.8499769e+000   1.3433191e+003   2.4593644e+003   6.8366306e+002   2.6087838e-004   3.8703892e-003   1.4835991e+001   3.4205867e+003   1.5080227e+001   1.2401943e+003   9.5048718e+002   1.3047985e+000   3.8127778e-006   5.0897804e-005
  2.6032631e+001   5.8201149e+000   5.8207899e+000   5.8195524e+000   1.3419447e+003   2.4576806e+003   6.8253993e+002   2.6194763e-004   3.8703892e-003   1.4775431e+001   3.4221190e+003   1.4841184e+001   1.2400058e+003   9.5030472e+002   1.3048507e+000   3.8253748e-006   5.0861432e-005
  2.6135949e+001   5.7899049e+000   5.7907113e+000   5.7894632e+000   1.3405680e+003   2.4557396e+003   6.8142973e+002   2.6302138e-004   3.8703892e-003   1.4715113e+001   3.4236299e+003   1.4624236e+001   1.2398167e+003   9.5012160e+002   1.3049032e+000   3.8379921e-006   5.0824910e-005
  2.6239345e+001   5.7598877e+000   5.7607163e+000   5.7591616e+000   1.3391889e+003   2.4537485e+003   6.8033231e+002   2.6409969e-004   3.8703892e-003   1.4655031e+001   3.4251263e+003   1.4471752e+001   1.2396273e+003   9.4993803e+002   1.3049560e+000   3.8506645e-006   5.0788435e-005
  2.6342843e+001   5.7303190e+000   5.7311095e+000   5.7297483e+000   1.3378076e+003   2.4514571e+003   6.7924744e+002   2.6518282e-004   3.8703893e-003   1.4595173e+001   3.4266011e+003   1.4250481e+001   1.2394379e+003   9.4975448e+002   1.3050088e+000   3.8633605e-006   5.0751890e-005
  2.6446579e+001   5.7001045e+000   5.7010924e+000   5.6993383e+000   1.3364223e+003   2.4492513e+003   6.7817282e+002   2.6627221e-004   3.8703893e-003   1.4535461e+001   3.4280704e+003   1.4163178e+001   1.2392468e+003   9.4956910e+002   1.3050622e+000   3.8761260e-006   5.0715270e-005
  2.6550368e+001   5.6707638e+000   5.6716222e+000   5.6701966e+000   1.3350331e+003   2.4471932e+003   6.7715066e+002   2.6736593e-004   3.8703893e-003   1.4476001e+001   3.4295141e+003   1.3909913e+001   1.2390552e+003   9.4938321e+002   1.3051160e+000   3.8889293e-006   5.0678602e-005
  2.6602290e+001   5.6559926e+000   5.6569439e+000   5.6553277e+000   1.3343386e+003   2.4464088e+003   6.7666286e+002   2.6791408e-004   3.8703893e-003   1.4446382e+001   3.4302305e+003   1.3797911e+001   1.2389594e+003   9.4929019e+002   1.3051429e+000   3.8953373e-006   5.0660241e-005
  2.6706190e+001   5.6265168e+000   5.6273090e+000   5.6258600e+000   1.3329453e+003   2.4442695e+003   6.7562280e+002   2.6901469e-004   3.8703893e-003   1.4387279e+001   3.4316469e+003   1.3632375e+001   1.2387669e+003   9.4910324e+002   1.3051972e+000   3.9081900e-006   5.0623433e-005
  2.6810199e+001   5.5971774e+000   5.5979401e+000   5.5967166e+000   1.3315499e+003   2.4418460e+003   6.7459359e+002   2.7012021e-004   3.8703894e-003   1.4328396e+001   3.4330459e+003   1.3450299e+001   1.2385741e+003   9.4891596e+002   1.3052516e+000   3.9210725e-006   5.0586498e-005
  2.6914394e+001   5.5679173e+000   5.5686757e+000   5.5674689e+000   1.3301537e+003   2.4390561e+003   6.7359091e+002   2.7123148e-004   3.8703894e-003   1.4269691e+001   3.4344342e+003   1.3324953e+001   1.2383813e+003   9.4872866e+002   1.3053061e+000   3.9339991e-006   5.0549610e-005
  2.7018685e+001   5.5388272e+000   5.5395309e+000   5.5381858e+000   1.3287542e+003   2.4369589e+003   6.7249489e+002   2.7234754e-004   3.8703894e-003   1.4211215e+001   3.4358067e+003   1.3159748e+001   1.2381875e+003   9.4854021e+002   1.3053611e+000   3.9469768e-006   5.0512591e-005
  2.7122960e+001   5.5099022e+000   5.5105798e+000   5.5095143e+000   1.3273536e+003   2.4348474e+003   6.7138082e+002   2.7346720e-004   3.8703894e-003   1.4153030e+001   3.4371602e+003   1.2979847e+001   1.2379932e+003   9.4835126e+002   1.3054163e+000   3.9599702e-006   5.0475391e-005
  2.7227220e+001   5.4811324e+000   5.4817993e+000   5.4807232e+000   1.3259523e+003   2.4327372e+003   6.7027863e+002   2.7459047e-004   3.8703894e-003   1.4095134e+001   3.4384954e+003   1.2806823e+001   1.2377986e+003   9.4816187e+002   1.3054718e+000   3.9729862e-006   5.0438105e-005
  2.7331468e+001   5.4522259e+000   5.4530248e+000   5.4517539e+000   1.3245505e+003   2.4304774e+003   6.6918479e+002   2.7571735e-004   3.8703895e-003   1.4037526e+001   3.4398137e+003   1.2645368e+001   1.2376034e+003   9.4797187e+002   1.3055276e+000   3.9860229e-006   5.0400784e-005
  2.7435695e+001   5.4237456e+000   5.4245880e+000   5.4231978e+000   1.3231517e+003   2.4284456e+003   6.6809811e+002   2.7684777e-004   3.8703895e-003   1.3980209e+001   3.4411192e+003   1.2525674e+001   1.2374087e+003   9.4778227e+002   1.3055833e+000   3.9990744e-006   5.0363643e-005
  2.7539912e+001   5.3955126e+000   5.3962182e+000   5.3948644e+000   1.3217505e+003   2.4262545e+003   6.6702147e+002   2.7798180e-004   3.8703895e-003   1.3923176e+001   3.4424077e+003   1.2363945e+001   1.2372131e+003   9.4759174e+002   1.3056394e+000   4.0121706e-006   5.0326382e-005
  2.7644120e+001   5.3674201e+000   5.3681241e+000   5.3669779e+000   1.3203483e+003   2.4238657e+003   6.6595997e+002   2.7911947e-004   3.8703895e-003   1.3866426e+001   3.4436755e+003   1.2165739e+001   1.2370173e+003   9.4740086e+002   1.3056957e+000   4.0252892e-006   5.0289105e-005
  2.7748326e+001   5.3394761e+000   5.3401603e+000   5.3390710e+000   1.3189463e+003   2.4215738e+003   6.6499974e+002   2.8026085e-004   3.8703895e-003   1.3809954e+001   3.4449307e+003   1.2045561e+001   1.2368212e+003   9.4720976e+002   1.3057522e+000   4.0384430e-006   5.0251889e-005
  2.7800428e+001   5.3258404e+000   5.3264405e+000   5.3253835e+000   1.3182456e+003   2.4204471e+003   6.6452257e+002   2.8083250e-004   3.8703895e-003   1.3781843e+001   3.4455505e+003   1.1896054e+001   1.2367234e+003   9.4711437e+002   1.3057804e+000   4.0450211e-006   5.0233253e-005
  2.7904633e+001   5.2981232e+000   5.2988262e+000   5.2970426e+000   1.3168440e+003   2.4187533e+003   6.6351336e+002   2.8197952e-004   3.8703895e-003   1.3725782e+001   3.4467791e+003   1.1790105e+001   1.2365277e+003   9.4692344e+002   1.3058370e+000   4.0581735e-006   5.0195769e-005
  2.8008846e+001   5.2702999e+000   5.2711846e+000   5.2698231e+000   1.3154434e+003   2.4161262e+003   6.6250437e+002   2.8313033e-004   3.8703895e-003   1.3669992e+001   3.4479984e+003   1.1700085e+001   1.2363315e+003   9.4673203e+002   1.3058938e+000   4.0713792e-006   5.0158467e-005
  2.8113062e+001   5.2429182e+000   5.2436060e+000   5.2425186e+000   1.3140418e+003   2.4137439e+003   6.6143195e+002   2.8428489e-004   3.8703896e-003   1.3614475e+001   3.4491989e+003   1.1519309e+001   1.2361351e+003   9.4654034e+002   1.3059508e+000   4.0846135e-006   5.0121174e-005
  2.8217295e+001   5.2156970e+000   5.2163219e+000   5.2152931e+000   1.3126402e+003   2.4114078e+003   6.6034731e+002   2.8544333e-004   3.8703896e-003   1.3559223e+001   3.4503851e+003   1.1380818e+001   1.2359384e+003   9.4634829e+002   1.3060079e+000   4.0978739e-006   5.0083852e-005
  2.8321554e+001   5.1886179e+000   5.1892203e+000   5.1882564e+000   1.3112375e+003   2.4089766e+003   6.5926953e+002   2.8660576e-004   3.8703897e-003   1.3504229e+001   3.4515564e+003   1.1234237e+001   1.2357411e+003   9.4615556e+002   1.3060654e+000   4.1111692e-006   5.0046493e-005
  2.8425831e+001   5.1616956e+000   5.1623345e+000   5.1613471e+000   1.3098359e+003   2.4080462e+003   6.5819949e+002   2.8777207e-004   3.8703897e-003   1.3449497e+001   3.4527133e+003   1.1094052e+001   1.2355441e+003   9.4596318e+002   1.3061229e+000   4.1244750e-006   5.0009140e-005
  2.8530140e+001   5.1349013e+000   5.1355217e+000   5.1344733e+000   1.3084347e+003   2.4045957e+003   6.5713938e+002   2.8894243e-004   3.8703897e-003   1.3395020e+001   3.4538622e+003   1.1014856e+001   1.2353466e+003   9.4577009e+002   1.3061806e+000   4.1378262e-006   4.9971758e-005
  2.8634492e+001   5.1082726e+000   5.1089067e+000   5.1078853e+000   1.3070319e+003   2.4019765e+003   6.5609104e+002   2.9011696e-004   3.8703898e-003   1.3340791e+001   3.4549946e+003   1.0851283e+001   1.2351483e+003   9.4557629e+002   1.3062387e+000   4.1512107e-006   4.9934336e-005
  2.8738894e+001   5.0817826e+000   5.0824277e+000   5.0813879e+000   1.3056281e+003   2.4001576e+003   6.5505523e+002   2.9129572e-004   3.8703898e-003   1.3286806e+001   3.4561123e+003   1.0706173e+001   1.2349498e+003   9.4538218e+002   1.3062969e+000   4.1646289e-006   4.9896903e-005
  2.8843359e+001   5.0554296e+000   5.0560709e+000   5.0550500e+000   1.3042230e+003   2.3976367e+003   6.5407731e+002   2.9247888e-004   3.8703898e-003   1.3233057e+001   3.4572124e+003   1.0530476e+001   1.2347509e+003   9.4518760e+002   1.3063554e+000   4.1780742e-006   4.9859401e-005
  2.8947905e+001   5.0292110e+000   5.0298553e+000   5.0288358e+000   1.3028189e+003   2.3955911e+003   6.5314523e+002   2.9366663e-004   3.8703898e-003   1.3179536e+001   3.4583013e+003   1.0415870e+001   1.2345525e+003   9.4499347e+002   1.3064138e+000   4.1915399e-006   4.9821920e-005
  2.9000206e+001   5.0161441e+000   5.0169528e+000   5.0147447e+000   1.3021177e+003   2.3942152e+003   6.5265665e+002   2.9426178e-004   3.8703898e-003   1.3152880e+001   3.4588445e+003   1.0386409e+001   1.2344532e+003   9.4489621e+002   1.3064431e+000   4.1982882e-006   4.9803175e-005
  2.9104890e+001   4.9901364e+000   4.9908900e+000   4.9894695e+000   1.3007130e+003   2.3924291e+003   6.5165295e+002   2.9545669e-004   3.8703899e-003   1.3099686e+001   3.4599190e+003   1.0264197e+001   1.2342542e+003   9.4470141e+002   1.3065019e+000   4.2118209e-006   4.9765658e-005
  2.9209690e+001   4.9642437e+000   4.9648551e+000   4.9634496e+000   1.2993071e+003   2.3895512e+003   6.5061932e+002   2.9665661e-004   3.8703900e-003   1.3046700e+001   3.4609817e+003   1.0140378e+001   1.2340548e+003   9.4450623e+002   1.3065608e+000   4.2254022e-006   4.9728152e-005
  2.9314629e+001   4.9384789e+000   4.9390812e+000   4.9379964e+000   1.2979004e+003   2.3880685e+003   6.4955254e+002   2.9786179e-004   3.8703900e-003   1.2993912e+001   3.4620339e+003   1.0026482e+001   1.2338553e+003   9.4431079e+002   1.3066199e+000   4.2390246e-006   4.9690611e-005
  2.9419708e+001   4.9128230e+000   4.9134277e+000   4.9125056e+000   1.2964912e+003   2.3855064e+003   6.4849767e+002   2.9907226e-004   3.8703901e-003   1.2941321e+001   3.4630690e+003   9.8501793e+000   1.2336551e+003   9.4411473e+002   1.3066793e+000   4.2526876e-006   4.9653018e-005
  2.9524940e+001   4.8872744e+000   4.8878841e+000   4.8869270e+000   1.2950837e+003   2.3837419e+003   6.4744954e+002   3.0028819e-004   3.8703901e-003   1.2888919e+001   3.4640981e+003   9.7797258e+000   1.2334556e+003   9.4391922e+002   1.3067385e+000   4.2663611e-006   4.9615251e-005
  2.9630336e+001   4.8618610e+000   4.8626523e+000   4.8614924e+000   1.2936734e+003   2.3813262e+003   6.4640777e+002   3.0150970e-004   3.8703901e-003   1.2836702e+001   3.4651175e+003   9.6716985e+000   1.2332547e+003   9.4372233e+002   1.3067983e+000   4.2801060e-006   4.9577451e-005
  2.9735905e+001   4.8365532e+000   4.8371720e+000   4.8362051e+000   1.2922610e+003   2.3790986e+003   6.4537395e+002   3.0273690e-004   3.8703901e-003   1.2784666e+001   3.4661244e+003   9.5383792e+000   1.2330533e+003   9.4352485e+002   1.3068583e+000   4.2939018e-006   4.9539635e-005
  2.9841650e+001   4.8113528e+000   4.8119622e+000   4.8110030e+000   1.2908465e+003   2.3768582e+003   6.4435048e+002   3.0396986e-004   3.8703902e-003   1.2732809e+001   3.4671191e+003   9.4068755e+000   1.2328512e+003   9.4332669e+002   1.3069187e+000   4.3077484e-006   4.9501782e-005
  2.9947576e+001   4.7865263e+000   4.7870552e+000   4.7858722e+000   1.2894308e+003   2.3748004e+003   6.4338511e+002   3.0520862e-004   3.8703902e-003   1.2681130e+001   3.4681051e+003   9.3081723e+000   1.2326491e+003   9.4312839e+002   1.3069791e+000   4.3216445e-006   4.9463895e-005
  3.0000615e+001   4.7737919e+000   4.7743778e+000   4.7733700e+000   1.2887248e+003   2.3736883e+003   6.4292764e+002   3.0582988e-004   3.8703902e-003   1.2655370e+001   3.4685966e+003   9.2657288e+000   1.2325485e+003   9.4302971e+002   1.3070092e+000   4.3285909e-006   4.9444974e-005
  3.0101566e+001   4.7500383e+000   4.7509526e+000   4.7486997e+000   1.2873795e+003   2.3715783e+003   6.4203619e+002   3.0701570e-004   3.8703903e-003   1.2606490e+001   3.4695315e+003   9.2608150e+000   1.2323557e+003   9.4284059e+002   1.3070669e+000   4.3418737e-006   4.9408939e-005
  3.0207970e+001   4.7252368e+000   4.7258972e+000   4.7247060e+000   1.2859602e+003   2.3694185e+003   6.4100016e+002   3.0826929e-004   3.8703903e-003   1.2555225e+001   3.4704929e+003   9.0361925e+000   1.2321524e+003   9.4264105e+002   1.3071279e+000   4.3558830e-006   4.9370871e-005
  3.0314502e+001   4.7005264e+000   4.7011542e+000   4.7001387e+000   1.2845402e+003   2.3671002e+003   6.3997839e+002   3.0952810e-004   3.8703903e-003   1.2504164e+001   3.4714435e+003   8.9226254e+000   1.2319488e+003   9.4244116e+002   1.3071891e+000   4.3699254e-006   4.9332701e-005
  3.0420802e+001   4.6760109e+000   4.6767205e+000   4.6756045e+000   1.2831244e+003   2.3652388e+003   6.3892949e+002   3.1078787e-004   3.8703903e-003   1.2453479e+001   3.4723830e+003   8.8383095e+000   1.2317455e+003   9.4224150e+002   1.3072503e+000   4.3839713e-006   4.9294677e-005
  3.0526805e+001   4.6519505e+000   4.6524557e+000   4.6515792e+000   1.2817156e+003   2.3630048e+003   6.3789693e+002   3.1204781e-004   3.8703903e-003   1.2403197e+001   3.4733091e+003   8.7361562e+000   1.2315436e+003   9.4204325e+002   1.3073111e+000   4.3979830e-006   4.9256824e-005
  3.0632468e+001   4.6276178e+000   4.6282068e+000   4.6273431e+000   1.2803129e+003   2.3614792e+003   6.3687589e+002   3.1330733e-004   3.8703904e-003   1.2353335e+001   3.4742256e+003   8.6739890e+000   1.2313415e+003   9.4184474e+002   1.3073721e+000   4.4119885e-006   4.9219124e-005
  3.0737836e+001   4.6039810e+000   4.6045045e+000   4.6036199e+000   1.2789148e+003   2.3589448e+003   6.3586392e+002   3.1456699e-004   3.8703904e-003   1.2303867e+001   3.4751276e+003   8.5604665e+000   1.2311401e+003   9.4164687e+002   1.3074329e+000   4.4259767e-006   4.9181514e-005
  3.0842932e+001   4.5803255e+000   4.5808506e+000   4.5798614e+000   1.2775211e+003   2.3563304e+003   6.3486344e+002   3.1582697e-004   3.8703904e-003   1.2254781e+001   3.4760159e+003   8.4523604e+000   1.2309390e+003   9.4144928e+002   1.3074937e+000   4.4399603e-006   4.9144049e-005
  3.0947753e+001   4.5566928e+000   4.5573220e+000   4.5563260e+000   1.2761328e+003   2.3537708e+003   6.3388006e+002   3.1708722e-004   3.8703905e-003   1.2206075e+001   3.4768938e+003   8.3751360e+000   1.2307383e+003   9.4125200e+002   1.3075545e+000   4.4539304e-006   4.9106683e-005
  3.1000066e+001   4.5452601e+000   4.5457876e+000   4.5446884e+000   1.2754409e+003   2.3525022e+003   6.3341668e+002   3.1771711e-004   3.8703905e-003   1.2181876e+001   3.4773288e+003   8.3150787e+000   1.2306383e+003   9.4115371e+002   1.3075849e+000   4.4609132e-006   4.9088083e-005
  3.1104528e+001   4.5218941e+000   4.5224564e+000   4.5215367e+000   1.2740603e+003   2.3503830e+003   6.3254073e+002   3.1897843e-004   3.8703905e-003   1.2133706e+001   3.4781869e+003   8.2146750e+000   1.2304390e+003   9.4095773e+002   1.3076454e+000   4.4748673e-006   4.9051041e-005
  3.1208735e+001   4.4989441e+000   4.4996072e+000   4.4982001e+000   1.2726843e+003   2.3481607e+003   6.3156505e+002   3.2024020e-004   3.8703905e-003   1.2085898e+001   3.4790368e+003   8.1559629e+000   1.2302396e+003   9.4076169e+002   1.3077059e+000   4.4888105e-006   4.9013965e-005
  3.1312744e+001   4.4761803e+000   4.4767134e+000   4.4757579e+000   1.2713119e+003   2.3462875e+003   6.3057797e+002   3.2150306e-004   3.8703904e-003   1.2038425e+001   3.4798736e+003   8.0454509e+000   1.2300403e+003   9.4056562e+002   1.3077666e+000   4.5027483e-006   4.8976966e-005
  3.1416567e+001   4.4535903e+000   4.4540972e+000   4.4531573e+000   1.2699433e+003   2.3439062e+003   6.2959521e+002   3.2276713e-004   3.8703903e-003   1.1991278e+001   3.4806996e+003   7.9556684e+000   1.2298414e+003   9.4036992e+002   1.3078272e+000   4.5166860e-006   4.8940026e-005
  3.1520224e+001   4.4311830e+000   4.4316927e+000   4.4308446e+000   1.2685787e+003   2.3417023e+003   6.2861098e+002   3.2403263e-004   3.8703904e-003   1.1944446e+001   3.4815165e+003   7.8808481e+000   1.2296427e+003   9.4017443e+002   1.3078878e+000   4.5306326e-006   4.8903231e-005
  3.1623801e+001   4.4088980e+000   4.4094247e+000   4.4086124e+000   1.2672180e+003   2.3396468e+003   6.2763874e+002   3.2530061e-004   3.8703904e-003   1.1897888e+001   3.4823226e+003   7.7826792e+000   1.2294449e+003   9.3997984e+002   1.3079482e+000   4.5445814e-006   4.8866677e-005
  3.1726266e+001   4.3869896e+000   4.3875264e+000   4.3866866e+000   1.2658727e+003   2.3377264e+003   6.2668399e+002   3.2655835e-004   3.8703905e-003   1.1852064e+001   3.4831148e+003   7.7311867e+000   1.2292485e+003   9.3978651e+002   1.3080083e+000   4.5584110e-006   4.8830401e-005
  3.1823919e+001   4.3661909e+000   4.3667002e+000   4.3658994e+000   1.2645925e+003   2.3357185e+003   6.2577884e+002   3.2776011e-004   3.8703905e-003   1.1808607e+001   3.4838642e+003   7.6749360e+000   1.2290609e+003   9.3960183e+002   1.3080657e+000   4.5716051e-006   4.8795813e-005
  3.1927148e+001   4.3444801e+000   4.3449344e+000   4.3441050e+000   1.2632400e+003   2.3335171e+003   6.2482744e+002   3.2903385e-004   3.8703905e-003   1.1762895e+001   3.4846407e+003   7.5212343e+000   1.2288630e+003   9.3940693e+002   1.3081264e+000   4.5855710e-006   4.8759290e-005
  3.2030278e+001   4.3228454e+000   4.3233685e+000   4.3222940e+000   1.2618902e+003   2.3314173e+003   6.2390840e+002   3.3030975e-004   3.8703905e-003   1.1717458e+001   3.4854097e+003   7.4568766e+000   1.2286653e+003   9.3921222e+002   1.3081871e+000   4.5995594e-006   4.8722853e-005
  3.2133308e+001   4.3013401e+000   4.3018560e+000   4.3008927e+000   1.2605447e+003   2.3293115e+003   6.2306472e+002   3.3158780e-004   3.8703905e-003   1.1672295e+001   3.4861694e+003   7.3741270e+000   1.2284684e+003   9.3901837e+002   1.3082475e+000   4.6135421e-006   4.8686545e-005
  3.2236270e+001   4.2799832e+000   4.2805259e+000   4.2792220e+000   1.2592007e+003   2.3272931e+003   6.2210473e+002   3.3286838e-004   3.8703905e-003   1.1627390e+001   3.4869211e+003   7.3006239e+000   1.2282712e+003   9.3882404e+002   1.3083082e+000   4.6275439e-006   4.8650255e-005
  3.2339209e+001   4.2587694e+000   4.2592646e+000   4.2583534e+000   1.2578584e+003   2.3252395e+003   6.2115702e+002   3.3415201e-004   3.8703905e-003   1.1582724e+001   3.4876636e+003   7.2131037e+000   1.2280739e+003   9.3862962e+002   1.3083690e+000   4.6415689e-006   4.8614055e-005
  3.2442134e+001   4.2378324e+000   4.2382778e+000   4.2373773e+000   1.2565183e+003   2.3231614e+003   6.2021380e+002   3.3543883e-004   3.8703906e-003   1.1538290e+001   3.4883984e+003   7.1390006e+000   1.2278766e+003   9.3843524e+002   1.3084298e+000   4.6556139e-006   4.8577886e-005
  3.2544999e+001   4.2167421e+000   4.2172358e+000   4.2164599e+000   1.2551811e+003   2.3210181e+003   6.1926611e+002   3.3672823e-004   3.8703906e-003   1.1494108e+001   3.4891258e+003   7.0716937e+000   1.2276796e+003   9.3824101e+002   1.3084906e+000   4.6696747e-006   4.8541774e-005
  3.2647831e+001   4.1959243e+000   4.1964050e+000   4.1955581e+000   1.2538478e+003   2.3188356e+003   6.1832638e+002   3.3802055e-004   3.8703906e-003   1.1450164e+001   3.4898443e+003   6.9869039e+000   1.2274836e+003   9.3804788e+002   1.3085511e+000   4.6837214e-006   4.8505672e-005
  3.2745152e+001   4.1762788e+000   4.1767872e+000   4.1760454e+000   1.2525868e+003   2.3169002e+003   6.1742448e+002   3.3924668e-004   3.8703906e-003   1.1408780e+001   3.4905214e+003   6.9568065e+000   1.2272972e+003   9.3786415e+002   1.3086088e+000   4.6970627e-006   4.8471584e-005
  3.2837605e+001   4.1578369e+000   4.1583022e+000   4.1575734e+000   1.2513906e+003   2.3149743e+003   6.1655941e+002   3.4041420e-004   3.8703907e-003   1.1369651e+001   3.4911613e+003   6.9215038e+000   1.2271201e+003   9.3768954e+002   1.3086636e+000   4.7097606e-006   4.8439275e-005
  3.2940359e+001   4.1374147e+000   4.1378715e+000   4.1370927e+000   1.2500606e+003   2.3127752e+003   6.1561494e+002   3.4171498e-004   3.8703907e-003   1.1326371e+001   3.4918500e+003   6.7028984e+000   1.2269234e+003   9.3749547e+002   1.3087246e+000   4.7238740e-006   4.8403295e-005
  3.3043067e+001   4.1171090e+000   4.1175625e+000   4.1166082e+000   1.2487338e+003   2.3106199e+003   6.1469894e+002   3.4301848e-004   3.8703907e-003   1.1283330e+001   3.4925360e+003   6.6790223e+000   1.2267267e+003   9.3730143e+002   1.3087856e+000   4.7380162e-006   4.8367448e-005
  3.3145748e+001   4.0969219e+000   4.0973943e+000   4.0964732e+000   1.2474106e+003   2.3085290e+003   6.1380656e+002   3.4432492e-004   3.8703907e-003   1.1240519e+001   3.4932144e+003   6.6062971e+000   1.2265307e+003   9.3710817e+002   1.3088465e+000   4.7521607e-006   4.8331724e-005
  3.3248407e+001   4.0768713e+000   4.0773305e+000   4.0760191e+000   1.2460889e+003   2.3063526e+003   6.1292659e+002   3.4563436e-004   3.8703907e-003   1.1197934e+001   3.4938864e+003   6.5466481e+000   1.2263343e+003   9.3691436e+002   1.3089076e+000   4.7663292e-006   4.8295946e-005
  3.3351050e+001   4.0569444e+000   4.0573813e+000   4.0562369e+000   1.2447695e+003   2.3041852e+003   6.1206740e+002   3.4694687e-004   3.8703907e-003   1.1155572e+001   3.4945531e+003   6.4953875e+000   1.2261379e+003   9.3672051e+002   1.3089687e+000   4.7805233e-006   4.8260259e-005
  3.3402358e+001   4.0470343e+000   4.0474556e+000   4.0465602e+000   1.2441107e+003   2.3030522e+003   6.1161374e+002   3.4760383e-004   3.8703907e-003   1.1134488e+001   3.4948819e+003   6.4081405e+000   1.2260397e+003   9.3662367e+002   1.3089993e+000   4.7876194e-006   4.8242413e-005
  3.3505022e+001   4.0272892e+000   4.0278144e+000   4.0269927e+000   1.2427937e+003   2.3008676e+003   6.1071158e+002   3.4892154e-004   3.8703907e-003   1.1092438e+001   3.4955374e+003   6.3841978e+000   1.2258432e+003   9.3642974e+002   1.3090606e+000   4.8018419e-006   4.8206688e-005
  3.3607731e+001   4.0076413e+000   4.0080614e+000   4.0073911e+000   1.2414786e+003   2.2985652e+003   6.0982433e+002   3.5024309e-004   3.8703907e-003   1.1050584e+001   3.4961829e+003   6.2856117e+000   1.2256472e+003   9.3623625e+002   1.3091217e+000   4.8160719e-006   4.8171009e-005
  3.3739085e+001   3.9826503e+000   3.9830734e+000   3.9823482e+000   1.2398011e+003   2.2957382e+003   6.0858518e+002   3.5193817e-004   3.8703907e-003   1.0997360e+001   3.4970149e+003   6.3334261e+000   1.2253961e+003   9.3598836e+002   1.3092001e+000   4.8343425e-006   4.8125551e-005
  3.3826831e+001   3.9661016e+000   3.9665251e+000   3.9658289e+000   1.2386814e+003   2.2938639e+003   6.0777020e+002   3.5307322e-004   3.8703907e-003   1.0962006e+001   3.4975588e+003   6.1992445e+000   1.2252284e+003   9.3582275e+002   1.3092526e+000   4.8465633e-006   4.8095229e-005
  3.3914691e+001   3.9496136e+000   3.9501009e+000   3.9493394e+000   1.2375618e+003   2.2919785e+003   6.0696741e+002   3.5421207e-004   3.8703907e-003   1.0926761e+001   3.4980992e+003   6.1499516e+000   1.2250605e+003   9.3565698e+002   1.3093051e+000   4.8588121e-006   4.8064877e-005
  3.4002655e+001   3.9331966e+000   3.9337469e+000   3.9328262e+000   1.2364421e+003   2.2901318e+003   6.0617898e+002   3.5535460e-004   3.8703907e-003   1.0891630e+001   3.4986337e+003   6.0766344e+000   1.2248924e+003   9.3549101e+002   1.3093578e+000   4.8710876e-006   4.8034531e-005
  3.4134792e+001   3.9086771e+000   3.9091017e+000   3.9082393e+000   1.2347628e+003   2.2877077e+003   6.0502365e+002   3.5707585e-004   3.8703908e-003   1.0839128e+001   3.4994219e+003   5.9654818e+000   1.2246405e+003   9.3524212e+002   1.3094368e+000   4.8895359e-006   4.7989027e-005
  3.4223005e+001   3.8924197e+000   3.8928404e+000   3.8914862e+000   1.2336433e+003   2.2855841e+003   6.0426449e+002   3.5822763e-004   3.8703908e-003   1.0804278e+001   3.4999421e+003   5.8966694e+000   1.2244721e+003   9.3507577e+002   1.3094897e+000   4.9018845e-006   4.7958757e-005
  3.4311312e+001   3.8762318e+000   3.8767217e+000   3.8756628e+000   1.2325239e+003   2.2837623e+003   6.0351665e+002   3.5938295e-004   3.8703908e-003   1.0769545e+001   3.5004568e+003   5.8286963e+000   1.2243036e+003   9.3490928e+002   1.3095427e+000   4.9142517e-006   4.7928416e-005
  3.4443944e+001   3.8520772e+000   3.8526043e+000   3.8516508e+000   1.2308462e+003   2.2809508e+003   6.0244708e+002   3.6112304e-004   3.8703908e-003   1.0717651e+001   3.5012252e+003   5.7935596e+000   1.2240506e+003   9.3465932e+002   1.3096222e+000   4.9328508e-006   4.7882841e-005
  3.4531771e+001   3.8361726e+000   3.8366238e+000   3.8358375e+000   1.2297384e+003   2.2791819e+003   6.0175733e+002   3.6227804e-004   3.8703908e-003   1.0683482e+001   3.5017272e+003   5.7151561e+000   1.2238839e+003   9.3449452e+002   1.3096747e+000   4.9451885e-006   4.7852912e-005
  3.4619018e+001   3.8204722e+000   3.8210000e+000   3.8200527e+000   1.2286392e+003   2.2775080e+003   6.0101691e+002   3.6342769e-004   3.8703908e-003   1.0649686e+001   3.5022239e+003   5.6936012e+000   1.2237178e+003   9.3433043e+002   1.3097270e+000   4.9574637e-006   4.7823116e-005
  3.4706377e+001   3.8048346e+000   3.8053834e+000   3.8045589e+000   1.2275405e+003   2.2757593e+003   6.0022143e+002   3.6458105e-004   3.8703909e-003   1.0615996e+001   3.5027179e+003   5.6547806e+000   1.2235517e+003   9.3416621e+002   1.3097794e+000   4.9697562e-006   4.7793210e-005
  3.4837601e+001   3.7814845e+000   3.7819206e+000   3.7812094e+000   1.2258908e+003   2.2730687e+003   5.9902159e+002   3.6631836e-004   3.8703909e-003   1.0565648e+001   3.5034451e+003   5.5411341e+000   1.2233018e+003   9.3391917e+002   1.3098583e+000   4.9882374e-006   4.7748210e-005
  3.4925204e+001   3.7660042e+000   3.7664671e+000   3.7657040e+000   1.2247932e+003   2.2713360e+003   5.9823635e+002   3.6748079e-004   3.8703909e-003   1.0532226e+001   3.5039268e+003   5.4996046e+000   1.2231358e+003   9.3375504e+002   1.3099108e+000   5.0005677e-006   4.7718178e-005
  3.5012896e+001   3.7505854e+000   3.7509972e+000   3.7501925e+000   1.2236954e+003   2.2696114e+003   5.9746575e+002   3.6864666e-004   3.8703909e-003   1.0498917e+001   3.5044040e+003   5.4416822e+000   1.2229692e+003   9.3359031e+002   1.3099635e+000   5.0129454e-006   4.7688231e-005
  3.5100670e+001   3.7351911e+000   3.7358508e+000   3.7338556e+000   1.2225987e+003   2.2677678e+003   5.9670813e+002   3.6981588e-004   3.8703909e-003   1.0465724e+001   3.5048801e+003   5.4237883e+000   1.2228025e+003   9.3342545e+002   1.3100162e+000   5.0253432e-006   4.7658264e-005
  3.5232479e+001   3.7123248e+000   3.7129402e+000   3.7116555e+000   1.2209533e+003   2.2650966e+003   5.9558609e+002   3.7157657e-004   3.8703909e-003   1.0416133e+001   3.5055847e+003   5.3458945e+000   1.2225520e+003   9.3317772e+002   1.3100956e+000   5.0439886e-006   4.7613276e-005
  3.5320458e+001   3.6971354e+000   3.6976186e+000   3.6965679e+000   1.2198572e+003   2.2634336e+003   5.9486572e+002   3.7275436e-004   3.8703909e-003   1.0383221e+001   3.5060491e+003   5.2782687e+000   1.2223849e+003   9.3301246e+002   1.3101486e+000   5.0564564e-006   4.7583343e-005
  3.5407909e+001   3.6821088e+000   3.6828062e+000   3.6813529e+000   1.2187712e+003   2.2616102e+003   5.9416895e+002   3.7392732e-004   3.8703909e-003   1.0350650e+001   3.5065075e+003   5.2419897e+000   1.2222198e+003   9.3284909e+002   1.3102010e+000   5.0688372e-006   4.7553627e-005
  3.5513946e+001   3.6639271e+000   3.6647537e+000   3.6635650e+000   1.2174567e+003   2.2596624e+003   5.9333933e+002   3.7535284e-004   3.8703909e-003   1.0311340e+001   3.5070689e+003   5.2942366e+000   1.2220185e+003   9.3265001e+002   1.3102648e+000   5.0839173e-006   4.7517756e-005
  3.5635720e+001   3.6432719e+000   3.6436101e+000   3.6430022e+000   1.2159485e+003   2.2570285e+003   5.9238894e+002   3.7699412e-004   3.8703910e-003   1.0266449e+001   3.5076933e+003   5.1274138e+000   1.2217879e+003   9.3242186e+002   1.3103382e+000   5.1012462e-006   4.7476611e-005
  3.5714111e+001   3.6300642e+000   3.6305152e+000   3.6297312e+000   1.2149798e+003   2.2556824e+003   5.9167088e+002   3.7805273e-004   3.8703910e-003   1.0237702e+001   3.5080934e+003   5.1034693e+000   1.2216396e+003   9.3227504e+002   1.3103854e+000   5.1124210e-006   4.7450154e-005
  3.5811664e+001   3.6137129e+000   3.6141285e+000   3.6133644e+000   1.2137784e+003   2.2538779e+003   5.9079184e+002   3.7937281e-004   3.8703910e-003   1.0202078e+001   3.5085939e+003   5.1313194e+000   1.2214555e+003   9.3209295e+002   1.3104439e+000   5.1263124e-006   4.7417115e-005
  3.5933605e+001   3.5933822e+000   3.5937859e+000   3.5929065e+000   1.2122750e+003   2.2517069e+003   5.8972402e+002   3.8102706e-004   3.8703910e-003   1.0157785e+001   3.5091958e+003   4.9355163e+000   1.2212248e+003   9.3186458e+002   1.3105175e+000   5.1437264e-006   4.7376083e-005
  3.6011996e+001   3.5804038e+000   3.5808483e+000   3.5800184e+000   1.2113107e+003   2.2501492e+003   5.8905319e+002   3.8209252e-004   3.8703910e-003   1.0129460e+001   3.5095803e+003   4.9047633e+000   1.2210765e+003   9.3171782e+002   1.3105648e+000   5.1549418e-006   4.7349826e-005
  3.6134451e+001   3.5602346e+000   3.5606738e+000   3.5597242e+000   1.2098078e+003   2.2477383e+003   5.8801527e+002   3.8376092e-004   3.8703910e-003   1.0085423e+001   3.5101764e+003   4.8684669e+000   1.2208456e+003   9.3148915e+002   1.3106385e+000   5.1724715e-006   4.7308879e-005
  3.6213171e+001   3.5473515e+000   3.5477869e+000   3.5466942e+000   1.2088435e+003   2.2462309e+003   5.8736320e+002   3.8483549e-004   3.8703910e-003   1.0057261e+001   3.5105560e+003   4.8221259e+000   1.2206969e+003   9.3134200e+002   1.3106860e+000   5.1837530e-006   4.7282539e-005
  3.6326878e+001   3.5288417e+000   3.5293662e+000   3.5284008e+000   1.2074524e+003   2.2438580e+003   5.8645237e+002   3.8639121e-004   3.8703910e-003   1.0016768e+001   3.5110995e+003   4.7796972e+000   1.2204822e+003   9.3112940e+002   1.3107547e+000   5.2000741e-006   4.7244527e-005
  3.6405599e+001   3.5161042e+000   3.5166166e+000   3.5157422e+000   1.2064909e+003   2.2423399e+003   5.8583676e+002   3.8747015e-004   3.8703910e-003   9.9888753e+000   3.5114697e+003   4.7024523e+000   1.2203337e+003   9.3098233e+002   1.3108022e+000   5.2113844e-006   4.7218260e-005
  3.6512309e+001   3.4989309e+000   3.4995029e+000   3.4986079e+000   1.2051917e+003   2.2401525e+003   5.8501504e+002   3.8893594e-004   3.8703910e-003   9.9512299e+000   3.5119750e+003   4.7352029e+000   1.2201331e+003   9.3078371e+002   1.3108664e+000   5.2267363e-006   4.7182768e-005
  3.6625489e+001   3.4808354e+000   3.4812017e+000   3.4805638e+000   1.2038147e+003   2.2377613e+003   5.8415775e+002   3.9049426e-004   3.8703910e-003   9.9115184e+000   3.5124984e+003   4.6241042e+000   1.2199200e+003   9.3057264e+002   1.3109347e+000   5.2430184e-006   4.7144969e-005
  3.6703683e+001   3.4684062e+000   3.4688615e+000   3.4681095e+000   1.2028654e+003   2.2360828e+003   5.8357406e+002   3.9157271e-004   3.8703910e-003   9.8842205e+000   3.5128571e+003   4.5882474e+000   1.2197729e+003   9.3042693e+002   1.3109819e+000   5.2542798e-006   4.7118918e-005
  3.6809679e+001   3.4516429e+000   3.4522911e+000   3.4513333e+000   1.2015800e+003   2.2339414e+003   5.8268784e+002   3.9303781e-004   3.8703910e-003   9.8473759e+000   3.5133395e+003   4.5508502e+000   1.2195733e+003   9.3022922e+002   1.3110460e+000   5.2695656e-006   4.7083621e-005
  3.6906986e+001   3.4363559e+000   3.4368242e+000   3.4359172e+000   1.2004041e+003   2.2318586e+003   5.8185313e+002   3.9438555e-004   3.8703910e-003   9.8137242e+000   3.5137825e+003   4.5531294e+000   1.2193908e+003   9.3004850e+002   1.3111046e+000   5.2835972e-006   4.7051259e-005
  3.7028621e+001   3.4173562e+000   3.4177025e+000   3.4163868e+000   1.1989343e+003   2.2293506e+003   5.8083005e+002   3.9607429e-004   3.8703911e-003   9.7718815e+000   3.5143178e+003   4.4006431e+000   1.2191624e+003   9.2982215e+002   1.3111781e+000   5.3011589e-006   4.7010843e-005
  3.7106814e+001   3.4052179e+000   3.4055731e+000   3.4046671e+000   1.1979917e+003   2.2278508e+003   5.8018167e+002   3.9716182e-004   3.8703910e-003   9.7451236e+000   3.5146605e+003   4.3828336e+000   1.2190156e+003   9.2967670e+002   1.3112253e+000   5.3124660e-006   4.6984948e-005
  3.7219761e+001   3.3877816e+000   3.3882789e+000   3.3872566e+000   1.1966326e+003   2.2254034e+003   5.7927589e+002   3.9873619e-004   3.8703909e-003   9.7066455e+000   3.5151533e+003   4.3632277e+000   1.2188036e+003   9.2946662e+002   1.3112936e+000   5.3288211e-006   4.6947585e-005
  3.7341395e+001   3.3691450e+000   3.3695252e+000   3.3688657e+000   1.1951731e+003   2.2230100e+003   5.7833339e+002   4.0043570e-004   3.8703909e-003   9.6654490e+000   3.5156757e+003   4.2946339e+000   1.2185761e+003   9.2924112e+002   1.3113669e+000   5.3464378e-006   4.6907428e-005
  3.7420139e+001   3.3571395e+000   3.3576378e+000   3.3569204e+000   1.1942299e+003   2.2212339e+003   5.7773440e+002   4.0153797e-004   3.8703909e-003   9.6389162e+000   3.5160121e+003   4.2715402e+000   1.2184286e+003   9.2909497e+002   1.3114145e+000   5.3578751e-006   4.6881529e-005
  3.7542628e+001   3.3385808e+000   3.3388994e+000   3.3383853e+000   1.1927643e+003   2.2186688e+003   5.7681622e+002   4.0325641e-004   3.8703909e-003   9.5978410e+000   3.5165262e+003   4.1970806e+000   1.2181993e+003   9.2886771e+002   1.3114885e+000   5.3756804e-006   4.6841266e-005
  3.7621372e+001   3.3267240e+000   3.3270370e+000   3.3263792e+000   1.1918245e+003   2.2169930e+003   5.7623378e+002   4.0436317e-004   3.8703909e-003   9.5715713e+000   3.5168555e+003   4.1829134e+000   1.2180521e+003   9.2872175e+002   1.3115361e+000   5.3871422e-006   4.6815451e-005
  3.7700115e+001   3.3149292e+000   3.3153277e+000   3.3146334e+000   1.1908874e+003   2.2153570e+003   5.7563606e+002   4.0547155e-004   3.8703909e-003   9.5454068e+000   3.5171834e+003   4.1633727e+000   1.2179055e+003   9.2857644e+002   1.3115835e+000   5.3985988e-006   4.6789691e-005
  3.7841853e+001   3.2938171e+000   3.2941521e+000   3.2934431e+000   1.1892025e+003   2.2123143e+003   5.7444160e+002   4.0747180e-004   3.8703909e-003   9.4985492e+000   3.5177713e+003   4.1478787e+000   1.2176408e+003   9.2831404e+002   1.3116691e+000   5.4192744e-006   4.6743336e-005
  3.7904848e+001   3.2844963e+000   3.2852909e+000   3.2832025e+000   1.1884556e+003   2.2110666e+003   5.7391963e+002   4.0836218e-004   3.8703909e-003   9.4778389e+000   3.5180322e+003   4.1409371e+000   1.2175233e+003   9.2819751e+002   1.3117071e+000   5.4284733e-006   4.6722774e-005
  3.8002840e+001   3.2700627e+000   3.2706412e+000   3.2694716e+000   1.1872962e+003   2.2090321e+003   5.7311573e+002   4.0974982e-004   3.8703909e-003   9.4457416e+000   3.5184346e+003   4.1073480e+000   1.2173410e+003   9.2801678e+002   1.3117661e+000   5.4427736e-006   4.6690772e-005
  3.8124747e+001   3.2522171e+000   3.2526533e+000   3.2517007e+000   1.1858533e+003   2.2064064e+003   5.7215737e+002   4.1148013e-004   3.8703909e-003   9.4060215e+000   3.5189145e+003   3.9366009e+000   1.2171137e+003   9.2779139e+002   1.3118399e+000   5.4605936e-006   4.6651052e-005
  3.8203120e+001   3.2408148e+000   3.2413107e+000   3.2404456e+000   1.1849284e+003   2.2047237e+003   5.7155950e+002   4.1259434e-004   3.8703909e-003   9.3806206e+000   3.5192233e+003   3.9391485e+000   1.2169679e+003   9.2764672e+002   1.3118872e+000   5.4720622e-006   4.6625570e-005
  3.8309357e+001   3.2254444e+000   3.2257866e+000   3.2251496e+000   1.1836769e+003   2.2025412e+003   5.7076307e+002   4.1410780e-004   3.8703910e-003   9.3463367e+000   3.5196405e+003   3.9270809e+000   1.2167702e+003   9.2745071e+002   1.3119514e+000   5.4876355e-006   4.6591114e-005
  3.8431384e+001   3.2079022e+000   3.2081876e+000   3.2076407e+000   1.1822428e+003   2.1999113e+003   5.6986248e+002   4.1585015e-004   3.8703910e-003   9.3071770e+000   3.5201085e+003   3.8352077e+000   1.2165441e+003   9.2722638e+002   1.3120249e+000   5.5055132e-006   4.6551546e-005
  3.8509957e+001   3.1966772e+000   3.1969550e+000   3.1964661e+000   1.1813217e+003   2.1985763e+003   5.6928943e+002   4.1697393e-004   3.8703910e-003   9.2820934e+000   3.5204104e+003   3.8422573e+000   1.2163984e+003   9.2708187e+002   1.3120722e+000   5.5170450e-006   4.6526130e-005
  3.8623443e+001   3.1805502e+000   3.1810748e+000   3.1802434e+000   1.1799930e+003   2.1966367e+003   5.6847659e+002   4.1860045e-004   3.8703910e-003   9.2460269e+000   3.5208417e+003   3.8008360e+000   1.2161879e+003   9.2687306e+002   1.3121407e+000   5.5337224e-006   4.6489463e-005
  3.8702011e+001   3.1694542e+000   3.1698922e+000   3.1691398e+000   1.1790751e+003   2.1951479e+003   5.6788266e+002   4.1972827e-004   3.8703910e-003   9.2211826e+000   3.5211367e+003   3.7540446e+000   1.2160424e+003   9.2672869e+002   1.3121881e+000   5.5452780e-006   4.6464158e-005
  3.8833131e+001   3.1510457e+000   3.1513697e+000   3.1501744e+000   1.1775462e+003   2.1928746e+003   5.6681449e+002   4.2161486e-004   3.8703910e-003   9.1799207e+000   3.5216185e+003   3.6749506e+000   1.2158003e+003   9.2648854e+002   1.3122670e+000   5.5645418e-006   4.6421872e-005
  3.8911879e+001   3.1400531e+000   3.1404402e+000   3.1393324e+000   1.1766310e+003   2.1914778e+003   5.6618448e+002   4.2274986e-004   3.8703910e-003   9.1552744e+000   3.5219120e+003   3.7270215e+000   1.2156549e+003   9.2634426e+002   1.3123144e+000   5.5761441e-006   4.6396591e-005
  3.9043235e+001   3.1218376e+000   3.1222107e+000   3.1213609e+000   1.1751051e+003   2.1891074e+003   5.6517469e+002   4.2464731e-004   3.8703910e-003   9.1143662e+000   3.5223854e+003   3.6036272e+000   1.2154124e+003   9.2610358e+002   1.3123936e+000   5.5955122e-006   4.6354496e-005
  3.9130925e+001   3.1097533e+000   3.1101195e+000   3.1094429e+000   1.1740900e+003   2.1873753e+003   5.6452077e+002   4.2591644e-004   3.8703910e-003   9.0872074e+000   3.5227031e+003   3.6238240e+000   1.2152508e+003   9.2594327e+002   1.3124463e+000   5.6084605e-006   4.6326476e-005
  3.9218651e+001   3.0977281e+000   3.0981162e+000   3.0975615e+000   1.1730763e+003   2.1856895e+003   5.6387713e+002   4.2718813e-004   3.8703910e-003   9.0601558e+000   3.5230139e+003   3.5427514e+000   1.2150898e+003   9.2578345e+002   1.3124990e+000   5.6214097e-006   4.6298521e-005
  3.9306429e+001   3.0857582e+000   3.0861710e+000   3.0855713e+000   1.1720639e+003   2.1840762e+003   5.6324116e+002   4.2846264e-004   3.8703910e-003   9.0332054e+000   3.5233249e+003   3.5428482e+000   1.2149285e+003   9.2562336e+002   1.3125517e+000   5.6343777e-006   4.6270485e-005
  3.9429378e+001   3.0691011e+000   3.0693833e+000   3.0687833e+000   1.1706482e+003   2.1815872e+003   5.6236239e+002   4.3025167e-004   3.8703911e-003   8.9956445e+000   3.5237570e+003   3.5142911e+000   1.2147025e+003   9.2539908e+002   1.3126256e+000   5.6525683e-006   4.6231279e-005
  3.9517285e+001   3.0572552e+000   3.0576278e+000   3.0569274e+000   1.1696380e+003   2.1799215e+003   5.6175062e+002   4.3153307e-004   3.8703911e-003   8.9689327e+000   3.5240607e+003   3.4548491e+000   1.2145412e+003   9.2523891e+002   1.3126785e+000   5.6655879e-006   4.6203345e-005
  3.9605270e+001   3.0454695e+000   3.0458103e+000   3.0451726e+000   1.1686288e+003   2.1782542e+003   5.6114913e+002   4.3281766e-004   3.8703911e-003   8.9423133e+000   3.5243631e+003   3.4373900e+000   1.2143798e+003   9.2507872e+002   1.3127313e+000   5.6786310e-006   4.6175431e-005
  3.9701397e+001   3.0326486e+000   3.0329295e+000   3.0319322e+000   1.1675291e+003   2.1763571e+003   5.6038408e+002   4.3422357e-004   3.8703911e-003   8.9133603e+000   3.5246862e+003   3.3607046e+000   1.2142045e+003   9.2490463e+002   1.3127888e+000   5.6928657e-006   4.6145018e-005
  3.9836880e+001   3.0147139e+000   3.0151094e+000   3.0141338e+000   1.1659822e+003   2.1737101e+003   5.5932947e+002   4.3620964e-004   3.8703911e-003   8.8727776e+000   3.5251437e+003   3.3768316e+000   1.2139566e+003   9.2465857e+002   1.3128701e+000   5.7129766e-006   4.6102144e-005
  3.9930675e+001   3.0023795e+000   3.0027766e+000   3.0019624e+000   1.1649138e+003   2.1720605e+003   5.5862835e+002   4.3758725e-004   3.8703911e-003   8.8448445e+000   3.5254546e+003   3.3152269e+000   1.2137854e+003   9.2448853e+002   1.3129264e+000   5.7269170e-006   4.6072563e-005
  4.0024471e+001   2.9901137e+000   2.9904852e+000   2.9899057e+000   1.1638512e+003   2.1702140e+003   5.5985698e+002   4.3896718e-004   3.8703911e-003   8.8170399e+000   3.5257615e+003   3.2710301e+000   1.2136155e+003   9.2431982e+002   1.3129822e+000   5.7407292e-006   4.6042742e-005
  4.0128795e+001   2.9766165e+000   2.9769013e+000   2.9758814e+000   1.1626702e+003   2.1679726e+003   5.5916023e+002   4.4050481e-004   3.8703912e-003   8.7862630e+000   3.5260996e+003   3.2417684e+000   1.2134267e+003   9.2413237e+002   1.3130443e+000   5.7562019e-006   4.6009877e-005
  4.0216308e+001   2.9652726e+000   2.9662104e+000   2.9646311e+000   1.1616823e+003   2.1661416e+003   5.5858417e+002   4.4179677e-004   3.8703912e-003   8.7605691e+000   3.5263899e+003   3.3166233e+000   1.2132679e+003   9.2397470e+002   1.3130964e+000   5.7692309e-006   4.5982463e-005
  4.0303822e+001   2.9540072e+000   2.9547018e+000   2.9537170e+000   1.1606956e+003   2.1642731e+003   5.5800779e+002   4.4309073e-004   3.8703912e-003   8.7349857e+000   3.5266768e+003   3.2778161e+000   1.2131091e+003   9.2381700e+002   1.3131487e+000   5.7822636e-006   4.5955040e-005
  4.0435084e+001   2.9372378e+000   2.9377618e+000   2.9369449e+000   1.1592175e+003   2.1616208e+003   5.5712030e+002   4.4503573e-004   3.8703912e-003   8.6968099e+000   3.5270981e+003   3.2098861e+000   1.2128710e+003   9.2358056e+002   1.3132271e+000   5.8018316e-006   4.5913912e-005
  4.0522589e+001   2.9261412e+000   2.9265915e+000   2.9259238e+000   1.1582346e+003   2.1598733e+003   5.5652423e+002   4.4633464e-004   3.8703912e-003   8.6715008e+000   3.5273764e+003   3.1808343e+000   1.2127125e+003   9.2342316e+002   1.3132793e+000   5.8148859e-006   4.5886536e-005
  4.0610244e+001   2.9150580e+000   2.9154575e+000   2.9145780e+000   1.1572528e+003   2.1582840e+003   5.5593186e+002   4.4763775e-004   3.8703912e-003   8.6462574e+000   3.5276516e+003   3.1391132e+000   1.2125545e+003   9.2326624e+002   1.3133314e+000   5.8279468e-006   4.5859154e-005
  4.0741832e+001   2.8985405e+000   2.8988492e+000   2.8982284e+000   1.1557805e+003   2.1557509e+003   5.5505347e+002   4.4959808e-004   3.8703912e-003   8.6085582e+000   3.5280600e+003   3.1037242e+000   1.2123166e+003   9.2302995e+002   1.3134099e+000   5.8476037e-006   4.5818134e-005
  4.0829635e+001   2.8875846e+000   2.8878919e+000   2.8873079e+000   1.1548002e+003   2.1540152e+003   5.5447748e+002   4.5090846e-004   3.8703912e-003   8.5835410e+000   3.5283290e+003   3.0633424e+000   1.2121581e+003   9.2287243e+002   1.3134622e+000   5.8607336e-006   4.5790832e-005
  4.0917485e+001   2.8766868e+000   2.8769822e+000   2.8764969e+000   1.1538216e+003   2.1524602e+003   5.5390646e+002   4.5222149e-004   3.8703912e-003   8.5586184e+000   3.5285983e+003   3.0657213e+000   1.2119996e+003   9.2271499e+002   1.3135146e+000   5.8738806e-006   4.5763564e-005
  4.1005376e+001   2.8658393e+000   2.8661812e+000   2.8656443e+000   1.1528453e+003   2.1506368e+003   5.5333762e+002   4.5353711e-004   3.8703912e-003   8.5337917e+000   3.5288635e+003   3.0171121e+000   1.2118417e+003   9.2255818e+002   1.3135667e+000   5.8870073e-006   4.5736257e-005
  4.1137302e+001   2.8496578e+000   2.8499522e+000   2.8494240e+000   1.1513821e+003   2.1479676e+003   5.5240473e+002   4.5551602e-004   3.8703912e-003   8.4967181e+000   3.5292578e+003   2.9890486e+000   1.2116046e+003   9.2232254e+002   1.3136452e+000   5.9067725e-006   4.5695449e-005
  4.1225292e+001   2.8389380e+000   2.8392628e+000   2.8386424e+000   1.1504081e+003   2.1461559e+003   5.5178964e+002   4.5683815e-004   3.8703912e-003   8.4721279e+000   3.5295161e+003   2.9352217e+000   1.2114465e+003   9.2216546e+002   1.3136975e+000   5.9199691e-006   4.5668291e-005
  4.1313326e+001   2.8282741e+000   2.8285863e+000   2.8279584e+000   1.1494356e+003   2.1442678e+003   5.5117760e+002   4.5816290e-004   3.8703912e-003   8.4476313e+000   3.5297736e+003   2.9250618e+000   1.2112885e+003   9.2200848e+002   1.3137498e+000   5.9331818e-006   4.5641165e-005
  4.1401407e+001   2.8176362e+000   2.8180668e+000   2.8157018e+000   1.1484641e+003   2.1425166e+003   5.5055291e+002   4.5949030e-004   3.8703912e-003   8.4232273e+000   3.5300282e+003   2.8912883e+000   1.2111305e+003   9.2185151e+002   1.3138022e+000   5.9464055e-006   4.5614023e-005
  4.1533300e+001   2.8018426e+000   2.8023633e+000   2.8007544e+000   1.1470140e+003   2.1398228e+003   5.4961016e+002   4.6148211e-004   3.8703913e-003   8.3868716e+000   3.5304038e+003   2.8477720e+000   1.2108952e+003   9.2161764e+002   1.3138802e+000   5.9661918e-006   4.5573493e-005
  4.1621146e+001   2.7913811e+000   2.7917808e+000   2.7906991e+000   1.1460505e+003   2.1380928e+003   5.4903652e+002   4.6281095e-004   3.8703913e-003   8.3627910e+000   3.5306539e+003   2.8467166e+000   1.2107382e+003   9.2146158e+002   1.3139323e+000   5.9794077e-006   4.5546606e-005
  4.1708962e+001   2.7809673e+000   2.7814046e+000   2.7799628e+000   1.1450885e+003   2.1363247e+003   5.4847288e+002   4.6414125e-004   3.8703913e-003   8.3388220e+000   3.5308995e+003   2.7967140e+000   1.2105813e+003   9.2130563e+002   1.3139844e+000   5.9926243e-006   4.5519743e-005
  4.1840646e+001   2.7654657e+000   2.7660007e+000   2.7647688e+000   1.1436489e+003   2.1335499e+003   5.4761610e+002   4.6614011e-004   3.8703913e-003   8.3030643e+000   3.5312636e+003   2.7648131e+000   1.2103463e+003   9.2107203e+002   1.3140625e+000   6.0124612e-006   4.5479519e-005
  4.1928461e+001   2.7551935e+000   2.7557626e+000   2.7549364e+000   1.1426924e+003   2.1317704e+003   5.4703702e+002   4.6747530e-004   3.8703913e-003   8.2793492e+000   3.5315021e+003   2.7156223e+000   1.2101906e+003   9.2091730e+002   1.3141143e+000   6.0256674e-006   4.5452744e-005
  4.2016314e+001   2.7449579e+000   2.7454717e+000   2.7446025e+000   1.1417366e+003   2.1297806e+003   5.4645223e+002   4.6881299e-004   3.8703913e-003   8.2557253e+000   3.5317399e+003   2.7066547e+000   1.2100344e+003   9.2076202e+002   1.3141663e+000   6.0389102e-006   4.5426000e-005
  4.2104193e+001   2.7347766e+000   2.7352223e+000   2.7345105e+000   1.1407821e+003   2.1279436e+003   5.4586575e+002   4.7015297e-004   3.8703913e-003   8.2321958e+000   3.5319751e+003   2.6766809e+000   1.2098782e+003   9.2060676e+002   1.3142183e+000   6.0521628e-006   4.5399280e-005
  4.2236060e+001   2.7195941e+000   2.7198992e+000   2.7193967e+000   1.1393523e+003   2.1250893e+003   5.4498765e+002   4.7216772e-004   3.8703913e-003   8.1970688e+000   3.5323228e+003   2.6368394e+000   1.2096440e+003   9.2037387e+002   1.3142963e+000   6.0720687e-006   4.5359224e-005
  4.2324064e+001   2.7095368e+000   2.7098462e+000   2.7092619e+000   1.1384018e+003   2.1232991e+003   5.4440997e+002   4.7351449e-004   3.8703913e-003   8.1737548e+000   3.5325533e+003   2.6194966e+000   1.2094885e+003   9.2021930e+002   1.3143481e+000   6.0853395e-006   4.5332574e-005
  4.2414027e+001   2.6993126e+000   2.6996783e+000   2.6989990e+000   1.1374320e+003   2.1214750e+003   5.4382820e+002   4.7489321e-004   3.8703914e-003   8.1500247e+000   3.5327886e+003   2.6154466e+000   1.2093294e+003   9.2006108e+002   1.3144012e+000   6.0989389e-006   4.5305403e-005
  4.2503972e+001   2.6891318e+000   2.6894444e+000   2.6888795e+000   1.1364638e+003   2.1196896e+003   5.4325461e+002   4.7627362e-004   3.8703914e-003   8.1264030e+000   3.5330198e+003   2.5707435e+000   1.2091703e+003   9.1990297e+002   1.3144542e+000   6.1125473e-006   4.5278289e-005
  4.2638857e+001   2.6739532e+000   2.6742756e+000   2.6735915e+000   1.1350146e+003   2.1173738e+003   5.4240282e+002   4.7834789e-004   3.8703913e-003   8.0911641e+000   3.5333609e+003   2.5284729e+000   1.2089320e+003   9.1966594e+002   1.3145338e+000   6.1329584e-006   4.5237617e-005
  4.2728752e+001   2.6639033e+000   2.6642240e+000   2.6635204e+000   1.1340516e+003   2.1156794e+003   5.4179958e+002   4.7973259e-004   3.8703913e-003   8.0678098e+000   3.5335868e+003   2.5135226e+000   1.2087734e+003   9.1950825e+002   1.3145868e+000   6.1465713e-006   4.5210581e-005
  4.2818622e+001   2.6539181e+000   2.6542275e+000   2.6537028e+000   1.1330925e+003   2.1131707e+003   5.4121960e+002   4.8111886e-004   3.8703913e-003   8.0445637e+000   3.5338117e+003   2.5024542e+000   1.2086160e+003   9.1935169e+002   1.3146394e+000   6.1601542e-006   4.5183578e-005
  4.2908480e+001   2.6439952e+000   2.6442985e+000   2.6435624e+000   1.1321344e+003   2.1115231e+003   5.4062844e+002   4.8250689e-004   3.8703913e-003   8.0214218e+000   3.5340332e+003   2.4650547e+000   1.2084582e+003   9.1919472e+002   1.3146922e+000   6.1737769e-006   4.5156688e-005
  4.3043229e+001   2.6291908e+000   2.6295072e+000   2.6274521e+000   1.1307011e+003   2.1091908e+003   5.3971957e+002   4.8459238e-004   3.8703913e-003   7.9869009e+000   3.5343635e+003   2.4512438e+000   1.2082217e+003   9.1895953e+002   1.3147714e+000   6.1942341e-006   4.5116472e-005
  4.3133040e+001   2.6193894e+000   2.6198195e+000   2.6184240e+000   1.1297484e+003   2.1075487e+003   5.3910001e+002   4.8598465e-004   3.8703913e-003   7.9640196e+000   3.5345821e+003   2.4339334e+000   1.2080643e+003   9.1880298e+002   1.3148241e+000   6.2078749e-006   4.5089720e-005
  4.3222846e+001   2.6096197e+000   2.6099988e+000   2.6087734e+000   1.1287984e+003   2.1049810e+003   5.3852341e+002   4.8737877e-004   3.8703913e-003   7.9412390e+000   3.5347961e+003   2.3821238e+000   1.2079077e+003   9.1864724e+002   1.3148765e+000   6.2215039e-006   4.5063102e-005
  4.3303665e+001   2.6008952e+000   2.6012572e+000   2.6003228e+000   1.1279455e+003   2.1033807e+003   5.3802940e+002   4.8863492e-004   3.8703913e-003   7.9208242e+000   3.5349910e+003   2.4118235e+000   1.2077666e+003   9.1850690e+002   1.3149238e+000   6.2337887e-006   4.5039138e-005
  4.3429370e+001   2.5873931e+000   2.5877400e+000   2.5870038e+000   1.1266208e+003   2.1009193e+003   5.3725319e+002   4.9059234e-004   3.8703913e-003   7.8892210e+000   3.5352874e+003   2.3582210e+000   1.2075473e+003   9.1828880e+002   1.3149974e+000   6.2529165e-006   4.5001904e-005
  4.3519153e+001   2.5778084e+000   2.5782586e+000   2.5772887e+000   1.1256764e+003   2.0992225e+003   5.3669149e+002   4.9199250e-004   3.8703914e-003   7.8667690e+000   3.5354927e+003   2.2859963e+000   1.2073910e+003   9.1813321e+002   1.3150499e+000   6.2665825e-006   4.4975347e-005
  4.3644844e+001   2.5644728e+000   2.5649493e+000   2.5642167e+000   1.1243596e+003   2.0968369e+003   5.3589469e+002   4.9395608e-004   3.8703914e-003   7.8354969e+000   3.5357817e+003   2.2991625e+000   1.2071730e+003   9.1791641e+002   1.3151231e+000   6.2856974e-006   4.4938223e-005
  4.3734617e+001   2.5550098e+000   2.5554271e+000   2.5547162e+000   1.1234208e+003   2.0951230e+003   5.3532434e+002   4.9536076e-004   3.8703914e-003   7.8132780e+000   3.5359842e+003   2.2559548e+000   1.2070173e+003   9.1776144e+002   1.3151754e+000   6.2993789e-006   4.4911839e-005
  4.3815410e+001   2.5465354e+000   2.5468826e+000   2.5463637e+000   1.1225774e+003   2.0935773e+003   5.3481257e+002   4.9662645e-004   3.8703914e-003   7.7933653e+000   3.5361656e+003   2.2448852e+000   1.2068772e+003   9.1762204e+002   1.3152225e+000   6.3116999e-006   4.4888129e-005
  4.3905174e+001   2.5371632e+000   2.5374225e+000   2.5368850e+000   1.1216420e+003   2.0919013e+003   5.3424581e+002   4.9803455e-004   3.8703914e-003   7.7713310e+000   3.5363638e+003   2.2083575e+000   1.2067217e+003   9.1746734e+002   1.3152748e+000   6.3253938e-006   4.4861825e-005
  4.4030841e+001   2.5241235e+000   2.5244382e+000   2.5238784e+000   1.1203357e+003   2.0894728e+003   5.3345997e+002   5.0000936e-004   3.8703914e-003   7.7406379e+000   3.5366407e+003   2.2032562e+000   1.2065042e+003   9.1725096e+002   1.3153480e+000   6.3445839e-006   4.4825054e-005
  4.4111625e+001   2.5157903e+000   2.5160862e+000   2.5155383e+000   1.1194994e+003   2.0880564e+003   5.3296280e+002   5.0128056e-004   3.8703914e-003   7.7210084e+000   3.5368173e+003   2.1870807e+000   1.2063655e+003   9.1711292e+002   1.3153947e+000   6.3569075e-006   4.4801506e-005
  4.4201409e+001   2.5065747e+000   2.5068640e+000   2.5063197e+000   1.1185703e+003   2.0861995e+003   5.3241600e+002   5.0269522e-004   3.8703914e-003   7.6992802e+000   3.5370088e+003   2.1324640e+000   1.2062108e+003   9.1695891e+002   1.3154469e+000   6.3706215e-006   4.4775319e-005
  4.4336064e+001   2.4928337e+000   2.4930477e+000   2.4924215e+000   1.1171797e+003   2.0835409e+003   5.3157181e+002   5.0482082e-004   3.8703914e-003   7.6668617e+000   3.5372924e+003   2.1057877e+000   1.2059789e+003   9.1672813e+002   1.3155251e+000   6.3912085e-006   4.4736099e-005
  4.4416852e+001   2.4846451e+000   2.4848825e+000   2.4843485e+000   1.1163485e+003   2.0820040e+003   5.3108010e+002   5.0609789e-004   3.8703914e-003   7.6475154e+000   3.5374657e+003   2.1456995e+000   1.2058401e+003   9.1659002e+002   1.3155719e+000   6.4035757e-006   4.4712658e-005
  4.4542535e+001   2.4719818e+000   2.4722343e+000   2.4716699e+000   1.1150585e+003   2.0796865e+003   5.3029793e+002   5.0808792e-004   3.8703914e-003   7.6175623e+000   3.5377276e+003   2.0834530e+000   1.2056252e+003   9.1637618e+002   1.3156444e+000   6.4228048e-006   4.4676314e-005
  4.4632420e+001   2.4629770e+000   2.4635466e+000   2.4610065e+000   1.1141370e+003   2.0779748e+003   5.2973490e+002   5.0951327e-004   3.8703914e-003   7.5962525e+000   3.5379105e+003   2.0352587e+000   1.2054713e+003   9.1622298e+002   1.3156965e+000   6.4365702e-006   4.4650332e-005
  4.4722263e+001   2.4540211e+000   2.4542061e+000   2.4530019e+000   1.1132173e+003   2.0763864e+003   5.2914721e+002   5.1093980e-004   3.8703914e-003   7.5750440e+000   3.5380901e+003   1.9991858e+000   1.2053176e+003   9.1606992e+002   1.3157484e+000   6.4503347e-006   4.4624399e-005
  4.4812082e+001   2.4451207e+000   2.4454502e+000   2.4442679e+000   1.1123001e+003   2.0747292e+003   5.2857537e+002   5.1236777e-004   3.8703914e-003   7.5539323e+000   3.5382698e+003   2.0009151e+000   1.2051640e+003   9.1591710e+002   1.3158003e+000   6.4641050e-006   4.4598531e-005
  4.4901896e+001   2.4362527e+000   2.4365137e+000   2.4356876e+000   1.1113848e+003   2.0728345e+003   5.2804311e+002   5.1379749e-004   3.8703914e-003   7.5329123e+000   3.5384480e+003   1.9841901e+000   1.2050107e+003   9.1576447e+002   1.3158522e+000   6.4778819e-006   4.4572707e-005
  4.5037473e+001   2.4229625e+000   2.4232201e+000   2.4224506e+000   1.1100083e+003   2.0704570e+003   5.2724903e+002   5.1595959e-004   3.8703914e-003   7.5013460e+000   3.5387137e+003   1.9595752e+000   1.2047806e+003   9.1553542e+002   1.3159301e+000   6.4986766e-006   4.4533899e-005
  4.5128135e+001   2.4141301e+000   2.4144950e+000   2.4136521e+000   1.1090896e+003   2.0688727e+003   5.2671301e+002   5.1740755e-004   3.8703914e-003   7.4803536e+000   3.5388897e+003   1.9409684e+000   1.2046266e+003   9.1538210e+002   1.3159823e+000   6.5126014e-006   4.4507951e-005
  4.5209729e+001   2.4062234e+000   2.4066491e+000   2.4059312e+000   1.1082642e+003   2.0673372e+003   5.2622694e+002   5.1871218e-004   3.8703914e-003   7.4615395e+000   3.5390473e+003   1.9320808e+000   1.2044881e+003   9.1524419e+002   1.3160292e+000   6.5251440e-006   4.4484647e-005
  4.5300392e+001   2.3974803e+000   2.3978951e+000   2.3972471e+000   1.1073491e+003   2.0655829e+003   5.2568287e+002   5.2016365e-004   3.8703914e-003   7.4407188e+000   3.5392210e+003   1.9153704e+000   1.2043345e+003   9.1509123e+002   1.3160813e+000   6.5390895e-006   4.4458823e-005
  4.5427329e+001   2.3853092e+000   2.3856445e+000   2.3851275e+000   1.1060719e+003   2.0631642e+003   5.2491756e+002   5.2219931e-004   3.8703914e-003   7.4117131e+000   3.5394622e+003   1.9005510e+000   1.2041202e+003   9.1487792e+002   1.3161540e+000   6.5586033e-006   4.4422758e-005
  4.5518008e+001   2.3766684e+000   2.3769317e+000   2.3764276e+000   1.1051608e+003   2.0614233e+003   5.2437194e+002   5.2365551e-004   3.8703915e-003   7.3911024e+000   3.5396299e+003   1.8493986e+000   1.2039671e+003   9.1472546e+002   1.3162060e+000   6.5725569e-006   4.4397032e-005
  4.5608689e+001   2.3680696e+000   2.3683209e+000   2.3679197e+000   1.1042515e+003   2.0596189e+003   5.2383016e+002   5.2511355e-004   3.8703915e-003   7.3705801e+000   3.5397967e+003   1.8385264e+000   1.2038141e+003   9.1457314e+002   1.3162579e+000   6.5865228e-006   4.4371363e-005
  4.5726575e+001   2.3569577e+000   2.3572125e+000   2.3567270e+000   1.1030724e+003   2.0573099e+003   5.2313398e+002   5.2701201e-004   3.8703915e-003   7.3440289e+000   3.5400142e+003   1.8454443e+000   1.2036155e+003   9.1437534e+002   1.3163254e+000   6.6046990e-006   4.4338065e-005
  4.5808188e+001   2.3493091e+000   2.3496217e+000   2.3490984e+000   1.1022592e+003   2.0556825e+003   5.2265914e+002   5.2832792e-004   3.8703915e-003   7.3257372e+000   3.5401627e+003   1.8191070e+000   1.2034790e+003   9.1423941e+002   1.3163718e+000   6.6172643e-006   4.4315093e-005
  4.5944238e+001   2.3366368e+000   2.3368604e+000   2.3362140e+000   1.1009045e+003   2.0529098e+003   5.2184657e+002   5.3052524e-004   3.8703915e-003   7.2953956e+000   3.5404029e+003   1.7655352e+000   1.2032507e+003   9.1401204e+002   1.3164495e+000   6.6382507e-006   4.4276825e-005
  4.6034954e+001   2.3282389e+000   2.3284706e+000   2.3279613e+000   1.1000032e+003   2.0510380e+003   5.2132271e+002   5.3199249e-004   3.8703915e-003   7.2752747e+000   3.5405603e+003   1.7359326e+000   1.2030986e+003   9.1386058e+002   1.3165013e+000   6.6522546e-006   4.4251375e-005
  4.6125662e+001   2.3198865e+000   2.3201283e+000   2.3196318e+000   1.0991038e+003   2.0491605e+003   5.2079083e+002   5.3346142e-004   3.8703915e-003   7.2552416e+000   3.5407159e+003   1.7153755e+000   1.2029467e+003   9.1370928e+002   1.3165530e+000   6.6662647e-006   4.4225984e-005
  4.6207300e+001   2.3124015e+000   2.3130792e+000   2.3103404e+000   1.0982968e+003   2.0474647e+003   5.2030994e+002   5.3478491e-004   3.8703915e-003   7.2372864e+000   3.5408587e+003   1.7490346e+000   1.2028102e+003   9.1357334e+002   1.3165995e+000   6.6788867e-006   4.4203202e-005
  4.6334292e+001   2.3008320e+000   2.3010928e+000   2.3001580e+000   1.0970448e+003   2.0440426e+003   5.1952250e+002   5.3684694e-004   3.8703915e-003   7.2094879e+000   3.5410755e+003   1.7072853e+000   1.2025989e+003   9.1336290e+002   1.3166715e+000   6.6985007e-006   4.4167842e-005
  4.6416058e+001   2.2934244e+000   2.2938113e+000   2.2926837e+000   1.0962397e+003   2.0424705e+003   5.1903783e+002   5.3817627e-004   3.8703915e-003   7.1916801e+000   3.5412121e+003   1.6701390e+000   1.2024627e+003   9.1322718e+002   1.3167180e+000   6.7111428e-006   4.4145074e-005
  4.6543171e+001   2.2819742e+000   2.2822233e+000   2.2812489e+000   1.0949915e+003   2.0400051e+003   5.1832939e+002   5.4024599e-004   3.8703915e-003   7.1641281e+000   3.5414239e+003   1.6659589e+000   1.2022512e+003   9.1301658e+002   1.3167902e+000   6.7308105e-006   4.4109766e-005
  4.6624887e+001   2.2746589e+000   2.2749183e+000   2.2743282e+000   1.0941913e+003   2.0387213e+003   5.1787403e+002   5.4157824e-004   3.8703915e-003   7.1465049e+000   3.5415595e+003   1.6598364e+000   1.2021156e+003   9.1288144e+002   1.3168365e+000   6.7434636e-006   4.4087124e-005
  4.6706606e+001   2.2673763e+000   2.2677409e+000   2.2670528e+000   1.0933933e+003   2.0367777e+003   5.1741418e+002   5.4291190e-004   3.8703914e-003   7.1289493e+000   3.5416911e+003   1.6103795e+000   1.2019809e+003   9.1274727e+002   1.3168825e+000   6.7560747e-006   4.4064456e-005
  4.6833724e+001   2.2561107e+000   2.2565030e+000   2.2557632e+000   1.0921536e+003   2.0341713e+003   5.1669085e+002   5.4498971e-004   3.8703909e-003   7.1017687e+000   3.5418957e+003   1.6092406e+000   1.2017706e+003   9.1253773e+002   1.3169544e+000   6.7757654e-006   4.4029353e-005
  4.6915442e+001   2.2489112e+000   2.2492810e+000   2.2487001e+000   1.0913583e+003   2.0330495e+003   5.1622509e+002   5.4632707e-004   3.8703907e-003   7.0843840e+000   3.5420251e+003   1.5843271e+000   1.2016355e+003   9.1240321e+002   1.3170006e+000   6.7884248e-006   4.4006812e-005
  4.7033480e+001   2.2385678e+000   2.2388946e+000   2.2381651e+000   1.0902120e+003   2.0313126e+003   5.1554832e+002   5.4826156e-004   3.8703907e-003   7.0593874e+000   3.5422118e+003   1.5817147e+000   1.2014406e+003   9.1220899e+002   1.3170673e+000   6.8067174e-006   4.3974280e-005
  4.7115199e+001   2.2314507e+000   2.2317208e+000   2.2312528e+000   1.0894213e+003   2.0288852e+003   5.1508058e+002   5.4960239e-004   3.8703907e-003   7.0421651e+000   3.5423383e+003   1.5474500e+000   1.2013065e+003   9.1207543e+002   1.3171132e+000   6.8193675e-006   4.3951879e-005
  4.7206093e+001   2.2235694e+000   2.2237768e+000   2.2233682e+000   1.0885418e+003   2.0274061e+003   5.1456312e+002   5.5109545e-004   3.8703908e-003   7.0230860e+000   3.5424746e+003   1.4995891e+000   1.2011569e+003   9.1192637e+002   1.3171644e+000   6.8334532e-006   4.3926929e-005
  4.7333485e+001   2.2125840e+000   2.2127305e+000   2.2123480e+000   1.0873127e+003   2.0251570e+003   5.1384661e+002   5.5319128e-004   3.8703908e-003   6.9964782e+000   3.5426667e+003   1.5079437e+000   1.2009475e+003   9.1171766e+002   1.3172362e+000   6.8532187e-006   4.3892068e-005
  4.7415390e+001   2.2055659e+000   2.2058133e+000   2.2051984e+000   1.0865245e+003   2.0239796e+003   5.1339320e+002   5.5454035e-004   3.8703908e-003   6.9794575e+000   3.5427901e+003   1.5064379e+000   1.2008131e+003   9.1158376e+002   1.3172823e+000   6.8659371e-006   4.3869713e-005
  4.7506423e+001   2.1978003e+000   2.1979564e+000   2.1973933e+000   1.0856506e+003   2.0218889e+003   5.1286955e+002   5.5604146e-004   3.8703908e-003   6.9606154e+000   3.5429220e+003   1.4495948e+000   1.2006647e+003   9.1143585e+002   1.3173332e+000   6.8800543e-006   4.3844954e-005
  4.7644348e+001   2.1861119e+000   2.1863004e+000   2.1858444e+000   1.0843294e+003   2.0192677e+003   5.1211118e+002   5.5831939e-004   3.8703908e-003   6.9322163e+000   3.5431224e+003   1.4529370e+000   1.2004395e+003   9.1121139e+002   1.3174105e+000   6.9014846e-006   4.3807495e-005
  4.7736297e+001   2.1783677e+000   2.1785717e+000   2.1781564e+000   1.0834506e+003   2.0175735e+003   5.1159938e+002   5.5984004e-004   3.8703908e-003   6.9133869e+000   3.5432537e+003   1.4270531e+000   1.2002895e+003   9.1106190e+002   1.3174620e+000   6.9157814e-006   4.3782592e-005
  4.7828230e+001   2.1706632e+000   2.1708845e+000   2.1693162e+000   1.0825735e+003   2.0157989e+003   5.1107353e+002   5.6136217e-004   3.8703908e-003   6.8946413e+000   3.5433827e+003   1.4041501e+000   1.2001396e+003   9.1091259e+002   1.3175135e+000   6.9300814e-006   4.3757737e-005
  4.7920165e+001   2.1629972e+000   2.1632135e+000   2.1623936e+000   1.0816979e+003   2.0140185e+003   5.1053501e+002   5.6288606e-004   3.8703908e-003   6.8759756e+000   3.5435100e+003   1.3844451e+000   1.1999899e+003   9.1076338e+002   1.3175650e+000   6.9443864e-006   4.3732926e-005
  4.8012101e+001   2.1553720e+000   2.1556369e+000   2.1548019e+000   1.0808254e+003   2.0121849e+003   5.1002844e+002   5.6441168e-004   3.8703908e-003   6.8573896e+000   3.5436373e+003   1.3845022e+000   1.1998409e+003   9.1061488e+002   1.3176162e+000   6.9586795e-006   4.3708190e-005
  4.8140772e+001   2.1447617e+000   2.1449668e+000   2.1442997e+000   1.0796061e+003   2.0096306e+003   5.0934763e+002   5.6655004e-004   3.8703909e-003   6.8315076e+000   3.5438137e+003   1.3711242e+000   1.1996322e+003   9.1040681e+002   1.3176881e+000   6.9787147e-006   4.3673582e-005
  4.8232671e+001   2.1372285e+000   2.1374690e+000   2.1367895e+000   1.0787370e+003   2.0078622e+003   5.0885872e+002   5.6807922e-004   3.8703909e-003   6.8131182e+000   3.5439360e+003   1.3306720e+000   1.1994833e+003   9.1025838e+002   1.3177393e+000   6.9930369e-006   4.3648946e-005
  4.8324548e+001   2.1297355e+000   2.1300592e+000   2.1295178e+000   1.0778699e+003   2.0061955e+003   5.0836426e+002   5.6960975e-004   3.8703909e-003   6.7948115e+000   3.5440571e+003   1.3177706e+000   1.1993346e+003   9.1011017e+002   1.3177906e+000   7.0073627e-006   4.3624373e-005
  4.8416383e+001   2.1222829e+000   2.1226374e+000   2.1219730e+000   1.0770059e+003   2.0044798e+003   5.0786708e+002   5.7114126e-004   3.8703909e-003   6.7765913e+000   3.5441766e+003   1.3012066e+000   1.1991867e+003   9.0996278e+002   1.3178415e+000   7.0216699e-006   4.3599906e-005
  4.8508156e+001   2.1148777e+000   2.1152006e+000   2.1147047e+000   1.0761438e+003   2.0025384e+003   5.0736865e+002   5.7267343e-004   3.8703909e-003   6.7584607e+000   3.5442957e+003   1.2982607e+000   1.1990388e+003   9.0981527e+002   1.3178926e+000   7.0359821e-006   4.3575447e-005
  4.8636686e+001   2.1045616e+000   2.1048143e+000   2.1043507e+000   1.0749387e+003   1.9998731e+003   5.0666795e+002   5.7482234e-004   3.8703909e-003   6.7331951e+000   3.5444597e+003   1.2754248e+000   1.1988317e+003   9.0960882e+002   1.3179640e+000   7.0560379e-006   4.3541247e-005
  4.8728553e+001   2.0972306e+000   2.0974360e+000   2.0970841e+000   1.0740793e+003   1.9980487e+003   5.0616943e+002   5.7636016e-004   3.8703910e-003   6.7152299e+000   3.5445746e+003   1.2511110e+000   1.1986839e+003   9.0946148e+002   1.3180150e+000   7.0703750e-006   4.3516860e-005
  4.8820377e+001   2.0899416e+000   2.0901384e+000   2.0897751e+000   1.0732220e+003   1.9962540e+003   5.0567510e+002   5.7789893e-004   3.8703910e-003   6.6973493e+000   3.5446883e+003   1.2378065e+000   1.1985363e+003   9.0931434e+002   1.3180660e+000   7.0847134e-006   4.3492537e-005
  4.8912790e+001   2.0826449e+000   2.0828861e+000   2.0824307e+000   1.0723625e+003   1.9942688e+003   5.0518271e+002   5.7944926e-004   3.8703911e-003   6.6794305e+000   3.5448007e+003   1.2163736e+000   1.1983890e+003   9.0916749e+002   1.3181169e+000   7.0991202e-006   4.3468160e-005
  4.9043055e+001   2.0724185e+000   2.0725992e+000   2.0721002e+000   1.0711524e+003   1.9914596e+003   5.0447531e+002   5.8163765e-004   3.8703911e-003   6.6542995e+000   3.5449594e+003   1.2186219e+000   1.1981806e+003   9.0895969e+002   1.3181889e+000   7.1194757e-006   4.3433792e-005
  4.9136098e+001   2.0651584e+000   2.0653448e+000   2.0648719e+000   1.0702898e+003   1.9894888e+003   5.0398895e+002   5.8320266e-004   3.8703911e-003   6.6364429e+000   3.5450685e+003   1.1727874e+000   1.1980319e+003   9.0881145e+002   1.3182404e+000   7.1340165e-006   4.3409289e-005
  4.9229146e+001   2.0579343e+000   2.0581114e+000   2.0577366e+000   1.0694293e+003   1.9876041e+003   5.0349651e+002   5.8476944e-004   3.8703912e-003   6.6186618e+000   3.5451775e+003   1.1715359e+000   1.1978835e+003   9.0866344e+002   1.3182917e+000   7.1485648e-006   4.3384848e-005
  4.9322193e+001   2.0507461e+000   2.0509460e+000   2.0494675e+000   1.0685712e+003   1.9857344e+003   5.0299008e+002   5.8633790e-004   3.8703912e-003   6.6009569e+000   3.5452843e+003   1.1471575e+000   1.1977360e+003   9.0851630e+002   1.3183428e+000   7.1630971e-006   4.3360494e-005
  4.9416333e+001   2.0435132e+000   2.0437108e+000   2.0429409e+000   1.0677041e+003   1.9835892e+003   5.0246688e+002   5.8792647e-004   3.8703912e-003   6.5831211e+000   3.5453916e+003   1.1404544e+000   1.1975863e+003   9.0836710e+002   1.3183947e+000   7.1778254e-006   4.3335888e-005
  4.9510466e+001   2.0363168e+000   2.0365737e+000   2.0358185e+000   1.0668388e+003   1.9815191e+003   5.0197590e+002   5.8951664e-004   3.8703912e-003   6.5653638e+000   3.5454975e+003   1.1241298e+000   1.1974368e+003   9.0821800e+002   1.3184465e+000   7.1925564e-006   4.3311315e-005
  4.9642232e+001   2.0262993e+000   2.0264971e+000   2.0259011e+000   1.0656301e+003   1.9787284e+003   5.0131351e+002   5.9174561e-004   3.8703912e-003   6.5406335e+000   3.5456435e+003   1.1085830e+000   1.1972278e+003   9.0800954e+002   1.3185190e+000   7.2131940e-006   4.3276992e-005
  4.9736346e+001   2.0191912e+000   2.0194236e+000   2.0187774e+000   1.0647689e+003   1.9768659e+003   5.0083518e+002   5.9333959e-004   3.8703912e-003   6.5230624e+000   3.5457453e+003   1.0812252e+000   1.1970787e+003   9.0786086e+002   1.3185707e+000   7.2279394e-006   4.3252541e-005
  4.9821034e+001   2.0128253e+000   2.0131329e+000   2.0126138e+000   1.0639969e+003   1.9751546e+003   5.0040002e+002   5.9477531e-004   3.8703912e-003   6.5073165e+000   3.5458379e+003   1.0931573e+000   1.1969454e+003   9.0772787e+002   1.3186170e+000   7.2412033e-006   4.3230655e-005
  4.9915134e+001   2.0057846e+000   2.0061137e+000   2.0055605e+000   1.0631393e+003   1.9733040e+003   4.9991345e+002   5.9637223e-004   3.8703912e-003   6.4898917e+000   3.5459367e+003   1.0497335e+000   1.1967968e+003   9.0757971e+002   1.3186686e+000   7.2559596e-006   4.3206346e-005
  5.0009227e+001   1.9987804e+000   1.9989479e+000   1.9986290e+000   1.0625184e+003   1.9715268e+003   5.0332953e+002   5.9797070e-004   3.8703912e-003   6.4725432e+000   3.5460349e+003   1.0445845e+000   1.1967658e+003   9.0754902e+002   1.3186789e+000   7.2659271e-006   4.3192686e-005
  5.0103193e+001   1.9923313e+000   1.9934379e+000   1.9905222e+000   1.0617097e+003   1.9696699e+003   5.0286931e+002   5.9956867e-004   3.8703912e-003   6.4552926e+000   3.5462575e+003   2.3687745e+000   1.1966299e+003   9.0741400e+002   1.3187254e+000   7.2803206e-006   4.3169795e-005
  5.0244150e+001   1.9820272e+000   1.9825661e+000   1.9811044e+000   1.0605136e+003   1.9668739e+003   5.0232327e+002   6.0196915e-004   3.8703912e-003   6.4295507e+000   3.5464978e+003   1.7043644e+000   1.1964457e+003   9.0723080e+002   1.3187887e+000   7.3012979e-006   4.3136844e-005
  5.0302911e+001   1.9778152e+000   1.9787089e+000   1.9772808e+000   1.0599931e+003   1.9656764e+003   5.0210870e+002   6.0297067e-004   3.8703912e-003   6.4188715e+000   3.5465883e+003   1.5406241e+000   1.1963570e+003   9.0714246e+002   1.3188193e+000   7.3104029e-006   4.3122205e-005
  5.0468178e+001   1.9658398e+000   1.9671692e+000   1.9655642e+000   1.0585237e+003   1.9620384e+003   5.0143360e+002   6.0579162e-004   3.8703912e-003   6.3889810e+000   3.5467976e+003   1.2664461e+000   1.1961079e+003   9.0689410e+002   1.3189058e+000   7.3359509e-006   4.3080804e-005
  5.0579448e+001   1.9578123e+000   1.9588945e+000   1.9576634e+000   1.0575339e+003   1.9597568e+003   5.0093680e+002   6.0769360e-004   3.8703911e-003   6.3689846e+000   3.5469251e+003   1.1459278e+000   1.1959395e+003   9.0672629e+002   1.3189642e+000   7.3531295e-006   4.3052892e-005
  5.0690602e+001   1.9498675e+000   1.9505832e+000   1.9496976e+000   1.0565460e+003   1.9573541e+003   5.0043253e+002   6.0959583e-004   3.8703911e-003   6.3491103e+000   3.5470496e+003   1.1200079e+000   1.1957711e+003   9.0655836e+002   1.3190228e+000   7.3703164e-006   4.3025059e-005
  5.0801624e+001   1.9419076e+000   1.9423415e+000   1.9417118e+000   1.0555593e+003   1.9550156e+003   4.9993424e+002   6.1149807e-004   3.8703911e-003   6.3293595e+000   3.5471643e+003   1.0334943e+000   1.1956023e+003   9.0639001e+002   1.3190815e+000   7.3874715e-006   4.2997200e-005
  5.0945823e+001   1.9316961e+000   1.9320412e+000   1.9312937e+000   1.0542830e+003   1.9519799e+003   4.9935205e+002   6.1397242e-004   3.8703911e-003   6.3038517e+000   3.5473304e+003   1.1516435e+000   1.1953829e+003   9.0617122e+002   1.3191579e+000   7.4098367e-006   4.2961116e-005
  5.1015049e+001   1.9268177e+000   1.9271331e+000   1.9264387e+000   1.0536704e+003   1.9504753e+003   4.9913110e+002   6.1516144e-004   3.8703911e-003   6.2916672e+000   3.5474032e+003   1.0516794e+000   1.1952780e+003   9.0606655e+002   1.3191944e+000   7.4205682e-006   4.2943819e-005
  5.1101583e+001   1.9207519e+000   1.9210610e+000   1.9204622e+000   1.0529056e+003   1.9487063e+003   4.9886631e+002   6.1664896e-004   3.8703910e-003   6.2764900e+000   3.5474912e+003   1.0165265e+000   1.1951463e+003   9.0593528e+002   1.3192403e+000   7.4339889e-006   4.2922226e-005
  5.1257343e+001   1.9102438e+000   1.9116310e+000   1.9097771e+000   1.0517318e+003   1.9446576e+003   4.9840055e+002   6.1933028e-004   3.8703907e-003   6.2493161e+000   3.5477310e+003   1.5400341e+000   1.1950044e+003   9.0579430e+002   1.3192890e+000   7.4547315e-006   4.2892634e-005
  5.1365510e+001   1.9027859e+000   1.9031368e+000   1.9015816e+000   1.0507983e+003   1.9426071e+003   4.9811733e+002   6.2119470e-004   3.8703911e-003   6.2305605e+000   3.5478684e+003   1.2702562e+000   1.1948461e+003   9.0563653e+002   1.3193440e+000   7.4714441e-006   4.2866516e-005
  5.1500719e+001   1.8935912e+000   1.8940540e+000   1.8930392e+000   1.0496297e+003   1.9397350e+003   4.9775001e+002   6.2352798e-004   3.8703914e-003   6.2072457e+000   3.5480145e+003   1.0805629e+000   1.1946481e+003   9.0543905e+002   1.3194130e+000   7.4923314e-006   4.2833801e-005
  5.1669729e+001   1.8820154e+000   1.8825757e+000   1.8818893e+000   1.0481665e+003   1.9360962e+003   4.9727272e+002   6.2644956e-004   3.8703917e-003   6.1782975e+000   3.5481673e+003   9.0381694e-001   1.1943997e+003   9.0519124e+002   1.3194998e+000   7.5183649e-006   4.2792604e-005
  5.1804938e+001   1.8728732e+000   1.8734856e+000   1.8727779e+000   1.0469985e+003   1.9331182e+003   4.9689191e+002   6.2879014e-004   3.8703920e-003   6.1553000e+000   3.5482890e+003   8.9971316e-001   1.1942009e+003   9.0499292e+002   1.3195693e+000   7.5392395e-006   4.2759780e-005
  5.1913105e+001   1.8656029e+000   1.8662750e+000   1.8654609e+000   1.0460648e+003   1.9305862e+003   4.9658694e+002   6.3066508e-004   3.8703922e-003   6.1370009e+000   3.5483857e+003   8.9439449e-001   1.1940410e+003   9.0483341e+002   1.3196252e+000   7.5559443e-006   4.2733409e-005
  5.2048313e+001   1.8565826e+000   1.8571188e+000   1.8563976e+000   1.0448998e+003   1.9274020e+003   4.9620385e+002   6.3301165e-004   3.8703924e-003   6.1142515e+000   3.5484990e+003   8.3831357e-001   1.1938416e+003   9.0463443e+002   1.3196950e+000   7.5767985e-006   4.2700436e-005
  5.2156480e+001   1.8494037e+000   1.8499589e+000   1.8492184e+000   1.0439687e+003   1.9248609e+003   4.9590170e+002   6.3489108e-004   3.8703926e-003   6.0961522e+000   3.5485863e+003   8.0637563e-001   1.1936816e+003   9.0447484e+002   1.3197511e+000   7.5935127e-006   4.2674120e-005
  5.2291689e+001   1.8405023e+000   1.8409440e+000   1.8403439e+000   1.0428093e+003   1.9215837e+003   4.9553086e+002   6.3724305e-004   3.8703929e-003   6.0736526e+000   3.5486953e+003   8.0649117e-001   1.1934825e+003   9.0427607e+002   1.3198209e+000   7.6144040e-006   4.2641348e-005
  5.2460700e+001   1.8294401e+000   1.8297203e+000   1.8292656e+000   1.0413619e+003   1.9173483e+003   4.9507655e+002   6.4018771e-004   3.8703932e-003   6.0457162e+000   3.5488086e+003   6.7017603e-001   1.1932335e+003   9.0402752e+002   1.3199083e+000   7.6404258e-006   4.2600247e-005
  5.2595908e+001   1.8206637e+000   1.8209499e+000   1.8189576e+000   1.0404568e+003   1.8929649e+003   4.9491542e+002   6.4254664e-004   3.8703934e-003   6.0235213e+000   3.5489073e+003   7.3018503e-001   1.1931643e+003   9.0395872e+002   1.3199323e+000   7.6566412e-006   4.2580134e-005
  5.2704075e+001   1.8141932e+000   1.8157913e+000   1.8126267e+000   1.0395703e+003   1.8902992e+003   4.9452251e+002   6.4443613e-004   3.8703934e-003   6.0058603e+000   3.5490966e+003   1.7500032e+000   1.1930114e+003   9.0380659e+002   1.3199853e+000   7.6733519e-006   4.2554963e-005
  5.2839284e+001   1.8056384e+000   1.8059530e+000   1.8049439e+000   1.0384470e+003   1.8867744e+003   4.9402716e+002   6.4680091e-004   3.8703934e-003   5.9839022e+000   3.5492436e+003   1.0871076e+000   1.1928192e+003   9.0361496e+002   1.3200525e+000   7.6942032e-006   4.2523104e-005
  5.3008295e+001   1.7950100e+000   1.7956304e+000   1.7947426e+000   1.0370347e+003   1.8823973e+003   4.9339849e+002   6.4976081e-004   3.8703934e-003   5.9566433e+000   3.5493755e+003   7.8063248e-001   1.1925788e+003   9.0337503e+002   1.3201369e+000   7.7202535e-006   4.2482987e-005
  5.3219558e+001   1.7819885e+000   1.7823424e+000   1.7814228e+000   1.0352692e+003   1.8766668e+003   4.9260170e+002   6.5346754e-004   3.8703932e-003   5.9228546e+000   3.5495016e+003   5.9698169e-001   1.1922786e+003   9.0307536e+002   1.3202426e+000   7.7527665e-006   4.2432788e-005
  5.3483637e+001   1.7659100e+000   1.7661408e+000   1.7655464e+000   1.0330749e+003   1.8692360e+003   4.9165068e+002   6.5811106e-004   3.8703929e-003   5.8810634e+000   3.5496476e+003   5.5278821e-001   1.1919049e+003   9.0270219e+002   1.3203744e+000   7.7933767e-006   4.2370243e-005
  5.3813736e+001   1.7465656e+000   1.7466963e+000   1.7463070e+000   1.0303495e+003   1.8597157e+003   4.9095897e+002   6.6393123e-004   3.8703928e-003   5.8295086e+000   3.5497870e+003   4.2230322e-001   1.1914413e+003   9.0223911e+002   1.3205383e+000   7.8442073e-006   4.2293019e-005
  5.4077816e+001   1.7298755e+000   1.7306747e+000   1.7295073e+000   1.0281690e+003   1.8522974e+003   4.9036561e+002   6.6859984e-004   3.8703927e-003   5.7888030e+000   3.5499013e+003   4.3268553e-001   1.1910635e+003   9.0186176e+002   1.3206719e+000   7.8847639e-006   4.2231235e-005
  5.4407915e+001   1.7110164e+000   1.7112110e+000   1.7107607e+000   1.0254671e+003   1.8428106e+003   4.8967965e+002   6.7445075e-004   3.8703928e-003   5.7385847e+000   3.5500269e+003   3.8048232e-001   1.1905967e+003   9.0139546e+002   1.3208372e+000   7.9356573e-006   4.2154494e-005
  5.4671994e+001   1.6948055e+000   1.6954208e+000   1.6945609e+000   1.0233101e+003   1.8353637e+003   4.8910579e+002   6.7914368e-004   3.8703928e-003   5.6989307e+000   3.5501231e+003   3.6423044e-001   1.1902188e+003   9.0101794e+002   1.3209713e+000   7.9761502e-006   4.2092798e-005
  5.5002093e+001   1.6764652e+000   1.6766697e+000   1.6762144e+000   1.0206410e+003   1.8258741e+003   4.8845887e+002   6.8502439e-004   3.8703924e-003   5.6500067e+000   3.5502219e+003   2.9938173e-001   1.1897556e+003   9.0055515e+002   1.3211358e+000   8.0269087e-006   4.2016447e-005
  5.5266172e+001   1.6607869e+000   1.6613774e+000   1.6605605e+000   1.0185076e+003   1.8184205e+003   4.8791971e+002   6.8974088e-004   3.8703924e-003   5.6113716e+000   3.5502989e+003   2.9174430e-001   1.1893798e+003   9.0017958e+002   1.3212694e+000   8.0675487e-006   4.1955711e-005
  5.5596272e+001   1.6429902e+000   1.6431815e+000   1.6425051e+000   1.0158651e+003   1.8089131e+003   4.8781075e+002   6.9565049e-004   3.8703952e-003   5.5637066e+000   3.5503754e+003   2.3174934e-001   1.1889169e+003   8.9971696e+002   1.3214343e+000   8.1184048e-006   4.1880005e-005
  5.5860351e+001   1.6277589e+000   1.6280255e+000   1.6274850e+000   1.0137537e+003   1.8014582e+003   4.8688679e+002   7.0038971e-004   3.8703952e-003   5.5260594e+000   3.5504323e+003   2.1543224e-001   1.1885425e+003   8.9934281e+002   1.3215678e+000   8.1590151e-006   4.1819513e-005
  5.6190450e+001   1.6104218e+000   1.6106083e+000   1.6099165e+000   1.0111408e+003   1.7919944e+003   4.8569036e+002   7.0632731e-004   3.8703950e-003   5.4796055e+000   3.5504984e+003   2.0025127e-001   1.1880819e+003   8.9888244e+002   1.3217322e+000   8.2099438e-006   4.1744396e-005
  5.6454529e+001   1.5956740e+000   1.5962162e+000   1.5954480e+000   1.0090524e+003   1.7845944e+003   4.8476732e+002   7.1108847e-004   3.8703950e-003   5.4429162e+000   3.5505442e+003   1.7345240e-001   1.1877095e+003   8.9851021e+002   1.3218653e+000   8.2506612e-006   4.1684516e-005
  5.6784628e+001   1.5801184e+000   1.5805172e+000   1.5796492e+000   1.0064775e+003   1.7746825e+003   4.8501188e+002   7.1705309e-004   3.8703950e-003   5.3976408e+000   3.5505995e+003   1.6737064e-001   1.1872557e+003   8.9805660e+002   1.3220277e+000   8.3019723e-006   4.1610807e-005
  5.7162320e+001   1.5608426e+000   1.5611909e+000   1.5606821e+000   1.0035429e+003   1.7637294e+003   4.8382609e+002   7.2389568e-004   3.8703950e-003   5.3466199e+000   3.5506432e+003   1.1570114e-001   1.1867331e+003   8.9753416e+002   1.3222149e+000   8.3603506e-006   4.1526455e-005
  5.7464472e+001   1.5445625e+000   1.5453896e+000   1.5442528e+000   1.0011986e+003   1.7560849e+003   4.8285564e+002   7.2938314e-004   3.8703954e-003   5.3063954e+000   3.5506759e+003   1.0818911e-001   1.1863098e+003   8.9711105e+002   1.3223668e+000   8.4068022e-006   4.1458852e-005
  5.7842164e+001   1.5267385e+000   1.5269904e+000   1.5264527e+000   9.9830599e+002   1.7466437e+003   4.8179719e+002   7.3625892e-004   3.8703954e-003   5.2568400e+000   3.5507129e+003   9.8156446e-002   1.1857918e+003   8.9659318e+002   1.3225528e+000   8.4651970e-006   4.1375204e-005
  5.8144317e+001   1.5107521e+000   1.5114163e+000   1.5104309e+000   9.9599572e+002   1.7390607e+003   4.8091849e+002   7.4177242e-004   3.8703954e-003   5.2177667e+000   3.5507373e+003   8.0435810e-002   1.1853721e+003   8.9617348e+002   1.3227038e+000   8.5117250e-006   4.1308755e-005
  5.8522008e+001   1.4934913e+000   1.4937464e+000   1.4928365e+000   9.9314434e+002   1.7297636e+003   4.7999094e+002   7.4867996e-004   3.8703954e-003   5.1696261e+000   3.5507617e+003   6.4683445e-002   1.1848578e+003   8.9565933e+002   1.3228889e+000   8.5703048e-006   4.1226760e-005
  5.8824161e+001   1.4780030e+000   1.4785611e+000   1.4776904e+000   9.9086635e+002   1.7223555e+003   4.7883553e+002   7.5421834e-004   3.8703954e-003   5.1316645e+000   3.5507795e+003   5.8842673e-002   1.1844414e+003   8.9524292e+002   1.3230391e+000   8.6169356e-006   4.1161254e-005
  5.9201852e+001   1.4613239e+000   1.4615813e+000   1.4608514e+000   9.8805680e+002   1.7131608e+003   4.7755763e+002   7.6115621e-004   3.8703955e-003   5.0848898e+000   3.5508009e+003   5.6728817e-002   1.1839318e+003   8.9473348e+002   1.3232229e+000   8.6757215e-006   4.1080823e-005
  5.9504005e+001   1.4463524e+000   1.4469817e+000   1.4460466e+000   9.8581200e+002   1.7060363e+003   4.7655920e+002   7.6671832e-004   3.8703955e-003   5.0480018e+000   3.5508153e+003   4.7689833e-002   1.1835186e+003   8.9432027e+002   1.3233722e+000   8.7225075e-006   4.1016473e-005
  5.9881696e+001   1.4302046e+000   1.4304558e+000   1.4299023e+000   9.8304303e+002   1.6973000e+003   4.7573251e+002   7.7368530e-004   3.8703955e-003   5.0025450e+000   3.5508314e+003   4.2635503e-002   1.1830134e+003   8.9381517e+002   1.3235549e+000   8.7812530e-006   4.0936733e-005
  6.0183849e+001   1.4157409e+000   1.4163435e+000   1.4154405e+000   9.8083217e+002   1.6903171e+003   4.7451401e+002   7.7926997e-004   3.8703955e-003   4.9666941e+000   3.5508455e+003   4.6718354e-002   1.1826038e+003   8.9340558e+002   1.3237032e+000   8.8280166e-006   4.0873087e-005
  6.0561540e+001   1.4000823e+000   1.4003231e+000   1.3998266e+000   9.7810470e+002   1.6817745e+003   4.7334197e+002   7.8626444e-004   3.8703956e-003   4.9225112e+000   3.5508597e+003   3.7564766e-002   1.1821025e+003   8.9290438e+002   1.3238848e+000   8.8867538e-006   4.0794358e-005
  6.0863693e+001   1.3861039e+000   1.3866979e+000   1.3858101e+000   9.7592814e+002   1.6749239e+003   4.7230756e+002   7.9187055e-004   3.8703956e-003   4.8876620e+000   3.5508705e+003   3.5581086e-002   1.1816976e+003   8.9249946e+002   1.3240317e+000   8.9334303e-006   4.0731344e-005
  6.1241384e+001   1.3709495e+000   1.3711865e+000   1.3704305e+000   9.7324123e+002   1.6665275e+003   4.7108055e+002   7.9889105e-004   3.8703956e-003   4.8447102e+000   3.5508828e+003   3.2664832e-002   1.1812004e+003   8.9200233e+002   1.3242123e+000   8.9921893e-006   4.0653711e-005
  6.1543537e+001   1.3574288e+000   1.3578261e+000   1.3571460e+000   9.7109741e+002   1.6598105e+003   4.7008223e+002   8.0451745e-004   3.8703956e-003   4.8108287e+000   3.5508921e+003   3.0948365e-002   1.1807993e+003   8.9160121e+002   1.3243581e+000   9.0391310e-006   4.0592387e-005
  6.1921228e+001   1.3427607e+000   1.3429882e+000   1.3423220e+000   9.6845227e+002   1.6515907e+003   4.6900817e+002   8.1156255e-004   3.8703956e-003   4.7690663e+000   3.5509020e+003   2.6021716e-002   1.1803078e+003   8.9110980e+002   1.3245369e+000   9.0980784e-006   4.0516589e-005
  6.2223381e+001   1.3297037e+000   1.3302542e+000   1.3294328e+000   9.6634168e+002   1.6450016e+003   4.6815836e+002   8.1720810e-004   3.8703957e-003   4.7361200e+000   3.5509101e+003   2.6749660e-002   1.1799112e+003   8.9071316e+002   1.3246814e+000   9.1450491e-006   4.0456204e-005
  6.2601072e+001   1.3154954e+000   1.3157177e+000   1.3152314e+000   9.6373455e+002   1.6372505e+003   4.6764195e+002   8.2427637e-004   3.8703957e-003   4.6955072e+000   3.5509187e+003   2.3021981e-002   1.1794241e+003   8.9022612e+002   1.3248590e+000   9.2041080e-006   4.0381507e-005
  6.2903225e+001   1.3028312e+000   1.3033863e+000   1.3025544e+000   9.6165418e+002   1.6314695e+003   4.6653581e+002   8.2993992e-004   3.8703957e-003   4.6634649e+000   3.5509256e+003   2.2590930e-002   1.1790313e+003   8.8983335e+002   1.3250024e+000   9.2510899e-006   4.0321788e-005
  6.3280916e+001   1.2890419e+000   1.2892581e+000   1.2888177e+000   9.5908869e+002   1.6243044e+003   4.6549719e+002   8.3703011e-004   3.8703957e-003   4.6239624e+000   3.5509334e+003   2.0738635e-002   1.1785501e+003   8.8935214e+002   1.3251782e+000   9.3101282e-006   4.0248360e-005
  6.3583069e+001   1.2768285e+000   1.2773236e+000   1.2765755e+000   9.5704198e+002   1.6185134e+003   4.6453183e+002   8.4271050e-004   3.8703957e-003   4.5927940e+000   3.5509395e+003   2.0161039e-002   1.1781616e+003   8.8896371e+002   1.3253203e+000   9.3571920e-006   4.0189931e-005
  6.3960761e+001   1.2638766e+000   1.2641515e+000   1.2633586e+000   9.5451868e+002   1.6113880e+003   4.6342522e+002   8.4982103e-004   3.8703958e-003   4.5543657e+000   3.5509471e+003   2.0247902e-002   1.1776862e+003   8.8848834e+002   1.3254943e+000   9.4163840e-006   4.0117881e-005
  6.4351588e+001   1.2496461e+000   1.2497819e+000   1.2495055e+000   9.5192590e+002   1.6039760e+003   4.6236727e+002   8.5719009e-004   3.8703957e-003   4.5152129e+000   3.5509549e+003   1.9884895e-002   1.1771945e+003   8.8799661e+002   1.3256745e+000   9.4773435e-006   4.0043437e-005
  6.4664251e+001   1.2373656e+000   1.2379773e+000   1.2370417e+000   9.4985697e+002   1.5980616e+003   4.6149159e+002   8.6309325e-004   3.8703957e-003   4.4843309e+000   3.5509610e+003   1.9388246e-002   1.1767975e+003   8.8759964e+002   1.3258201e+000   9.5257584e-006   3.9983980e-005
  6.5055078e+001   1.2243054e+000   1.2245746e+000   1.2239847e+000   9.4730545e+002   1.5907916e+003   4.6055062e+002   8.7048171e-004   3.8703958e-003   4.4462689e+000   3.5509676e+003   1.6928971e-002   1.1763117e+003   8.8711388e+002   1.3259985e+000   9.5867247e-006   3.9910619e-005
  6.5367741e+001   1.2126145e+000   1.2130930e+000   1.2123854e+000   9.4527153e+002   1.5852967e+003   4.6020263e+002   8.7639976e-004   3.8703958e-003   4.4162447e+000   3.5509731e+003   1.7619886e-002   1.1759216e+003   8.8672379e+002   1.3261419e+000   9.6352493e-006   3.9852063e-005
  6.5758568e+001   1.1999359e+000   1.2001395e+000   1.1996611e+000   9.4276094e+002   1.5784807e+003   4.5894478e+002   8.8380604e-004   3.8703958e-003   4.3792366e+000   3.5509801e+003   1.7925682e-002   1.1754414e+003   8.8624366e+002   1.3263186e+000   9.6961525e-006   3.9779590e-005
  6.6071231e+001   1.1886015e+000   1.1891696e+000   1.1883447e+000   9.4075976e+002   1.5731665e+003   4.5814188e+002   8.8973772e-004   3.8703938e-003   4.3500391e+000   3.5509856e+003   1.7583889e-002   1.1750557e+003   8.8585794e+002   1.3264607e+000   9.7446594e-006   3.9721971e-005
  6.6462059e+001   1.1763478e+000   1.1765531e+000   1.1761497e+000   9.3828905e+002   1.5666793e+003   4.5792326e+002   8.9716027e-004   3.8703938e-003   4.3140495e+000   3.5509920e+003   1.6254401e-002   1.1745811e+003   8.8538339e+002   1.3266356e+000   9.8055326e-006   3.9650790e-005
  6.6774721e+001   1.1654034e+000   1.1656563e+000   1.1651579e+000   9.3631977e+002   1.5623021e+003   4.5696406e+002   9.0310433e-004   3.8703938e-003   4.2856552e+000   3.5509966e+003   1.4830303e-002   1.1741997e+003   8.8500202e+002   1.3267763e+000   9.8539237e-006   3.9593945e-005
  6.7165549e+001   1.1535015e+000   1.1536968e+000   1.1531305e+000   9.3388785e+002   1.5564038e+003   4.5598981e+002   9.1054159e-004   3.8703938e-003   4.2506502e+000   3.5510021e+003   1.4188824e-002   1.1737295e+003   8.8453178e+002   1.3269500e+000   9.9147545e-006   3.9523873e-005
  6.7478211e+001   1.1429231e+000   1.1433825e+000   1.1426872e+000   9.3195193e+002   1.5520406e+003   4.5526204e+002   9.1649680e-004   3.8703938e-003   4.2230304e+000   3.5510064e+003   1.3611758e-002   1.1733523e+003   8.8415459e+002   1.3270895e+000   9.9630017e-006   3.9467834e-005
  6.7869039e+001   1.1314295e+000   1.1316236e+000   1.1312033e+000   9.2956174e+002   1.5461683e+003   4.5447438e+002   9.2394722e-004   3.8703938e-003   4.1889772e+000   3.5510115e+003   1.3010512e-002   1.1728887e+003   8.8369098e+002   1.3272611e+000   1.0023643e-005   3.9398818e-005
  6.8181701e+001   1.1211662e+000   1.1216315e+000   1.1209238e+000   9.2765586e+002   1.5416813e+003   4.5382760e+002   9.2991234e-004   3.8703939e-003   4.1621062e+000   3.5510153e+003   1.2323207e-002   1.1725156e+003   8.8331792e+002   1.3273993e+000   1.0071812e-005   3.9343512e-005
  6.8572529e+001   1.1103182e+000   1.1105614e+000   1.1100539e+000   9.2530371e+002   1.5357941e+003   4.5315954e+002   9.3737437e-004   3.8703938e-003   4.1289734e+000   3.5510200e+003   1.2043777e-002   1.1720585e+003   8.8286083e+002   1.3275688e+000   1.0132402e-005   3.9275296e-005
  6.8970577e+001   1.0984696e+000   1.0986877e+000   1.0983730e+000   9.2292571e+002   1.5301133e+003   4.5271860e+002   9.4498021e-004   3.8703938e-003   4.0957406e+000   3.5510247e+003   1.1781734e-002   1.1715938e+003   8.8239614e+002   1.3277413e+000   1.0193861e-005   3.9206363e-005
  6.9289016e+001   1.0883721e+000   1.0887146e+000   1.0880990e+000   9.2102873e+002   1.5256118e+003   4.5178691e+002   9.5106884e-004   3.8703938e-003   4.0695201e+000   3.5510283e+003   1.1093258e-002   1.1712195e+003   8.8202187e+002   1.3278803e+000   1.0242714e-005   3.9151229e-005
  6.9686494e+001   1.0775629e+000   1.0777966e+000   1.0772604e+000   9.1869370e+002   1.5198010e+003   4.5086616e+002   9.5867332e-004   3.8703937e-003   4.0372394e+000   3.5510326e+003   1.0839689e-002   1.1707617e+003   8.8156413e+002   1.3280506e+000   1.0304048e-005   3.9083471e-005
  7.0004476e+001   1.0679467e+000   1.0682880e+000   1.0677530e+000   9.1683394e+002   1.5153292e+003   4.5014056e+002   9.6476023e-004   3.8703936e-003   4.0117674e+000   3.5510360e+003   1.0700118e-002   1.1703937e+003   8.8119610e+002   1.3281876e+000   1.0352887e-005   3.9029588e-005
  7.0401498e+001   1.0575248e+000   1.0577117e+000   1.0572989e+000   9.1454094e+002   1.5095447e+003   4.4938521e+002   9.7236388e-004   3.8703936e-003   3.9803962e+000   3.5510400e+003   1.0121884e-002   1.1699417e+003   8.8074410e+002   1.3283560e+000   1.0414065e-005   3.8963089e-005
  7.0719115e+001   1.0481928e+000   1.0486204e+000   1.0479572e+000   9.1271287e+002   1.5051238e+003   4.4879727e+002   9.7844952e-004   3.8703935e-003   3.9556394e+000   3.5510431e+003   9.7901334e-003   1.1695783e+003   8.8038069e+002   1.3284915e+000   1.0462713e-005   3.8909972e-005
  7.1115764e+001   1.0380874e+000   1.0382648e+000   1.0378828e+000   9.1045859e+002   1.4994169e+003   4.4814715e+002   9.8605234e-004   3.8703934e-003   3.9251399e+000   3.5510470e+003   9.7504019e-003   1.1691317e+003   8.7993414e+002   1.3286582e+000   1.0523717e-005   3.8844610e-005
  7.1433083e+001   1.0290668e+000   1.0294509e+000   1.0288418e+000   9.0866245e+002   1.4957354e+003   4.4760791e+002   9.9213667e-004   3.8703933e-003   3.9010687e+000   3.5510500e+003   9.5098604e-003   1.1687725e+003   8.7957498e+002   1.3287924e+000   1.0572363e-005   3.8792817e-005
  7.1829444e+001   1.0192710e+000   1.0194454e+000   1.0190187e+000   9.0644658e+002   1.4900640e+003   4.4715215e+002   9.9973872e-004   3.8703931e-003   3.8714047e+000   3.5510535e+003   8.8993950e-003   1.1683313e+003   8.7913371e+002   1.3289574e+000   1.0633429e-005   3.8729135e-005
  7.2146532e+001   1.0105431e+000   1.0107627e+000   1.0103241e+000   9.0468102e+002   1.4864501e+003   4.4632392e+002   1.0058218e-003   3.8703930e-003   3.8479908e+000   3.5510564e+003   9.0330550e-003   1.1679771e+003   8.7877959e+002   1.3290900e+000   1.0682110e-005   3.8678625e-005
  7.2542688e+001   1.0010539e+000   1.0012247e+000   1.0007590e+000   9.0250150e+002   1.4808532e+003   4.4548785e+002   1.0134231e-003   3.8703929e-003   3.8191284e+000   3.5510597e+003   8.4673850e-003   1.1675414e+003   8.7834383e+002   1.3292532e+000   1.0743274e-005   3.8616597e-005
  7.2859612e+001   9.9259961e-001   9.9299976e-001   9.9238752e-001   9.0076548e+002   1.4772593e+003   4.4486389e+002   1.0195049e-003   3.8703928e-003   3.7963454e+000   3.5510624e+003   8.3410731e-003   1.1671919e+003   8.7799442e+002   1.3293842e+000   1.0792033e-005   3.8567387e-005
  7.3255642e+001   9.8338930e-001   9.8355401e-001   9.8322267e-001   8.9862302e+002   1.4717206e+003   4.4418150e+002   1.0271054e-003   3.8703926e-003   3.7682525e+000   3.5510654e+003   7.6247960e-003   1.1667623e+003   8.7756477e+002   1.3295455e+000   1.0853238e-005   3.8506939e-005
  7.3572466e+001   9.7520819e-001   9.7558266e-001   9.7500209e-001   8.9691613e+002   1.4681177e+003   4.4362553e+002   1.0331860e-003   3.8703925e-003   3.7460751e+000   3.5510679e+003   7.8233299e-003   1.1664179e+003   8.7722038e+002   1.3296749e+000   1.0902069e-005   3.8459028e-005
  7.3968451e+001   9.6651986e-001   9.6673268e-001   9.6632571e-001   8.9480862e+002   1.4623326e+003   4.4304762e+002   1.0407858e-003   3.8703923e-003   3.7187214e+000   3.5510708e+003   7.3078221e-003   1.1659943e+003   8.7679685e+002   1.3298341e+000   1.0963489e-005   3.8400144e-005
  7.4364443e+001   9.5709375e-001   9.5727040e-001   9.5698356e-001   8.9271673e+002   1.4574105e+003   4.4265788e+002   1.0483851e-003   3.8703921e-003   3.6917658e+000   3.5510736e+003   7.2557138e-003   1.1655715e+003   8.7637403e+002   1.3299932e+000   1.1024743e-005   3.8342012e-005
  7.4681237e+001   9.4918260e-001   9.4945202e-001   9.4894674e-001   8.9105040e+002   1.4539898e+003   4.4185359e+002   1.0544638e-003   3.8703920e-003   3.6704836e+000   3.5510759e+003   7.1011975e-003   1.1652323e+003   8.7603487e+002   1.3301210e+000   1.1073528e-005   3.8295810e-005
  7.5077230e+001   9.4089341e-001   9.4115707e-001   9.4060149e-001   8.8899586e+002   1.4483624e+003   4.4105840e+002   1.0620608e-003   3.8703918e-003   3.6442281e+000   3.5510785e+003   6.5180249e-003   1.1648169e+003   8.7561946e+002   1.3302776e+000   1.1135050e-005   3.8239331e-005
  7.5473371e+001   9.3190309e-001   9.3204426e-001   9.3182082e-001   8.8695672e+002   1.4438486e+003   4.4035050e+002   1.0696588e-003   3.8703917e-003   3.6183422e+000   3.5510811e+003   6.5028040e-003   1.1644024e+003   8.7520490e+002   1.3304340e+000   1.1196477e-005   3.8183614e-005
  7.5790283e+001   9.2438273e-001   9.2480918e-001   9.2416856e-001   8.8533261e+002   1.4406811e+003   4.3978901e+002   1.0757355e-003   3.8703915e-003   3.5979024e+000   3.5510831e+003   6.4797470e-003   1.1640699e+003   8.7487246e+002   1.3305596e+000   1.1245436e-005   3.8139365e-005
  7.6186424e+001   9.1644685e-001   9.1668630e-001   9.1623235e-001   8.8332887e+002   1.4355268e+003   4.3918691e+002   1.0833290e-003   3.8703914e-003   3.5726833e+000   3.5510855e+003   5.9866133e-003   1.1636618e+003   8.7446432e+002   1.3307138e+000   1.1307126e-005   3.8085233e-005
  7.6582903e+001   9.0784466e-001   9.0799770e-001   9.0776129e-001   8.8133906e+002   1.4310823e+003   4.3861033e+002   1.0909257e-003   3.8703912e-003   3.5478046e+000   3.5510878e+003   5.9295295e-003   1.1632543e+003   8.7405686e+002   1.3308680e+000   1.1368717e-005   3.8031740e-005
  7.6900086e+001   9.0067491e-001   9.0106070e-001   9.0046948e-001   8.7975462e+002   1.4279887e+003   4.3825005e+002   1.0970005e-003   3.8703911e-003   3.5281581e+000   3.5510896e+003   5.6799765e-003   1.1629282e+003   8.7373076e+002   1.3309915e+000   1.1417770e-005   3.7989184e-005
  7.7296564e+001   8.9308077e-001   8.9331284e-001   8.9272180e-001   8.7779912e+002   1.4228776e+003   4.3739092e+002   1.1045903e-003   3.8703909e-003   3.5039153e+000   3.5510918e+003   5.5823439e-003   1.1625277e+003   8.7333027e+002   1.3311432e+000   1.1479590e-005   3.7937160e-005
  7.7693568e+001   8.8486157e-001   8.8499601e-001   8.8478346e-001   8.7585631e+002   1.4184541e+003   4.3664673e+002   1.1121857e-003   3.8703907e-003   3.4799859e+000   3.5510940e+003   5.4181532e-003   1.1621277e+003   8.7293027e+002   1.3312950e+000   1.1541329e-005   3.7885671e-005
  7.8011171e+001   8.7801437e-001   8.7839928e-001   8.7781539e-001   8.7431018e+002   1.4153592e+003   4.3604759e+002   1.1182586e-003   3.8703906e-003   3.4610873e+000   3.5510957e+003   5.3025706e-003   1.1618081e+003   8.7261064e+002   1.3314163e+000   1.1590451e-005   3.7844672e-005
  7.8408175e+001   8.7077216e-001   8.7100099e-001   8.7055679e-001   8.7240152e+002   1.4102661e+003   4.3541314e+002   1.1258449e-003   3.8703905e-003   3.4377653e+000   3.5510976e+003   4.9451375e-003   1.1614147e+003   8.7221731e+002   1.3315658e+000   1.1652355e-005   3.7794544e-005
  7.8805891e+001   8.6291654e-001   8.6307117e-001   8.6283741e-001   8.7050470e+002   1.4061168e+003   4.3480682e+002   1.1334390e-003   3.8703903e-003   3.4147318e+000   3.5510996e+003   5.0001384e-003   1.1610221e+003   8.7182472e+002   1.3317151e+000   1.1714132e-005   3.7744768e-005
  7.9124063e+001   8.5633641e-001   8.5674988e-001   8.5612514e-001   8.6899495e+002   1.4032846e+003   4.3429016e+002   1.1395099e-003   3.8703902e-003   3.3965393e+000   3.5511012e+003   4.8910815e-003   1.1607080e+003   8.7151065e+002   1.3318346e+000   1.1763205e-005   3.7705005e-005
  7.9521779e+001   8.4939578e-001   8.4961822e-001   8.4923432e-001   8.6713133e+002   1.3984206e+003   4.3391339e+002   1.1470927e-003   3.8703901e-003   3.3740867e+000   3.5511030e+003   4.5228793e-003   1.1603219e+003   8.7112452e+002   1.3319817e+000   1.1824999e-005   3.7656334e-005
  7.9920395e+001   8.4187250e-001   8.4192736e-001   8.4174754e-001   8.6527795e+002   1.3943450e+003   4.3307913e+002   1.1546856e-003   3.8703899e-003   3.3518995e+000   3.5511047e+003   4.3452840e-003   1.1599362e+003   8.7073884e+002   1.3321287e+000   1.1886589e-005   3.7607740e-005
  8.0239288e+001   8.3558357e-001   8.3596017e-001   8.3538210e-001   8.6380316e+002   1.3915210e+003   4.3245483e+002   1.1607545e-003   3.8703898e-003   3.3343741e+000   3.5511061e+003   4.2745784e-003   1.1596280e+003   8.7043062e+002   1.3322463e+000   1.1935475e-005   3.7568874e-005
  8.0637904e+001   8.2892992e-001   8.2914535e-001   8.2869383e-001   8.6198238e+002   1.3867094e+003   4.3177247e+002   1.1683337e-003   3.8703897e-003   3.3127432e+000   3.5511078e+003   4.2469364e-003   1.1592488e+003   8.7005145e+002   1.3323911e+000   1.1996971e-005   3.7521209e-005
  8.1037608e+001   8.2172806e-001   8.2188802e-001   8.2166061e-001   8.6017150e+002   1.3826483e+003   4.3127645e+002   1.1759254e-003   3.8703895e-003   3.2913564e+000   3.5511094e+003   4.0550821e-003   1.1588701e+003   8.6967275e+002   1.3325358e+000   1.2058294e-005   3.7473655e-005
  8.1357371e+001   8.1569937e-001   8.1608929e-001   8.1550070e-001   8.5873017e+002   1.3798306e+003   4.3061862e+002   1.1819925e-003   3.8703894e-003   3.2744620e+000   3.5511107e+003   4.0105609e-003   1.1585672e+003   8.6936987e+002   1.3326517e+000   1.2106964e-005   3.7435569e-005
  8.1757075e+001   8.0931390e-001   8.0951906e-001   8.0916580e-001   8.5695056e+002   1.3750629e+003   4.2998376e+002   1.1895681e-003   3.8703893e-003   3.2536087e+000   3.5511122e+003   3.9148158e-003   1.1581946e+003   8.6899725e+002   1.3327943e+000   1.2168162e-005   3.7388830e-005
  8.2158056e+001   8.0259981e-001   8.0265850e-001   8.0254637e-001   8.5518111e+002   1.3707622e+003   4.2930131e+002   1.1971585e-003   3.8703891e-003   3.2329797e+000   3.5511138e+003   3.8193705e-003   1.1578229e+003   8.6862551e+002   1.3329367e+000   1.2229323e-005   3.7342300e-005
  8.2559540e+001   7.9570072e-001   7.9584817e-001   7.9558727e-001   8.5342282e+002   1.3668805e+003   4.2860066e+002   1.2047484e-003   3.8703890e-003   3.2126118e+000   3.5511153e+003   3.6789977e-003   1.1574522e+003   8.6825490e+002   1.3330788e+000   1.2290134e-005   3.7295821e-005
  8.2880727e+001   7.8999687e-001   7.9031642e-001   7.8982472e-001   8.5202417e+002   1.3641080e+003   4.2802433e+002   1.2108129e-003   3.8703889e-003   3.1965210e+000   3.5511164e+003   3.6541683e-003   1.1571564e+003   8.6795906e+002   1.3331924e+000   1.2338440e-005   3.7258637e-005
  8.3282211e+001   7.8396587e-001   7.8418597e-001   7.8372298e-001   8.5029804e+002   1.3594088e+003   4.2742747e+002   1.2183838e-003   3.8703888e-003   3.1766581e+000   3.5511178e+003   3.5035762e-003   1.1567925e+003   8.6759515e+002   1.3333321e+000   1.2399195e-005   3.7213059e-005
  8.3685233e+001   7.7762007e-001   7.7769421e-001   7.7754031e-001   8.4858056e+002   1.3551424e+003   4.2679279e+002   1.2259725e-003   3.8703887e-003   3.1569948e+000   3.5511192e+003   3.4535190e-003   1.1564296e+003   8.6723227e+002   1.3334716e+000   1.2459989e-005   3.7167662e-005
  8.4088852e+001   7.7126482e-001   7.7144193e-001   7.7120652e-001   8.4687505e+002   1.3510434e+003   4.2659358e+002   1.2335607e-003   3.8703886e-003   3.1375746e+000   3.5511206e+003   3.4298503e-003   1.1560681e+003   8.6687076e+002   1.3336107e+000   1.2520553e-005   3.7122459e-005
  8.4493093e+001   7.6499382e-001   7.6515927e-001   7.6494934e-001   8.4518192e+002   1.3469831e+003   4.2585571e+002   1.2411484e-003   3.8703885e-003   3.1183930e+000   3.5511220e+003   3.3373388e-003   1.1557084e+003   8.6651104e+002   1.3337491e+000   1.2580961e-005   3.7077494e-005
  8.4897982e+001   7.5881559e-001   7.5894077e-001   7.5878832e-001   8.4350144e+002   1.3429462e+003   4.2557513e+002   1.2487357e-003   3.8703883e-003   3.0994456e+000   3.5511233e+003   3.2194411e-003   1.1553507e+003   8.6615342e+002   1.3338869e+000   1.2641259e-005   3.7032805e-005
  8.5303545e+001   7.5272764e-001   7.5276862e-001   7.5261984e-001   8.4183377e+002   1.3389189e+003   4.2485489e+002   1.2563225e-003   3.8703882e-003   3.0807283e+000   3.5511245e+003   3.1489516e-003   1.1549954e+003   8.6579807e+002   1.3340240e+000   1.2701460e-005   3.6988410e-005
  8.5709807e+001   7.4672274e-001   7.4681856e-001   7.4668556e-001   8.4017852e+002   1.3350546e+003   4.2413711e+002   1.2639088e-003   3.8703881e-003   3.0622369e+000   3.5511258e+003   3.1067021e-003   1.1546420e+003   8.6544469e+002   1.3341604e+000   1.2761577e-005   3.6944271e-005
  8.6116797e+001   7.4080278e-001   7.4091784e-001   7.4075509e-001   8.3853608e+002   1.3312657e+003   4.2344178e+002   1.2714947e-003   3.8703880e-003   3.0439671e+000   3.5511270e+003   3.0438606e-003   1.1542906e+003   8.6509329e+002   1.3342961e+000   1.2821587e-005   3.6900445e-005
  8.6524537e+001   7.3496788e-001   7.3508481e-001   7.3495443e-001   8.3690605e+002   1.3274719e+003   4.2319130e+002   1.2790801e-003   3.8703879e-003   3.0259152e+000   3.5511282e+003   2.9496830e-003   1.1539415e+003   8.6474418e+002   1.3344310e+000   1.2881497e-005   3.6856874e-005
  8.6933056e+001   7.2920795e-001   7.2938118e-001   7.2919528e-001   8.3528819e+002   1.3236898e+003   4.2269808e+002   1.2866651e-003   3.8703878e-003   3.0080772e+000   3.5511294e+003   2.8497533e-003   1.1535941e+003   8.6439685e+002   1.3345654e+000   1.2941306e-005   3.6813572e-005
  8.7342380e+001   7.2352198e-001   7.2370532e-001   7.2350719e-001   8.3368206e+002   1.3199222e+003   4.2222611e+002   1.2942496e-003   3.8703877e-003   2.9904494e+000   3.5511305e+003   2.7808104e-003   1.1532488e+003   8.6405148e+002   1.3346991e+000   1.3001017e-005   3.6770525e-005
  8.7752535e+001   7.1792028e-001   7.1800709e-001   7.1790671e-001   8.3208757e+002   1.3161522e+003   4.2181439e+002   1.3018336e-003   3.8703876e-003   2.9730280e+000   3.5511317e+003   2.7213630e-003   1.1529054e+003   8.6370814e+002   1.3348322e+000   1.3060631e-005   3.6727720e-005
  8.8163548e+001   7.1238718e-001   7.1243749e-001   7.1230963e-001   8.3050476e+002   1.3124027e+003   4.2118311e+002   1.3094171e-003   3.8703875e-003   2.9558095e+000   3.5511327e+003   2.6475305e-003   1.1525641e+003   8.6336681e+002   1.3349646e+000   1.3120153e-005   3.6685213e-005
  8.8575448e+001   7.0693606e-001   7.0702220e-001   7.0687682e-001   8.2893340e+002   1.3086515e+003   4.2064105e+002   1.3170002e-003   3.8703875e-003   2.9387904e+000   3.5511338e+003   2.5740177e-003   1.1522245e+003   8.6302720e+002   1.3350964e+000   1.3179587e-005   3.6642984e-005
  8.8988262e+001   7.0155723e-001   7.0168419e-001   7.0154653e-001   8.2737351e+002   1.3049868e+003   4.2009973e+002   1.3245828e-003   3.8703874e-003   2.9219672e+000   3.5511348e+003   2.4969501e-003   1.1518868e+003   8.6268948e+002   1.3352275e+000   1.3238939e-005   3.6601044e-005
  8.9402017e+001   6.9624909e-001   6.9638680e-001   6.9623726e-001   8.2582494e+002   1.3013878e+003   4.1969046e+002   1.3321649e-003   3.8703873e-003   2.9053365e+000   3.5511359e+003   2.4715977e-003   1.1515511e+003   8.6235380e+002   1.3353580e+000   1.3298205e-005   3.6559382e-005
  8.9816611e+001   6.9100591e-001   6.9114299e-001   6.9099036e-001   8.2428788e+002   1.2977999e+003   4.1924101e+002   1.3397439e-003   3.8703872e-003   2.8889007e+000   3.5511369e+003   2.4068524e-003   1.1512173e+003   8.6201999e+002   1.3354879e+000   1.3357359e-005   3.6518001e-005
  9.0231498e+001   6.8583717e-001   6.8596630e-001   6.8582023e-001   8.2276426e+002   1.2942294e+003   4.1866421e+002   1.3473097e-003   3.8703871e-003   2.8726782e+000   3.5511378e+003   2.3546426e-003   1.1508857e+003   8.6168843e+002   1.3356170e+000   1.3416318e-005   3.6476951e-005
  9.0646675e+001   6.8074716e-001   6.8087042e-001   6.8073166e-001   8.2125403e+002   1.2906736e+003   4.1812319e+002   1.3548616e-003   3.8703870e-003   2.8566660e+000   3.5511388e+003   2.3009652e-003   1.1505565e+003   8.6135925e+002   1.3357452e+000   1.3475086e-005   3.6436219e-005
  9.1062141e+001   6.7573080e-001   6.7578208e-001   6.7567209e-001   8.1975696e+002   1.2871322e+003   4.1748005e+002   1.3623992e-003   3.8703870e-003   2.8408611e+000   3.5511397e+003   2.2255716e-003   1.1502297e+003   8.6103244e+002   1.3358727e+000   1.3533659e-005   3.6395799e-005
  9.1477891e+001   6.7078716e-001   6.7087136e-001   6.7075512e-001   8.1827292e+002   1.2836074e+003   4.1687702e+002   1.3699220e-003   3.8703869e-003   2.8252607e+000   3.5511406e+003   2.2010235e-003   1.1499052e+003   8.6070798e+002   1.3359993e+000   1.3592037e-005   3.6355681e-005
  9.1893926e+001   6.6591448e-001   6.6603355e-001   6.6590064e-001   8.1680218e+002   1.2801006e+003   4.1629119e+002   1.3774297e-003   3.8703868e-003   2.8098617e+000   3.5511415e+003   2.1512931e-003   1.1495831e+003   8.6038588e+002   1.3361251e+000   1.3650219e-005   3.6315904e-005
  9.2310241e+001   6.6111295e-001   6.6123986e-001   6.6109850e-001   8.1534453e+002   1.2766060e+003   4.1592400e+002   1.3849215e-003   3.8703867e-003   2.7946615e+000   3.5511424e+003   2.0918823e-003   1.1492635e+003   8.6006622e+002   1.3362500e+000   1.3708207e-005   3.6276473e-005
  9.2726835e+001   6.5638076e-001   6.5649925e-001   6.5636485e-001   8.1389985e+002   1.2731293e+003   4.1535160e+002   1.3923970e-003   3.8703867e-003   2.7796574e+000   3.5511433e+003   2.0669010e-003   1.1489461e+003   8.5974885e+002   1.3363741e+000   1.3765991e-005   3.6237367e-005
  9.3143707e+001   6.5171933e-001   6.5182833e-001   6.5170248e-001   8.1246798e+002   1.2696709e+003   4.1479615e+002   1.3998560e-003   3.8703866e-003   2.7648463e+000   3.5511441e+003   2.0415085e-003   1.1486309e+003   8.5943361e+002   1.3364975e+000   1.3823571e-005   3.6198594e-005
  9.3560853e+001   6.4712423e-001   6.4718568e-001   6.4707150e-001   8.1104881e+002   1.2662274e+003   4.1432791e+002   1.4072979e-003   3.8703865e-003   2.7502255e+000   3.5511449e+003   1.9745930e-003   1.1483181e+003   8.5912082e+002   1.3366200e+000   1.3880943e-005   3.6160134e-005
  9.3978272e+001   6.4260017e-001   6.4271725e-001   6.4249612e-001   8.0964217e+002   1.2628277e+003   4.1366123e+002   1.4147223e-003   3.8703865e-003   2.7357925e+000   3.5511457e+003   1.9178688e-003   1.1480072e+003   8.5880998e+002   1.3367418e+000   1.3938089e-005   3.6121965e-005
  9.4395952e+001   6.3813549e-001   6.3826038e-001   6.3811029e-001   8.0824809e+002   1.2594481e+003   4.1297039e+002   1.4221286e-003   3.8703865e-003   2.7215447e+000   3.5511465e+003   1.8768800e-003   1.1476988e+003   8.5850157e+002   1.3368628e+000   1.3994982e-005   3.6084095e-005
  9.4813898e+001   6.3374643e-001   6.3385191e-001   6.3372399e-001   8.0686687e+002   1.2560583e+003   4.1229413e+002   1.4295162e-003   3.8703865e-003   2.7074799e+000   3.5511473e+003   1.8482474e-003   1.1473929e+003   8.5819566e+002   1.3369829e+000   1.4051692e-005   3.6046555e-005
  9.5232116e+001   6.2941443e-001   6.2955735e-001   6.2940101e-001   8.0549830e+002   1.2526777e+003   4.1165185e+002   1.4368851e-003   3.8703865e-003   2.6935950e+000   3.5511480e+003   1.8089269e-003   1.1470894e+003   8.5789217e+002   1.3371021e+000   1.4108215e-005   3.6009352e-005
  9.5650602e+001   6.2513750e-001   6.2527876e-001   6.2512400e-001   8.0414220e+002   1.2493194e+003   4.1103666e+002   1.4442348e-003   3.8703865e-003   2.6798873e+000   3.5511488e+003   1.7816210e-003   1.1467882e+003   8.5759095e+002   1.3372205e+000   1.4164521e-005   3.5972493e-005
  9.6069351e+001   6.2093230e-001   6.2104879e-001   6.2090982e-001   8.0279816e+002   1.2459779e+003   4.1044976e+002   1.4515649e-003   3.8703865e-003   2.6663545e+000   3.5511495e+003   1.7385836e-003   1.1464890e+003   8.5729179e+002   1.3373381e+000   1.4220600e-005   3.5935914e-005
  9.6488369e+001   6.1678083e-001   6.1684257e-001   6.1674539e-001   8.0146596e+002   1.2428521e+003   4.0988745e+002   1.4588749e-003   3.8703865e-003   2.6529941e+000   3.5511502e+003   1.6985045e-003   1.1461921e+003   8.5699493e+002   1.3374550e+000   1.4276439e-005   3.5899621e-005
  9.6907648e+001   6.1269217e-001   6.1279691e-001   6.1267086e-001   8.0014572e+002   1.2397459e+003   4.0927406e+002   1.4661644e-003   3.8703865e-003   2.6398038e+000   3.5511509e+003   1.6609102e-003   1.1458974e+003   8.5670019e+002   1.3375711e+000   1.4332052e-005   3.5863640e-005
  9.7327193e+001   6.0865941e-001   6.0877083e-001   6.0864023e-001   7.9883743e+002   1.2366516e+003   4.0867498e+002   1.4734330e-003   3.8703865e-003   2.6267815e+000   3.5511516e+003   1.6344262e-003   1.1456049e+003   8.5640770e+002   1.3376864e+000   1.4387433e-005   3.5827984e-005
  9.7746999e+001   6.0468801e-001   6.0480652e-001   6.0467245e-001   7.9754090e+002   1.2335693e+003   4.0800081e+002   1.4806803e-003   3.8703865e-003   2.6139245e+000   3.5511523e+003   1.5918240e-003   1.1453146e+003   8.5611736e+002   1.3378009e+000   1.4442588e-005   3.5792619e-005
  9.8167070e+001   6.0076981e-001   6.0091312e-001   6.0075326e-001   7.9625629e+002   1.2305029e+003   4.0735588e+002   1.4879061e-003   3.8703865e-003   2.6012304e+000   3.5511529e+003   1.5700535e-003   1.1450263e+003   8.5582914e+002   1.3379147e+000   1.4497507e-005   3.5757571e-005
  9.8587406e+001   5.9703621e-001   5.9713234e-001   5.9701865e-001   7.9498371e+002   1.2273923e+003   4.0675005e+002   1.4951099e-003   3.8703865e-003   2.5886969e+000   3.5511536e+003   1.5371685e-003   1.1447406e+003   8.5554337e+002   1.3380275e+000   1.4552309e-005   3.5722866e-005
  9.9008073e+001   5.9311644e-001   5.9329022e-001   5.9305219e-001   7.9372128e+002   1.2243813e+003   4.0615662e+002   1.5022925e-003   3.8703865e-003   2.5763201e+000   3.5511542e+003   1.5168680e-003   1.1444565e+003   8.5525927e+002   1.3381398e+000   1.4606692e-005   3.5688317e-005
  9.9428949e+001   5.8947174e-001   5.8953519e-001   5.8942877e-001   7.9247130e+002   1.2213206e+003   4.0559725e+002   1.5094513e-003   3.8703865e-003   2.5641015e+000   3.5511548e+003   1.4760026e-003   1.1441750e+003   8.5497777e+002   1.3382511e+000   1.4660942e-005   3.5654141e-005
  9.9850143e+001   5.8565845e-001   5.8581271e-001   5.8560216e-001   7.9123138e+002   1.2183483e+003   4.0494842e+002   1.5165880e-003   3.8703865e-003   2.5520355e+000   3.5511555e+003   1.4427182e-003   1.1438951e+003   8.5469787e+002   1.3383619e+000   1.4714813e-005   3.5620128e-005
  1.0027154e+002   5.8211306e-001   5.8218354e-001   5.8209353e-001   7.9000382e+002   1.2153244e+003   4.0439907e+002   1.5237004e-003   3.8703865e-003   2.5401231e+000   3.5511561e+003   1.4277911e-003   1.1436177e+003   8.5442050e+002   1.3384717e+000   1.4768557e-005   3.5586509e-005
  1.0069326e+002   5.7853674e-001   5.7864774e-001   5.7852305e-001   7.8878699e+002   1.2123279e+003   4.0387679e+002   1.5307898e-003   3.8703865e-003   2.5283592e+000   3.5511566e+003   1.3849624e-003   1.1433423e+003   8.5414515e+002   1.3385809e+000   1.4822061e-005   3.5553158e-005
  1.0111524e+002   5.7498918e-001   5.7511036e-001   5.7496225e-001   7.8758108e+002   1.2093588e+003   4.0338361e+002   1.5378550e-003   3.8703865e-003   2.5167434e+000   3.5511572e+003   1.3646808e-003   1.1430690e+003   8.5387176e+002   1.3386893e+000   1.4875280e-005   3.5520070e-005
  1.0153749e+002   5.7148444e-001   5.7160454e-001   5.7145698e-001   7.8638619e+002   1.2064107e+003   4.0291855e+002   1.5448956e-003   3.8703865e-003   2.5052737e+000   3.5511578e+003   1.3398501e-003   1.1427976e+003   8.5360040e+002   1.3387969e+000   1.4928228e-005   3.5487263e-005
  1.0195999e+002   5.6803440e-001   5.6816873e-001   5.6800800e-001   7.8520217e+002   1.2034827e+003   4.0246811e+002   1.5519113e-003   3.8703865e-003   2.4939482e+000   3.5511583e+003   1.3096168e-003   1.1425282e+003   8.5333099e+002   1.3389039e+000   1.4980915e-005   3.5454738e-005
  1.0238274e+002   5.6463213e-001   5.6470641e-001   5.6460997e-001   7.8402887e+002   1.2005742e+003   4.0188010e+002   1.5589018e-003   3.8703865e-003   2.4827648e+000   3.5511589e+003   1.2890664e-003   1.1422609e+003   8.5306374e+002   1.3390101e+000   1.5033363e-005   3.5422508e-005
  1.0280577e+002   5.6127624e-001   5.6139274e-001   5.6125601e-001   7.8286624e+002   1.1976814e+003   4.0123160e+002   1.5658668e-003   3.8703865e-003   2.4717213e+000   3.5511594e+003   1.2631032e-003   1.1419957e+003   8.5279855e+002   1.3391155e+000   1.5085557e-005   3.5390548e-005
  1.0322905e+002   5.5796720e-001   5.5808146e-001   5.5794781e-001   7.8171446e+002   1.1948067e+003   4.0068293e+002   1.5728056e-003   3.8703864e-003   2.4608168e+000   3.5511599e+003   1.2427850e-003   1.1417327e+003   8.5253548e+002   1.3392201e+000   1.5137488e-005   3.5358859e-005
  1.0365259e+002   5.5470298e-001   5.5481665e-001   5.5468400e-001   7.8057326e+002   1.1919505e+003   4.0015610e+002   1.5797183e-003   3.8703864e-003   2.4500484e+000   3.5511605e+003   1.2215649e-003   1.1414716e+003   8.5227444e+002   1.3393240e+000   1.5189153e-005   3.5327421e-005
  1.0407639e+002   5.5148389e-001   5.5159338e-001   5.5146416e-001   7.7944258e+002   1.1891114e+003   3.9965656e+002   1.5866043e-003   3.8703864e-003   2.4394150e+000   3.5511610e+003   1.1923624e-003   1.1412126e+003   8.5201540e+002   1.3394272e+000   1.5240562e-005   3.5296241e-005
  1.0450044e+002   5.4830872e-001   5.4842116e-001   5.4828833e-001   7.7832244e+002   1.1862885e+003   3.9918358e+002   1.5934635e-003   3.8703864e-003   2.4289144e+000   3.5511615e+003   1.1740979e-003   1.1409556e+003   8.5175841e+002   1.3395296e+000   1.5291708e-005   3.5265348e-005
  1.0492473e+002   5.4517884e-001   5.4529636e-001   5.4515660e-001   7.7721278e+002   1.1834851e+003   3.9873897e+002   1.6002948e-003   3.8703864e-003   2.4185458e+000   3.5511619e+003   1.1506894e-003   1.1407007e+003   8.5150351e+002   1.3396312e+000   1.5342583e-005   3.5234719e-005
  1.0534925e+002   5.4209228e-001   5.4220864e-001   5.4206927e-001   7.7611350e+002   1.1807021e+003   3.9832278e+002   1.6070983e-003   3.8703863e-003   2.4083072e+000   3.5511624e+003   1.1293050e-003   1.1404478e+003   8.5125061e+002   1.3397321e+000   1.5393185e-005   3.5204354e-005
  1.0577401e+002   5.3904896e-001   5.3913305e-001   5.3902601e-001   7.7502445e+002   1.1779401e+003   3.9778519e+002   1.6138736e-003   3.8703863e-003   2.3981967e+000   3.5511629e+003   1.1105381e-003   1.1401969e+003   8.5099968e+002   1.3398323e+000   1.5443517e-005   3.5174250e-005
  1.0619900e+002   5.3604789e-001   5.3615768e-001   5.3602551e-001   7.7394569e+002   1.1753932e+003   3.9725290e+002   1.6206204e-003   3.8703863e-003   2.3882128e+000   3.5511634e+003   1.0834267e-003   1.1399478e+003   8.5075068e+002   1.3399317e+000   1.5493569e-005   3.5144416e-005
  1.0662422e+002   5.3309147e-001   5.3320820e-001   5.3307094e-001   7.7287715e+002   1.1728611e+003   3.9673830e+002   1.6273379e-003   3.8703863e-003   2.3783544e+000   3.5511638e+003   1.0636333e-003   1.1397010e+003   8.5050379e+002   1.3400304e+000   1.5543361e-005   3.5114868e-005
  1.0704966e+002   5.3017214e-001   5.3028021e-001   5.3015096e-001   7.7181852e+002   1.1703442e+003   3.9624606e+002   1.6340263e-003   3.8703862e-003   2.3686193e+000   3.5511643e+003   1.0465642e-003   1.1394560e+003   8.5025886e+002   1.3401284e+000   1.5592883e-005   3.5085574e-005
  1.0747535e+002   5.2729628e-001   5.2744159e-001   5.2727486e-001   7.7076991e+002   1.1678393e+003   3.9577639e+002   1.6406855e-003   3.8703862e-003   2.3590055e+000   3.5511647e+003   1.0260896e-003   1.1392130e+003   8.5001588e+002   1.3402256e+000   1.5642139e-005   3.5056558e-005
  1.0790126e+002   5.2445283e-001   5.2459772e-001   5.2442869e-001   7.6973114e+002   1.1653501e+003   3.9532999e+002   1.6473149e-003   3.8703862e-003   2.3495120e+000   3.5511651e+003   1.0066449e-003   1.1389720e+003   8.4977486e+002   1.3403221e+000   1.5691108e-005   3.5027775e-005
  1.0832738e+002   5.2165242e-001   5.2180242e-001   5.2162721e-001   7.6870242e+002   1.1628778e+003   3.9490774e+002   1.6539137e-003   3.8703862e-003   2.3401379e+000   3.5511655e+003   9.8803561e-004   1.1387329e+003   8.4953577e+002   1.3404179e+000   1.5739784e-005   3.4999250e-005
  1.0875371e+002   5.1889224e-001   5.1896141e-001   5.1886820e-001   7.6768343e+002   1.1604221e+003   3.9451131e+002   1.6604819e-003   3.8703861e-003   2.3308812e+000   3.5511660e+003   9.7120243e-004   1.1384957e+003   8.4929859e+002   1.3405129e+000   1.5788172e-005   3.4970951e-005
  1.0918026e+002   5.1616848e-001   5.1627494e-001   5.1614502e-001   7.6667417e+002   1.1579792e+003   3.9414009e+002   1.6670194e-003   3.8703861e-003   2.3217402e+000   3.5511664e+003   9.5451312e-004   1.1382606e+003   8.4906343e+002   1.3406072e+000   1.5836278e-005   3.4942906e-005
  1.0960701e+002   5.1359690e-001   5.1366112e-001   5.1358109e-001   7.6567493e+002   1.1555454e+003   3.9380156e+002   1.6735257e-003   3.8703861e-003   2.3127138e+000   3.5511668e+003   9.3493695e-004   1.1380274e+003   8.4883029e+002   1.3407008e+000   1.5884219e-005   3.4915178e-005
  1.1003403e+002   5.1085774e-001   5.1101626e-001   5.1079617e-001   7.6468420e+002   1.1531212e+003   3.9346043e+002   1.6800013e-003   3.8703861e-003   2.3037995e+000   3.5511672e+003   9.1936509e-004   1.1377959e+003   8.4859873e+002   1.3407938e+000   1.5931720e-005   3.4887605e-005
  1.1046120e+002   5.0833557e-001   5.0842357e-001   5.0831488e-001   7.6370376e+002   1.1507272e+003   3.9298522e+002   1.6864443e-003   3.8703860e-003   2.2949978e+000   3.5511675e+003   9.0288501e-004   1.1375665e+003   8.4836938e+002   1.3408859e+000   1.5979039e-005   3.4860361e-005
  1.1088863e+002   5.0566509e-001   5.0584771e-001   5.0560508e-001   7.6273186e+002   1.1483395e+003   3.9251413e+002   1.6928563e-003   3.8703860e-003   2.2863051e+000   3.5511679e+003   8.8575385e-004   1.1373387e+003   8.4814151e+002   1.3409775e+000   1.6025928e-005   3.4833267e-005
  1.1131618e+002   5.0321111e-001   5.0333052e-001   5.0319311e-001   7.6177033e+002   1.1459799e+003   3.9207767e+002   1.6992345e-003   3.8703860e-003   2.2777233e+000   3.5511683e+003   8.7226928e-004   1.1371130e+003   8.4791588e+002   1.3410682e+000   1.6072641e-005   3.4806501e-005
  1.1174397e+002   5.0072735e-001   5.0081972e-001   5.0071014e-001   7.6081768e+002   1.1436187e+003   3.9166398e+002   1.7055808e-003   3.8703859e-003   2.2692481e+000   3.5511687e+003   8.5892712e-004   1.1368892e+003   8.4769204e+002   1.3411583e+000   1.6119070e-005   3.4779974e-005
  1.1217195e+002   4.9825520e-001   4.9834797e-001   4.9822609e-001   7.5987404e+002   1.1412775e+003   3.9126952e+002   1.7118941e-003   3.8703859e-003   2.2608792e+000   3.5511690e+003   8.4377075e-004   1.1366671e+003   8.4747000e+002   1.3412476e+000   1.6165180e-005   3.4753682e-005
  1.1260012e+002   4.9581558e-001   4.9593962e-001   4.9578405e-001   7.5893944e+002   1.1389549e+003   3.9087380e+002   1.7181745e-003   3.8703859e-003   2.2526151e+000   3.5511694e+003   8.2826426e-004   1.1364470e+003   8.4724984e+002   1.3413363e+000   1.6210977e-005   3.4727626e-005
  1.1302848e+002   4.9340632e-001   4.9353079e-001   4.9337441e-001   7.5801396e+002   1.1366507e+003   3.9051111e+002   1.7244209e-003   3.8703859e-003   2.2444554e+000   3.5511697e+003   8.1768168e-004   1.1362287e+003   8.4703158e+002   1.3414243e+000   1.6256468e-005   3.4701806e-005
  1.1345701e+002   4.9103213e-001   4.9114785e-001   4.9100460e-001   7.5709758e+002   1.1343646e+003   3.9018064e+002   1.7306337e-003   3.8703858e-003   2.2363980e+000   3.5511701e+003   8.0541498e-004   1.1360123e+003   8.4681512e+002   1.3415115e+000   1.6301653e-005   3.4676207e-005
  1.1388570e+002   4.8868916e-001   4.8880291e-001   4.8866507e-001   7.5619015e+002   1.1320960e+003   3.8986837e+002   1.7368123e-003   3.8703858e-003   2.2284421e+000   3.5511704e+003   7.8879991e-004   1.1357977e+003   8.4660057e+002   1.3415981e+000   1.6346533e-005   3.4650804e-005
  1.1431455e+002   4.8637856e-001   4.8648973e-001   4.8635635e-001   7.5529188e+002   1.1298435e+003   3.8942992e+002   1.7429563e-003   3.8703858e-003   2.2205869e+000   3.5511707e+003   7.7516995e-004   1.1355850e+003   8.4638783e+002   1.3416839e+000   1.6391104e-005   3.4625640e-005
  1.1474355e+002   4.8409956e-001   4.8421402e-001   4.8407714e-001   7.5440262e+002   1.1276041e+003   3.8900877e+002   1.7490653e-003   3.8703858e-003   2.2128309e+000   3.5511711e+003   7.6587878e-004   1.1353741e+003   8.4617699e+002   1.3417691e+000   1.6435380e-005   3.4600720e-005
  1.1517271e+002   4.8185264e-001   4.8197020e-001   4.8182804e-001   7.5352229e+002   1.1253814e+003   3.8860584e+002   1.7551395e-003   3.8703858e-003   2.2051727e+000   3.5511714e+003   7.5182319e-004   1.1351650e+003   8.4596786e+002   1.3418536e+000   1.6479352e-005   3.4576049e-005
  1.1560202e+002   4.7963583e-001   4.7972131e-001   4.7961023e-001   7.5265066e+002   1.1231762e+003   3.8822164e+002   1.7611786e-003   3.8703857e-003   2.1976112e+000   3.5511717e+003   7.3716417e-004   1.1349577e+003   8.4576057e+002   1.3419374e+000   1.6523029e-005   3.4551617e-005
  1.1603148e+002   4.7744962e-001   4.7758051e-001   4.7742349e-001   7.5178790e+002   1.1209888e+003   3.8782047e+002   1.7671818e-003   3.8703857e-003   2.1901458e+000   3.5511720e+003   7.2857131e-004   1.1347522e+003   8.4555508e+002   1.3420204e+000   1.6566391e-005   3.4527410e-005
  1.1646108e+002   4.7529373e-001   4.7541866e-001   4.7526754e-001   7.5093366e+002   1.1188170e+003   3.8744738e+002   1.7731495e-003   3.8703857e-003   2.1827746e+000   3.5511723e+003   7.1630246e-004   1.1345486e+003   8.4535146e+002   1.3421028e+000   1.6609448e-005   3.4503417e-005
  1.1689083e+002   4.7317023e-001   4.7328541e-001   4.7314585e-001   7.5008807e+002   1.1166609e+003   3.8710262e+002   1.7790815e-003   3.8703857e-003   2.1754966e+000   3.5511726e+003   7.0423895e-004   1.1343468e+003   8.4514964e+002   1.3421845e+000   1.6652202e-005   3.4479658e-005
  1.1732072e+002   4.7107307e-001   4.7118558e-001   4.7104856e-001   7.4925103e+002   1.1145782e+003   3.8678858e+002   1.7849772e-003   3.8703857e-003   2.1683110e+000   3.5511729e+003   6.9345027e-004   1.1341468e+003   8.4494965e+002   1.3422655e+000   1.6694653e-005   3.4456125e-005
  1.1775075e+002   4.6900416e-001   4.6911930e-001   4.6897870e-001   7.4842259e+002   1.1125585e+003   3.8650603e+002   1.7908365e-003   3.8703856e-003   2.1612166e+000   3.5511732e+003   6.8333460e-004   1.1339485e+003   8.4475136e+002   1.3423459e+000   1.6736785e-005   3.4432815e-005
  1.1818092e+002   4.6696299e-001   4.6708038e-001   4.6693686e-001   7.4760250e+002   1.1105529e+003   3.8625576e+002   1.7966596e-003   3.8703856e-003   2.1542120e+000   3.5511735e+003   6.7153934e-004   1.1337520e+003   8.4455485e+002   1.3424255e+000   1.6778615e-005   3.4409726e-005
  1.1861122e+002   4.6495059e-001   4.6507000e-001   4.6492360e-001   7.4679076e+002   1.1085596e+003   3.8593444e+002   1.8024458e-003   3.8703856e-003   2.1472965e+000   3.5511738e+003   6.6058866e-004   1.1335572e+003   8.4436012e+002   1.3425045e+000   1.6820137e-005   3.4386860e-005
  1.1904166e+002   4.6296528e-001   4.6308295e-001   4.6293828e-001   7.4598737e+002   1.1065805e+003   3.8555543e+002   1.8081950e-003   3.8703856e-003   2.1404691e+000   3.5511741e+003   6.4983442e-004   1.1333643e+003   8.4416718e+002   1.3425828e+000   1.6861350e-005   3.4364211e-005
  1.1947223e+002   4.6100764e-001   4.6111519e-001   4.6098067e-001   7.4519223e+002   1.1046159e+003   3.8519309e+002   1.8139073e-003   3.8703855e-003   2.1337285e+000   3.5511744e+003   6.4133313e-004   1.1331731e+003   8.4397598e+002   1.3426604e+000   1.6902247e-005   3.4341778e-005
  1.1990292e+002   4.5907638e-001   4.5919113e-001   4.5905015e-001   7.4440526e+002   1.1026663e+003   3.8484763e+002   1.8195824e-003   3.8703855e-003   2.1270736e+000   3.5511746e+003   6.3152493e-004   1.1329836e+003   8.4378647e+002   1.3427373e+000   1.6942839e-005   3.4319568e-005
  1.2033374e+002   4.5717244e-001   4.5729333e-001   4.5714603e-001   7.4362654e+002   1.1007311e+003   3.8448418e+002   1.8252196e-003   3.8703855e-003   2.1205040e+000   3.5511749e+003   6.2068061e-004   1.1327958e+003   8.4359872e+002   1.3428136e+000   1.6983119e-005   3.4297590e-005
  1.2076468e+002   4.5529716e-001   4.5541371e-001   4.5527169e-001   7.4285582e+002   1.0988096e+003   3.8414544e+002   1.8308194e-003   3.8703855e-003   2.1140182e+000   3.5511752e+003   6.0899495e-004   1.1326098e+003   8.4341273e+002   1.3428892e+000   1.7023103e-005   3.4275832e-005
  1.2119574e+002   4.5344492e-001   4.5355727e-001   4.5341903e-001   7.4209317e+002   1.0969002e+003   3.8383300e+002   1.8363816e-003   3.8703855e-003   2.1076151e+000   3.5511754e+003   6.0074083e-004   1.1324256e+003   8.4322844e+002   1.3429641e+000   1.7062781e-005   3.4254306e-005
