# Supplementary material for: Research on combustion and emissions of heavy duty diesel engines under low-speed and low-load conditions in low temperature environments
Source: PLoS One. 2025 Feb 21;20(2):e0318933. doi: 10.1371/journal.pone.0318933 (PMC11844864; doi:10.1371/journal.pone.0318933)
Supplement: S1 File — (ZIP) [file pone.0318933.s001.zip › 1000rpm_30%/4-gaibianpenyoudingshi/-1/time.out]

# CONVERGE Release Build 2.3.20/  Jan 30, 2017        Run Date:Mon Mar 18 20:02:15 2024
# column       1                2                3                4                5                6                7                8                9               10               11 
#          Crank     Cycle_Number               dt          Max_CFL     Max_Visc_CFL     Max_Cond_CFL     Max_Diff_CFL     Max_Mach_CFL         WallTime     Num_Recovers       dt_limiter
#          (DEG)           (none)        (seconds)           (none)           (none)           (none)           (none)           (none)        (seconds)           (none)           (none)
#
 -1.4599700e+002                1   5.0000000e-007   1.4395886e-003   1.7815250e-003   1.9857003e-003   2.2840064e-003   1.7899494e-001   7.6082171e+000                0         
 -1.4599325e+002                2   6.2500000e-007   1.8039300e-003   2.2268394e-003   2.4820511e-003   2.8549224e-003   2.2375451e-001   3.1859251e+000                0         #dt_grow
 -1.4598856e+002                3   7.8125000e-007   2.2623684e-003   2.7834453e-003   3.1024482e-003   3.5685196e-003   2.7971006e-001   3.1182177e+000                0         #dt_grow
 -1.4598270e+002                4   9.7656250e-007   2.8404538e-003   3.4790583e-003   3.8777842e-003   4.4603312e-003   3.4966399e-001   3.4028497e+000                0         #dt_grow
 -1.4597538e+002                5   1.2207031e-006   3.5712933e-003   4.3484356e-003   4.8467997e-003   5.5749175e-003   4.3712122e-001   2.8625798e+000                0         #dt_grow
 -1.4596622e+002                6   1.5258789e-006   4.4977273e-003   5.4349406e-003   6.0578281e-003   6.9678726e-003   5.4646582e-001   2.8324464e+000                0         #dt_grow
 -1.4595478e+002                7   1.9073486e-006   5.0974098e-003   6.7927345e-003   7.5712386e-003   8.7086340e-003   6.8318246e-001   3.5984179e+000                0         #dt_grow
 -1.4594047e+002                8   2.3841858e-006   6.4290593e-003   8.4894932e-003   9.4624639e-003   1.0883966e-002   8.5413394e-001   3.4164504e+000                0         #dt_grow
 -1.4592259e+002                9   2.9802322e-006   8.1177660e-003   1.0609651e-002   1.1825616e-002   1.3602116e-002   1.0679093e+000   3.6191231e+000                0         #dt_grow
 -1.4590024e+002               10   3.7252903e-006   1.0260199e-002   1.3258196e-002   1.4777720e-002   1.6997687e-002   1.3352604e+000   7.7813213e+000                0         #dt_grow
 -1.4587230e+002               11   4.6566129e-006   1.2993130e-002   1.6566719e-002   1.8465450e-002   2.1239383e-002   1.6696515e+000   1.4490487e+001                0         #dt_grow
 -1.4583738e+002               12   5.8207661e-006   1.6492666e-002   2.0698997e-002   2.3071360e-002   2.6537175e-002   2.0879374e+000   1.2994471e+001                0         #dt_grow
 -1.4579372e+002               13   7.2759576e-006   2.1012447e-002   2.5859059e-002   2.8822870e-002   3.3152639e-002   2.6112213e+000   1.2751505e+001                0         #dt_grow
 -1.4573915e+002               14   9.0949470e-006   2.6955252e-002   3.2300861e-002   3.6003055e-002   4.1411360e-002   3.2659175e+000   3.1755846e+000                0         #dt_grow
 -1.4567094e+002               15   1.1368684e-005   2.7222126e-002   4.0338622e-002   4.4962176e-002   5.1716182e-002   4.0850768e+000   4.7823318e+000                0         #dt_grow
 -1.4558567e+002               16   1.4210855e-005   3.5248277e-002   5.0365257e-002   5.6138209e-002   6.4570843e-002   5.1101131e+000   4.8285148e+000                0         #dt_grow
 -1.4547909e+002               17   1.7763568e-005   4.6133002e-002   6.2869232e-002   7.0075652e-002   8.0601580e-002   6.3930953e+000   5.5121868e+000                0         #dt_grow
 -1.4534587e+002               18   2.2204460e-005   5.4156591e-002   7.8452246e-002   8.7445250e-002   1.0057980e-001   7.9998594e+000   5.6229212e+000                0         #dt_grow
 -1.4517933e+002               19   2.7755576e-005   7.2701069e-002   9.7863876e-002   1.0908261e-001   1.2546651e-001   1.0013936e+001   6.6141405e+000                0         #dt_grow
 -1.4497117e+002               20   3.4694470e-005   1.0051706e-001   1.2201048e-001   1.3599817e-001   1.5642369e-001   1.2541019e+001   8.6834569e+000                0         #dt_grow
 -1.4471096e+002               21   4.3368087e-005   1.1174726e-001   1.5200584e-001   1.6943370e-001   1.9487928e-001   1.5714068e+001   8.1225842e+000                0         #dt_grow
 -1.4438570e+002               22   5.4210109e-005   1.4516459e-001   1.8921959e-001   2.1091623e-001   2.4258921e-001   1.9700905e+001   9.8114547e+000                0         #dt_grow
 -1.4397912e+002               23   6.7762636e-005   1.7090146e-001   2.3527816e-001   2.6225931e-001   3.0163867e-001   2.4714307e+001   4.0284762e+001                0         #dt_grow
 -1.4347090e+002               24   8.4703295e-005   2.6282276e-001   2.9221324e-001   3.2572845e-001   3.7463236e-001   3.1026151e+001   1.3894863e+001                0         #dt_grow
 -1.4287090e+002               25   1.0000000e-004   3.1493284e-001   3.4236467e-001   3.8163838e-001   4.3892906e-001   3.6808170e+001   1.2422324e+001                0         #dt_max
 -1.4227090e+002               26   1.0000000e-004   3.1310077e-001   3.3989810e-001   3.7889532e-001   4.3576680e-001   3.6750876e+001   1.2506460e+001                0         #dt_max
 -1.4167090e+002               27   1.0000000e-004   2.9496975e-001   3.3744671e-001   3.7616914e-001   4.3262399e-001   3.6904495e+001   1.3197706e+001                0         #dt_max
 -1.4107090e+002               28   1.0000000e-004   2.9439836e-001   3.3499658e-001   3.7344435e-001   4.2948279e-001   3.7053720e+001   1.5361166e+001                0         #dt_max
 -1.4047090e+002               29   1.0000000e-004   2.4023829e-001   3.3255457e-001   3.7072859e-001   4.2635202e-001   3.7197713e+001   4.1576183e+001                0         #dt_max
 -1.3987090e+002               30   1.0000000e-004   3.1675445e-001   3.3011172e-001   3.6801190e-001   4.2322016e-001   3.7337453e+001   1.4504204e+001                0         #dt_max
 -1.3927090e+002               31   1.0000000e-004   3.0686134e-001   3.2777645e-001   3.6541519e-001   4.2022622e-001   3.7474399e+001   1.1436031e+001                0         #dt_max
 -1.3867090e+002               32   1.0000000e-004   2.9519088e-001   3.2525867e-001   3.6261486e-001   4.1699830e-001   3.7606666e+001   1.1906732e+001                0         #dt_max
 -1.3807090e+002               33   1.0000000e-004   2.8177819e-001   3.2292804e-001   3.6002325e-001   4.1401031e-001   3.7736992e+001   1.2200916e+001                0         #dt_max
 -1.3747090e+002               34   1.0000000e-004   3.0499242e-001   3.2052642e-001   3.5735238e-001   4.1093131e-001   3.7864095e+001   1.3412872e+001                0         #dt_max
 -1.3687090e+002               35   1.0000000e-004   3.6102130e-001   3.1812223e-001   3.5467859e-001   4.0784902e-001   3.7997506e+001   9.8147189e+000                0         #dt_max
 -1.3627090e+002               36   1.0000000e-004   3.6765098e-001   3.1572510e-001   3.5201258e-001   4.0477576e-001   3.8211205e+001   4.6562675e+001                0         #dt_max
 -1.3567090e+002               37   1.0000000e-004   3.7217203e-001   3.1333645e-001   3.4935597e-001   4.0171340e-001   3.8323571e+001   1.6089484e+001                0         #dt_max
 -1.3507090e+002               38   1.0000000e-004   2.6214659e-001   3.1095795e-001   3.4671060e-001   3.9866404e-001   3.8434099e+001   1.2030739e+001                0         #dt_max
 -1.3447090e+002               39   1.0000000e-004   3.5277871e-001   3.0859046e-001   3.4407742e-001   3.9562879e-001   3.8542401e+001   1.3232707e+001                0         #dt_max
 -1.3387090e+002               40   1.0000000e-004   3.2021614e-001   3.0623517e-001   3.4145778e-001   3.9260920e-001   3.8648809e+001   1.3759667e+001                0         #dt_max
 -1.3327090e+002               41   1.0000000e-004   3.6111488e-001   3.0389238e-001   3.3885198e-001   3.8960561e-001   3.8753588e+001   1.2523881e+001                0         #dt_max
 -1.3267090e+002               42   1.0000000e-004   3.5715488e-001   3.0156227e-001   3.3626025e-001   3.8661829e-001   3.8856970e+001   1.5002967e+001                0         #dt_max
 -1.3207090e+002               43   1.0000000e-004   3.7610913e-001   2.9924488e-001   3.3368262e-001   3.8364728e-001   3.8959045e+001   4.1514955e+001                0         #dt_max
 -1.3147090e+002               44   1.0000000e-004   4.1211468e-001   2.9693987e-001   3.3111870e-001   3.8069214e-001   3.8706453e+001   1.5411303e+001                0         #dt_max
 -1.3087090e+002               45   1.0000000e-004   3.7276191e-001   2.9464756e-001   3.2856886e-001   3.7775328e-001   3.8800920e+001   1.1827073e+001                0         #dt_max
 -1.3027090e+002               46   1.0000000e-004   4.1858645e-001   2.9236827e-001   3.2603345e-001   3.7483111e-001   3.8895264e+001   1.1253459e+001                0         #dt_max
 -1.2967090e+002               47   1.0000000e-004   3.8604176e-001   2.9010228e-001   3.2351279e-001   3.7192599e-001   3.8988112e+001   1.2730240e+001                0         #dt_max
 -1.2907090e+002               48   1.0000000e-004   3.6050823e-001   2.8785027e-001   3.2100762e-001   3.6903881e-001   3.9079927e+001   1.2521309e+001                0         #dt_max
 -1.2847090e+002               49   1.0000000e-004   4.2446294e-001   2.8561221e-001   3.1851793e-001   3.6616950e-001   3.9170817e+001   1.9808916e+001                0         #dt_max
 -1.2787090e+002               50   1.0000000e-004   4.3677191e-001   2.8338842e-001   3.1604405e-001   3.6331848e-001   3.9260647e+001   4.5296083e+001                0         #dt_max
 -1.2727090e+002               51   1.0000000e-004   4.2384832e-001   2.8126785e-001   3.1368526e-001   3.6059980e-001   3.9351046e+001   1.1248584e+001                0         #dt_max
 -1.2667090e+002               52   1.0000000e-004   3.6529768e-001   2.7907585e-001   3.1124670e-001   3.5778955e-001   3.9394514e+001   1.2734588e+001                0         #dt_max
 -1.2607090e+002               53   1.0000000e-004   4.1027094e-001   2.7682133e-001   3.0873818e-001   3.5489914e-001   3.9479051e+001   1.1616696e+001                0         #dt_max
 -1.2547090e+002               54   1.0000000e-004   3.6184645e-001   2.7473193e-001   3.0641387e-001   3.5222042e-001   3.9565744e+001   1.4116740e+001                0         #dt_max
 -1.2487090e+002               55   1.0000000e-004   3.9156449e-001   2.7250931e-001   3.0394076e-001   3.4937091e-001   3.9650118e+001   1.2986932e+001                0         #dt_max
 -1.2427090e+002               56   1.0000000e-004   4.2115600e-001   2.7044965e-001   3.0164944e-001   3.4673032e-001   3.9735359e+001   8.0922972e+000                0         #dt_max
 -1.2367090e+002               57   1.0000000e-004   4.4716403e-001   2.6834371e-001   2.9930633e-001   3.4403040e-001   3.9819821e+001   4.7109014e+001                0         #dt_max
 -1.2307090e+002               58   1.0000000e-004   4.4999780e-001   2.6624473e-001   2.9697089e-001   3.4133940e-001   3.9903603e+001   1.7348082e+001                0         #dt_max
 -1.2247090e+002               59   1.0000000e-004   3.9958075e-001   2.6415662e-001   2.9464747e-001   3.3866233e-001   3.9312034e+001   1.4910211e+001                0         #dt_max
 -1.2187090e+002               60   1.0000000e-004   4.6156115e-001   2.6207942e-001   2.9233614e-001   3.3599926e-001   3.9391066e+001   1.4399613e+001                0         #dt_max
 -1.2127090e+002               61   1.0000000e-004   4.2292449e-001   2.6001775e-001   2.9004203e-001   3.3335608e-001   3.9471949e+001   1.3553454e+001                0         #dt_max
 -1.2067611e+002               62   9.9131993e-005   4.1449921e-001   2.5575510e-001   2.8529262e-001   3.2789116e-001   3.9208059e+001   1.5095619e+001                0         #dt_move
 -1.2008717e+002               63   9.8156571e-005   4.5081003e-001   2.5128802e-001   2.8031495e-001   3.2216413e-001   3.8899196e+001   3.3169577e+001                0         #dt_move
 -1.1950389e+002               64   9.7212637e-005   4.1608934e-001   2.4696830e-001   2.7550142e-001   3.1662602e-001   3.8600517e+001   2.5717986e+001                0         #dt_move
 -1.1892610e+002               65   9.6298525e-005   4.6977927e-001   2.4278798e-001   2.7084319e-001   3.1126664e-001   3.8311813e+001   1.2689516e+001                0         #dt_move
 -1.1835364e+002               66   9.5410317e-005   4.3798655e-001   2.3873390e-001   2.6632556e-001   3.0606910e-001   3.8252219e+001   1.1484221e+001                0         #dt_move
 -1.1778632e+002               67   9.4554074e-005   3.4085013e-001   2.3480766e-001   2.6195040e-001   3.0103546e-001   3.7978975e+001   1.3122767e+001                0         #dt_move
 -1.1722396e+002               68   9.3725274e-005   4.4912777e-001   2.3101707e-001   2.5772632e-001   2.9617574e-001   3.7744376e+001   1.2459365e+001                0         #dt_move
 -1.1666646e+002               69   9.2916823e-005   3.8644015e-001   2.2732233e-001   2.5360895e-001   2.9143888e-001   3.7486258e+001   3.5031827e+001                0         #dt_move
 -1.1611365e+002               70   9.2135259e-005   4.1245126e-001   2.2368168e-001   2.4955173e-001   2.8677139e-001   3.7236534e+001   3.7007933e+001                0         #dt_move
 -1.1556538e+002               71   9.1378271e-005   4.6171750e-001   2.2029029e-001   2.4577246e-001   2.8242345e-001   3.6996458e+001   1.3356205e+001                0         #dt_move
 -1.1502155e+002               72   9.0639020e-005   3.6997550e-001   2.1685925e-001   2.4194874e-001   2.7802468e-001   3.6179891e+001   1.0593498e+001                0         #dt_move
 -1.1448200e+002               73   8.9925575e-005   4.9396177e-001   2.1359398e-001   2.3830981e-001   2.7383843e-001   3.5954853e+001   1.1831587e+001                0         #dt_move
 -1.1394661e+002               74   8.9230072e-005   3.8501304e-001   2.1042194e-001   2.3477476e-001   2.6977172e-001   3.5737976e+001   1.1812482e+001                0         #dt_move
 -1.1341530e+002               75   8.8553130e-005   4.1789280e-001   2.0733658e-001   2.3133625e-001   2.6581613e-001   3.5526756e+001   1.3464459e+001                0         #dt_move
 -1.1288790e+002               76   8.7898968e-005   4.5716654e-001   2.0434532e-001   2.2800259e-001   2.6198118e-001   3.5323157e+001   4.0094840e+001                0         #dt_move
 -1.1236435e+002               77   8.7259237e-005   4.9294334e-001   2.0142619e-001   2.2474927e-001   2.5823870e-001   3.5124160e+001   2.2990363e+001                0         #dt_move
 -1.1184453e+002               78   8.6636387e-005   4.9454243e-001   1.9864193e-001   2.2164633e-001   2.5466914e-001   3.4931370e+001   1.4056910e+001                0         #dt_move
 -1.1132833e+002               79   8.6033142e-005   4.3614363e-001   1.9587875e-001   2.1856675e-001   2.5112660e-001   3.4970844e+001   1.3158591e+001                0         #dt_move
 -1.1081566e+002               80   8.5445555e-005   4.6924599e-001   1.9313281e-001   2.1550627e-001   2.4760617e-001   3.4785928e+001   1.2905443e+001                0         #dt_move
 -1.1030642e+002               81   8.4873166e-005   4.4889895e-001   1.9056131e-001   2.1264032e-001   2.4430937e-001   3.4632241e+001   1.0335362e+001                0         #dt_move
 -1.0980052e+002               82   8.4315544e-005   4.4363609e-001   1.8800660e-001   2.0979298e-001   2.4103410e-001   3.4459077e+001   2.0921709e+001                0         #dt_move
 -1.0929789e+002               83   8.3772272e-005   4.8501922e-001   1.8551373e-001   2.0701453e-001   2.3783811e-001   3.4290450e+001   4.4995707e+001                0         #dt_move
 -1.0879844e+002               84   8.3242510e-005   4.1306508e-001   1.8307878e-001   2.0430062e-001   2.3471639e-001   3.4126500e+001   1.2059270e+001                0         #dt_move
 -1.0830207e+002               85   8.2727287e-005   4.8482528e-001   1.8065826e-001   2.0160268e-001   2.3161315e-001   3.3429891e+001   1.2056140e+001                0         #dt_move
 -1.0780872e+002               86   8.2224895e-005   4.6936626e-001   1.7833854e-001   1.9901713e-001   2.2863915e-001   3.3276401e+001   1.2725064e+001                0         #dt_move
 -1.0731831e+002               87   8.1734795e-005   3.5609507e-001   1.7611803e-001   1.9654220e-001   2.2579235e-001   3.3129311e+001   1.0364803e+001                0         #dt_move
 -1.0683077e+002               88   8.1257471e-005   4.7846965e-001   1.7387035e-001   1.9403682e-001   2.2291070e-001   3.3004910e+001   2.8115870e+001                0         #dt_move
 -1.0634601e+002               89   8.0792265e-005   4.0726585e-001   1.7171302e-001   1.9163217e-001   2.2014489e-001   3.2865038e+001   4.6860252e+001                0         #dt_move
 -1.0586398e+002               90   8.0338846e-005   4.3709437e-001   1.6960797e-001   1.8928578e-001   2.1744611e-001   3.2729203e+001   1.0984104e+001                0         #dt_move
 -1.0538460e+002               91   7.9896893e-005   4.8981278e-001   1.6755176e-001   1.8699381e-001   2.1480995e-001   3.2597349e+001   9.9387371e+000                0         #dt_move
 -1.0490780e+002               92   7.9466096e-005   3.8851940e-001   1.6554276e-001   1.8475443e-001   2.1223430e-001   3.2700796e+001   1.1996996e+001                0         #dt_move
 -1.0443354e+002               93   7.9044733e-005   4.4586110e-001   1.6357500e-001   1.8256100e-001   2.0971153e-001   3.2573698e+001   1.1404234e+001                0         #dt_move
 -1.0396174e+002               94   7.8632178e-005   4.0030019e-001   1.6164818e-001   1.8041317e-001   2.0724125e-001   3.2472895e+001   2.0042422e+001                0         #dt_move
 -1.0349235e+002               95   7.8232778e-005   4.3962879e-001   1.5976965e-001   1.7831916e-001   2.0483289e-001   3.2354817e+001   4.5838096e+001                0         #dt_move
 -1.0302529e+002               96   7.7843426e-005   4.8365112e-001   1.5793381e-001   1.7627271e-001   2.0247925e-001   3.2239843e+001   1.1300346e+001                0         #dt_move
 -1.0256053e+002               97   7.7459503e-005   4.8472926e-001   1.5612741e-001   1.7425904e-001   2.0016335e-001   3.2126667e+001   1.2265140e+001                0         #dt_move
 -1.0209800e+002               98   7.7087883e-005   4.7514812e-001   1.5436560e-001   1.7229506e-001   1.9790461e-001   3.2018179e+001   1.1754630e+001                0         #dt_move
 -1.0163764e+002               99   7.6726902e-005   4.1591562e-001   1.5264067e-001   1.7037220e-001   1.9569317e-001   3.1372710e+001   1.3851941e+001                0         #dt_move
 -1.0117943e+002              100   7.6368793e-005   4.8529680e-001   1.5094267e-001   1.6847930e-001   1.9351624e-001   3.1269674e+001   6.8197044e+000                0         #dt_move
 -1.0072328e+002              101   7.6025202e-005   4.7402808e-001   1.4932789e-001   1.6667930e-001   1.9144602e-001   3.1180563e+001   2.3893720e+001                0         #dt_move
 -1.0026915e+002              102   7.5686864e-005   4.6294077e-001   1.4770435e-001   1.6486938e-001   1.8936455e-001   3.1034622e+001   4.3810406e+001                0         #dt_move
 -9.9817011e+001              103   7.5357201e-005   3.8996794e-001   1.4612004e-001   1.6310316e-001   1.8733338e-001   3.0942831e+001   1.3764557e+001                0         #dt_move
 -9.9366792e+001              104   7.5036445e-005   4.2972569e-001   1.4456841e-001   1.6137335e-001   1.8534411e-001   3.0855138e+001   1.2866690e+001                0         #dt_move
 -9.8918464e+001              105   7.4721423e-005   4.0649856e-001   1.4303874e-001   1.5966802e-001   1.8338300e-001   3.1005808e+001   1.3988641e+001                0         #dt_move
 -9.8471966e+001              106   7.4416291e-005   4.9092113e-001   1.4154170e-001   1.5799906e-001   1.8146371e-001   3.0921681e+001   1.0921781e+001                0         #dt_move
 -9.8027267e+001              107   7.4116486e-005   3.5885241e-001   1.4007137e-001   1.5635984e-001   1.7957868e-001   3.0841216e+001   8.3079774e+000                0         #dt_move
 -9.7584316e+001              108   7.3825227e-005   3.9052445e-001   1.3863157e-001   1.5475464e-001   1.7773278e-001   3.0762869e+001   3.7328568e+001                0         #dt_move
 -9.7143069e+001              109   7.3541085e-005   4.2254859e-001   1.3722282e-001   1.5318403e-001   1.7592670e-001   3.0687655e+001   2.6553258e+001                0         #dt_move
 -9.6703497e+001              110   7.3262146e-005   4.5413290e-001   1.3585615e-001   1.5166030e-001   1.7417455e-001   3.0614018e+001   1.4557945e+001                0         #dt_move
 -9.6265535e+001              111   7.2993508e-005   4.5504813e-001   1.3448492e-001   1.5013148e-001   1.7241656e-001   3.0543408e+001   1.2182434e+001                0         #dt_move
 -9.5829177e+001              112   7.2726479e-005   4.0007593e-001   1.3314331e-001   1.4863568e-001   1.7069655e-001   3.0107441e+001   1.3331281e+001                0         #dt_move
 -9.5394356e+001              113   7.2470167e-005   4.5828300e-001   1.3183402e-001   1.4717590e-001   1.6901797e-001   3.0032775e+001   1.3034003e+001                0         #dt_move
 -9.4961038e+001              114   7.2219663e-005   4.1604376e-001   1.3054767e-001   1.4574169e-001   1.6736881e-001   2.9960433e+001   1.6026983e+001                0         #dt_move
 -9.4529204e+001              115   7.1972339e-005   4.0545438e-001   1.2927770e-001   1.4432572e-001   1.6574065e-001   2.9840624e+001   3.4929135e+001                0         #dt_move
 -9.4098795e+001              116   7.1734740e-005   4.4002597e-001   1.2804107e-001   1.4294689e-001   1.6415522e-001   2.9782266e+001   1.7014406e+001                0         #dt_move
 -9.3669779e+001              117   7.1502774e-005   4.4690455e-001   1.2682692e-001   1.4159312e-001   1.6259861e-001   2.9726501e+001   1.4248935e+001                0         #dt_move
 -9.3242139e+001              118   7.1273290e-005   4.9090126e-001   1.2562559e-001   1.4025362e-001   1.6105845e-001   2.9671067e+001   1.4530551e+001                0         #dt_move
 -9.2815820e+001              119   7.1053061e-005   4.2888278e-001   1.2444917e-001   1.3894190e-001   1.5955021e-001   2.9869109e+001   1.5099898e+001                0         #dt_move
 -9.2390790e+001              120   7.0838357e-005   4.9731561e-001   1.2329201e-001   1.3765164e-001   1.5806668e-001   2.9833170e+001   1.6469003e+001                0         #dt_move
 -9.1967022e+001              121   7.0628048e-005   4.8589256e-001   1.2215312e-001   1.3638173e-001   1.5660657e-001   2.9784810e+001   1.6367288e+001                0         #dt_move
 -9.1544487e+001              122   7.0422573e-005   4.7729947e-001   1.2103051e-001   1.3512996e-001   1.5516732e-001   2.9737928e+001   3.3078343e+001                0         #dt_move
 -9.1123141e+001              123   7.0224216e-005   4.0019696e-001   1.1993410e-001   1.3390739e-001   1.5376167e-001   2.9693585e+001   1.1972191e+001                0         #dt_move
 -9.0702955e+001              124   7.0031079e-005   4.4203834e-001   1.1885635e-001   1.3270561e-001   1.5237994e-001   2.9651264e+001   1.3501516e+001                0         #dt_move
 -9.0283896e+001              125   6.9843091e-005   4.0962636e-001   1.1779527e-001   1.3152241e-001   1.5101958e-001   2.9242720e+001   1.2912153e+001                0         #dt_move
 -8.9865945e+001              126   6.9658547e-005   4.7232675e-001   1.1674502e-001   1.3035127e-001   1.4967310e-001   2.9194260e+001   1.7431654e+001                0         #dt_move
 -8.9449062e+001              127   6.9480551e-005   3.6825102e-001   1.1571535e-001   1.2920308e-001   1.4835302e-001   2.9149315e+001   5.7147294e+000                0         #dt_move
 -8.9033215e+001              128   6.9307816e-005   3.9819462e-001   1.1470262e-001   1.2807376e-001   1.4705464e-001   2.9048681e+001   4.7346890e+001                0         #dt_move
 -8.8618375e+001              129   6.9139974e-005   4.3122899e-001   1.1370818e-001   1.2696482e-001   1.4577972e-001   2.9016828e+001   1.2354985e+001                0         #dt_move
 -8.8204513e+001              130   6.8976968e-005   4.6673489e-001   1.1272921e-001   1.2587312e-001   1.4452463e-001   2.8986443e+001   1.1115474e+001                0         #dt_move
 -8.7791601e+001              131   6.8818743e-005   4.6627944e-001   1.1178093e-001   1.2481563e-001   1.4330888e-001   2.8958756e+001   1.2870648e+001                0         #dt_move
 -8.7379614e+001              132   6.8664511e-005   4.0765426e-001   1.1082916e-001   1.2375425e-001   1.4208867e-001   2.9170166e+001   1.2390112e+001                0         #dt_move
 -8.6968521e+001              133   6.8515425e-005   4.6678549e-001   1.0987825e-001   1.2269381e-001   1.4086956e-001   2.9142809e+001   1.6981212e+001                0         #dt_move
 -8.6558293e+001              134   6.8371366e-005   4.2185327e-001   1.0897213e-001   1.2168331e-001   1.3970786e-001   2.9121166e+001   4.6728748e+001                0         #dt_move
 -8.6148902e+001              135   6.8231883e-005   4.1250046e-001   1.0805342e-001   1.2065874e-001   1.3853002e-001   2.9099961e+001   1.3502396e+001                0         #dt_move
 -8.5740320e+001              136   6.8096929e-005   9.7025639e-001   1.0716194e-001   1.1966454e-001   1.3738711e-001   4.7070110e+001   1.5470072e+001                0         #dt_move
 -8.5332521e+001              137   6.7966463e-005   4.1112297e-001   1.0628621e-001   1.1868787e-001   1.3626438e-001   2.9062320e+001   1.5048688e+001                0         #dt_move
 -8.4925479e+001              138   6.7840443e-005   4.6051521e-001   1.0541828e-001   1.1771990e-001   1.3515164e-001   2.9046034e+001   1.9763924e+001                0         #dt_move
 -8.4519166e+001              139   6.7718829e-005   4.3866109e-001   1.0457594e-001   1.1678049e-001   1.3407172e-001   2.8639927e+001   3.2103444e+001                0         #dt_move
 -8.4113556e+001              140   6.7601586e-005   3.3509743e-001   1.0372218e-001   1.1582830e-001   1.3297715e-001   2.8618986e+001   2.5904260e+001                0         #dt_move
 -8.3708624e+001              141   6.7488677e-005   4.9768381e-001   1.0289200e-001   1.1490243e-001   1.3191283e-001   2.8550446e+001   1.2879379e+001                0         #dt_move
 -8.3304344e+001              142   6.7380068e-005   3.7641793e-001   1.0207461e-001   1.1399076e-001   1.3086489e-001   2.8542038e+001   1.1869537e+001                0         #dt_move
 -8.2900689e+001              143   6.7275728e-005   4.0645348e-001   1.0126973e-001   1.1309300e-001   1.2983298e-001   2.8535444e+001   6.0168123e+000                0         #dt_move
 -8.2497635e+001              144   6.7175626e-005   4.4867517e-001   1.0047718e-001   1.1220899e-001   1.2881689e-001   2.8530472e+001   1.2230375e+001                0         #dt_move
 -8.2095158e+001              145   6.7079601e-005   4.1979431e-001   9.9692601e-002   1.1133387e-001   1.2781103e-001   2.8792644e+001   3.2891970e+001                0         #dt_move
 -8.1693230e+001              146   6.6987898e-005   4.7981684e-001   9.8917273e-002   1.1046906e-001   1.2681702e-001   2.8800564e+001   3.1679449e+001                0         #dt_move
 -8.1291828e+001              147   6.6900389e-005   3.6970585e-001   9.8153841e-002   1.0961752e-001   1.2583826e-001   2.8801623e+001   1.4216590e+001                0         #dt_move
 -8.0890926e+001              148   6.6817010e-005   4.0331232e-001   9.7400002e-002   1.0877667e-001   1.2487180e-001   2.8803894e+001   9.3769531e+000                0         #dt_move
 -8.0490500e+001              149   6.6737740e-005   4.3666694e-001   9.6656593e-002   1.0794744e-001   1.2391871e-001   2.8807281e+001   1.9382749e+001                0         #dt_move
 -8.0090524e+001              150   6.6662561e-005   4.7296310e-001   9.5923614e-002   1.0712984e-001   1.2297899e-001   2.8812525e+001   7.5215309e+000                0         #dt_move
 -7.9690976e+001              151   6.6591454e-005   4.7206670e-001   9.5213795e-002   1.0633808e-001   1.2206897e-001   2.8819752e+001   4.7450624e+001                0         #dt_move
 -7.9291829e+001              152   6.6524404e-005   4.0888403e-001   9.4490393e-002   1.0553112e-001   1.2114153e-001   2.8451518e+001   1.9225657e+001                0         #dt_move
 -7.8893061e+001              153   6.6461396e-005   4.4128715e-001   9.3787889e-002   1.0474747e-001   1.2024088e-001   2.8454317e+001   1.7475151e+001                0         #dt_move
 -7.8494646e+001              154   6.6402420e-005   4.2799801e-001   9.3095253e-002   1.0397483e-001   1.1935289e-001   2.8475703e+001   3.7319651e+001                0         #dt_move
 -7.8096561e+001              155   6.6347463e-005   4.1357362e-001   9.2410780e-002   1.0321129e-001   1.1847536e-001   2.8450920e+001   2.3351927e+001                0         #dt_move
 -7.7698782e+001              156   6.6296518e-005   4.5006240e-001   9.1736680e-002   1.0245931e-001   1.1761113e-001   2.8427378e+001   1.7529353e+001                0         #dt_move
 -7.7301285e+001              157   6.6249578e-005   4.1114480e-001   9.1069657e-002   1.0171522e-001   1.1675597e-001   2.8453022e+001   6.5363399e+000                0         #dt_move
 -7.6904045e+001              158   6.6206606e-005   4.6283689e-001   9.0411434e-002   1.0098094e-001   1.1591210e-001   2.8448015e+001   4.9226484e+001                0         #dt_move
 -7.6507039e+001              159   6.6167637e-005   4.4210468e-001   8.9773617e-002   1.0026944e-001   1.1509438e-001   2.8758264e+001   2.0363088e+001                0         #dt_move
 -7.6110243e+001              160   6.6132699e-005   3.3758639e-001   8.9115645e-002   9.9535430e-002   1.1425083e-001   2.8790198e+001   9.7492679e+000                0         #dt_move
 -7.5713633e+001              161   6.6101760e-005   4.4345324e-001   8.8477089e-002   9.8823085e-002   1.1343216e-001   2.8815525e+001   8.3551847e+000                0         #dt_move
 -7.5317184e+001              162   6.6074821e-005   3.7724301e-001   8.7861416e-002   9.8136273e-002   1.1264284e-001   2.8842689e+001   2.3714135e+001                0         #dt_move
 -7.4920872e+001              163   6.6051888e-005   2.2025186e+000   4.0319189e-001   4.6113545e-001   5.1691268e-001   1.0610376e+002   4.6858316e+001                0         #dt_move
 -7.4740937e+001              164   2.9989254e-005   2.2350304e-001   3.9511076e-002   4.4132119e-002   5.0655225e-002   1.3116314e+001   1.3999250e+001                0         #dt_cfl
 -7.4516017e+001              165   3.7486568e-005   2.5866334e-001   4.9203279e-002   5.4958123e-002   6.3081127e-002   1.6408005e+001   9.2084634e+000                0         #dt_grow
 -7.4234868e+001              166   4.6858209e-005   3.3747710e-001   6.1207647e-002   6.8366921e-002   7.8471343e-002   2.0414846e+001   7.8876474e+000                0         #dt_grow
 -7.3883432e+001              167   5.8572762e-005   3.8536945e-001   7.6017626e-002   8.4909811e-002   9.7458495e-002   2.5497836e+001   1.5779754e+001                0         #dt_grow
 -7.3487419e+001              168   6.6002122e-005   3.3111446e-001   8.5064673e-002   9.5015923e-002   1.0905727e-001   2.8769599e+001   1.1128353e+001                0         #dt_move
 -7.3091430e+001              169   6.5998157e-005   4.8880025e-001   8.4481101e-002   9.4364856e-002   1.0830910e-001   2.8807338e+001   4.2001483e+001                0         #dt_move
 -7.2695443e+001              170   6.5997891e-005   4.7103092e-001   8.3927784e-002   9.3747560e-002   1.0759972e-001   2.8846877e+001   1.9609687e+001                0         #dt_move
 -7.2299432e+001              171   6.6001708e-005   4.0085265e-001   8.3336819e-002   9.3088175e-002   1.0684208e-001   2.8886884e+001   1.7044521e+001                0         #dt_move
 -7.1903375e+001              172   6.6009629e-005   4.3934390e-001   8.2785005e-002   9.2472475e-002   1.0613462e-001   2.8928699e+001   3.6842843e+001                0         #dt_move
 -7.1507244e+001              173   6.6021711e-005   3.9959755e-001   8.2237216e-002   9.1861264e-002   1.0543233e-001   2.9061904e+001   2.2816084e+001                0         #dt_move
 -7.1111017e+001              174   6.6037932e-005   4.7010965e-001   8.1719017e-002   9.1283080e-002   1.0476797e-001   2.9106742e+001   1.4849763e+001                0         #dt_move
 -7.0714667e+001              175   6.6058324e-005   3.6250631e-001   8.1186130e-002   9.0688485e-002   1.0408478e-001   2.9156492e+001   3.3351960e+001                0         #dt_move
 -7.0318169e+001              176   6.6082920e-005   3.9478193e-001   8.0656988e-002   9.0098065e-002   1.0340639e-001   2.9207415e+001   3.7169879e+001                0         #dt_move
 -6.9921499e+001              177   6.6111752e-005   4.2342541e-001   8.0134222e-002   8.9514753e-002   1.0273618e-001   2.9259607e+001   1.9773924e+001                0         #dt_move
 -6.9524630e+001              178   6.6144852e-005   4.6319202e-001   7.9616643e-002   8.8937224e-002   1.0207262e-001   2.9313625e+001   2.2360820e+001                0         #dt_move
 -6.9127536e+001              179   6.6182256e-005   4.6021557e-001   7.9104551e-002   8.8365814e-002   1.0141609e-001   2.9369630e+001   4.6019211e+001                0         #dt_move
 -6.8730192e+001              180   6.6224003e-005   3.9437809e-001   7.8596314e-002   8.7798712e-002   1.0076450e-001   2.9224924e+001   2.1123428e+001                0         #dt_move
 -6.8332571e+001              181   6.6270133e-005   4.5093962e-001   7.8091429e-002   8.7235351e-002   1.0011722e-001   2.9291448e+001   3.1533444e+001                0         #dt_move
 -6.7934647e+001              182   6.6320689e-005   4.1684134e-001   7.7591657e-002   8.6677696e-002   9.9476484e-002   2.9355057e+001   4.2905264e+001                0         #dt_move
 -6.7536393e+001              183   6.6375719e-005   3.9861681e-001   7.7095298e-002   8.6123850e-002   9.8840126e-002   2.9420272e+001   1.8607121e+001                0         #dt_move
 -6.7137781e+001              184   6.6435270e-005   4.3332126e-001   7.6604677e-002   8.5576408e-002   9.8211124e-002   2.9326563e+001   1.5688730e+001                0         #dt_move
 -6.6738785e+001              185   6.6499394e-005   3.9413286e-001   7.6118197e-002   8.5033588e-002   9.7587433e-002   2.9415720e+001   4.2480908e+001                0         #dt_move
 -6.6339376e+001              186   6.6568147e-005   4.8796546e-001   7.5632886e-002   8.4492082e-002   9.6965238e-002   2.9504557e+001   2.1373195e+001                0         #dt_move
 -6.5939526e+001              187   6.6641585e-005   4.3088384e-001   7.5149123e-002   8.3952311e-002   9.6345029e-002   2.9786659e+001   9.4685230e+000                0         #dt_move
 -6.5539208e+001              188   6.6719769e-005   4.8014473e-001   7.4668308e-002   8.3415838e-002   9.5728600e-002   2.9869292e+001   1.9316896e+001                0         #dt_move
 -6.5138391e+001              189   6.6802763e-005   4.8103105e-001   7.4214816e-002   8.2909734e-002   9.5147200e-002   2.9949270e+001   4.5777848e+001                0         #dt_move
 -6.4737047e+001              190   6.6890634e-005   4.6311321e-001   7.3766608e-002   8.2409526e-002   9.4572574e-002   3.0030989e+001   2.0973873e+001                0         #dt_move
 -6.4335147e+001              191   6.6983452e-005   3.9741753e-001   7.3323520e-002   8.1915027e-002   9.4004513e-002   3.0114610e+001   1.1791353e+001                0         #dt_move
 -6.3932659e+001              192   6.7081291e-005   4.3515287e-001   7.2884716e-002   8.1425306e-002   9.3441943e-002   3.0200476e+001   2.7187395e+001                0         #dt_move
 -6.3529554e+001              193   6.7184228e-005   3.9005626e-001   7.2447472e-002   8.0937335e-002   9.2881374e-002   3.0090463e+001   4.7481201e+001                0         #dt_move
 -6.3125800e+001              194   6.7292344e-005   4.6639913e-001   7.2012039e-002   8.0451391e-002   9.2323126e-002   3.0187854e+001   2.0045799e+001                0         #dt_move
 -6.2721365e+001              195   6.7405723e-005   3.5984399e-001   7.1580364e-002   7.9969645e-002   9.1769698e-002   3.0282624e+001   8.8158604e+000                0         #dt_move
 -6.2316218e+001              196   6.7524455e-005   3.8818543e-001   7.1150137e-002   7.9489520e-002   9.1218124e-002   3.0380020e+001   1.5726315e+001                0         #dt_move
 -6.1910327e+001              197   6.7648631e-005   4.1199323e-001   7.0722686e-002   7.9012498e-002   9.0670110e-002   3.0479477e+001   4.5822332e+001                0         #dt_move
 -6.1503657e+001              198   6.7778348e-005   4.5779312e-001   7.0298316e-002   7.8538921e-002   9.0126046e-002   3.0581272e+001   2.0781845e+001                0         #dt_move
 -6.1096174e+001              199   6.7913708e-005   4.5120900e-001   6.9875103e-002   7.8066647e-002   8.9583466e-002   3.0685825e+001   1.4015675e+001                0         #dt_move
 -6.0687843e+001              200   6.8055152e-005   3.8378776e-001   6.9450829e-002   7.7593207e-002   8.9039524e-002   3.0890281e+001   8.3645874e+000                0         #dt_move
 -6.0278628e+001              201   6.8202552e-005   4.3821167e-001   6.9049722e-002   7.7145651e-002   8.8525285e-002   3.1006203e+001   4.3218535e+001                0         #dt_move
 -5.9868494e+001              202   6.8355623e-005   4.0575792e-001   6.8627470e-002   7.6674505e-002   8.7983936e-002   3.1123130e+001   4.0863368e+001                0         #dt_move
 -5.9457406e+001              203   6.8514799e-005   3.8828766e-001   6.8200196e-002   7.6197773e-002   8.7436149e-002   3.1242300e+001   1.7086309e+001                0         #dt_move
 -5.9045324e+001              204   6.8680203e-005   4.2021545e-001   6.7774191e-002   7.5722476e-002   8.6889989e-002   3.1363847e+001   3.1271178e+001                0         #dt_move
 -5.8632213e+001              205   6.8851967e-005   4.4005447e-001   6.7347059e-002   7.5245949e-002   8.6342383e-002   3.1488359e+001   5.0429209e+001                0         #dt_move
 -5.8218031e+001              206   6.9030226e-005   4.7682982e-001   6.6914518e-002   7.4763422e-002   8.5787844e-002   3.1615980e+001   1.8027590e+001                0         #dt_move
 -5.7802740e+001              207   6.9215123e-005   4.2477970e-001   6.6543610e-002   7.4349401e-002   8.5312321e-002   3.1408590e+001   1.4607103e+001                0         #dt_move
 -5.7386300e+001              208   6.9406804e-005   4.6067713e-001   6.6174240e-002   7.3937089e-002   8.4838769e-002   3.1538381e+001   5.4023818e+000                0         #dt_move
 -5.6968657e+001              209   6.9607044e-005   4.6968332e-001   6.5806862e-002   7.3527014e-002   8.4367772e-002   3.1680485e+001   4.6294869e+001                0         #dt_move
 -5.6549777e+001              210   6.9813330e-005   4.4364285e-001   6.5436831e-002   7.3113990e-002   8.3893373e-002   3.1843015e+001   2.2504032e+001                0         #dt_move
 -5.6129618e+001              211   7.0026587e-005   3.8972474e-001   6.5067796e-002   7.2702092e-002   8.3420251e-002   3.2007109e+001   2.0422403e+001                0         #dt_move
 -5.5708134e+001              212   7.0247302e-005   4.2138181e-001   6.4700612e-002   7.2292284e-002   8.2949503e-002   3.2173362e+001   4.2842701e+001                0         #dt_move
 -5.5285280e+001              213   7.0475657e-005   3.9133143e-001   6.4324695e-002   7.1872717e-002   8.2467557e-002   3.2541722e+001   3.6142192e+001                0         #dt_move
 -5.4860997e+001              214   7.0713848e-005   4.9071510e-001   6.3949353e-002   7.1453772e-002   8.1986350e-002   3.2706667e+001   4.2988586e+001                0         #dt_move
 -5.4435240e+001              215   7.0959496e-005   3.6150597e-001   6.3569948e-002   7.1030319e-002   8.1499934e-002   3.2878004e+001   3.3160377e+001                0         #dt_move
 -5.4007966e+001              216   7.1212320e-005   4.8259284e-001   6.3211736e-002   7.0630575e-002   8.1040688e-002   3.3048962e+001   2.1260593e+001                0         #dt_move
 -5.3666147e+001              217   5.6969856e-005   2.8844116e-001   5.0190173e-002   5.6081083e-002   6.4346376e-002   2.6473229e+001   3.1374148e+001                0         #dt_piso
 -5.3238873e+001              218   7.1212320e-005   4.0295295e-001   6.2108318e-002   6.9398664e-002   7.9626049e-002   3.3142972e+001   3.5010908e+001                0         #dt_grow
 -5.2897054e+001              219   5.6969856e-005   3.1747465e-001   4.9302069e-002   5.5089602e-002   6.3207780e-002   2.6547916e+001   1.9578717e+001                0         #dt_piso
 -5.2469780e+001              220   7.1212320e-005   4.7156934e-001   6.0981465e-002   6.8140720e-002   7.8181365e-002   3.3096414e+001   5.0104601e+001                0         #dt_grow
 -5.2127961e+001              221   5.6969856e-005   3.3084749e-001   4.8404030e-002   5.4087159e-002   6.2056449e-002   2.6462571e+001   2.1885521e+001                0         #dt_piso
 -5.1700687e+001              222   7.1212320e-005   4.3364081e-001   5.9827846e-002   6.6853055e-002   7.6702367e-002   3.3133732e+001   5.3417678e+001                0         #dt_grow
 -5.1358868e+001              223   5.6969856e-005   3.2290516e-001   4.7471739e-002   5.3046594e-002   6.0861204e-002   2.6543019e+001   1.9378527e+001                0         #dt_piso
 -5.0931594e+001              224   7.1212320e-005   3.6960203e-001   5.8643291e-002   6.5531017e-002   7.5183706e-002   3.3231977e+001   3.9818470e+001                0         #dt_grow
 -5.0589775e+001              225   5.6969856e-005   3.2463108e-001   4.6593698e-002   5.2066267e-002   5.9735510e-002   2.6620556e+001   3.3353882e+001                0         #dt_piso
 -5.0162501e+001              226   7.1212320e-005   4.5748102e-001   5.7666695e-002   6.4440036e-002   7.3931661e-002   3.3327957e+001   3.0582074e+001                0         #dt_grow
 -4.9820682e+001              227   5.6969856e-005   3.5272085e-001   4.5812408e-002   5.1193511e-002   5.8733856e-002   2.6697340e+001   4.7417761e+001                0         #dt_piso
 -4.9393408e+001              228   7.1212320e-005   3.2933744e-001   5.6679355e-002   6.3337165e-002   7.2665840e-002   3.3560915e+001   2.3594456e+001                0         #dt_grow
 -4.9051589e+001              229   5.6969856e-005   3.5981171e-001   4.5015075e-002   5.0302926e-002   5.7711634e-002   2.6884566e+001   2.0307891e+001                0         #dt_piso
 -4.8624315e+001              230   7.1212320e-005   3.2526324e-001   5.5670408e-002   6.2210293e-002   7.1372318e-002   3.3662435e+001   4.5395638e+001                0         #dt_grow
 -4.8282496e+001              231   5.6969856e-005   3.3748105e-001   4.4201454e-002   4.9394260e-002   5.6668531e-002   2.6966980e+001   2.4227187e+001                0         #dt_piso
 -4.7855222e+001              232   7.1212320e-005   3.7967491e-001   5.4639522e-002   6.1059057e-002   7.0050670e-002   3.3763045e+001   2.1106473e+001                0         #dt_grow
 -4.7513403e+001              233   5.6969856e-005   3.3172756e-001   4.3370222e-002   4.8466032e-002   5.5602849e-002   2.7047351e+001   3.7889287e+001                0         #dt_piso
 -4.7086129e+001              234   7.1212320e-005   4.6387487e-001   5.3589133e-002   5.9886180e-002   6.8704017e-002   3.3863512e+001   3.2504927e+001                0         #dt_grow
 -4.6744310e+001              235   5.6969856e-005   3.5306108e-001   4.2520691e-002   4.7517502e-002   5.4513706e-002   2.7127137e+001   1.6250793e+001                0         #dt_piso
 -4.6317036e+001              236   7.1212320e-005   3.7794477e-001   5.2508809e-002   5.8680078e-002   6.7318985e-002   3.3653062e+001   4.3971446e+001                0         #dt_grow
 -4.5975216e+001              237   5.6969856e-005   3.4867719e-001   4.1641286e-002   4.6535780e-002   5.3386264e-002   2.6953517e+001   3.1361847e+001                0         #dt_piso
 -4.5547943e+001              238   7.1212320e-005   3.0707713e-001   5.1392694e-002   5.7434208e-002   6.5888069e-002   3.3741357e+001   1.7349189e+001                0         #dt_grow
 -4.5206123e+001              239   5.6969856e-005   3.1768636e-001   4.0739044e-002   4.5528717e-002   5.2229544e-002   2.7025196e+001   4.3591372e+001                0         #dt_piso
 -4.4778850e+001              240   7.1212320e-005   3.4366382e-001   5.0241314e-002   5.6149170e-002   6.4411941e-002   3.3985027e+001   3.0381236e+001                0         #dt_grow
 -4.4437030e+001              241   5.6969856e-005   2.9425757e-001   3.9808080e-002   4.4489759e-002   5.1036000e-002   2.7203160e+001   7.7540571e+000                0         #dt_piso
 -4.4009756e+001              242   7.1212320e-005   4.1191734e-001   4.9079219e-002   5.4852410e-002   6.2922075e-002   3.4067544e+001   2.4972143e+000                0         #dt_grow
 -4.3667937e+001              243   5.6969856e-005   3.0428857e-001   3.8847559e-002   4.3417987e-002   4.9804563e-002   2.7295341e+001   3.8701373e+001                0         #dt_piso
 -4.3240663e+001              244   7.1212320e-005   3.2238651e-001   4.7853055e-002   5.3484364e-002   6.1350071e-002   3.4357240e+001   3.9952532e+001                0         #dt_grow
 -4.2898844e+001              245   5.6969856e-005   2.9609154e-001   3.7848151e-002   4.2303021e-002   4.8523270e-002   2.7523595e+001   1.3498843e+001                0         #dt_piso
 -4.2471570e+001              246   7.1212320e-005   3.5271933e-001   4.6577433e-002   5.2061379e-002   5.9714658e-002   3.4464061e+001   4.6874679e+001                0         #dt_grow
 -4.2129751e+001              247   5.6969856e-005   2.5799674e-001   3.6880186e-002   4.1222647e-002   4.7282290e-002   2.7611644e+001   2.5314993e+001                0         #dt_piso
 -4.1702477e+001              248   7.1212320e-005   3.2960958e-001   4.5576817e-002   5.0943489e-002   5.8431817e-002   3.4575120e+001   1.6390581e+001                0         #dt_grow
 -4.1360658e+001              249   5.6969856e-005   2.9741147e-001   3.6151663e-002   4.0408685e-002   4.6348286e-002   2.7698901e+001   2.5307713e+001                0         #dt_piso
 -4.0933384e+001              250   7.1212320e-005   1.4561389e+000   3.0160148e-001   3.4080260e-001   3.8666856e-001   1.1437574e+002   5.4072971e+001                0         #dt_grow
 -4.0746599e+001              251   3.1130867e-005   1.6326498e-001   1.9446651e-002   2.1736787e-002   2.4931604e-002   1.5105074e+001   8.7318439e+000                0         #dt_mach
 -4.0513118e+001              252   3.8913583e-005   1.6956038e-001   2.4150665e-002   2.6994887e-002   3.0962391e-002   1.8900690e+001   5.6177089e+000                0         #dt_grow
 -4.0221266e+001              253   4.8641979e-005   2.5047455e-001   2.9931718e-002   3.3456988e-002   3.8373998e-002   2.3654713e+001   1.0247690e+001                0         #dt_grow
 -3.9856451e+001              254   6.0802474e-005   2.5245533e-001   3.7003211e-002   4.1361747e-002   4.7440014e-002   2.9604350e+001   1.2828721e+001                0         #dt_grow
 -3.9400432e+001              255   7.6003092e-005   4.1391326e-001   4.5593973e-002   5.0965128e-002   5.8453812e-002   3.7139046e+001   4.4727453e+001                0         #dt_grow
 -3.9035617e+001              256   6.0802474e-005   2.8497889e-001   3.6091068e-002   4.0343191e-002   4.6270601e-002   2.9756048e+001   1.4508375e+001                0         #dt_piso
 -3.8579599e+001              257   7.6003092e-005   3.6027025e-001   4.4434233e-002   4.9670132e-002   5.6966966e-002   3.7265598e+001   1.3167935e+001                0         #dt_grow
 -3.8214784e+001              258   6.0802474e-005   2.6931558e-001   3.5147345e-002   3.9289503e-002   4.5060699e-002   2.9858599e+001   1.1825813e+001                0         #dt_piso
 -3.7758765e+001              259   7.6003092e-005   3.1113205e-001   4.3232882e-002   4.8328941e-002   5.5426772e-002   3.7393288e+001   4.7793217e+001                0         #dt_grow
 -3.7393951e+001              260   6.0802474e-005   2.6579934e-001   3.4173861e-002   3.8202800e-002   4.3812642e-002   2.9961061e+001   1.4767743e+001                0         #dt_piso
 -3.6937932e+001              261   7.6003092e-005   3.1852424e-001   4.1994270e-002   4.6946435e-002   5.3838808e-002   3.7521892e+001   1.5031837e+001                0         #dt_grow
 -3.6573117e+001              262   6.0802474e-005   3.1492877e-001   3.3164884e-002   3.7076721e-002   4.2519082e-002   3.0064095e+001   7.4669322e+000                0         #dt_piso
 -3.6117099e+001              263   7.6003092e-005   3.0661614e-001   4.0704260e-002   4.5506878e-002   5.2184949e-002   3.7768357e+001   1.0573359e+001                0         #dt_grow
 -3.5752284e+001              264   6.0802474e-005   3.2015234e-001   3.2129205e-002   3.5921091e-002   4.1191288e-002   3.0258404e+001   4.1822195e+001                0         #dt_piso
 -3.5460432e+001              265   4.8641979e-005   1.9751218e-001   2.5406906e-002   2.8406120e-002   3.2572956e-002   2.4235554e+001   2.1505528e+001                0         #dt_piso
 -3.5095617e+001              266   6.0802474e-005   2.3050541e-001   3.1272622e-002   3.4965429e-002   4.0093105e-002   3.0338942e+001   1.3759265e+001                0         #dt_grow
 -3.4803765e+001              267   4.8641979e-005   2.2982110e-001   2.4711983e-002   2.7630858e-002   3.1682029e-002   2.4299645e+001   9.4207900e+000                0         #dt_piso
 -3.4438950e+001              268   6.0802474e-005   2.6298742e-001   3.0391197e-002   3.3982182e-002   3.8963073e-002   3.0418927e+001   7.6634905e+000                0         #dt_grow
 -3.4147099e+001              269   4.8641979e-005   1.6278534e-001   2.3999723e-002   2.6836370e-002   3.0768876e-002   2.4364080e+001   1.1738747e+001                0         #dt_piso
 -3.3782284e+001              270   6.0802474e-005   2.3749726e-001   2.9491860e-002   3.2979073e-002   3.7810077e-002   3.0500092e+001   3.4470677e+001                0         #dt_grow
 -3.3490432e+001              271   4.8641979e-005   2.1545573e-001   2.3281966e-002   2.6035847e-002   2.9848674e-002   2.4429818e+001   2.9057299e+001                0         #dt_piso
 -3.3125617e+001              272   6.0802474e-005   2.3362854e-001   2.8578504e-002   3.1960441e-002   3.6639108e-002   3.0582497e+001   1.3937210e+001                0         #dt_grow
 -3.2833765e+001              273   4.8641979e-005   2.1822597e-001   2.2543824e-002   2.5212661e-002   2.8902338e-002   2.4496077e+001   6.6583514e+000                0         #dt_piso
 -3.2468950e+001              274   6.0802474e-005   3.0305581e-001   2.7645847e-002   3.0920392e-002   3.5443393e-002   3.0625515e+001   7.0730305e+000                0         #dt_grow
 -3.2177098e+001              275   4.8641979e-005   1.8510989e-001   2.1792284e-002   2.4374622e-002   2.7938826e-002   2.4529527e+001   1.8829780e+001                0         #dt_piso
 -3.1812284e+001              276   6.0802474e-005   2.9719602e-001   2.6802992e-002   2.9980368e-002   3.4362810e-002   3.0711320e+001   4.3003165e+001                0         #dt_grow
 -3.1520432e+001              277   4.8641979e-005   1.6835982e-001   2.1260818e-002   2.3781306e-002   2.7257459e-002   2.4602344e+001   1.3840495e+001                0         #dt_piso
 -3.1155617e+001              278   6.0802474e-005   2.0109898e-001   2.6257908e-002   2.9370991e-002   3.3663985e-002   3.0803411e+001   9.6880922e+000                0         #dt_grow
 -3.0863765e+001              279   4.8641979e-005   1.9484592e-001   2.1457562e-002   2.4080528e-002   2.7509695e-002   2.4676034e+001   9.7461392e+000                0         #dt_piso
 -3.0498950e+001              280   6.0802474e-005   2.1444171e-001   2.5693862e-002   2.8740558e-002   3.2940849e-002   3.0893701e+001   3.5003217e+001                0         #dt_grow
 -3.0207098e+001              281   4.8641979e-005   1.6078285e-001   2.0363431e-002   2.2778293e-002   2.6106963e-002   2.4952359e+001   2.5969299e+001                0         #dt_piso
 -2.9842283e+001              282   6.0802474e-005   1.9947204e-001   2.5119238e-002   2.8098447e-002   3.2204151e-002   3.1240153e+001   1.4535052e+001                0         #dt_grow
 -2.9550432e+001              283   4.8641979e-005   1.6916867e-001   1.9899104e-002   2.2259471e-002   2.5511672e-002   2.5024837e+001   4.6645300e+000                0         #dt_piso
 -2.9185617e+001              284   6.0802474e-005   2.6851819e-001   2.4532409e-002   2.7442824e-002   3.1451806e-002   3.1330607e+001   3.0846464e+000                0         #dt_grow
 -2.8893765e+001              285   4.8641979e-005   1.6685540e-001   1.9424131e-002   2.1728865e-002   2.4902732e-002   2.5097095e+001   9.6092510e+000                0         #dt_piso
 -2.8528950e+001              286   6.0802474e-005   2.5535846e-001   2.3928048e-002   2.6767761e-002   3.0676985e-002   3.1420251e+001   2.8221959e+001                0         #dt_grow
 -2.8237098e+001              287   4.8641979e-005   2.0984891e-001   1.8935067e-002   2.1182640e-002   2.4275727e-002   2.5140438e+001   2.6670909e+001                0         #dt_piso
 -2.7872283e+001              288   6.0802474e-005   2.0353475e-001   2.3309830e-002   2.6077340e-002   2.9884398e-002   3.1471913e+001   1.5278206e+001                0         #dt_grow
 -2.7580431e+001              289   4.8641979e-005   1.9218925e-001   1.8437028e-002   2.0626464e-002   2.3637216e-002   2.5210647e+001   5.4554297e+000                0         #dt_piso
 -2.7215617e+001              290   6.0802474e-005   1.7175644e-001   2.2683603e-002   2.5378060e-002   2.9081542e-002   3.1566310e+001   1.2714894e+001                0         #dt_grow
 -2.6923765e+001              291   4.8641979e-005   1.3629311e-001   1.7933186e-002   2.0063883e-002   2.2991265e-002   2.5287453e+001   2.8206476e+001                0         #dt_piso
 -2.6558950e+001              292   6.0802474e-005   1.8599571e-001   2.2697363e-002   2.5473038e-002   2.9099184e-002   3.1660082e+001   2.7827867e+001                0         #dt_grow
 -2.6267098e+001              293   4.8641979e-005   1.7756679e-001   1.8838055e-002   2.1137255e-002   2.4151353e-002   2.5362073e+001   1.1088518e+001                0         #dt_piso
 -2.5902283e+001              294   6.0802474e-005   1.8943029e-001   2.1417735e-002   2.3964737e-002   2.7458635e-002   3.1753426e+001   1.2792097e+001                0         #dt_grow
 -2.5610431e+001              295   4.8641979e-005   1.2827059e-001   1.6922343e-002   1.8935332e-002   2.1695312e-002   2.5436331e+001   2.1631070e+001                0         #dt_piso
 -2.5245616e+001              296   6.0802474e-005   1.7045968e-001   2.0791405e-002   2.3265515e-002   2.6655647e-002   3.1845788e+001   3.1802583e+001                0         #dt_grow
 -2.4953765e+001              297   4.8641979e-005   1.3922957e-001   1.6423350e-002   1.8378269e-002   2.1055576e-002   2.5510110e+001   1.2131807e+001                0         #dt_piso
 -2.4588950e+001              298   6.0802474e-005   2.0778042e-001   2.0171777e-002   2.2573803e-002   2.5861252e-002   3.1938004e+001   9.3543285e+000                0         #dt_grow
 -2.4297098e+001              299   4.8641979e-005   1.7130737e-001   1.5929013e-002   1.7826435e-002   2.0421811e-002   2.5580909e+001   5.4952984e+000                0         #dt_piso
 -2.3932283e+001              300   6.0802474e-005   1.9371374e-001   1.9551658e-002   2.1881586e-002   2.5066228e-002   3.2026216e+001   3.3778477e+001                0         #dt_grow
 -2.3640431e+001              301   4.8641979e-005   1.7759011e-001   1.5440833e-002   1.7281571e-002   1.9795940e-002   2.5672940e+001   2.7684159e+001                0         #dt_piso
 -2.3275616e+001              302   6.0802474e-005   2.2942438e-001   1.9558949e-002   2.1978957e-002   2.5075576e-002   3.2221767e+001   1.3521109e+001                0         #dt_grow
 -2.2983764e+001              303   4.8641979e-005   1.3072028e-001   1.9266633e-002   2.1644514e-002   2.4700812e-002   2.6024703e+001   7.6218536e+000                0         #dt_piso
 -2.2618950e+001              304   6.0802474e-005   1.9229116e-001   1.8707704e-002   2.0995105e-002   2.3984236e-002   3.2574543e+001   1.9452990e+001                0         #dt_grow
 -2.2327098e+001              305   4.8641979e-005   1.6471391e-001   1.5185377e-002   1.7039160e-002   1.9468432e-002   2.6086710e+001   3.6730985e+001                0         #dt_piso
 -2.1962283e+001              306   6.0802474e-005   1.3006904e-001   1.9453939e-002   2.1823440e-002   2.4940947e-002   3.2649006e+001   1.7546562e+001                0         #dt_grow
 -2.1670431e+001              307   4.8641979e-005   1.1557662e-001   1.5873261e-002   1.7803555e-002   2.0350335e-002   2.6146205e+001   8.9599622e+000                0         #dt_piso
 -2.1305616e+001              308   6.0802474e-005   1.4622607e-001   2.0511515e-002   2.3000083e-002   2.6296814e-002   3.2723446e+001   1.0928444e+001                0         #dt_grow
 -2.1013764e+001              309   4.8641979e-005   1.3376771e-001   1.6873505e-002   1.8917403e-002   2.1632699e-002   2.6206449e+001   5.5591672e+001                0         #dt_piso
 -2.0780283e+001              310   3.8913583e-005   1.1669151e-001   1.0933015e-002   1.2266803e-002   1.4016686e-002   2.0982553e+001   1.7655537e+001                0         #dt_piso
 -2.0488431e+001              311   4.8641979e-005   1.1560165e-001   1.3725470e-002   1.5397826e-002   1.7596757e-002   2.6254319e+001   1.0840974e+001                0         #dt_grow
 -2.0123616e+001              312   6.0802474e-005   1.2955648e-001   1.7193868e-002   1.9286216e-002   2.2043420e-002   3.2858854e+001   6.4607133e+001                0         #dt_grow
 -1.9831764e+001              313   4.8641979e-005   5.8289622e-001   3.0317811e-001   3.3979185e-001   3.8868989e-001   8.9442369e+001   2.7170095e+001                0         #dt_piso
 -1.9750189e+001              314   1.3595900e-005   1.6973017e-001   7.0379233e-002   7.8711315e-002   9.0229786e-002   2.5006244e+001   9.1704523e+001                1         #dt_mach, 2*max_piso reached
 -1.9684928e+001              315   1.0876720e-005   1.3950966e-001   5.6172241e-002   6.2822502e-002   7.2015694e-002   2.0007945e+001   4.8052439e+000                0         #dt_piso
 -1.9603353e+001              316   1.3595900e-005   1.7885191e-001   7.0015725e-002   7.8305128e-002   8.9763750e-002   2.7685162e+001   2.0354708e+001                0         #dt_grow
 -1.9538093e+001              317   1.0876720e-005   1.3623841e-001   5.5880811e-002   6.2496875e-002   7.1642066e-002   2.0683073e+001   1.7835348e+001                0         #dt_piso
 -1.9456517e+001              318   1.3595900e-005   1.6677433e-001   6.9640099e-002   7.7885438e-002   8.9282178e-002   2.5023388e+001   3.2228335e+001                0         #dt_grow
 -1.9354548e+001              319   1.6994875e-005   2.3977034e-001   8.6709706e-002   9.6976451e-002   1.1116629e-001   3.4761798e+001   1.3938404e+001                0         #dt_grow
 -1.9322683e+001              320   5.3108983e-006   6.5890247e-002   2.7074250e-002   3.0279985e-002   3.4710578e-002   9.8096679e+000   2.9909415e+001                2         #dt_grow, max_iteration_pstar, max_iteration_pstar
 -1.9282851e+001              321   6.6386229e-006   8.6746095e-002   3.3794581e-002   3.7796097e-002   4.3326385e-002   1.2241197e+001   1.2757100e+001                0         #dt_grow
 -1.9233061e+001              322   8.2982786e-006   1.0326725e-001   4.2165924e-002   4.7158759e-002   5.4058877e-002   1.5293660e+001   1.4697004e+001                0         #dt_grow
 -1.9170824e+001              323   1.0372848e-005   1.3249091e-001   5.2587698e-002   5.8814718e-002   6.7420125e-002   1.9146073e+001   4.2496373e+001                0         #dt_grow
 -1.9093028e+001              324   1.2966060e-005   1.4654131e-001   6.5547212e-002   7.3309037e-002   8.4034887e-002   2.3985195e+001   1.4514415e+001                0         #dt_grow
 -1.9030791e+001              325   1.0372848e-005   1.3029613e-001   5.2317804e-002   5.8513217e-002   6.7074108e-002   1.9112762e+001   1.1044416e+001                0         #dt_piso
 -1.8952994e+001              326   1.2966060e-005   1.4821710e-001   9.1171351e-002   1.0200565e-001   1.1688635e-001   2.6191700e+001   2.5545525e+001                0         #dt_grow
 -1.8855749e+001              327   1.6207575e-005   2.0914231e-001   1.1357419e-001   1.2707084e-001   1.4560794e-001   3.2768128e+001   4.0919801e+001                0         #dt_grow
 -1.8734192e+001              328   2.0259469e-005   2.5814689e-001   1.4132659e-001   1.5812179e-001   1.8118794e-001   4.0999113e+001   1.6656976e+001                0         #dt_grow
 -1.8585949e+001              329   2.4707205e-005   2.9477121e-001   1.7137318e-001   1.9174043e-001   2.1970921e-001   5.0053251e+001   1.3125864e+001                0         #dt_mach
 -1.8500000e+001              330   1.4324810e-005   2.5149444e-001   1.3667657e-001   1.5292113e-001   1.7522637e-001   4.0050936e+001   6.1612490e+000                0         #dt_inject
 -1.8351945e+001              331   2.4675783e-005   3.1631301e-001   1.6961842e-001   1.8977971e-001   2.1745951e-001   5.0066495e+001   1.1515925e+001                0         #dt_mach
 -1.8233502e+001              332   1.9740626e-005   2.3722116e-001   1.3504872e-001   1.5110245e-001   1.7313939e-001   4.0075119e+001   3.9082944e+001                0         #dt_piso
 -1.8085724e+001              333   2.4629529e-005   3.0328480e-001   1.6744544e-001   1.8735237e-001   2.1467364e-001   5.0057126e+001   3.1368050e+001                0         #dt_mach
 -1.7967503e+001              334   1.9703623e-005   2.4033732e-001   1.3330891e-001   1.4915911e-001   1.7090886e-001   4.0066349e+001   1.2461625e+001                0         #dt_piso
 -1.7819970e+001              335   2.4588743e-005   2.7202294e-001   1.6541822e-001   1.8508775e-001   2.1207464e-001   5.0051083e+001   1.3656399e+001                0         #dt_mach
 -1.7701944e+001              336   1.9670994e-005   2.4750073e-001   1.3202165e-001   1.4771905e-001   1.6925852e-001   4.0064947e+001   1.8381842e+001                0         #dt_piso
 -1.7559019e+001              337   2.3820897e-005   2.6930652e-001   1.5919555e-001   1.7812377e-001   2.0409686e-001   4.8565841e+001   4.3933364e+001                0         #dt_spray
 -1.7444679e+001              338   1.9056718e-005   3.5936828e-001   1.2514403e-001   1.4003764e-001   1.6044106e-001   3.8870873e+001   1.5423721e+001                0         #dt_piso
 -1.7340096e+001              339   1.7430400e-005   4.7101228e-001   1.1074399e-001   1.2395056e-001   1.4197947e-001   3.5572725e+001   4.3038759e+001                0         #dt_spray
 -1.7246862e+001              340   1.5539027e-005   5.6143360e-001   9.5279497e-002   1.0666781e-001   1.2215320e-001   3.1727691e+001   2.3434087e+001                0         #dt_spray
 -1.7155794e+001              341   1.5178032e-005   6.1795085e-001   8.9693116e-002   1.0044001e-001   1.1499117e-001   3.1006338e+001   3.4468310e+001                0         #dt_spray
 -1.7062863e+001              342   1.5488392e-005   6.4735932e-001   8.8481601e-002   9.9107602e-002   1.1343795e-001   3.1658366e+001   2.5684142e+001                0         #dt_spray
 -1.7000000e+001              343   1.0477236e-005   6.4491757e-001   8.9665241e-002   1.0044882e-001   1.1495544e-001   3.5886055e+001   4.6124306e+001                0         #dt_inject
 -1.6900617e+001              344   1.6563903e-005   6.2764165e-001   8.9878597e-002   1.0071080e-001   1.1522897e-001   3.3892091e+001   3.2606909e+001                0         #dt_spray
 -1.6796688e+001              345   1.7321360e-005   6.7551716e-001   9.1524952e-002   1.0257585e-001   1.1733968e-001   3.5467879e+001   3.8528657e+001                0         #dt_spray
 -1.6685624e+001              346   1.8510715e-005   7.2060934e-001   9.5461795e-002   1.0700748e-001   1.2238692e-001   3.7928849e+001   3.8436581e+001                0         #dt_spray
 -1.6567494e+001              347   1.9688295e-005   7.4161937e-001   2.5550332e-001   2.8589628e-001   3.2756836e-001   5.8249561e+001   5.8800193e+001                0         #dt_spray
 -1.6466095e+001              348   1.6899952e-005   6.1250233e-001   7.7203836e-002   8.6358876e-002   9.8979277e-002   3.4667437e+001   3.5284222e+001                0         #dt_mach
 -1.6402720e+001              349   1.0562470e-005   3.7104231e-001   4.8147723e-002   5.3857438e-002   6.1727850e-002   2.1672292e+001   8.0227938e+001                1         #dt_grow, 2*max_piso reached
 -1.6323501e+001              350   1.3203087e-005   4.6171741e-001   6.0008543e-002   6.7125129e-002   7.6934030e-002   2.7101365e+001   3.8567382e+001                0         #dt_grow
 -1.6260126e+001              351   1.0562470e-005   3.7568944e-001   4.7891220e-002   5.3570987e-002   6.1399000e-002   2.1689597e+001   2.5088143e+001                0         #dt_piso
 -1.6180908e+001              352   1.3203087e-005   4.6609980e-001   5.9672633e-002   6.6749975e-002   7.6503376e-002   2.7128106e+001   3.1534863e+001                0         #dt_grow
 -1.6081885e+001              353   1.6503859e-005   5.6592062e-001   7.4299361e-002   8.3111783e-002   9.5255590e-002   3.1549189e+001   2.9159595e+001                0         #dt_grow
 -1.6002666e+001              354   1.3203087e-005   4.3877359e-001   5.9271000e-002   6.6301345e-002   7.5988461e-002   2.4600423e+001   3.0773855e+001                0         #dt_piso
 -1.5903643e+001              355   1.6503859e-005   5.2963423e-001   7.3814520e-002   8.2570460e-002   9.4633999e-002   3.1070298e+001   2.9852735e+001                0         #dt_grow
 -1.5824425e+001              356   1.3203087e-005   4.1156868e-001   5.8869115e-002   6.5852526e-002   7.5473225e-002   2.4838042e+001   4.8539232e+001                0         #dt_piso
 -1.5725401e+001              357   1.6503859e-005   5.0747108e-001   7.3273758e-002   8.1966614e-002   9.3940716e-002   3.0766372e+001   1.8454397e+001                0         #dt_grow
 -1.5601623e+001              358   2.0629824e-005   6.3213711e-001   9.1128405e-002   1.0194027e-001   1.1683129e-001   3.8466791e+001   2.2241195e+001                0         #dt_grow
 -1.5446899e+001              359   2.5787280e-005   7.6562229e-001   1.1322019e-001   1.2665439e-001   1.4515410e-001   4.8582947e+001   3.3341771e+001                0         #dt_grow
 -1.5323120e+001              360   2.0629824e-005   5.9641244e-001   9.0156598e-002   1.0085504e-001   1.1558538e-001   3.8691534e+001   2.1479556e+001                0         #dt_piso
 -1.5168396e+001              361   2.5787280e-005   7.1692352e-001   1.1196017e-001   1.2524716e-001   1.4353868e-001   6.7190580e+001   5.1152902e+001                0         #dt_grow
 -1.5053258e+001              362   1.9189654e-005   5.1978873e-001   8.2999245e-002   9.2850064e-002   1.0640929e-001   3.6080307e+001   2.6479049e+001                0         #dt_mach
 -1.4909336e+001              363   2.3987068e-005   6.1649568e-001   1.0312731e-001   1.1536813e-001   1.3221449e-001   4.5008614e+001   5.6751357e+001                0         #dt_grow
 -1.4749453e+001              364   2.6647196e-005   6.6929999e-001   1.1391742e-001   1.2744039e-001   1.4604797e-001   5.0254426e+001   3.0366783e+001                0         #dt_mach
 -1.4621546e+001              365   2.1317757e-005   5.2789614e-001   9.0733541e-002   1.0150531e-001   1.1632505e-001   4.0504958e+001   5.4939447e+001                0         #dt_piso
 -1.4519221e+001              366   1.7054206e-005   4.1784750e-001   7.2328495e-002   8.0915825e-002   9.2728840e-002   3.2198433e+001   2.0491251e+001                0         #dt_piso
 -1.4391314e+001              367   2.1317757e-005   5.1024284e-001   8.9954378e-002   1.0063523e-001   1.1532613e-001   4.0203021e+001   3.4055580e+001                0         #dt_grow
 -1.4288989e+001              368   1.7054206e-005   4.0170111e-001   7.1703552e-002   8.0217957e-002   9.1927631e-002   3.2166304e+001   2.9694171e+001                0         #dt_piso
 -1.4161083e+001              369   2.1317757e-005   4.8764374e-001   8.9177177e-002   9.9767338e-002   1.1432971e-001   4.2868926e+001   1.8051708e+001                0         #dt_grow
 -1.4058757e+001              370   1.7054206e-005   3.8112260e-001   7.1084316e-002   7.9526465e-002   9.1133738e-002   3.2576762e+001   4.3321250e+001                0         #dt_piso
 -1.3930851e+001              371   2.1317757e-005   4.6516359e-001   8.8407506e-002   9.8907865e-002   1.1334296e-001   4.0223423e+001   2.4611417e+001                0         #dt_grow
 -1.3828526e+001              372   1.7054206e-005   3.6679765e-001   7.0472279e-002   7.8843025e-002   9.0349076e-002   3.3340687e+001   2.3819450e+001                0         #dt_piso
 -1.3700619e+001              373   2.1317757e-005   4.4601798e-001   8.7647934e-002   9.8059682e-002   1.1236915e-001   4.0506786e+001   3.1406915e+001                0         #dt_grow
 -1.3598294e+001              374   1.7054206e-005   3.4965921e-001   6.9868050e-002   7.8168312e-002   8.9574423e-002   3.2435791e+001   4.4786435e+001                0         #dt_piso
 -1.3470387e+001              375   2.1317757e-005   4.2200902e-001   8.6898855e-002   9.7223228e-002   1.1140879e-001   4.0578232e+001   2.6153307e+001                0         #dt_grow
 -1.3368062e+001              376   1.7054206e-005   3.3134259e-001   6.9272230e-002   7.7502997e-002   8.8810551e-002   3.2250992e+001   4.0733733e+001                0         #dt_piso
 -1.3240156e+001              377   2.1317757e-005   4.0512436e-001   8.6160011e-002   9.6398212e-002   1.1046155e-001   4.0559729e+001   2.8510841e+001                0         #dt_grow
 -1.3137830e+001              378   1.7054206e-005   3.2209609e-001   6.8683883e-002   7.6846032e-002   8.8056260e-002   3.2211317e+001   3.5350571e+001                0         #dt_piso
 -1.3009924e+001              379   2.1317757e-005   3.9586210e-001   8.5411930e-002   9.5562839e-002   1.0950247e-001   4.0654975e+001   3.9743496e+001                0         #dt_grow
 -1.2852616e+001              380   2.6217895e-005   4.7551503e-001   1.0439750e-001   1.1680607e-001   1.3384295e-001   5.0045648e+001   3.0107989e+001                0         #dt_mach
 -1.2726770e+001              381   2.0974316e-005   3.7534550e-001   8.3178780e-002   9.3066231e-002   1.0663946e-001   3.9638826e+001   5.6186840e+001                0         #dt_piso
 -1.2626094e+001              382   1.6779453e-005   2.9766641e-001   6.6319475e-002   7.4203442e-002   8.5024968e-002   3.1871871e+001   3.0449503e+001                0         #dt_piso
 -1.2500248e+001              383   2.0974316e-005   3.6378628e-001   8.2486485e-002   9.2293195e-002   1.0575190e-001   3.9823895e+001   2.8856787e+001                0         #dt_grow
 -1.2342940e+001              384   2.6217895e-005   4.4485236e-001   1.0247367e-001   1.1465793e-001   1.3137650e-001   5.0174719e+001   5.7168270e+001                0         #dt_grow
 -1.2217095e+001              385   2.0974316e-005   3.5325887e-001   8.1650910e-002   9.1360215e-002   1.0468065e-001   3.9720467e+001   2.2853522e+001                0         #dt_piso
 -1.2116418e+001              386   1.6779453e-005   2.8092617e-001   6.5101680e-002   7.2843655e-002   8.3463692e-002   3.2054983e+001   1.9539725e+001                0         #dt_piso
 -1.1990572e+001              387   2.0974316e-005   3.4732631e-001   8.0972779e-002   9.0603008e-002   1.0381126e-001   4.0063071e+001   4.6251253e+001                0         #dt_grow
 -1.1833512e+001              388   2.6176620e-005   4.2370722e-001   1.0044107e-001   1.1238799e-001   1.2877060e-001   5.2186318e+001   2.5312044e+001                0         #dt_mach
 -1.1707864e+001              389   2.0941296e-005   3.3696901e-001   8.0034845e-002   8.9555490e-002   1.0260878e-001   4.0107803e+001   5.6282562e+001                0         #dt_piso
 -1.1607346e+001              390   1.6753037e-005   2.6874162e-001   6.3817790e-002   7.1409894e-002   8.1817679e-002   3.2147094e+001   1.8572197e+001                0         #dt_piso
 -1.1481698e+001              391   2.0941296e-005   3.2821601e-001   7.9383286e-002   8.8827990e-002   1.0177344e-001   4.0186574e+001   3.2346406e+001                0         #dt_grow
 -1.1325368e+001              392   2.6055090e-005   3.9836017e-001   9.8181723e-002   1.0986426e-001   1.2587400e-001   4.9979834e+001   6.0026486e+001                0         #dt_mach
 -1.1200304e+001              393   2.0844072e-005   3.1961455e-001   7.8238182e-002   8.7548565e-002   1.0030536e-001   4.0078307e+001   1.9883525e+001                0         #dt_piso
 -1.1100252e+001              394   1.6675258e-005   2.5292156e-001   6.2378648e-002   6.9802312e-002   7.9972626e-002   3.2056965e+001   2.9599937e+001                0         #dt_piso
 -1.0975188e+001              395   2.0844072e-005   3.1572467e-001   7.7610049e-002   8.6847246e-002   9.9500063e-002   3.9849488e+001   3.6738651e+001                0         #dt_grow
 -1.0818857e+001              396   2.6055090e-005   4.1070713e-001   9.6442621e-002   1.0792257e-001   1.2364439e-001   4.9847159e+001   4.2516029e+001                0         #dt_grow
 -1.0693793e+001              397   2.0844072e-005   3.0712819e-001   7.6841791e-002   8.5989475e-002   9.8515116e-002   3.9972226e+001   3.6212019e+001                0         #dt_piso
 -1.0537462e+001              398   2.6055090e-005   3.7287154e-001   9.5502880e-002   1.0687338e-001   1.2243959e-001   5.0338815e+001   6.8397169e+001                0         #dt_grow
 -1.0460386e+001              399   1.2845966e-005   1.9099536e-001   4.7001479e-002   5.2597804e-002   6.0258306e-002   2.4703141e+001   3.7481254e+001                1         #dt_piso, recover_chem
 -1.0389240e+001              400   1.1857749e-005   2.4599212e-001   4.3285853e-002   4.8468125e-002   5.5494683e-002   2.2955108e+001   3.7714918e+001                1         #dt_grow, recover_chem
 -1.0315966e+001              401   1.2212290e-005   3.1158854e-001   4.4465275e-002   4.9907749e-002   5.7006763e-002   2.3769131e+001   4.6978374e+001                0         #dt_chem
 -1.0241220e+001              402   1.2457616e-005   3.9111825e-001   4.5320246e-002   5.0888112e-002   5.8102879e-002   2.4372555e+001   5.0092575e+001                0         #dt_chem
 -1.0185495e+001              403   9.2876003e-006   3.0577635e-001   3.3771412e-002   3.7920050e-002   4.3296683e-002   1.9718934e+001   3.8332251e+001                1         #dt_chem, recover_chem
 -1.0127142e+001              404   9.7255306e-006   3.4400500e-001   3.5336242e-002   3.9676766e-002   4.5302874e-002   2.0655853e+001   2.8263996e+001                0         #dt_chem
 -1.0084658e+001              405   7.0805170e-006   2.9330898e-001   2.5706709e-002   2.8864242e-002   3.2957319e-002   1.5041774e+001   3.3642464e+001                1         #dt_chem, recover_chem
 -1.0036406e+001              406   8.0420676e-006   3.4728665e-001   2.9167784e-002   3.2750295e-002   3.7394595e-002   1.7089667e+001   4.2451080e+001                0         #dt_chem
 -9.9962370e+000              407   6.6948378e-006   2.4823718e-001   2.4263795e-002   2.7243891e-002   3.1107430e-002   1.4229731e+001   4.3120861e+001                1         #dt_chem, recover_chem
 -9.9514042e+000              408   7.4721254e-006   3.0784050e-001   2.7064869e-002   3.0388882e-002   3.4698550e-002   1.5885027e+001   3.0979084e+001                0         #dt_chem
 -9.9040279e+000              409   7.8960590e-006   3.2471202e-001   2.8582898e-002   3.2093218e-002   3.6644742e-002   1.6789901e+001   2.7733695e+001                0         #dt_chem
 -9.8534982e+000              410   8.4216125e-006   3.5379629e-001   3.0464153e-002   3.4205364e-002   3.9056606e-002   1.7911633e+001   4.5715203e+001                0         #dt_chem
 -9.8001935e+000              411   8.8841181e-006   2.8686724e-001   3.2113811e-002   3.6057452e-002   4.1171553e-002   1.8899959e+001   2.5270993e+001                0         #dt_chem
 -9.7461117e+000              412   9.0136314e-006   2.5484886e-001   3.2559152e-002   3.6557311e-002   4.1742502e-002   1.9180063e+001   2.3790493e+001                0         #dt_chem
 -9.6896927e+000              413   9.4031690e-006   2.4419663e-001   3.3938091e-002   3.8105382e-002   4.3510373e-002   2.0014640e+001   4.9250498e+001                0         #dt_chem
 -9.6463655e+000              414   7.2212015e-006   1.6329374e-001   2.6043412e-002   2.9241193e-002   3.3388989e-002   1.5373602e+001   2.0125466e+001                1         #dt_chem, recover_chem
 -9.5976692e+000              415   8.1160536e-006   1.9751105e-001   2.9240999e-002   3.2831273e-002   3.7488460e-002   1.7283821e+001   3.3439426e+001                0         #dt_chem
 -9.5473281e+000              416   8.3901762e-006   1.6729776e-001   3.0198021e-002   3.3905665e-002   3.8715412e-002   1.7872768e+001   3.7093676e+001                0         #dt_chem
 -9.4953474e+000              417   8.6634472e-006   1.4244969e-001   3.1156074e-002   3.4981175e-002   3.9943685e-002   1.8459648e+001   3.0012641e+001                0         #dt_chem
 -9.4537629e+000              418   6.9307577e-006   1.1779147e-001   2.4910098e-002   2.7968250e-002   3.1936023e-002   1.4770728e+001   4.1084734e+001                0         #dt_piso
 -9.4089139e+000              419   7.4748319e-006   1.3879529e-001   2.6848815e-002   3.0144837e-002   3.4421558e-002   1.5933850e+001   2.5396439e+001                0         #dt_chem
 -9.3608727e+000              420   8.0068580e-006   1.2756715e-001   2.8770106e-002   3.2269999e-002   3.6884751e-002   1.7071948e+001   4.1598723e+001                0         #dt_chem
 -9.3090999e+000              421   8.6288122e-006   1.4482352e-001   3.1030652e-002   3.4753942e-002   3.9782887e-002   1.8402742e+001   3.9327758e+001                0         #dt_chem
 -9.2556284e+000              422   8.9119124e-006   1.3579463e-001   3.2073722e-002   3.5889323e-002   4.1120156e-002   1.9011519e+001   2.7488715e+001                0         #dt_chem
 -9.2009316e+000              423   9.1161275e-006   1.3859362e-001   3.2839212e-002   3.6745281e-002   4.2101554e-002   1.9452653e+001   4.6655896e+001                0         #dt_chem
 -9.1592318e+000              424   6.9499758e-006   1.0373599e-001   2.5045666e-002   2.8024499e-002   3.2109828e-002   1.4833330e+001   2.5953715e+001                1         #dt_chem, recover_chem
 -9.1149775e+000              425   7.3757144e-006   1.2220887e-001   2.6585914e-002   2.9747668e-002   3.4084505e-002   1.5745287e+001   3.6174489e+001                0         #dt_chem
 -9.0687174e+000              426   7.7100057e-006   1.1299280e-001   2.7790390e-002   3.1095167e-002   3.5628705e-002   1.6462485e+001   3.1841471e+001                0         #dt_chem
 -9.0181384e+000              427   8.4298452e-006   1.1557376e-001   3.0372423e-002   3.3984080e-002   3.8939004e-002   1.8003702e+001   3.1337729e+001                0         #dt_chem
 -8.9658984e+000              428   8.7066593e-006   8.7855124e-002   3.1346758e-002   3.5074161e-002   4.0188151e-002   1.8599485e+001   3.9535757e+001                0         #dt_chem
 -8.9114928e+000              429   9.0676066e-006   1.1376935e-001   3.2609385e-002   3.6486893e-002   4.1806904e-002   1.9375789e+001   2.6673433e+001                0         #dt_chem
 -8.8556699e+000              430   9.3038048e-006   8.8209295e-002   3.3408310e-002   3.7380881e-002   4.2831166e-002   1.9885896e+001   3.7175057e+001                0         #dt_chem
 -8.7858914e+000              431   1.1629756e-005   1.1164861e-001   4.1668122e-002   4.6623028e-002   5.3420670e-002   2.4866254e+001   3.6040565e+001                0         #dt_grow
 -8.6986682e+000              432   1.4537195e-005   1.4089620e-001   5.1930487e-002   5.8145789e-002   6.6577547e-002   3.1096554e+001   5.4971665e+001                0         #dt_grow
 -8.6288897e+000              433   1.1629756e-005   1.1333626e-001   4.1446590e-002   4.6482936e-002   5.3136653e-002   2.4884901e+001   1.9036650e+001                0         #dt_piso
 -8.5416665e+000              434   1.4537195e-005   1.4138594e-001   5.1712695e-002   5.8054489e-002   6.6298327e-002   3.1118543e+001   4.8735144e+001                0         #dt_grow
 -8.4718880e+000              435   1.1629756e-005   1.1237443e-001   4.1343764e-002   4.6413533e-002   5.3004826e-002   2.4902176e+001   2.9813192e+001                0         #dt_piso
 -8.3846648e+000              436   1.4537195e-005   1.3855109e-001   5.1641517e-002   5.7973373e-002   6.6207074e-002   3.1139638e+001   3.9807709e+001                0         #dt_grow
 -8.3148863e+000              437   1.1629756e-005   1.0938886e-001   4.1289651e-002   4.6351838e-002   5.2935451e-002   2.4918095e+001   4.9630552e+001                0         #dt_piso
 -8.2590635e+000              438   9.3038048e-006   8.6627543e-002   3.3016278e-002   3.7063878e-002   4.2328562e-002   2.0440259e+001   1.7935365e+001                0         #dt_piso
 -8.1892849e+000              439   1.1629756e-005   1.0700830e-001   4.1246117e-002   4.6302247e-002   5.2879637e-002   2.4930838e+001   4.5088408e+001                0         #dt_grow
 -8.1020618e+000              440   1.4537195e-005   1.3204066e-001   5.1519335e-002   5.7834167e-002   6.6050430e-002   3.1175639e+001   2.8148941e+001                0         #dt_grow
 -8.0322832e+000              441   1.1629756e-005   1.0479392e-001   4.1189936e-002   4.6238287e-002   5.2807611e-002   2.4947173e+001   3.1542114e+001                0         #dt_piso
 -7.9450600e+000              442   1.4537195e-005   1.3037616e-001   5.1445988e-002   5.7750752e-002   6.5956395e-002   3.1195764e+001   3.8427276e+001                0         #dt_grow
 -7.8752815e+000              443   1.1629756e-005   1.0420649e-001   4.1130719e-002   4.6170977e-002   5.2731691e-002   2.4962953e+001   3.3163158e+001                0         #dt_piso
 -7.7880583e+000              444   1.4537195e-005   1.3142196e-001   5.1373274e-002   5.7668120e-002   6.5863171e-002   3.1214883e+001   3.7329137e+001                0         #dt_grow
 -7.7182798e+000              445   1.1629756e-005   1.0778034e-001   4.1073239e-002   4.6105662e-002   5.2657998e-002   2.4978054e+001   2.6923577e+001                0         #dt_piso
 -7.6310566e+000              446   1.4537195e-005   1.3917961e-001   5.1299697e-002   5.7584557e-002   6.5768843e-002   3.1234279e+001   4.4260236e+001                0         #dt_grow
 -7.5220277e+000              447   1.8171494e-005   1.8045965e-001   6.4058264e-002   7.1905372e-002   8.2125980e-002   3.9060554e+001   4.6470760e+001                0         #dt_grow
 -7.4348045e+000              448   1.4537195e-005   1.4753399e-001   5.1203791e-002   5.7475743e-002   6.5645886e-002   3.1257503e+001   3.0928606e+001                0         #dt_piso
 -7.3650260e+000              449   1.1629756e-005   1.1977528e-001   4.0936072e-002   4.5950031e-002   5.2482143e-002   2.5011804e+001   3.1362840e+001                0         #dt_piso
 -7.2778028e+000              450   1.4537195e-005   1.5243397e-001   5.1128042e-002   5.7389877e-002   6.5548772e-002   3.1275244e+001   3.8526299e+001                0         #dt_grow
 -7.2080243e+000              451   1.1629756e-005   1.2304614e-001   4.0876701e-002   4.5882732e-002   5.2406027e-002   2.5025621e+001   2.1076923e+001                0         #dt_piso
 -7.1208011e+000              452   1.4537195e-005   1.5582428e-001   5.1051649e-002   5.7303321e-002   6.5450832e-002   3.1293560e+001   4.6578153e+001                0         #dt_grow
 -7.0117721e+000              453   1.8171494e-005   1.9822380e-001   6.3742646e-002   7.1547729e-002   8.1721341e-002   3.9134946e+001   3.3064224e+001                0         #dt_grow
 -6.9245490e+000              454   1.4537195e-005   1.6038232e-001   5.0949149e-002   5.7187315e-002   6.5319421e-002   3.1315703e+001   4.0691005e+001                0         #dt_piso
 -6.8547704e+000              455   1.1629756e-005   1.2955699e-001   4.0730368e-002   4.5717131e-002   5.2218420e-002   2.5057617e+001   2.5876406e+001                0         #dt_piso
 -6.7675473e+000              456   1.4537195e-005   1.6457227e-001   5.0867851e-002   5.7095397e-002   6.5215193e-002   3.1333374e+001   4.2545811e+001                0         #dt_grow
 -6.6585183e+000              457   1.8171494e-005   2.1073832e-001   6.3514192e-002   7.1289392e-002   8.1428451e-002   3.9182590e+001   4.7431070e+001                0         #dt_grow
 -6.5712951e+000              458   1.4537195e-005   1.7139878e-001   5.0767947e-002   5.6982463e-002   6.5087111e-002   3.1352911e+001   2.1984004e+001                0         #dt_piso
 -6.5015166e+000              459   1.1629756e-005   1.3856903e-001   4.0583120e-002   4.5550712e-002   5.2029641e-002   2.5088663e+001   2.8901216e+001                0         #dt_piso
 -6.4142934e+000              460   1.4537195e-005   1.7633161e-001   5.0682550e-002   5.6886046e-002   6.4977628e-002   3.1370667e+001   3.3308354e+001                0         #dt_grow
 -6.3052645e+000              461   1.8171494e-005   1.8894737e-001   6.3277112e-002   7.1021676e-002   8.1124502e-002   3.9230031e+001   2.8362889e+001                0         #dt_grow
 -6.2180413e+000              462   1.4537195e-005   1.5121685e-001   5.0576132e-002   5.6765945e-002   6.4841195e-002   3.1389892e+001   4.0724908e+001                0         #dt_piso
 -6.1482627e+000              463   1.1629756e-005   1.2192706e-001   4.0429419e-002   4.5377266e-002   5.1832589e-002   2.5117479e+001   2.6832441e+001                0         #dt_piso
 -6.0610396e+000              464   1.4537195e-005   1.5539499e-001   5.0488551e-002   5.6667193e-002   6.4728911e-002   3.1407009e+001   3.1473388e+001                0         #dt_grow
 -5.9520106e+000              465   1.8171494e-005   1.7506152e-001   6.3035178e-002   7.0748864e-002   8.0814331e-002   3.9272084e+001   3.2018004e+001                0         #dt_grow
 -5.8647874e+000              466   1.4537195e-005   1.4063326e-001   5.0380274e-002   5.6545153e-002   6.4590095e-002   3.1424535e+001   3.0185218e+001                0         #dt_piso
 -5.7557585e+000              467   1.8171494e-005   1.6136612e-001   6.2894600e-002   7.0590464e-002   8.0634103e-002   3.9297581e+001   5.0206878e+001                0         #dt_grow
 -5.6194723e+000              468   2.2714367e-005   1.7635354e-001   7.8494627e-002   8.8098816e-002   1.0063414e-001   4.9144334e+001   3.0564772e+001                0         #dt_grow
 -5.5104433e+000              469   1.8171494e-005   1.3921208e-001   6.2719911e-002   7.0393761e-002   8.0410142e-002   3.9324347e+001   4.7293389e+001                0         #dt_piso
 -5.4232201e+000              470   1.4537195e-005   1.0995778e-001   5.0128962e-002   5.6262167e-002   6.4267900e-002   3.1465787e+001   3.9462587e+001                0         #dt_piso
 -5.3141912e+000              471   1.8171494e-005   1.3546352e-001   6.2582281e-002   7.0238895e-002   8.0233693e-002   3.9348199e+001   2.5348385e+001                0         #dt_grow
 -5.1779050e+000              472   2.2714367e-005   1.6664594e-001   7.8101714e-002   8.7656722e-002   1.0013040e-001   4.9206126e+001   5.8596659e+001                0         #dt_grow
 -5.0688760e+000              473   1.8171494e-005   1.3126045e-001   6.2401072e-002   7.0035198e-002   8.0001374e-002   3.9371829e+001   3.5994492e+001                0         #dt_piso
 -4.9816528e+000              474   1.4537195e-005   1.0891276e-001   4.9767858e-002   5.5857557e-002   6.3804946e-002   3.1503070e+001   3.1979982e+001                0         #dt_piso
 -4.8726239e+000              475   1.8171494e-005   1.3622878e-001   6.2005632e-002   6.9594043e-002   7.9494400e-002   3.9393432e+001   4.2893666e+001                0         #dt_grow
 -4.7363377e+000              476   2.2714367e-005   1.6773411e-001   7.7240446e-002   8.6694734e-002   9.9026213e-002   4.9260984e+001   3.4040531e+001                0         #dt_grow
 -4.6273087e+000              477   1.8171494e-005   1.3194123e-001   6.1645455e-002   6.9191633e-002   7.9032635e-002   3.9416336e+001   4.5095318e+001                0         #dt_piso
 -4.5400855e+000              478   1.4537195e-005   1.0389928e-001   4.9231707e-002   5.5258683e-002   6.3117573e-002   3.1538334e+001   3.2007836e+001                0         #dt_piso
 -4.4310566e+000              479   1.8171494e-005   1.2749736e-001   6.1419417e-002   6.8938788e-002   7.8742842e-002   3.9438690e+001   3.2215803e+001                0         #dt_grow
 -4.2947704e+000              480   2.2714367e-005   1.5567054e-001   7.6616718e-002   8.5997070e-002   9.8226561e-002   4.9310966e+001   5.2051962e+001                0         #dt_grow
 -4.1857414e+000              481   1.8171494e-005   1.2168910e-001   6.1200341e-002   6.8693450e-002   7.8461976e-002   3.9456850e+001   2.2767690e+001                0         #dt_piso
 -4.0494552e+000              482   2.2714367e-005   1.4781695e-001   7.6368371e-002   8.5718750e-002   9.7908168e-002   4.9338818e+001   4.8915990e+001                0         #dt_grow
 -3.9404263e+000              483   1.8171494e-005   1.1521372e-001   6.1016823e-002   6.8487710e-002   7.8226696e-002   3.9477476e+001   2.8316595e+001                0         #dt_piso
 -3.8041400e+000              484   2.2714367e-005   1.4042967e-001   7.6144448e-002   8.5467530e-002   9.7621087e-002   4.9372384e+001   3.7743107e+001                0         #dt_grow
 -3.6661214e+000              485   2.3003109e-005   1.3799365e-001   7.7003066e-002   8.6431393e-002   9.8721879e-002   5.0006122e+001   5.6229582e+001                0         #dt_mach
 -3.5557065e+000              486   1.8402488e-005   1.0717002e-001   6.1535572e-002   6.9070137e-002   7.8891759e-002   4.0010757e+001   1.4977931e+001                0         #dt_piso
 -3.4177249e+000              487   2.2996925e-005   1.2941052e-001   7.6786409e-002   8.6188293e-002   9.8444115e-002   5.0024118e+001   4.5745565e+001                0         #dt_mach
 -3.2798099e+000              488   2.2985838e-005   1.2478212e-001   7.6648248e-002   8.6033366e-002   9.8266985e-002   5.0004992e+001   3.2483237e+001                0         #dt_mach
 -3.1694779e+000              489   1.8388670e-005   9.6407958e-002   6.1255934e-002   6.8756473e-002   7.8533248e-002   4.0008803e+001   4.0768317e+001                0         #dt_piso
 -3.0315932e+000              490   2.2980780e-005   1.1938074e-001   7.6446861e-002   8.5807562e-002   9.8008797e-002   5.0019773e+001   1.2196033e+001                0         #dt_mach
 -2.8937630e+000              491   2.2971696e-005   1.2453640e-001   7.6316323e-002   8.5661285e-002   9.7841439e-002   5.0005554e+001   4.7944483e+001                0         #dt_mach
 -2.7834989e+000              492   1.8377357e-005   9.8706737e-002   6.0989603e-002   6.8457986e-002   7.8191798e-002   4.0009081e+001   2.8329751e+001                0         #dt_piso
 -2.6457000e+000              493   2.2966482e-005   1.2232832e-001   7.6114794e-002   8.5435558e-002   9.7583069e-002   5.0015404e+001   2.7789381e+001                0         #dt_mach
 -2.5079435e+000              494   2.2959409e-005   1.2104934e-001   7.5990476e-002   8.5296388e-002   9.7423687e-002   5.0005412e+001   2.7139383e+001                0         #dt_mach
 -2.3702020e+000              495   2.2956924e-005   1.2073498e-001   7.5876541e-002   8.5168866e-002   9.7277617e-002   5.0012612e+001   3.2261840e+001                0         #dt_mach
 -2.2324952e+000              496   2.2951135e-005   1.2071494e-001   7.5753218e-002   8.5030892e-002   9.7119511e-002   5.0007254e+001   2.9462255e+001                0         #dt_mach
 -2.0948083e+000              497   2.2947806e-005   1.2076032e-001   7.5638721e-002   8.4902861e-002   9.6972719e-002   5.0008247e+001   3.4651554e+001                0         #dt_mach
 -1.9571442e+000              498   2.2944021e-005   1.2085693e-001   7.5523458e-002   8.4774029e-002   9.6824946e-002   5.0006967e+001   1.4851298e+001                0         #dt_mach
 -1.8194993e+000              499   2.2940825e-005   1.2087304e-001   7.5411723e-002   8.4649209e-002   9.6681696e-002   5.0005374e+001   4.2249027e+001                0         #dt_mach
 -1.6818691e+000              500   2.2938359e-005   1.2088103e-001   7.5303275e-002   8.4528127e-002   9.6542660e-002   5.0004697e+001   1.6746027e+001                0         #dt_mach
 -1.5442519e+000              501   2.2936205e-005   1.2083383e-001   7.5196419e-002   8.4408880e-002   9.6405666e-002   5.0004037e+001   3.9119770e+001                0         #dt_mach
 -1.4066458e+000              502   2.2934353e-005   1.2101164e-001   7.5091800e-002   8.4292161e-002   9.6271538e-002   5.0003812e+001   1.4980449e+001                0         #dt_mach
 -1.2690501e+000              503   2.2932605e-005   1.2990880e-001   7.4986221e-002   8.4174431e-002   9.6136180e-002   5.0003178e+001   4.3550394e+001                0         #dt_mach
 -1.1314632e+000              504   2.2931147e-005   1.3064900e-001   7.4883785e-002   8.4060240e-002   9.6004852e-002   5.0002644e+001   1.2189691e+001                0         #dt_mach
 -1.0000000e+000              505   2.1910541e-005   1.3045087e-001   7.4787698e-002   8.3953186e-002   9.5881664e-002   5.0001255e+001   4.4754871e+001                0         #dt_inject
 -8.6242384e-001              506   2.2929359e-005   1.3020248e-001   7.4690213e-002   8.3844627e-002   9.5756683e-002   5.0001972e+001   1.4326095e+001                0         #dt_mach
 -7.2485312e-001              507   2.2928455e-005   1.2997003e-001   7.4673852e-002   8.3826228e-002   9.5735707e-002   5.0001805e+001   3.1918627e+001                0         #dt_mach
 -6.1090113e-001              508   1.8991997e-005   5.1791620e-001   6.0398098e-002   6.7817438e-002   7.7433458e-002   4.1415504e+001   2.4255489e+001                0         #dt_spray
 -5.5197723e-001              509   9.8206504e-006   5.5914448e-001   8.9865695e-002   1.0086650e-001   1.1521243e-001   3.7935381e+001   2.5784941e+001                0         #dt_spray
 -5.1230984e-001              510   6.6112324e-006   5.8893416e-001   6.0386351e-002   6.7779988e-002   7.7418399e-002   2.5536252e+001   2.9169097e+001                0         #dt_spray
 -4.7929975e-001              511   5.5016816e-006   6.2831240e-001   5.0066159e-002   5.6198395e-002   6.4187383e-002   2.1249513e+001   9.6063617e+000                0         #dt_spray
 -4.4939778e-001              512   4.9836608e-006   6.6958527e-001   4.5174704e-002   5.0709963e-002   5.7916287e-002   1.9247702e+001   1.1665551e+001                0         #dt_spray
 -4.2152194e-001              513   4.6459743e-006   6.8560068e-001   4.1934048e-002   4.7074396e-002   5.3761601e-002   1.7942547e+001   3.3885673e+001                0         #dt_spray
 -3.9522845e-001              514   4.3822481e-006   7.0663955e-001   3.9354414e-002   4.4180930e-002   5.0454376e-002   1.6923203e+001   1.1389002e+001                0         #dt_spray
 -3.7029732e-001              515   4.1551874e-006   7.1250029e-001   3.7092237e-002   4.1643936e-002   4.7554150e-002   1.6045869e+001   1.9067783e+001                0         #dt_spray
 -3.4649039e-001              516   3.9678229e-006   7.2476319e-001   3.5158608e-002   3.9476074e-002   4.5075138e-002   1.5322060e+001   2.6981749e+001                0         #dt_spray
 -3.2364344e-001              517   3.8078245e-006   7.1982632e-001   3.3456126e-002   3.7567843e-002   4.2892469e-002   1.4704273e+001   1.4050860e+001                0         #dt_spray
 -3.0164239e-001              518   3.6668411e-006   7.1916340e-001   3.1917307e-002   3.5843425e-002   4.0919624e-002   1.4159942e+001   3.6245280e+001                0         #dt_spray
 -2.8038613e-001              519   3.5427107e-006   7.2064597e-001   3.0531134e-002   3.4290351e-002   3.9142480e-002   1.3680774e+001   1.9833479e+001                0         #dt_spray
 -2.5981563e-001              520   3.4284156e-006   7.2029792e-001   2.9239584e-002   3.2843457e-002   3.7486646e-002   1.3239410e+001   3.4373317e+001                0         #dt_spray
 -2.3982138e-001              521   3.3323759e-006   7.3648111e-001   2.8113253e-002   3.1582035e-002   3.6042632e-002   1.2868537e+001   1.8162500e+001                0         #dt_spray
 -2.2046254e-001              522   3.2264734e-006   7.4030432e-001   2.6919430e-002   3.0244591e-002   3.4512090e-002   1.2459615e+001   2.4704289e+001                0         #dt_spray
 -2.0163553e-001              523   3.1378346e-006   7.6255675e-001   2.5899295e-002   2.9101933e-002   3.3204224e-002   1.2117251e+001   2.7174404e+001                0         #dt_spray
 -1.8326544e-001              524   3.0616821e-006   7.5803609e-001   2.4992284e-002   2.8086245e-002   3.2041390e-002   1.1823268e+001   3.5167228e+001                0         #dt_spray
 -1.6533663e-001              525   2.9881353e-006   7.6192434e-001   2.4122739e-002   2.7112416e-002   3.0926589e-002   1.1539582e+001   2.9304130e+001                0         #dt_spray
 -1.4777709e-001              526   2.9265895e-006   7.7746518e-001   2.3379812e-002   2.6280574e-002   2.9974118e-002   1.1301827e+001   3.0774745e+001                0         #dt_spray
 -1.3058566e-001              527   2.8652378e-006   7.7354020e-001   2.2648543e-002   2.5461706e-002   2.9036594e-002   1.1064833e+001   2.8688541e+001                0         #dt_spray
 -1.1380317e-001              528   2.7970824e-006   7.5595807e-001   2.1881533e-002   2.4602394e-002   2.8053247e-002   1.0801734e+001   3.0164448e+001                0         #dt_spray
 -9.7381402e-002              529   2.7369609e-006   7.5795754e-001   2.1195946e-002   2.3834367e-002   2.7174290e-002   1.0569787e+001   4.6994271e+001                0         #dt_spray
 -8.1307617e-002              530   2.6789642e-006   7.6960494e-001   2.0542337e-002   2.3102115e-002   2.6336330e-002   1.0345796e+001   3.9568407e+001                0         #dt_spray
 -6.5582679e-002              531   2.6208231e-006   7.7679365e-001   1.9900511e-002   2.2382948e-002   2.5513476e-002   1.0121192e+001   3.7785192e+001                0         #dt_spray
 -5.0181762e-002              532   2.5668194e-006   7.7697607e-001   1.9298924e-002   2.1708950e-002   2.4742210e-002   9.9123488e+000   4.3142890e+001                0         #dt_spray
 -3.5093463e-002              533   2.5147164e-006   7.8138462e-001   1.8719701e-002   2.1059995e-002   2.3999617e-002   9.7109490e+000   3.4990783e+001                0         #dt_spray
 -2.0292105e-002              534   2.4668931e-006   7.5659360e-001   1.8179441e-002   2.0454785e-002   2.3306976e-002   9.5259841e+000   3.4367092e+001                0         #dt_spray
 -5.7747459e-003              535   2.4195599e-006   7.5589462e-001   1.7652818e-002   1.9864761e-002   2.2631818e-002   9.3430440e+000   6.1573417e+001                0         #dt_spray
  8.4850090e-003              536   2.3766258e-006   7.6519277e-001   1.7165292e-002   1.9318654e-002   2.2006785e-002   9.1769525e+000   4.8003921e+001                0         #dt_spray
  2.2500888e-002              537   2.3359798e-006   7.5810722e-001   1.6703191e-002   1.8801010e-002   2.1414348e-002   9.0198384e+000   4.6997672e+001                0         #dt_spray
  3.6268815e-002              538   2.2946544e-006   7.6431894e-001   1.6243206e-002   1.8285640e-002   2.0824623e-002   8.8602138e+000   5.6737138e+001                0         #dt_spray
  4.9840213e-002              539   2.2618998e-006   7.5328880e-001   1.5852528e-002   1.7848162e-002   2.0323754e-002   8.7336604e+000   7.0101804e+001                0         #dt_spray
  6.3186954e-002              540   2.2244567e-006   7.6108156e-001   1.5434626e-002   1.7379950e-002   1.9787982e-002   8.5890237e+000   5.4749400e+001                0         #dt_spray
  7.6293650e-002              541   2.1844493e-006   7.6341985e-001   1.5010205e-002   1.6904233e-002   1.9243853e-002   8.4344672e+000   6.4007759e+001                0         #dt_spray
  8.9236221e-002              542   2.1570951e-006   7.6544860e-001   1.4680187e-002   1.6534726e-002   1.8820752e-002   8.3287244e+000   5.4841566e+001                0         #dt_spray
  1.0198121e-001              543   2.1241656e-006   7.6188357e-001   1.4319880e-002   1.6130996e-002   1.8358820e-002   8.2013486e+000   4.9614237e+001                0         #dt_spray
  1.1456767e-001              544   2.0977429e-006   7.6032216e-001   1.4010496e-002   1.5784506e-002   1.7962175e-002   8.0992620e+000   5.7556544e+001                0         #dt_spray
  1.2698442e-001              545   2.0694583e-006   7.6098207e-001   1.3694574e-002   1.5430582e-002   1.7557147e-002   7.9897632e+000   8.7174239e+001                0         #dt_spray
  1.3922117e-001              546   2.0394574e-006   7.6444493e-001   1.3371243e-002   1.5068239e-002   1.7142620e-002   7.8737450e+000   5.8371162e+001                0         #dt_spray
  1.5128538e-001              547   2.0107024e-006   7.7401662e-001   1.3060915e-002   1.4720482e-002   1.6744762e-002   7.7624119e+000   6.8513438e+001                0         #dt_spray
  1.6321493e-001              548   1.9882582e-006   7.7514427e-001   1.2798389e-002   1.4426480e-002   1.6408191e-002   7.6755443e+000   6.4238732e+001                0         #dt_spray
  1.7500331e-001              549   1.9647295e-006   7.9346707e-001   1.2533153e-002   1.4129354e-002   1.6068145e-002   7.5846045e+000   7.8913281e+001                0         #dt_spray
  1.8663851e-001              550   1.9392009e-006   7.7929900e-001   1.2259277e-002   1.3822409e-002   1.5717022e-002   7.4860445e+000   5.5032402e+001                0         #dt_spray
  1.9813197e-001              551   1.9155761e-006   7.7493624e-001   1.2001996e-002   1.3534086e-002   1.5387174e-002   7.3949289e+000   7.2001918e+001                0         #dt_spray
  2.0949485e-001              552   1.8938139e-006   7.8448601e-001   1.1759641e-002   1.3262553e-002   1.5076463e-002   7.3108940e+000   5.9507271e+001                0         #dt_spray
  2.2074073e-001              553   1.8743128e-006   7.8834004e-001   1.1530888e-002   1.3006368e-002   1.4783190e-002   7.2355672e+000   6.9898928e+001                0         #dt_spray
  2.3186192e-001              554   1.8535319e-006   7.9472610e-001   1.1294748e-002   1.2741831e-002   1.4480447e-002   7.1553643e+000   7.0062039e+001                0         #dt_spray
  2.4285069e-001              555   1.8314617e-006   8.0013373e-001   1.1051470e-002   1.2469223e-002   1.4168551e-002   7.0701797e+000   6.4512165e+001                0         #dt_spray
  2.5370873e-001              556   1.8096740e-006   7.9340997e-001   1.0809550e-002   1.2198167e-002   1.3858398e-002   6.9859440e+000   8.2037053e+001                0         #dt_spray
  2.6446723e-001              557   1.7930823e-006   7.7119133e-001   1.0598133e-002   1.1961507e-002   1.3587350e-002   6.9221035e+000   9.6112880e+001                0         #dt_spray
  2.7510461e-001              558   1.7728963e-006   7.6775478e-001   1.0367906e-002   1.1703541e-002   1.3292188e-002   6.8446314e+000   7.3327175e+001                0         #dt_spray
  2.8565321e-001              559   1.7581008e-006   7.7498294e-001   1.4622822e-002   1.6398583e-002   1.8747208e-002   6.7881325e+000   6.3037948e+001                0         #dt_spray
  2.9610553e-001              560   1.7420533e-006   7.7523140e-001   1.4450555e-002   1.6205777e-002   1.8526353e-002   6.7267314e+000   5.3386620e+001                0         #dt_spray
  3.0644459e-001              561   1.7231769e-006   7.6895417e-001   1.4262846e-002   1.5995633e-002   1.8285699e-002   6.6543930e+000   5.0454518e+001                0         #dt_spray
  3.1669223e-001              562   1.7079403e-006   7.8224246e-001   1.4113135e-002   1.5828005e-002   1.8093763e-002   6.5962290e+000   5.0996368e+001                0         #dt_spray
  3.2684448e-001              563   1.6920407e-006   7.6610474e-001   1.3966536e-002   1.5663773e-002   1.7905815e-002   6.5353631e+000   5.5483369e+001                0         #dt_spray
  3.3689479e-001              564   1.6750514e-006   7.6834778e-001   1.3818421e-002   1.5497758e-002   1.7715924e-002   6.4700950e+000   8.6046254e+001                0         #dt_spray
  3.4686692e-001              565   1.6620219e-006   7.7725000e-001   1.3708040e-002   1.5373996e-002   1.7574410e-002   6.4201766e+000   5.7881199e+001                0         #dt_spray
  3.5675573e-001              566   1.6481360e-006   7.6966488e-001   1.3591763e-002   1.5243585e-002   1.7425337e-002   6.3666464e+000   6.0522552e+001                0         #dt_spray
  3.6656096e-001              567   1.6342046e-006   7.8946736e-001   1.3474770e-002   1.5112355e-002   1.7275346e-002   6.3125351e+000   7.6923747e+001                0         #dt_spray
  3.7628575e-001              568   1.6207984e-006   7.7521278e-001   1.3362891e-002   1.4986850e-002   1.7131911e-002   6.2602723e+000   5.1722663e+001                0         #dt_spray
  3.8594665e-001              569   1.6101504e-006   7.9385387e-001   1.3276373e-002   1.4889777e-002   1.7020991e-002   6.2188887e+000   5.3986420e+001                0         #dt_spray
  3.9551923e-001              570   1.5954288e-006   7.9236654e-001   1.3160309e-002   1.4759545e-002   1.6872192e-002   6.1617170e+000   5.6836328e+001                0         #dt_spray
  4.0500563e-001              571   1.5810679e-006   7.8537728e-001   1.3050927e-002   1.4636781e-002   1.6731958e-002   6.1055502e+000   3.8476849e+001                0         #dt_spray
  4.1440691e-001              572   1.5668800e-006   7.7684217e-001   1.2945209e-002   1.4518108e-002   1.6596421e-002   6.0502439e+000   6.1171633e+001                0         #dt_spray
  4.2374577e-001              573   1.5564758e-006   7.7333484e-001   1.2870991e-002   1.4434750e-002   1.6501271e-002   6.0092951e+000   3.2596378e+001                0         #dt_spray
  4.3303618e-001              574   1.5484024e-006   7.8470323e-001   1.2815841e-002   1.4372773e-002   1.6430565e-002   5.9774862e+000   3.4284019e+001                0         #dt_spray
  4.4224410e-001              575   1.5346529e-006   7.7680084e-001   1.2712995e-002   1.4257307e-002   1.6298712e-002   5.9240303e+000   4.8974396e+001                0         #dt_spray
  4.5138138e-001              576   1.5228801e-006   7.7401813e-001   1.2625721e-002   1.4159310e-002   1.6186822e-002   5.8781004e+000   3.6018694e+001                0         #dt_spray
  4.6045290e-001              577   1.5119201e-006   7.7941853e-001   1.2543848e-002   1.4067377e-002   1.6081856e-002   5.8353642e+000   4.6981989e+001                0         #dt_spray
  4.6947245e-001              578   1.5032575e-006   7.7642926e-001   1.2479695e-002   1.3995326e-002   1.5999609e-002   5.8017103e+000   3.9576191e+001                0         #dt_spray
  4.7849528e-001              579   1.5038053e-006   7.7947806e-001   1.2491357e-002   1.4008304e-002   1.6014560e-002   5.8034399e+000   4.6285388e+001                0         #dt_spray
  4.8748846e-001              580   1.4988633e-006   7.6415369e-001   1.2457233e-002   1.3969947e-002   1.5970811e-002   5.7838373e+000   6.3133050e+001                0         #dt_spray
  4.9649528e-001              581   1.5011375e-006   7.7334481e-001   1.2482675e-002   1.3998392e-002   1.6003430e-002   5.7927346e+000   3.1873273e+001                0         #dt_spray
  5.0550748e-001              582   1.5020326e-006   7.7037584e-001   1.2496245e-002   1.4013533e-002   1.6020827e-002   5.7966327e+000   3.1489742e+001                0         #dt_spray
  5.1452970e-001              583   1.5037037e-006   7.8278283e-001   1.2515220e-002   1.4034741e-002   1.6045153e-002   5.8032019e+000   3.4728721e+001                0         #dt_spray
  5.2352494e-001              584   1.4992068e-006   7.6238592e-001   1.2481356e-002   1.3996709e-002   1.6001738e-002   5.7860084e+000   5.2880547e+001                0         #dt_spray
  5.3253359e-001              585   1.5014412e-006   7.6757936e-001   1.2501629e-002   1.4019402e-002   1.6027729e-002   5.7950783e+000   3.8465417e+001                0         #dt_spray
  5.4153582e-001              586   1.5003714e-006   7.7461437e-001   1.2491961e-002   1.4008536e-002   1.6015335e-002   5.7916173e+000   3.9010537e+001                0         #dt_spray
  5.5054338e-001              587   1.5012609e-006   7.6674601e-001   1.2496344e-002   1.4013442e-002   1.6020954e-002   5.7956188e+000   4.5217652e+001                0         #dt_spray
  5.5953852e-001              588   1.4991890e-006   7.9188864e-001   1.2474874e-002   1.3989366e-002   1.5993428e-002   5.7879185e+000   5.6836852e+001                0         #dt_spray
  5.6853562e-001              589   1.4995176e-006   7.8725998e-001   1.2473842e-002   1.3988213e-002   1.5992105e-002   5.7894064e+000   4.7094912e+001                0         #dt_spray
  5.7753875e-001              590   1.5005212e-006   7.9058933e-001   1.2479785e-002   1.3994867e-002   1.5999724e-002   5.7938791e+000   3.4264447e+001                0         #dt_spray
  5.8656350e-001              591   1.5041251e-006   7.9943096e-001   1.2510359e-002   1.4029125e-002   1.6038921e-002   5.8083297e+000   3.4144489e+001                0         #dt_spray
  5.9557164e-001              592   1.5013569e-006   8.0521519e-001   1.2492647e-002   1.4009204e-002   1.6016214e-002   5.7979939e+000   3.3245305e+001                0         #dt_spray
  6.0457224e-001              593   1.5000994e-006   8.0813114e-001   1.2925189e-002   1.4489437e-002   1.6570756e-002   5.7935182e+000   3.1814765e+001                0         #dt_spray
  6.1359652e-001              594   1.5040462e-006   7.7707733e-001   1.2939500e-002   1.4505660e-002   1.6589103e-002   5.8092148e+000   3.1940676e+001                0         #dt_spray
  6.2262772e-001              595   1.5052000e-006   7.7520737e-001   1.2946357e-002   1.4513424e-002   1.6597894e-002   5.8141608e+000   3.3016376e+001                0         #dt_spray
  6.3164102e-001              596   1.5022166e-006   7.7768474e-001   1.2925987e-002   1.4490572e-002   1.6571778e-002   5.8030427e+000   4.5741314e+001                0         #dt_spray
  6.4063320e-001              597   1.4986978e-006   7.7195235e-001   1.2904149e-002   1.4466019e-002   1.6543781e-002   5.7898037e+000   5.6924006e+001                0         #dt_spray
  6.4964002e-001              598   1.5011356e-006   7.7999974e-001   1.2934908e-002   1.4500395e-002   1.6583215e-002   5.7995327e+000   3.1456794e+001                0         #dt_spray
  6.5864802e-001              599   1.5013339e-006   7.7875438e-001   1.2946693e-002   1.4513485e-002   1.6598324e-002   5.8003505e+000   3.3498574e+001                0         #dt_spray
  6.6765702e-001              600   1.5015002e-006   7.8508376e-001   1.2958859e-002   1.4526990e-002   1.6613922e-002   5.8011183e+000   4.4977705e+001                0         #dt_spray
  6.7668516e-001              601   1.5046904e-006   8.0410355e-001   1.2997714e-002   1.4570409e-002   1.6663736e-002   5.8135270e+000   6.2776376e+001                0         #dt_spray
  6.8569831e-001              602   1.5021918e-006   7.9285181e-001   1.2988068e-002   1.4559454e-002   1.6651369e-002   5.8035608e+000   2.7769517e+001                0         #dt_spray
  6.9468779e-001              603   1.4982465e-006   7.8369206e-001   1.2591512e-002   1.4118726e-002   1.6142964e-002   5.7879318e+000   2.8799998e+001                0         #dt_spray
  7.0371104e-001              604   1.5038746e-006   7.7415251e-001   1.2648928e-002   1.4182982e-002   1.6216574e-002   5.8093383e+000   2.9606216e+001                0         #dt_spray
  7.1271848e-001              605   1.5012401e-006   7.8422072e-001   1.2636797e-002   1.4169258e-002   1.6201021e-002   5.7988676e+000   2.9609228e+001                0         #dt_spray
  7.2172848e-001              606   1.5016667e-006   7.9277189e-001   1.2651302e-002   1.4185407e-002   1.6219618e-002   5.8000332e+000   3.0601189e+001                0         #dt_spray
  7.3073849e-001              607   1.5016685e-006   7.7870094e-001   1.2662892e-002   1.4198289e-002   1.6234477e-002   5.7994901e+000   3.4719563e+001                0         #dt_spray
  7.3976433e-001              608   1.5043055e-006   7.8708146e-001   1.2697036e-002   1.4236460e-002   1.6278251e-002   5.8091171e+000   4.0011626e+001                0         #dt_spray
  7.4878302e-001              609   1.5031166e-006   7.7768506e-001   1.2698664e-002   1.4238176e-002   1.6280338e-002   5.8039246e+000   4.1257454e+001                0         #dt_spray
  7.5779655e-001              610   1.5022535e-006   7.8415740e-001   1.2702396e-002   1.4242254e-002   1.6285124e-002   5.8001211e+000   5.9096811e+001                0         #dt_spray
  7.6680660e-001              611   1.5016751e-006   7.7247747e-001   1.2707836e-002   1.4248249e-002   1.6292097e-002   5.7973381e+000   3.8469962e+001                0         #dt_spray
  7.7580400e-001              612   1.4995679e-006   7.8664039e-001   1.2699722e-002   1.4239050e-002   1.6281694e-002   5.7886925e+000   6.6832550e+001                0         #dt_spray
  7.8481442e-001              613   1.5017366e-006   7.7526757e-001   1.2727762e-002   1.4270390e-002   1.6317643e-002   5.7969066e+000   7.6800861e+001                0         #dt_spray
  7.9381389e-001              614   1.4999117e-006   7.6904931e-001   1.2722591e-002   1.4264493e-002   1.6311014e-002   5.7897980e+000   6.2459121e+001                0         #dt_spray
  8.0281974e-001              615   1.5009735e-006   7.7596029e-001   1.2742642e-002   1.4286873e-002   1.6336720e-002   5.7938452e+000   5.5191588e+001                0         #dt_spray
  8.1182708e-001              616   1.5012248e-006   7.7301480e-001   1.2755947e-002   1.4301686e-002   1.6353778e-002   5.7946577e+000   5.8561128e+001                0         #dt_spray
  8.2082868e-001              617   1.5002660e-006   7.9019177e-001   1.2758522e-002   1.4304465e-002   1.6357080e-002   5.7909048e+000   5.8119473e+001                0         #dt_spray
  8.2983359e-001              618   1.5008188e-006   7.8624400e-001   1.2773414e-002   1.4321051e-002   1.6376171e-002   5.7929042e+000   5.2584954e+001                0         #dt_spray
  8.3884976e-001              619   1.5026939e-006   7.7948574e-001   1.2799252e-002   1.4349909e-002   1.6409297e-002   5.8001135e+000   5.3560696e+001                0         #dt_spray
  8.4786297e-001              620   1.5022021e-006   7.7154162e-001   1.2804870e-002   1.4356097e-002   1.6416499e-002   5.7984530e+000   5.4702091e+001                0         #dt_spray
  8.5687740e-001              621   1.5024060e-006   7.7357038e-001   1.2816549e-002   1.4369082e-002   1.6431473e-002   5.7993245e+000   8.7020950e+001                0         #dt_spray
  8.6586753e-001              622   1.4983542e-006   7.7615658e-001   1.2791886e-002   1.4341324e-002   1.6399853e-002   5.7836932e+000   6.1546342e+001                0         #dt_spray
  8.7485833e-001              623   1.4984665e-006   7.7039989e-001   1.2802609e-002   1.4353237e-002   1.6413601e-002   5.7843267e+000   9.2297075e+001                0         #dt_spray
  8.8387222e-001              624   1.5023153e-006   7.8242601e-001   1.2845393e-002   1.4401094e-002   1.6468453e-002   5.7992266e+000   6.8390966e+001                0         #dt_spray
  8.9286927e-001              625   1.4995079e-006   7.9042921e-001   1.2831476e-002   1.4385385e-002   1.6450611e-002   5.7883816e+000   7.4306750e+001                0         #dt_spray
  9.0186049e-001              626   1.4985367e-006   7.6725719e-001   1.2833351e-002   1.4387382e-002   1.6453014e-002   5.7846187e+000   7.3603444e+001                0         #dt_spray
  9.1086868e-001              627   1.5013659e-006   7.7506645e-001   1.2867581e-002   1.4425652e-002   1.6496899e-002   5.7960169e+000   7.2088044e+001                0         #dt_spray
  9.1987928e-001              628   1.5017668e-006   7.9186460e-001   1.2880489e-002   1.4440019e-002   1.6513448e-002   5.7981515e+000   8.0354007e+001                0         #dt_spray
  9.2887704e-001              629   1.4996263e-006   7.9588267e-001   1.2870908e-002   1.4429172e-002   1.6501164e-002   5.7904160e+000   7.5183863e+001                0         #dt_spray
  9.3787043e-001              630   1.4988972e-006   7.9195037e-001   1.2872782e-002   1.4431167e-002   1.6503567e-002   5.7879667e+000   8.5297450e+001                0         #dt_spray
  9.4687433e-001              631   1.5006508e-006   7.8446891e-001   1.2895753e-002   1.4456813e-002   1.6533017e-002   5.7951062e+000   8.8571072e+001                0         #dt_spray
  9.5588365e-001              632   1.5015533e-006   7.8368228e-001   1.2911152e-002   1.4473968e-002   1.6552759e-002   5.7990397e+000   7.2832185e+001                0         #dt_spray
  9.6490381e-001              633   1.5033605e-006   7.8187788e-001   1.2934617e-002   1.4500166e-002   1.6582842e-002   5.8063158e+000   6.0847563e+001                0         #dt_spray
  9.7391378e-001              634   1.5016617e-006   7.8632583e-001   1.2928367e-002   1.4493055e-002   1.6574830e-002   5.7999519e+000   6.9358943e+001                0         #dt_spray
  9.8292073e-001              635   1.5011579e-006   7.8788956e-001   1.2932353e-002   1.4497418e-002   1.6579940e-002   5.7982015e+000   5.7861305e+001                0         #dt_spray
  9.9194318e-001              636   1.5037421e-006   7.9324068e-001   1.2962785e-002   1.4531429e-002   1.6618955e-002   5.8084598e+000   6.6988553e+001                0         #dt_spray
  1.0009607e+000              637   1.5029220e-006   8.0629872e-001   1.2963575e-002   1.4532211e-002   1.6619968e-002   5.8055537e+000   5.7742046e+001                0         #dt_spray
  1.0099668e+000              638   1.5010138e-006   7.9914936e-001   1.2954658e-002   1.4522112e-002   1.6608536e-002   5.7982778e+000   7.4029512e+001                0         #dt_spray
  1.0189819e+000              639   1.5025133e-006   7.9765097e-001   1.2974934e-002   1.4544741e-002   1.6634530e-002   5.8043266e+000   5.0393155e+001                0         #dt_spray
  1.0279991e+000              640   1.5028701e-006   7.8343082e-001   1.2985213e-002   1.4556167e-002   1.6647709e-002   5.8059156e+000   5.4954358e+001                0         #dt_spray
  1.0370105e+000              641   1.5019024e-006   7.7403066e-001   1.2983888e-002   1.4554589e-002   1.6646010e-002   5.8022802e+000   6.8413260e+001                0         #dt_spray
  1.0460306e+000              642   1.5033422e-006   7.7501103e-001   1.3003325e-002   1.4576288e-002   1.6670929e-002   5.8080825e+000   6.3581575e+001                0         #dt_spray
  1.0550404e+000              643   1.5016351e-006   7.6760624e-001   1.2995410e-002   1.4567332e-002   1.6660782e-002   5.8017895e+000   5.0286930e+001                0         #dt_spray
  1.0640470e+000              644   1.5011045e-006   8.3034442e-001   1.2997519e-002   1.4569613e-002   1.6663486e-002   5.7999848e+000   4.9592797e+001                0         #dt_spray
  1.0730369e+000              645   1.4983196e-006   7.7633356e-001   1.2980031e-002   1.4549927e-002   1.6641065e-002   5.7892251e+000   7.1932340e+001                0         #dt_spray
  1.0820376e+000              646   1.5001099e-006   7.7793344e-001   1.3001996e-002   1.4574466e-002   1.6669225e-002   5.7963098e+000   6.8432552e+001                0         #dt_spray
  1.0910312e+000              647   1.4989401e-006   7.8329033e-001   1.2998074e-002   1.4569990e-002   1.6664198e-002   5.7919426e+000   6.3093498e+001                0         #dt_spray
  1.1000318e+000              648   1.5001045e-006   7.8656719e-001   1.3014174e-002   1.4587960e-002   1.6684838e-002   5.7965775e+000   8.0534592e+001                0         #dt_spray
  1.1090300e+000              649   1.4996837e-006   7.6837918e-001   1.3016268e-002   1.4590232e-002   1.6687523e-002   5.7950969e+000   7.0209066e+001                0         #dt_spray
  1.1180513e+000              650   1.5035507e-006   8.3192286e-001   1.3055599e-002   1.4634249e-002   1.6737948e-002   5.8101497e+000   7.1453471e+001                0         #dt_spray
  1.1270654e+000              651   1.5023529e-006   8.3895959e-001   1.3050897e-002   1.4628908e-002   1.6731919e-002   5.8056087e+000   6.1296775e+001                0         #dt_spray
  1.1360593e+000              652   1.4989848e-006   7.7330714e-001   1.3027432e-002   1.4602538e-002   1.6701836e-002   5.7927363e+000   6.3329225e+001                0         #dt_spray
  1.1450639e+000              653   1.5007637e-006   7.8097250e-001   1.3048757e-002   1.4626369e-002   1.6729176e-002   5.7996608e+000   6.8312522e+001                0         #dt_spray
  1.1540732e+000              654   1.5015617e-006   7.9891360e-001   1.3061178e-002   1.4640220e-002   1.6745100e-002   5.8027341e+000   6.1389322e+001                0         #dt_spray
  1.1630928e+000              655   1.5032603e-006   7.9128250e-001   1.3081079e-002   1.4662454e-002   1.6770615e-002   5.8094648e+000   5.5069242e+001                0         #dt_spray
  1.1721118e+000              656   1.5031661e-006   8.1738541e-001   1.3085098e-002   1.4666881e-002   1.6775766e-002   5.8091234e+000   5.7766510e+001                0         #dt_spray
  1.1811231e+000              657   1.5018896e-006   7.9517121e-001   1.3078937e-002   1.4659899e-002   1.6767868e-002   5.8041942e+000   5.7495578e+001                0         #dt_spray
  1.1901548e+000              658   1.5052841e-006   7.9448413e-001   1.3113895e-002   1.4699009e-002   1.6812686e-002   5.8174285e+000   5.0488502e+001                0         #dt_spray
  1.1991730e+000              659   1.5030243e-006   7.9609536e-001   1.3099879e-002   1.4683227e-002   1.6794716e-002   5.8086415e+000   4.8320957e+001                0         #dt_spray
  1.2081731e+000              660   1.5000188e-006   7.9166889e-001   1.3079330e-002   1.4660123e-002   1.6768372e-002   5.7971761e+000   7.4833933e+001                0         #dt_spray
  1.2171982e+000              661   1.5041877e-006   9.0468762e-001   1.3121098e-002   1.4706866e-002   1.6821920e-002   5.8134856e+000   5.4833665e+001                0         #dt_spray
  1.2262145e+000              662   1.5027081e-006   8.5950718e-001   1.3113378e-002   1.4698136e-002   1.6812023e-002   5.8076192e+000   5.8045640e+001                0         #dt_spray
  1.2352293e+000              663   1.5024771e-006   7.7767140e-001   1.3116471e-002   1.4701526e-002   1.6815989e-002   5.8067785e+000   6.2895779e+001                0         #dt_spray
  1.2442557e+000              664   1.5043922e-006   7.6920137e-001   1.3138417e-002   1.4726045e-002   1.6844124e-002   5.8142455e+000   6.4161533e+001                0         #dt_spray
  1.2532641e+000              665   1.5014035e-006   8.3206135e-001   1.3117720e-002   1.4702771e-002   1.6817590e-002   5.8027797e+000   5.0427019e+001                0         #dt_spray
  1.2622580e+000              666   1.4989896e-006   8.1472715e-001   1.3102031e-002   1.4685108e-002   1.6797475e-002   5.7938134e+000   5.9187257e+001                0         #dt_spray
  1.2712794e+000              667   1.5035649e-006   7.9172138e-001   1.3147512e-002   1.4736008e-002   1.6855784e-002   5.8119708e+000   5.8526435e+001                0         #dt_spray
  1.2802969e+000              668   1.5029042e-006   8.2778254e-001   1.3147309e-002   1.4735705e-002   1.6855525e-002   5.8098365e+000   5.2664433e+001                0         #dt_spray
  1.2893102e+000              669   1.5022157e-006   8.4962847e-001   1.3146948e-002   1.4735223e-002   1.6855061e-002   5.8074407e+000   5.7290329e+001                0         #dt_spray
  1.2983224e+000              670   1.5020340e-006   7.8115533e-001   1.3151035e-002   1.4739729e-002   1.6860301e-002   5.8070568e+000   5.1278533e+001                0         #dt_spray
  1.3073389e+000              671   1.5027528e-006   7.6616116e-001   1.3162801e-002   1.4752841e-002   1.6875386e-002   5.8102610e+000   5.7053881e+001                0         #dt_spray
  1.3163547e+000              672   1.5026383e-006   7.6906085e-001   1.3167017e-002   1.4757492e-002   1.6880792e-002   5.8100288e+000   6.0028806e+001                0         #dt_spray
  1.3253609e+000              673   1.5010402e-006   7.6755231e-001   1.3157813e-002   1.4747101e-002   1.6868991e-002   5.8040131e+000   5.9508460e+001                0         #dt_spray
  1.3343788e+000              674   1.5029700e-006   8.2385144e-001   1.3179056e-002   1.4770836e-002   1.6896226e-002   5.8119420e+000   5.9835818e+001                0         #dt_spray
  1.3434116e+000              675   1.5054755e-006   7.9939126e-001   1.3205014e-002   1.4799855e-002   1.6929506e-002   5.8222570e+000   4.9067327e+001                0         #dt_spray
  1.3524358e+000              676   1.5040249e-006   8.0313493e-001   1.3196169e-002   1.4789869e-002   1.6918165e-002   5.8170174e+000   5.7566300e+001                0         #dt_spray
  1.3614481e+000              677   1.5020581e-006   8.1656141e-001   1.3182936e-002   1.4774966e-002   1.6901200e-002   5.8096212e+000   5.9076439e+001                0         #dt_spray
  1.3704694e+000              678   1.5035445e-006   7.8091429e-001   1.3200312e-002   1.4794371e-002   1.6923477e-002   5.8156700e+000   6.5261355e+001                0         #dt_spray
  1.3794843e+000              679   1.5024889e-006   7.8908383e-001   1.3195478e-002   1.4788883e-002   1.6917280e-002   5.8122030e+000   6.5703839e+001                0         #dt_spray
  1.3885035e+000              680   1.5031978e-006   7.8272856e-001   1.3205986e-002   1.4800588e-002   1.6930751e-002   5.8840400e+000   5.6965461e+001                0         #dt_spray
  1.3975370e+000              681   1.5055840e-006   8.4476334e-001   1.3230845e-002   1.4828377e-002   1.6962622e-002   5.9056859e+000   6.0321946e+001                0         #dt_spray
  1.4065533e+000              682   1.5027154e-006   8.4360348e-001   1.3209314e-002   1.4804175e-002   1.6935018e-002   5.8901487e+000   5.3884870e+001                0         #dt_spray
  1.4155711e+000              683   1.5029591e-006   7.8153527e-001   1.6118624e-002   1.7952823e-002   2.0664903e-002   5.8889081e+000   5.3852212e+001                0         #dt_spray
  1.4245903e+000              684   1.5032001e-006   7.8552803e-001   1.3220676e-002   1.4816768e-002   1.6949584e-002   5.8772296e+000   5.0155810e+001                0         #dt_spray
  1.4336048e+000              685   1.5024228e-006   7.9914917e-001   1.7130506e-002   1.9058413e-002   2.1962187e-002   5.8615970e+000   5.3405060e+001                0         #dt_spray
  1.4426358e+000              686   1.5051666e-006   7.9031904e-001   2.1192863e-002   2.3569541e-002   2.7170337e-002   5.8583593e+000   5.6472917e+001                0         #dt_spray
  1.4516603e+000              687   1.5040859e-006   8.1946433e-001   2.8204605e-002   3.1357688e-002   3.6159750e-002   5.8399636e+000   6.1875681e+001                0         #dt_spray
  1.4606913e+000              688   1.5051674e-006   8.2005113e-001   2.8756117e-002   3.1965559e-002   3.6866817e-002   5.8251562e+000   6.5497584e+001                0         #dt_spray
  1.4697121e+000              689   1.5034682e-006   8.1677922e-001   3.4049068e-002   3.7847166e-002   4.3652652e-002   5.8188574e+000   5.1708169e+001                0         #dt_spray
  1.4787414e+000              690   1.5048762e-006   8.2633329e-001   3.5200342e-002   3.9127628e-002   4.5128643e-002   5.8247731e+000   5.2890406e+001                0         #dt_spray
  1.4877777e+000              691   1.5060489e-006   9.2262515e-001   3.7743957e-002   4.1958298e-002   4.8389689e-002   5.8295455e+000   5.1555665e+001                0         #dt_spray
  1.4968073e+000              692   1.5049384e-006   1.0949140e+000   4.2860335e-002   4.7642981e-002   5.4949147e-002   5.8255021e+000   5.2834253e+001                0         #dt_spray
  1.5050542e+000              693   1.3744809e-006   1.1239075e+000   4.3374606e-002   4.8212543e-002   5.5608469e-002   5.3207979e+000   5.5994248e+001                0         #dt_cfl
  1.5123919e+000              694   1.2229484e-006   9.6624043e-001   3.9818644e-002   4.4259463e-002   5.1049544e-002   4.7341363e+000   5.6439379e+001                0         #dt_cfl
  1.5199859e+000              695   1.2656771e-006   1.0753969e+000   4.4690782e-002   4.9673743e-002   5.7295875e-002   4.8994766e+000   5.8047144e+001                0         #dt_cfl
  1.5270476e+000              696   1.1769395e-006   9.4406231e-001   4.1729854e-002   4.6382743e-002   5.3499812e-002   4.5559797e+000   6.3317923e+001                0         #dt_cfl
  1.5345276e+000              697   1.2466757e-006   1.0468965e+000   4.7424311e-002   5.2770733e-002   6.0800399e-002   4.8262570e+000   5.5743646e+001                0         #dt_cfl
  1.5416726e+000              698   1.1908300e-006   1.0329264e+000   4.8462145e-002   5.3919373e-002   6.2130956e-002   4.6105427e+000   5.5379362e+001                0         #dt_cfl
  1.5485898e+000              699   1.1528701e-006   1.0073305e+000   4.9799443e-002   5.5402225e-002   6.3845440e-002   4.4639698e+000   5.0755122e+001                0         #dt_cfl
  1.5554567e+000              700   1.1444804e-006   1.0163684e+000   5.6500887e-002   6.2862752e-002   7.2437035e-002   4.4317416e+000   4.4923630e+001                0         #dt_cfl
  1.5622130e+000              701   1.1260488e-006   1.0035806e+000   5.4858966e-002   6.1021347e-002   7.0332008e-002   4.3606460e+000   5.4176116e+001                0         #dt_cfl
  1.5689452e+000              702   1.1220312e-006   9.9453052e-001   5.7341558e-002   6.3779259e-002   7.3514818e-002   4.3454380e+000   5.2855032e+001                0         #dt_cfl
  1.5757144e+000              703   1.1282019e-006   9.8047178e-001   6.0056392e-002   6.6795929e-002   7.6995374e-002   4.3697838e+000   5.4592360e+001                0         #dt_cfl
  1.5826184e+000              704   1.1506725e-006   9.9421383e-001   6.3398455e-002   7.0510574e-002   8.1280071e-002   4.4574828e+000   5.7395596e+001                0         #dt_cfl
  1.5895627e+000              705   1.1573692e-006   9.9371996e-001   6.5634352e-002   7.2995341e-002   8.4146605e-002   4.4841081e+000   5.7461845e+001                0         #dt_cfl
  1.5965508e+000              706   1.1646835e-006   9.9836499e-001   6.7734387e-002   7.5329105e-002   8.6838958e-002   4.5129570e+000   4.9702564e+001                0         #dt_cfl
  1.6035503e+000              707   1.1665909e-006   1.0084295e+000   6.9393191e-002   7.7171510e-002   8.8965629e-002   4.5208371e+000   6.9756371e+001                0         #dt_cfl
  1.6104913e+000              708   1.1568392e-006   9.9494499e-001   6.9697918e-002   7.7509861e-002   8.9356304e-002   4.4835215e+000   5.0035342e+001                0         #dt_cfl
  1.6174676e+000              709   1.1627168e-006   9.8277129e-001   7.0961215e-002   7.8914246e-002   9.0975917e-002   4.5067266e+000   5.9763857e+001                0         #dt_cfl
  1.6245662e+000              710   1.1831001e-006   9.8014967e-001   7.3039920e-002   8.1225433e-002   9.3640923e-002   4.5861543e+000   5.8938718e+001                0         #dt_cfl
  1.6318086e+000              711   1.2070606e-006   9.8228147e-001   7.6481288e-002   8.5067827e-002   9.8052934e-002   4.6796231e+000   5.6376308e+001                0         #dt_cfl
  1.6391816e+000              712   1.2288337e-006   9.9052747e-001   7.7328070e-002   8.5993163e-002   9.9138551e-002   4.7647653e+000   5.9091080e+001                0         #dt_cfl
  1.6466251e+000              713   1.2405852e-006   9.9111773e-001   7.8632703e-002   8.7443708e-002   1.0081116e-001   4.8111184e+000   5.5527376e+001                0         #dt_cfl
  1.6541353e+000              714   1.2517032e-006   9.9539689e-001   7.9863645e-002   8.8812397e-002   1.0238929e-001   4.8548620e+000   6.0826447e+001                0         #dt_cfl
  1.6616803e+000              715   1.2574916e-006   1.0094570e+000   8.0755769e-002   8.9804389e-002   1.0353304e-001   4.8778306e+000   6.8059100e+001                0         #dt_cfl
  1.6691545e+000              716   1.2457109e-006   9.3536566e-001   8.0480321e-002   8.9498088e-002   1.0317990e-001   4.8327120e+000   6.3152407e+001                0         #dt_cfl
  1.6771453e+000              717   1.3317903e-006   1.0380579e+000   8.7230027e-002   9.7005465e-002   1.1183337e-001   5.1675127e+000   5.7313143e+001                0         #dt_cfl
  1.6848431e+000              718   1.2829634e-006   9.5846336e-001   8.5542656e-002   9.5128289e-002   1.0967007e-001   4.9787479e+000   5.5204374e+001                0         #dt_cfl
  1.6928744e+000              719   1.3385628e-006   1.0369837e+000   9.1067902e-002   1.0127204e-001   1.1675372e-001   5.1950849e+000   5.6984218e+001                0         #dt_cfl
  1.7006194e+000              720   1.2908233e-006   9.5993663e-001   1.0382076e-001   1.1547185e-001   1.3310354e-001   5.3406630e+000   6.9646135e+001                0         #dt_cfl
  1.7086876e+000              721   1.3446964e-006   9.7996906e-001   9.4297977e-002   1.0486422e-001   1.2089484e-001   5.2198396e+000   4.6812972e+001                0         #dt_cfl
  1.7169207e+000              722   1.3721825e-006   9.8477024e-001   9.7452142e-002   1.0837262e-001   1.2493864e-001   5.3271981e+000   5.9950419e+001                0         #dt_cfl
  1.7252811e+000              723   1.3934037e-006   9.9787801e-001   1.0007480e-001   1.1129018e-001   1.2830103e-001   5.4103161e+000   6.3809276e+001                0         #dt_cfl
  1.7336593e+000              724   1.3963668e-006   9.9168436e-001   1.0097945e-001   1.1229789e-001   1.2946083e-001   5.4224977e+000   6.1357219e+001                0         #dt_cfl
  1.7421077e+000              725   1.4080758e-006   9.8700085e-001   1.0211906e-001   1.1356719e-001   1.3092188e-001   5.4684630e+000   6.1748150e+001                0         #dt_cfl
  1.7506675e+000              726   1.4266207e-006   9.9042323e-001   1.0387095e-001   1.1551709e-001   1.3316788e-001   5.5808523e+000   6.4142476e+001                0         #dt_cfl
  1.7593100e+000              727   1.4404152e-006   9.9828950e-001   1.0553080e-001   1.1736430e-001   1.3529590e-001   5.6824095e+000   6.4555445e+001                0         #dt_cfl
  1.7679673e+000              728   1.4428833e-006   9.9965249e-001   1.0606537e-001   1.1796013e-001   1.3598124e-001   5.7371091e+000   6.5513702e+001                0         #dt_cfl
  1.7766276e+000              729   1.4433848e-006   9.9683794e-001   1.0582766e-001   1.1769735e-001   1.3567649e-001   5.7781329e+000   6.3244934e+001                0         #dt_cfl
  1.7853153e+000              730   1.4479634e-006   9.8586635e-001   1.0641120e-001   1.1834709e-001   1.3642461e-001   5.8286710e+000   6.4659483e+001                0         #dt_cfl
  1.7941277e+000              731   1.4687218e-006   9.8035911e-001   1.0918647e-001   1.2143404e-001   1.3998265e-001   5.9499943e+000   6.3673080e+001                0         #dt_cfl
  1.8031166e+000              732   1.4981467e-006   9.7281673e-001   1.1210812e-001   1.2468406e-001   1.4372835e-001   6.1046771e+000   5.4888157e+001                0         #dt_cfl
  1.8121330e+000              733   1.5027368e-006   9.6675634e-001   1.1279765e-001   1.2545160e-001   1.4461237e-001   6.1521437e+000   5.8892980e+001                0         #dt_spray
  1.8211849e+000              734   1.5086476e-006   9.9634059e-001   1.1321960e-001   1.2592184e-001   1.4515333e-001   6.2007028e+000   5.9868028e+001                0         #dt_spray
  1.8302314e+000              735   1.5077524e-006   1.0118026e+000   1.1288719e-001   1.2555306e-001   1.4472717e-001   6.2188676e+000   4.7928805e+001                0         #dt_spray
  1.8391724e+000              736   1.4901646e-006   1.0103392e+000   1.1136259e-001   1.2385813e-001   1.4277255e-001   6.1515703e+000   5.5056294e+001                0         #dt_cfl
  1.8480219e+000              737   1.4749152e-006   1.0011400e+000   1.0981127e-001   1.2213424e-001   1.4078368e-001   6.1190608e+000   6.0557387e+001                0         #dt_cfl
  1.8568613e+000              738   1.4732358e-006   9.9021744e-001   1.0938072e-001   1.2165609e-001   1.4023169e-001   6.2605826e+000   5.5004754e+001                0         #dt_cfl
  1.8657880e+000              739   1.4877902e-006   9.8911392e-001   1.0972777e-001   1.2204341e-001   1.4067663e-001   6.5190902e+000   6.7459194e+001                0         #dt_cfl
  1.8748130e+000              740   1.5041646e-006   9.8754531e-001   1.1025469e-001   1.2263057e-001   1.4135217e-001   6.8202621e+000   5.6465011e+001                0         #dt_cfl
  1.8838511e+000              741   1.5063482e-006   9.7121544e-001   1.0962068e-001   1.2192673e-001   1.4053933e-001   7.1130190e+000   4.2118267e+001                0         #dt_spray
  1.8929059e+000              742   1.5091337e-006   9.6434019e-001   1.0888687e-001   1.2111220e-001   1.3959855e-001   7.5282975e+000   5.9056554e+001                0         #dt_spray
  1.9019669e+000              743   1.5101755e-006   9.5789419e-001   1.0819963e-001   1.2034922e-001   1.3871748e-001   8.3352609e+000   6.6811959e+001                0         #dt_spray
  1.9110055e+000              744   1.5064283e-006   9.5044321e-001   1.0690112e-001   1.1890662e-001   1.3705271e-001   8.3532454e+000   5.3119317e+001                0         #dt_spray
  1.9200494e+000              745   1.5073146e-006   9.6004575e-001   1.0601371e-001   1.1792119e-001   1.3591501e-001   8.6235915e+000   5.8656304e+001                0         #dt_spray
  1.9290941e+000              746   1.5074520e-006   9.8903767e-001   1.0511556e-001   1.1692367e-001   1.3476354e-001   8.5571556e+000   6.0243956e+001                0         #dt_spray
  1.9381288e+000              747   1.5057744e-006   1.0118335e+000   1.0426518e-001   1.1597903e-001   1.3367330e-001   8.4938107e+000   6.3574441e+001                0         #dt_spray
  1.9470577e+000              748   1.4881641e-006   1.0190118e+000   1.0231617e-001   1.1381226e-001   1.3117457e-001   8.3444031e+000   6.7533669e+001                0         #dt_cfl
  1.9558201e+000              749   1.4603994e-006   1.0129328e+000   9.9617154e-002   1.1081128e-001   1.2771430e-001   8.1409078e+000   7.1089574e+001                0         #dt_cfl
  1.9644707e+000              750   1.4417535e-006   1.0088194e+000   6.9202776e-002   7.6967123e-002   8.8721508e-002   7.9857412e+000   6.8896096e+001                0         #dt_cfl
  1.9730456e+000              751   1.4291493e-006   1.0056662e+000   6.8923424e-002   7.6656146e-002   8.8363364e-002   7.8691945e+000   6.6343646e+001                0         #dt_cfl
  1.9815721e+000              752   1.4210970e-006   1.0020064e+000   6.8799729e-002   7.6518419e-002   8.8204781e-002   7.7612958e+000   4.6887912e+001                0         #dt_cfl
  1.9900816e+000              753   1.4182514e-006   9.9883671e-001   6.8943118e-002   7.6677680e-002   8.8388613e-002   7.6723558e+000   6.7494435e+001                0         #dt_cfl
  1.9986011e+000              754   1.4199031e-006   9.9867858e-001   6.9132553e-002   7.6888442e-002   8.8631479e-002   7.6199576e+000   6.2933068e+001                0         #dt_cfl
  2.0071318e+000              755   1.4217819e-006   9.9590912e-001   6.9456042e-002   7.7248072e-002   8.9046207e-002   7.5610563e+000   6.5373159e+001                0         #dt_cfl
  2.0156975e+000              756   1.4276221e-006   9.9299615e-001   6.9817159e-002   7.7649792e-002   8.9509178e-002   8.4043192e+000   6.9571062e+001                0         #dt_cfl
  2.0243236e+000              757   1.4376915e-006   9.9579476e-001   7.0436523e-002   7.8338644e-002   9.0303234e-002   8.4584480e+000   6.4076444e+001                0         #dt_cfl
  2.0329862e+000              758   1.4437629e-006   1.0041788e+000   7.0739123e-002   7.8675405e-002   9.0691183e-002   8.3966119e+000   6.0404926e+001                0         #dt_cfl
  2.0416127e+000              759   1.4377548e-006   9.9921599e-001   7.0413347e-002   7.8313260e-002   9.0273522e-002   8.5317003e+000   6.2532048e+001                0         #dt_cfl
  2.0502460e+000              760   1.4388829e-006   9.9949765e-001   7.0634558e-002   7.8568593e-002   9.0557126e-002   8.5324089e+000   5.3802929e+001                0         #dt_cfl
  2.0588837e+000              761   1.4396061e-006   9.9697052e-001   7.1107938e-002   7.9094962e-002   9.1164023e-002   8.4757007e+000   5.8335603e+001                0         #dt_cfl
  2.0675476e+000              762   1.4439806e-006   1.0000249e+000   7.1356351e-002   7.9371116e-002   9.1482502e-002   8.4963183e+000   6.2515830e+001                0         #dt_cfl
  2.0762112e+000              763   1.4439446e-006   1.0021350e+000   7.1691453e-002   7.9743744e-002   9.1912119e-002   8.7370148e+000   6.2025831e+001                0         #dt_cfl
  2.0848564e+000              764   1.4408683e-006   1.0030212e+000   7.1479838e-002   7.9508676e-002   9.1640818e-002   8.8805591e+000   5.3470354e+001                0         #dt_cfl
  2.0934756e+000              765   1.4365283e-006   1.0036192e+000   7.1278950e-002   7.9285059e-002   9.1383269e-002   9.0060299e+000   7.0337087e+001                0         #dt_cfl
  2.1020637e+000              766   1.4313480e-006   1.0048711e+000   7.0722597e-002   7.8666531e-002   9.0669996e-002   9.0952959e+000   5.9059966e+001                0         #dt_cfl
  2.1106102e+000              767   1.4244095e-006   9.9848448e-001   7.0278638e-002   7.8173206e-002   9.0100817e-002   9.1237024e+000   6.9794610e+001                0         #dt_cfl
  2.1191696e+000              768   1.4265715e-006   9.9414802e-001   7.0252541e-002   7.8144790e-002   9.0067360e-002   8.5409010e+000   7.0356777e+001                0         #dt_cfl
  2.1277794e+000              769   1.4349689e-006   9.9109974e-001   7.0350558e-002   7.8253020e-002   9.0193023e-002   8.5324467e+000   5.7789083e+001                0         #dt_cfl
  2.1364665e+000              770   1.4478552e-006   9.8971337e-001   7.1278545e-002   7.9285678e-002   9.1382750e-002   8.5594429e+000   6.4631021e+001                0         #dt_cfl
  2.1452439e+000              771   1.4629036e-006   9.8944354e-001   7.2003668e-002   8.0092660e-002   9.2312395e-002   8.7747868e+000   5.8953467e+001                0         #dt_cfl
  2.1541150e+000              772   1.4785114e-006   9.9425357e-001   7.2737100e-002   8.0908794e-002   9.3252693e-002   8.9956773e+000   5.2735217e+001                0         #dt_cfl
  2.1630374e+000              773   1.4870567e-006   9.9027389e-001   7.3002418e-002   8.1203180e-002   9.3592843e-002   9.1733664e+000   7.1305583e+001                0         #dt_cfl
  2.1720473e+000              774   1.5016620e-006   9.7960436e-001   7.4212870e-002   8.2549644e-002   9.5144705e-002   9.3746560e+000   6.8261875e+001                0         #dt_cfl
  2.1810995e+000              775   1.5087027e-006   9.5292361e-001   7.4834809e-002   8.3241481e-002   9.5942062e-002   9.4858520e+000   5.5879168e+001                0         #dt_spray
  2.1901301e+000              776   1.5051009e-006   9.3490197e-001   7.5153415e-002   8.3594936e-002   9.6350531e-002   9.4523909e+000   6.3593905e+001                0         #dt_spray
  2.1991627e+000              777   1.5054253e-006   9.2958709e-001   7.5729617e-002   8.4234544e-002   9.7089253e-002   9.3797796e+000   6.1801144e+001                0         #dt_spray
  2.2082206e+000              778   1.5096517e-006   9.2454515e-001   7.6094947e-002   8.4640360e-002   9.7557625e-002   9.4061759e+000   5.9223066e+001                0         #dt_spray
  2.2172688e+000              779   1.5080264e-006   9.3970691e-001   7.6298657e-002   8.4866717e-002   9.7818792e-002   9.4749494e+000   6.1568701e+001                0         #dt_spray
  2.2263261e+000              780   1.5095585e-006   9.5693068e-001   7.6801641e-002   8.5425354e-002   9.8463642e-002   9.4980259e+000   5.7074410e+001                0         #dt_spray
  2.2353700e+000              781   1.5073140e-006   9.6731849e-001   7.7385419e-002   8.6073632e-002   9.9212075e-002   9.4230040e+000   6.4505731e+001                0         #dt_spray
  2.2444050e+000              782   1.5058305e-006   9.8068214e-001   7.7627264e-002   8.6342840e-002   9.9522134e-002   9.3566810e+000   5.1427831e+001                0         #dt_spray
  2.2534519e+000              783   1.5078148e-006   9.8665894e-001   7.8355471e-002   8.7152670e-002   1.0045573e-001   9.4121243e+000   7.2392005e+001                0         #dt_spray
  2.2625025e+000              784   1.5084415e-006   9.9546693e-001   7.8979002e-002   8.7846040e-002   1.0125513e-001   9.4210589e+000   6.1885250e+001                0         #dt_spray
  2.2715586e+000              785   1.5093514e-006   1.0097474e+000   7.9052952e-002   8.7928731e-002   1.0134994e-001   9.3808809e+000   6.1019366e+001                0         #dt_spray
  2.2805273e+000              786   1.4947812e-006   1.0071575e+000   7.8671661e-002   8.7503857e-002   1.0086110e-001   9.2276039e+000   6.8326928e+001                0         #dt_cfl
  2.2894323e+000              787   1.4841584e-006   1.0027654e+000   7.8820564e-002   8.7669327e-002   1.0105201e-001   9.1057053e+000   6.5825165e+001                0         #dt_cfl
  2.2983127e+000              788   1.4800655e-006   1.0086222e+000   7.8599123e-002   8.7422574e-002   1.0076811e-001   9.1339751e+000   5.7995871e+001                0         #dt_cfl
  2.3071171e+000              789   1.4674131e-006   9.9302072e-001   7.8445738e-002   8.7252085e-002   1.0057146e-001   9.1027131e+000   6.5414447e+001                0         #dt_cfl
  2.3159835e+000              790   1.4777265e-006   1.0000706e+000   7.9449291e-002   8.8368400e-002   1.0185806e-001   9.1917399e+000   7.2788109e+001                0         #dt_cfl
  2.3248492e+000              791   1.4776222e-006   9.9721594e-001   7.9544376e-002   8.8474393e-002   1.0197997e-001   9.1792448e+000   4.1435555e+001                0         #dt_cfl
  2.3337397e+000              792   1.4817475e-006   1.0280491e+000   7.9987900e-002   8.8967751e-002   1.0254859e-001   9.1400381e+000   6.3079391e+001                0         #dt_cfl
  2.3423876e+000              793   1.4413198e-006   1.0220899e+000   7.8131313e-002   8.6904615e-002   1.0016835e-001   8.8268903e+000   7.2175712e+001                0         #dt_cfl
  2.3508487e+000              794   1.4101692e-006   1.0101708e+000   7.7134877e-002   8.5794916e-002   9.8890868e-002   8.7075699e+000   6.1970059e+001                0         #dt_cfl
  2.3592245e+000              795   1.3959711e-006   1.0016569e+000   7.6221779e-002   8.4779510e-002   9.7720230e-002   8.7280358e+000   6.3680783e+001                0         #dt_cfl
  2.3675865e+000              796   1.3936619e-006   9.9613719e-001   7.6477654e-002   8.5064731e-002   9.8048274e-002   8.5963763e+000   6.9878862e+001                0         #dt_cfl
  2.3759808e+000              797   1.3990662e-006   9.9121600e-001   7.6947962e-002   8.5588516e-002   9.8651233e-002   8.6819869e+000   4.6549642e+001                0         #dt_cfl
  2.3844496e+000              798   1.4114646e-006   9.8590681e-001   7.8299076e-002   8.7091874e-002   1.0038343e-001   8.8108029e+000   4.9769076e+001                0         #dt_cfl
  2.3930395e+000              799   1.4316409e-006   9.7317979e-001   7.9600701e-002   8.8540419e-002   1.0205218e-001   8.8407180e+000   6.2143182e+001                0         #dt_cfl
  2.4018661e+000              800   1.4710961e-006   9.6457168e-001   8.1912045e-002   9.1110118e-002   1.0501544e-001   8.9542549e+000   5.9899862e+001                0         #dt_cfl
  2.4108811e+000              801   1.5025030e-006   9.6063654e-001   8.4256161e-002   9.3718369e-002   1.0802072e-001   8.9874066e+000   7.0087911e+001                0         #dt_spray
  2.4199372e+000              802   1.5093618e-006   9.5379476e-001   8.4733824e-002   9.4250284e-002   1.0863311e-001   8.8640645e+000   6.4779691e+001                0         #dt_spray
  2.4290031e+000              803   1.5109678e-006   9.4256417e-001   8.5244603e-002   9.4818422e-002   1.0928795e-001   8.7060720e+000   6.3769091e+001                0         #dt_spray
  2.4380415e+000              804   1.5064019e-006   9.2437932e-001   8.5809688e-002   9.5447104e-002   1.1001242e-001   8.5736732e+000   6.8189806e+001                0         #dt_spray
  2.4470983e+000              805   1.5094700e-006   9.1580751e-001   8.5681069e-002   9.5304836e-002   1.0984752e-001   8.5227228e+000   5.8750161e+001                0         #dt_spray
  2.4561660e+000              806   1.5112775e-006   9.0255194e-001   8.6064098e-002   9.5731636e-002   1.1033859e-001   8.4709474e+000   6.0851128e+001                0         #dt_spray
  2.4652031e+000              807   1.5061934e-006   8.8860475e-001   8.6040158e-002   9.5704920e-002   1.1030790e-001   8.3771374e+000   5.8254142e+001                0         #dt_spray
  2.4742358e+000              808   1.5054424e-006   8.8829985e-001   8.6406855e-002   9.6113296e-002   1.1077802e-001   8.4558281e+000   6.8987517e+001                0         #dt_spray
  2.4832731e+000              809   1.5062236e-006   8.9046882e-001   8.6784654e-002   9.6533862e-002   1.1126238e-001   8.5500817e+000   6.6522112e+001                0         #dt_spray
  2.4923179e+000              810   1.5074714e-006   8.9302270e-001   8.6986469e-002   9.6758684e-002   1.1152111e-001   8.6296809e+000   5.2454911e+001                0         #dt_spray
  2.5013582e+000              811   1.5067145e-006   8.9853314e-001   8.7276564e-002   9.7081246e-002   1.1189303e-001   8.6364658e+000   6.9259343e+001                0         #dt_spray
  2.5104107e+000              812   1.5087519e-006   9.0481157e-001   8.7797095e-002   9.7660223e-002   1.1256038e-001   8.5396547e+000   5.5300655e+001                0         #dt_spray
  2.5194341e+000              813   1.5039006e-006   9.0966849e-001   8.7435572e-002   9.7258261e-002   1.1209689e-001   8.3576347e+000   6.9541123e+001                0         #dt_spray
  2.5284845e+000              814   1.5083912e-006   9.1404704e-001   8.7549126e-002   9.7384837e-002   1.1224247e-001   8.2184155e+000   6.1177463e+001                0         #dt_spray
  2.5375243e+000              815   1.5066334e-006   9.0968399e-001   8.7880150e-002   9.7752976e-002   1.1266686e-001   8.0510555e+000   5.9662471e+001                0         #dt_spray
  2.5465628e+000              816   1.5064238e-006   8.8745800e-001   8.8270420e-002   9.8186893e-002   1.1316720e-001   7.9742434e+000   4.9703212e+001                0         #dt_spray
  2.5556237e+000              817   1.5101479e-006   9.0141294e-001   8.8258090e-002   9.8173637e-002   1.1315140e-001   8.1462057e+000   6.0483647e+001                0         #dt_spray
  2.5646671e+000              818   1.5072354e-006   9.0995412e-001   8.8320619e-002   9.8243081e-002   1.1323156e-001   8.2592216e+000   5.1037432e+001                0         #dt_spray
  2.5736851e+000              819   1.5029951e-006   9.1424895e-001   8.7606170e-002   9.7448733e-002   1.1231560e-001   8.2647322e+000   5.2570790e+001                0         #dt_spray
  2.5827174e+000              820   1.5053885e-006   9.1898292e-001   8.2028185e-002   9.1252186e-002   1.0516434e-001   8.1232444e+000   6.0190709e+001                0         #dt_spray
  2.5917456e+000              821   1.5046896e-006   9.1760569e-001   8.2418193e-002   9.1685333e-002   1.0566435e-001   7.9315229e+000   5.9386605e+001                0         #dt_spray
  2.6007823e+000              822   1.5061173e-006   9.1402553e-001   8.2771298e-002   9.2078121e-002   1.0611705e-001   8.0213885e+000   6.6736665e+001                0         #dt_spray
  2.6098236e+000              823   1.5068872e-006   9.0822128e-001   8.3155880e-002   9.2506232e-002   1.0661010e-001   8.2499924e+000   5.9596229e+001                0         #dt_spray
  2.6188616e+000              824   1.5063381e-006   8.9951472e-001   8.3540485e-002   9.2934274e-002   1.0710319e-001   8.4670657e+000   5.4513541e+001                0         #dt_spray
  2.6279011e+000              825   1.5065769e-006   8.8595588e-001   8.3927683e-002   9.3365201e-002   1.0759959e-001   8.3952709e+000   5.3365964e+001                0         #dt_spray
  2.6369429e+000              826   1.5069692e-006   8.7574577e-001   8.4470705e-002   9.3968521e-002   1.0829578e-001   8.4551214e+000   7.2981784e+001                0         #dt_spray
  2.6459762e+000              827   1.5055549e-006   8.6627395e-001   8.4586403e-002   9.4097298e-002   1.0844411e-001   8.3571096e+000   7.3277796e+001                0         #dt_spray
  2.6550142e+000              828   1.5063325e-006   8.5931349e-001   8.4865811e-002   9.4407842e-002   1.0880232e-001   8.1790009e+000   6.9634667e+001                0         #dt_spray
  2.6640352e+000              829   1.5034982e-006   8.4906076e-001   8.5006652e-002   9.4563884e-002   1.0898289e-001   8.3097915e+000   7.2058190e+001                0         #dt_spray
  2.6730737e+000              830   1.5064147e-006   8.4597059e-001   8.5520198e-002   9.5136333e-002   1.0964128e-001   8.4693580e+000   6.4680279e+001                0         #dt_spray
  2.6821120e+000              831   1.5063820e-006   8.4146663e-001   8.6095410e-002   9.5776584e-002   1.1037873e-001   9.5368759e+000   5.7891128e+001                0         #dt_spray
  2.6911503e+000              832   1.5063921e-006   8.3387461e-001   8.6573394e-002   9.6308466e-002   1.1099153e-001   9.5720052e+000   6.5948761e+001                0         #dt_spray
  2.7002026e+000              833   1.5087145e-006   8.4935350e-001   8.7229721e-002   9.7038596e-002   1.1183298e-001   9.4984283e+000   7.2214605e+001                0         #dt_spray
  2.7092736e+000              834   1.5118213e-006   8.6987568e-001   8.7941669e-002   9.7830520e-002   1.1274573e-001   9.3942192e+000   6.0669393e+001                0         #dt_spray
  2.7183308e+000              835   1.5095319e-006   8.8293644e-001   8.8354640e-002   9.8289779e-002   1.1327518e-001   9.5055062e+000   7.2360893e+001                0         #dt_spray
  2.7255765e+000              836   1.2076255e-006   7.1282693e-001   7.1132509e-002   7.9130215e-002   9.1195524e-002   7.5405501e+000   6.4771040e+001                0         #dt_piso
  2.7345180e+000              837   1.4902558e-006   8.8309899e-001   8.8315107e-002   9.8243864e-002   1.1322450e-001   9.2811601e+000   6.4252527e+001                0         #dt_spray
  2.7434548e+000              838   1.4894634e-006   8.8445037e-001   8.8813040e-002   9.8797363e-002   1.1386287e-001   9.3775376e+000   6.7666492e+001                0         #dt_spray
  2.7524988e+000              839   1.5073234e-006   8.9705493e-001   9.0456749e-002   1.0062568e-001   1.1597019e-001   9.5167303e+000   6.9330864e+001                0         #dt_spray
  2.7615662e+000              840   1.5112379e-006   8.9637700e-001   9.1275536e-002   1.0153638e-001   1.1701992e-001   9.5155841e+000   7.3911781e+001                0         #dt_spray
  2.7706286e+000              841   1.5103988e-006   8.8523484e-001   9.1864490e-002   1.0219132e-001   1.1777499e-001   9.4419699e+000   6.6759395e+001                0         #dt_spray
  2.7796628e+000              842   1.5056949e-006   8.9048521e-001   9.2196188e-002   1.0255985e-001   1.1820024e-001   9.3704419e+000   7.1119875e+001                0         #dt_spray
  2.7887312e+000              843   1.5114081e-006   9.0132359e-001   9.3100888e-002   1.0356566e-001   1.1936011e-001   9.4524214e+000   6.7085729e+001                0         #dt_spray
  2.7977895e+000              844   1.5097161e-006   9.0488737e-001   9.3496480e-002   1.0400530e-001   1.1986728e-001   9.4916670e+000   6.6653076e+001                0         #dt_spray
  2.8068691e+000              845   1.5132684e-006   8.8843464e-001   9.4289144e-002   1.0488662e-001   1.2088352e-001   9.5160085e+000   7.0042177e+001                0         #dt_spray
  2.8159315e+000              846   1.5104019e-006   8.7496749e-001   9.4619099e-002   1.0525341e-001   1.2130654e-001   9.4433332e+000   5.6757519e+001                0         #dt_spray
  2.8249928e+000              847   1.5102056e-006   8.6045025e-001   9.5232068e-002   1.0593486e-001   1.2209239e-001   9.3731103e+000   5.8766245e+001                0         #dt_spray
  2.8340559e+000              848   1.5105304e-006   8.4784789e-001   9.5907497e-002   1.0668567e-001   1.2295833e-001   9.3050935e+000   6.1310122e+001                0         #dt_spray
  2.8431032e+000              849   1.5078804e-006   8.4395691e-001   9.6421701e-002   1.0725650e-001   1.2361757e-001   9.2216204e+000   6.9116237e+001                0         #dt_spray
  2.8521570e+000              850   1.5089597e-006   8.2889045e-001   9.6849904e-002   1.0773255e-001   1.2416654e-001   9.1627530e+000   5.5998553e+001                0         #dt_spray
  2.8612057e+000              851   1.5081181e-006   8.3087955e-001   9.7109735e-002   1.0802183e-001   1.2449966e-001   9.0936825e+000   7.6882758e+001                0         #dt_spray
  2.8702618e+000              852   1.5093455e-006   8.1059581e-001   9.7789650e-002   1.0877554e-001   1.2537135e-001   9.0393553e+000   6.5022241e+001                0         #dt_spray
  2.8793226e+000              853   1.5101362e-006   7.9382032e-001   9.7997062e-002   1.0900596e-001   1.2563726e-001   9.0085605e+000   7.0442399e+001                0         #dt_spray
  2.8883861e+000              854   1.5105928e-006   7.9317336e-001   9.8160192e-002   1.0918878e-001   1.2584640e-001   9.1259366e+000   6.4846988e+001                0         #dt_spray
  2.8974538e+000              855   1.5112794e-006   8.0375606e-001   9.8213291e-002   1.0924937e-001   1.2591448e-001   9.1811574e+000   5.4437097e+001                0         #dt_spray
  2.9065222e+000              856   1.5113931e-006   7.9119209e-001   9.8373949e-002   1.0942939e-001   1.2612045e-001   9.0639548e+000   7.8764050e+001                0         #dt_spray
  2.9155838e+000              857   1.5102757e-006   7.8671572e-001   9.8282814e-002   1.0932949e-001   1.2600361e-001   8.8707970e+000   5.3092445e+001                0         #dt_spray
  2.9246549e+000              858   1.5118445e-006   7.8228754e-001   9.8395134e-002   1.0945564e-001   1.2614761e-001   8.9817430e+000   6.5274063e+001                0         #dt_spray
  2.9337119e+000              859   1.5094985e-006   8.4224761e-001   9.8108488e-002   1.0913800e-001   1.2578011e-001   8.9713436e+000   7.1739667e+001                0         #dt_spray
  2.9427737e+000              860   1.5102999e-006   7.7667072e-001   9.7918603e-002   1.0892820e-001   1.2553667e-001   8.8149431e+000   6.5080001e+001                0         #dt_spray
  2.9518280e+000              861   1.5090609e-006   7.8564417e-001   9.7480531e-002   1.0844246e-001   1.2497504e-001   8.6228899e+000   6.7666072e+001                0         #dt_spray
  2.9609022e+000              862   1.5123528e-006   7.9222791e-001   8.7848152e-002   9.7761672e-002   1.1262584e-001   8.5449406e+000   7.0029400e+001                0         #dt_spray
  2.9699588e+000              863   1.5094442e-006   7.8546580e-001   8.8738052e-002   9.8751478e-002   1.1376673e-001   8.5228606e+000   6.4578634e+001                0         #dt_spray
  2.9789769e+000              864   1.5030124e-006   7.8291939e-001   7.8825982e-002   8.7676451e-002   1.0105895e-001   8.5928730e+000   7.0457506e+001                0         #dt_spray
  2.9880391e+000              865   1.5103734e-006   7.6594752e-001   7.9710112e-002   8.8659175e-002   1.0219245e-001   8.7345710e+000   5.9111195e+001                0         #dt_spray
  2.9970913e+000              866   1.5086942e-006   8.3606018e-001   7.9452923e-002   8.8373931e-002   1.0186272e-001   8.8349127e+000   6.6999615e+001                0         #dt_spray
  3.0061533e+000              867   1.5103314e-006   7.8896175e-001   7.9861625e-002   8.8828584e-002   1.0238670e-001   8.9608163e+000   7.5540021e+001                0         #dt_spray
  3.0152100e+000              868   1.5094487e-006   7.9232673e-001   8.0105545e-002   8.9099132e-002   1.0269942e-001   9.0611123e+000   6.7911879e+001                0         #dt_spray
  3.0242738e+000              869   1.5106342e-006   7.8204080e-001   8.0356679e-002   8.9378153e-002   1.0302138e-001   9.1680701e+000   7.4625648e+001                0         #dt_spray
  3.0333329e+000              870   1.5098534e-006   7.7462392e-001   8.0213392e-002   8.9219383e-002   1.0283768e-001   9.2439602e+000   6.7763701e+001                0         #dt_spray
  3.0423813e+000              871   1.5080672e-006   7.8625255e-001   8.0422252e-002   8.9451650e-002   1.0310545e-001   9.2367500e+000   6.7825879e+001                0         #dt_spray
  3.0514455e+000              872   1.5106910e-006   7.9663477e-001   8.0517068e-002   8.9557340e-002   1.0322701e-001   9.1310073e+000   6.2750730e+001                0         #dt_spray
  3.0605128e+000              873   1.5112279e-006   7.6947655e-001   8.0829188e-002   8.9903340e-002   1.0362716e-001   8.9629730e+000   6.5868366e+001                0         #dt_spray
  3.0695830e+000              874   1.5116985e-006   7.6208209e-001   8.1110104e-002   9.0152490e-002   1.0398731e-001   8.9062843e+000   7.3094122e+001                0         #dt_spray
  3.0786583e+000              875   1.5125546e-006   8.1623761e-001   8.1552733e-002   9.0644088e-002   1.0455479e-001   8.8521017e+000   6.6372587e+001                0         #dt_spray
  3.0877259e+000              876   1.5112631e-006   7.6372640e-001   8.1811133e-002   9.0930990e-002   1.0488607e-001   8.9616885e+000   7.1475023e+001                0         #dt_spray
  3.0967933e+000              877   1.5112280e-006   7.6977373e-001   8.1995062e-002   9.1135104e-002   1.0512187e-001   8.9348410e+000   7.2276848e+001                0         #dt_spray
  3.1058535e+000              878   1.5100303e-006   7.6361045e-001   8.2144130e-002   9.1301816e-002   1.0531299e-001   8.7645742e+000   7.4894639e+001                0         #dt_spray
  3.1149212e+000              879   1.5112808e-006   7.6668404e-001   8.2651586e-002   9.1865987e-002   1.0596357e-001   8.5876855e+000   5.6462159e+001                0         #dt_spray
  3.1239747e+000              880   1.5089244e-006   8.4962095e-001   8.2809977e-002   9.2042030e-002   1.0616664e-001   9.0206635e+000   6.1785832e+001                0         #dt_spray
  3.1312175e+000              881   1.2071395e-006   6.3573861e-001   6.6464707e-002   7.3874540e-002   8.5211163e-002   7.1212598e+000   5.4769227e+001                0         #dt_piso
  3.1401499e+000              882   1.4887276e-006   7.6724451e-001   8.2632184e-002   9.1844697e-002   1.0593870e-001   8.6456883e+000   5.4856679e+001                0         #dt_spray
  3.1490877e+000              883   1.4896269e-006   7.5582896e-001   8.3471958e-002   9.2777867e-002   1.0701533e-001   8.6375226e+000   4.7195757e+001                0         #dt_spray
  3.1581321e+000              884   1.5074042e-006   7.6954752e-001   8.5130873e-002   9.4621230e-002   1.0914215e-001   8.8667639e+000   6.1643213e+001                0         #dt_spray
  3.1672034e+000              885   1.5118887e-006   7.6902328e-001   8.5992799e-002   9.5578764e-002   1.1024718e-001   8.9924022e+000   4.3112458e+001                0         #dt_spray
  3.1762769e+000              886   1.5122421e-006   7.9933167e-001   8.6788179e-002   9.6462382e-002   1.1126690e-001   9.0282217e+000   5.7166193e+001                0         #dt_spray
  3.1853584e+000              887   1.5135945e-006   7.6575002e-001   8.7611707e-002   9.7377490e-002   1.1232270e-001   8.9134276e+000   6.5347473e+001                0         #dt_spray
  3.1944371e+000              888   1.5131168e-006   7.5709662e-001   8.8194219e-002   9.8024622e-002   1.1306951e-001   8.7294132e+000   6.0121309e+001                0         #dt_spray
  3.2035168e+000              889   1.5132809e-006   8.0702775e-001   8.9013631e-002   9.8935145e-002   1.1412004e-001   8.7791854e+000   7.1740824e+001                0         #dt_spray
  3.2125884e+000              890   1.5119359e-006   7.6157160e-001   8.9452150e-002   9.9422230e-002   1.1468224e-001   8.8108764e+000   7.1283673e+001                0         #dt_spray
  3.2216409e+000              891   1.5087489e-006   8.0898951e-001   9.0052817e-002   1.0008958e-001   1.1545233e-001   8.6761995e+000   6.5263521e+001                0         #dt_spray
  3.2306876e+000              892   1.5077721e-006   8.0654666e-001   9.0496100e-002   1.0058194e-001   1.1602064e-001   8.6002973e+000   7.7327096e+001                0         #dt_spray
  3.2397196e+000              893   1.5053371e-006   8.3705471e-001   9.0835039e-002   1.0096704e-001   1.1645518e-001   8.6570937e+000   6.5448770e+001                0         #dt_spray
  3.2487778e+000              894   1.5096971e-006   7.6543293e-001   9.2083931e-002   1.0235509e-001   1.1805632e-001   8.6638437e+000   7.3833957e+001                0         #dt_spray
  3.2578355e+000              895   1.5096119e-006   7.6731210e-001   9.2967264e-002   1.0333677e-001   1.1918880e-001   8.6626836e+000   6.8741899e+001                0         #dt_spray
  3.2668934e+000              896   1.5096548e-006   7.6209096e-001   9.3865690e-002   1.0433529e-001   1.2034063e-001   8.7662116e+000   6.9274967e+001                0         #dt_spray
  3.2759568e+000              897   1.5105751e-006   7.5381779e-001   9.4866588e-002   1.0544775e-001   1.2162383e-001   8.9432260e+000   7.2304224e+001                0         #dt_spray
  3.2850190e+000              898   1.5103667e-006   7.8944582e-001   9.5203932e-002   1.0582275e-001   1.2205632e-001   9.0644430e+000   5.7152065e+001                0         #dt_spray
  3.2940642e+000              899   1.5075341e-006   7.6913282e-001   9.5859091e-002   1.0655081e-001   1.2289627e-001   9.0683280e+000   6.9995729e+001                0         #dt_spray
  3.3031252e+000              900   1.5101572e-006   7.6709217e-001   9.6773861e-002   1.0756737e-001   1.2406905e-001   9.0884562e+000   7.1412088e+001                0         #dt_spray
  3.3121763e+000              901   1.5085266e-006   8.1463723e-001   9.7375669e-002   1.0823605e-001   1.2484060e-001   8.9828840e+000   7.0639940e+001                0         #dt_spray
  3.3212392e+000              902   1.5104728e-006   8.0644884e-001   9.8166162e-002   1.0911447e-001   1.2585405e-001   8.9012112e+000   7.0675478e+001                0         #dt_spray
  3.3303163e+000              903   1.5128610e-006   7.6351210e-001   9.9046817e-002   1.1009314e-001   1.2698310e-001   8.8231782e+000   6.4350918e+001                0         #dt_spray
  3.3393934e+000              904   1.5128495e-006   7.6628973e-001   9.9331882e-002   1.1041000e-001   1.2734857e-001   8.7390295e+000   6.6934370e+001                0         #dt_spray
  3.3484614e+000              905   1.5113343e-006   8.0448974e-001   9.9276148e-002   1.1034807e-001   1.2727711e-001   8.6330428e+000   7.2399985e+001                0         #dt_spray
  3.3575296e+000              906   1.5113537e-006   7.8169542e-001   9.9796390e-002   1.1092601e-001   1.2794409e-001   8.5720410e+000   4.8064291e+001                0         #dt_spray
  3.3665847e+000              907   1.5091969e-006   7.8592889e-001   1.0043272e-001   1.1163198e-001   1.2875990e-001   8.6247874e+000   6.8471215e+001                0         #dt_spray
  3.3756675e+000              908   1.5137999e-006   7.9037346e-001   1.0144823e-001   1.1276064e-001   1.3006183e-001   8.9872996e+000   6.5653141e+001                0         #dt_spray
  3.3847252e+000              909   1.5096087e-006   8.0904183e-001   1.0081718e-001   1.1205794e-001   1.2925280e-001   8.8723684e+000   6.8505416e+001                0         #dt_spray
  3.3937978e+000              910   1.5121052e-006   7.7899389e-001   1.0122143e-001   1.1250828e-001   1.2977106e-001   8.8392332e+000   6.8325053e+001                0         #dt_spray
  3.4028879e+000              911   1.5150118e-006   7.7927309e-001   1.0200751e-001   1.1338186e-001   1.3077886e-001   8.8725482e+000   7.0363142e+001                0         #dt_spray
  3.4119667e+000              912   1.5131393e-006   7.7630876e-001   1.0249223e-001   1.1392046e-001   1.3140030e-001   8.8346544e+000   6.7954095e+001                0         #dt_spray
  3.4210492e+000              913   1.5137417e-006   7.7291180e-001   1.0297113e-001   1.1445249e-001   1.3201427e-001   8.7476559e+000   6.4036230e+001                0         #dt_spray
  3.4301288e+000              914   1.5132752e-006   7.8449011e-001   1.0314372e-001   1.1465187e-001   1.3223554e-001   8.7313684e+000   5.5126091e+001                0         #dt_spray
  3.4392081e+000              915   1.5132021e-006   8.1834711e-001   1.0367013e-001   1.1523700e-001   1.3291043e-001   8.7840218e+000   6.0746661e+001                0         #dt_spray
  3.4482796e+000              916   1.5119268e-006   8.1020379e-001   1.0422086e-001   1.1584920e-001   1.3361649e-001   8.7410920e+000   5.3783617e+001                0         #dt_spray
  3.4573557e+000              917   1.5126738e-006   7.5349002e-001   1.0491089e-001   1.1661629e-001   1.3450114e-001   8.7405294e+000   6.4541467e+001                0         #dt_spray
  3.4664291e+000              918   1.5122459e-006   7.7175253e-001   1.0542740e-001   1.1719050e-001   1.3516333e-001   8.6880163e+000   7.1997739e+001                0         #dt_spray
  3.4754981e+000              919   1.5115009e-006   7.7650467e-001   1.0587672e-001   1.1769002e-001   1.3573938e-001   8.7743153e+000   6.3589574e+001                0         #dt_spray
  3.4845737e+000              920   1.5125875e-006   7.9530116e-001   1.0646774e-001   1.1834713e-001   1.3649710e-001   8.7655128e+000   6.5207961e+001                0         #dt_spray
  3.4936552e+000              921   1.5135901e-006   7.7746057e-001   1.0700451e-001   1.1894394e-001   1.3718527e-001   8.6785536e+000   5.5499038e+001                0         #dt_spray
  3.5027228e+000              922   1.5112726e-006   8.0085015e-001   1.0730061e-001   1.1927325e-001   1.3756489e-001   8.7469196e+000   7.2497637e+001                0         #dt_spray
  3.5119422e+000              923   1.5365611e-006   8.4151198e-001   1.0957513e-001   1.2180176e-001   1.4048093e-001   8.9155263e+000   5.7255164e+001                0         #dt_spray
  3.5215328e+000              924   1.5984377e-006   8.1072037e-001   1.1445327e-001   1.2722442e-001   1.4673496e-001   9.4152452e+000   6.6912875e+001                0         #dt_spray
  3.5313672e+000              925   1.6390655e-006   8.1749329e-001   1.1780899e-001   1.3095483e-001   1.5103716e-001   9.6317783e+000   6.0182703e+001                0         #dt_spray
  3.5415770e+000              926   1.7016238e-006   9.5389279e-001   1.2281758e-001   1.3652265e-001   1.5745844e-001   1.0453341e+001   7.1359645e+001                0         #dt_spray
  3.5522564e+000              927   1.7799073e-006   8.8966350e-001   1.2895896e-001   1.4334967e-001   1.6533200e-001   1.0784561e+001   5.3891506e+001                0         #dt_spray
  3.5633597e+000              928   1.8505504e-006   9.2224173e-001   1.3466546e-001   1.4969333e-001   1.7264803e-001   1.1723753e+001   5.3430411e+001                0         #dt_spray
  3.5749332e+000              929   1.9289082e-006   9.6703760e-001   1.4097310e-001   1.5670528e-001   1.8073475e-001   1.2100664e+001   6.1546597e+001                0         #dt_spray
  3.5869011e+000              930   1.9946569e-006   9.9823676e-001   1.4625461e-001   1.6257635e-001   1.8750591e-001   1.2479650e+001   6.6135638e+001                0         #dt_cfl
  3.5988902e+000              931   1.9981801e-006   1.1114827e+000   1.4689305e-001   1.6328611e-001   1.8832442e-001   1.2227686e+001   6.2953884e+001                0         #dt_cfl
  3.6096767e+000              932   1.7977609e-006   9.0737009e-001   1.3247148e-001   1.4725510e-001   1.6983524e-001   1.0823465e+001   6.1151529e+001                0         #dt_cfl
  3.6215645e+000              933   1.9812874e-006   1.0184729e+000   1.4681703e-001   1.6319257e-001   1.8822696e-001   1.1974819e+001   4.2845406e+001                0         #dt_cfl
  3.6332366e+000              934   1.9453510e-006   1.0936613e+000   1.4396930e-001   1.6003568e-001   1.8457603e-001   1.1741765e+001   6.1199309e+001                0         #dt_cfl
  3.6439091e+000              935   1.7787510e-006   9.0606717e-001   1.3198476e-001   1.4671342e-001   1.6921122e-001   1.1083030e+001   6.3668752e+001                0         #dt_cfl
  3.6556880e+000              936   1.9631557e-006   9.9833138e-001   1.4646435e-001   1.6279989e-001   1.8777481e-001   1.2365539e+001   4.7273047e+001                0         #dt_cfl
  3.6674866e+000              937   1.9664370e-006   9.8676145e-001   1.4788550e-001   1.6437974e-001   1.8959680e-001   1.2440335e+001   5.4350845e+001                0         #dt_cfl
  3.6794436e+000              938   1.9928190e-006   9.9483736e-001   1.5073324e-001   1.6754500e-001   1.9324774e-001   1.2676093e+001   4.8924224e+001                0         #dt_cfl
  3.6914625e+000              939   2.0031606e-006   1.0217182e+000   1.5239944e-001   1.6939683e-001   1.9538390e-001   1.2813014e+001   5.3349199e+001                0         #dt_cfl
  3.7032260e+000              940   1.9605803e-006   9.8283938e-001   1.4959798e-001   1.6628235e-001   1.9179228e-001   1.2560524e+001   5.4731334e+001                0         #dt_cfl
  3.7151949e+000              941   1.9948125e-006   9.9876413e-001   1.5275891e-001   1.6979527e-001   1.9584476e-001   1.2720852e+001   4.3837930e+001                0         #dt_cfl
  3.7271786e+000              942   1.9972809e-006   1.0030524e+000   1.5293497e-001   1.6999009e-001   1.9607047e-001   1.2491163e+001   3.6387139e+001                0         #dt_cfl
  3.7391258e+000              943   1.9912030e-006   9.8554768e-001   1.5276413e-001   1.6979942e-001   1.9585145e-001   1.2173317e+001   5.3895915e+001                0         #dt_cfl
  3.7512482e+000              944   2.0204025e-006   1.0191171e+000   1.5440950e-001   1.7162621e-001   1.9796090e-001   1.2064770e+001   4.8010237e+001                0         #dt_cfl
  3.7630000e+000              945   1.9586348e-006   9.8390828e-001   1.5211018e-001   1.6906970e-001   1.9501305e-001   1.1922521e+001   5.5620731e+001                0         #dt_inject
  3.7750896e+000              946   2.0149264e-006   1.0090988e+000   1.5501107e-001   1.7229356e-001   1.9873214e-001   1.2179671e+001   5.7102302e+001                0         #dt_cfl
  3.7870701e+000              947   1.9967583e-006   9.9020629e-001   1.5422982e-001   1.7142448e-001   1.9773054e-001   1.1990117e+001   5.9365023e+001                0         #dt_cfl
  3.7991692e+000              948   2.0165074e-006   9.8734756e-001   1.5643277e-001   1.7387242e-001   2.0055484e-001   1.2028070e+001   5.7500383e+001                0         #dt_cfl
  3.8114232e+000              949   2.0423481e-006   1.0036723e+000   1.5912965e-001   1.7686926e-001   2.0401238e-001   1.2233736e+001   7.5428599e+001                0         #dt_cfl
  3.8236325e+000              950   2.0348754e-006   1.0097862e+000   1.5933949e-001   1.7710184e-001   2.0428140e-001   1.2211823e+001   5.3576746e+001                0         #dt_cfl
  3.8357234e+000              951   2.0151547e-006   9.9604177e-001   1.5895329e-001   1.7669988e-001   2.0378627e-001   1.2036751e+001   7.0650804e+001                0         #dt_cfl
  3.8478624e+000              952   2.0231629e-006   9.8890890e-001   1.6015284e-001   1.7801307e-001   2.0532415e-001   1.2697088e+001   4.9069266e+001                0         #dt_cfl
  3.8601375e+000              953   2.0458536e-006   9.7971032e-001   1.6325279e-001   1.8145851e-001   2.0929845e-001   1.2571973e+001   7.0630691e+001                0         #dt_cfl
  3.8726669e+000              954   2.0882230e-006   9.9874704e-001   1.6783354e-001   1.8654974e-001   2.1517120e-001   1.3526025e+001   5.4046763e+001                0         #dt_cfl
  3.8852119e+000              955   2.0908428e-006   9.8315419e-001   1.6934076e-001   1.8822486e-001   2.1710354e-001   1.3273044e+001   5.0177155e+001                0         #dt_cfl
  3.8979719e+000              956   2.1266682e-006   1.0115223e+000   1.7350761e-001   1.9285613e-001   2.2244565e-001   1.3244459e+001   6.0281534e+001                0         #dt_cfl
  3.9105866e+000              957   2.1024433e-006   9.9342989e-001   1.7271095e-001   1.9197036e-001   2.2142429e-001   1.2851096e+001   3.0521689e+001                0         #dt_cfl
  3.9232847e+000              958   2.1163480e-006   9.8720036e-001   1.7488062e-001   1.9438155e-001   2.2420592e-001   1.3173244e+001   4.1156393e+001                0         #dt_cfl
  3.9361474e+000              959   2.1437877e-006   9.8688042e-001   1.7843563e-001   1.9834994e-001   2.2876363e-001   1.3195565e+001   4.9816223e+001                0         #dt_cfl
  3.9491811e+000              960   2.1722872e-006   1.0014118e+000   1.8156794e-001   2.0181368e-001   2.3277941e-001   1.2912702e+001   5.7350083e+001                0         #dt_cfl
  3.9621965e+000              961   2.1692247e-006   9.9597761e-001   1.8278440e-001   2.0316564e-001   2.3433897e-001   1.2890067e+001   5.6920138e+001                0         #dt_cfl
  3.9752644e+000              962   2.1779854e-006   1.0809494e+000   1.8485260e-001   2.0546435e-001   2.3699052e-001   1.2952090e+001   5.6481419e+001                0         #dt_cfl
  3.9873537e+000              963   2.0148819e-006   1.0900778e+000   1.7205929e-001   1.9124439e-001   2.2058884e-001   1.2806159e+001   5.7535691e+001                0         #dt_cfl
  3.9984440e+000              964   1.8483836e-006   1.0267469e+000   1.5863583e-001   1.7632398e-001   2.0337928e-001   1.1839241e+001   4.9486575e+001                0         #dt_cfl
  4.0092454e+000              965   1.8002329e-006   9.8683021e-001   1.5518781e-001   1.7249129e-001   1.9895873e-001   1.1454512e+001   5.2282285e+001                0         #dt_cfl
  4.0201909e+000              966   1.8242580e-006   9.9938161e-001   1.5803747e-001   1.7565855e-001   2.0261214e-001   1.1535383e+001   4.3738482e+001                0         #dt_cfl
  4.0311432e+000              967   1.8253868e-006   9.8882581e-001   1.5879011e-001   1.7649488e-001   2.0357706e-001   1.1474187e+001   4.8695810e+001                0         #dt_cfl
  4.0422193e+000              968   1.8460145e-006   9.8247828e-001   1.6132758e-001   1.7932863e-001   2.0683023e-001   1.1536725e+001   4.8194628e+001                0         #dt_cfl
  4.0534929e+000              969   1.8789367e-006   9.8545417e-001   1.6499915e-001   1.8339604e-001   2.1153737e-001   1.1675045e+001   5.6073590e+001                0         #dt_cfl
  4.0649330e+000              970   1.9066708e-006   9.9488558e-001   1.6838894e-001   1.8716385e-001   2.1588325e-001   1.1780021e+001   2.3602811e+001                0         #dt_cfl
  4.0764318e+000              971   1.9164724e-006   9.8672052e-001   1.7007878e-001   1.8904208e-001   2.1804971e-001   1.1775021e+001   4.9776990e+001                0         #dt_cfl
  4.0880854e+000              972   1.9422647e-006   9.9253824e-001   1.7316139e-001   1.9246837e-001   2.2200178e-001   1.2487993e+001   5.6239604e+001                0         #dt_cfl
  4.0998266e+000              973   1.9568664e-006   1.0002711e+000   1.7528067e-001   1.9482377e-001   2.2471880e-001   1.2180082e+001   4.5673717e+001                0         #dt_cfl
  4.1115646e+000              974   1.9563361e-006   9.9903741e-001   1.7624359e-001   1.9589424e-001   2.2595332e-001   1.2193685e+001   4.6890001e+001                0         #dt_cfl
  4.1233139e+000              975   1.9582211e-006   1.0154854e+000   1.7728767e-001   1.9705482e-001   2.2729189e-001   1.1894405e+001   4.0398455e+001                0         #dt_cfl
  4.1348841e+000              976   1.9283596e-006   1.0013184e+000   1.7539964e-001   1.9495631e-001   2.2487133e-001   1.1611578e+001   4.5598750e+001                0         #dt_cfl
  4.1464390e+000              977   1.9258206e-006   1.0148752e+000   1.7580795e-001   1.9541008e-001   2.2539481e-001   1.2216604e+001   5.6319687e+001                0         #dt_cfl
  4.1578246e+000              978   1.8975935e-006   1.0045638e+000   1.7398651e-001   1.9338561e-001   2.2305963e-001   1.1759313e+001   4.2543721e+001                0         #dt_cfl
  4.1691584e+000              979   1.8889725e-006   1.0107598e+000   1.7392014e-001   1.9331186e-001   2.2297454e-001   1.1451772e+001   4.1047828e+001                0         #dt_cfl
  4.1803716e+000              980   1.8688640e-006   1.0130537e+000   1.7273768e-001   1.9199752e-001   2.2145856e-001   1.1225425e+001   4.0678954e+001                0         #dt_cfl
  4.1914403e+000              981   1.8447827e-006   9.9556567e-001   1.7111380e-001   1.9019253e-001   2.1937667e-001   1.1259210e+001   4.6084227e+001                0         #dt_cfl
  4.2025583e+000              982   1.8529995e-006   9.8939159e-001   1.7252133e-001   1.9175695e-001   2.2118119e-001   1.1036172e+001   5.5676582e+001                0         #dt_cfl
  4.2137955e+000              983   1.8728677e-006   9.9973750e-001   1.7503653e-001   1.9455258e-001   2.2440581e-001   1.0992766e+001   2.2707783e+001                0         #dt_cfl
  4.2250357e+000              984   1.8733594e-006   1.0011985e+000   1.7588348e-001   1.9549409e-001   2.2549165e-001   1.1026432e+001   4.6381471e+001                0         #dt_cfl
  4.2362624e+000              985   1.8711168e-006   9.9669725e-001   1.7646536e-001   1.9614092e-001   2.2623765e-001   1.1037586e+001   6.7166084e+001                0         #dt_cfl
  4.2475263e+000              986   1.8773171e-006   9.9493287e-001   1.7776820e-001   1.9758914e-001   2.2790795e-001   1.1821703e+001   5.3252184e+001                0         #dt_cfl
  4.2588475e+000              987   1.8868782e-006   9.9548310e-001   1.7954466e-001   1.9957809e-001   2.3018546e-001   1.1804353e+001   5.3405883e+001                0         #dt_cfl
  4.2702202e+000              988   1.8954397e-006   9.8957142e-001   1.8121449e-001   2.0143473e-001   2.3232626e-001   1.1787150e+001   4.5836226e+001                0         #dt_cfl
  4.2817127e+000              989   1.9154147e-006   9.9080908e-001   1.8397983e-001   2.0450907e-001   2.3587158e-001   1.1828700e+001   5.5362980e+001                0         #dt_cfl
  4.2933117e+000              990   1.9331824e-006   9.8622145e-001   1.8657723e-001   2.0739680e-001   2.3920157e-001   1.1966981e+001   6.1526284e+001                0         #dt_cfl
  4.3050729e+000              991   1.9601910e-006   9.8691617e-001   1.8998179e-001   2.1118164e-001   2.4356640e-001   1.2050100e+001   6.7555977e+001                0         #dt_cfl
  4.3169900e+000              992   1.9861778e-006   9.8318508e-001   1.9341849e-001   2.1498621e-001   2.4797242e-001   1.2497377e+001   5.3520634e+001                0         #dt_cfl
  4.3291108e+000              993   2.0201464e-006   9.9734919e-001   1.9780284e-001   2.1986013e-001   2.5359338e-001   1.2644987e+001   5.4010301e+001                0         #dt_cfl
  4.3412639e+000              994   2.0255157e-006   9.9770987e-001   1.9934307e-001   2.2157280e-001   2.5556803e-001   1.2699898e+001   6.8326690e+001                0         #dt_cfl
  4.3534449e+000              995   2.0301651e-006   1.0001631e+000   2.0072075e-001   2.2310482e-001   2.5733429e-001   1.2635266e+001   6.1311841e+001                0         #dt_cfl
  4.3656239e+000              996   2.0298339e-006   9.9886110e-001   2.0164958e-001   2.2413794e-001   2.5852510e-001   1.2566550e+001   6.3003414e+001                0         #dt_cfl
  4.3778168e+000              997   2.0321483e-006   9.9880284e-001   2.0278158e-001   2.2539702e-001   2.5997638e-001   1.2690933e+001   5.5390901e+001                0         #dt_cfl
  4.3900243e+000              998   2.0345840e-006   9.9613271e-001   2.0398070e-001   2.2673093e-001   2.6151372e-001   1.2349930e+001   5.8075273e+001                0         #dt_cfl
  4.4022792e+000              999   2.0424829e-006   9.9567434e-001   2.0565323e-001   2.2859119e-001   2.6365798e-001   1.2741748e+001   6.5915994e+001                0         #dt_cfl
  4.4145874e+000             1000   2.0513564e-006   9.9417247e-001   2.0744817e-001   2.3058752e-001   2.6595920e-001   1.2593582e+001   5.6913512e+001                0         #dt_cfl
  4.4269676e+000             1001   2.0633808e-006   9.9457960e-001   2.0940436e-001   2.3276297e-001   2.6846712e-001   1.2314992e+001   5.4533376e+001                0         #dt_cfl
  4.4394154e+000             1002   2.0746261e-006   9.9256061e-001   2.1124906e-001   2.3481460e-001   2.7083212e-001   1.2219970e+001   6.7167073e+001                0         #dt_cfl
  4.4519565e+000             1003   2.0901757e-006   9.9383602e-001   2.1366933e-001   2.3750649e-001   2.7393504e-001   1.3522626e+001   5.7748836e+001                0         #dt_cfl
  4.4645753e+000             1004   2.1031394e-006   9.9089437e-001   2.1568117e-001   2.3974410e-001   2.7651432e-001   1.3272334e+001   6.4906117e+001                0         #dt_cfl
  4.4773101e+000             1005   2.1224658e-006   9.9209798e-001   2.1823380e-001   2.4258310e-001   2.7978693e-001   1.2944988e+001   5.6974894e+001                0         #dt_cfl
  4.4901463e+000             1006   2.1393712e-006   9.8838961e-001   2.2025617e-001   2.4483248e-001   2.8237970e-001   1.2980402e+001   6.6465995e+001                0         #dt_cfl
  4.5031333e+000             1007   2.1645019e-006   9.8976830e-001   2.2304515e-001   2.4793460e-001   2.8595533e-001   1.3027834e+001   6.8017054e+001                0         #dt_cfl
  4.5162546e+000             1008   2.1868774e-006   9.8605532e-001   2.2638129e-001   2.5164539e-001   2.9023243e-001   1.3023606e+001   6.2327497e+001                0         #dt_cfl
  4.5295614e+000             1009   2.2178039e-006   9.8999708e-001   2.2893162e-001   2.5448028e-001   2.9350208e-001   1.4206879e+001   5.5855483e+001                0         #dt_cfl
  4.5430027e+000             1010   2.2402126e-006   9.8573777e-001   2.3168132e-001   2.5753937e-001   2.9702734e-001   1.4104719e+001   6.2476545e+001                0         #dt_cfl
  4.5566384e+000             1011   2.2726253e-006   9.8922982e-001   2.3558859e-001   2.6188557e-001   3.0203665e-001   1.3943078e+001   6.1442325e+001                0         #dt_cfl
  4.5704226e+000             1012   2.2973683e-006   9.8645332e-001   2.3842376e-001   2.6503982e-001   3.0567149e-001   1.3803695e+001   6.0885756e+001                0         #dt_cfl
  4.5843962e+000             1013   2.3289174e-006   9.7479450e-001   2.4185737e-001   2.6885957e-001   3.1007355e-001   1.4361696e+001   5.7316691e+001                0         #dt_cfl
  4.5987310e+000             1014   2.3891368e-006   9.8065089e-001   2.4819545e-001   2.7590821e-001   3.1819929e-001   1.4215303e+001   7.3102265e+001                0         #dt_cfl
  4.6133486e+000             1015   2.4362766e-006   9.8673693e-001   2.5286784e-001   2.8110563e-001   3.2418954e-001   1.4770706e+001   7.7273542e+001                0         #dt_cfl
  4.6281628e+000             1016   2.4690234e-006   9.8675126e-001   2.5565694e-001   2.8420989e-001   3.2776531e-001   1.4611439e+001   6.3649429e+001                0         #dt_cfl
  4.6431758e+000             1017   2.5021741e-006   9.8415741e-001   2.5861031e-001   2.8747436e-001   3.3155167e-001   1.4760239e+001   5.6500199e+001                0         #dt_cfl
  4.6584305e+000             1018   2.5424532e-006   9.8677074e-001   2.6227421e-001   2.9154999e-001   3.3624899e-001   1.5085095e+001   7.4630492e+001                0         #dt_cfl
  4.6738898e+000             1019   2.5765389e-006   9.8445465e-001   2.6525969e-001   2.9487232e-001   3.4007653e-001   1.5214280e+001   6.8199872e+001                0         #dt_cfl
  4.6895931e+000             1020   2.6172245e-006   9.8097010e-001   2.6915508e-001   2.9920647e-001   3.4507061e-001   1.5457350e+001   6.1171209e+001                0         #dt_cfl
  4.7056011e+000             1021   2.6679962e-006   9.8173238e-001   2.7379204e-001   3.0436504e-001   3.5101543e-001   1.6209262e+001   6.9050758e+001                0         #dt_cfl
  4.7219069e+000             1022   2.7176411e-006   9.8006775e-001   2.7823307e-001   3.0930608e-001   3.5670906e-001   1.6834715e+001   6.5468081e+001                0         #dt_cfl
  4.7385444e+000             1023   2.7729115e-006   9.8146271e-001   2.8317118e-001   3.1479874e-001   3.6303997e-001   1.6514495e+001   5.0958432e+001                0         #dt_cfl
  4.7554961e+000             1024   2.8252846e-006   9.7781131e-001   2.8751161e-001   3.1962872e-001   3.6860463e-001   1.7045535e+001   6.9108677e+001                0         #dt_cfl
  4.7728325e+000             1025   2.8893965e-006   9.7959944e-001   2.9293220e-001   3.2565844e-001   3.7555410e-001   1.7874278e+001   8.9080254e+001                0         #dt_cfl
  4.7905299e+000             1026   2.9495694e-006   9.7746935e-001   2.9785029e-001   3.3113061e-001   3.8185934e-001   1.7439741e+001   7.6439019e+001                0         #dt_cfl
  4.8086353e+000             1027   3.0175569e-006   9.7449543e-001   3.0346274e-001   3.3737531e-001   3.8905479e-001   1.7853019e+001   7.9834301e+001                0         #dt_cfl
  4.8272145e+000             1028   3.0965327e-006   9.7789048e-001   3.0948196e-001   3.4407302e-001   3.9677174e-001   1.9065087e+001   1.1435183e+002                0         #dt_cfl
  4.8462137e+000             1029   3.1665434e-006   9.7675816e-001   3.1535461e-001   3.5060825e-001   4.0430078e-001   1.9593178e+001   7.0090063e+001                0         #dt_cfl
  4.8656651e+000             1030   3.2418909e-006   9.7512293e-001   3.2113429e-001   3.5704004e-001   4.1171063e-001   1.9705845e+001   1.0239416e+002                0         #dt_cfl
  4.8856126e+000             1031   3.3245971e-006   9.7975303e-001   3.2705689e-001   3.6362777e-001   4.1930371e-001   2.0089714e+001   1.0533414e+002                0         #dt_cfl
  4.9059724e+000             1032   3.3933012e-006   9.7862118e-001   3.3189308e-001   3.6901227e-001   4.2550394e-001   2.0068301e+001   1.0945557e+002                0         #dt_cfl
  4.9267770e+000             1033   3.4674308e-006   9.7905052e-001   3.3685850e-001   3.7453963e-001   4.3186988e-001   2.0491475e+001   1.2178574e+002                0         #dt_cfl
  4.9480268e+000             1034   3.5416260e-006   9.7974759e-001   3.4210493e-001   3.8038247e-001   4.3859606e-001   2.1071103e+001   1.0922846e+002                0         #dt_cfl
  4.9697158e+000             1035   3.6148351e-006   1.0234538e+000   3.4556732e-001   3.8424169e-001   4.4303503e-001   2.1809692e+001   9.4470255e+001                0         #dt_cfl
  4.9909078e+000             1036   3.5319965e-006   1.0191270e+000   3.3656560e-001   3.7420422e-001   4.3149436e-001   2.1535144e+001   9.6637937e+001                0         #dt_cfl
  5.0117020e+000             1037   3.4657079e-006   1.0046728e+000   3.2779244e-001   3.6445512e-001   4.2024672e-001   2.3609570e+001   8.4816010e+001                0         #dt_cfl
  5.0323996e+000             1038   3.4495886e-006   1.1618352e+000   3.2415800e-001   3.6042329e-001   4.1558718e-001   2.2854106e+001   8.6536812e+001                0         #dt_cfl
  5.0502141e+000             1039   2.9690860e-006   1.0139363e+000   2.7699843e-001   3.0799132e-001   3.5512619e-001   1.9229604e+001   1.0655963e+002                0         #dt_cfl
  5.0677837e+000             1040   2.9282765e-006   9.9218676e-001   2.7155285e-001   3.0194275e-001   3.4814467e-001   1.8559291e+001   6.5302983e+001                0         #dt_cfl
  5.0854917e+000             1041   2.9513360e-006   9.8319728e-001   2.7153352e-001   3.0192478e-001   3.4811990e-001   1.8352464e+001   7.3419138e+001                0         #dt_cfl
  5.1035024e+000             1042   3.0017740e-006   9.8764167e-001   2.7479659e-001   3.0555665e-001   3.5230332e-001   1.8531078e+001   8.5432117e+001                0         #dt_cfl
  5.1217384e+000             1043   3.0393351e-006   1.0661720e+000   2.7740498e-001   3.0846336e-001   3.5564741e-001   1.8450898e+001   8.5580903e+001                0         #dt_cfl
  5.1388426e+000             1044   2.8506987e-006   9.7056457e-001   2.5789719e-001   2.8677421e-001   3.3063742e-001   1.6880816e+001   6.1328704e+001                0         #dt_cfl
  5.1564655e+000             1045   2.9371551e-006   9.6542102e-001   2.6447286e-001   2.9409254e-001   3.3906777e-001   1.7831812e+001   8.5297355e+001                0         #dt_cfl
  5.1747197e+000             1046   3.0423567e-006   1.0472506e+000   2.7171057e-001   3.0214507e-001   3.4834688e-001   1.8151424e+001   8.1490948e+001                0         #dt_cfl
  5.1921502e+000             1047   2.9050896e-006   9.6553901e-001   2.5725907e-001   2.8612025e-001   3.2981932e-001   1.7732805e+001   7.5380703e+001                0         #dt_cfl
  5.2102029e+000             1048   3.0087749e-006   9.6523615e-001   2.6483345e-001   2.9449159e-001   3.3953006e-001   1.8419751e+001   6.8969446e+001                0         #dt_cfl
  5.2289057e+000             1049   3.1171386e-006   1.0571338e+000   2.7299550e-001   3.0357371e-001   3.4999422e-001   1.9034865e+001   8.0718653e+001                0         #dt_cfl
  5.2465977e+000             1050   2.9486698e-006   9.6214321e-001   2.5621233e-001   2.8491437e-001   3.2847735e-001   1.8759385e+001   8.5891833e+001                0         #dt_cfl
  5.2649858e+000             1051   3.0646891e-006   9.5257887e-001   2.6453925e-001   2.9417877e-001   3.3915288e-001   1.8711650e+001   7.9861760e+001                0         #dt_cfl
  5.2842894e+000             1052   3.2172550e-006   1.0279939e+000   2.7637659e-001   3.0735048e-001   3.5432896e-001   2.0245105e+001   7.5864034e+001                0         #dt_cfl
  5.3030672e+000             1053   3.1296439e-006   9.5504057e-001   2.6734248e-001   2.9731052e-001   3.4274677e-001   1.9231006e+001   8.1422360e+001                0         #dt_cfl
  5.3227291e+000             1054   3.2769749e-006   1.0297913e+000   2.7796489e-001   3.0912784e-001   3.5636525e-001   2.0055558e+001   1.0011942e+002                0         #dt_cfl
  5.3418221e+000             1055   3.1821736e-006   9.5599377e-001   2.6788022e-001   2.9791927e-001   3.4343618e-001   1.9376904e+001   7.2788152e+001                0         #dt_cfl
  5.3617941e+000             1056   3.3286552e-006   1.0303415e+000   2.7817290e-001   3.0937145e-001   3.5663192e-001   1.9894466e+001   9.6949408e+001                0         #dt_cfl
  5.3811779e+000             1057   3.2306328e-006   9.5053552e-001   2.6798304e-001   2.9804540e-001   3.4356800e-001   2.0307182e+001   7.0028924e+001                0         #dt_cfl
  5.4015704e+000             1058   3.3987503e-006   1.1653412e+000   2.7979529e-001   3.1119068e-001   3.5871191e-001   2.1348156e+001   9.2557711e+001                0         #dt_cfl
  5.4190695e+000             1059   2.9165280e-006   9.9970086e-001   2.3896346e-001   2.6578591e-001   3.0636341e-001   1.8156628e+001   7.4070873e+001                0         #dt_cfl
  5.4365739e+000             1060   2.9174007e-006   9.6252876e-001   2.3794233e-001   2.6465936e-001   3.0505426e-001   1.8061953e+001   6.7344110e+001                0         #dt_cfl
  5.4547598e+000             1061   3.0309751e-006   1.0187578e+000   2.4570912e-001   2.7330761e-001   3.1501169e-001   1.8778343e+001   7.8343550e+001                0         #dt_cfl
  5.4726108e+000             1062   2.9751674e-006   9.4689730e-001   2.3942723e-001   2.6632546e-001   3.0695799e-001   1.8118246e+001   7.0790395e+001                0         #dt_cfl
  5.4914629e+000             1063   3.1420169e-006   9.9833796e-001   2.5147342e-001   2.7973580e-001   3.2240182e-001   2.0100942e+001   6.6486352e+001                0         #dt_cfl
  5.5103464e+000             1064   3.1472478e-006   9.3753214e-001   2.5016266e-001   2.7822877e-001   3.2072135e-001   1.9493574e+001   7.8326544e+001                0         #dt_cfl
  5.5304881e+000             1065   3.3569492e-006   9.9423195e-001   2.6582017e-001   2.9564918e-001   3.4079509e-001   2.1191657e+001   8.9573645e+001                0         #dt_cfl
  5.5507466e+000             1066   3.3764246e-006   1.0001895e+000   2.6559550e-001   2.9540512e-001   3.4050705e-001   2.1534040e+001   7.1597088e+001                0         #dt_cfl
  5.5710013e+000             1067   3.3757849e-006   9.9143091e-001   2.6391442e-001   2.9354229e-001   3.3835181e-001   2.1117410e+001   9.2652766e+001                0         #dt_cfl
  5.5914311e+000             1068   3.4049623e-006   9.2741672e-001   2.6497810e-001   2.9473549e-001   3.3971552e-001   2.1685623e+001   9.4638368e+001                0         #dt_cfl
  5.6134598e+000             1069   3.6714480e-006   9.7301627e-001   2.8408273e-001   3.1599672e-001   3.6420863e-001   2.3401410e+001   8.5494185e+001                0         #dt_cfl
  5.6360994e+000             1070   3.7732648e-006   9.8463775e-001   2.9021330e-001   3.2282780e-001   3.7206833e-001   2.3943598e+001   9.6837689e+001                0         #dt_cfl
  5.6590922e+000             1071   3.8321350e-006   9.6728348e-001   2.9273300e-001   3.2564114e-001   3.7529872e-001   2.4066722e+001   8.8831761e+001                0         #dt_cfl
  5.6828627e+000             1072   3.9617497e-006   9.7285053e-001   3.0132645e-001   3.3522215e-001   3.8631596e-001   2.5278812e+001   8.4780441e+001                0         #dt_cfl
  5.7072965e+000             1073   4.0723108e-006   9.6711132e-001   3.0696802e-001   3.4150737e-001   3.9354874e-001   2.5941092e+001   1.1711177e+002                0         #dt_cfl
  5.7325613e+000             1074   4.2107984e-006   9.6262010e-001   3.1545904e-001   3.5097721e-001   4.0443467e-001   2.6644543e+001   8.9566031e+001                0         #dt_cfl
  5.7588072e+000             1075   4.3743096e-006   9.5939572e-001   3.2535452e-001   3.6200632e-001   4.1712118e-001   2.7606028e+001   9.8104885e+001                0         #dt_cfl
  5.7861638e+000             1076   4.5594425e-006   9.6094849e-001   3.3649968e-001   3.7432457e-001   4.3140985e-001   2.9124290e+001   1.1501628e+002                0         #dt_cfl
  5.8146322e+000             1077   4.7447314e-006   9.9038980e-001   3.4785464e-001   3.8697188e-001   4.4596748e-001   2.9794391e+001   1.1083050e+002                0         #dt_cfl
  5.8433769e+000             1078   4.7907717e-006   9.9356273e-001   3.4861369e-001   3.8782650e-001   4.4694063e-001   3.0688930e+001   1.0970648e+002                0         #dt_cfl
  5.8663726e+000             1079   3.8326174e-006   7.8575370e-001   2.7733273e-001   3.0853994e-001   3.5555479e-001   2.4647189e+001   1.0986571e+002                0         #dt_piso
  5.8951172e+000             1080   4.7907717e-006   9.7400061e-001   3.4417346e-001   3.8291760e-001   4.4124802e-001   3.0421179e+001   1.0038009e+002                0         #dt_grow
  5.9246291e+000             1081   4.9186537e-006   9.8938458e-001   3.5040218e-001   3.8986930e-001   4.4923357e-001   3.1551662e+001   1.1133557e+002                0         #dt_cfl
  5.9482387e+000             1082   3.9349229e-006   7.8501986e-001   2.7863124e-001   3.1003004e-001   3.5721954e-001   2.5551461e+001   1.1501996e+002                0         #dt_piso
  5.9777506e+000             1083   4.9186537e-006   9.7090462e-001   3.4567590e-001   3.8465620e-001   4.4317423e-001   3.2299427e+001   9.7407623e+001                0         #dt_grow
  6.0081469e+000             1084   5.0660524e-006   1.0057780e+000   3.5352541e-001   3.9337908e-001   4.5323771e-001   3.3510786e+001   1.1235914e+002                0         #dt_cfl
  6.0383686e+000             1085   5.0369490e-006   1.0051778e+000   3.4852710e-001   3.8783601e-001   4.4682962e-001   3.3491980e+001   1.1489207e+002                0         #dt_cfl
  6.0684346e+000             1086   5.0110032e-006   1.0026442e+000   3.4401862e-001   3.8284050e-001   4.4104951e-001   3.3369229e+001   1.1873155e+002                0         #dt_cfl
  6.0924874e+000             1087   4.0088025e-006   8.0449527e-001   2.7341684e-001   3.0428766e-001   3.5053441e-001   2.6729598e+001   1.0073709e+002                0         #dt_piso
  6.1223854e+000             1088   4.9830032e-006   1.0084126e+000   3.3729644e-001   3.7536611e-001   4.3243134e-001   3.3147664e+001   1.2781454e+002                0         #dt_cfl
  6.1520340e+000             1089   4.9414330e-006   9.9724770e-001   3.3222800e-001   3.6969051e-001   4.2593333e-001   3.2745568e+001   1.0932676e+002                0         #dt_cfl
  6.1817645e+000             1090   4.9550709e-006   9.9426271e-001   3.3053767e-001   3.6782715e-001   4.2376624e-001   3.1537328e+001   1.3216081e+002                0         #dt_cfl
  6.2055488e+000             1091   3.9640567e-006   7.8430103e-001   2.6273237e-001   2.9238449e-001   3.3683637e-001   2.5729255e+001   1.1007668e+002                0         #dt_piso
  6.2352792e+000             1092   4.9550709e-006   9.7588178e-001   3.2611524e-001   3.6295102e-001   4.1809646e-001   3.1339446e+001   1.0948829e+002                0         #dt_grow
  6.2657444e+000             1093   5.0775319e-006   9.9182383e-001   3.3144161e-001   3.6888380e-001   4.2492514e-001   3.2820107e+001   1.1358692e+002                0         #dt_cfl
  6.2964608e+000             1094   5.1193889e-006   9.9635302e-001   3.3147387e-001   3.6894137e-001   4.2496650e-001   3.2712772e+001   1.2544694e+002                0         #dt_cfl
  6.3210338e+000             1095   4.0955111e-006   7.9485561e-001   2.6334580e-001   2.9313671e-001   3.3762282e-001   2.6072870e+001   1.1296647e+002                0         #dt_piso
  6.3517502e+000             1096   5.1193889e-006   9.9374366e-001   3.2675047e-001   3.6375296e-001   4.1891085e-001   3.3171558e+001   1.1744172e+002                0         #dt_grow
  6.3826599e+000             1097   5.1516191e-006   1.0040658e+000   3.2625332e-001   3.6314114e-001   4.1827349e-001   3.2676649e+001   1.2328345e+002                0         #dt_cfl
  6.4073876e+000             1098   4.1212953e-006   8.0513812e-001   2.5911414e-001   2.8843450e-001   3.3219762e-001   2.6683711e+001   1.0785847e+002                0         #dt_piso
  6.4381001e+000             1099   5.1187432e-006   1.0022494e+000   3.1922698e-001   3.5546595e-001   4.0926536e-001   3.3212935e+001   1.1901700e+002                0         #dt_cfl
  6.4626701e+000             1100   4.0949946e-006   7.9956670e-001   2.5358577e-001   2.8242063e-001   3.2510996e-001   2.6189562e+001   8.1750095e+001                0         #dt_piso
  6.4933825e+000             1101   5.1187432e-006   9.9219283e-001   3.1443448e-001   3.5011050e-001   4.0312113e-001   3.2296071e+001   1.2212319e+002                0         #dt_grow
  6.5243367e+000             1102   5.1590206e-006   9.8840689e-001   3.1431563e-001   3.5001630e-001   4.0296875e-001   3.3177421e+001   1.4249134e+002                0         #dt_cfl
  6.5491000e+000             1103   4.1272164e-006   7.7931457e-001   2.4979171e-001   2.7818911e-001   3.2024578e-001   2.6513183e+001   1.1967914e+002                0         #dt_piso
  6.5800541e+000             1104   5.1590206e-006   9.5687496e-001   3.0973837e-001   3.4499048e-001   3.9710048e-001   3.3304513e+001   1.1883525e+002                0         #dt_grow
  6.6124033e+000             1105   5.3915305e-006   9.7752047e-001   3.2078024e-001   3.5732304e-001   4.1125672e-001   3.5316296e+001   1.1842771e+002                0         #dt_cfl
  6.6454964e+000             1106   5.5155167e-006   9.7515751e-001   3.2527362e-001   3.6237688e-001   4.1701747e-001   3.5220892e+001   1.3844781e+002                0         #dt_cfl
  6.6719708e+000             1107   4.4124134e-006   7.6109578e-001   2.5839046e-001   2.8789126e-001   3.3126982e-001   2.8839685e+001   1.2227979e+002                0         #dt_piso
  6.7050639e+000             1108   5.5155167e-006   9.5337860e-001   3.2010247e-001   3.5669268e-001   4.1038778e-001   3.5207611e+001   1.1403560e+002                0         #dt_grow
  6.7397753e+000             1109   5.7852323e-006   1.0056669e+000   3.3249104e-001   3.7054493e-001   4.2627057e-001   3.7449366e+001   1.4555662e+002                0         #dt_cfl
  6.7675444e+000             1110   4.6281859e-006   8.0448863e-001   2.6384515e-001   2.9407771e-001   3.3826302e-001   2.9579400e+001   1.1409018e+002                0         #dt_piso
  6.8020622e+000             1111   5.7529538e-006   9.9647220e-001   3.2455351e-001   3.6177910e-001   4.1609425e-001   3.6636344e+001   1.1862279e+002                0         #dt_cfl
  6.8367021e+000             1112   5.7733209e-006   9.9610130e-001   3.2217250e-001   3.5911547e-001   4.1304166e-001   3.6742526e+001   1.2560023e+002                0         #dt_cfl
  6.8714776e+000             1113   5.7959174e-006   1.0022964e+000   3.1997989e-001   3.5670838e-001   4.1023062e-001   3.7591661e+001   1.1854180e+002                0         #dt_cfl
  6.9061734e+000             1114   5.7826384e-006   9.9615510e-001   3.1570544e-001   3.5197792e-001   4.0475057e-001   3.6963737e+001   1.4081384e+002                0         #dt_cfl
  6.9339301e+000             1115   4.6261107e-006   7.9108478e-001   2.5121558e-001   2.8006276e-001   3.2207126e-001   2.9595841e+001   1.1150114e+002                0         #dt_piso
  6.9686259e+000             1116   5.7826384e-006   9.8382419e-001   3.1677550e-001   3.5316116e-001   4.0612244e-001   3.7012326e+001   1.5147058e+002                0         #dt_grow
  6.9963826e+000             1117   4.6261107e-006   7.8137470e-001   2.5470549e-001   2.8396924e-001   3.2654550e-001   2.9783044e+001   1.0891419e+002                0         #dt_piso
  7.0310784e+000             1118   5.7826384e-006   9.8236717e-001   3.2032008e-001   3.5710641e-001   4.1066677e-001   3.7792592e+001   1.0721804e+002                0         #dt_grow
  7.0663970e+000             1119   5.8864329e-006   9.9173753e-001   3.2947237e-001   3.6731270e-001   4.2240048e-001   3.7947275e+001   1.1750474e+002                0         #dt_cfl
  7.0946519e+000             1120   4.7091463e-006   7.8805308e-001   2.6543584e-001   2.9592494e-001   3.4030236e-001   3.0258951e+001   1.3382701e+002                0         #dt_piso
  7.1172558e+000             1121   3.7673170e-006   6.2771758e-001   2.1343589e-001   2.3795502e-001   2.7363575e-001   2.4212184e+001   9.9060174e+001                0         #dt_piso
  7.1455107e+000             1122   4.7091463e-006   7.8117548e-001   2.6841841e-001   2.9925981e-001   3.4412617e-001   3.0545859e+001   1.1080712e+002                0         #dt_grow
  7.1808293e+000             1123   5.8864329e-006   9.8182573e-001   3.3763502e-001   3.7643969e-001   4.3286540e-001   3.7861062e+001   1.1604007e+002                0         #dt_grow
  7.2168016e+000             1124   5.9953948e-006   9.8604936e-001   3.4634840e-001   3.8613048e-001   4.4403641e-001   3.8635024e+001   1.4895513e+002                0         #dt_cfl
  7.2455795e+000             1125   4.7963159e-006   7.8179831e-001   2.7919542e-001   3.1126433e-001   3.5794285e-001   3.0791031e+001   1.1355151e+002                0         #dt_piso
  7.2815519e+000             1126   5.9953948e-006   9.6655952e-001   3.5216006e-001   3.9261283e-001   4.5148726e-001   3.8484635e+001   1.3822429e+002                0         #dt_grow
  7.3103298e+000             1127   4.7963159e-006   7.6643612e-001   2.8341640e-001   3.1597488e-001   3.6335436e-001   3.0797895e+001   1.2138139e+002                0         #dt_piso
  7.3463022e+000             1128   5.9953948e-006   9.5029378e-001   3.5715206e-001   3.9818513e-001   4.5788726e-001   3.8492477e+001   1.2314961e+002                0         #dt_grow
  7.3750801e+000             1129   4.7963159e-006   7.5087662e-001   2.8731658e-001   3.2032866e-001   3.6835459e-001   3.0788386e+001   1.2760904e+002                0         #dt_piso
  7.3981024e+000             1130   3.8370527e-006   5.9475678e-001   2.3090459e-001   2.5743662e-001   2.9603153e-001   2.4694005e+001   1.0458523e+002                0         #dt_piso
  7.4268803e+000             1131   4.7963159e-006   7.3563427e-001   2.9038087e-001   3.2374987e-001   3.7228317e-001   3.0916491e+001   9.2981822e+001                0         #dt_grow
  7.4628526e+000             1132   5.9953948e-006   9.1107742e-001   3.6608124e-001   4.0811864e-001   4.6933493e-001   3.8926198e+001   1.1710913e+002                0         #dt_grow
  7.4916305e+000             1133   4.7963159e-006   7.2310118e-001   2.9481889e-001   3.2867199e-001   3.7797294e-001   3.0810379e+001   1.2614927e+002                0         #dt_piso
  7.5146529e+000             1134   3.8370527e-006   5.7127681e-001   2.3712271e-001   2.6435010e-001   3.0400348e-001   2.4672547e+001   7.9833118e+001                0         #dt_piso
  7.5434308e+000             1135   4.7963159e-006   7.0623208e-001   2.9850907e-001   3.3278469e-001   3.8270393e-001   3.0832351e+001   1.2890634e+002                0         #dt_grow
  7.5664531e+000             1136   3.8370527e-006   5.6051485e-001   2.3993731e-001   2.6748726e-001   3.0761194e-001   2.4678444e+001   1.0996435e+002                0         #dt_piso
  7.5952310e+000             1137   4.7963159e-006   6.9526654e-001   3.0192339e-001   3.3659007e-001   3.8708127e-001   3.0849985e+001   1.0082111e+002                0         #dt_grow
  7.6312033e+000             1138   5.9953948e-006   8.6858752e-001   3.8058805e-001   4.2428486e-001   4.8793340e-001   3.8556964e+001   1.2185626e+002                0         #dt_grow
  7.6599812e+000             1139   4.7963159e-006   6.9293396e-001   3.0627583e-001   3.4143888e-001   3.9266132e-001   3.0853722e+001   1.3029046e+002                0         #dt_piso
  7.6830035e+000             1140   3.8370527e-006   5.5069775e-001   2.4620828e-001   2.7447411e-001   3.1565164e-001   2.4692887e+001   9.4418604e+001                0         #dt_piso
  7.7117814e+000             1141   4.7963159e-006   6.9228029e-001   3.0981811e-001   3.4538459e-001   3.9720270e-001   3.0985930e+001   9.0975674e+001                0         #dt_grow
  7.7477538e+000             1142   5.9953948e-006   8.7126392e-001   3.9033373e-001   4.3513980e-001   5.0042786e-001   3.8550963e+001   1.1749197e+002                0         #dt_grow
  7.7765317e+000             1143   4.7963159e-006   6.9116251e-001   3.1121478e-001   3.4692678e-001   3.9899330e-001   3.0842654e+001   9.8579190e+001                0         #dt_piso
  7.8125041e+000             1144   5.9953948e-006   8.6571783e-001   3.9242608e-001   4.3745233e-001   5.0311036e-001   3.8598006e+001   1.4199903e+002                0         #dt_grow
  7.8412820e+000             1145   4.7963159e-006   6.8624627e-001   3.1605491e-001   3.5231457e-001   4.0519860e-001   3.0891547e+001   1.2393899e+002                0         #dt_piso
  7.8643043e+000             1146   3.8370527e-006   5.4794869e-001   2.5425762e-001   2.8342482e-001   3.2597131e-001   2.4728104e+001   7.7506419e+001                0         #dt_piso
  7.8930822e+000             1147   4.7963159e-006   6.8642477e-001   3.2023045e-001   3.5696121e-001   4.1055186e-001   3.0928871e+001   1.0861856e+002                0         #dt_grow
  7.9290545e+000             1148   5.9953948e-006   8.5564981e-001   4.0384398e-001   4.5015838e-001   5.1774869e-001   3.8660373e+001   1.3981507e+002                0         #dt_grow
  7.9710955e+000             1149   7.0068324e-006   9.9462680e-001   4.7656032e-001   5.3120482e-001   6.1097477e-001   4.5849335e+001   1.4271610e+002                0         #dt_cfl
  8.0047283e+000             1150   5.6054659e-006   7.8676586e-001   3.8404754e-001   4.2807782e-001   4.9236865e-001   3.6711942e+001   1.5567992e+002                0         #dt_piso
  8.0316346e+000             1151   4.4843727e-006   6.2284311e-001   3.0879360e-001   3.4419369e-001   3.9588922e-001   2.9347259e+001   1.0815329e+002                0         #dt_piso
  8.0652674e+000             1152   5.6054659e-006   7.7459370e-001   3.8922885e-001   4.3395524e-001   4.9901134e-001   3.6653484e+001   1.5813016e+002                0         #dt_grow
  8.0921736e+000             1153   4.4843727e-006   6.1545670e-001   3.1362955e-001   3.4965882e-001   4.0208917e-001   2.9314349e+001   9.6179424e+001                0         #dt_piso
  8.1258064e+000             1154   5.6054659e-006   7.6476615e-001   3.9405141e-001   4.3931083e-001   5.0519411e-001   3.6616371e+001   1.3256499e+002                0         #dt_grow
  8.1678474e+000             1155   7.0068324e-006   9.5401340e-001   4.9888452e-001   5.5615653e-001   6.3959553e-001   4.5753168e+001   1.4975793e+002                0         #dt_grow
  8.2014802e+000             1156   5.6054659e-006   7.5514681e-001   4.0323548e-001   4.4951000e-001   5.1696857e-001   3.6602758e+001   1.5678237e+002                0         #dt_piso
  8.2283864e+000             1157   4.4843727e-006   6.0047457e-001   3.2520694e-001   3.6251625e-001   4.1693198e-001   2.9284717e+001   1.2706199e+002                0         #dt_piso
  8.2499114e+000             1158   3.5874982e-006   4.7860844e-001   2.6182652e-001   2.9185785e-001   3.3567502e-001   2.3421753e+001   9.0277868e+001                0         #dt_piso
  8.2768177e+000             1159   4.4843727e-006   5.9817316e-001   3.2984952e-001   3.6767299e-001   4.2288400e-001   2.8966403e+001   1.2490329e+002                0         #dt_grow
  8.3104504e+000             1160   5.6054659e-006   7.4531397e-001   4.1632996e-001   4.6405454e-001   5.3375636e-001   3.6180259e+001   1.3987092e+002                0         #dt_grow
  8.3524914e+000             1161   7.0068324e-006   9.2383015e-001   5.2648123e-001   5.8680917e-001   6.7497594e-001   4.5218144e+001   1.6545035e+002                0         #dt_grow
  8.3861242e+000             1162   5.6054659e-006   7.3263230e-001   4.2489315e-001   4.7356459e-001   5.4473480e-001   3.6195525e+001   1.2177853e+002                0         #dt_piso
  8.4281652e+000             1163   7.0068324e-006   9.0981850e-001   5.3774637e-001   5.9932070e-001   6.8941842e-001   4.5225720e+001   1.4623887e+002                0         #dt_grow
  8.4743733e+000             1164   7.7013519e-006   9.8847144e-001   5.9982159e-001   6.6847247e-001   7.6900203e-001   4.9702453e+001   9.0798027e+001                0         #dt_cfl
  8.5208581e+000             1165   7.7474565e-006   9.8353648e-001   6.1179709e-001   6.8178823e-001   7.8435525e-001   4.9986342e+001   8.6477993e+001                0         #dt_mach
  8.5673555e+000             1166   7.7495733e-006   9.7412961e-001   6.2011112e-001   6.9102538e-001   7.9501426e-001   5.0025168e+001   6.9291318e+001                0         #dt_mach
  8.6138296e+000             1167   7.7456745e-006   9.6387879e-001   6.2842204e-001   7.0025749e-001   8.0566928e-001   4.9949470e+001   7.5469189e+001                0         #dt_mach
  8.6603506e+000             1168   7.7535101e-006   9.5421357e-001   6.3700649e-001   7.0979723e-001   8.1667499e-001   5.0023579e+001   8.2917017e+001                0         #dt_mach
  8.7068498e+000             1169   7.7498555e-006   9.3769535e-001   6.4382113e-001   7.1736725e-001   8.2541171e-001   5.0058699e+001   9.3960200e+001                0         #dt_mach
  8.7532944e+000             1170   7.7407680e-006   9.2217068e-001   6.5061484e-001   7.2491420e-001   8.3412159e-001   4.9997881e+001   6.8509624e+001                0         #dt_mach
  8.7997409e+000             1171   7.7410960e-006   9.0897682e-001   6.5876445e-001   7.3396997e-001   8.4456981e-001   4.9996813e+001   6.5670127e+001                0         #dt_mach
  8.8461905e+000             1172   7.7415895e-006   8.9973189e-001   6.6561941e-001   7.4158639e-001   8.5335821e-001   5.0014733e+001   9.2438847e+001                0         #dt_mach
  8.8926263e+000             1173   7.7393090e-006   8.8944633e-001   6.7289399e-001   7.4967067e-001   8.6268460e-001   5.0004839e+001   7.8088447e+001                0         #dt_mach
  8.9390577e+000             1174   7.7385601e-006   8.8031939e-001   6.7920052e-001   7.5667807e-001   8.7076990e-001   5.0028118e+001   8.2880632e+001                0         #dt_mach
  8.9854630e+000             1175   7.7342107e-006   8.6753957e-001   6.8580955e-001   7.6402244e-001   8.7924301e-001   5.0013712e+001   9.0365916e+001                0         #dt_mach
  9.0318555e+000             1176   7.7320903e-006   8.5414502e-001   6.9235245e-001   7.7129226e-001   8.8763134e-001   4.9992512e+001   8.2702647e+001                0         #dt_mach
  9.0782550e+000             1177   7.7332485e-006   8.4224735e-001   6.9858947e-001   7.7822455e-001   8.9562753e-001   5.0007299e+001   7.7478180e+001                0         #dt_mach
  9.1246477e+000             1178   7.7321198e-006   8.3576942e-001   7.0475882e-001   7.8508046e-001   9.0353695e-001   5.0003477e+001   8.3732783e+001                0         #dt_mach
  9.1710372e+000             1179   7.7315822e-006   8.2397198e-001   7.1169646e-001   7.9278891e-001   9.1243136e-001   5.0016588e+001   9.3790144e+001                0         #dt_mach
  9.2174113e+000             1180   7.7290180e-006   8.1425611e-001   7.1819965e-001   8.0001608e-001   9.2076879e-001   4.9995437e+001   1.0022959e+002                0         #dt_mach
  9.2637897e+000             1181   7.7297234e-006   8.0574870e-001   7.2502521e-001   8.0760245e-001   9.2951950e-001   4.9989664e+001   6.6062928e+001                0         #dt_mach
  9.3101776e+000             1182   7.7313216e-006   7.9642928e-001   7.3172981e-001   8.1505477e-001   9.3811514e-001   4.9972738e+001   9.2966712e+001                0         #dt_mach
  9.3565908e+000             1183   7.7355394e-006   8.9492608e-001   7.3857118e-001   8.2265969e-001   9.4688613e-001   5.9172723e+001   8.5879330e+001                0         #dt_mach
  9.3958093e+000             1184   6.5364065e-006   6.6019278e-001   6.2845631e-001   6.9999732e-001   8.0571322e-001   4.2287021e+001   6.4902667e+001                0         #dt_mach
  9.4421810e+000             1185   7.7286201e-006   7.7494886e-001   7.4967410e-001   8.3499924e-001   9.6112065e-001   4.9987330e+001   8.3940531e+001                0         #dt_mach
  9.4885645e+000             1186   7.7305790e-006   7.6655748e-001   7.5633179e-001   8.4239963e-001   9.6965615e-001   5.0004283e+001   8.3514400e+001                0         #dt_mach
  9.5349440e+000             1187   7.7299168e-006   7.5519664e-001   7.6286645e-001   8.4966262e-001   9.7803391e-001   4.9991194e+001   1.2487815e+002                0         #dt_mach
  9.5813316e+000             1188   7.7312785e-006   7.4770418e-001   7.6962306e-001   8.5717305e-001   9.8669623e-001   4.9972057e+001   8.6208478e+001                0         #dt_mach
  9.6277452e+000             1189   7.7356016e-006   7.3965913e-001   7.7650100e-001   8.6481879e-001   9.9551411e-001   4.9966213e+001   8.9859885e+001                0         #dt_mach
  9.6741902e+000             1190   7.7408324e-006   7.3342664e-001   7.8339255e-001   8.7247999e-001   1.0043494e+000   4.9953150e+001   7.3066454e+001                0         #dt_mach
  9.7206788e+000             1191   7.7480923e-006   7.2504953e-001   7.9070334e-001   8.8060778e-001   1.0137222e+000   4.9955733e+001   8.2260273e+001                0         #dt_mach
  9.7672085e+000             1192   7.7549580e-006   7.1774774e-001   7.9785048e-001   8.8855372e-001   1.0228852e+000   4.9931106e+001   8.2180194e+001                0         #dt_mach
  9.8138025e+000             1193   7.7656582e-006   7.1027725e-001   8.0551893e-001   8.9708001e-001   1.0327166e+000   4.9934576e+001   1.0186536e+002                0         #dt_mach
  9.8604575e+000             1194   7.7758328e-006   7.0458990e-001   8.1309992e-001   9.0550920e-001   1.0424358e+000   4.9913048e+001   7.7354263e+001                0         #dt_mach
  9.9071938e+000             1195   7.7893789e-006   7.0037684e-001   8.2090839e-001   9.1419219e-001   1.0524467e+000   4.9924221e+001   7.8996442e+001                0         #dt_mach
  9.9540010e+000             1196   7.8012023e-006   6.9415185e-001   8.2865846e-001   9.2280993e-001   1.0623826e+000   4.9861100e+001   7.4564598e+001                0         #dt_mach
  1.0000939e+001             1197   7.8229344e-006   6.8800374e-001   8.3752223e-001   9.3266805e-001   1.0737465e+000   4.9909081e+001   8.7109505e+001                0         #dt_mach
  1.0047962e+001             1198   7.8371855e-006   6.8529583e-001   8.4556309e-001   9.4160994e-001   1.0840552e+000   4.9909836e+001   8.6967321e+001                0         #dt_mach
  1.0095070e+001             1199   7.8513436e-006   6.8029489e-001   8.5360305e-001   9.5055095e-001   1.0943629e+000   4.9862522e+001   8.1483869e+001                0         #dt_mach
  1.0142308e+001             1200   7.8729908e-006   6.7436094e-001   8.6247599e-001   9.6041959e-001   1.1057385e+000   4.9882263e+001   8.7259080e+001                0         #dt_mach
  1.0189657e+001             1201   7.8915734e-006   6.6916473e-001   8.7104822e-001   9.6995343e-001   1.1167285e+000   5.0348881e+001   1.0777726e+002                0         #dt_mach
  1.0236678e+001             1202   7.8368904e-006   6.5885788e-001   8.7150053e-001   9.7044589e-001   1.1173084e+000   4.9348387e+001   9.2097109e+001                0         #dt_mach
  1.0284321e+001             1203   7.9403714e-006   6.6216391e-001   8.8959957e-001   9.9058830e-001   1.1405123e+000   4.9890946e+001   1.5545491e+002                0         #dt_mach
  1.0322434e+001             1204   6.3522971e-006   5.2629838e-001   7.1566670e-001   7.9690284e-001   9.1752141e-001   3.9842642e+001   8.8330205e+001                0         #dt_piso
  1.0370077e+001             1205   7.9403714e-006   6.5284548e-001   9.0155523e-001   1.0038806e+000   1.1558400e+000   4.9661349e+001   9.1118743e+001                0         #dt_grow
  1.0418044e+001             1206   7.9945184e-006   6.5065272e-001   9.1441872e-001   1.0181924e+000   1.1723317e+000   5.3810451e+001   8.4875029e+001                0         #dt_mach
  1.0462614e+001             1207   7.4284067e-006   6.0110358e-001   8.5539743e-001   9.5246317e-001   1.0966634e+000   4.6198906e+001   7.2029295e+001                0         #dt_mach
  1.0510852e+001             1208   8.0395915e-006   6.4570255e-001   9.3274608e-001   1.0385775e+000   1.1958283e+000   4.9860917e+001   9.0027713e+001                0         #dt_mach
  1.0559224e+001             1209   8.0620173e-006   6.4071436e-001   9.4222522e-001   1.0491209e+000   1.2079811e+000   4.9853545e+001   1.0004348e+002                0         #dt_mach
  1.0607738e+001             1210   8.0857012e-006   6.3876589e-001   9.5180494e-001   1.0597768e+000   1.2202627e+000   4.9857822e+001   9.1234476e+001                0         #dt_mach
  1.0656391e+001             1211   8.1087589e-006   6.3725303e-001   9.6124789e-001   1.0702800e+000   1.2323691e+000   4.9811486e+001   7.9501183e+001                0         #dt_mach
  1.0705227e+001             1212   8.1394469e-006   6.3448342e-001   9.7176483e-001   1.0819790e+000   1.2458524e+000   5.0480928e+001   9.2298936e+001                0         #dt_mach
  1.0753599e+001             1213   8.0619030e-006   6.2398176e-001   9.6917034e-001   1.0790799e+000   1.2425261e+000   5.0488655e+001   7.2004094e+001                0         #dt_mach
  1.0801502e+001             1214   7.9838757e-006   6.1202568e-001   9.6619211e-001   1.0757541e+000   1.2387078e+000   4.9280191e+001   1.1004599e+002                0         #dt_mach
  1.0850105e+001             1215   8.1004918e-006   7.2563679e-001   9.8695190e-001   1.0988581e+000   1.2653230e+000   5.0346576e+001   8.4240191e+001                0         #dt_mach
  1.0898373e+001             1216   8.0447296e-006   6.5336186e-001   9.8666854e-001   1.0985331e+000   1.2649597e+000   4.9306250e+001   7.6050531e+001                0         #dt_mach
  1.0947321e+001             1217   8.1579208e-006   6.4949101e-001   1.0071464e+000   1.1213233e+000   1.2912133e+000   4.9966489e+001   9.0630895e+001                0         #dt_mach
  1.0996301e+001             1218   8.1633920e-006   6.5554471e-001   1.0143555e+000   1.1293404e+000   1.3004557e+000   5.0493195e+001   9.2534391e+001                0         #dt_mach
  1.1044803e+001             1219   8.0836556e-006   6.0581465e-001   1.0109414e+000   1.1255302e+000   1.2960787e+000   5.0101322e+001   1.0247383e+002                0         #dt_mach
  1.1093207e+001             1220   8.0673077e-006   5.9169081e-001   1.0153939e+000   1.1304799e+000   1.3017870e+000   4.9317200e+001   7.9223553e+001                0         #dt_mach
  1.1142281e+001             1221   8.1790001e-006   6.1930258e-001   1.0361082e+000   1.1535331e+000   1.3283438e+000   4.9945557e+001   6.8739349e+001                0         #dt_mach
  1.1191409e+001             1222   8.1879156e-006   5.9119178e-001   1.0438228e+000   1.1621132e+000   1.3382343e+000   4.9921609e+001   1.0350984e+002                0         #dt_mach
  1.1240613e+001             1223   8.2007730e-006   6.0599163e-001   1.0519846e+000   1.1711918e+000   1.3486983e+000   5.1156274e+001   8.5017412e+001                0         #dt_mach
  1.1288706e+001             1224   8.0154128e-006   5.7143195e-001   1.0343850e+000   1.1515898e+000   1.3261347e+000   4.9674613e+001   8.5238462e+001                0         #dt_mach
  1.1337113e+001             1225   8.0679168e-006   5.7178724e-001   1.0474251e+000   1.1660996e+000   1.3428527e+000   4.9564358e+001   9.0451804e+001                0         #dt_mach
  1.1385946e+001             1226   8.1388291e-006   5.7283360e-001   1.0629662e+000   1.1833940e+000   1.3627772e+000   4.9911812e+001   8.1542244e+001                0         #dt_mach
  1.1434865e+001             1227   8.1532094e-006   5.6951533e-001   1.0709675e+000   1.1922948e+000   1.3730353e+000   4.9774858e+001   1.0787685e+002                0         #dt_mach
  1.1484006e+001             1228   8.1900880e-006   5.6894905e-001   1.0818747e+000   1.2044314e+000   1.3870189e+000   5.0555737e+001   8.4672172e+001                0         #dt_mach
  1.1532606e+001             1229   8.1000580e-006   5.6045529e-001   1.0757980e+000   1.1976601e+000   1.3792282e+000   4.8898323e+001   8.4986823e+001                0         #dt_mach
  1.1582302e+001             1230   8.2825520e-006   5.6583713e-001   1.1060703e+000   1.2313557e+000   1.4180389e+000   5.1960660e+001   7.4496946e+001                0         #dt_mach
  1.1630122e+001             1231   7.9700219e-006   5.4193780e-001   1.0697437e+000   1.1909092e+000   1.3714662e+000   4.8931836e+001   8.8497618e+001                0         #dt_mach
  1.1678986e+001             1232   8.1440046e-006   5.5027781e-001   1.0989432e+000   1.2234108e+000   1.4089015e+000   5.0698993e+001   9.3044075e+001                0         #dt_mach
  1.1727176e+001             1233   8.0317222e-006   5.8022781e-001   1.0891606e+000   1.2125155e+000   1.3963597e+000   4.9525254e+001   8.6045948e+001                0         #dt_mach
  1.1775828e+001             1234   8.1087139e-006   6.1514957e-001   1.1051731e+000   1.2303367e+000   1.4168886e+000   4.9530810e+001   8.1545884e+001                0         #dt_mach
  1.1824941e+001             1235   8.1855252e-006   6.2094861e-001   1.1212203e+000   1.2481970e+000   1.4374619e+000   5.0168414e+001   8.4935196e+001                0         #dt_mach
  1.1873890e+001             1236   8.1580467e-006   6.1076350e-001   1.1230322e+000   1.2502098e+000   1.4397849e+000   4.9917325e+001   8.8732874e+001                0         #dt_mach
  1.1922919e+001             1237   8.1715584e-006   6.0171516e-001   1.1303346e+000   1.2583354e+000   1.4491470e+000   5.0656310e+001   1.0286358e+002                0         #dt_mach
  1.1971313e+001             1238   8.0656866e-006   5.8529914e-001   1.1209716e+000   1.2479084e+000   1.4371431e+000   4.9312025e+001   7.6859347e+001                0         #dt_mach
  1.2020383e+001             1239   8.1782146e-006   5.8553163e-001   1.1419615e+000   1.2712716e+000   1.4640531e+000   5.0037195e+001   9.7059915e+001                0         #dt_mach
  1.2069415e+001             1240   8.1721354e-006   5.7688918e-001   1.1465148e+000   1.2763372e+000   1.4698908e+000   4.9942716e+001   8.0149582e+001                0         #dt_mach
  1.2118504e+001             1241   8.1815088e-006   5.7061657e-001   1.1531495e+000   1.2837200e+000   1.4783968e+000   4.9965067e+001   9.9200922e+001                0         #dt_mach
  1.2167628e+001             1242   8.1872289e-006   6.1590344e-001   1.1591735e+000   1.2904234e+000   1.4861199e+000   4.9986026e+001   9.1532099e+001                0         #dt_mach
  1.2216765e+001             1243   8.1895178e-006   5.7996216e-001   1.1646961e+000   1.2965687e+000   1.4932002e+000   4.9952021e+001   9.6283369e+001                0         #dt_mach
  1.2265949e+001             1244   8.1973838e-006   5.5710905e-001   1.1709629e+000   1.3035427e+000   1.5012345e+000   4.9960472e+001   7.9108252e+001                0         #dt_mach
  1.2315172e+001             1245   8.2038694e-006   5.6932340e-001   1.1772658e+000   1.3105108e+000   1.5093151e+000   4.9960674e+001   8.6004993e+001                0         #dt_mach
  1.2364434e+001             1246   8.2103271e-006   5.3589107e-001   1.1839365e+000   1.3179324e+000   1.5178674e+000   5.0193568e+001   7.7744074e+001                0         #dt_mach
  1.2413506e+001             1247   8.1786645e-006   5.5838380e-001   1.1850212e+000   1.3191361e+000   1.5192579e+000   5.0035184e+001   8.6204524e+001                0         #dt_mach
  1.2462544e+001             1248   8.1729133e-006   5.2662980e-001   1.1897793e+000   1.3244294e+000   1.5253581e+000   4.9617201e+001   8.5977540e+001                0         #dt_mach
  1.2511960e+001             1249   8.2359678e-006   5.1233306e-001   1.2046644e+000   1.3409956e+000   1.5444416e+000   5.1966908e+001   1.0154512e+002                0         #dt_mach
  1.2559505e+001             1250   7.9242427e-006   5.3381189e-001   1.1642598e+000   1.2960152e+000   1.4926407e+000   4.8448933e+001   8.0452788e+001                0         #dt_mach
  1.2608573e+001             1251   8.1779331e-006   5.2736737e-001   1.2070407e+000   1.3436348e+000   1.5474881e+000   5.0028589e+001   8.6488055e+001                0         #dt_mach
  1.2657612e+001             1252   8.1732599e-006   5.4139936e-001   1.2117028e+000   1.3488219e+000   1.5534652e+000   4.9977403e+001   9.3195068e+001                0         #dt_mach
  1.2706674e+001             1253   8.1769554e-006   5.1295832e-001   1.2175724e+000   1.3553533e+000   1.5609902e+000   4.9639809e+001   9.4328634e+001                0         #dt_mach
  1.2756092e+001             1254   8.2362881e-006   5.3280030e-001   1.2318072e+000   1.3711966e+000   1.5792400e+000   4.9848360e+001   8.9459262e+001                0         #dt_mach
  1.2805660e+001             1255   8.2613430e-006   5.1215393e-001   1.2409109e+000   1.3813283e+000   1.5909114e+000   5.0864865e+001   7.2459993e+001                0         #dt_mach
  1.2854385e+001             1256   8.1208738e-006   4.7515668e-001   1.2250990e+000   1.3637255e+000   1.5706398e+000   4.9497592e+001   8.7297986e+001                0         #dt_mach
  1.2903605e+001             1257   8.2033018e-006   4.9638944e-001   1.2429627e+000   1.3835506e+000   1.5935419e+000   4.9740422e+001   9.9174847e+001                0         #dt_mach
  1.2953081e+001             1258   8.2461120e-006   5.0464651e-001   1.2573252e+000   1.3995273e+000   1.6119554e+000   5.0179815e+001   7.9286521e+001                0         #dt_mach
  1.3002381e+001             1259   8.2165627e-006   5.6878339e-001   1.2604117e+000   1.4029531e+000   1.6159125e+000   5.0208283e+001   1.0671814e+002                0         #dt_mach
  1.3051476e+001             1260   8.1824773e-006   5.8733800e-001   1.2625230e+000   1.4052938e+000   1.6186192e+000   5.0470521e+001   9.0358909e+001                0         #dt_mach
  1.3100113e+001             1261   8.1061946e-006   5.4477865e-001   1.2577991e+000   1.4000269e+000   1.6125630e+000   4.9256287e+001   9.0628201e+001                0         #dt_mach
  1.3149484e+001             1262   8.2285888e-006   5.4896603e-001   1.2839466e+000   1.4291224e+000   1.6460854e+000   5.0354681e+001   8.1836610e+001                0         #dt_mach
  1.3198508e+001             1263   8.1706295e-006   5.3782917e-001   1.2715612e+000   1.4153567e+000   1.6302067e+000   4.9794012e+001   8.2443853e+001                0         #dt_mach
  1.3247735e+001             1264   8.2044298e-006   5.3383040e-001   1.2853811e+000   1.4307149e+000   1.6479245e+000   5.0052452e+001   1.0978966e+002                0         #dt_mach
  1.3296910e+001             1265   8.1958321e-006   5.3040217e-001   1.2932029e+000   1.4394114e+000   1.6579525e+000   4.9966544e+001   7.8512353e+001                0         #dt_mach
  1.3346118e+001             1266   8.2013197e-006   5.5109989e-001   1.3020651e+000   1.4492667e+000   1.6693143e+000   5.0023042e+001   7.9919986e+001                0         #dt_mach
  1.3395303e+001             1267   8.1975420e-006   5.4115521e-001   1.3088763e+000   1.4568395e+000   1.6780465e+000   5.0012638e+001   8.5865046e+001                0         #dt_mach
  1.3444476e+001             1268   8.1954705e-006   5.1530561e-001   1.3156011e+000   1.4643168e+000   1.6866680e+000   4.9972915e+001   1.0395597e+002                0         #dt_mach
  1.3493675e+001             1269   8.1999123e-006   5.2167910e-001   1.3231570e+000   1.4727196e+000   1.6963551e+000   4.9976282e+001   6.7362906e+001                0         #dt_mach
  1.3542898e+001             1270   8.2038039e-006   4.9230819e-001   1.3303551e+000   1.4807247e+000   1.7055834e+000   4.9989294e+001   7.6591665e+001                0         #dt_mach
  1.3592131e+001             1271   8.2055610e-006   5.1069933e-001   1.3369417e+000   1.4880493e+000   1.7140279e+000   5.0006849e+001   8.5022994e+001                0         #dt_mach
  1.3641358e+001             1272   8.2044372e-006   5.1144302e-001   1.3428727e+000   1.4946445e+000   1.7216317e+000   5.0006874e+001   1.0777677e+002                0         #dt_mach
  1.3690578e+001             1273   8.2033094e-006   4.9329176e-001   1.3236397e+000   1.4734106e+000   1.6969740e+000   5.0003923e+001   7.9847347e+001                0         #dt_mach
  1.3739794e+001             1274   8.2026658e-006   5.6258656e-001   1.3284774e+000   1.4787964e+000   1.7031762e+000   5.0004573e+001   8.8126617e+001                0         #dt_mach
  1.3789005e+001             1275   8.2019157e-006   5.3074470e-001   1.3331206e+000   1.4839663e+000   1.7091290e+000   4.9998423e+001   7.9474041e+001                0         #dt_mach
  1.3838218e+001             1276   8.2021744e-006   5.1358777e-001   1.3493251e+000   1.5018178e+000   1.7299040e+000   4.9995949e+001   9.2352156e+001                0         #dt_mach
  1.3887435e+001             1277   8.2028391e-006   5.1270331e-001   1.3590768e+000   1.5127343e+000   1.7424061e+000   4.9999210e+001   7.7245383e+001                0         #dt_mach
  1.3936653e+001             1278   8.2029687e-006   5.0894131e-001   1.3599966e+000   1.5137549e+000   1.7435854e+000   4.9999602e+001   8.1487506e+001                0         #dt_mach
  1.3985871e+001             1279   8.2030340e-006   5.0483476e-001   1.3633453e+000   1.5174789e+000   1.7478785e+000   4.9993249e+001   8.7880452e+001                0         #dt_mach
  1.4035096e+001             1280   8.2041417e-006   4.9936315e-001   1.3676150e+000   1.5222287e+000   1.7533526e+000   4.9998772e+001   1.0103450e+002                0         #dt_mach
  1.4084322e+001             1281   8.2043432e-006   5.0672826e-001   1.3731332e+000   1.5284003e+000   1.7604272e+000   4.9994334e+001   6.1033248e+001                0         #dt_mach
  1.4133554e+001             1282   8.2052730e-006   5.2369272e-001   1.3782833e+000   1.5341337e+000   1.7670298e+000   4.9997996e+001   8.0923772e+001                0         #dt_mach
  1.4182788e+001             1283   8.2056018e-006   5.3593248e-001   1.3835027e+000   1.5399447e+000   1.7737215e+000   4.9989060e+001   9.5350509e+001                0         #dt_mach
  1.4232032e+001             1284   8.2073976e-006   5.1380776e-001   1.3884514e+000   1.5454545e+000   1.7800659e+000   4.9991387e+001   9.0545067e+001                0         #dt_mach
  1.4281285e+001             1285   8.2088117e-006   5.2326039e-001   1.3938595e+000   1.5514754e+000   1.7869993e+000   4.9993111e+001   8.5219749e+001                0         #dt_mach
  1.4330545e+001             1286   8.2099429e-006   5.0725146e-001   1.3988822e+000   1.5570677e+000   1.7934387e+000   5.0289051e+001   7.3275373e+001                0         #dt_mach
  1.4379521e+001             1287   8.1627538e-006   5.0059515e-001   1.3958135e+000   1.5536008e+000   1.7895044e+000   4.9694208e+001   6.6987256e+001                0         #dt_mach
  1.4428799e+001             1288   8.2129831e-006   5.0053582e-001   1.4095514e+000   1.5688908e+000   1.8071172e+000   4.9984347e+001   9.7877206e+001                0         #dt_mach
  1.4478092e+001             1289   8.2155550e-006   5.0658562e-001   1.4153901e+000   1.5753892e+000   1.8146026e+000   5.0000654e+001   7.1618741e+001                0         #dt_mach
  1.4527385e+001             1290   8.2154476e-006   5.0342419e-001   1.4203539e+000   1.5809140e+000   1.8209666e+000   4.9981151e+001   8.3302462e+001                0         #dt_mach
  1.4576696e+001             1291   8.2185459e-006   5.0877315e-001   1.4262084e+000   1.5874298e+000   1.8284723e+000   4.9992689e+001   9.2601240e+001                0         #dt_mach
  1.4626015e+001             1292   8.2197478e-006   4.8841604e-001   1.4315001e+000   1.5933195e+000   1.8352565e+000   4.9986968e+001   7.5896186e+001                0         #dt_mach
  1.4675346e+001             1293   8.2218907e-006   4.9088715e-001   1.4368846e+000   1.5993132e+000   1.8421598e+000   4.9988093e+001   8.4321705e+001                0         #dt_mach
  1.4724689e+001             1294   8.2238492e-006   4.8203062e-001   1.4425388e+000   1.6056068e+000   1.8494087e+000   4.9999072e+001   9.8062767e+001                0         #dt_mach
  1.4774033e+001             1295   8.2240019e-006   5.4744037e-001   1.4472336e+000   1.6108344e+000   1.8554277e+000   4.9991787e+001   8.5702214e+001                0         #dt_mach
  1.4823385e+001             1296   8.2253531e-006   5.4539516e-001   1.4527756e+000   1.6170040e+000   1.8625329e+000   4.9988929e+001   7.4109004e+001                0         #dt_mach
  1.4872748e+001             1297   8.2271748e-006   5.0776706e-001   1.4579935e+000   1.6228135e+000   1.8692224e+000   4.9991561e+001   7.7568350e+001                0         #dt_mach
  1.4922120e+001             1298   8.2285636e-006   4.8582670e-001   1.4630660e+000   1.6284610e+000   1.8757257e+000   4.9995893e+001   1.0501508e+002                0         #dt_mach
  1.4971495e+001             1299   8.2292396e-006   4.8104213e-001   1.4682911e+000   1.6342777e+000   1.8824245e+000   4.9976528e+001   6.5814940e+001                0         #dt_mach
  1.5020894e+001             1300   8.2331045e-006   4.7333023e-001   1.4736205e+000   1.6402114e+000   1.8892571e+000   5.0007643e+001   8.7670099e+001                0         #dt_mach
  1.5070285e+001             1301   8.2318461e-006   4.7736847e-001   1.4782338e+000   1.6453484e+000   1.8951716e+000   4.9979769e+001   7.8152324e+001                0         #dt_mach
  1.5119696e+001             1302   8.2351783e-006   4.6450980e-001   1.4828868e+000   1.6505298e+000   1.9011370e+000   4.9996399e+001   1.9115128e+002                0         #dt_mach
  1.5159225e+001             1303   6.5881426e-006   4.1680275e-001   1.1890811e+000   1.3235108e+000   1.5244629e+000   4.0005536e+001   1.3999894e+002                0         #dt_piso
  1.5208629e+001             1304   8.2340387e-006   5.2695546e-001   1.4908062e+000   1.6593508e+000   1.9112900e+000   4.9958605e+001   1.6246364e+002                0         #dt_mach
  1.5248152e+001             1305   6.5872310e-006   4.0252119e-001   1.1952509e+000   1.3303829e+000   1.5323729e+000   3.9965115e+001   1.2964099e+002                0         #dt_piso
  1.5297557e+001             1306   8.2340387e-006   5.0861956e-001   1.4982643e+000   1.6676580e+000   1.9208517e+000   4.9930541e+001   2.0700106e+002                0         #dt_grow
  1.5337080e+001             1307   6.5872310e-006   3.9731874e-001   1.2014670e+000   1.3373068e+000   1.5403423e+000   3.9960042e+001   1.2748228e+002                0         #dt_piso
  1.5386484e+001             1308   8.2340387e-006   4.9361434e-001   1.5058614e+000   1.6761206e+000   1.9305915e+000   4.9916497e+001   2.1373276e+002                0         #dt_grow
  1.5426008e+001             1309   6.5872310e-006   3.9241920e-001   1.2075428e+000   1.3440750e+000   1.5481318e+000   3.9944330e+001   1.3156184e+002                0         #dt_piso
  1.5475412e+001             1310   8.2340387e-006   4.9691961e-001   1.5134629e+000   1.6845889e+000   1.9403370e+000   4.9902142e+001   1.9339022e+002                0         #dt_grow
  1.5514935e+001             1311   6.5872310e-006   4.0639145e-001   1.2134904e+000   1.3507009e+000   1.5557569e+000   3.9917244e+001   1.0422876e+002                0         #dt_piso
  1.5564340e+001             1312   8.2340387e-006   4.8267653e-001   1.5213514e+000   1.6933767e+000   1.9504505e+000   4.9882561e+001   1.3108584e+002                0         #dt_grow
  1.5603863e+001             1313   6.5872310e-006   3.9698447e-001   1.2193989e+000   1.3572839e+000   1.5633319e+000   3.9910932e+001   1.0666330e+002                0         #dt_piso
  1.5653267e+001             1314   8.2340387e-006   4.9966524e-001   1.5287952e+000   1.7016716e+000   1.9599939e+000   4.9849893e+001   8.8122666e+001                0         #dt_grow
  1.5702820e+001             1315   8.2588329e-006   4.7450521e-001   1.5374743e+000   1.7113373e+000   1.9711209e+000   4.9993925e+001   8.7872666e+001                0         #dt_mach
  1.5752379e+001             1316   8.2598365e-006   4.7677058e-001   1.5414363e+000   1.7157535e+000   1.9762004e+000   4.9984295e+001   5.0228851e+001                0         #dt_mach
  1.5801954e+001             1317   8.2624317e-006   5.1679720e-001   1.5462838e+000   1.7211541e+000   1.9824152e+000   5.0023489e+001   8.8173691e+001                0         #dt_mach
  1.5851505e+001             1318   8.2585521e-006   5.0349290e-001   1.5495603e+000   1.7248063e+000   1.9866157e+000   4.9967788e+001   7.9839371e+001                0         #dt_mach
  1.5901088e+001             1319   8.2638760e-006   4.8602957e-001   1.5547240e+000   1.7304881e+000   1.9932358e+000   4.9990050e+001   7.3761800e+001                0         #dt_mach
  1.5950681e+001             1320   8.2655209e-006   4.6543243e-001   1.5591775e+000   1.7354499e+000   1.9989455e+000   4.9995307e+001   9.1343689e+001                0         #dt_mach
  1.6000279e+001             1321   8.2662968e-006   4.6158989e-001   1.5634757e+000   1.7402386e+000   2.0044560e+000   4.9986353e+001   7.8254160e+001                0         #dt_mach
  1.6049891e+001             1322   8.2685536e-006   4.6462419e-001   1.5675964e+000   1.7448303e+000   2.0097389e+000   4.9993050e+001   7.3071894e+001                0         #dt_mach
  1.6099509e+001             1323   8.2697030e-006   4.5358360e-001   1.5718193e+000   1.7495362e+000   2.0151529e+000   5.0002237e+001   8.0244663e+001                0         #dt_mach
  1.6149125e+001             1324   8.2693331e-006   5.0352437e-001   1.5752214e+000   1.7533282e+000   2.0195146e+000   4.9998537e+001   1.0291470e+002                0         #dt_mach
  1.6198742e+001             1325   8.2695750e-006   5.0786590e-001   1.5790957e+000   1.7576463e+000   2.0244817e+000   4.9993702e+001   6.5533581e+001                0         #dt_mach
  1.6248366e+001             1326   8.2706167e-006   5.1014206e-001   1.5829631e+000   1.7619571e+000   2.0294399e+000   4.9990078e+001   7.3964971e+001                0         #dt_mach
  1.6297999e+001             1327   8.2722583e-006   4.8828685e-001   1.5869016e+000   1.7663473e+000   2.0344892e+000   5.0001897e+001   9.2820576e+001                0         #dt_mach
  1.6347631e+001             1328   8.2719445e-006   4.8341942e-001   1.5904863e+000   1.7703430e+000   2.0390849e+000   4.9986605e+001   7.7101925e+001                0         #dt_mach
  1.6397276e+001             1329   8.2741611e-006   4.7848305e-001   1.5944993e+000   1.7748159e+000   2.0442299e+000   4.9991848e+001   6.5477425e+001                0         #dt_mach
  1.6446929e+001             1330   8.2755103e-006   4.7389923e-001   1.5983948e+000   1.7791589e+000   2.0492241e+000   4.9986325e+001   9.8758430e+001                0         #dt_mach
  1.6496596e+001             1331   8.2777743e-006   4.6993484e-001   1.6021574e+000   1.7833551e+000   2.0540479e+000   4.9994559e+001   7.9781945e+001                0         #dt_mach
  1.6546268e+001             1332   8.2786751e-006   4.7305099e-001   1.6062862e+000   1.7879582e+000   2.0593412e+000   4.9990618e+001   7.9426458e+001                0         #dt_mach
  1.6595949e+001             1333   8.2802288e-006   4.4705340e-001   1.6103199e+000   1.7924568e+000   2.0645127e+000   4.9994398e+001   9.0802539e+001                0         #dt_mach
  1.6645636e+001             1334   8.2811566e-006   4.5524344e-001   1.6137018e+000   1.7962303e+000   2.0688485e+000   4.9986152e+001   7.6906407e+001                0         #dt_mach
  1.6695337e+001             1335   8.2834507e-006   4.5338498e-001   1.6173115e+000   1.8002569e+000   2.0734762e+000   4.9995186e+001   8.1084997e+001                0         #dt_mach
  1.6745042e+001             1336   8.2842484e-006   5.0225544e-001   1.6212120e+000   1.8046083e+000   2.0784770e+000   4.9998470e+001   9.5251561e+001                0         #dt_mach
  1.6794749e+001             1337   8.2845018e-006   4.9606611e-001   1.6247085e+000   1.8085098e+000   2.0829596e+000   5.0004251e+001   8.6958272e+001                0         #dt_mach
  1.6844452e+001             1338   8.2837975e-006   4.7240419e-001   1.6279515e+000   1.8121285e+000   2.0871173e+000   4.9984579e+001   9.1293642e+001                0         #dt_mach
  1.6894170e+001             1339   8.2863532e-006   4.4716018e-001   1.6321513e+000   1.8168125e+000   2.0925017e+000   4.9999004e+001   6.4616534e+001                0         #dt_mach
  1.6943889e+001             1340   8.2865183e-006   4.4380805e-001   1.6356179e+000   1.8206808e+000   2.0969460e+000   4.9988555e+001   9.6860975e+001                0         #dt_mach
  1.6993620e+001             1341   8.2884155e-006   4.4183728e-001   1.6389973e+000   1.8244530e+000   2.1012786e+000   4.9986535e+001   8.4370431e+001                0         #dt_mach
  1.7043364e+001             1342   8.2906482e-006   4.9939820e-001   1.6425110e+000   1.8283749e+000   2.1057833e+000   4.9988546e+001   7.5734188e+001                0         #dt_mach
  1.7093119e+001             1343   8.2925479e-006   4.6292784e-001   1.6454481e+000   1.8316550e+000   2.1095488e+000   5.0010928e+001   9.6883983e+001                0         #dt_mach
  1.7142863e+001             1344   8.2907358e-006   4.6998717e-001   1.6481490e+000   1.8346723e+000   2.1130115e+000   4.9986034e+001   8.3912580e+001                0         #dt_mach
  1.7192622e+001             1345   8.2930522e-006   4.7876997e-001   1.6515513e+000   1.8384701e+000   2.1173735e+000   4.9981298e+001   8.2448458e+001                0         #dt_mach
  1.7242399e+001             1346   8.2961552e-006   4.5266070e-001   1.6549189e+000   1.8422303e+000   2.1216908e+000   5.0003562e+001   7.8055833e+001                0         #dt_mach
  1.7292172e+001             1347   8.2955643e-006   4.5356775e-001   1.6576419e+000   1.8452729e+000   2.1251819e+000   4.9982271e+001   6.7323705e+001                0         #dt_mach
  1.7341963e+001             1348   8.2985067e-006   4.5868422e-001   1.6612725e+000   1.8493254e+000   2.1298365e+000   4.9988695e+001   9.5013030e+001                0         #dt_mach
  1.7391765e+001             1349   8.3003835e-006   4.4580953e-001   1.6642648e+000   1.8526679e+000   2.1336728e+000   5.0009049e+001   6.0011963e+001                0         #dt_mach
  1.7441559e+001             1350   8.2988815e-006   4.5299145e-001   1.6669387e+000   1.8556562e+000   2.1371009e+000   4.9989088e+001   7.4483702e+001                0         #dt_mach
  1.7491363e+001             1351   8.3006931e-006   4.4683045e-001   1.6700614e+000   1.8591448e+000   2.1411044e+000   4.9993050e+001   8.9006270e+001                0         #dt_mach
  1.7541174e+001             1352   8.3018471e-006   4.3548939e-001   1.6727952e+000   1.8622009e+000   2.1446092e+000   4.9984499e+001   6.0527934e+001                0         #dt_mach
  1.7591000e+001             1353   8.3044217e-006   4.3817143e-001   1.6757218e+000   1.8654717e+000   2.1483613e+000   4.9987312e+001   7.4658460e+001                0         #dt_mach
  1.7640840e+001             1354   8.3065296e-006   4.8511214e-001   1.6789326e+000   1.8690578e+000   2.1524777e+000   4.9985574e+001   9.5362782e+001                0         #dt_mach
  1.7690693e+001             1355   8.3089270e-006   4.7628839e-001   1.6820520e+000   1.8725434e+000   2.1564770e+000   4.9999980e+001   6.4637945e+001                0         #dt_mach
  1.7740547e+001             1356   8.3089303e-006   4.6415059e-001   1.6848135e+000   1.8756312e+000   2.1600173e+000   4.9995718e+001   7.3664452e+001                0         #dt_mach
  1.7790405e+001             1357   8.3096420e-006   4.3842257e-001   1.6876579e+000   1.8788103e+000   2.1636639e+000   4.9996996e+001   8.8400007e+001                0         #dt_mach
  1.7840266e+001             1358   8.3101413e-006   4.2952463e-001   1.6901774e+000   1.8816279e+000   2.1668941e+000   4.9989853e+001   8.5898651e+001                0         #dt_mach
  1.7890136e+001             1359   8.3118281e-006   4.2828335e-001   1.6928575e+000   1.8846255e+000   2.1703302e+000   4.9990440e+001   6.6499977e+001                0         #dt_mach
  1.7940017e+001             1360   8.3134176e-006   4.5639174e-001   1.6951157e+000   1.8871543e+000   2.1732253e+000   5.0001210e+001   9.6090812e+001                0         #dt_mach
  1.7989896e+001             1361   8.3132164e-006   4.6130438e-001   1.6969446e+000   1.8892053e+000   2.1755700e+000   5.0000898e+001   6.9073141e+001                0         #dt_mach
  1.8039775e+001             1362   8.3130671e-006   4.2986709e-001   1.6989221e+000   1.8914217e+000   2.1781053e+000   4.9969062e+001   6.7867985e+001                0         #dt_mach
  1.8089684e+001             1363   8.3182141e-006   4.3740619e-001   1.7019645e+000   1.8948234e+000   2.1820058e+000   4.9986740e+001   8.9053736e+001                0         #dt_mach
  1.8139606e+001             1364   8.3204206e-006   4.3112005e-001   1.7045139e+000   1.8976769e+000   2.1852742e+000   4.9990971e+001   7.1650098e+001                0         #dt_mach
  1.8189538e+001             1365   8.3219235e-006   4.6166619e-001   1.7066717e+000   1.9000945e+000   2.1880406e+000   5.0006471e+001   7.5210947e+001                0         #dt_mach
  1.8239463e+001             1366   8.3208466e-006   4.3973911e-001   1.7086733e+000   1.9023368e+000   2.1906068e+000   4.9982841e+001   8.0501556e+001                0         #dt_mach
  1.8289405e+001             1367   8.3237032e-006   4.3759459e-001   1.7114469e+000   1.9054391e+000   2.1941627e+000   4.9998127e+001   8.0888832e+001                0         #dt_mach
  1.8339349e+001             1368   8.3240149e-006   4.3407812e-001   1.7133692e+000   1.9075942e+000   2.1966272e+000   4.9981241e+001   8.1295115e+001                0         #dt_mach
  1.8389312e+001             1369   8.3271392e-006   4.3035745e-001   1.7158013e+000   1.9103180e+000   2.1997453e+000   5.0003423e+001   6.9623569e+001                0         #dt_mach
  1.8439272e+001             1370   8.3265691e-006   4.2614902e-001   1.7174757e+000   1.9121988e+000   2.2018919e+000   4.9975122e+001   9.1920540e+001                0         #dt_mach
  1.8489256e+001             1371   8.3307142e-006   4.5958832e-001   1.7202230e+000   1.9152747e+000   2.2054141e+000   5.0001461e+001   6.0821857e+001                0         #dt_mach
  1.8539239e+001             1372   8.3304709e-006   4.5835987e-001   1.7220391e+000   1.9172868e+000   2.2077425e+000   4.9991136e+001   7.6001251e+001                0         #dt_mach
  1.8589230e+001             1373   8.3319480e-006   4.4780842e-001   1.7245751e+000   1.9200944e+000   2.2109937e+000   4.9993056e+001   8.6029106e+001                0         #dt_mach
  1.8639229e+001             1374   8.3331053e-006   4.3530765e-001   1.7266529e+000   1.9223687e+000   2.2136575e+000   4.9996872e+001   8.4874241e+001                0         #dt_mach
  1.8689231e+001             1375   8.3336266e-006   4.1325759e-001   1.7288230e+000   1.9247986e+000   2.2164397e+000   4.9989633e+001   6.7437185e+001                0         #dt_mach
  1.8739243e+001             1376   8.3353549e-006   4.3586590e-001   1.7301745e+000   1.9263201e+000   2.2181725e+000   4.9990197e+001   9.5807829e+001                0         #dt_mach
  1.8789265e+001             1377   8.3369895e-006   4.2558256e-001   1.7318779e+000   1.9282332e+000   2.2203563e+000   4.9971251e+001   8.9726177e+001                0         #dt_mach
  1.8839316e+001             1378   8.3417859e-006   4.2443353e-001   1.7344388e+000   1.9310996e+000   2.2236395e+000   4.9992543e+001   6.5854065e+001                0         #dt_mach
  1.8889374e+001             1379   8.3430302e-006   4.3087311e-001   1.7359148e+000   1.9327593e+000   2.2255317e+000   4.9991480e+001   8.6398758e+001                0         #dt_mach
  1.8939441e+001             1380   8.3444522e-006   4.0342666e-001   1.7378436e+000   1.9349246e+000   2.2280046e+000   5.0020107e+001   9.1532745e+001                0         #dt_mach
  1.8989487e+001             1381   8.3410978e-006   4.0044158e-001   1.7384888e+000   1.9356594e+000   2.2288318e+000   4.9980778e+001   5.6276603e+001                0         #dt_mach
  1.9039553e+001             1382   8.3443056e-006   4.4247813e-001   1.7407667e+000   1.9382123e+000   2.2317522e+000   4.9982186e+001   8.6802346e+001                0         #dt_mach
  1.9089637e+001             1383   8.3472795e-006   4.3346777e-001   1.7425972e+000   1.9402697e+000   2.2340989e+000   5.0002009e+001   9.5091451e+001                0         #dt_mach
  1.9139718e+001             1384   8.3469441e-006   4.2009122e-001   1.7442814e+000   1.9421612e+000   2.2362582e+000   4.9974629e+001   7.1890756e+001                0         #dt_mach
  1.9189825e+001             1385   8.3511818e-006   4.1958493e-001   1.7466662e+000   1.9448349e+000   2.2393156e+000   5.0007529e+001   7.6700874e+001                0         #dt_mach
  1.9239925e+001             1386   8.3499245e-006   4.0455979e-001   1.7474264e+000   1.9456986e+000   2.2402903e+000   4.9972263e+001   9.5225171e+001                0         #dt_mach
  1.9290052e+001             1387   8.3545591e-006   4.4453887e-001   1.7495787e+000   1.9481134e+000   2.2430496e+000   5.0016945e+001   7.6904511e+001                0         #dt_mach
  1.9340163e+001             1388   8.3517288e-006   4.4040517e-001   1.7503809e+000   1.9490256e+000   2.2440781e+000   4.9986749e+001   6.5431214e+001                0         #dt_mach
  1.9390286e+001             1389   8.3539428e-006   4.3606336e-001   1.7521259e+000   1.9509860e+000   2.2463152e+000   4.9979643e+001   9.4945187e+001                0         #dt_mach
  1.9440430e+001             1390   8.3573453e-006   4.0450292e-001   1.7541268e+000   1.9532337e+000   2.2488806e+000   4.9999812e+001   8.8171260e+001                0         #dt_mach
  1.9490575e+001             1391   8.3573768e-006   4.0909966e-001   1.7556687e+000   1.9549703e+000   2.2508573e+000   4.9995347e+001   7.2665755e+001                0         #dt_mach
  1.9540724e+001             1392   8.3581545e-006   3.9418889e-001   1.7568965e+000   1.9563555e+000   2.2524314e+000   4.9992491e+001   1.0134928e+002                0         #dt_mach
  1.9590880e+001             1393   8.3594100e-006   4.0839478e-001   1.7580761e+000   1.9576904e+000   2.2539438e+000   5.3679854e+001   7.5252426e+001                0         #dt_mach
  1.9637598e+001             1394   7.7863569e-006   3.7364331e-001   1.6382853e+000   1.8243140e+000   2.1003658e+000   4.9946827e+001   8.7675068e+001                0         #dt_mach
  1.9684366e+001             1395   7.7946462e-006   3.8080953e-001   1.6411288e+000   1.8274972e+000   2.1040112e+000   4.9936286e+001   6.5252982e+001                0         #dt_mach
  1.9731194e+001             1396   7.8045915e-006   3.5263758e-001   1.6442805e+000   1.8310215e+000   2.1080519e+000   4.9962282e+001   7.7530807e+001                0         #dt_mach
  1.9778057e+001             1397   7.8104834e-006   3.6438956e-001   1.6465690e+000   1.8335869e+000   2.1109859e+000   4.9950715e+001   8.2246162e+001                0         #dt_mach
  1.9824966e+001             1398   7.8181899e-006   4.0043123e-001   1.6491859e+000   1.8365188e+000   2.1143409e+000   4.9974316e+001   7.8453800e+001                0         #dt_mach
  1.9871899e+001             1399   7.8222079e-006   3.9233298e-001   1.6507875e+000   1.8383180e+000   2.1163943e+000   4.9973567e+001   6.7043890e+001                0         #dt_mach
  1.9918857e+001             1400   7.8263453e-006   3.7121583e-001   1.6526499e+000   1.8404096e+000   2.1187820e+000   4.9949928e+001   8.7098943e+001                0         #dt_mach
  1.9965862e+001             1401   7.8341909e-006   3.8598057e-001   1.6546243e+000   1.8426237e+000   2.1213132e+000   4.9955429e+001   1.6306717e+002                0         #dt_mach
  2.0003466e+001             1402   6.2673527e-006   2.9334361e-001   1.3241689e+000   1.4746324e+000   1.6976524e+000   3.9950859e+001   1.5113603e+002                0         #dt_piso
  2.0050471e+001             1403   7.8341909e-006   3.6366815e-001   1.6561830e+000   1.8443918e+000   2.1233116e+000   4.9893330e+001   1.6697650e+002                0         #dt_grow
  2.0097577e+001             1404   7.8509400e-006   3.8042257e-001   1.6606362e+000   1.8493694e+000   2.1290207e+000   4.9976477e+001   1.6194321e+002                0         #dt_mach
  2.0144705e+001             1405   7.8546354e-006   3.8378970e-001   1.6619357e+000   1.8508340e+000   2.1306868e+000   4.9958718e+001   1.8912253e+002                0         #dt_mach
  2.0182407e+001             1406   6.2837083e-006   3.0928959e-001   1.3301038e+000   1.4812967e+000   1.7052613e+000   3.9940790e+001   1.2220883e+002                0         #dt_piso
  2.0229535e+001             1407   7.8546354e-006   3.7705618e-001   1.6633538e+000   1.8525305e+000   2.1325048e+000   4.9890031e+001   1.8274116e+002                0         #dt_grow
  2.0267237e+001             1408   6.2837083e-006   3.0086445e-001   1.3314114e+000   1.4827779e+000   1.7069377e+000   3.9888731e+001   1.4235723e+002                0         #dt_piso
  2.0314365e+001             1409   7.8546354e-006   3.7266748e-001   1.6653877e+000   1.8547679e+000   2.1351124e+000   4.9819789e+001   1.3691729e+002                0         #dt_grow
  2.0361663e+001             1410   7.8830477e-006   3.6883223e-001   1.6716451e+000   1.8617302e+000   2.1431347e+000   4.9966937e+001   1.7442919e+002                0         #dt_mach
  2.0399502e+001             1411   6.3064381e-006   2.8767573e-001   1.3376874e+000   1.4898088e+000   1.7149839e+000   3.9965857e+001   1.3931874e+002                0         #dt_piso
  2.0446800e+001             1412   7.8830477e-006   3.3940197e-001   1.6730837e+000   1.8633659e+000   2.1449791e+000   4.9931120e+001   1.2277434e+002                0         #dt_grow
  2.0484639e+001             1413   6.3064381e-006   2.8808657e-001   1.3387423e+000   1.4910096e+000   1.7163363e+000   3.9357205e+001   8.6751173e+001                0         #dt_piso
  2.0531937e+001             1414   7.8830477e-006   3.5687771e-001   1.6739523e+000   1.8643649e+000   2.1460926e+000   4.9159126e+001   3.2786309e+002                0         #dt_grow
  2.0569776e+001             1415   6.3064381e-006   2.9529199e-001   1.3394692e+000   1.4918451e+000   1.7172683e+000   3.9305523e+001   1.5709190e+002                0         #dt_piso
  2.0617074e+001             1416   7.8830477e-006   3.8025210e-001   1.6749554e+000   1.8655155e+000   2.1473787e+000   4.9113467e+001   1.7790547e+002                0         #dt_grow
  2.0635993e+001             1417   3.1532191e-006   1.5215311e-001   6.7010828e-001   7.4634919e-001   8.5911318e-001   1.9639276e+001   1.4296612e+002                1         #dt_piso, max_iteration_pstar
  2.0659642e+001             1418   3.9415238e-006   1.8522982e-001   8.3764480e-001   9.3295151e-001   1.0739036e+000   2.4544463e+001   4.0855764e+001                0         #dt_grow
  2.0689204e+001             1419   4.9269048e-006   2.4297880e-001   1.0473423e+000   1.1665153e+000   1.3427466e+000   3.0672632e+001   6.1610844e+001                0         #dt_grow
  2.0726156e+001             1420   6.1586310e-006   2.7885392e-001   1.3095824e+000   1.4586066e+000   1.6789518e+000   3.8327530e+001   8.8160753e+001                0         #dt_grow
  2.0772345e+001             1421   7.6982887e-006   3.4539247e-001   1.6378453e+000   1.8243240e+000   2.0998017e+000   4.7867969e+001   6.6811541e+001                0         #dt_grow
  2.0820592e+001             1422   8.0411692e-006   3.5752226e-001   1.7114810e+000   1.9064309e+000   2.1942064e+000   4.9964214e+001   9.2974105e+001                0         #dt_mach
  2.0868874e+001             1423   8.0469286e-006   3.8840147e-001   1.7136035e+000   1.9088515e+000   2.1969275e+000   4.9963778e+001   8.0696790e+001                0         #dt_mach
  2.0917191e+001             1424   8.0527624e-006   3.7139255e-001   1.7149570e+000   1.9101937e+000   2.1986628e+000   4.9960485e+001   7.8776814e+001                0         #dt_mach
  2.0965545e+001             1425   8.0591315e-006   3.8773206e-001   1.7168756e+000   1.9123508e+000   2.2011226e+000   4.9983194e+001   9.7126160e+001                0         #dt_mach
  2.1013916e+001             1426   8.0618412e-006   3.7211290e-001   1.7179926e+000   1.9137412e+000   2.2025546e+000   4.9977486e+001   8.3069233e+001                0         #dt_mach
  2.1062309e+001             1427   8.0654729e-006   3.7709361e-001   1.7196809e+000   1.9157127e+000   2.2047191e+000   4.9961092e+001   7.2287832e+001                0         #dt_mach
  2.1110740e+001             1428   8.0717540e-006   3.5518013e-001   1.7219346e+000   1.9182473e+000   2.2076085e+000   4.9966081e+001   9.7509745e+001                0         #dt_mach
  2.1159203e+001             1429   8.0772334e-006   3.5646665e-001   1.7239101e+000   1.9204707e+000   2.2101411e+000   4.9969593e+001   6.9857082e+001                0         #dt_mach
  2.1207696e+001             1430   8.0821485e-006   3.4780451e-001   1.7255883e+000   1.9223641e+000   2.2122926e+000   4.9972960e+001   8.0134567e+001                0         #dt_mach
  2.1256215e+001             1431   8.0865218e-006   3.6365284e-001   1.7270861e+000   1.9240559e+000   2.2142130e+000   4.9976466e+001   9.8786941e+001                0         #dt_mach
  2.1304757e+001             1432   8.0903298e-006   3.5627106e-001   1.7284811e+000   1.9256333e+000   2.2160014e+000   4.9975654e+001   8.9371217e+001                0         #dt_mach
  2.1353323e+001             1433   8.0942711e-006   3.8263905e-001   1.7300691e+000   1.9274251e+000   2.2180373e+000   4.8086304e+001   7.3626356e+001                0         #dt_mach
  2.1403821e+001             1434   8.4163998e-006   3.8841739e-001   1.7990301e+000   2.0042773e+000   2.3064488e+000   4.9977475e+001   9.0213635e+001                0         #dt_mach
  2.1454342e+001             1435   8.4201930e-006   3.8224619e-001   1.8006184e+000   2.0060707e+000   2.3084851e+000   4.9993141e+001   9.2912667e+001                0         #dt_mach
  2.1504870e+001             1436   8.4213483e-006   3.7220745e-001   1.8015904e+000   2.0071772e+000   2.3097313e+000   4.9991658e+001   8.9908933e+001                0         #dt_mach
  2.1555407e+001             1437   8.4227536e-006   3.6893292e-001   1.8024105e+000   2.0081145e+000   2.3107827e+000   4.9984487e+001   2.1867486e+002                0         #dt_mach
  2.1595836e+001             1438   6.7382029e-006   3.1549131e-001   1.4423060e+000   1.6069305e+000   1.8491102e+000   3.9981227e+001   8.9882623e+001                0         #dt_piso
  2.1646373e+001             1439   8.4227536e-006   3.9224434e-001   1.8038245e+000   2.0097363e+000   2.3125955e+000   4.9957039e+001   1.6372908e+002                0         #dt_grow
  2.1696953e+001             1440   8.4299968e-006   3.9875716e-001   1.8057011e+000   2.0118539e+000   2.3150014e+000   4.9990948e+001   1.7795762e+002                0         #dt_mach
  2.1747542e+001             1441   8.4315232e-006   3.7806033e-001   1.8066934e+000   2.0129851e+000   2.3162736e+000   4.9988653e+001   1.4468410e+002                0         #dt_mach
  2.1798142e+001             1442   8.4334371e-006   3.8474504e-001   1.8073383e+000   2.0137302e+000   2.3171003e+000   5.0000028e+001   1.8560219e+002                0         #dt_mach
  2.1818383e+001             1443   3.3733748e-006   1.4871540e-001   7.2289558e-001   8.0545381e-001   9.2678921e-001   2.0005883e+001   1.5556326e+002                1         #dt_piso, max_iteration_pstar
  2.1843683e+001             1444   4.2167186e-006   1.8078459e-001   9.0129654e-001   1.0042359e+000   1.1555084e+000   2.5001437e+001   5.3266607e+001                0         #dt_grow
  2.1875308e+001             1445   5.2708982e-006   2.3363354e-001   1.1271224e+000   1.2558628e+000   1.4450287e+000   3.1243924e+001   6.8028936e+001                0         #dt_grow
  2.1914840e+001             1446   6.5886227e-006   2.7975516e-001   1.4105118e+000   1.5716358e+000   1.8083485e+000   3.9044649e+001   7.5506468e+001                0         #dt_grow
  2.1964255e+001             1447   8.2357784e-006   3.5599727e-001   1.7653119e+000   1.9669874e+000   2.2632204e+000   4.8790193e+001   9.6681702e+001                0         #dt_grow
  2.2014895e+001             1448   8.4399937e-006   3.6993565e-001   1.8110097e+000   2.0179296e+000   2.3218073e+000   4.9961151e+001   7.5805234e+001                0         #dt_mach
  2.2065574e+001             1449   8.4465565e-006   3.9081788e-001   1.8135057e+000   2.0206963e+000   2.3250073e+000   5.0002940e+001   6.3508142e+001                0         #dt_mach
  2.2116250e+001             1450   8.4460600e-006   3.7101956e-001   1.8140141e+000   2.0212893e+000   2.3256591e+000   4.9990111e+001   1.0266622e+002                0         #dt_mach
  2.2166937e+001             1451   8.4477307e-006   3.8570922e-001   1.8149356e+000   2.0223405e+000   2.3268406e+000   4.9992449e+001   8.0212186e+001                0         #dt_mach
  2.2217631e+001             1452   8.4490068e-006   3.5797138e-001   1.8164239e+000   2.0240262e+000   2.3287486e+000   4.9985013e+001   7.9962611e+001                0         #dt_mach
  2.2268340e+001             1453   8.4515401e-006   3.7190057e-001   1.8172943e+000   2.0250550e+000   2.3298645e+000   4.9989413e+001   6.8013055e+001                0         #dt_mach
  2.2319060e+001             1454   8.4533300e-006   3.7881333e-001   1.8140206e+000   2.0214298e+000   2.3256674e+000   4.9997590e+001   9.3746030e+001                0         #dt_mach
  2.2369783e+001             1455   8.4537374e-006   3.9073977e-001   1.8157578e+000   2.0233886e+000   2.3278946e+000   4.9988366e+001   7.5436476e+001                0         #dt_mach
  2.2420517e+001             1456   8.4557050e-006   3.9320872e-001   1.8182546e+000   2.0261573e+000   2.3310956e+000   4.9977182e+001   8.5013354e+001                0         #dt_mach
  2.2471274e+001             1457   8.4595656e-006   3.4765092e-001   1.8205274e+000   2.0287143e+000   2.3340095e+000   4.9985496e+001   9.4761505e+001                0         #dt_mach
  2.2522046e+001             1458   8.4620203e-006   3.7236962e-001   1.8221011e+000   2.0304820e+000   2.3360270e+000   4.9981484e+001   9.5021201e+001                0         #dt_mach
  2.2572837e+001             1459   8.4651551e-006   3.7792212e-001   1.8239709e+000   2.0325878e+000   2.3384242e+000   4.9996536e+001   6.8546881e+001                0         #dt_mach
  2.2623632e+001             1460   8.4657416e-006   3.5620985e-001   1.8248023e+000   2.0335372e+000   2.3394902e+000   4.9989561e+001   9.8025910e+001                0         #dt_mach
  2.2674437e+001             1461   8.4675095e-006   3.4941419e-001   1.8254915e+000   2.0343282e+000   2.3403737e+000   4.9994547e+001   8.2402968e+001                0         #dt_mach
  2.2725247e+001             1462   8.4684330e-006   3.6154620e-001   1.8263016e+000   2.0352561e+000   2.3414123e+000   4.9989775e+001   8.5331464e+001                0         #dt_mach
  2.2776068e+001             1463   8.4701651e-006   3.6846722e-001   1.8258201e+000   2.0348166e+000   2.3407950e+000   4.9992010e+001   9.5506240e+001                0         #dt_mach
  2.2826897e+001             1464   8.4715188e-006   3.6213232e-001   1.8234504e+000   2.0321912e+000   2.3377569e+000   4.9995292e+001   7.5074388e+001                0         #dt_mach
  2.2877731e+001             1465   8.4723165e-006   3.7294001e-001   1.8265940e+000   2.0356398e+000   2.3417872e+000   4.9978700e+001   7.0246978e+001                0         #dt_mach
  2.2928587e+001             1466   8.4759273e-006   3.8229396e-001   1.8297090e+000   2.0391366e+000   2.3457807e+000   4.9987513e+001   9.3149092e+001                0         #dt_mach
  2.2979455e+001             1467   8.4780447e-006   3.4801251e-001   1.8315984e+000   2.0412675e+000   2.3482031e+000   4.9980345e+001   6.9587695e+001                0         #dt_mach
  2.3030343e+001             1468   8.4813787e-006   3.7577688e-001   1.8320602e+000   2.0418080e+000   2.3487951e+000   4.9998904e+001   1.7938965e+002                0         #dt_mach
  2.3071054e+001             1469   6.7851029e-006   2.9103641e-001   1.4660476e+000   1.6339090e+000   1.8795482e+000   3.9995361e+001   1.3206361e+002                0         #dt_piso
  2.3121942e+001             1470   8.4813787e-006   3.7734296e-001   1.8330289e+000   2.0429348e+000   2.3500370e+000   4.9975707e+001   1.7444870e+002                0         #dt_grow
  2.3162653e+001             1471   6.7851029e-006   2.7290233e-001   1.4667071e+000   1.6346911e+000   1.8803937e+000   3.9967608e+001   1.4210391e+002                0         #dt_piso
  2.3213541e+001             1472   8.4813787e-006   3.7080721e-001   1.8346609e+000   2.0448163e+000   2.3521294e+000   4.9937800e+001   9.0725358e+001                0         #dt_grow
  2.3264493e+001             1473   8.4919426e-006   3.6678893e-001   1.8346803e+000   2.0449112e+000   2.3521542e+000   4.9998409e+001   7.8086945e+001                0         #dt_mach
  2.3315446e+001             1474   8.4922127e-006   3.7366650e-001   1.8324544e+000   2.0427107e+000   2.3493005e+000   4.9989102e+001   9.8003249e+001                0         #dt_mach
  2.3366410e+001             1475   8.4940641e-006   3.7853388e-001   1.8354224e+000   2.0457274e+000   2.3531056e+000   4.9995417e+001   9.1773051e+001                0         #dt_mach
  2.3417380e+001             1476   8.4948427e-006   3.7997197e-001   1.8381172e+000   2.0487594e+000   2.3565605e+000   4.9988117e+001   6.9962924e+001                0         #dt_mach
  2.3468361e+001             1477   8.4968620e-006   3.8527253e-001   1.8398428e+000   2.0507129e+000   2.3587728e+000   4.9986499e+001   7.0051959e+001                0         #dt_mach
  2.3519356e+001             1478   8.4991569e-006   3.5819300e-001   1.8407887e+000   2.0517917e+000   2.3599855e+000   4.9991868e+001   9.0318606e+001                0         #dt_mach
  2.3570359e+001             1479   8.5005394e-006   3.5478301e-001   1.8417095e+000   2.0528466e+000   2.3611661e+000   4.9983132e+001   6.7442682e+001                0         #dt_mach
  2.3621379e+001             1480   8.5034081e-006   3.6897396e-001   1.8424096e+000   2.0536500e+000   2.3620635e+000   4.9992897e+001   8.7829044e+001                0         #dt_mach
  2.3672407e+001             1481   8.5046163e-006   3.9548429e-001   1.8434173e+000   2.0548024e+000   2.3633555e+000   4.9990463e+001   8.9606597e+001                0         #dt_mach
  2.3723444e+001             1482   8.5062388e-006   3.9389686e-001   1.8441589e+000   2.0556544e+000   2.3643063e+000   4.9981728e+001   7.1915749e+001                0         #dt_mach
  2.3774501e+001             1483   8.5093484e-006   3.5790906e-001   1.8420059e+000   2.0533267e+000   2.3615460e+000   4.9978864e+001   8.5537155e+001                0         #dt_mach
  2.3825578e+001             1484   8.5129470e-006   3.4803755e-001   1.8409040e+000   2.0523646e+000   2.3601334e+000   4.9996730e+001   9.4528168e+001                0         #dt_mach
  2.3876659e+001             1485   8.5135039e-006   3.6871545e-001   1.8437020e+000   2.0552118e+000   2.3637205e+000   4.9977976e+001   6.5243796e+001                0         #dt_mach
  2.3927763e+001             1486   8.5172556e-006   3.7109127e-001   1.8467005e+000   2.0585865e+000   2.3675647e+000   4.9985200e+001   8.6756989e+001                0         #dt_mach
  2.3978881e+001             1487   8.5197774e-006   3.8115368e-001   1.8481852e+000   2.0602707e+000   2.3694681e+000   4.9995689e+001   7.9919601e+001                0         #dt_mach
  2.4030005e+001             1488   8.5205120e-006   3.8263999e-001   1.8490374e+000   2.0612454e+000   2.3705607e+000   4.9989295e+001   7.7289152e+001                0         #dt_mach
  2.4081139e+001             1489   8.5223366e-006   3.7841372e-001   1.8495724e+000   2.0618739e+000   2.3712467e+000   4.9984297e+001   7.6508304e+001                0         #dt_mach
  2.4132289e+001             1490   8.5250139e-006   3.8049824e-001   1.8504615e+000   2.0628928e+000   2.3723865e+000   4.9986069e+001   8.5426408e+001                0         #dt_mach
  2.4183453e+001             1491   8.5273898e-006   3.5256849e-001   1.8509166e+000   2.0634310e+000   2.3729701e+000   4.9993062e+001   7.1208237e+001                0         #dt_mach
  2.4234624e+001             1492   8.5285733e-006   3.6169750e-001   1.8513777e+000   2.0639651e+000   2.3735612e+000   4.9985195e+001   8.2453427e+001                0         #dt_mach
  2.4285811e+001             1493   8.5310994e-006   3.6257237e-001   1.8466137e+000   2.0589424e+000   2.3674535e+000   4.9998316e+001   9.0341551e+001                0         #dt_mach
  2.4336999e+001             1494   8.5313866e-006   3.8235320e-001   1.8455325e+000   2.0577682e+000   2.3660673e+000   4.9986465e+001   7.0842637e+001                0         #dt_mach
  2.4388202e+001             1495   8.5336968e-006   3.8127473e-001   1.8454428e+000   2.0576925e+000   2.3659524e+000   4.9992366e+001   6.7792368e+001                0         #dt_mach
  2.4439412e+001             1496   8.5349998e-006   3.8721007e-001   1.8457232e+000   2.0580598e+000   2.3663118e+000   4.9992363e+001   9.4034518e+001                0         #dt_mach
  2.4490629e+001             1497   8.5363037e-006   3.6090220e-001   1.8452875e+000   2.0576036e+000   2.3657532e+000   4.9997961e+001   7.3301233e+001                0         #dt_mach
  2.4541849e+001             1498   8.5366518e-006   3.6146853e-001   1.8452050e+000   2.0575210e+000   2.3656475e+000   4.9979327e+001   9.6815487e+001                0         #dt_mach
  2.4593090e+001             1499   8.5401829e-006   3.4940597e-001   1.8461762e+000   2.0586412e+000   2.3668926e+000   5.0003753e+001   5.8623629e+001                0         #dt_mach
  2.4644328e+001             1500   8.5395419e-006   3.7492363e-001   1.8455472e+000   2.0579614e+000   2.3660861e+000   4.9998549e+001   8.0019497e+001                0         #dt_mach
  2.4695566e+001             1501   8.5397897e-006   3.5642676e-001   1.8461328e+000   2.0586336e+000   2.3668369e+000   4.9984539e+001   1.0076066e+002                0         #dt_mach
  2.4746821e+001             1502   8.5424312e-006   3.5588127e-001   1.8461452e+000   2.0586668e+000   2.3668528e+000   4.9996157e+001   8.7119525e+001                0         #dt_mach
  2.4798079e+001             1503   8.5430878e-006   3.7341416e-001   1.8468465e+000   2.0594659e+000   2.3677519e+000   4.9981998e+001   6.7771761e+001                0         #dt_mach
  2.4849356e+001             1504   8.5461648e-006   3.9349532e-001   1.8471199e+000   2.0597862e+000   2.3681024e+000   4.9988681e+001   1.0611209e+002                0         #dt_mach
  2.4900645e+001             1505   8.5481000e-006   3.8400754e-001   1.8480692e+000   2.0608598e+000   2.3693195e+000   4.9980269e+001   8.8368910e+001                0         #dt_mach
  2.4951954e+001             1506   8.5514746e-006   3.3854314e-001   1.8492427e+000   2.0621829e+000   2.3708239e+000   4.9982177e+001   5.5821508e+001                0         #dt_mach
  2.5003281e+001             1507   8.5545239e-006   3.6523929e-001   1.8493657e+000   2.0623448e+000   2.3709816e+000   5.0003950e+001   9.7909583e+001                0         #dt_mach
  2.5054604e+001             1508   8.5538482e-006   3.8144952e-001   1.8487474e+000   2.0616699e+000   2.3701890e+000   4.9987261e+001   8.0630517e+001                0         #dt_mach
  2.5105940e+001             1509   8.5560281e-006   3.6915419e-001   1.8489064e+000   2.0618639e+000   2.3703929e+000   4.9986792e+001   6.6747870e+001                0         #dt_mach
  2.5157290e+001             1510   8.5582889e-006   3.7054158e-001   1.8489304e+000   2.0618987e+000   2.3704236e+000   4.9981737e+001   9.1667018e+001                0         #dt_mach
  2.5208659e+001             1511   8.5614160e-006   3.7771071e-001   1.8492342e+000   2.0622506e+000   2.3708130e+000   4.9982347e+001   7.8003692e+001                0         #dt_mach
  2.5260045e+001             1512   8.5644398e-006   3.4959071e-001   1.8495165e+000   2.0625776e+000   2.3711751e+000   4.9991546e+001   6.7841206e+001                0         #dt_mach
  2.5311440e+001             1513   8.5658882e-006   3.8430799e-001   1.8503456e+000   2.0635237e+000   2.3722380e+000   4.9985539e+001   9.0573781e+001                0         #dt_mach
  2.5362851e+001             1514   8.5683664e-006   3.7723458e-001   1.8505559e+000   2.0637642e+000   2.3725076e+000   4.9981925e+001   6.1322640e+001                0         #dt_mach
  2.5414279e+001             1515   8.5714650e-006   3.8593570e-001   1.8512412e+000   2.0645397e+000   2.3733862e+000   4.9990431e+001   7.0948871e+001                0         #dt_mach
  2.5465718e+001             1516   8.5731057e-006   3.9075822e-001   1.8505702e+000   2.0638051e+000   2.3725259e+000   4.9988397e+001   8.4898614e+001                0         #dt_mach
  2.5517169e+001             1517   8.5750956e-006   4.1686010e-001   1.8507009e+000   2.0639613e+000   2.3726935e+000   4.9983555e+001   7.3644302e+001                0         #dt_mach
  2.5568636e+001             1518   8.5779168e-006   3.5380896e-001   1.8509444e+000   2.0642398e+000   2.3730056e+000   4.9982121e+001   9.2053936e+001                0         #dt_mach
  2.5620122e+001             1519   8.5809851e-006   3.7307213e-001   1.8511905e+000   2.0645218e+000   2.3733212e+000   4.9979720e+001   7.5658039e+001                0         #dt_mach
  2.5671629e+001             1520   8.5844670e-006   3.6393982e-001   1.8512760e+000   2.0646254e+000   2.3734307e+000   4.9987927e+001   7.3755932e+001                0         #dt_mach
  2.5723148e+001             1521   8.5865404e-006   3.8258005e-001   1.8532731e+000   2.0660928e+000   2.3759912e+000   4.9987530e+001   7.8335200e+001                0         #dt_mach
  2.5774680e+001             1522   8.5886825e-006   3.8148311e-001   1.8586904e+000   2.0721053e+000   2.3829365e+000   4.9982080e+001   9.0826487e+001                0         #dt_mach
  2.5826231e+001             1523   8.5917618e-006   3.8531369e-001   1.8644592e+000   2.0785174e+000   2.3903323e+000   4.9984220e+001   7.5653343e+001                0         #dt_mach
  2.5877798e+001             1524   8.5944741e-006   3.5392963e-001   1.8698712e+000   2.0845229e+000   2.3972707e+000   4.9980519e+001   6.8253737e+001                0         #dt_mach
  2.5929385e+001             1525   8.5978241e-006   3.8805603e-001   1.8758719e+000   2.0911939e+000   2.4049640e+000   4.9976695e+001   9.4694724e+001                0         #dt_mach
  2.5980996e+001             1526   8.6018333e-006   3.7952555e-001   1.8819065e+000   2.0978969e+000   2.4127007e+000   4.9976010e+001   6.3160514e+001                0         #dt_mach
  2.6032631e+001             1527   8.6059625e-006   3.8591719e-001   1.8874039e+000   2.1039950e+000   2.4197486e+000   4.9986892e+001   9.6443432e+001                0         #dt_mach
  2.6084281e+001             1528   8.6082192e-006   3.8533311e-001   1.8926511e+000   2.1098208e+000   2.4264758e+000   4.9981328e+001   7.3039389e+001                0         #dt_mach
  2.6135949e+001             1529   8.6114351e-006   4.0873277e-001   1.8982600e+000   2.1160502e+000   2.4336666e+000   4.9985802e+001   7.9133464e+001                0         #dt_mach
  2.6187633e+001             1530   8.6138810e-006   3.5061469e-001   1.9040518e+000   2.1224869e+000   2.4410920e+000   4.9971883e+001   8.7451439e+001                0         #dt_mach
  2.6239345e+001             1531   8.6187277e-006   3.6665989e-001   1.9095441e+000   2.1285890e+000   2.4481334e+000   4.9978024e+001   7.3828165e+001                0         #dt_mach
  2.6291080e+001             1532   8.6225174e-006   3.8395979e-001   1.9154103e+000   2.1351088e+000   2.4556543e+000   4.9973566e+001   8.6957308e+001                0         #dt_mach
  2.6342843e+001             1533   8.6270785e-006   3.6608828e-001   1.9208984e+000   2.1412084e+000   2.4626903e+000   4.9916629e+001   6.8382890e+001                0         #dt_mach
  2.6394691e+001             1534   8.6414875e-006   3.7255841e-001   1.9284837e+000   2.1496457e+000   2.4724150e+000   4.9963078e+001   5.5288809e+001                0         #dt_mach
  2.6446579e+001             1535   8.6478734e-006   3.7164325e-001   1.9338159e+000   2.1555701e+000   2.4792512e+000   5.0000879e+001   9.9391715e+001                0         #dt_mach
  2.6498465e+001             1536   8.6477215e-006   3.8710246e-001   1.9384068e+000   2.1606671e+000   2.4851369e+000   4.9983954e+001   7.5649897e+001                0         #dt_mach
  2.6550368e+001             1537   8.6504975e-006   3.6290094e-001   1.9431935e+000   2.1659749e+000   2.4912738e+000   4.9982080e+001   7.8797492e+001                0         #dt_mach
  2.6602290e+001             1538   8.6535990e-006   3.6124885e-001   1.9481625e+000   2.1714919e+000   2.4976443e+000   4.9985185e+001   9.2518774e+001                0         #dt_mach
  2.6654227e+001             1539   8.6561639e-006   3.7144398e-001   1.9532269e+000   2.1771139e+000   2.5041371e+000   4.9974419e+001   7.6035119e+001                0         #dt_mach
  2.6706190e+001             1540   8.6605947e-006   3.6896762e-001   1.9584153e+000   2.1828751e+000   2.5107888e+000   4.9975389e+001   8.2048616e+001                0         #dt_mach
  2.6758179e+001             1541   8.6648598e-006   3.8139440e-001   1.9638923e+000   2.1891256e+000   2.5178107e+000   4.9970284e+001   7.3419384e+001                0         #dt_mach
  2.6810199e+001             1542   8.6700126e-006   3.9489192e-001   1.9698097e+000   2.1957191e+000   2.5253971e+000   4.9971995e+001   7.6706033e+001                0         #dt_mach
  2.6862249e+001             1543   8.6748714e-006   3.9535529e-001   1.9753781e+000   2.2019051e+000   2.5325360e+000   4.9907693e+001   7.7019754e+001                0         #dt_mach
  2.6914394e+001             1544   8.6909161e-006   3.8672140e-001   1.9829626e+000   2.2103430e+000   2.5422598e+000   4.9997703e+001   6.4467891e+001                0         #dt_mach
  2.6966542e+001             1545   8.6913154e-006   3.8684434e-001   1.9870653e+000   2.2149005e+000   2.5475196e+000   5.0004497e+001   8.1977750e+001                0         #dt_mach
  2.7018685e+001             1546   8.6905337e-006   3.7391251e-001   1.9910131e+000   2.2192844e+000   2.5525809e+000   5.0004017e+001   6.2113964e+001                0         #dt_mach
  2.7070824e+001             1547   8.6898356e-006   3.7629951e-001   1.9951041e+000   2.2238270e+000   2.5578257e+000   5.0003503e+001   7.7798961e+001                0         #dt_mach
  2.7122960e+001             1548   8.6892268e-006   4.0726688e-001   1.9992955e+000   2.2284916e+000   2.5631993e+000   5.0003251e+001   6.4676309e+001                0         #dt_mach
  2.7175092e+001             1549   8.6886619e-006   3.8749233e-001   2.0033615e+000   2.2329857e+000   2.5684122e+000   5.0003273e+001   8.6080879e+001                0         #dt_mach
  2.7227220e+001             1550   8.6880932e-006   3.9702328e-001   2.0077912e+000   2.2379014e+000   2.5740913e+000   5.0003228e+001   8.9941048e+001                0         #dt_mach
  2.7279345e+001             1551   8.6875324e-006   3.8781131e-001   2.0117044e+000   2.2422386e+000   2.5791083e+000   5.0002763e+001   5.8148758e+001                0         #dt_mach
  2.7331468e+001             1552   8.6870523e-006   3.5781614e-001   2.0158049e+000   2.2467885e+000   2.5843653e+000   5.0006528e+001   9.4456419e+001                0         #dt_mach
  2.7383583e+001             1553   8.6859184e-006   3.6008175e-001   2.0196042e+000   2.2510078e+000   2.5892361e+000   5.0003171e+001   8.0196264e+001                0         #dt_mach
  2.7435695e+001             1554   8.6853675e-006   3.5810775e-001   2.0232315e+000   2.2552707e+000   2.5938865e+000   5.0004192e+001   7.4307163e+001                0         #dt_mach
  2.7487803e+001             1555   8.6846393e-006   3.8029056e-001   2.0277525e+000   2.2602877e+000   2.5996826e+000   4.9998697e+001   7.8762737e+001                0         #dt_mach
  2.7539912e+001             1556   8.6848656e-006   3.6865590e-001   2.0317775e+000   2.2647565e+000   2.6048430e+000   5.0006067e+001   7.7260502e+001                0         #dt_mach
  2.7592015e+001             1557   8.6838119e-006   3.6474903e-001   2.0362112e+000   2.2696754e+000   2.6105272e+000   4.9998498e+001   7.8926693e+001                0         #dt_mach
  2.7644120e+001             1558   8.6840727e-006   3.6793084e-001   2.0402213e+000   2.2741292e+000   2.6156684e+000   5.0003473e+001   8.8457165e+001                0         #dt_mach
  2.7696220e+001             1559   8.6834696e-006   3.7387123e-001   2.0449010e+000   2.2793377e+000   2.6216679e+000   4.9995099e+001   6.4692489e+001                0         #dt_mach
  2.7748326e+001             1560   8.6843208e-006   3.7288626e-001   2.0488023e+000   2.2836545e+000   2.6266696e+000   5.0003897e+001   7.3512843e+001                0         #dt_mach
  2.7800428e+001             1561   8.6836440e-006   3.9338508e-001   2.0534128e+000   2.2887782e+000   2.6325805e+000   4.9996032e+001   9.2516477e+001                0         #dt_mach
  2.7852534e+001             1562   8.6843332e-006   3.9951711e-001   2.0571316e+000   2.2929037e+000   2.6373482e+000   5.0006870e+001   7.3256268e+001                0         #dt_mach
  2.7904633e+001             1563   8.6831402e-006   3.7237953e-001   2.0619008e+000   2.2981973e+000   2.6434626e+000   4.9991416e+001   8.0853489e+001                0         #dt_mach
  2.7956741e+001             1564   8.6846311e-006   3.7661108e-001   2.0656533e+000   2.3023623e+000   2.6482735e+000   5.0002453e+001   8.9389943e+001                0         #dt_mach
  2.8008846e+001             1565   8.6842051e-006   3.6765069e-001   2.0695743e+000   2.3067166e+000   2.6533004e+000   4.9998534e+001   7.3349874e+001                0         #dt_mach
  2.8060953e+001             1566   8.6844598e-006   3.7666488e-001   2.0731016e+000   2.3106359e+000   2.6578225e+000   4.9997550e+001   7.8320896e+001                0         #dt_mach
  2.8113062e+001             1567   8.6848853e-006   3.7538395e-001   2.0770116e+000   2.3149776e+000   2.6628354e+000   4.9995614e+001   9.5300516e+001                0         #dt_mach
  2.8165176e+001             1568   8.6856472e-006   3.7044470e-001   2.0810380e+000   2.3194475e+000   2.6679974e+000   4.9994784e+001   6.5824921e+001                0         #dt_mach
  2.8217295e+001             1569   8.6865534e-006   3.7238302e-001   2.0850317e+000   2.3238819e+000   2.6731176e+000   4.9992432e+001   1.0341387e+002                0         #dt_mach
  2.8269423e+001             1570   8.6878685e-006   3.7419655e-001   2.0893319e+000   2.3286569e+000   2.6786307e+000   4.9995543e+001   7.6982747e+001                0         #dt_mach
  2.8321554e+001             1571   8.6886430e-006   4.0703790e-001   2.0936999e+000   2.3335441e+000   2.6842307e+000   4.9996650e+001   7.2448258e+001                0         #dt_mach
  2.8373690e+001             1572   8.6892251e-006   3.9000953e-001   2.0976569e+000   2.3379528e+000   2.6893037e+000   4.9994228e+001   7.5886823e+001                0         #dt_mach
  2.8425831e+001             1573   8.6902283e-006   3.9339925e-001   2.1016641e+000   2.3424101e+000   2.6944412e+000   4.9992785e+001   9.1581606e+001                0         #dt_mach
  2.8477980e+001             1574   8.6914825e-006   3.6624896e-001   2.1055159e+000   2.3466904e+000   2.6993794e+000   4.9989127e+001   6.0141910e+001                0         #dt_mach
  2.8530140e+001             1575   8.6933729e-006   3.6987247e-001   2.1094799e+000   2.3510965e+000   2.7044614e+000   4.9989983e+001   9.2963588e+001                0         #dt_mach
  2.8582311e+001             1576   8.6951149e-006   4.0232977e-001   2.1134492e+000   2.3555063e+000   2.7095502e+000   4.9989682e+001   7.1811826e+001                0         #dt_mach
  2.8634492e+001             1577   8.6969096e-006   4.0501113e-001   2.1174280e+000   2.3599317e+000   2.7146512e+000   4.9986459e+001   7.5849700e+001                0         #dt_mach
  2.8686688e+001             1578   8.6992655e-006   3.7064665e-001   2.1215825e+000   2.3645449e+000   2.7199776e+000   4.9990009e+001   9.6335513e+001                0         #dt_mach
  2.8738894e+001             1579   8.7010042e-006   3.7370646e-001   2.1258548e+000   2.3692889e+000   2.7254549e+000   4.9984512e+001   7.6616650e+001                0         #dt_mach
  2.8791116e+001             1580   8.7037002e-006   3.8368857e-001   2.1300914e+000   2.3739908e+000   2.7308864e+000   4.9980482e+001   7.0432737e+001                0         #dt_mach
  2.8843359e+001             1581   8.7070991e-006   4.0891479e-001   2.1346102e+000   2.3790172e+000   2.7366798e+000   4.9980263e+001   9.3780778e+001                0         #dt_mach
  2.8895622e+001             1582   8.7105375e-006   3.9467408e-001   2.1389598e+000   2.3838496e+000   2.7422562e+000   4.9981380e+001   5.9344984e+001                0         #dt_mach
  2.8947905e+001             1583   8.7137825e-006   3.8932350e-001   2.1433765e+000   2.3887564e+000   2.7479185e+000   4.9982749e+001   9.7151112e+001                0         #dt_mach
  2.9000206e+001             1584   8.7167900e-006   3.8145208e-001   2.1470770e+000   2.3930204e+000   2.7526629e+000   4.9973172e+001   7.1721753e+001                0         #dt_mach
  2.9052534e+001             1585   8.7214696e-006   3.7521905e-001   2.1515400e+000   2.3979955e+000   2.7583846e+000   4.9974554e+001   8.2731116e+001                0         #dt_mach
  2.9104890e+001             1586   8.7259104e-006   4.0789714e-001   2.1565894e+000   2.4036136e+000   2.7648582e+000   4.9973153e+001   8.4181484e+001                0         #dt_mach
  2.9157273e+001             1587   8.7305982e-006   3.8839836e-001   2.1611878e+000   2.4087178e+000   2.7707536e+000   4.9968091e+001   7.9619464e+001                0         #dt_mach
  2.9209690e+001             1588   8.7361735e-006   3.7617802e-001   2.1664577e+000   2.4145736e+000   2.7775099e+000   4.9966089e+001   9.2485631e+001                0         #dt_mach
  2.9262143e+001             1589   8.7421025e-006   3.9711980e-001   2.1712325e+000   2.4198941e+000   2.7836314e+000   4.9968495e+001   8.3080043e+001                0         #dt_mach
  2.9314629e+001             1590   8.7476144e-006   3.8591907e-001   2.1763227e+000   2.4255538e+000   2.7901573e+000   4.9965584e+001   7.1295518e+001                0         #dt_mach
  2.9367151e+001             1591   8.7536397e-006   3.9880789e-001   2.1815426e+000   2.4313588e+000   2.7968495e+000   4.9966582e+001   8.6246078e+001                0         #dt_mach
  2.9419708e+001             1592   8.7594941e-006   3.8413098e-001   2.1865942e+000   2.4369710e+000   2.8033259e+000   4.9964001e+001   7.1349772e+001                0         #dt_mach
  2.9472302e+001             1593   8.7658054e-006   3.8429996e-001   2.1918866e+000   2.4428571e+000   2.8101110e+000   4.9959717e+001   7.4096710e+001                0         #dt_mach
  2.9524940e+001             1594   8.7728733e-006   3.9932102e-001   2.1967705e+000   2.4482969e+000   2.8163724e+000   4.9961688e+001   9.2698516e+001                0         #dt_mach
  2.9577617e+001             1595   8.7796005e-006   3.9505398e-001   2.2018815e+000   2.4539806e+000   2.8229251e+000   4.9961340e+001   6.3901487e+001                0         #dt_mach
  2.9630336e+001             1596   8.7863941e-006   3.8254430e-001   2.2070425e+000   2.4597182e+000   2.8295416e+000   4.9956868e+001   8.0438382e+001                0         #dt_mach
  2.9683099e+001             1597   8.7939801e-006   3.8149043e-001   2.2128622e+000   2.4661927e+000   2.8370029e+000   4.9960886e+001   8.9529082e+001                0         #dt_mach
  2.9735905e+001             1598   8.8008648e-006   3.8858675e-001   2.2175498e+000   2.4714167e+000   2.8430125e+000   4.9956061e+001   7.8693155e+001                0         #dt_mach
  2.9788756e+001             1599   8.8086056e-006   3.8055134e-001   2.2229318e+000   2.4774008e+000   2.8499126e+000   4.9959994e+001   8.1044232e+001                0         #dt_mach
  2.9841650e+001             1600   8.8156592e-006   3.8337588e-001   2.2283317e+000   2.4834012e+000   2.8568356e+000   4.9956150e+001   8.0835137e+001                0         #dt_mach
  2.9894591e+001             1601   8.8233973e-006   3.8650609e-001   2.2342091e+000   2.4899651e+000   2.8643706e+000   4.9958029e+001   5.9413030e+001                0         #dt_mach
  2.9947576e+001             1602   8.8308100e-006   4.0337642e-001   2.2388215e+000   2.4950991e+000   2.8702840e+000   4.9948741e+001   8.5905979e+001                0         #dt_mach
  3.0000615e+001             1603   8.8398724e-006   3.8435181e-001   2.2440593e+000   2.5011976e+000   2.8769992e+000   4.9960318e+001   8.0893115e+001                0         #dt_mach
  3.0053696e+001             1604   8.8468938e-006   4.8735692e-001   2.2472051e+000   2.5047070e+000   2.8810322e+000   5.5443702e+001   5.5184600e+001                0         #dt_mach
  3.0101566e+001             1605   7.9782676e-006   3.4684269e-001   2.0282222e+000   2.2606453e+000   2.6002848e+000   4.5010470e+001   8.2554655e+001                0         #dt_mach
  3.0154742e+001             1606   8.8626797e-006   3.8106210e-001   2.2562278e+000   2.5147587e+000   2.8925997e+000   4.9951036e+001   7.2800013e+001                0         #dt_mach
  3.0207970e+001             1607   8.8713674e-006   4.0122146e-001   2.2616214e+000   2.5207778e+000   2.8995146e+000   4.9957338e+001   8.6069522e+001                0         #dt_mach
  3.0261244e+001             1608   8.8789433e-006   3.9357294e-001   2.2672386e+000   2.5270105e+000   2.9067162e+000   5.0014076e+001   5.5319738e+001                0         #dt_mach
  3.0314502e+001             1609   8.8764445e-006   3.8178924e-001   2.2697232e+000   2.5297999e+000   2.9099015e+000   5.0035132e+001   9.3007943e+001                0         #dt_mach
  3.0367724e+001             1610   8.8702119e-006   3.8059950e-001   2.2716058e+000   2.5318590e+000   2.9123151e+000   5.0134666e+001   5.1155472e+001                0         #dt_mach
  3.0420802e+001             1611   8.8463857e-006   3.8419017e-001   2.2686567e+000   2.5285850e+000   2.9085343e+000   5.0005601e+001   9.0685215e+001                0         #dt_mach
  3.0473874e+001             1612   8.8453948e-006   3.8314438e-001   2.2718116e+000   2.5320499e+000   2.9125790e+000   5.0133421e+001   6.5885933e+001                0         #dt_mach
  3.0526805e+001             1613   8.8218544e-006   3.9493621e-001   2.2679857e+000   2.5277934e+000   2.9076740e+000   5.0063159e+001   6.4430498e+001                0         #dt_mach
  3.0579670e+001             1614   8.8107248e-006   3.9450744e-001   2.2645745e+000   2.5240424e+000   2.9033007e+000   5.0063041e+001   8.3517966e+001                0         #dt_mach
  3.0632468e+001             1615   8.7996300e-006   3.9218148e-001   2.2651871e+000   2.5246849e+000   2.9040860e+000   5.0073099e+001   6.4682210e+001                0         #dt_mach
  3.0685188e+001             1616   8.7867838e-006   3.8599653e-001   2.2662140e+000   2.5258207e+000   2.9054025e+000   5.0068796e+001   8.5332630e+001                0         #dt_mach
  3.0737836e+001             1617   8.7747105e-006   3.9659845e-001   2.2678016e+000   2.5276112e+000   2.9074379e+000   5.0057138e+001   7.9478175e+001                0         #dt_mach
  3.0790425e+001             1618   8.7646946e-006   3.7341179e-001   2.2684880e+000   2.5283537e+000   2.9083180e+000   5.0076728e+001   7.7996300e+001                0         #dt_mach
  3.0842932e+001             1619   8.7512653e-006   3.8381562e-001   2.2689969e+000   2.5289495e+000   2.9089704e+000   5.0060411e+001   7.5722201e+001                0         #dt_mach
  3.0895376e+001             1620   8.7407046e-006   3.8094557e-001   2.2690195e+000   2.5289353e+000   2.9089994e+000   5.0064886e+001   8.3096314e+001                0         #dt_mach
  3.0947753e+001             1621   8.7293763e-006   3.8808223e-001   2.2693538e+000   2.5293323e+000   2.9094279e+000   5.0060324e+001   8.9460486e+001                0         #dt_mach
  3.1000066e+001             1622   8.7188572e-006   3.8466535e-001   2.2694459e+000   2.5293807e+000   2.9095461e+000   5.0051625e+001   7.5990802e+001                0         #dt_mach
  3.1052325e+001             1623   8.7098643e-006   3.9737593e-001   2.0548813e+000   2.2906564e+000   2.6344633e+000   5.0054352e+001   8.0422333e+001                0         #dt_mach
  3.1104528e+001             1624   8.7004066e-006   3.9627850e-001   2.0472794e+000   2.2821585e+000   2.6247172e+000   5.0070623e+001   8.8960409e+001                0         #dt_mach
  3.1156656e+001             1625   8.6881350e-006   3.8208695e-001   2.0536927e+000   2.2893065e+000   2.6329394e+000   5.0048139e+001   7.5311847e+001                0         #dt_mach
  3.1208735e+001             1626   8.6797783e-006   3.8060522e-001   2.0593757e+000   2.2956449e+000   2.6402252e+000   5.0052165e+001   9.1766898e+001                0         #dt_mach
  3.1260759e+001             1627   8.6707320e-006   3.9765262e-001   2.0639639e+000   2.3007603e+000   2.6461075e+000   5.0038259e+001   8.3965010e+001                0         #dt_mach
  3.1312744e+001             1628   8.6641024e-006   3.6985793e-001   2.0683429e+000   2.3056449e+000   2.6517217e+000   5.0062286e+001   9.4207424e+001                0         #dt_mach
  3.1364664e+001             1629   8.6533228e-006   3.8559825e-001   2.0716422e+000   2.3093251e+000   2.6559516e+000   5.0016512e+001   7.9670829e+001                0         #dt_mach
  3.1416567e+001             1630   8.6504660e-006   3.8159712e-001   2.0758213e+000   2.3139836e+000   2.6613093e+000   5.0062335e+001   8.7819152e+001                0         #dt_mach
  3.1468405e+001             1631   8.6396950e-006   3.9349866e-001   2.0788144e+000   2.3173218e+000   2.6651466e+000   5.0018657e+001   7.1341309e+001                0         #dt_mach
  3.1520224e+001             1632   8.6364725e-006   3.8119142e-001   2.0826488e+000   2.3215941e+000   2.6700625e+000   5.0017375e+001   9.0906844e+001                0         #dt_mach
  3.1572025e+001             1633   8.6334724e-006   3.9775322e-001   2.0872539e+000   2.3267292e+000   2.6759665e+000   5.0023523e+001   7.9831908e+001                0         #dt_mach
  3.1623801e+001             1634   8.6294126e-006   3.9632615e-001   2.0811109e+000   2.3198639e+000   2.6680909e+000   5.0043011e+001   8.5459380e+001                0         #dt_mach
  3.1675533e+001             1635   8.6219958e-006   3.8138444e-001   2.0881397e+000   2.3276937e+000   2.6771021e+000   5.0984161e+001   7.1325762e+001                0         #dt_mach
  3.1726266e+001             1636   8.4555631e-006   3.7339358e-001   2.0547591e+000   2.2904891e+000   2.6343065e+000   5.1419331e+001   9.0488177e+001                0         #dt_mach
  3.1775599e+001             1637   8.2221636e-006   3.8628817e-001   2.0039394e+000   2.2338397e+000   2.5691530e+000   5.1048525e+001   8.5533866e+001                0         #dt_mach
  3.1823919e+001             1638   8.0532823e-006   3.5703723e-001   1.9676199e+000   2.1933574e+000   2.5225896e+000   4.6806017e+001   8.5050671e+001                0         #dt_mach
  3.1875536e+001             1639   8.6028280e-006   3.9933556e-001   2.1070280e+000   2.3487633e+000   2.7013179e+000   5.0004897e+001   8.3678954e+001                0         #dt_mach
  3.1927148e+001             1640   8.6019856e-006   3.8941437e-001   2.1116785e+000   2.3539530e+000   2.7072802e+000   5.0032387e+001   9.0235419e+001                0         #dt_mach
  3.1978726e+001             1641   8.5964174e-006   3.7741075e-001   2.1152392e+000   2.3579220e+000   2.7118452e+000   5.0026607e+001   7.9662918e+001                0         #dt_mach
  3.2030278e+001             1642   8.5918453e-006   3.9121142e-001   2.1184027e+000   2.3614513e+000   2.7159009e+000   5.0038171e+001   9.4606948e+001                0         #dt_mach
  3.2081789e+001             1643   8.5852911e-006   4.0757219e-001   2.0361191e+000   2.2695174e+000   2.6104091e+000   4.9993392e+001   7.3027715e+001                0         #dt_mach
  3.2133308e+001             1644   8.5864259e-006   4.0409697e-001   2.0376484e+000   2.2712228e+000   2.6123697e+000   5.0035507e+001   8.9065308e+001                0         #dt_mach
  3.2184790e+001             1645   8.5803327e-006   3.8525883e-001   2.0400229e+000   2.2738721e+000   2.6154140e+000   5.0001368e+001   7.5421597e+001                0         #dt_mach
  3.2236270e+001             1646   8.5800978e-006   3.8126522e-001   2.0439142e+000   2.2782075e+000   2.6204028e+000   5.0001588e+001   8.8893583e+001                0         #dt_mach
  3.2287749e+001             1647   8.5798253e-006   4.0203513e-001   2.0488763e+000   2.2837385e+000   2.6267645e+000   5.0019008e+001   6.7952165e+001                0         #dt_mach
  3.2339209e+001             1648   8.5765649e-006   3.7274436e-001   2.0525858e+000   2.2878740e+000   2.6315203e+000   4.9990401e+001   9.1236213e+001                0         #dt_mach
  3.2390678e+001             1649   8.5782117e-006   3.8681044e-001   2.0577598e+000   2.2936384e+000   2.6381535e+000   5.0012623e+001   8.7705455e+001                0         #dt_mach
  3.2442134e+001             1650   8.5760466e-006   3.8227810e-001   2.0624388e+000   2.2988564e+000   2.6441523e+000   5.0019669e+001   8.8894331e+001                0         #dt_mach
  3.2493570e+001             1651   8.5726742e-006   3.9131054e-001   2.0662616e+000   2.3031195e+000   2.6490533e+000   5.0007424e+001   8.4617906e+001                0         #dt_mach
  3.2544999e+001             1652   8.5714016e-006   3.8454030e-001   2.0706451e+000   2.3080027e+000   2.6546732e+000   5.0010163e+001   9.1473723e+001                0         #dt_mach
  3.2596417e+001             1653   8.5696598e-006   3.8929416e-001   2.0753152e+000   2.3132112e+000   2.6606606e+000   5.0003725e+001   7.8933833e+001                0         #dt_mach
  3.2647831e+001             1654   8.5690215e-006   3.8695935e-001   2.0794718e+000   2.3178442e+000   2.6659894e+000   5.1970108e+001   9.3559515e+001                0         #dt_mach
  3.2697296e+001             1655   8.2441829e-006   3.7661625e-001   2.0053238e+000   2.2351940e+000   2.5709280e+000   5.1680862e+001   7.9360546e+001                0         #dt_mach
  3.2745152e+001             1656   7.9760500e-006   3.6264724e-001   1.9437246e+000   2.1665338e+000   2.4919546e+000   5.1281990e+001   9.0622901e+001                0         #dt_mach
  3.2791812e+001             1657   7.7766580e-006   3.6819254e-001   1.8991010e+000   2.1167964e+000   2.4347448e+000   5.0946843e+001   7.8239508e+001                0         #dt_mach
  3.2837605e+001             1658   7.6321294e-006   3.4153761e-001   1.8674815e+000   2.0815500e+000   2.3942071e+000   4.4570714e+001   8.4979130e+001                0         #dt_mach
  3.2888976e+001             1659   8.5618210e-006   4.0080997e-001   2.0994994e+000   2.3401652e+000   2.6916659e+000   4.9988013e+001   8.8502705e+001                0         #dt_mach
  3.2940359e+001             1660   8.5638741e-006   3.9033874e-001   2.1044282e+000   2.3456603e+000   2.6979849e+000   5.0041202e+001   9.5078694e+001                0         #dt_mach
  3.2991700e+001             1661   8.5568228e-006   4.0482793e-001   2.1071013e+000   2.3486398e+000   2.7014119e+000   4.9974365e+001   8.1844779e+001                0         #dt_mach
  3.3043067e+001             1662   8.5612122e-006   3.8663722e-001   2.1125729e+000   2.3547383e+000   2.7084268e+000   5.0022680e+001   9.8563629e+001                0         #dt_mach
  3.3094411e+001             1663   8.5573306e-006   3.9721785e-001   2.0267265e+000   2.2588467e+000   2.5983673e+000   5.0006922e+001   8.6477747e+001                0         #dt_mach
  3.3145748e+001             1664   8.5561461e-006   3.9286797e-001   2.0277590e+000   2.2599998e+000   2.5996910e+000   5.0002568e+001   9.5657799e+001                0         #dt_mach
  3.3197082e+001             1665   8.5557068e-006   3.9227732e-001   2.0312729e+000   2.2639146e+000   2.6041960e+000   5.0009749e+001   8.5526539e+001                0         #dt_mach
  3.3248407e+001             1666   8.5540389e-006   3.9134767e-001   2.0351016e+000   2.2681836e+000   2.6091046e+000   4.9992166e+001   9.1363619e+001                0         #dt_mach
  3.3299739e+001             1667   8.5553793e-006   3.9847153e-001   2.0400697e+000   2.2737232e+000   2.6154740e+000   5.0020639e+001   8.1394217e+001                0         #dt_mach
  3.3351050e+001             1668   8.5518492e-006   4.0387152e-001   2.0437404e+000   2.2778135e+000   2.6201800e+000   5.0002739e+001   9.2413406e+001                0         #dt_mach
  3.3402358e+001             1669   8.5513807e-006   3.9289155e-001   2.0482165e+000   2.2828043e+000   2.6259186e+000   4.9974075e+001   9.1457439e+001                0         #dt_mach
  3.3453693e+001             1670   8.5558168e-006   3.7682781e-001   2.0541546e+000   2.2894246e+000   2.6335315e+000   5.0006009e+001   8.7142139e+001                0         #dt_mach
  3.3505022e+001             1671   8.5547887e-006   3.8605850e-001   2.0586381e+000   2.2944192e+000   2.6392797e+000   4.9967728e+001   9.2830091e+001                0         #dt_mach
  3.3556384e+001             1672   8.5603139e-006   3.9413388e-001   2.0643730e+000   2.3008121e+000   2.6466321e+000   5.0014770e+001   8.9001022e+001                0         #dt_mach
  3.3607731e+001             1673   8.5577859e-006   3.9393922e-001   2.0686481e+000   2.3055805e+000   2.6521129e+000   5.8669720e+001   9.3419690e+001                0         #dt_mach
  3.3651490e+001             1674   7.2931880e-006   3.5108272e-001   1.7577312e+000   1.9590387e+000   2.2535015e+000   4.9981479e+001   7.5254099e+001                0         #dt_mach
  3.3695265e+001             1675   7.2958905e-006   3.2666242e-001   1.7641421e+000   1.9661812e+000   2.2617207e+000   4.9948894e+001   7.6045696e+001                0         #dt_mach
  3.3739085e+001             1676   7.3033554e-006   3.3982513e-001   1.7716907e+000   1.9745972e+000   2.2713983e+000   4.9956526e+001   7.8204309e+001                0         #dt_mach
  3.3782943e+001             1677   7.3097111e-006   3.4810500e-001   1.7780568e+000   1.9816978e+000   2.2795600e+000   4.9966452e+001   7.6905241e+001                0         #dt_mach
  3.3826831e+001             1678   7.3146190e-006   3.3118717e-001   1.7835204e+000   1.9877907e+000   2.2865646e+000   4.9967252e+001   7.9239716e+001                0         #dt_mach
  3.3870748e+001             1679   7.3194130e-006   3.2710177e-001   1.7885378e+000   1.9933841e+000   2.2929972e+000   4.9969708e+001   7.6776165e+001                0         #dt_mach
  3.3914691e+001             1680   7.3238501e-006   3.3119312e-001   1.7931594e+000   1.9985378e+000   2.2989224e+000   4.9970255e+001   8.2545074e+001                0         #dt_mach
  3.3958660e+001             1681   7.3282097e-006   3.3695367e-001   1.7977702e+000   2.0036794e+000   2.3048336e+000   4.9970539e+001   7.8220461e+001                0         #dt_mach
  3.4002655e+001             1682   7.3325302e-006   3.2359286e-001   1.8021007e+000   2.0085084e+000   2.3103855e+000   4.9970698e+001   9.1660370e+001                0         #dt_mach
  3.4046676e+001             1683   7.3368299e-006   3.3774567e-001   1.7288884e+000   1.9267675e+000   2.2165236e+000   4.9972524e+001   7.5430957e+001                0         #dt_mach
  3.4090721e+001             1684   7.3408638e-006   3.2808583e-001   1.7296850e+000   1.9276577e+000   2.2175449e+000   4.9971272e+001   7.3019573e+001                0         #dt_mach
  3.4134792e+001             1685   7.3450839e-006   3.4521382e-001   1.7321712e+000   1.9304281e+000   2.2207323e+000   4.9972749e+001   8.3324260e+001                0         #dt_mach
  3.4178886e+001             1686   7.3490893e-006   3.4026699e-001   1.7356579e+000   1.9343135e+000   2.2252025e+000   4.9972139e+001   7.9306577e+001                0         #dt_mach
  3.4223005e+001             1687   7.3531867e-006   3.3448241e-001   1.7396674e+000   1.9387817e+000   2.2303429e+000   4.9974916e+001   7.7137758e+001                0         #dt_mach
  3.4267147e+001             1688   7.3568775e-006   3.5318898e-001   1.7436529e+000   1.9432246e+000   2.2354524e+000   4.9973258e+001   7.5784463e+001                0         #dt_mach
  3.4311312e+001             1689   7.3608144e-006   3.3761791e-001   1.7478288e+000   1.9478772e+000   2.2408062e+000   4.9973638e+001   8.7345238e+001                0         #dt_mach
  3.4355500e+001             1690   7.3646974e-006   3.3396672e-001   1.7522032e+000   1.9527528e+000   2.2464143e+000   4.9974505e+001   7.5264337e+001                0         #dt_mach
  3.4399711e+001             1691   7.3684546e-006   3.3500453e-001   1.7565194e+000   1.9575644e+000   2.2519479e+000   4.9974641e+001   7.3490371e+001                0         #dt_mach
  3.4443944e+001             1692   7.3721937e-006   3.3934928e-001   1.7609096e+000   1.9624583e+000   2.2575764e+000   4.9973896e+001   8.5364880e+001                0         #dt_mach
  3.4488200e+001             1693   7.3760445e-006   3.2537502e-001   1.7651664e+000   1.9672029e+000   2.2630339e+000   5.0786743e+001   7.6320718e+001                0         #dt_mach
  3.4531771e+001             1694   7.2617814e-006   3.3288270e-001   1.7319099e+000   1.9301355e+000   2.2203973e+000   4.9956446e+001   7.8895370e+001                0         #dt_mach
  3.4575379e+001             1695   7.2681126e-006   3.4129623e-001   1.7390554e+000   1.9380958e+000   2.2295582e+000   4.9965321e+001   7.0676929e+001                0         #dt_mach
  3.4619018e+001             1696   7.2731570e-006   3.3886903e-001   1.7462390e+000   1.9461024e+000   2.2387680e+000   4.9968607e+001   8.3740082e+001                0         #dt_mach
  3.4662685e+001             1697   7.2777264e-006   3.3554496e-001   1.7523686e+000   1.9529360e+000   2.2466265e+000   4.9970747e+001   7.5334272e+001                0         #dt_mach
  3.4706377e+001             1698   7.2819868e-006   3.4917712e-001   1.7578763e+000   1.9590772e+000   2.2536876e+000   4.9969505e+001   8.3096016e+001                0         #dt_mach
  3.4750095e+001             1699   7.2864308e-006   3.5229687e-001   1.7629323e+000   1.9647121e+000   2.2601696e+000   4.9972731e+001   7.4674449e+001                0         #dt_mach
  3.4793838e+001             1700   7.2904068e-006   3.3221758e-001   1.7675951e+000   1.9699100e+000   2.2661476e+000   4.9976049e+001   8.2263443e+001                0         #dt_mach
  3.4837601e+001             1701   7.2939007e-006   3.3746363e-001   1.7721407e+000   1.9749781e+000   2.2719752e+000   4.9969245e+001   9.1393802e+001                0         #dt_mach
  3.4881391e+001             1702   7.2983900e-006   3.3305987e-001   1.7765174e+000   1.9798579e+000   2.2775864e+000   4.9974239e+001   7.6462414e+001                0         #dt_mach
  3.4925204e+001             1703   7.3021522e-006   3.4866803e-001   1.7809377e+000   1.9847857e+000   2.2832534e+000   4.9974239e+001   8.8672625e+001                0         #dt_mach
  3.4969040e+001             1704   7.3059163e-006   3.5657037e-001   1.7763742e+000   1.9796941e+000   2.2774029e+000   4.9975858e+001   7.9507440e+001                0         #dt_mach
  3.5012896e+001             1705   7.3094456e-006   3.3800684e-001   1.7828661e+000   1.9869267e+000   2.2857258e+000   4.9977640e+001   8.9835583e+001                0         #dt_mach
  3.5056773e+001             1706   7.3127159e-006   3.3701720e-001   1.7892330e+000   1.9940244e+000   2.2938884e+000   4.9976620e+001   7.2877858e+001                0         #dt_mach
  3.5100670e+001             1707   7.3161369e-006   3.3746256e-001   1.7947774e+000   2.0002062e+000   2.3009967e+000   4.9981456e+001   8.9193605e+001                0         #dt_mach
  3.5144583e+001             1708   7.3188514e-006   3.4544375e-001   1.7997638e+000   2.0057660e+000   2.3073895e+000   4.9972312e+001   7.8307923e+001                0         #dt_mach
  3.5188520e+001             1709   7.3229065e-006   3.3895536e-001   1.8045776e+000   2.0111320e+000   2.3135610e+000   4.9975274e+001   8.2217105e+001                0         #dt_mach
  3.5232479e+001             1710   7.3265296e-006   3.4058200e-001   1.8090800e+000   2.0161509e+000   2.3193333e+000   4.9976520e+001   9.1795610e+001                0         #dt_mach
  3.5276459e+001             1711   7.3299718e-006   3.2503243e-001   1.8133948e+000   2.0209615e+000   2.3248652e+000   4.9978311e+001   7.5485724e+001                0         #dt_mach
  3.5320458e+001             1712   7.3331528e-006   3.4870187e-001   1.8175428e+000   2.0255855e+000   2.3301831e+000   4.9975902e+001   8.8365011e+001                0         #dt_mach
  3.5364478e+001             1713   7.3366887e-006   3.3719132e-001   1.7409935e+000   1.9401682e+000   2.2320429e+000   5.0678408e+001   7.2432174e+001                0         #dt_mach
  3.5407909e+001             1714   7.2384760e-006   3.3151192e-001   1.7186650e+000   1.9152877e+000   2.2034166e+000   4.9969150e+001   8.6139990e+001                0         #dt_mach
  3.5451367e+001             1715   7.2429449e-006   3.4043260e-001   1.7217809e+000   1.9187619e+000   2.2074114e+000   4.9978030e+001   1.8887731e+002                0         #dt_mach
  3.5486133e+001             1716   5.7943559e-006   2.7009908e-001   1.3791659e+000   1.5369504e+000   1.7681614e+000   3.9972982e+001   1.9099999e+002                0         #dt_piso
  3.5513946e+001             1717   4.6354847e-006   2.1829601e-001   1.1044941e+000   1.2308554e+000   1.4160180e+000   3.1969778e+001   1.2375158e+002                0         #dt_piso
  3.5548712e+001             1718   5.7943559e-006   2.7958142e-001   1.3826722e+000   1.5408593e+000   1.7726566e+000   3.9938228e+001   1.5198541e+002                0         #dt_grow
  3.5592170e+001             1719   7.2429449e-006   3.5032467e-001   1.7315835e+000   1.9296886e+000   2.2199789e+000   4.9893417e+001   1.5377676e+002                0         #dt_grow
  3.5635720e+001             1720   7.2584173e-006   3.3771862e-001   1.7385875e+000   1.9374944e+000   2.2289584e+000   4.9973643e+001   2.2183019e+002                0         #dt_mach
  3.5670560e+001             1721   5.8067339e-006   2.6777561e-001   1.3930480e+000   1.5524224e+000   1.7859590e+000   3.9962960e+001   1.5125398e+002                0         #dt_piso
  3.5714111e+001             1722   7.2584173e-006   3.3641612e-001   1.7446593e+000   1.9442610e+000   2.2367427e+000   4.9931266e+001   1.9015683e+002                0         #dt_grow
  3.5748951e+001             1723   5.8067339e-006   2.6228126e-001   1.3977641e+000   1.5576794e+000   1.7920053e+000   3.9929010e+001   2.0058081e+002                0         #dt_piso
  3.5776824e+001             1724   4.6453871e-006   2.1580151e-001   1.1136188e+000   1.2410247e+000   1.4277164e+000   3.1957199e+001   1.1659177e+002                0         #dt_piso
  3.5811664e+001             1725   5.8067339e-006   2.6746128e-001   1.3951181e+000   1.5547263e+000   1.7886130e+000   3.9920567e+001   1.4048893e+002                0         #dt_grow
  3.5855215e+001             1726   7.2584173e-006   3.4465100e-001   1.7498747e+000   1.9500696e+000   2.2434291e+000   4.9873784e+001   1.8983615e+002                0         #dt_grow
  3.5890055e+001             1727   5.8067339e-006   2.7313349e-001   1.4034468e+000   1.5640101e+000   1.7992908e+000   3.9883020e+001   1.4317105e+002                0         #dt_piso
  3.5933605e+001             1728   7.2584173e-006   3.3698082e-001   1.7588379e+000   1.9600622e+000   2.2549204e+000   4.9830943e+001   2.0121928e+002                0         #dt_grow
  3.5968446e+001             1729   5.8067339e-006   2.7876551e-001   1.4097597e+000   1.5710481e+000   1.8073843e+000   3.9849395e+001   1.4630311e+002                0         #dt_piso
  3.6011996e+001             1730   7.2584173e-006   3.3828725e-001   1.7659567e+000   1.9679993e+000   2.2640471e+000   4.9790652e+001   1.7614091e+002                0         #dt_grow
  3.6055730e+001             1731   7.2889358e-006   3.3772392e-001   1.7769425e+000   1.9802433e+000   2.2781315e+000   4.9981413e+001   1.8248586e+002                0         #dt_mach
  3.6090717e+001             1732   5.8311486e-006   2.7399610e-001   1.4238200e+000   1.5867208e+000   1.8254102e+000   3.9973069e+001   1.5095136e+002                0         #dt_piso
  3.6134451e+001             1733   7.2889358e-006   3.4324892e-001   1.7831502e+000   1.9871629e+000   2.2860900e+000   4.9947376e+001   1.9194178e+002                0         #dt_grow
  3.6169437e+001             1734   5.8311486e-006   2.7393919e-001   1.4215521e+000   1.5841919e+000   1.8225027e+000   3.9944204e+001   1.5010079e+002                0         #dt_piso
  3.6213171e+001             1735   7.2889358e-006   3.2159425e-001   1.7820849e+000   1.9859725e+000   2.2847243e+000   4.9911008e+001   1.9346442e+002                0         #dt_grow
  3.6248158e+001             1736   5.8311486e-006   2.6848527e-001   1.4293416e+000   1.5928732e+000   1.8324892e+000   3.9914401e+001   1.4892731e+002                0         #dt_piso
  3.6291892e+001             1737   7.2889358e-006   3.5571027e-001   1.7915580e+000   1.9965342e+000   2.2968693e+000   4.9873276e+001   7.0072339e+001                0         #dt_grow
  3.6326878e+001             1738   5.8311486e-006   2.8271769e-001   1.4359227e+000   1.6002122e+000   1.8409266e+000   3.9884518e+001   7.3933890e+001                0         #dt_piso
  3.6370612e+001             1739   7.2889358e-006   3.3753426e-001   1.7986007e+000   2.0043876e+000   2.3058983e+000   4.9837473e+001   1.4894930e+002                0         #dt_grow
  3.6405599e+001             1740   5.8311486e-006   2.8973043e-001   1.4410913e+000   1.6059753e+000   1.8475530e+000   3.9857272e+001   1.4542755e+002                0         #dt_piso
  3.6449333e+001             1741   7.2889358e-006   3.5043011e-001   1.8048496e+000   2.0113558e+000   2.3139097e+000   4.9803373e+001   1.7704748e+002                0         #dt_grow
  3.6484319e+001             1742   5.8311486e-006   2.7551499e-001   1.4458513e+000   1.6112833e+000   1.8536555e+000   3.9828999e+001   1.6962113e+002                0         #dt_piso
  3.6512309e+001             1743   4.6649189e-006   2.2182176e-001   1.1579756e+000   1.2904700e+000   1.4845840e+000   3.2230494e+001   1.2594879e+002                0         #dt_piso
  3.6547296e+001             1744   5.8311486e-006   2.7454954e-001   1.4426802e+000   1.6077482e+000   1.8495900e+000   4.0269547e+001   1.4656107e+002                0         #dt_grow
  3.6590737e+001             1745   7.2401468e-006   3.5544740e-001   1.7962973e+000   2.0018236e+000   2.3029453e+000   4.9975265e+001   2.0435892e+002                0         #dt_mach
  3.6625489e+001             1746   5.7921175e-006   2.8479074e-001   1.4407250e+000   1.6055684e+000   1.8470833e+000   3.9970712e+001   1.5077348e+002                0         #dt_piso
  3.6668930e+001             1747   7.2401468e-006   3.3228871e-001   1.8055947e+000   2.0121864e+000   2.3148650e+000   4.9942864e+001   1.7678595e+002                0         #dt_grow
  3.6703683e+001             1748   5.7921175e-006   2.7070809e-001   1.4471931e+000   1.6127786e+000   1.8553757e+000   3.9943326e+001   1.4974742e+002                0         #dt_piso
  3.6747124e+001             1749   7.2401468e-006   3.4498465e-001   1.8126533e+000   2.0200568e+000   2.3239145e+000   4.9899584e+001   1.9536132e+002                0         #dt_grow
  3.6781877e+001             1750   5.7921175e-006   2.7630893e-001   1.4522400e+000   1.6184071e+000   1.8618461e+000   3.9905641e+001   1.9901796e+002                0         #dt_piso
  3.6809679e+001             1751   4.6336940e-006   2.2671572e-001   1.1631277e+000   1.2962153e+000   1.4911894e+000   3.1914430e+001   1.2614006e+002                0         #dt_piso
  3.6844431e+001             1752   5.7921175e-006   2.7551955e-001   1.4558795e+000   1.6224654e+000   1.8665122e+000   3.9877927e+001   1.7860663e+002                0         #dt_grow
  3.6872234e+001             1753   4.6336940e-006   2.1968410e-001   1.1185535e+000   1.2464909e+000   1.4340430e+000   3.1893454e+001   9.5863725e+001                0         #dt_piso
  3.6906986e+001             1754   5.7921175e-006   2.7509835e-001   1.3984409e+000   1.5583936e+000   1.7928729e+000   3.9855724e+001   1.3305484e+002                0         #dt_grow
  3.6950427e+001             1755   7.2401468e-006   3.4521440e-001   1.7495288e+000   1.9496404e+000   2.2429856e+000   4.9801433e+001   2.0154847e+002                0         #dt_grow
  3.6985180e+001             1756   5.7921175e-006   2.7951603e-001   1.4009451e+000   1.5611859e+000   1.7960835e+000   3.9827760e+001   1.1287956e+002                0         #dt_piso
  3.7028621e+001             1757   7.2401468e-006   3.5061210e-001   1.7537611e+000   1.9543578e+000   2.2484116e+000   4.9770221e+001   1.9227300e+002                0         #dt_grow
  3.7063373e+001             1758   5.7921175e-006   2.7970485e-001   1.4048227e+000   1.5655078e+000   1.8010547e+000   3.9819993e+001   1.1042224e+002                0         #dt_piso
  3.7106814e+001             1759   7.2401468e-006   3.4066424e-001   1.7589483e+000   1.9601395e+000   2.2550620e+000   4.9746285e+001   2.0361415e+002                0         #dt_grow
  3.7141567e+001             1760   5.7921175e-006   2.7781951e-001   1.4090161e+000   1.5701824e+000   1.8064310e+000   3.9793271e+001   1.1770708e+002                0         #dt_piso
  3.7185008e+001             1761   7.2401468e-006   3.4981077e-001   1.7643846e+000   1.9661979e+000   2.2620316e+000   4.9716405e+001   2.0498416e+002                0         #dt_grow
  3.7219761e+001             1762   5.7921175e-006   2.7662813e-001   1.4134331e+000   1.5751047e+000   1.8120938e+000   3.9758261e+001   1.4661117e+002                0         #dt_piso
  3.7263202e+001             1763   7.2401468e-006   3.6321237e-001   1.7700008e+000   1.9724581e+000   2.2692318e+000   4.9678798e+001   1.6711309e+002                0         #dt_grow
  3.7297954e+001             1764   5.7921175e-006   2.8009818e-001   1.4108346e+000   1.5722092e+000   1.8087623e+000   3.9734182e+001   1.3482407e+002                0         #dt_piso
  3.7341395e+001             1765   7.2401468e-006   3.4129152e-001   1.7685477e+000   1.9708362e+000   2.2673689e+000   4.9650865e+001   1.6243561e+002                0         #dt_grow
  3.7385141e+001             1766   7.2910581e-006   3.5273346e-001   1.7866243e+000   1.9909816e+000   2.2905439e+000   4.9981199e+001   1.6563042e+002                0         #dt_mach
  3.7420139e+001             1767   5.8328464e-006   2.7185229e-001   1.4324724e+000   1.5963228e+000   1.8365031e+000   3.9972176e+001   1.5218542e+002                0         #dt_piso
  3.7463885e+001             1768   7.2910581e-006   3.4722454e-001   1.7948549e+000   2.0001568e+000   2.3010960e+000   4.9947615e+001   1.9839666e+002                0         #dt_grow
  3.7498882e+001             1769   5.8328464e-006   2.7763417e-001   1.4383151e+000   1.6028357e+000   1.8439938e+000   3.9946695e+001   1.4674408e+002                0         #dt_piso
  3.7542628e+001             1770   7.2910581e-006   3.5990436e-001   1.8014972e+000   2.0075616e+000   2.3096117e+000   4.9917556e+001   1.9916739e+002                0         #dt_grow
  3.7577625e+001             1771   5.8328464e-006   2.7216245e-001   1.4433232e+000   1.6084196e+000   1.8504143e+000   3.9921793e+001   1.4635870e+002                0         #dt_piso
  3.7621372e+001             1772   7.2910581e-006   3.4345495e-001   1.8075076e+000   2.0142629e+000   2.3173174e+000   4.9883686e+001   1.8792694e+002                0         #dt_grow
  3.7656369e+001             1773   5.8328464e-006   2.7874513e-001   1.4480165e+000   1.6136521e+000   1.8564314e+000   3.9894809e+001   1.5293454e+002                0         #dt_piso
  3.7700115e+001             1774   7.2910581e-006   3.4515116e-001   1.8048645e+000   2.0113184e+000   2.3139288e+000   4.9849316e+001   1.8854612e+002                0         #dt_grow
  3.7735112e+001             1775   5.8328464e-006   2.7915841e-001   1.4471790e+000   1.6127166e+000   1.8553577e+000   3.9868999e+001   1.9213518e+002                0         #dt_piso
  3.7763110e+001             1776   4.6662772e-006   2.2173020e-001   1.1602042e+000   1.2929158e+000   1.4874413e+000   3.1888356e+001   1.1150886e+002                0         #dt_piso
  3.7798107e+001             1777   5.8328464e-006   2.8340371e-001   1.4536272e+000   1.6199030e+000   1.8636247e+000   3.9850752e+001   1.2260827e+002                0         #dt_grow
  3.7841853e+001             1778   7.2910581e-006   3.6296118e-001   1.8213538e+000   2.0296948e+000   2.3350690e+000   4.9798995e+001   2.1927483e+002                0         #dt_grow
  3.7876850e+001             1779   5.8328464e-006   2.8310025e-001   1.4595475e+000   1.6265035e+000   1.8712147e+000   3.9833023e+001   1.9118249e+002                0         #dt_piso
  3.7904848e+001             1780   4.6662772e-006   2.2142185e-001   1.1690534e+000   1.3027809e+000   1.4987864e+000   3.1860817e+001   1.3247578e+002                0         #dt_piso
  3.7939845e+001             1781   5.8328464e-006   2.7993917e-001   1.4635023e+000   1.6309126e+000   1.8762850e+000   3.9815475e+001   1.6234508e+002                0         #dt_grow
  3.7967843e+001             1782   4.6662772e-006   2.2358850e-001   1.1721214e+000   1.3062017e+000   1.5027197e+000   3.1845311e+001   1.1587348e+002                0         #dt_piso
  3.8002840e+001             1783   5.8328464e-006   2.7827452e-001   1.5153491e+000   1.6923771e+000   1.9427553e+000   4.0193799e+001   1.5593049e+002                0         #dt_grow
  3.8046375e+001             1784   7.2559034e-006   3.4162873e-001   1.8899550e+000   2.1107286e+000   2.4230192e+000   4.9994665e+001   1.6213080e+002                0         #dt_mach
  3.8089915e+001             1785   7.2566777e-006   3.5092640e-001   1.8939486e+000   2.1151474e+000   2.4281393e+000   4.9981225e+001   1.8121953e+002                0         #dt_mach
  3.8124747e+001             1786   5.8053422e-006   2.7948668e-001   1.5170425e+000   1.6942141e+000   1.9449262e+000   3.9977223e+001   1.5544646e+002                0         #dt_piso
  3.8168288e+001             1787   7.2566777e-006   3.4827435e-001   1.8993184e+000   2.1211101e+000   2.4350236e+000   4.9953029e+001   1.8352071e+002                0         #dt_grow
  3.8203120e+001             1788   5.8053422e-006   2.7534365e-001   1.5215351e+000   1.6992076e+000   1.9506860e+000   3.9961905e+001   1.9980121e+002                0         #dt_piso
  3.8230985e+001             1789   4.6442737e-006   2.2417085e-001   1.2183386e+000   1.3606003e+000   1.5619726e+000   3.1963960e+001   1.0197548e+002                0         #dt_piso
  3.8265817e+001             1790   5.8053422e-006   2.7417236e-001   1.5243599e+000   1.7023339e+000   1.9543076e+000   3.9930837e+001   1.4578118e+002                0         #dt_grow
  3.8309357e+001             1791   7.2566777e-006   3.6426202e-001   1.9086179e+000   2.1314395e+000   2.4469460e+000   4.9903991e+001   1.8459307e+002                0         #dt_grow
  3.8344189e+001             1792   5.8053422e-006   2.7553120e-001   1.5286903e+000   1.7071459e+000   1.9598594e+000   3.9907996e+001   1.4211030e+002                0         #dt_piso
  3.8387729e+001             1793   7.2566777e-006   3.4728751e-001   1.9136800e+000   2.1370609e+000   2.4534359e+000   4.9868671e+001   1.6267597e+002                0         #dt_grow
  3.8431384e+001             1794   7.2757882e-006   3.5971375e-001   1.9212649e+000   2.1455271e+000   2.4631602e+000   5.0006747e+001   1.7299137e+002                0         #dt_mach
  3.8466308e+001             1795   5.8206306e-006   2.7957203e-001   1.5382494e+000   1.7178051e+000   1.9721146e+000   4.0005474e+001   1.3685965e+002                0         #dt_piso
  3.8509957e+001             1796   7.2747926e-006   3.4720767e-001   1.9247681e+000   2.1494078e+000   2.4676514e+000   4.9977984e+001   1.8318523e+002                0         #dt_mach
  3.8544876e+001             1797   5.8198341e-006   2.8249997e-001   1.5411647e+000   1.7210431e+000   1.9758522e+000   3.9979572e+001   1.2557820e+002                0         #dt_piso
  3.8588524e+001             1798   7.2747926e-006   3.5616597e-001   1.9284691e+000   2.1535119e+000   2.4723963e+000   4.9939076e+001   1.7681662e+002                0         #dt_grow
  3.8623443e+001             1799   5.8198341e-006   2.8625747e-001   1.5439616e+000   1.7241217e+000   1.9794379e+000   3.9935675e+001   1.3689914e+002                0         #dt_piso
  3.8667092e+001             1800   7.2747926e-006   3.5184828e-001   1.9324862e+000   2.1579906e+000   2.4775464e+000   4.9926496e+001   2.0645217e+002                0         #dt_grow
  3.8702011e+001             1801   5.8198341e-006   2.8203988e-001   1.5475423e+000   1.7281332e+000   1.9840287e+000   3.9940515e+001   1.4557184e+002                0         #dt_piso
  3.8745660e+001             1802   7.2747926e-006   3.5188473e-001   1.9367609e+000   2.1627565e+000   2.4830268e+000   4.9906827e+001   1.5770294e+002                0         #dt_grow
  3.8789390e+001             1803   7.2883742e-006   3.5741738e-001   1.9426533e+000   2.1693310e+000   2.4905811e+000   4.9988396e+001   1.6344011e+002                0         #dt_mach
  3.8833131e+001             1804   7.2900660e-006   3.5932359e-001   1.9449749e+000   2.1719176e+000   2.4935575e+000   4.9989919e+001   1.8340112e+002                0         #dt_mach
  3.8876880e+001             1805   7.2915362e-006   3.4957143e-001   1.9475037e+000   2.1747302e+000   2.4967996e+000   4.9988127e+001   1.9200678e+002                0         #dt_mach
  3.8911879e+001             1806   5.8332289e-006   2.7669259e-001   1.5587328e+000   1.7406119e+000   1.9983754e+000   3.9987830e+001   1.7340389e+002                0         #dt_piso
  3.8955628e+001             1807   7.2915362e-006   3.4867936e-001   1.9506351e+000   2.1782243e+000   2.5008142e+000   4.9956313e+001   1.5172747e+002                0         #dt_grow
  3.8999416e+001             1808   7.2979127e-006   3.5124395e-001   1.9541235e+000   2.1821101e+000   2.5052865e+000   4.9964097e+001   1.6771679e+002                0         #dt_mach
  3.9043235e+001             1809   7.3031568e-006   3.5892828e-001   1.9574278e+000   2.1857836e+000   2.5095228e+000   4.9975249e+001   1.8159668e+002                0         #dt_mach
  3.9087076e+001             1810   7.3067738e-006   3.5161183e-001   1.9606527e+000   2.1893783e+000   2.5136572e+000   4.9989583e+001   1.4806957e+002                0         #dt_mach
  3.9130925e+001             1811   7.3082964e-006   3.7750390e-001   1.9631350e+000   2.1921446e+000   2.5168397e+000   4.9990550e+001   1.7799733e+002                0         #dt_mach
  3.9174783e+001             1812   7.3096780e-006   3.5376271e-001   1.9655985e+000   2.1948876e+000   2.5199981e+000   4.9989513e+001   1.7050779e+002                0         #dt_mach
  3.9218651e+001             1813   7.3112115e-006   3.9569326e-001   1.9680265e+000   2.1975948e+000   2.5231109e+000   4.9982437e+001   1.7640368e+002                0         #dt_mach
  3.9262533e+001             1814   7.3137805e-006   3.5656429e-001   1.9705720e+000   2.2004225e+000   2.5263743e+000   4.9984866e+001   1.8173221e+002                0         #dt_mach
  3.9306429e+001             1815   7.3159950e-006   3.7049679e-001   1.9728572e+000   2.2029627e+000   2.5293041e+000   4.9973068e+001   1.7253927e+002                0         #dt_mach
  3.9341546e+001             1816   5.8527960e-006   2.8876943e-001   1.5794127e+000   1.7636310e+000   2.0248880e+000   3.9977999e+001   1.1725688e+002                0         #dt_piso
  3.9385442e+001             1817   7.3159950e-006   3.5427384e-001   1.9759368e+000   2.2063958e+000   2.5332523e+000   4.9954703e+001   1.5138416e+002                0         #dt_grow
  3.9429378e+001             1818   7.3226289e-006   3.7086950e-001   1.9795324e+000   2.2104050e+000   2.5378621e+000   4.9987046e+001   1.4712717e+002                0         #dt_mach
  3.9473325e+001             1819   7.3245265e-006   3.5508325e-001   1.9818169e+000   2.2129543e+000   2.5407909e+000   4.9985659e+001   1.5870000e+002                0         #dt_mach
  3.9517285e+001             1820   7.3266280e-006   3.5655414e-001   1.9840707e+000   2.2154551e+000   2.5436804e+000   4.9971478e+001   1.6171696e+002                0         #dt_mach
  3.9561270e+001             1821   7.3308099e-006   3.6532339e-001   1.9870351e+000   2.2187566e+000   2.5474809e+000   4.9982175e+001   1.5786332e+002                0         #dt_mach
  3.9605270e+001             1822   7.3334242e-006   4.1530510e-001   1.9896569e+000   2.2216722e+000   2.5508422e+000   4.9980362e+001   1.5971940e+002                0         #dt_mach
  3.9649288e+001             1823   7.3363056e-006   3.6687922e-001   1.8188408e+000   2.0265768e+000   2.3318471e+000   4.2236478e+001   1.5383400e+002                0         #dt_mach
  3.9701397e+001             1824   8.6847979e-006   4.2262699e-001   2.1536592e+000   2.3996371e+000   2.7611015e+000   4.9994112e+001   2.5705969e+002                0         #dt_mach
  3.9743084e+001             1825   6.9478384e-006   3.5032080e-001   1.7262621e+000   1.9234215e+000   2.2131566e+000   3.9983255e+001   1.4313379e+002                0         #dt_piso
  3.9795193e+001             1826   8.6847979e-006   4.3852567e-001   2.1629332e+000   2.4099608e+000   2.7729913e+000   4.9953884e+001   2.4017981e+002                0         #dt_grow
  3.9836880e+001             1827   6.9478384e-006   3.5296986e-001   1.7335900e+000   1.9315796e+000   2.2225513e+000   3.9951374e+001   1.4873733e+002                0         #dt_piso
  3.9888988e+001             1828   8.6847979e-006   4.3006565e-001   2.1714218e+000   2.4194122e+000   2.7838741e+000   4.9927722e+001   1.6964340e+002                0         #dt_grow
  3.9930675e+001             1829   6.9478384e-006   3.3547618e-001   1.7400260e+000   1.9387456e+000   2.2308026e+000   3.9962507e+001   1.4805917e+002                0         #dt_piso
  3.9982784e+001             1830   8.6847979e-006   4.2305917e-001   2.1791682e+000   2.4280373e+000   2.7938054e+000   4.9932629e+001   1.7284501e+002                0         #dt_grow
  4.0024471e+001             1831   6.9478384e-006   3.5866007e-001   1.7459660e+000   1.9453598e+000   2.2384180e+000   3.9936026e+001   1.6012898e+002                0         #dt_piso
  4.0076580e+001             1832   8.6847979e-006   4.8712763e-001   2.1846912e+000   2.4341901e+000   2.8008861e+000   4.9898039e+001   7.6498292e+001                0         #dt_grow
  4.0128795e+001             1833   8.7025443e-006   4.2539043e-001   2.4819537e+000   2.7716043e+000   3.1819919e+000   5.9664642e+001   8.2922713e+001                0         #dt_mach
  4.0172553e+001             1834   7.2928824e-006   3.6766413e-001   2.0835325e+000   2.3266294e+000   2.6711955e+000   5.0001712e+001   1.4886874e+002                0         #dt_mach
  4.0216308e+001             1835   7.2926327e-006   3.4243833e-001   2.0863788e+000   2.3297921e+000   2.6748447e+000   4.9994768e+001   1.0272711e+002                0         #dt_mach
  4.0260069e+001             1836   7.2933958e-006   3.6361550e-001   2.0893150e+000   2.3330737e+000   2.6786089e+000   5.0007624e+001   1.6719480e+002                0         #dt_mach
  4.0303822e+001             1837   7.2922838e-006   3.5825294e-001   2.0914005e+000   2.3354015e+000   2.6812828e+000   5.0002885e+001   1.7276787e+002                0         #dt_mach
  4.0347574e+001             1838   7.2918631e-006   3.6513401e-001   2.0946770e+000   2.3390648e+000   2.6854834e+000   4.9991752e+001   7.0996118e+001                0         #dt_mach
  4.0391332e+001             1839   7.2930662e-006   3.6498998e-001   2.0965675e+000   2.3411687e+000   2.6879070e+000   5.0007725e+001   1.5344902e+002                0         #dt_mach
  4.0435084e+001             1840   7.2919395e-006   3.6475619e-001   2.0980230e+000   2.3428108e+000   2.6897730e+000   5.0005715e+001   1.4064884e+002                0         #dt_mach
  4.0478830e+001             1841   7.2911062e-006   3.6064440e-001   2.1002040e+000   2.3453093e+000   2.6925692e+000   4.9986398e+001   1.4971596e+002                0         #dt_mach
  4.0522589e+001             1842   7.2930902e-006   3.6172348e-001   2.1027113e+000   2.3480161e+000   2.6957838e+000   4.9932129e+001   1.1021591e+002                0         #dt_mach
  4.0566407e+001             1843   7.3030035e-006   3.5870114e-001   2.1076927e+000   2.3535859e+000   2.7021701e+000   4.9977875e+001   1.5632851e+002                0         #dt_mach
  4.0610244e+001             1844   7.3062365e-006   3.6905840e-001   2.1113033e+000   2.3576087e+000   2.7067991e+000   4.9988990e+001   1.3886123e+002                0         #dt_mach
  4.0654091e+001             1845   7.3078457e-006   3.6785834e-001   2.1146475e+000   2.3613399e+000   2.7110865e+000   4.9980597e+001   1.0137040e+002                0         #dt_mach
  4.0697955e+001             1846   7.3106826e-006   3.6179597e-001   2.1173793e+000   2.3643757e+000   2.7145889e+000   4.9986061e+001   1.2631209e+002                0         #dt_mach
  4.0741832e+001             1847   7.3127212e-006   3.6569955e-001   2.1198671e+000   2.3671393e+000   2.7177783e+000   4.9981905e+001   1.3387032e+002                0         #dt_mach
  4.0785724e+001             1848   7.3153686e-006   3.5749985e-001   2.1233543e+000   2.3710334e+000   2.7222491e+000   4.9978573e+001   6.6253896e+001                0         #dt_mach
  4.0829635e+001             1849   7.3185049e-006   3.6895697e-001   2.1257105e+000   2.3736454e+000   2.7252699e+000   4.9991181e+001   1.4113907e+002                0         #dt_mach
  4.0873554e+001             1850   7.3197959e-006   3.6376325e-001   2.1286558e+000   2.3769478e+000   2.7290459e+000   4.9986000e+001   6.6173512e+001                0         #dt_mach
  4.0917485e+001             1851   7.3218461e-006   4.1633245e-001   2.1310918e+000   2.3796455e+000   2.7321689e+000   4.9989931e+001   1.6850615e+002                0         #dt_mach
  4.0961425e+001             1852   7.3233209e-006   3.5747237e-001   2.1334604e+000   2.3823017e+000   2.7352057e+000   4.9986757e+001   9.6676842e+001                0         #dt_mach
  4.1005376e+001             1853   7.3252610e-006   3.8634478e-001   2.1362011e+000   2.3853381e+000   2.7387194e+000   4.9985237e+001   1.0729010e+002                0         #dt_mach
  4.1049341e+001             1854   7.3274246e-006   3.7426730e-001   2.1386637e+000   2.3880780e+000   2.7418765e+000   4.9992179e+001   9.5603313e+001                0         #dt_mach
  4.1093312e+001             1855   7.3285709e-006   3.6333539e-001   2.1418823e+000   2.3916724e+000   2.7460030e+000   4.9979087e+001   3.2082210e+001                0         #dt_mach
  4.1137302e+001             1856   7.3316374e-006   3.6715992e-001   2.1439875e+000   2.3940224e+000   2.7487020e+000   5.0003024e+001   9.0491225e+001                0         #dt_mach
  4.1181289e+001             1857   7.3311939e-006   3.7118004e-001   2.1458944e+000   2.3961519e+000   2.7511467e+000   4.9982598e+001   6.3784699e+001                0         #dt_mach
  4.1225292e+001             1858   7.3337464e-006   3.7018377e-001   2.1482197e+000   2.3987453e+000   2.7541278e+000   4.9991242e+001   5.1373550e+001                0         #dt_mach
  4.1269302e+001             1859   7.3350312e-006   3.7521888e-001   2.1503653e+000   2.4011367e+000   2.7568786e+000   4.9984459e+001   4.4316270e+001                0         #dt_mach
  4.1313326e+001             1860   7.3373118e-006   3.7197179e-001   2.1527366e+000   2.4037866e+000   2.7599188e+000   4.9987717e+001   3.3384960e+001                0         #dt_mach
  4.1357361e+001             1861   7.3391148e-006   3.6814955e-001   2.1549453e+000   2.4062455e+000   2.7627504e+000   4.9986891e+001   5.5025036e+001                0         #dt_mach
  4.1401407e+001             1862   7.3410395e-006   3.7373546e-001   2.1574365e+000   2.4090382e+000   2.7659442e+000   4.9979256e+001   4.6799133e+001                0         #dt_mach
  4.1445471e+001             1863   7.3440864e-006   4.2559884e-001   2.2116077e+000   2.4696150e+000   2.8353944e+000   5.0170098e+001   1.0592662e+001                0         #dt_mach
  4.1489386e+001             1864   7.3191868e-006   3.5297350e-001   2.2064965e+000   2.4639003e+000   2.8288416e+000   5.0002003e+001   7.6513307e+001                0         #dt_mach
  4.1533300e+001             1865   7.3188937e-006   3.6635883e-001   2.2108430e+000   2.4687324e+000   2.8344141e+000   4.9988029e+001   3.3160374e+001                0         #dt_mach
  4.1577224e+001             1866   7.3206464e-006   3.6513334e-001   2.2162199e+000   2.4747354e+000   2.8413076e+000   5.0001807e+001   6.4115445e+001                0         #dt_mach
  4.1621146e+001             1867   7.3203818e-006   3.6993181e-001   2.2199635e+000   2.4789203e+000   2.8461070e+000   5.0014275e+001   3.2529956e+001                0         #dt_mach
  4.1665056e+001             1868   7.3182925e-006   3.8095059e-001   2.2228002e+000   2.4820998e+000   2.8497438e+000   5.0003982e+001   6.3940555e+001                0         #dt_mach
  4.1708962e+001             1869   7.3177097e-006   3.6177949e-001   2.2252778e+000   2.4848648e+000   2.8529202e+000   5.0013299e+001   4.8593035e+001                0         #dt_mach
  4.1752857e+001             1870   7.3157639e-006   3.7744338e-001   2.2276151e+000   2.4874922e+000   2.8559168e+000   4.9997575e+001   1.2171951e+002                0         #dt_mach
  4.1796753e+001             1871   7.3161187e-006   3.6803410e-001   2.2303305e+000   2.4905127e+000   2.8593981e+000   5.0004165e+001   8.9672940e+001                0         #dt_mach
  4.1840646e+001             1872   7.3155093e-006   3.6121620e-001   2.2329254e+000   2.4934317e+000   2.8627249e+000   4.9986909e+001   6.7969711e+001                0         #dt_mach
  4.1884551e+001             1873   7.3174252e-006   3.7889973e-001   2.2352991e+000   2.4961127e+000   2.8657681e+000   4.9994102e+001   5.9110898e+001                0         #dt_mach
  4.1928461e+001             1874   7.3182885e-006   3.7287068e-001   2.2362982e+000   2.4972014e+000   2.8670489e+000   4.9981092e+001   8.8100806e+001                0         #dt_mach
  4.1972387e+001             1875   7.3210571e-006   3.7236975e-001   2.2394524e+000   2.5007679e+000   2.8710928e+000   4.9999188e+001   5.6866005e+001                0         #dt_mach
  4.2016314e+001             1876   7.3211759e-006   3.8063411e-001   2.2421306e+000   2.5037396e+000   2.8745264e+000   4.9988003e+001   5.8635773e+001                0         #dt_mach
  4.2060252e+001             1877   7.3229330e-006   3.7803777e-001   2.2450076e+000   2.5068810e+000   2.8782149e+000   4.9996001e+001   9.2289320e+001                0         #dt_mach
  4.2104193e+001             1878   7.3235187e-006   3.8123608e-001   2.2474802e+000   2.5096966e+000   2.8813848e+000   5.0004973e+001   8.5877595e+001                0         #dt_mach
  4.2148129e+001             1879   7.3227905e-006   3.7592920e-001   2.2491565e+000   2.5115575e+000   2.8835339e+000   4.9970571e+001   4.8064175e+001                0         #dt_mach
  4.2192092e+001             1880   7.3271031e-006   3.7054355e-001   2.2528426e+000   2.5157342e+000   2.8882597e+000   4.9993465e+001   1.0551631e+002                0         #dt_mach
  4.2236060e+001             1881   7.3280609e-006   3.6618638e-001   2.2545869e+000   2.5176372e+000   2.8904961e+000   4.9964827e+001   2.2500763e+001                0         #dt_mach
  4.2280060e+001             1882   7.3332196e-006   3.7979434e-001   2.2580959e+000   2.5215499e+000   2.8949947e+000   4.9994251e+001   8.1341344e+000                0         #dt_mach
  4.2324064e+001             1883   7.3340628e-006   3.5440058e-001   2.2358604e+000   2.4958237e+000   2.8664876e+000   4.8914229e+001   8.2280572e+001                0         #dt_mach
  4.2369045e+001             1884   7.4968603e-006   3.7680607e-001   2.2847567e+000   2.5504269e+000   2.9291752e+000   4.9998993e+001   3.3434279e+001                0         #dt_mach
  4.2414027e+001             1885   7.4970112e-006   3.7474174e-001   2.2889502e+000   2.5551185e+000   2.9345515e+000   5.0007091e+001   6.9466536e+001                0         #dt_mach
  4.2459003e+001             1886   7.4959481e-006   3.7252322e-001   2.2935053e+000   2.5602104e+000   2.9403914e+000   5.0007954e+001   7.4193311e+001                0         #dt_mach
  4.2503972e+001             1887   7.4947558e-006   3.7903050e-001   2.2978592e+000   2.5650697e+000   2.9459733e+000   5.0003662e+001   4.8661593e+001                0         #dt_mach
  4.2548937e+001             1888   7.4942069e-006   3.7528985e-001   2.3019707e+000   2.5696626e+000   2.9512445e+000   5.0001726e+001   6.3549187e+001                0         #dt_mach
  4.2593901e+001             1889   7.4939483e-006   4.1924091e-001   2.3061710e+000   2.5743565e+000   2.9566294e+000   5.0008495e+001   6.8249213e+001                0         #dt_mach
  4.2638857e+001             1890   7.4926753e-006   3.8762997e-001   2.3100217e+000   2.5786681e+000   2.9615663e+000   5.0005901e+001   2.7615080e+001                0         #dt_mach
  4.2683807e+001             1891   7.4917911e-006   3.8602167e-001   2.3137801e+000   2.5828623e+000   2.9663847e+000   5.0006953e+001   8.1096194e+001                0         #dt_mach
  4.2728752e+001             1892   7.4907495e-006   3.7398135e-001   2.3173524e+000   2.5868712e+000   2.9709646e+000   5.0007808e+001   4.9722309e+001                0         #dt_mach
  4.2773689e+001             1893   7.4895799e-006   3.8638316e-001   2.3205130e+000   2.5903854e+000   2.9750167e+000   5.0005370e+001   5.8710536e+001                0         #dt_mach
  4.2818622e+001             1894   7.4887755e-006   3.8291979e-001   2.3198727e+000   2.5897156e+000   2.9741958e+000   5.0000862e+001   6.7583197e+001                0         #dt_mach
  4.2863554e+001             1895   7.4886464e-006   3.8415983e-001   2.3235709e+000   2.5938285e+000   2.9789371e+000   5.0005867e+001   5.8372667e+001                0         #dt_mach
  4.2908480e+001             1896   7.4877678e-006   3.8866242e-001   2.3282484e+000   2.5990787e+000   2.9849338e+000   5.0004580e+001   7.3426583e+001                0         #dt_mach
  4.2953403e+001             1897   7.4870820e-006   3.8941674e-001   2.3320360e+000   2.6032884e+000   2.9897898e+000   5.0008583e+001   4.5150176e+001                0         #dt_mach
  4.2998318e+001             1898   7.4857969e-006   3.8915893e-001   2.3360988e+000   2.6078558e+000   2.9949985e+000   5.0003566e+001   5.8303157e+001                0         #dt_mach
  4.3043229e+001             1899   7.4852631e-006   3.8753735e-001   2.3400990e+000   2.6123046e+000   3.0001269e+000   5.0005821e+001   7.8663375e+001                0         #dt_mach
  4.3088136e+001             1900   7.4843917e-006   3.7452581e-001   2.3435502e+000   2.6161854e+000   3.0045515e+000   5.0001754e+001   2.8295126e+001                0         #dt_mach
  4.3133040e+001             1901   7.4841291e-006   3.8162458e-001   2.3472026e+000   2.6202464e+000   3.0092341e+000   5.0001349e+001   9.3796179e+001                0         #dt_mach
  4.3177944e+001             1902   7.4839273e-006   3.8017638e-001   2.3507649e+000   2.6242504e+000   3.0138012e+000   5.0001648e+001   7.1191687e+001                0         #dt_mach
  4.3222846e+001             1903   7.4836806e-006   3.7920587e-001   2.3539159e+000   2.6277551e+000   3.0178409e+000   5.0006391e+001   9.7789985e+001                0         #dt_mach
  4.3258768e+001             1904   5.9869445e-006   3.1038839e-001   1.8815465e+000   2.1004688e+000   2.4122391e+000   4.0004674e+001   7.5088682e+001                0         #dt_piso
  4.3303665e+001             1905   7.4828063e-006   3.9274642e-001   2.3545365e+000   2.6284887e+000   3.0186365e+000   4.9996597e+001   4.5220712e+001                0         #dt_mach
  4.3348564e+001             1906   7.4833156e-006   3.9240751e-001   2.3588707e+000   2.6333426e+000   3.0241932e+000   5.0003182e+001   1.1434190e+002                0         #dt_mach
  4.3384484e+001             1907   5.9866525e-006   3.0183558e-001   1.8896717e+000   2.1095556e+000   2.4226560e+000   4.0012992e+001   8.1291328e+001                0         #dt_piso
  4.3429370e+001             1908   7.4808858e-006   3.7956972e-001   2.3649024e+000   2.6400821e+000   3.0319262e+000   4.9989822e+001   8.5363757e+001                0         #dt_mach
  4.3474264e+001             1909   7.4824090e-006   3.8280388e-001   2.3692823e+000   2.6449756e+000   3.0375414e+000   5.0006474e+001   8.7247734e+001                0         #dt_mach
  4.3519153e+001             1910   7.4814404e-006   3.8419101e-001   2.3720600e+000   2.6480856e+000   3.0411025e+000   4.9995916e+001   5.4483593e+001                0         #dt_mach
  4.3564045e+001             1911   7.4820516e-006   3.7552832e-001   2.3759944e+000   2.6524811e+000   3.0461466e+000   5.0008337e+001   1.1100722e+002                0         #dt_mach
  4.3599959e+001             1912   5.9856413e-006   3.0999095e-001   1.9027516e+000   2.1241813e+000   2.4394251e+000   4.0006855e+001   8.0781710e+001                0         #dt_piso
  4.3644844e+001             1913   7.4807696e-006   3.9115817e-001   2.3811365e+000   2.6582325e+000   3.0527391e+000   4.9998872e+001   9.3578243e+001                0         #dt_mach
  4.3689729e+001             1914   7.4809384e-006   3.7920118e-001   2.3816218e+000   2.6588008e+000   3.0533613e+000   4.9997124e+001   5.0086465e+001                0         #dt_mach
  4.3734617e+001             1915   7.4813686e-006   3.6778718e-001   2.3853937e+000   2.6630068e+000   3.0581970e+000   5.0002426e+001   1.0943939e+002                0         #dt_mach
  4.3770528e+001             1916   5.9850949e-006   3.0919957e-001   1.9106914e+000   2.1330743e+000   2.4496043e+000   4.0005838e+001   9.8652737e+001                0         #dt_piso
  4.3815410e+001             1917   7.4802769e-006   3.8955118e-001   2.3918219e+000   2.6701942e+000   3.0664384e+000   4.9999653e+001   9.5872264e+001                0         #dt_mach
  4.3860292e+001             1918   7.4803288e-006   4.4025976e-001   2.3951526e+000   2.6738940e+000   3.0707085e+000   4.9999128e+001   5.4123438e+001                0         #dt_mach
  4.3905174e+001             1919   7.4804593e-006   3.8029643e-001   2.3985881e+000   2.6777410e+000   3.0751129e+000   5.0001385e+001   9.9456693e+001                0         #dt_mach
  4.3950056e+001             1920   7.4802521e-006   3.7605867e-001   2.4016337e+000   2.6811355e+000   3.0790176e+000   4.9999679e+001   1.1895418e+002                0         #dt_mach
  4.3985961e+001             1921   5.9842017e-006   3.0551745e-001   1.9231976e+000   2.1470498e+000   2.4656379e+000   4.0001383e+001   7.8128908e+001                0         #dt_piso
  4.4030841e+001             1922   7.4799935e-006   4.4310797e-001   2.4062011e+000   2.6862513e+000   3.0848733e+000   4.9994246e+001   4.0238604e+001                0         #dt_mach
  4.4066745e+001             1923   5.9839948e-006   3.0369011e-001   1.9268171e+000   2.1510988e+000   2.4702784e+000   3.9995861e+001   9.3542770e+001                0         #dt_piso
  4.4111625e+001             1924   7.4799935e-006   3.8188031e-001   2.4077177e+000   2.6879701e+000   3.0868176e+000   4.9985747e+001   8.7915931e+001                0         #dt_grow
  4.4156518e+001             1925   7.4821263e-006   3.9772895e-001   2.4120128e+000   2.6927933e+000   3.0923241e+000   5.0001548e+001   3.9285793e+001                0         #dt_mach
  4.4201409e+001             1926   7.4818946e-006   3.7832220e-001   2.4160450e+000   2.6972791e+000   3.0974936e+000   5.0006494e+001   1.0128937e+002                0         #dt_mach
  4.4246295e+001             1927   7.4809230e-006   3.8565125e-001   2.4192494e+000   2.7008833e+000   3.1016018e+000   5.0000326e+001   7.4600398e+001                0         #dt_mach
  4.4291180e+001             1928   7.4808742e-006   3.8389846e-001   2.4227517e+000   2.7047758e+000   3.1060920e+000   5.0001795e+001   4.0898524e+001                0         #dt_mach
  4.4336064e+001             1929   7.4806056e-006   3.8318409e-001   2.4258123e+000   2.7082209e+000   3.1100158e+000   5.0000144e+001   7.0629917e+001                0         #dt_mach
  4.4371970e+001             1930   5.9844845e-006   3.1702251e-001   1.9424318e+000   2.1685612e+000   2.4902971e+000   4.0001636e+001   1.0194326e+002                0         #dt_piso
  4.4416852e+001             1931   7.4802996e-006   3.9219087e-001   2.4308313e+000   2.7138358e+000   3.1164503e+000   4.9995197e+001   7.8277469e+001                0         #dt_mach
  4.4452758e+001             1932   5.9842397e-006   3.1060488e-001   1.9463195e+000   2.1729304e+000   2.4952815e+000   3.9997327e+001   4.0467012e+001                0         #dt_piso
  4.4497639e+001             1933   7.4802996e-006   3.8560490e-001   2.4351881e+000   2.7186968e+000   3.1220361e+000   4.9984658e+001   7.6950074e+001                0         #dt_grow
  4.4542535e+001             1934   7.4825956e-006   3.8752545e-001   2.4293394e+000   2.7116976e+000   3.1145377e+000   4.9946157e+001   5.8738431e+001                0         #dt_mach
  4.4587479e+001             1935   7.4906620e-006   3.9980097e-001   2.4348193e+000   2.7177905e+000   3.1215632e+000   5.0003416e+001   6.4371659e+001                0         #dt_mach
  4.4632420e+001             1936   7.4901503e-006   3.8437323e-001   2.4396900e+000   2.7237663e+000   3.1278077e+000   5.0016045e+001   6.7134114e+001                0         #dt_mach
  4.4677346e+001             1937   7.4877475e-006   3.8719025e-001   2.4451987e+000   2.7299112e+000   3.1348701e+000   5.0010493e+001   6.0302582e+001                0         #dt_mach
  4.4722263e+001             1938   7.4861764e-006   3.9755447e-001   2.4491282e+000   2.7342746e+000   3.1399079e+000   5.0006519e+001   8.3680008e+001                0         #dt_mach
  4.4767175e+001             1939   7.4852006e-006   3.8851290e-001   2.4524232e+000   2.7379890e+000   3.1441323e+000   5.0003838e+001   8.5124436e+001                0         #dt_mach
  4.4812082e+001             1940   7.4846260e-006   3.8255133e-001   2.4551399e+000   2.7410082e+000   3.1476152e+000   5.0000627e+001   7.7021478e+001                0         #dt_mach
  4.4856990e+001             1941   7.4845322e-006   3.8973434e-001   2.4574329e+000   2.7436020e+000   3.1505551e+000   5.0000506e+001   9.8475121e+001                0         #dt_mach
  4.4901896e+001             1942   7.4844565e-006   4.0176828e-001   2.4605954e+000   2.7471107e+000   3.1546095e+000   4.9996033e+001   8.8420000e+001                0         #dt_mach
  4.4946807e+001             1943   7.4850503e-006   3.9624744e-001   2.4603154e+000   2.7463098e+000   3.1542505e+000   4.9528146e+001   1.1553919e+002                0         #dt_mach
  4.4992145e+001             1944   7.5563604e-006   3.8474944e-001   2.4879225e+000   2.7771523e+000   3.1896442e+000   5.0010711e+001   9.7631639e+001                0         #dt_mach
  4.5037473e+001             1945   7.5547419e-006   4.0325600e-001   2.4911580e+000   2.7807523e+000   3.1937923e+000   4.9996186e+001   1.1231265e+002                0         #dt_mach
  4.5082805e+001             1946   7.5553183e-006   4.0491270e-001   2.4949875e+000   2.7850458e+000   3.1987020e+000   5.0002033e+001   1.1353478e+002                0         #dt_mach
  4.5128135e+001             1947   7.5550111e-006   4.5654710e-001   2.4977515e+000   2.7881228e+000   3.2022456e+000   4.9997454e+001   1.5627406e+002                0         #dt_mach
  4.5164399e+001             1948   6.0440088e-006   3.1491483e-001   2.0001427e+000   2.2326841e+000   2.5642855e+000   4.0000440e+001   9.4941414e+001                0         #dt_piso
  4.5209729e+001             1949   7.5549280e-006   3.8906058e-001   2.5034153e+000   2.7944559e+000   3.2095068e+000   4.9995333e+001   1.2590854e+002                0         #dt_mach
  4.5255063e+001             1950   7.5556332e-006   3.9161390e-001   2.5069346e+000   2.7984101e+000   3.2140187e+000   5.0004843e+001   1.1674178e+002                0         #dt_mach
  4.5300392e+001             1951   7.5549014e-006   4.0058043e-001   2.5098001e+000   2.8015951e+000   3.2176924e+000   4.9994077e+001   1.1190290e+002                0         #dt_mach
  4.5345727e+001             1952   7.5557965e-006   3.9315039e-001   2.5135274e+000   2.8057814e+000   3.2224710e+000   5.0005461e+001   1.5942617e+002                0         #dt_mach
  4.5381995e+001             1953   6.0446372e-006   3.2401657e-001   2.0124067e+000   2.2463855e+000   2.5800086e+000   3.9999873e+001   1.0958909e+002                0         #dt_piso
  4.5427329e+001             1954   7.5557965e-006   3.9271488e-001   2.5188038e+000   2.8116799e+000   3.2292357e+000   4.9999330e+001   1.3725205e+002                0         #dt_grow
  4.5472665e+001             1955   7.5558978e-006   4.0316058e-001   2.5214949e+000   2.8146666e+000   3.2326858e+000   4.9990924e+001   1.3226270e+002                0         #dt_mach
  4.5518008e+001             1956   7.5572696e-006   3.9744426e-001   2.5251910e+000   2.8188184e+000   3.2374244e+000   5.0005607e+001   1.4658304e+002                0         #dt_mach
  4.5563347e+001             1957   7.5564223e-006   3.9316097e-001   2.5276862e+000   2.8215924e+000   3.2406234e+000   4.9996601e+001   1.2762345e+002                0         #dt_mach
  4.5608689e+001             1958   7.5569360e-006   3.9744231e-001   2.5310987e+000   2.8254365e+000   3.2449983e+000   5.0009891e+001   1.6575506e+002                0         #dt_mach
  4.5644962e+001             1959   6.0455488e-006   3.2608707e-001   2.0263306e+000   2.2619602e+000   2.5978598e+000   4.0000816e+001   1.0412544e+002                0         #dt_piso
  4.5690303e+001             1960   7.5567818e-006   4.0992485e-001   2.5356372e+000   2.8305150e+000   3.2508170e+000   5.0001354e+001   1.5176274e+002                0         #dt_mach
  4.5726575e+001             1961   6.0454255e-006   3.1828010e-001   2.0299954e+000   2.2660609e+000   2.6025582e+000   3.9994199e+001   1.2515417e+002                0         #dt_piso
  4.5771916e+001             1962   7.5567818e-006   3.9620384e-001   2.5399083e+000   2.8352929e+000   3.2562927e+000   4.9992360e+001   1.0944782e+002                0         #dt_grow
  4.5808188e+001             1963   6.0454255e-006   3.1630620e-001   2.0335319e+000   2.2700174e+000   2.6070922e+000   3.9989807e+001   1.3118980e+002                0         #dt_piso
  4.5853529e+001             1964   7.5567818e-006   4.0704597e-001   2.5444604e+000   2.8403875e+000   3.2621288e+000   4.9988866e+001   1.2773558e+002                0         #dt_grow
  4.5898880e+001             1965   7.5584649e-006   4.0774931e-001   2.5477608e+000   2.8440570e+000   3.2663600e+000   4.9991423e+001   1.3087896e+002                0         #dt_mach
  4.5944238e+001             1966   7.5597617e-006   3.9200808e-001   2.5513154e+000   2.8480494e+000   3.2709172e+000   5.0004175e+001   1.4271511e+002                0         #dt_mach
  4.5989593e+001             1967   7.5591305e-006   4.0029619e-001   2.5532244e+000   2.8501711e+000   3.2733646e+000   4.9993817e+001   4.1043343e+001                0         #dt_mach
  4.6034954e+001             1968   7.5600653e-006   4.0005062e-001   2.5560232e+000   2.8533301e+000   3.2769529e+000   5.0010776e+001   9.5608017e+000                0         #dt_mach
  4.6080304e+001             1969   7.5584363e-006   4.0936384e-001   2.5582542e+000   2.8558068e+000   3.2798130e+000   4.9991783e+001   6.4007078e+000                0         #dt_mach
  4.6125662e+001             1970   7.5596786e-006   3.9169608e-001   2.5609503e+000   2.8588469e+000   3.2832697e+000   5.0004278e+001   6.8540000e+000                0         #dt_mach
  4.6171016e+001             1971   7.5590319e-006   3.9653953e-001   2.5634655e+000   2.8616405e+000   3.2864943e+000   4.9991172e+001   7.7922871e+000                0         #dt_mach
  4.6207300e+001             1972   6.0472255e-006   3.2461708e-001   2.0527081e+000   2.2914925e+000   2.6316771e+000   3.9994045e+001   5.4919423e+000                0         #dt_piso
  4.6252654e+001             1973   7.5590319e-006   3.9143464e-001   2.5644060e+000   2.8627041e+000   3.2877000e+000   4.9964749e+001   6.8230218e+000                0         #dt_grow
  4.6288937e+001             1974   6.0472255e-006   3.2792366e-001   2.0382900e+000   2.2754027e+000   2.6131923e+000   3.9914705e+001   5.5781704e+000                0         #dt_piso
  4.6334292e+001             1975   7.5590319e-006   3.8328008e-001   2.5596731e+000   2.8574388e+000   3.2816322e+000   4.9921389e+001   7.0137155e+000                0         #dt_grow
  4.6379717e+001             1976   7.5709351e-006   4.0350467e-001   2.5728881e+000   2.8721966e+000   3.2985745e+000   5.0019710e+001   6.8786920e+000                0         #dt_mach
  4.6416058e+001             1977   6.0567481e-006   3.1773412e-001   2.0618141e+000   2.3016681e+000   2.6433513e+000   4.0024611e+001   3.9354834e+000                0         #dt_piso
  4.6461455e+001             1978   7.5662797e-006   3.9281964e-001   2.5798046e+000   2.8799340e+000   3.3074417e+000   5.0003681e+001   6.9271956e+000                0         #dt_mach
  4.6497773e+001             1979   6.0530238e-006   3.2492154e-001   2.0655565e+000   2.3058539e+000   2.6481494e+000   3.9999840e+001   6.6763943e+000                0         #dt_piso
  4.6543171e+001             1980   7.5662797e-006   4.0534921e-001   2.5846823e+000   2.8853896e+000   3.3136952e+000   4.9999023e+001   5.4807529e+000                0         #dt_grow
  4.6579489e+001             1981   6.0530238e-006   3.1466302e-001   2.0693694e+000   2.3101200e+000   2.6530377e+000   3.9997484e+001   3.9215151e+000                0         #dt_piso
  4.6624887e+001             1982   7.5662797e-006   4.0795457e-001   2.5891494e+000   2.8903925e+000   3.3194223e+000   4.9998261e+001   4.7407455e+000                0         #dt_grow
  4.6670286e+001             1983   7.5665429e-006   3.8733343e-001   2.5919692e+000   2.8935312e+000   3.3230374e+000   4.9993581e+001   7.5739599e+000                0         #dt_mach
  4.6706606e+001             1984   6.0532343e-006   3.2842732e-001   2.0698663e+000   2.3107052e+000   2.6536747e+000   3.9974178e+001   4.5001516e+000                0         #dt_piso
  4.6752005e+001             1985   7.5665429e-006   4.0580705e-001   2.5867693e+000   2.8877455e+000   3.3163709e+000   4.9946478e+001   4.1438992e+000                0         #dt_grow
  4.6788324e+001             1986   6.0532343e-006   3.3108923e-001   2.0699330e+000   2.3107727e+000   2.6537602e+000   3.9954447e+001   3.7806072e+000                0         #dt_piso
  4.6833724e+001             1987   7.5665429e-006   4.0286930e-001   2.5893311e+000   2.8906182e+000   3.3196553e+000   4.9931890e+001   4.2163206e+000                0         #dt_grow
  4.6870043e+001             1988   6.0532343e-006   3.1640166e-001   2.0721692e+000   2.3132816e+000   2.6566272e+000   3.9943114e+001   3.7292681e+000                0         #dt_piso
  4.6915442e+001             1989   7.5665429e-006   4.1197347e-001   2.5924900e+000   2.8941574e+000   3.3237052e+000   4.9919716e+001   4.4106896e+000                0         #dt_grow
  4.6951762e+001             1990   6.0532343e-006   3.3067946e-001   2.0751602e+000   2.3166240e+000   2.6604617e+000   3.9931292e+001   3.8021981e+000                0         #dt_piso
  4.6997161e+001             1991   7.5665429e-006   4.0235291e-001   2.5966043e+000   2.8987682e+000   3.3289799e+000   4.9916987e+001   4.1311006e+000                0         #dt_grow
  4.7033480e+001             1992   6.0532343e-006   3.2771064e-001   2.0784015e+000   2.3202561e+000   2.6646173e+000   3.9925962e+001   4.5040468e+000                0         #dt_piso
  4.7078880e+001             1993   7.5665429e-006   4.0087476e-001   2.6010329e+000   2.9037181e+000   3.3346576e+000   4.9908203e+001   5.3724276e+000                0         #dt_grow
  4.7115199e+001             1994   6.0532343e-006   3.2983692e-001   2.0820496e+000   2.3243360e+000   2.6692944e+000   3.9922712e+001   3.2281474e+000                0         #dt_piso
  4.7160598e+001             1995   7.5665429e-006   4.0202667e-001   2.6045783e+000   2.9076879e+000   3.3392029e+000   4.9895332e+001   3.5067160e+000                0         #dt_grow
  4.7206093e+001             1996   7.5824157e-006   4.0124720e-001   2.6119831e+000   2.9159487e+000   3.3486963e+000   4.9996544e+001   3.5584162e+000                0         #dt_mach
  4.7242488e+001             1997   6.0659326e-006   3.2451345e-001   2.0910350e+000   2.3343846e+000   2.6808141e+000   3.9993540e+001   3.4745156e+000                0         #dt_piso
  4.7287983e+001             1998   7.5824157e-006   4.0172148e-001   2.6163157e+000   2.9207969e+000   3.3542510e+000   4.9991195e+001   3.6641801e+000                0         #dt_grow
  4.7333485e+001             1999   7.5837512e-006   4.0293935e-001   2.6193237e+000   2.9241701e+000   3.3581073e+000   4.9994606e+001   4.5905652e+000                0         #dt_mach
  4.7369887e+001             2000   6.0670010e-006   3.2750194e-001   2.0970954e+000   2.3411667e+000   2.6885839e+000   3.9996330e+001   3.5583864e+000                0         #dt_piso
  4.7415390e+001             2001   7.5837512e-006   3.9293798e-001   2.6235917e+000   2.9289432e+000   3.3635791e+000   4.9984974e+001   4.2652141e+000                0         #dt_grow
  4.7460906e+001             2002   7.5860310e-006   4.1243809e-001   2.6264131e+000   2.9320886e+000   3.3671962e+000   4.9998606e+001   4.0727322e+000                0         #dt_mach
  4.7506423e+001             2003   7.5862425e-006   4.0140100e-001   2.6151352e+000   2.9190174e+000   3.3527374e+000   4.9505793e+001   3.9359017e+000                0         #dt_mach
  4.7552395e+001             2004   7.6619745e-006   4.1483916e-001   2.6447725e+000   2.9521093e+000   3.3907339e+000   4.9997284e+001   3.7853180e+000                0         #dt_mach
  4.7598370e+001             2005   7.6623907e-006   4.0487890e-001   2.6481009e+000   2.9558090e+000   3.3950012e+000   4.9995340e+001   3.8943784e+000                0         #dt_mach
  4.7644348e+001             2006   7.6631048e-006   4.1616688e-001   2.6525183e+000   2.9607326e+000   3.4006645e+000   5.0003998e+001   3.8583159e+000                0         #dt_mach
  4.7690323e+001             2007   7.6624922e-006   4.1608732e-001   2.6559336e+000   2.9645618e+000   3.4050431e+000   5.0001581e+001   3.9944719e+000                0         #dt_mach
  4.7736297e+001             2008   7.6622500e-006   4.1384486e-001   2.6590307e+000   2.9680193e+000   3.4090137e+000   5.0007738e+001   3.7949910e+000                0         #dt_mach
  4.7782263e+001             2009   7.6610644e-006   4.1126548e-001   2.6616025e+000   2.9709082e+000   3.4123109e+000   4.9999441e+001   3.8897400e+000                0         #dt_mach
  4.7828230e+001             2010   7.6611501e-006   4.0511173e-001   2.6643152e+000   2.9739362e+000   3.4157887e+000   5.0003085e+001   5.0957832e+000                0         #dt_mach
  4.7874194e+001             2011   7.6606775e-006   3.9832032e-001   2.6665903e+000   2.9764902e+000   3.4187055e+000   4.9992550e+001   4.0460341e+000                0         #dt_mach
  4.7920165e+001             2012   7.6618191e-006   4.2123398e-001   2.6690687e+000   2.9792580e+000   3.4218830e+000   5.0002410e+001   4.0571079e+000                0         #dt_mach
  4.7966134e+001             2013   7.6614498e-006   4.1617622e-001   2.6711844e+000   2.9816450e+000   3.4245953e+000   5.0001781e+001   3.9064626e+000                0         #dt_mach
  4.8012101e+001             2014   7.6611770e-006   4.1773321e-001   2.6739865e+000   2.9847708e+000   3.4281878e+000   5.0008804e+001   4.5569397e+000                0         #dt_mach
  4.8058060e+001             2015   7.6598282e-006   4.1984856e-001   2.6761656e+000   2.9872306e+000   3.4309815e+000   5.0004203e+001   3.6539920e+000                0         #dt_mach
  4.8094827e+001             2016   6.1278625e-006   3.2205624e-001   2.1422296e+000   2.3912488e+000   2.7464482e+000   4.0012075e+001   2.7287425e+000                0         #dt_piso
  4.8140772e+001             2017   7.6575165e-006   4.0725876e-001   2.6786620e+000   2.9900501e+000   3.4341821e+000   4.9992837e+001   4.0742480e+000                0         #dt_mach
  4.8186724e+001             2018   7.6586138e-006   4.0601453e-001   2.6817783e+000   2.9935178e+000   3.4381773e+000   5.0005187e+001   3.9163275e+000                0         #dt_mach
  4.8232671e+001             2019   7.6578194e-006   4.7502915e-001   2.6838272e+000   2.9958441e+000   3.4408041e+000   5.0009518e+001   4.0575912e+000                0         #dt_mach
  4.8278609e+001             2020   7.6563619e-006   4.0926759e-001   2.6852335e+000   2.9974037e+000   3.4426070e+000   4.9998906e+001   4.2632280e+000                0         #dt_mach
  4.8324548e+001             2021   7.6565295e-006   4.1708162e-001   2.6875526e+000   3.0000311e+000   3.4455802e+000   5.0015458e+001   4.1730928e+000                0         #dt_mach
  4.8370473e+001             2022   7.6541631e-006   4.1710485e-001   2.6889677e+000   3.0016144e+000   3.4473945e+000   5.0016613e+001   4.0355759e+000                0         #dt_mach
  4.8416383e+001             2023   7.6516207e-006   4.2402477e-001   2.6902576e+000   3.0030963e+000   3.4490482e+000   5.0017919e+001   3.9051644e+000                0         #dt_mach
  4.8462276e+001             2024   7.6488796e-006   4.7403533e-001   2.6920518e+000   3.0051868e+000   3.4513485e+000   5.0014223e+001   3.7821088e+000                0         #dt_mach
  4.8508156e+001             2025   7.6467044e-006   4.0639885e-001   2.6926317e+000   3.0057340e+000   3.4520919e+000   4.9954433e+001   3.4656498e+000                0         #dt_mach
  4.8544860e+001             2026   6.1173636e-006   3.2696253e-001   2.1557955e+000   2.4065282e+000   2.7638404e+000   3.9971156e+001   4.4156119e+000                0         #dt_piso
  4.8590741e+001             2027   7.6467044e-006   4.1537388e-001   2.6965783e+000   3.0102066e+000   3.4571517e+000   4.9929593e+001   3.8925513e+000                0         #dt_grow
  4.8636686e+001             2028   7.6574873e-006   3.8767626e-001   2.7032118e+000   3.0176083e+000   3.4656561e+000   5.0010375e+001   3.5969344e+000                0         #dt_mach
  4.8682621e+001             2029   7.6558987e-006   4.1513439e-001   2.7047143e+000   3.0192882e+000   3.4675825e+000   5.0004046e+001   3.9512772e+000                0         #dt_mach
  4.8728553e+001             2030   7.6552793e-006   4.1395814e-001   2.7059687e+000   3.0207299e+000   3.4691906e+000   5.0016049e+001   3.9067973e+000                0         #dt_mach
  4.8774470e+001             2031   7.6528229e-006   4.2646942e-001   2.7074515e+000   3.0223628e+000   3.4710917e+000   5.0010494e+001   3.8335286e+000                0         #dt_mach
  4.8820377e+001             2032   7.6512171e-006   4.3926563e-001   2.7089215e+000   3.0239971e+000   3.4729763e+000   5.0022563e+001   4.1021737e+000                0         #dt_mach
  4.8866263e+001             2033   7.6477659e-006   4.1037508e-001   2.6912192e+000   3.0036870e+000   3.4502810e+000   4.9311870e+001   4.0457959e+000                0         #dt_mach
  4.8912790e+001             2034   7.7544879e-006   4.2332634e-001   2.7322037e+000   3.0494298e+000   3.5028253e+000   5.0000442e+001   3.9582603e+000                0         #dt_mach
  4.8959317e+001             2035   7.7544193e-006   4.1819015e-001   2.7361808e+000   3.0538795e+000   3.5079241e+000   5.0002466e+001   4.6678308e+000                0         #dt_mach
  4.8996538e+001             2036   6.2035355e-006   3.4489263e-001   2.1913537e+000   2.4457922e+000   2.8094278e+000   4.0008075e+001   3.8386431e+000                0         #dt_piso
  4.9043055e+001             2037   7.7528543e-006   4.1089646e-001   2.7419721e+000   3.0603503e+000   3.5153488e+000   4.9996126e+001   4.4504225e+000                0         #dt_mach
  4.9089576e+001             2038   7.7534550e-006   4.1928535e-001   2.7448904e+000   3.0636142e+000   3.5190902e+000   4.9998590e+001   3.5426754e+000                0         #dt_mach
  4.9136098e+001             2039   7.7536736e-006   4.2198830e-001   2.7479949e+000   3.0670926e+000   3.5230704e+000   4.9996643e+001   4.0893397e+000                0         #dt_mach
  4.9182623e+001             2040   7.7541943e-006   4.2568608e-001   2.7510073e+000   3.0704571e+000   3.5269325e+000   5.0002933e+001   4.1295709e+000                0         #dt_mach
  4.9229146e+001             2041   7.7537395e-006   4.1473772e-001   2.7535840e+000   3.0733475e+000   3.5302360e+000   4.9998050e+001   3.9147901e+000                0         #dt_mach
  4.9275670e+001             2042   7.7540419e-006   4.1556408e-001   2.7563663e+000   3.0764605e+000   3.5338029e+000   5.0000818e+001   3.9208014e+000                0         #dt_mach
  4.9322193e+001             2043   7.7539151e-006   4.3043753e-001   2.7218962e+000   3.0375448e+000   3.4896106e+000   4.9418133e+001   4.9932399e+000                0         #dt_mach
  4.9369265e+001             2044   7.8452125e-006   4.2450185e-001   2.7578910e+000   3.0777206e+000   3.5357577e+000   5.0003240e+001   3.8607957e+000                0         #dt_mach
  4.9416333e+001             2045   7.8447042e-006   4.0822732e-001   2.7618141e+000   3.0821101e+000   3.5407873e+000   5.0000434e+001   3.9389736e+000                0         #dt_mach
  4.9463401e+001             2046   7.8446361e-006   4.1750700e-001   2.7651468e+000   3.0858369e+000   3.5450600e+000   5.0002944e+001   6.3741557e+000                0         #dt_mach
  4.9510466e+001             2047   7.8441743e-006   4.3196483e-001   2.7683033e+000   3.0893752e+000   3.5491068e+000   5.0003491e+001   4.5094785e+000                0         #dt_mach
  4.9548118e+001             2048   6.2753395e-006   3.4878223e-001   2.2169277e+000   2.4740538e+000   2.8422151e+000   4.0010049e+001   4.5449030e+000                0         #dt_piso
  4.9595171e+001             2049   7.8422041e-006   4.1926129e-001   2.7732172e+000   3.0948733e+000   3.5554066e+000   4.9992051e+001   5.2490028e+000                0         #dt_mach
  4.9642232e+001             2050   7.8434511e-006   4.3213716e-001   2.7771695e+000   3.0992893e+000   3.5604737e+000   5.0001718e+001   6.3745071e+000                0         #dt_mach
  4.9689291e+001             2051   7.8431816e-006   4.2666346e-001   2.7804742e+000   3.1029904e+000   3.5647105e+000   5.0003653e+001   4.7391553e+000                0         #dt_mach
  4.9736346e+001             2052   7.8426087e-006   4.2340656e-001   2.7829190e+000   3.1057265e+000   3.5678449e+000   5.0005543e+001   4.1168325e+000                0         #dt_mach
  4.9773991e+001             2053   6.2740869e-006   3.4278612e-001   2.2284233e+000   2.4869239e+000   2.8569529e+000   4.0010594e+001   3.2299595e+000                0         #dt_piso
  4.9821034e+001             2054   7.8405320e-006   4.2055582e-001   2.7872350e+000   3.1105658e+000   3.5733782e+000   4.9992583e+001   4.0595421e+000                0         #dt_mach
  4.9868084e+001             2055   7.8416952e-006   4.1905072e-001   2.7904335e+000   3.1141485e+000   3.5774789e+000   5.0000297e+001   6.6461130e+000                0         #dt_mach
  4.9915134e+001             2056   7.8416486e-006   4.1476856e-001   2.7932471e+000   3.1172952e+000   3.5810860e+000   5.0002380e+001   4.3292006e+000                0         #dt_mach
  4.9962182e+001             2057   7.8412753e-006   4.1519486e-001   2.7964778e+000   3.1209126e+000   3.5852279e+000   5.0002451e+001   4.4029644e+000                0         #dt_mach
  5.0009227e+001             2058   7.8408909e-006   4.2298480e-001   2.7664376e+000   3.0875909e+000   3.5467149e+000   5.0040224e+001   4.1356853e+000                0         #dt_mach
  5.0056235e+001             2059   7.8345882e-006   4.5601356e-001   2.8108290e+000   3.1370045e+000   3.6036270e+000   5.0052334e+001   1.6380477e+000                0         #dt_mach
  5.0103193e+001             2060   7.8263965e-006   4.0746506e-001   2.8176302e+000   3.1445635e+000   3.6123465e+000   4.9994342e+001   1.3688314e+000                0         #dt_mach
  5.0150157e+001             2061   7.8272822e-006   4.2752070e-001   2.8184044e+000   3.1454240e+000   3.6133389e+000   4.9978739e+001   1.2936480e+000                0         #dt_mach
  5.0197140e+001             2062   7.8306120e-006   3.7066054e-001   2.8171455e+000   3.1440233e+000   3.6117250e+000   4.9972857e+001   1.1644018e+000                0         #dt_mach
  5.0244150e+001             2063   7.8348653e-006   1.8005542e-001   3.4019059e-001   3.7936156e-001   4.3614178e-001   1.7294350e+001   1.1573417e+000                0         #dt_mach
  5.0302911e+001             2064   9.7935816e-006   2.4001506e-001   4.2647057e-001   4.7556600e-001   5.4675714e-001   2.1641300e+001   4.9001120e-001                0         #dt_grow
  5.0376363e+001             2065   1.2241977e-005   3.3609741e-001   5.3460594e-001   5.9615041e-001   6.8539222e-001   2.6985979e+001   6.3731320e-001                0         #dt_grow
  5.0468178e+001             2066   1.5302471e-005   4.1014128e-001   6.7011123e-001   7.4725716e-001   8.5911697e-001   3.4567469e+001   5.2044690e-001                0         #dt_grow
  5.0579448e+001             2067   1.8545110e-005   4.9340804e-001   8.1435159e-001   9.0810592e-001   1.0440405e+000   4.0796977e+001   5.9440550e-001                0         #dt_move
  5.0690602e+001             2068   1.8525595e-005   4.9643619e-001   8.1588473e-001   9.0981853e-001   1.0460061e+000   4.0704114e+001   4.8762400e-001                0         #dt_move
  5.0801624e+001             2069   1.8503621e-005   4.7870531e-001   8.1702159e-001   9.1108815e-001   1.0474636e+000   4.0612499e+001   6.2890920e-001                0         #dt_move
  5.0890441e+001             2070   1.4802897e-005   4.2083514e-001   6.5523150e-001   7.3067175e-001   8.4004039e-001   3.2460575e+001   4.8829540e-001                0         #dt_piso
  5.0945823e+001             2071   9.2302402e-006   2.5036677e-001   4.0915367e-001   4.5626226e-001   5.2455599e-001   2.1223042e+001   9.9106970e-001                1         #dt_move, max_iteration_pstar
  5.1015049e+001             2072   1.1537800e-005   3.0682610e-001   5.1246629e-001   5.7147050e-001   6.5700807e-001   2.8410980e+001   8.5831920e-001                0         #dt_grow
  5.1101583e+001             2073   1.4422250e-005   3.6884074e-001   6.4208665e-001   7.1601639e-001   8.2318801e-001   3.9025913e+001   5.4376880e-001                0         #dt_grow
  5.1170810e+001             2074   1.1537800e-005   1.5444318e-001   1.3659078e-001   1.5232641e-001   1.7511638e-001   1.4151204e+001   5.8212110e-001                0         #dt_piso
  5.1257343e+001             2075   1.4422250e-005   1.7430791e-001   1.7265658e-001   1.9254174e-001   2.2135459e-001   1.7692329e+001   3.4952850e-001                0         #dt_grow
  5.1365510e+001             2076   1.8027813e-005   2.1108048e-001   2.1843518e-001   2.4358507e-001   2.8004510e-001   2.2112174e+001   3.6628430e-001                0         #dt_grow
  5.1500719e+001             2077   2.2534766e-005   2.9829765e-001   2.7699349e-001   3.0887582e-001   3.5511986e-001   2.7645226e+001   3.4993830e-001                0         #dt_grow
  5.1669729e+001             2078   2.8168458e-005   3.7855130e-001   3.5148324e-001   3.9192710e-001   4.5061953e-001   3.4562670e+001   4.6024850e-001                0         #dt_grow
  5.1804938e+001             2079   2.2534766e-005   2.8377577e-001   2.8430236e-001   3.1700909e-001   3.6449020e-001   2.7651314e+001   4.6941090e-001                0         #dt_piso
  5.1913105e+001             2080   1.8027813e-005   2.4318901e-001   2.2933376e-001   2.5571273e-001   2.9401763e-001   2.2120784e+001   3.7434730e-001                0         #dt_piso
  5.2048313e+001             2081   2.2534766e-005   2.8566963e-001   2.8946122e-001   3.2275057e-001   3.7110412e-001   2.7649167e+001   5.5221860e-001                0         #dt_grow
  5.2156480e+001             2082   1.8027813e-005   1.9918983e-001   2.3326889e-001   2.6009247e-001   2.9906268e-001   2.2117426e+001   3.6153860e-001                0         #dt_piso
  5.2291689e+001             2083   2.2534766e-005   2.9236884e-001   2.9413417e-001   3.2795168e-001   3.7709509e-001   2.7642523e+001   3.6384950e-001                0         #dt_grow
  5.2460700e+001             2084   2.8168458e-005   3.7155584e-001   3.7138688e-001   4.1407945e-001   4.7613702e-001   3.4545039e+001   6.2558230e-001                0         #dt_grow
  5.2595908e+001             2085   2.2534766e-005   1.5656294e-001   2.2531904e-001   2.5106202e-001   2.8887056e-001   1.8328773e+001   3.8564850e-001                0         #dt_piso
  5.2704075e+001             2086   1.8027813e-005   1.1371634e-001   1.8055858e-001   2.0118706e-001   2.3148536e-001   1.4653667e+001   2.6418460e-001                0         #dt_piso
  5.2839284e+001             2087   2.2534766e-005   1.2642141e-001   2.2623292e-001   2.5207860e-001   2.9004220e-001   1.8301981e+001   2.7897700e-001                0         #dt_grow
  5.3008295e+001             2088   2.8168458e-005   1.8337082e-001   2.8363908e-001   3.1604152e-001   3.6363984e-001   2.2853593e+001   3.3895340e-001                0         #dt_grow
  5.3219558e+001             2089   3.5210572e-005   1.9864196e-001   3.5605648e-001   3.9672908e-001   4.5648267e-001   2.8528703e+001   2.6776460e-001                0         #dt_grow
  5.3483637e+001             2090   4.4013215e-005   2.8812794e-001   4.4720134e-001   4.9828208e-001   5.7333505e-001   3.5600549e+001   4.5929860e-001                0         #dt_grow
  5.3813736e+001             2091   5.5016519e-005   3.2013166e-001   5.6239232e-001   6.2662684e-001   7.2101579e-001   4.4401035e+001   3.8000550e-001                0         #dt_grow
  5.4077816e+001             2092   4.4013215e-005   2.6821674e-001   4.5122268e-001   5.0275610e-001   5.7849061e-001   3.5491867e+001   4.3714480e-001                0         #dt_piso
  5.4407915e+001             2093   5.5016519e-005   2.6817978e-001   5.6746160e-001   6.3226520e-001   7.2751487e-001   4.4288490e+001   3.2661390e-001                0         #dt_grow
  5.4671994e+001             2094   4.4013215e-005   2.9870500e-001   4.5526493e-001   5.0725162e-001   5.8367298e-001   3.5393919e+001   3.3033870e-001                0         #dt_piso
  5.5002093e+001             2095   5.5016519e-005   3.2769822e-001   5.7246428e-001   6.3782794e-001   7.3392856e-001   4.4158149e+001   4.9824240e-001                0         #dt_grow
  5.5266172e+001             2096   4.4013215e-005   2.2154307e-001   4.5921411e-001   5.1164275e-001   5.8873604e-001   3.5285091e+001   4.1449750e-001                0         #dt_piso
  5.5596272e+001             2097   5.5016519e-005   3.5106677e-001   5.7737130e-001   6.4328380e-001   7.4021962e-001   4.4016740e+001   3.9197420e-001                0         #dt_grow
  5.5860351e+001             2098   4.4013215e-005   2.9110835e-001   4.6310927e-001   5.1597336e-001   5.9372983e-001   3.5169514e+001   2.9625750e-001                0         #dt_piso
  5.6190450e+001             2099   5.5016519e-005   3.6822895e-001   5.8222153e-001   6.4867576e-001   7.4643785e-001   4.3868800e+001   3.7396470e-001                0         #dt_grow
  5.6454529e+001             2100   4.4013215e-005   2.5463277e-001   4.6705791e-001   5.2036286e-001   5.9879219e-001   3.5048949e+001   2.9562980e-001                0         #dt_piso
  5.6784628e+001             2101   5.5016519e-005   2.9334529e-001   5.8656623e-001   6.5350262e-001   7.5200799e-001   4.3699607e+001   4.2902840e-001                0         #dt_grow
  5.7162320e+001             2102   6.2948528e-005   3.2850814e-001   6.7472836e-001   7.5172184e-001   8.6503635e-001   4.9881502e+001   4.5127970e-001                0         #dt_mach
  5.7464472e+001             2103   5.0358823e-005   3.2531806e-001   5.4208501e-001   6.0394307e-001   6.9498079e-001   3.9845559e+001   4.2001300e-001                0         #dt_piso
  5.7842164e+001             2104   6.2948528e-005   3.6861109e-001   6.8135026e-001   7.5910819e-001   8.7352597e-001   4.9672130e+001   3.1757400e-001                0         #dt_grow
  5.8144317e+001             2105   5.0358823e-005   3.3525281e-001   5.4699971e-001   6.0942597e-001   7.0128167e-001   3.9682687e+001   3.9848630e-001                0         #dt_piso
  5.8522008e+001             2106   6.2948528e-005   3.5849724e-001   6.8745722e-001   7.6592128e-001   8.8135541e-001   4.9490141e+001   2.8247650e-001                0         #dt_grow
  5.8824161e+001             2107   5.0358823e-005   3.0499394e-001   5.5179510e-001   6.1477607e-001   7.0742961e-001   3.9555147e+001   2.6610530e-001                0         #dt_piso
  5.9201852e+001             2108   6.2948528e-005   3.8210154e-001   6.9322392e-001   7.7235602e-001   8.8874861e-001   4.9357040e+001   3.2115220e-001                0         #dt_grow
  5.9504005e+001             2109   5.0358823e-005   2.9014374e-001   5.5645522e-001   6.1997582e-001   7.1340413e-001   3.9456130e+001   3.5075250e-001                0         #dt_piso
  5.9881696e+001             2110   6.2948528e-005   3.5269769e-001   6.9903164e-001   7.7883635e-001   8.9619441e-001   4.9217745e+001   3.4063650e-001                0         #dt_grow
  6.0183849e+001             2111   5.0358823e-005   3.4591002e-001   5.6103613e-001   6.2508751e-001   7.1927708e-001   3.9334712e+001   3.2889750e-001                0         #dt_piso
  6.0561540e+001             2112   6.2948528e-005   3.8761183e-001   7.0463035e-001   7.8508418e-001   9.0337225e-001   4.9066340e+001   3.4596100e-001                0         #dt_grow
  6.0863693e+001             2113   5.0358823e-005   3.5294287e-001   5.6537442e-001   6.2992944e-001   7.2483899e-001   3.9215757e+001   3.0992660e-001                0         #dt_piso
  6.1241384e+001             2114   6.2948528e-005   3.7541699e-001   7.1002044e-001   7.9110008e-001   9.1028262e-001   4.8920869e+001   5.3972980e-001                0         #dt_grow
  6.1543537e+001             2115   5.0358823e-005   3.1737595e-001   5.6964050e-001   6.3469102e-001   7.3030833e-001   3.9099578e+001   2.6736790e-001                0         #dt_piso
  6.1921228e+001             2116   6.2948528e-005   3.9571448e-001   7.1524024e-001   7.9692665e-001   9.1697467e-001   4.8776061e+001   4.2357190e-001                0         #dt_grow
  6.2223381e+001             2117   5.0358823e-005   2.9860125e-001   5.7390168e-001   6.3944720e-001   7.3577138e-001   3.8982936e+001   3.6841860e-001                0         #dt_piso
  6.2601072e+001             2118   6.2948528e-005   3.5941629e-001   7.2042108e-001   8.0271007e-001   9.2361677e-001   4.8630743e+001   2.9089670e-001                0         #dt_grow
  6.2903225e+001             2119   5.0358823e-005   3.5011167e-001   5.7802323e-001   6.4404807e-001   7.4105542e-001   3.8866970e+001   3.0902570e-001                0         #dt_piso
  6.3280916e+001             2120   6.2948528e-005   3.9146145e-001   7.2549028e-001   8.0836889e-001   9.3011574e-001   4.8479028e+001   3.9343430e-001                0         #dt_grow
  6.3583069e+001             2121   5.0358823e-005   3.5433299e-001   5.8177692e-001   6.4824008e-001   7.4586784e-001   3.8744581e+001   2.7630010e-001                0         #dt_piso
  6.3960761e+001             2122   6.2948528e-005   3.7822115e-001   7.3031834e-001   8.1376259e-001   9.3630557e-001   4.8319383e+001   3.8289050e-001                0         #dt_grow
  6.4351588e+001             2123   6.5137968e-005   3.7348214e-001   7.5873728e-001   8.4543547e-001   9.7274010e-001   4.9910195e+001   4.4473580e-001                0         #dt_mach
  6.4664251e+001             2124   5.2110374e-005   3.1614276e-001   6.0850878e-001   6.7804167e-001   7.8013946e-001   3.9893371e+001   4.0068740e-001                0         #dt_piso
  6.5055078e+001             2125   6.5137968e-005   4.4349439e-001   7.6381298e-001   8.5110219e-001   9.7924742e-001   4.9762594e+001   4.7277760e-001                0         #dt_grow
  6.5367741e+001             2126   5.2110374e-005   2.8108115e-001   6.1256753e-001   6.8257405e-001   7.8534298e-001   3.9766331e+001   4.4186760e-001                0         #dt_piso
  6.5758568e+001             2127   6.5137968e-005   4.7509210e-001   7.6866757e-001   8.5652440e-001   9.8547124e-001   4.9606718e+001   3.0683830e-001                0         #dt_grow
  6.6071231e+001             2128   5.2110374e-005   3.2252127e-001   6.1645944e-001   6.8692077e-001   7.9033261e-001   3.9642070e+001   3.9228550e-001                0         #dt_piso
  6.6462059e+001             2129   6.5137968e-005   4.4248648e-001   7.7362621e-001   8.6206189e-001   9.9182847e-001   4.9453944e+001   3.3188320e-001                0         #dt_grow
  6.6774721e+001             2130   5.2110374e-005   3.6571032e-001   6.2022521e-001   6.9112704e-001   7.9516052e-001   3.9525078e+001   2.8756260e-001                0         #dt_piso
  6.7165549e+001             2131   6.5137968e-005   4.2063503e-001   7.7831975e-001   8.6730453e-001   9.9784584e-001   4.9308887e+001   5.1259730e-001                0         #dt_grow
  6.7478211e+001             2132   5.2110374e-005   3.4053389e-001   6.2407861e-001   6.9543072e-001   8.0010078e-001   3.9404166e+001   4.5522620e-001                0         #dt_piso
  6.7869039e+001             2133   6.5137968e-005   4.0259368e-001   7.8300662e-001   8.7254007e-001   1.0038546e+000   4.9162908e+001   3.7786710e-001                0         #dt_grow
  6.8181701e+001             2134   5.2110374e-005   2.4803996e-001   6.2779632e-001   6.9958376e-001   8.0486707e-001   3.9295893e+001   4.3394250e-001                0         #dt_piso
[truncated: 24,498 more chars]
