# Supplementary material for: Research on combustion and emissions of heavy duty diesel engines under low-speed and low-load conditions in low temperature environments
Source: PLoS One. 2025 Feb 21;20(2):e0318933. doi: 10.1371/journal.pone.0318933 (PMC11844864; doi:10.1371/journal.pone.0318933)
Supplement: S1 File — (ZIP) [file pone.0318933.s001.zip › 1000rpm_30%/4-gaibianpenyoudingshi/-1/turbulence.out]

# CONVERGE Release Build 2.3.20/  Jan 30, 2017        Run Date:Mon Mar 18 20:02:15 2024
# column       1                2                3                4                5                6                7                8                9               10               11               12               13               14               15               16               17 
#          Crank              TKE       TKE_StdDev              EPS       EPS_StdDev            OMEGA     OMEGA_StdDev    Turb_Kin_Visc  Kin_Visc_StdDev      Lengthscale    Length_StdDev           UPrime    UPrime_StdDev       Visc_Ratio  Visc_Rat_StdDev    Turb_Dyn_Visc  Dyn_Visc_StdDev
#          (DEG)        (m^2/s^2)        (m^2/s^2)        (m^2/s^3)        (m^2/s^3)            (1/s)            (1/s)          (m^2/s)          (m^2/s)              (m)              (m)            (m/s)            (m/s)           (none)           (none)        (N*s/m^2)        (N*s/m^2)
#
 -1.4600000e+002   1.0800000e+001   3.5805552e-015   3.4945124e+003   3.0015815e+003   3.5951774e+003   3.0880468e+003   3.8322043e-003   1.1654104e-003   2.1567696e-003   6.5773786e-004   2.6832816e+000   3.9964374e-015   3.5581346e+002   1.0851043e+002   6.9579339e-003   2.1159750e-003
 -1.4587230e+002   1.0731104e+001   6.1696947e-002   3.4483890e+003   2.8907176e+003   3.5880317e+003   3.0507426e+003   3.8047806e-003   1.1606516e-003   2.1462795e-003   6.5495048e-004   2.6746981e+000   7.7125027e-003   3.5337570e+002   1.0812041e+002   6.9114419e-003   2.1084866e-003
 -1.4579372e+002   1.0688489e+001   9.9097378e-002   3.4174583e+003   2.8206559e+003   3.5806136e+003   3.0246624e+003   3.7897757e-003   1.1580715e-003   2.1409090e-003   6.5344248e-004   2.6693641e+000   1.2436026e-002   3.5205212e+002   1.0791577e+002   6.8862935e-003   2.1045983e-003
 -1.4567094e+002   1.0622460e+001   1.5537123e-001   3.3779304e+003   2.7250268e+003   3.5770051e+003   2.9945481e+003   3.7654153e-003   1.1589657e-003   2.1319816e-003   6.5391775e-004   2.6610628e+000   1.9615534e-002   3.4989806e+002   1.0805448e+002   6.8453157e-003   2.1074737e-003
 -1.4558567e+002   1.0576981e+001   1.9313563e-001   3.3456701e+003   2.6545406e+003   3.5687161e+003   2.9676307e+003   3.7510713e-003   1.1578693e-003   2.1272307e-003   6.5328469e-004   2.6553195e+000   2.4484148e-002   3.4864125e+002   1.0799047e+002   6.8215164e-003   2.1063457e-003
 -1.4547909e+002   1.0520798e+001   2.3868534e-001   3.3062139e+003   2.5697884e+003   3.5582214e+003   2.9348341e+003   3.7341833e-003   1.1571340e-003   2.1218576e-003   6.5287447e-004   2.6481957e+000   3.0413304e-002   3.4716682e+002   1.0796926e+002   6.7936470e-003   2.1060871e-003
 -1.4534587e+002   1.0451583e+001   2.9304649e-001   3.2663735e+003   2.4807402e+003   3.5536449e+003   2.9065100e+003   3.7121817e-003   1.1602987e-003   2.1145813e-003   6.5474813e-004   2.6393768e+000   3.7575176e-002   3.4523992e+002   1.0832270e+002   6.7571646e-003   2.1131858e-003
 -1.4517933e+002   1.0366380e+001   3.5760880e-001   3.2081019e+003   2.3610718e+003   3.5369135e+003   2.8584881e+003   3.6888848e-003   1.1604353e-003   2.1078309e-003   6.5492018e-004   2.6284568e+000   4.6207882e-002   3.4322197e+002   1.0840782e+002   6.7191724e-003   2.1151052e-003
 -1.4497117e+002   1.0262170e+001   4.3245278e-001   3.1402121e+003   2.2251812e+003   3.5178537e+003   2.8037721e+003   3.6613477e-003   1.1618517e-003   2.1002165e-003   6.5594548e-004   2.6150077e+000   5.6404417e-002   3.4084531e+002   1.0862875e+002   6.6745082e-003   2.1197492e-003
 -1.4471096e+002   1.0135288e+001   5.1826393e-001   3.0604619e+003   2.0716250e+003   3.4948718e+003   2.7405987e+003   3.6292835e-003   1.1642198e-003   2.0919074e-003   6.5769034e-004   2.5984966e+000   6.8368094e-002   3.3809167e+002   1.0895846e+002   6.6228905e-003   2.1266136e-003
 -1.4438570e+002   9.9816627e+000   6.1512130e-001   2.9659255e+003   1.8981005e+003   3.4653020e+003   2.6655926e+003   3.5924679e-003   1.1668884e-003   2.0831745e-003   6.5984514e-004   2.5783085e+000   8.2261987e-002   3.3495106e+002   1.0934104e+002   6.5642193e-003   2.1346404e-003
 -1.4397912e+002   9.7969338e+000   7.2191034e-001   2.8550816e+003   1.7057563e+003   3.4273597e+003   2.5768923e+003   3.5504407e-003   1.1695338e-003   2.0742360e-003   6.6233541e-004   2.5537539e+000   9.8132526e-002   3.3139498e+002   1.0975347e+002   6.4980658e-003   2.1434349e-003
 -1.4347090e+002   9.5765645e+000   8.3488250e-001   2.7558353e+003   1.5585341e+003   3.4153369e+003   2.5325521e+003   3.4964785e-003   1.1833631e-003   2.0614971e-003   6.7235172e-004   2.5240829e+000   1.1567961e-001   3.2681171e+002   1.1125164e+002   6.4126082e-003   2.1737498e-003
 -1.4287090e+002   9.3273987e+000   9.5187203e-001   2.6167737e+003   1.3453940e+003   3.3617912e+003   2.4216170e+003   3.4427846e-003   1.1862044e-003   2.0518591e-003   6.7605879e-004   2.4900015e+000   1.3475256e-001   3.2233253e+002   1.1176053e+002   6.3298886e-003   2.1849764e-003
 -1.4227090e+002   9.0913187e+000   1.0495089e+000   2.4920184e+003   1.1697502e+003   3.3108809e+003   2.3200670e+003   3.3931422e-003   1.1889559e-003   2.0439205e-003   6.8005262e-004   2.4572124e+000   1.5161247e-001   3.1822607e+002   1.1226009e+002   6.2543879e-003   2.1960912e-003
 -1.4167090e+002   8.8668251e+000   1.1323328e+000   2.3741415e+003   1.0125647e+003   3.2558775e+003   2.2182429e+003   3.3474647e-003   1.1888836e-003   2.0377707e-003   6.8248437e-004   2.4255732e+000   1.6676761e-001   3.1448720e+002   1.1249463e+002   6.1860356e-003   2.2020779e-003
 -1.4107090e+002   8.6533215e+000   1.2014722e+000   2.2731548e+003   8.9750037e+002   3.2136954e+003   2.1473152e+003   3.3031612e-003   1.1904854e-003   2.0317137e-003   6.8642527e-004   2.3950784e+000   1.8022322e-001   3.1087371e+002   1.1288570e+002   6.1200895e-003   2.2112141e-003
 -1.4047090e+002   8.4489853e+000   1.2612115e+000   2.1722019e+003   7.7754868e+002   3.1607171e+003   2.0568894e+003   3.2621741e-003   1.1884493e-003   2.0272496e-003   6.8798991e-004   2.3654977e+000   1.9255492e-001   3.0756856e+002   1.1293610e+002   6.0601625e-003   2.2137072e-003
 -1.3987090e+002   8.2540935e+000   1.3110533e+000   2.0793684e+003   6.7555945e+002   3.1098621e+003   1.9743939e+003   3.2231813e-003   1.1855377e-003   2.0234667e-003   6.8917179e-004   2.3369394e+000   2.0357583e-001   3.0444825e+002   1.1290397e+002   6.0038333e-003   2.2146256e-003
 -1.3927090e+002   8.0679222e+000   1.3522382e+000   1.9950340e+003   5.9182029e+002   3.0635270e+003   1.9032231e+003   3.1855603e-003   1.1825957e-003   2.0199665e-003   6.9055697e-004   2.3093466e+000   2.1338458e-001   3.0145385e+002   1.1286835e+002   5.9499411e-003   2.2155163e-003
 -1.3867090e+002   7.8896746e+000   1.3864966e+000   1.9168964e+003   5.1991031e+002   3.0193504e+003   1.8382417e+003   3.1492668e-003   1.1791846e-003   2.0167782e-003   6.9177249e-004   2.2826316e+000   2.2220735e-001   2.9858390e+002   1.1278901e+002   5.8984834e-003   2.2155934e-003
 -1.3807090e+002   7.7187545e+000   1.4147624e+000   1.8428540e+003   4.5415190e+002   2.9741619e+003   1.7722343e+003   3.1145407e-003   1.1747331e-003   2.0141442e-003   6.9231106e-004   2.2567396e+000   2.3013675e-001   2.9585865e+002   1.1261174e+002   5.8498474e-003   2.2137684e-003
 -1.3747090e+002   7.5547947e+000   1.4371509e+000   1.7831392e+003   4.2716637e+002   2.9499697e+003   1.7506762e+003   3.0785290e-003   1.1744793e-003   2.0098345e-003   6.9640222e-004   2.2316612e+000   2.3710327e-001   2.9301069e+002   1.1283115e+002   5.7987597e-003   2.2198451e-003
 -1.3687090e+002   7.3964021e+000   1.4570815e+000   1.7184503e+003   3.7470343e+002   2.9097893e+003   1.6944946e+003   3.0451149e-003   1.1702132e-003   2.0070317e-003   6.9727684e-004   2.2071518e+000   2.4375339e-001   2.9040675e+002   1.1267321e+002   5.7524841e-003   2.2184923e-003
 -1.3627090e+002   7.2440922e+000   1.4728946e+000   1.6599124e+003   3.3675794e+002   2.8756910e+003   1.6517573e+003   3.0121495e-003   1.1666731e-003   2.0039710e-003   6.9889066e-004   2.1833549e+000   2.4971212e-001   2.8784392e+002   1.1258473e+002   5.7070011e-003   2.2185570e-003
 -1.3567090e+002   7.0974154e+000   1.4854701e+000   1.6033333e+003   2.9937345e+002   2.8395132e+003   1.6058056e+003   2.9804183e-003   1.1619888e-003   2.0013506e-003   6.9963819e-004   2.1602123e+000   2.5513327e-001   2.8539676e+002   1.1238911e+002   5.6637983e-003   2.2165309e-003
 -1.3507090e+002   6.9559078e+000   1.4953311e+000   1.5505807e+003   2.6700689e+002   2.8063023e+003   1.5648885e+003   2.9492149e-003   1.1575517e-003   1.9985975e-003   7.0068563e-004   2.1376692e+000   2.6008121e-001   2.8299852e+002   1.1221772e+002   5.6215505e-003   2.2150232e-003
 -1.3447090e+002   6.8194068e+000   1.5027524e+000   1.4987428e+003   2.3160376e+002   2.7691430e+003   1.5156206e+003   2.9193094e-003   1.1517347e-003   1.9964169e-003   7.0056723e-004   2.1157167e+000   2.6460161e-001   2.8072247e+002   1.1191657e+002   5.5817241e-003   2.2109616e-003
 -1.3387090e+002   6.6878664e+000   1.5074146e+000   1.4514971e+003   2.0698047e+002   2.7374761e+003   1.4785867e+003   2.8896993e-003   1.1465399e-003   1.9939249e-003   7.0111247e-004   2.0943829e+000   2.6858493e-001   2.7847356e+002   1.1167505e+002   5.5424249e-003   2.2081196e-003
 -1.3327090e+002   6.5608331e+000   1.5101417e+000   1.4052122e+003   1.7815029e+002   2.7029495e+003   1.4347456e+003   2.8611805e-003   1.1402717e-003   1.9918703e-003   7.0072952e-004   2.0735956e+000   2.7219466e-001   2.7632773e+002   1.1133217e+002   5.5051737e-003   2.2032814e-003
 -1.3267090e+002   6.4382143e+000   1.5108090e+000   1.3619269e+003   1.5670035e+002   2.6705956e+003   1.3958833e+003   2.8332054e-003   1.1340331e-003   1.9897882e-003   7.0040812e-004   2.0533656e+000   2.7537732e-001   2.7423309e+002   1.1099303e+002   5.4689360e-003   2.1985405e-003
 -1.3207090e+002   6.3197078e+000   1.5096544e+000   1.3260039e+003   1.5934741e+002   2.6542315e+003   1.3921729e+003   2.8040933e-003   1.1308588e-003   1.9861067e-003   7.0310974e-004   2.0336595e+000   2.7815028e-001   2.7202951e+002   1.1094735e+002   5.4305015e-003   2.1997096e-003
 -1.3147090e+002   6.2045993e+000   1.5080255e+000   1.2883489e+003   1.4663284e+002   2.6289556e+003   1.3660664e+003   2.7762318e-003   1.1258585e-003   1.9831562e-003   7.0396374e-004   2.0143339e+000   2.8081710e-001   2.6994446e+002   1.1072939e+002   5.3944378e-003   2.1974581e-003
 -1.3087090e+002   6.0931373e+000   1.5052959e+000   1.2518300e+003   1.3541151e+002   2.6024123e+003   1.3379566e+003   2.7491308e-003   1.1201966e-003   1.9804463e-003   7.0419182e-004   1.9954616e+000   2.8323937e-001   2.6793131e+002   1.1044943e+002   5.3598117e-003   2.1939905e-003
 -1.3027090e+002   5.9849869e+000   1.5018366e+000   1.2165627e+003   1.2106265e+002   2.5758095e+003   1.3078262e+003   2.7225505e-003   1.1143244e-003   1.9777542e-003   7.0422661e-004   1.9769890e+000   2.8549181e-001   2.6596775e+002   1.1014996e+002   5.3261751e-003   2.1901615e-003
 -1.2967090e+002   5.8802336e+000   1.4973490e+000   1.1820650e+003   1.0528137e+002   2.5470828e+003   1.2727575e+003   2.6967986e-003   1.1076634e-003   1.9753993e-003   7.0347651e-004   1.9589536e+000   2.8750034e-001   2.6408332e+002   1.0977571e+002   5.2941287e-003   2.1848532e-003
 -1.2907090e+002   5.7788199e+000   1.4916850e+000   1.1505837e+003   9.9096260e+001   2.5236929e+003   1.2498864e+003   2.6710783e-003   1.1017312e-003   1.9725867e-003   7.0352923e-004   1.9413671e+000   2.8920645e-001   2.6220135e+002   1.0947227e+002   5.2621287e-003   2.1809970e-003
 -1.2847090e+002   5.6804441e+000   1.4853333e+000   1.1189694e+003   8.5764511e+001   2.4959150e+003   1.2159732e+003   2.6463099e-003   1.0946606e-003   1.9702853e-003   7.0237684e-004   1.9241724e+000   2.9072877e-001   2.6041068e+002   1.0906008e+002   5.2319723e-003   2.1749690e-003
 -1.2787090e+002   5.5851161e+000   1.4780655e+000   1.0893412e+003   7.9045658e+001   2.4705155e+003   1.1876876e+003   2.6218518e-003   1.0877562e-003   1.9678457e-003   7.0140627e-004   1.9073927e+000   2.9199976e-001   2.5864953e+002   1.0866471e+002   5.2024142e-003   2.1693003e-003
 -1.2727090e+002   5.4926232e+000   1.4700467e+000   1.0646809e+003   8.9555036e+001   2.4592050e+003   1.1913220e+003   2.5963208e-003   1.0835003e-003   1.9638159e-003   7.0335256e-004   1.8909987e+000   2.9304080e-001   2.5678351e+002   1.0852624e+002   5.1707299e-003   2.1688617e-003
 -1.2667090e+002   5.4024841e+000   1.4621457e+000   1.0385596e+003   8.7736330e+001   2.4395745e+003   1.1733750e+003   2.5718071e-003   1.0776956e-003   1.9604874e-003   7.0346503e-004   1.8748805e+000   2.9407337e-001   2.5501583e+002   1.0824026e+002   5.1410487e-003   2.1654640e-003
 -1.2607090e+002   5.3149803e+000   1.4537572e+000   1.0141738e+003   8.9976965e+001   2.4228457e+003   1.1621601e+003   2.5474214e-003   1.0722703e-003   1.9568474e-003   7.0398526e-004   1.8591201e+000   2.9494485e-001   2.5326061e+002   1.0799302e+002   5.1116274e-003   2.1628831e-003
 -1.2547090e+002   5.2295898e+000   1.4454907e+000   9.8852630e+002   8.1487148e+001   2.3987486e+003   1.1318690e+003   2.5240765e-003   1.0653189e-003   1.9539578e-003   7.0273732e-004   1.8436056e+000   2.9582368e-001   2.5160497e+002   1.0759749e+002   5.0842216e-003   2.1573118e-003
 -1.2487090e+002   5.1467648e+000   1.4366223e+000   9.6480770e+002   7.9600942e+001   2.3782743e+003   1.1104876e+003   2.5008864e-003   1.0587882e-003   1.9507823e-003   7.0197827e-004   1.8284578e+000   2.9651053e-001   2.4996521e+002   1.0724402e+002   5.0571514e-003   2.1526213e-003
 -1.2427090e+002   5.0662083e+000   1.4273185e+000   9.4162293e+002   7.5467776e+001   2.3569826e+003   1.0864280e+003   2.4781748e-003   1.0518285e-003   1.9477265e-003   7.0075828e-004   1.8136255e+000   2.9704333e-001   2.4837077e+002   1.0684875e+002   5.0310018e-003   2.1471008e-003
 -1.2367090e+002   4.9879571e+000   1.4176314e+000   9.1942147e+002   7.4019586e+001   2.3360647e+003   1.0632788e+003   2.4558680e-003   1.0447653e-003   1.9447032e-003   6.9936753e-004   1.7991217e+000   2.9743190e-001   2.4681608e+002   1.0644435e+002   5.0056743e-003   2.1414126e-003
 -1.2307090e+002   4.9118554e+000   1.4075659e+000   9.0091386e+002   8.1509727e+001   2.3276949e+003   1.0691943e+003   2.4325812e-003   1.0399921e-003   1.9401491e-003   7.0071962e-004   1.7849273e+000   2.9766554e-001   2.4516465e+002   1.0626578e+002   4.9783778e-003   2.1403707e-003
 -1.2247090e+002   4.8375291e+000   1.3977484e+000   8.8120884e+002   8.2001407e+001   2.3117889e+003   1.0552407e+003   2.4101756e-003   1.0338864e-003   1.9362710e-003   7.0032471e-004   1.7709505e+000   2.9791588e-001   2.4359916e+002   1.0595825e+002   4.9528501e-003   2.1367166e-003
 -1.2187090e+002   4.7651862e+000   1.3876722e+000   8.6271770e+002   8.4247756e+001   2.2983163e+003   1.0470029e+003   2.3878413e-003   1.0280669e-003   1.9320883e-003   7.0026662e-004   1.7572585e+000   2.9804898e-001   2.4203993e+002   1.0568042e+002   4.9274603e-003   2.1336983e-003
 -1.2127090e+002   4.6944639e+000   1.3779222e+000   8.4324969e+002   8.0697470e+001   2.2784680e+003   1.0218861e+003   2.3663873e-003   1.0210228e-003   1.9285820e-003   6.9862316e-004   1.7437594e+000   2.9823763e-001   2.4056753e+002   1.0528211e+002   4.9038590e-003   2.1282355e-003
 -1.2067611e+002   4.6262636e+000   1.3678901e+000   8.2554859e+002   8.1227175e+001   2.2629316e+003   1.0072545e+003   2.3450856e-003   1.0145715e-003   1.9246801e-003   6.9767180e-004   1.7306663e+000   2.9827843e-001   2.3910418e+002   1.0494067e+002   4.8803915e-003   2.1239378e-003
 -1.2008717e+002   4.5604397e+000   1.3578125e+000   8.0797499e+002   7.9592610e+001   2.2449048e+003   9.8558736e+002   2.3245508e-003   1.0075383e-003   1.9211229e-003   6.9589588e-004   1.7179494e+000   2.9823314e-001   2.3771035e+002   1.0453927e+002   4.8582953e-003   2.1183964e-003
 -1.1950389e+002   4.4969207e+000   1.3475338e+000   7.9369299e+002   8.4781072e+001   2.2388736e+003   9.9241904e+002   2.3032438e-003   1.0027014e-003   1.9160914e-003   6.9681451e-004   1.7056132e+000   2.9804516e-001   2.3623206e+002   1.0435535e+002   4.8344090e-003   2.1173338e-003
 -1.1892610e+002   4.4353272e+000   1.3376513e+000   7.7803954e+002   8.3453140e+001   2.2243306e+003   9.7650193e+002   2.2831164e-003   9.9635012e-004   1.9119838e-003   6.9564054e-004   1.6935576e+000   2.9790525e-001   2.3486504e+002   1.0401857e+002   4.8127682e-003   2.1131198e-003
 -1.1835364e+002   4.3757264e+000   1.3278225e+000   7.6365150e+002   8.5283201e+001   2.2128935e+003   9.6883196e+002   2.2631546e-003   9.9045406e-004   1.9075786e-003   6.9495131e-004   1.6818205e+000   2.9770937e-001   2.3350797e+002   1.0372508e+002   4.7912807e-003   2.1098001e-003
 -1.1778632e+002   4.3178527e+000   1.3182856e+000   7.4951890e+002   8.4985162e+001   2.2006551e+003   9.5710088e+002   2.2435720e-003   9.8444775e-004   1.9031786e-003   6.9400781e-004   1.6703405e+000   2.9754190e-001   2.3218251e+002   1.0341876e+002   4.7704023e-003   2.1062155e-003
 -1.1722396e+002   4.2618384e+000   1.3087753e+000   7.3549941e+002   8.4437299e+001   2.1862681e+003   9.3997312e+002   2.2246459e-003   9.7797816e-004   1.8991079e-003   6.9233590e-004   1.6591648e+000   2.9731788e-001   2.3091692e+002   1.0306423e+002   4.7507208e-003   2.1016271e-003
 -1.1666646e+002   4.2076201e+000   1.2991765e+000   7.2234328e+002   8.4292575e+001   2.1738888e+003   9.2730577e+002   2.2059681e-003   9.7173344e-004   1.8948589e-003   6.9092335e-004   1.6482931e+000   2.9700143e-001   2.2967034e+002   1.0273012e+002   4.7313896e-003   2.0974600e-003
 -1.1611365e+002   4.1550732e+000   1.2895917e+000   7.0925336e+002   8.3580244e+001   2.1593983e+003   9.0901177e+002   2.1878949e-003   9.6502413e-004   1.8909266e-003   6.8879199e-004   1.6376998e+000   2.9662808e-001   2.2847952e+002   1.0234716e+002   4.7131801e-003   2.0922727e-003
 -1.1556538e+002   4.1041301e+000   1.2799422e+000   6.9870255e+002   8.6048827e+001   2.1561094e+003   9.1766952e+002   2.1690688e-003   9.6029444e-004   1.8855715e-003   6.8930191e-004   1.6273822e+000   2.9616534e-001   2.2720509e+002   1.0216322e+002   4.6931832e-003   2.0912290e-003
 -1.1502155e+002   4.0545427e+000   1.2706105e+000   6.8754875e+002   8.6884996e+001   2.1475807e+003   9.1192123e+002   2.1509297e-003   9.5476790e-004   1.8807324e-003   6.8851743e-004   1.6172720e+000   2.9573575e-001   2.2599517e+002   1.0189757e+002   4.6744997e-003   2.0884827e-003
 -1.1448200e+002   4.0063898e+000   1.2613281e+000   6.7649329e+002   8.6863137e+001   2.1377334e+003   9.0251169e+002   2.1332588e-003   9.4893241e-004   1.8760814e-003   6.8723837e-004   1.6074033e+000   2.9526469e-001   2.2482693e+002   1.0159895e+002   4.6566472e-003   2.0850480e-003
 -1.1394661e+002   3.9594034e+000   1.2524690e+000   6.6552440e+002   8.6370538e+001   2.1268296e+003   8.8971542e+002   2.1159763e-003   9.4294449e-004   1.8715586e-003   6.8561999e-004   1.5977014e+000   2.9487736e-001   2.2369289e+002   1.0128238e+002   4.6394690e-003   2.0812385e-003
 -1.1341530e+002   3.9137753e+000   1.2435834e+000   6.5502707e+002   8.6398354e+001   2.1164053e+003   8.7807662e+002   2.0989850e-003   9.3695937e-004   1.8670272e-003   6.8393115e-004   1.5882367e+000   2.9442772e-001   2.2258317e+002   1.0096433e+002   4.6227657e-003   2.0773952e-003
 -1.1288790e+002   3.8694286e+000   1.2347073e+000   6.4464130e+002   8.5562403e+001   2.1050338e+003   8.6337256e+002   2.0824310e-003   9.3071209e-004   1.8626686e-003   6.8183725e-004   1.5789953e+000   2.9392687e-001   2.2151326e+002   1.0061713e+002   4.6068625e-003   2.0729389e-003
 -1.1236435e+002   3.8263243e+000   1.2258262e+000   6.3469198e+002   8.5458008e+001   2.0940264e+003   8.4976121e+002   2.0661690e-003   9.2445935e-004   1.8583332e-003   6.7964795e-004   1.5699730e+000   2.9337305e-001   2.2046819e+002   1.0026754e+002   4.5914506e-003   2.0684263e-003
 -1.1184453e+002   3.7843824e+000   1.2169665e+000   6.2667214e+002   8.6676471e+001   2.0928212e+003   8.5956813e+002   2.0492070e-003   9.1991632e-004   1.8526713e-003   6.7987946e-004   1.5611560e+000   2.9276885e-001   2.1934485e+002   1.0009319e+002   4.5743575e-003   2.0676040e-003
 -1.1132833e+002   3.7434146e+000   1.2084063e+000   6.1785961e+002   8.6885217e+001   2.0853751e+003   8.5291403e+002   2.0329890e-003   9.1440237e-004   1.8477193e-003   6.7851523e-004   1.5524903e+000   2.9220458e-001   2.1829414e+002   9.9817890e+001   4.5587640e-003   2.0646525e-003
 -1.1081566e+002   3.7035619e+000   1.1998081e+000   6.0965605e+002   8.7227829e+001   2.0799214e+003   8.5065056e+002   2.0168306e-003   9.0918750e-004   1.8425004e-003   6.7753111e-004   1.5440284e+000   2.9157797e-001   2.1724474e+002   9.9572912e+001   4.5431722e-003   2.0623424e-003
 -1.1030642e+002   3.6644968e+000   1.1916861e+000   6.0088959e+002   8.6737198e+001   2.0700350e+003   8.3678916e+002   2.0012948e-003   9.0328225e-004   1.8378401e-003   6.7538376e-004   1.5356680e+000   2.9107010e-001   2.1625477e+002   9.9253652e+001   4.5287998e-003   2.0584634e-003
 -1.0980052e+002   3.6264716e+000   1.1835158e+000   5.9272661e+002   8.6657641e+001   2.0622376e+003   8.2808420e+002   1.9858531e-003   8.9764169e-004   1.8329667e-003   6.7359420e-004   1.5275004e+000   2.9049989e-001   2.1526987e+002   9.8960249e+001   4.5145099e-003   2.0551294e-003
 -1.0929789e+002   3.5894086e+000   1.1753793e+000   5.8450395e+002   8.6104520e+001   2.0527031e+003   8.1453298e+002   1.9708422e-003   8.9165029e-004   1.8283616e-003   6.7122856e-004   1.5195062e+000   2.8989656e-001   2.1432558e+002   9.8628241e+001   4.5010560e-003   2.0509763e-003
 -1.0879844e+002   3.5532805e+000   1.1672207e+000   5.7818402e+002   8.7403653e+001   2.0533615e+003   8.2612650e+002   1.9550228e-003   8.8741438e-004   1.8223344e-003   6.7141479e-004   1.5116868e+000   2.8923472e-001   2.1329035e+002   9.8480367e+001   4.4856517e-003   2.0507309e-003
 -1.0830207e+002   3.5179068e+000   1.1593295e+000   5.7104690e+002   8.7340931e+001   2.0479560e+003   8.2122115e+002   1.9398979e-003   8.8224089e-004   1.8170094e-003   6.7004911e-004   1.5039849e+000   2.8861852e-001   2.1232413e+002   9.8232549e+001   4.4716905e-003   2.0483699e-003
 -1.0780872e+002   3.4833922e+000   1.1514473e+000   5.6403192e+002   8.7394887e+001   2.0420025e+003   8.1518914e+002   1.9250748e-003   8.7690645e-004   1.8118104e-003   6.6838857e-004   1.4964428e+000   2.8795891e-001   2.1138454e+002   9.7966271e+001   4.4582702e-003   2.0456141e-003
 -1.0731831e+002   3.4494638e+000   1.1439851e+000   5.5701066e+002   8.6700586e+001   2.0355474e+003   8.0667131e+002   1.9104559e-003   8.7156147e-004   1.8066311e-003   6.6661517e-004   1.4889727e+000   2.8740710e-001   2.1046223e+002   9.7696510e+001   4.4451898e-003   2.0427921e-003
 -1.0683077e+002   3.4163750e+000   1.1365372e+000   5.5005215e+002   8.6444185e+001   2.0279071e+003   7.9564537e+002   1.8961947e-003   8.6596746e-004   1.8016756e-003   6.6437858e-004   1.4816598e+000   2.8682338e-001   2.0957411e+002   9.7399339e+001   4.4328262e-003   2.0393849e-003
 -1.0634601e+002   3.3840804e+000   1.1290661e+000   5.4348636e+002   8.6303261e+001   2.0216611e+003   7.8800333e+002   1.8820416e-003   8.6053827e-004   1.7965827e-003   6.6236656e-004   1.4744992e+000   2.8619163e-001   2.0869275e+002   9.7118038e+001   4.4205836e-003   2.0363170e-003
 -1.0586398e+002   3.3525262e+000   1.1216303e+000   5.3682764e+002   8.5937886e+001   2.0136117e+003   7.7556455e+002   1.8682644e-003   8.5476676e-004   1.7917645e-003   6.5976458e-004   1.4674764e+000   2.8553524e-001   2.0784728e+002   9.6798183e+001   4.4090906e-003   2.0324217e-003
 -1.0538460e+002   3.3216955e+000   1.1141972e+000   5.3166922e+002   8.6321349e+001   2.0147037e+003   7.8542228e+002   1.8537972e-003   8.5050916e-004   1.7856606e-003   6.5950577e-004   1.4605926e+000   2.8483855e-001   2.0692266e+002   9.6639908e+001   4.3958825e-003   2.0319967e-003
 -1.0490780e+002   3.2914491e+000   1.1069613e+000   5.2603719e+002   8.6481370e+001   2.0114420e+003   7.8370698e+002   1.8398203e-003   8.4563582e-004   1.7800647e-003   6.5811143e-004   1.4538050e+000   2.8416642e-001   2.0604633e+002   9.6414621e+001   4.3836949e-003   2.0301341e-003
 -1.0443354e+002   3.2618934e+000   1.0997376e+000   5.2068058e+002   8.6600600e+001   2.0090106e+003   7.8353625e+002   1.8259246e-003   8.4088825e-004   1.7743320e-003   6.5686146e-004   1.4471495e+000   2.8346772e-001   2.0517417e+002   9.6202115e+001   4.3715798e-003   2.0285510e-003
 -1.0396174e+002   3.2327386e+000   1.0929575e+000   5.1462054e+002   8.5948339e+001   2.0014296e+003   7.6992175e+002   1.8126409e-003   8.3536348e-004   1.7692852e-003   6.5425450e-004   1.4405319e+000   2.8289030e-001   2.0436501e+002   9.5903405e+001   4.3607947e-003   2.0251140e-003
 -1.0349235e+002   3.2042685e+000   1.0861180e+000   5.0907223e+002   8.5868405e+001   1.9960862e+003   7.6236408e+002   1.7993720e-003   8.3012370e-004   1.7640084e-003   6.5207289e-004   1.4340529e+000   2.8226104e-001   2.0355332e+002   9.5634442e+001   4.3499402e-003   2.0223175e-003
 -1.0302529e+002   3.1764207e+000   1.0792863e+000   5.0348154e+002   8.5381896e+001   1.9897145e+003   7.5174670e+002   1.7864126e-003   8.2466422e-004   1.7589219e-003   6.4952256e-004   1.4276953e+000   2.8160232e-001   2.0277160e+002   9.5339680e+001   4.3397184e-003   2.0189655e-003
 -1.0256053e+002   3.1491766e+000   1.0724395e+000   4.9924228e+002   8.5782670e+001   1.9917620e+003   7.6185119e+002   1.7727764e-003   8.2059748e-004   1.7526055e-003   6.4915459e-004   1.4214589e+000   2.8090177e-001   2.0191052e+002   9.5197113e+001   4.3277702e-003   2.0189087e-003
 -1.0209800e+002   3.1224188e+000   1.0657675e+000   4.9419034e+002   8.5436993e+001   1.9873854e+003   7.5502584e+002   1.7598437e-003   8.1553953e-004   1.7471313e-003   6.4707797e-004   1.4153029e+000   2.8023250e-001   2.0112299e+002   9.4944456e+001   4.3174019e-003   2.0164730e-003
 -1.0163764e+002   3.0961520e+000   1.0591617e+000   4.8965134e+002   8.5728798e+001   1.9856892e+003   7.5554393e+002   1.7468009e-003   8.1088621e-004   1.7413042e-003   6.4558591e-004   1.4092392e+000   2.7954674e-001   2.0031907e+002   9.4735068e+001   4.3066654e-003   2.0149827e-003
 -1.0117943e+002   3.0702520e+000   1.0529179e+000   4.8480962e+002   8.5177164e+001   1.9817548e+003   7.4882601e+002   1.7340648e-003   8.0597716e-004   1.7357170e-003   6.4358247e-004   1.4032148e+000   2.7896735e-001   1.9954543e+002   9.4495784e+001   4.2965720e-003   2.0128524e-003
 -1.0072328e+002   3.0448970e+000   1.0466619e+000   4.7990720e+002   8.4916976e+001   1.9762114e+003   7.3867728e+002   1.7216547e-003   8.0075158e-004   1.7304178e-003   6.4100531e-004   1.3973004e+000   2.7835749e-001   1.9880418e+002   9.4220423e+001   4.2871768e-003   2.0099398e-003
 -1.0026915e+002   3.0200747e+000   1.0403543e+000   4.7536042e+002   8.4833855e+001   1.9723689e+003   7.3291243e+002   1.7092628e-003   7.9573598e-004   1.7249294e-003   6.3875623e-004   1.3914974e+000   2.7770159e-001   1.9806082e+002   9.3966915e+001   4.2777265e-003   2.0075045e-003
 -9.9817011e+001   2.9957854e+000   1.0340909e+000   4.7080892e+002   8.4705565e+001   1.9676454e+003   7.2475696e+002   1.6971439e-003   7.9058196e-004   1.7196149e-003   6.3621118e-004   1.3858005e+000   2.7703262e-001   1.9734434e+002   9.3696343e+001   4.2688522e-003   2.0046961e-003
 -9.9366792e+001   2.9719732e+000   1.0278219e+000   4.6735268e+002   8.4736480e+001   1.9706473e+003   7.3494054e+002   1.6844182e-003   7.8666642e-004   1.7131468e-003   6.3571568e-004   1.3802023e+000   2.7632786e-001   1.9655525e+002   9.3563926e+001   4.2583829e-003   2.0049171e-003
 -9.8918464e+001   2.9485168e+000   1.0216794e+000   4.6334960e+002   8.4593483e+001   1.9686927e+003   7.3222166e+002   1.6721759e-003   7.8202323e-004   1.7072948e-003   6.3387989e-004   1.3746635e+000   2.7564133e-001   1.9581671e+002   9.3348844e+001   4.2490142e-003   2.0033374e-003
 -9.8471966e+001   2.9255259e+000   1.0155227e+000   4.5933682e+002   8.4627389e+001   1.9657368e+003   7.2754253e+002   1.6601737e-003   7.7715954e-004   1.7016308e-003   6.3164003e-004   1.3692203e+000   2.7492974e-001   1.9510113e+002   9.3107707e+001   4.2401427e-003   2.0011888e-003
 -9.8027267e+001   2.9027523e+000   1.0097589e+000   4.5539262e+002   8.4376728e+001   1.9634041e+003   7.2328858e+002   1.6481895e-003   7.7249965e-004   1.6958177e-003   6.2963833e-004   1.3637852e+000   2.7433217e-001   1.9438452e+002   9.2887792e+001   4.2312365e-003   1.9995183e-003
 -9.7584316e+001   2.8804248e+000   1.0039857e+000   4.5145534e+002   8.4289213e+001   1.9601540e+003   7.1709145e+002   1.6364241e-003   7.6766348e-004   1.6901682e-003   6.2728135e-004   1.3584428e+000   2.7370851e-001   1.9368925e+002   9.2647365e+001   4.2227908e-003   1.9973936e-003
 -9.7143069e+001   2.8585553e+000   9.9822501e-001   4.4744116e+002   8.3913080e+001   1.9558302e+003   7.0783789e+002   1.6249512e-003   7.6262246e-004   1.6847368e-003   6.2456514e-004   1.3531957e+000   2.7306558e-001   1.9302417e+002   9.2381916e+001   4.2150023e-003   1.9947218e-003
 -9.6703497e+001   2.8371086e+000   9.9244887e-001   4.4357495e+002   8.3807665e+001   1.9517250e+003   6.9957151e+002   1.6136109e-003   7.5757680e-004   1.6793345e-003   6.2179529e-004   1.3480383e+000   2.7239416e-001   1.9237037e+002   9.2114403e+001   4.2074596e-003   1.9920043e-003
 -9.6265535e+001   2.8160518e+000   9.8668326e-001   4.4070258e+002   8.3704530e+001   1.9552096e+003   7.0923823e+002   1.6016696e-003   7.5371234e-004   1.6727803e-003   6.2105586e-004   1.3429621e+000   2.7169968e-001   1.9164395e+002   9.1981837e+001   4.1983116e-003   1.9922857e-003
 -9.5829177e+001   2.7952708e+000   9.8101676e-001   4.3737210e+002   8.3632422e+001   1.9542393e+003   7.0760911e+002   1.5901528e-003   7.4921306e-004   1.6667990e-003   6.1909279e-004   1.3379336e+000   2.7101204e-001   1.9096257e+002   9.1775387e+001   4.1901585e-003   1.9909390e-003
 -9.5394356e+001   2.7749073e+000   9.7533444e-001   4.3428890e+002   8.3631196e+001   1.9545071e+003   7.0863284e+002   1.5786282e-003   7.4489027e-004   1.6606244e-003   6.1740747e-004   1.3329939e+000   2.7030644e-001   1.9027627e+002   9.1588794e+001   4.1818967e-003   1.9900391e-003
 -9.4961038e+001   2.7546564e+000   9.7004180e-001   4.3062746e+002   8.3336219e+001   1.9502391e+003   6.9811124e+002   1.5675808e-003   7.3994732e-004   1.6550841e-003   6.1452459e-004   1.3280396e+000   2.6971895e-001   1.8964242e+002   9.1328174e+001   4.1747945e-003   1.9875044e-003
 -9.4529204e+001   2.7348129e+000   9.6468108e-001   4.2739324e+002   8.3345023e+001   1.9485305e+003   6.9434066e+002   1.5564449e-003   7.3534123e-004   1.6492291e-003   6.1221082e-004   1.3231781e+000   2.6908800e-001   1.8899451e+002   9.1105678e+001   4.1673809e-003   1.9858227e-003
 -9.4098795e+001   2.7153458e+000   9.5933733e-001   4.2397051e+002   8.3109243e+001   1.9448490e+003   6.8527224e+002   1.5456462e-003   7.3041562e-004   1.6437090e-003   6.0931332e-004   1.3183963e+000   2.6844308e-001   1.8838312e+002   9.0844164e+001   4.1607787e-003   1.9832770e-003
 -9.3669779e+001   2.6962286e+000   9.5397024e-001   4.2157871e+002   8.3152622e+001   1.9490346e+003   6.9512452e+002   1.5342038e-003   7.2670630e-004   1.6369899e-003   6.0852004e-004   1.3136923e+000   2.6776551e-001   1.8769168e+002   9.0725180e+001   4.1523933e-003   1.9839226e-003
 -9.3242139e+001   2.6773697e+000   9.4873007e-001   4.1842101e+002   8.2837351e+001   1.9465857e+003   6.8803868e+002   1.5234393e-003   7.2201794e-004   1.6312172e-003   6.0592560e-004   1.3090306e+000   2.6711791e-001   1.8707730e+002   9.0489377e+001   4.1457289e-003   1.9819674e-003
 -9.2815820e+001   2.6587660e+000   9.4350396e-001   4.1573194e+002   8.2953422e+001   1.9472974e+003   6.8959026e+002   1.5124636e-003   7.1777636e-004   1.6250000e-003   6.0406365e-004   1.3044218e+000   2.6644765e-001   1.8643411e+002   9.0305260e+001   4.1384209e-003   1.9811797e-003
 -9.2390790e+001   2.6402966e+000   9.3859333e-001   4.1274667e+002   8.2560720e+001   1.9458660e+003   6.8423350e+002   1.5017172e-003   7.1330413e-004   1.6190107e-003   6.0171801e-004   1.2998098e+000   2.6587995e-001   1.8581556e+002   9.0092400e+001   4.1316617e-003   1.9797594e-003
 -9.1967022e+001   2.6221632e+000   9.3365245e-001   4.0973588e+002   8.2517160e+001   1.9432606e+003   6.7679520e+002   1.4911981e-003   7.0860907e-004   1.6132542e-003   5.9892824e-004   1.2952730e+000   2.6528618e-001   1.8522088e+002   8.9852358e+001   4.1254405e-003   1.9777283e-003
 -9.1544487e+001   2.6043551e+000   9.2865525e-001   4.0691074e+002   8.2379435e+001   1.9417517e+003   6.7190321e+002   1.4806984e-003   7.0402356e-004   1.6073684e-003   5.9634232e-004   1.2908117e+000   2.6465438e-001   1.8462517e+002   8.9623984e+001   4.1192006e-003   1.9759686e-003
 -9.1123141e+001   2.5868790e+000   9.2367820e-001   4.0405569e+002   8.2380430e+001   1.9392891e+003   6.6488143e+002   1.4704285e-003   6.9929172e-004   1.6016856e-003   5.9343853e-004   1.2864225e+000   2.6401338e-001   1.8405420e+002   8.9376618e+001   4.1135213e-003   1.9737888e-003
 -9.0702955e+001   2.5696886e+000   9.1869349e-001   4.0206416e+002   8.2278788e+001   1.9441005e+003   6.7458941e+002   1.4595680e-003   6.9565658e-004   1.5948623e-003   5.9251425e-004   1.2820971e+000   2.6334899e-001   1.8340808e+002   8.9260774e+001   4.1061494e-003   1.9745974e-003
 -9.0283896e+001   2.5527064e+000   9.1378920e-001   3.9962032e+002   8.2171034e+001   1.9444102e+003   6.7307364e+002   1.4491467e-003   6.9140364e-004   1.5886666e-003   5.9035577e-004   1.2778096e+000   2.6269160e-001   1.8281200e+002   8.9069402e+001   4.0999146e-003   1.9737089e-003
 -8.9865945e+001   2.5360168e+000   9.0883629e-001   3.9728553e+002   8.2230780e+001   1.9449557e+003   6.7224945e+002   1.4387729e-003   6.8713173e-004   1.5824338e-003   5.8815875e-004   1.2735888e+000   2.6201007e-001   1.8221790e+002   8.8874751e+001   4.0937332e-003   1.9727572e-003
 -8.9449062e+001   2.5193353e+000   9.0426997e-001   3.9469840e+002   8.2122818e+001   1.9436940e+003   6.6643661e+002   1.4285922e-003   6.8269491e-004   1.5764238e-003   5.8553866e-004   1.2693309e+000   2.6144964e-001   1.8164487e+002   8.8658039e+001   4.0880308e-003   1.9713245e-003
 -8.9033215e+001   2.5029558e+000   8.9964767e-001   3.9221828e+002   8.2110803e+001   1.9426676e+003   6.6147445e+002   1.4184995e-003   6.7824945e-004   1.5704219e-003   5.8288382e-004   1.2651448e+000   2.6085598e-001   1.8107943e+002   8.8439131e+001   4.0825094e-003   1.9698530e-003
 -8.8618375e+001   2.4868718e+000   8.9500846e-001   3.8964665e+002   8.1899271e+001   1.9405695e+003   6.5355133e+002   1.4086473e-003   6.7361267e-004   1.5646378e-003   5.7988252e-004   1.2610271e+000   2.6024059e-001   1.8054102e+002   8.8194841e+001   4.0776073e-003   1.9678168e-003
 -8.8204513e+001   2.4710558e+000   8.9035483e-001   3.8717914e+002   8.1908973e+001   1.9386851e+003   6.4660016e+002   1.3988835e-003   6.6897494e-004   1.5588732e-003   5.7684780e-004   1.2569704e+000   2.5960732e-001   1.8001056e+002   8.7948955e+001   4.0728973e-003   1.9657529e-003
 -8.7791601e+001   2.4554742e+000   8.8569594e-001   3.8550329e+002   8.1739548e+001   1.9438678e+003   6.5580980e+002   1.3885491e-003   6.6537733e-004   1.5519945e-003   5.7573777e-004   1.2529670e+000   2.5895280e-001   1.7940559e+002   8.7831030e+001   4.0664900e-003   1.9666337e-003
 -8.7379614e+001   2.4400347e+000   8.8110948e-001   3.8344016e+002   8.1698987e+001   1.9449522e+003   6.5511568e+002   1.3785802e-003   6.6122164e-004   1.5456784e-003   5.7348034e-004   1.2489868e+000   2.5830563e-001   1.7884357e+002   8.7643203e+001   4.0610703e-003   1.9659263e-003
 -8.6968521e+001   2.4248889e+000   8.7646820e-001   3.8156441e+002   8.1701063e+001   1.9471268e+003   6.5660908e+002   1.3685835e-003   6.5719124e-004   1.5391822e-003   5.7145551e-004   1.2450777e+000   2.5763199e-001   1.7827508e+002   8.7470630e+001   4.0555130e-003   1.9655882e-003
 -8.6558293e+001   2.4097042e+000   8.7219574e-001   3.7915458e+002   8.1538391e+001   1.9449267e+003   6.4726444e+002   1.3590115e-003   6.5262010e-004   1.5333254e-003   5.6830064e-004   1.2411210e+000   2.5707632e-001   1.7775723e+002   8.7227947e+001   4.0511222e-003   1.9636538e-003
 -8.6148902e+001   2.3948254e+000   8.6786009e-001   3.7710002e+002   8.1601977e+001   1.9451802e+003   6.4434386e+002   1.3493488e-003   6.4836139e-004   1.5271668e-003   5.6571282e-004   1.2372406e+000   2.5648773e-001   1.7722522e+002   8.7023626e+001   4.0464207e-003   1.9626150e-003
 -8.5740320e+001   2.3801820e+000   8.6350992e-001   3.7486986e+002   8.1550150e+001   1.9435415e+003   6.3645691e+002   1.3399545e-003   6.4379813e-004   1.5213228e-003   5.6255884e-004   1.2334147e+000   2.5588327e-001   1.7672473e+002   8.6778783e+001   4.0424518e-003   1.9606609e-003
 -8.5332521e+001   2.3657548e+000   8.5910113e-001   3.7349693e+002   8.1504345e+001   1.9494122e+003   6.4592202e+002   1.3299115e-003   6.4030556e-004   1.5142701e-003   5.6140926e-004   1.2296433e+000   2.5523943e-001   1.7613854e+002   8.6670158e+001   4.0365178e-003   1.9618889e-003
 -8.4925479e+001   2.3514788e+000   8.5477304e-001   3.7152517e+002   8.1362634e+001   1.9495416e+003   6.4123287e+002   1.3204336e-003   6.3601340e-004   1.5080761e-003   5.5869412e-004   1.2258966e+000   2.5461718e-001   1.7562289e+002   8.6456876e+001   4.0321950e-003   1.9607265e-003
 -8.4519166e+001   2.3373401e+000   8.5045071e-001   3.6981150e+002   8.1414841e+001   1.9515790e+003   6.4199377e+002   1.3108505e-003   6.3198483e-004   1.5016282e-003   5.5640911e-004   1.2221792e+000   2.5397770e-001   1.7509156e+002   8.6274301e+001   4.0274732e-003   1.9603027e-003
 -8.4113556e+001   2.3232226e+000   8.4643234e-001   3.6794056e+002   8.1210509e+001   1.9526615e+003   6.3896860e+002   1.3013600e-003   6.2791221e-004   1.4952381e-003   5.5396381e-004   1.2184347e+000   2.5344032e-001   1.7457139e+002   8.6084741e+001   4.0230074e-003   1.9597549e-003
 -8.3708624e+001   2.3093355e+000   8.4237662e-001   3.6588192e+002   8.1169647e+001   1.9513283e+003   6.3071455e+002   1.2921814e-003   6.2345015e-004   1.4892737e-003   5.5076272e-004   1.2147459e+000   2.5288210e-001   1.7409140e+002   8.5843507e+001   4.0194306e-003   1.9580255e-003
 -8.3304344e+001   2.2957057e+000   8.3827158e-001   3.6413747e+002   8.1279329e+001   1.9523356e+003   6.2846393e+002   1.2829116e-003   6.1928404e-004   1.4830164e-003   5.4811104e-004   1.2111225e+000   2.5229500e-001   1.7360749e+002   8.5645804e+001   4.0155236e-003   1.9571741e-003
 -8.2900689e+001   2.2822776e+000   8.3415796e-001   3.6218781e+002   8.1325114e+001   1.9510927e+003   6.2052589e+002   1.2739270e-003   6.1477610e-004   1.4771296e-003   5.4480198e-004   1.2075460e+000   2.5169650e-001   1.7317865e+002   8.5421178e+001   4.0124468e-003   1.9552552e-003
 -8.2497635e+001   2.2690381e+000   8.3001393e-001   3.6105105e+002   8.1213522e+001   1.9575280e+003   6.2991682e+002   1.2643093e-003   6.1135103e-004   1.4700164e-003   5.4356861e-004   1.2040165e+000   2.5107042e-001   1.7266294e+002   8.5338081e+001   4.0073620e-003   1.9566635e-003
 -8.2095158e+001   2.2559058e+000   8.2588820e-001   3.5951185e+002   8.1126025e+001   1.9596614e+003   6.2905325e+002   1.2550748e-003   6.0734085e-004   1.4635237e-003   5.4112725e-004   1.2005080e+000   2.5043504e-001   1.7219477e+002   8.5177177e+001   4.0034114e-003   1.9562677e-003
 -8.1693230e+001   2.2430052e+000   8.2174811e-001   3.5805489e+002   8.1293498e+001   1.9618904e+003   6.2857053e+002   1.2458993e-003   6.0330678e-004   1.4570294e-003   5.3863373e-004   1.1970541e+000   2.4979629e-001   1.7173118e+002   8.5012565e+001   3.9995941e-003   1.9557996e-003
 -8.1291828e+001   2.2299890e+000   8.1796533e-001   3.5633835e+002   8.1286842e+001   1.9623763e+003   6.2337269e+002   1.2368784e-003   5.9913260e-004   1.4507521e-003   5.3574955e-004   1.1935343e+000   2.4926935e-001   1.7128585e+002   8.4827349e+001   3.9962208e-003   1.9548681e-003
 -8.0890926e+001   2.2171966e+000   8.1410512e-001   3.5470939e+002   8.1322439e+001   1.9631047e+003   6.1901963e+002   1.2279242e-003   5.9494970e-004   1.4444827e-003   5.3284184e-004   1.1900736e+000   2.4870827e-001   1.7084646e+002   8.4639906e+001   3.9930130e-003   1.9538964e-003
 -8.0490500e+001   2.2046176e+000   8.1023807e-001   3.5298418e+002   8.1311411e+001   1.9626886e+003   6.1169019e+002   1.2191863e-003   5.9057683e-004   1.4384435e-003   5.2957920e-004   1.1866647e+000   2.4813712e-001   1.7043389e+002   8.4425280e+001   3.9904602e-003   1.9522988e-003
 -8.0090524e+001   2.1922279e+000   8.0634155e-001   3.5134874e+002   8.1470093e+001   1.9625565e+003   6.0547810e+002   1.2105072e-003   5.8621124e-004   1.4324101e-003   5.2631119e-004   1.1833028e+000   2.4754724e-001   1.7002653e+002   8.4210244e+001   3.9880589e-003   1.9507022e-003
 -7.9690976e+001   2.1799878e+000   8.0243134e-001   3.5039049e+002   8.1360081e+001   1.9691991e+003   6.1400955e+002   1.2012713e-003   5.8279006e-004   1.4252724e-003   5.2488646e-004   1.1799773e+000   2.4693899e-001   1.6953983e+002   8.4122100e+001   3.9838037e-003   1.9521270e-003
 -7.9291829e+001   2.1678193e+000   7.9853319e-001   3.4909861e+002   8.1296485e+001   1.9721102e+003   6.1404025e+002   1.1923564e-003   5.7886704e-004   1.4186775e-003   5.2239164e-004   1.1766648e+000   2.4631830e-001   1.6909497e+002   8.3965866e+001   3.9805659e-003   1.9519592e-003
 -7.8893061e+001   2.1558883e+000   7.9460987e-001   3.4795840e+002   8.1457109e+001   1.9758625e+003   6.1556413e+002   1.1834222e-003   5.7502684e-004   1.4119395e-003   5.2006940e-004   1.1734120e+000   2.4568928e-001   1.6864426e+002   8.3820888e+001   3.9772156e-003   1.9520732e-003
 -7.8494646e+001   2.1438293e+000   7.9100911e-001   3.4632240e+002   8.1475592e+001   1.9754289e+003   6.0713199e+002   1.1748651e-003   5.7070133e-004   1.4058271e-003   5.1668003e-004   1.1700912e+000   2.4516531e-001   1.6824348e+002   8.3606927e+001   3.9750742e-003   1.9505666e-003
 -7.8096561e+001   2.1319730e+000   7.8732224e-001   3.4498896e+002   8.1590282e+001   1.9773641e+003   6.0460518e+002   1.1661789e-003   5.6664982e-004   1.3993924e-003   5.1383018e-004   1.1668264e+000   2.4460484e-001   1.6782157e+002   8.3429624e+001   3.9724616e-003   1.9499455e-003
 -7.7698782e+001   2.1203041e+000   7.8363729e-001   3.4348001e+002   8.1670033e+001   1.9773662e+003   5.9718602e+002   1.1577664e-003   5.6232013e-004   1.3933045e-003   5.1043393e-004   1.1636071e+000   2.4403813e-001   1.6743573e+002   8.3211911e+001   3.9707378e-003   1.9483765e-003
 -7.7301285e+001   2.1087834e+000   7.7990252e-001   3.4275183e+002   8.1697715e+001   1.9848857e+003   6.0648824e+002   1.1487028e-003   5.5900374e-004   1.3859804e-003   5.0902565e-004   1.1604273e+000   2.4344204e-001   1.6695477e+002   8.3135568e+001   3.9667762e-003   1.9502096e-003
 -7.6904045e+001   2.0973674e+000   7.7623122e-001   3.4154874e+002   8.1777892e+001   1.9873905e+003   6.0410545e+002   1.1401244e-003   5.5502952e-004   1.3794390e-003   5.0625144e-004   1.1572653e+000   2.4286231e-001   1.6653979e+002   8.2966263e+001   3.9644246e-003   1.9498402e-003
 -7.6507039e+001   2.0860001e+000   7.7250978e-001   3.4039465e+002   8.1634896e+001   1.9903970e+003   6.0306588e+002   1.1315354e-003   5.5109911e-004   1.3728310e-003   5.0353908e-004   1.1541156e+000   2.4224752e-001   1.6611998e+002   8.2800985e+001   3.9619830e-003   1.9495842e-003
 -7.6110243e+001   2.0745901e+000   7.6910149e-001   3.3915973e+002   8.1539097e+001   1.9930612e+003   6.0009809e+002   1.1229684e-003   5.4720316e-004   1.3661981e-003   5.0081775e-004   1.1509216e+000   2.4174276e-001   1.6570191e+002   8.2640090e+001   3.9596187e-003   1.9494658e-003
 -7.5713633e+001   2.0633567e+000   7.6564136e-001   3.3782674e+002   8.1653857e+001   1.9940427e+003   5.9396095e+002   1.1146236e-003   5.4303663e-004   1.3598838e-003   4.9754565e-004   1.1477743e+000   2.4121643e-001   1.6531298e+002   8.2439954e+001   3.9579864e-003   1.9484144e-003
 -7.5317184e+001   2.0523112e+000   7.6212429e-001   3.3663021e+002   8.1772277e+001   1.9960387e+003   5.9029089e+002   1.1062923e-003   5.3897530e-004   1.3534742e-003   4.9448372e-004   1.1446786e+000   2.4066247e-001   1.6492289e+002   8.2252883e+001   3.9563534e-003   1.9476841e-003
 -7.4920872e+001   2.0414227e+000   7.5859458e-001   3.3531193e+002   8.1958487e+001   1.9964472e+003   5.8287760e+002   1.0981707e-003   5.3466706e-004   1.3473445e-003   4.9093691e-004   1.1416217e+000   2.4010079e-001   1.6456160e+002   8.2029212e+001   3.9554610e-003   1.9460923e-003
 -7.4740937e+001   2.0365694e+000   7.5699473e-001   3.3530531e+002   8.1802723e+001   2.0027659e+003   5.9231943e+002   1.0939495e-003   5.3357299e-004   1.3435329e-003   4.9101514e-004   1.1402593e+000   2.3983651e-001   1.6431771e+002   8.2051432e+001   3.9531128e-003   1.9483593e-003
 -7.4516017e+001   2.0305311e+000   7.5500423e-001   3.3476396e+002   8.1821842e+001   2.0048856e+003   5.9178033e+002   1.0892076e-003   5.3141508e-004   1.3397230e-003   4.8951386e-004   1.1385613e+000   2.3951109e-001   1.6409124e+002   8.1964951e+001   3.9521011e-003   1.9484371e-003
 -7.4234868e+001   2.0229574e+000   7.5250707e-001   3.3406170e+002   8.1833742e+001   2.0072564e+003   5.9054619e+002   1.0832777e-003   5.2864595e-004   1.3349801e-003   4.8750590e-004   1.1364287e+000   2.3909825e-001   1.6380711e+002   8.1847344e+001   3.9508446e-003   1.9483315e-003
 -7.3883432e+001   2.0136379e+000   7.4928836e-001   3.3332610e+002   8.2055376e+001   2.0110934e+003   5.9146676e+002   1.0758364e-003   5.2522288e-004   1.3289496e-003   4.8512072e-004   1.1338078e+000   2.3854801e-001   1.6344659e+002   8.1706881e+001   3.9491892e-003   1.9483964e-003
 -7.3487419e+001   2.0028833e+000   7.4603625e-001   3.3226023e+002   8.2018443e+001   2.0143560e+003   5.8863966e+002   1.0675010e-003   5.2136318e-004   1.3222262e-003   4.8231188e-004   1.1307462e+000   2.3805136e-001   1.6304520e+002   8.1545672e+001   3.9474697e-003   1.9484239e-003
 -7.3091430e+001   1.9922836e+000   7.4272998e-001   3.3101430e+002   8.2214821e+001   2.0151484e+003   5.8088614e+002   1.0594617e-003   5.1713978e-004   1.3159587e-003   4.7876596e-004   1.1277261e+000   2.3753509e-001   1.6268436e+002   8.1327904e+001   3.9467737e-003   1.9470771e-003
 -7.2695443e+001   1.9818473e+000   7.3931843e-001   3.2996328e+002   8.2332756e+001   2.0175930e+003   5.7702436e+002   1.0513604e-003   5.1308449e-004   1.3094844e-003   4.7557773e-004   1.1247546e+000   2.3697817e-001   1.6231069e+002   8.1132329e+001   3.9458005e-003   1.9462789e-003
 -7.2299432e+001   1.9715739e+000   7.3591040e-001   3.2887381e+002   8.2615061e+001   2.0191589e+003   5.7139202e+002   1.0434154e-003   5.0889281e-004   1.3031953e-003   4.7209806e-004   1.1218241e+000   2.3641755e-001   1.6195978e+002   8.0916367e+001   3.9454290e-003   1.9450017e-003
 -7.1903375e+001   1.9614177e+000   7.3245442e-001   3.2843927e+002   8.2567499e+001   2.0277584e+003   5.8016005e+002   1.0348838e-003   5.0561019e-004   1.2957359e-003   4.7047388e-004   1.1189270e+000   2.3582662e-001   1.6151732e+002   8.0836685e+001   3.9428559e-003   1.9471045e-003
 -7.1507244e+001   1.9513061e+000   7.2894076e-001   3.2762478e+002   8.2447335e+001   2.0320910e+003   5.7935982e+002   1.0267221e-003   5.0176993e-004   1.2889299e-003   4.6765946e-004   1.1160423e+000   2.3520248e-001   1.6112810e+002   8.0672016e+001   3.9416355e-003   1.9471438e-003
 -7.1111017e+001   1.9413752e+000   7.2545044e-001   3.2689887e+002   8.2767455e+001   2.0365658e+003   5.7917513e+002   1.0186031e-003   4.9791172e-004   1.2821233e-003   4.6480837e-004   1.1132011e+000   2.3459225e-001   1.6074174e+002   8.0503094e+001   3.9405330e-003   1.9470960e-003
 -7.0714667e+001   1.9312173e+000   7.2230503e-001   3.2589009e+002   8.2933557e+001   2.0391861e+003   5.7409188e+002   1.0106123e-003   4.9392497e-004   1.2755416e-003   4.6157107e-004   1.1102605e+000   2.3409339e-001   1.6037349e+002   8.0312542e+001   3.9399191e-003   1.9465463e-003
 -7.0318169e+001   1.9212310e+000   7.1904774e-001   3.2496013e+002   8.3016399e+001   2.0421039e+003   5.6993556e+002   1.0026659e-003   4.8992266e-004   1.2689594e-003   4.5831482e-004   1.1073716e+000   2.3355696e-001   1.6000970e+002   8.0118704e+001   3.9394696e-003   1.9459407e-003
 -6.9921499e+001   1.9113982e+000   7.1578623e-001   3.2393466e+002   8.3175868e+001   2.0438345e+003   5.6284994e+002   9.9491459e-004   4.8573664e-004   1.2626161e-003   4.5470611e-004   1.1045228e+000   2.3301259e-001   1.5967437e+002   7.9894589e+001   3.9397749e-003   1.9446096e-003
 -6.9524630e+001   1.9016964e+000   7.1248271e-001   3.2298895e+002   8.3468543e+001   2.0459049e+003   5.5698330e+002   9.8719991e-004   4.8155869e-004   1.2562693e-003   4.5110800e-004   1.1017100e+000   2.3244934e-001   1.5934268e+002   7.9670206e+001   3.9402236e-003   1.9432878e-003
 -6.9127536e+001   1.8920836e+000   7.0914736e-001   3.2267839e+002   8.3426124e+001   2.0550263e+003   5.6536464e+002   9.7889720e-004   4.7827303e-004   1.2487455e-003   4.4935145e-004   1.0989209e+000   2.3186620e-001   1.5891626e+002   7.9584720e+001   3.9383591e-003   1.9454564e-003
 -6.8730192e+001   1.8824789e+000   7.0572416e-001   3.2201099e+002   8.3244276e+001   2.0601001e+003   5.6501654e+002   9.7093553e-004   4.7446867e-004   1.2418492e-003   4.4646178e-004   1.0961363e+000   2.3123827e-001   1.5854082e+002   7.9417100e+001   3.9378203e-003   1.9456049e-003
 -6.8332571e+001   1.8730824e+000   7.0234071e-001   3.2152031e+002   8.3572634e+001   2.0662209e+003   5.6672189e+002   9.6293053e-004   4.7075175e-004   1.2347845e-003   4.4377386e-004   1.0934042e+000   2.3062725e-001   1.5815541e+002   7.9262595e+001   3.9370929e-003   1.9461112e-003
 -6.7934647e+001   1.8634512e+000   6.9927065e-001   3.2051195e+002   8.3799704e+001   2.0678609e+003   5.5821970e+002   9.5528981e-004   4.6656997e-004   1.2283910e-003   4.4000965e-004   1.0905710e+000   2.3012111e-001   1.5782676e+002   7.9031654e+001   3.9378360e-003   1.9447342e-003
 -6.7536393e+001   1.8539922e+000   6.9605732e-001   3.1979392e+002   8.3916909e+001   2.0720362e+003   5.5568698e+002   9.4750434e-004   4.6264591e-004   1.2216525e-003   4.3679554e-004   1.0877931e+000   2.2956669e-001   1.5747211e+002   7.8840521e+001   3.9379893e-003   1.9443800e-003
 -6.7137781e+001   1.8446525e+000   6.9279996e-001   3.1889474e+002   8.3940146e+001   2.0742485e+003   5.4831765e+002   9.3996659e-004   4.5845072e-004   1.2152651e-003   4.3304070e-004   1.0850491e+000   2.2899075e-001   1.5715625e+002   7.8604038e+001   3.9391800e-003   1.9429166e-003
 -6.6738785e+001   1.8354225e+000   6.8952187e-001   3.1875142e+002   8.3955243e+001   2.0843755e+003   5.5733736e+002   9.3175539e-004   4.5523724e-004   1.2075641e-003   4.3130011e-004   1.0823356e+000   2.2839593e-001   1.5672739e+002   7.8525901e+001   3.9375775e-003   1.9454789e-003
 -6.6339376e+001   1.8262291e+000   6.8625271e-001   3.1798713e+002   8.4015578e+001   2.0877416e+003   5.5144557e+002   9.2415161e-004   4.5116196e-004   1.2009405e-003   4.2776732e-004   1.0796254e+000   2.2780498e-001   1.5639623e+002   7.8306197e+001   3.9384983e-003   1.9444882e-003
 -6.5939526e+001   1.8170454e+000   6.8286052e-001   3.1754436e+002   8.3824732e+001   2.0944781e+003   5.5359744e+002   9.1628110e-004   4.4747358e-004   1.1938107e-003   4.2499907e-004   1.0769230e+000   2.2715733e-001   1.5601830e+002   7.8148732e+001   3.9383001e-003   1.9451057e-003
 -6.5539208e+001   1.8077239e+000   6.7985932e-001   3.1677883e+002   8.3815218e+001   2.0985995e+003   5.4835838e+002   9.0860998e-004   4.4356088e-004   1.1870022e-003   4.2168898e-004   1.0741415e+000   2.2664823e-001   1.5567186e+002   7.7952220e+001   3.9389608e-003   1.9447728e-003
 -6.5138391e+001   1.7985429e+000   6.7680431e-001   3.1600478e+002   8.4131631e+001   2.1017864e+003   5.4224882e+002   9.0108504e-004   4.3947859e-004   1.1804154e-003   4.1802355e-004   1.0713999e+000   2.2612138e-001   1.5534733e+002   7.7725886e+001   3.9402513e-003   1.9437068e-003
 -6.4737047e+001   1.7895001e+000   6.7364629e-001   3.1534973e+002   8.4337003e+001   2.1059975e+003   5.3817610e+002   8.9353786e-004   4.3546600e-004   1.1737039e-003   4.1453945e-004   1.0687019e+000   2.2555781e-001   1.5501670e+002   7.7509098e+001   3.9414584e-003   1.9429124e-003
 -6.4335147e+001   1.7805823e+000   6.7046813e-001   3.1466179e+002   8.4697245e+001   2.1094068e+003   5.3266158e+002   8.8613290e-004   4.3133394e-004   1.1671766e-003   4.1079614e-004   1.0660381e+000   2.2498339e-001   1.5470834e+002   7.7270216e+001   3.9433079e-003   1.9415805e-003
 -6.3932659e+001   1.7717476e+000   6.6722436e-001   3.1463200e+002   8.4676346e+001   2.1203288e+003   5.4143815e+002   8.7809492e-004   4.2810404e-004   1.1593795e-003   4.0895353e-004   1.0634004e+000   2.2437623e-001   1.5429001e+002   7.7183670e+001   3.9423992e-003   1.9441954e-003
 -6.3529554e+001   1.7629288e+000   6.6386071e-001   3.1419445e+002   8.4519086e+001   2.1265811e+003   5.4030737e+002   8.7045918e-004   4.2428070e-004   1.1523252e-003   4.0583392e-004   1.0607716e+000   2.2371723e-001   1.5393778e+002   7.6995507e+001   3.9432636e-003   1.9442312e-003
 -6.3125800e+001   1.7542776e+000   6.6053200e-001   3.1379752e+002   8.4885972e+001   2.1323876e+003   5.3885398e+002   8.6291998e-004   4.2034421e-004   1.1453863e-003   4.0249926e-004   1.0581852e+000   2.2307513e-001   1.5359966e+002   7.6786347e+001   3.9445727e-003   1.9437627e-003
 -6.2721365e+001   1.7453287e+000   6.5754393e-001   3.1321187e+002   8.5116560e+001   2.1374925e+003   5.3480830e+002   8.5538429e-004   4.1644355e-004   1.1384697e-003   3.9910981e-004   1.0554744e+000   2.2254522e-001   1.5326066e+002   7.6580656e+001   3.9459263e-003   1.9434273e-003
 -6.2316218e+001   1.7365157e+000   6.5443641e-001   3.1264410e+002   8.5276332e+001   2.1423101e+003   5.3044723e+002   8.4793555e-004   4.1245248e-004   1.1316497e-003   3.9555007e-004   1.0528070e+000   2.2197884e-001   1.5293452e+002   7.6357491e+001   3.9476969e-003   1.9426732e-003
 -6.1910327e+001   1.7278260e+000   6.5131008e-001   3.1197215e+002   8.5513245e+001   2.1458310e+003   5.2303885e+002   8.4068170e-004   4.0827405e-004   1.1250920e-003   3.9162400e-004   1.0501740e+000   2.2140142e-001   1.5264119e+002   7.6098744e+001   3.9503996e-003   1.9410268e-003
 -6.1503657e+001   1.7192388e+000   6.4812901e-001   3.1138747e+002   8.5864613e+001   2.1498476e+003   5.1713927e+002   8.3344233e-004   4.0411259e-004   1.1185058e-003   3.8773937e-004   1.0475711e+000   2.2080279e-001   1.5234890e+002   7.5841019e+001   3.9532130e-003   1.9394267e-003
 -6.1096174e+001   1.7107076e+000   6.4489545e-001   3.1144727e+002   8.5834330e+001   2.1614082e+003   5.2540479e+002   8.2557038e-004   4.0083149e-004   1.1106498e-003   3.8572461e-004   1.0449846e+000   2.2017926e-001   1.5194150e+002   7.5738434e+001   3.9531041e-003   1.9419268e-003
 -6.0687843e+001   1.7021546e+000   6.4148882e-001   3.1112269e+002   8.5579893e+001   2.1686011e+003   5.2472134e+002   8.1806610e-004   3.9700352e-004   1.1034952e-003   3.8251546e-004   1.0424000e+000   2.1948098e-001   1.5159736e+002   7.5537304e+001   3.9547391e-003   1.9418921e-003
 -6.0278628e+001   1.6937862e+000   6.3815380e-001   3.1097551e+002   8.5879162e+001   2.1768684e+003   5.2609662e+002   8.1051649e-004   3.9325503e-004   1.0961778e-003   3.7949656e-004   1.0398614e+000   2.1881279e-001   1.5124124e+002   7.5347619e+001   3.9561505e-003   1.9421872e-003
 -5.9868494e+001   1.6851155e+000   6.3516100e-001   3.1029617e+002   8.6201370e+001   2.1804364e+003   5.1732646e+002   8.0332301e-004   3.8905983e-004   1.0895575e-003   3.7540948e-004   1.0371943e+000   2.1826229e-001   1.5094954e+002   7.5074439e+001   3.9593422e-003   1.9403392e-003
 -5.9457406e+001   1.6765995e+000   6.3200820e-001   3.0990582e+002   8.6368764e+001   2.1866965e+003   5.1441738e+002   7.9596866e-004   3.8510704e-004   1.0825650e-003   3.7187109e-004   1.0345803e+000   2.1766169e-001   1.5062641e+002   7.4843918e+001   3.9618079e-003   1.9396562e-003
 -5.9045324e+001   1.6681889e+000   6.2885186e-001   3.0934804e+002   8.6688178e+001   2.1908831e+003   5.0694906e+002   7.8886255e-004   3.8088458e-004   1.0759520e-003   3.6777943e-004   1.0319947e+000   2.1705502e-001   1.5034862e+002   7.4561358e+001   3.9655574e-003   1.9376269e-003
 -5.8632213e+001   1.6598597e+000   6.2560071e-001   3.0957496e+002   8.6744861e+001   2.2037932e+003   5.1606973e+002   7.8101339e-004   3.7764683e-004   1.0678812e-003   3.6577157e-004   1.0294376e+000   2.1640568e-001   1.4992941e+002   7.4459930e+001   3.9656580e-003   1.9404596e-003
 -5.8218031e+001   1.6515389e+000   6.2231570e-001   3.0912624e+002   8.6836369e+001   2.2092091e+003   5.0959285e+002   7.7383241e-004   3.7351024e-004   1.0610290e-003   3.6186671e-004   1.0268787e+000   2.1574556e-001   1.4963407e+002   7.4187662e+001   3.9691361e-003   1.9388219e-003
 -5.7802740e+001   1.6431815e+000   6.1881300e-001   3.0900606e+002   8.6516582e+001   2.2184060e+003   5.1145781e+002   7.6634477e-004   3.6976191e-004   1.0536052e-003   3.5876754e-004   1.0243199e+000   2.1499552e-001   1.4927867e+002   7.3985713e+001   3.9711096e-003   1.9391196e-003
 -5.7386300e+001   1.6346403e+000   6.1580641e-001   3.0854038e+002   8.6660323e+001   2.2245711e+003   5.0548776e+002   7.5907586e-004   3.6577073e-004   1.0465664e-003   3.5506241e-004   1.0216563e+000   2.1442635e-001   1.4896418e+002   7.3734327e+001   3.9742654e-003   1.9381634e-003
 -5.6968657e+001   1.6262144e+000   6.1273451e-001   3.0803456e+002   8.7072250e+001   2.2295397e+003   4.9819062e+002   7.5197370e-004   3.6158130e-004   1.0397991e-003   3.5095258e-004   1.0190272e+000   2.1383734e-001   1.4868084e+002   7.3442333e+001   3.9783498e-003   1.9361592e-003
 -5.6549777e+001   1.6179138e+000   6.0948527e-001   3.0769604e+002   8.7252601e+001   2.2360689e+003   4.9411922e+002   7.4480608e-004   3.5750251e-004   1.0328397e-003   3.4711671e-004   1.0164441e+000   2.1319122e-001   1.4838376e+002   7.3167663e+001   3.9821607e-003   1.9346845e-003
 -5.6129618e+001   1.6096990e+000   6.0623581e-001   3.0732969e+002   8.7641586e+001   2.2419735e+003   4.8874994e+002   7.3774952e-004   3.5332678e-004   1.0260226e-003   3.4307926e-004   1.0138835e+000   2.1253912e-001   1.4810927e+002   7.2869058e+001   3.9866438e-003   1.9326541e-003
 -5.5708134e+001   1.6015384e+000   6.0290903e-001   3.0764901e+002   8.7660681e+001   2.2559509e+003   4.9750085e+002   7.3001048e-004   3.5003343e-004   1.0178396e-003   3.4093965e-004   1.0113409e+000   2.1185325e-001   1.4770186e+002   7.2740086e+001   3.9875471e-003   1.9353034e-003
 -5.5285280e+001   1.5933727e+000   5.9934936e-001   3.0749791e+002   8.7447551e+001   2.2645922e+003   4.9547469e+002   7.2273611e-004   3.4608820e-004   1.0105309e-003   3.3740375e-004   1.0088092e+000   2.1107453e-001   1.4739247e+002   7.2481920e+001   3.9909843e-003   1.9344554e-003
 -5.4860997e+001   1.5853559e+000   5.9584630e-001   3.0739125e+002   8.7819284e+001   2.2726942e+003   4.9345486e+002   7.1556312e-004   3.4200771e-004   1.0033713e-003   3.3360865e-004   1.0063153e+000   2.1031742e-001   1.4712965e+002   7.2222879e+001   3.9950583e-003   1.9328708e-003
 -5.4435240e+001   1.5769675e+000   5.9272889e-001   3.0701472e+002   8.8031379e+001   2.2796452e+003   4.8712873e+002   7.0841960e-004   3.3793099e-004   9.9627963e-004   3.2970210e-004   1.0036625e+000   2.0969794e-001   1.4687336e+002   7.1962254e+001   3.9994037e-003   1.9312649e-003
 -5.4007966e+001   1.5686930e+000   5.8945045e-001   3.0672440e+002   8.8283606e+001   2.2868343e+003   4.8236326e+002   7.0131673e-004   3.3381075e-004   9.8922969e-004   3.2572159e-004   1.0010504e+000   2.0902968e-001   1.4662286e+002   7.1689165e+001   4.0040439e-003   1.9293569e-003
 -5.3666147e+001   1.5622131e+000   5.8682833e-001   3.0653754e+002   8.8536611e+001   2.2927859e+003   4.7876207e+002   6.9569724e-004   3.3053582e-004   9.8361516e-004   3.2255877e-004   9.9900358e-001   2.0848804e-001   1.4643170e+002   7.1470658e+001   4.0080569e-003   1.9278330e-003
 -5.3238873e+001   1.5541616e+000   5.8348622e-001   3.0617865e+002   8.8921605e+001   2.2986964e+003   4.7132366e+002   6.8885919e-004   3.2622798e-004   9.7689632e-004   3.1819015e-004   9.9645886e-001   2.0779193e-001   1.4622721e+002   7.1149040e+001   4.0141313e-003   1.9246396e-003
 -5.2897054e+001   1.5478070e+000   5.8075002e-001   3.0671125e+002   8.8878713e+001   2.3128131e+003   4.8200885e+002   6.8260575e-004   3.2380742e-004   9.6996465e-004   3.1685667e-004   9.9445482e-001   2.0719786e-001   1.4589549e+002   7.1101784e+001   4.0143990e-003   1.9278725e-003
 -5.2469780e+001   1.5398235e+000   5.7718392e-001   3.0658713e+002   8.8789741e+001   2.3216501e+003   4.7836505e+002   6.7556535e-004   3.1977497e-004   9.6275937e-004   3.1305788e-004   9.9193955e-001   2.0640961e-001   1.4563724e+002   7.0829385e+001   4.0191589e-003   1.9260842e-003
 -5.2127961e+001   1.5336158e+000   5.7426466e-001   3.0666931e+002   8.8967331e+001   2.3299379e+003   4.7847867e+002   6.6990737e-004   3.1662951e-004   9.5688074e-004   3.1019899e-004   9.8999124e-001   2.0573732e-001   1.4541975e+002   7.0623040e+001   4.0227115e-003   1.9249716e-003
 -5.1700687e+001   1.5254248e+000   5.7110625e-001   3.0639450e+002   8.9199999e+001   2.3379400e+003   4.7246853e+002   6.6295228e-004   3.1260442e-004   9.4978968e-004   3.0628147e-004   9.8736393e-001   2.0509111e-001   1.4516928e+002   7.0341001e+001   4.0278525e-003   1.9229733e-003
 -5.1358868e+001   1.5189927e+000   5.6854627e-001   3.0614385e+002   8.9586469e+001   2.3433306e+003   4.6666682e+002   6.5754725e-004   3.0925802e-004   9.4436602e-004   3.0285616e-004   9.8530063e-001   2.0455915e-001   1.4499792e+002   7.0082603e+001   4.0328138e-003   1.9204461e-003
 -5.0931594e+001   1.5110380e+000   5.6513984e-001   3.0603652e+002   8.9768532e+001   2.3522907e+003   4.6373723e+002   6.5066602e-004   3.0524545e-004   9.3729152e-004   2.9898961e-004   9.8275698e-001   2.0383173e-001   1.4475180e+002   6.9792781e+001   4.0382502e-003   1.9182504e-003
 -5.0589775e+001   1.5047837e+000   5.6244608e-001   3.0575702e+002   9.0005329e+001   2.3572014e+003   4.5638163e+002   6.4543788e-004   3.0181776e-004   9.3205316e-004   2.9540595e-004   9.8075383e-001   2.0325119e-001   1.4461107e+002   6.9506599e+001   4.0442112e-003   1.9149655e-003
 -5.0162501e+001   1.4969967e+000   5.5900280e-001   3.0556524e+002   9.0393005e+001   2.3648201e+003   4.5085159e+002   6.3881925e-004   2.9763933e-004   9.2532460e-004   2.9117917e-004   9.7825921e-001   2.0250118e-001   1.4441184e+002   6.9167014e+001   4.0511506e-003   1.9114121e-003
 -4.9820682e+001   1.4908274e+000   5.5620129e-001   3.0611181e+002   9.0311363e+001   2.3792887e+003   4.6018399e+002   6.3284031e-004   2.9518480e-004   9.1855675e-004   2.8968551e-004   9.7628489e-001   2.0187309e-001   1.4409442e+002   6.9086794e+001   4.0522945e-003   1.9139575e-003
 -4.9393408e+001   1.4830884e+000   5.5240583e-001   3.0622556e+002   9.0079963e+001   2.3908842e+003   4.6009489e+002   6.2594693e-004   2.9136556e-004   9.1120495e-004   2.8621878e-004   9.7382737e-001   2.0096238e-001   1.4382094e+002   6.8817673e+001   4.0573159e-003   1.9124307e-003
 -4.9051589e+001   1.4770420e+000   5.4948584e-001   3.0627422e+002   9.0356235e+001   2.3987501e+003   4.5804970e+002   6.2060561e-004   2.8814610e-004   9.0560202e-004   2.8306877e-004   9.7189622e-001   2.0028088e-001   1.4363512e+002   6.8559033e+001   4.0623126e-003   1.9099730e-003
 -4.8624315e+001   1.4691072e+000   5.4620274e-001   3.0608311e+002   9.0619255e+001   2.4075777e+003   4.5198520e+002   6.1395945e-004   2.8414892e-004   8.9866902e-004   2.7908067e-004   9.6931649e-001   1.9957546e-001   1.4340552e+002   6.8235987e+001   4.0687540e-003   1.9069642e-003
 -4.8282496e+001   1.4628740e+000   5.4351724e-001   3.0586964e+002   9.0948112e+001   2.4134275e+003   4.4553651e+002   6.0881904e-004   2.8080977e-004   8.9340105e-004   2.7557278e-004   9.6729196e-001   1.9898647e-001   1.4325661e+002   6.7937649e+001   4.0749463e-003   1.9034026e-003
 -4.7855222e+001   1.4551591e+000   5.3994767e-001   3.0579973e+002   9.1066129e+001   2.4228717e+003   4.4178919e+002   6.0228306e-004   2.7679421e-004   8.8655182e-004   2.7157202e-004   9.6479414e-001   1.9818754e-001   1.4303968e+002   6.7596589e+001   4.0819466e-003   1.8998958e-003
 -4.7513403e+001   1.4490821e+000   5.3715359e-001   3.0559203e+002   9.1323240e+001   2.4285992e+003   4.3479841e+002   5.9728556e-004   2.7342034e-004   8.8142000e-004   2.6799408e-004   9.6282161e-001   1.9755827e-001   1.4291556e+002   6.7278224e+001   4.0890013e-003   1.8957621e-003
 -4.7086129e+001   1.4415239e+000   5.3357446e-001   3.0549006e+002   9.1683830e+001   2.4372962e+003   4.2981136e+002   5.9096314e-004   2.6932028e-004   8.7482951e-004   2.6379062e-004   9.6036846e-001   1.9674435e-001   1.4273725e+002   6.6901851e+001   4.0973127e-003   1.8912575e-003
 -4.6744310e+001   1.4354934e+000   5.3063646e-001   3.0613029e+002   9.1556388e+001   2.4530011e+003   4.3933634e+002   5.8516512e-004   2.6690979e-004   8.6809103e-004   2.6229926e-004   9.5841419e-001   1.9605575e-001   1.4241153e+002   6.6800541e+001   4.0987402e-003   1.8933973e-003
 -4.6317036e+001   1.4279333e+000   5.2663207e-001   3.0631727e+002   9.1304155e+001   2.4656932e+003   4.3911667e+002   5.7854980e-004   2.6312185e-004   8.6086641e-004   2.5878993e-004   9.5598825e-001   1.9504368e-001   1.4214782e+002   6.6485909e+001   4.1047901e-003   1.8907113e-003
 -4.5975216e+001   1.4220334e+000   5.2358093e-001   3.0643972e+002   9.1564034e+001   2.4745329e+003   4.3742144e+002   5.7342276e-004   2.5994852e-004   8.5535223e-004   2.5564005e-004   9.5408038e-001   1.9430108e-001   1.4197042e+002   6.6192532e+001   4.1106467e-003   1.8873318e-003
 -4.5547943e+001   1.4142742e+000   5.2013726e-001   3.0631353e+002   9.1821918e+001   2.4842871e+003   4.3147581e+002   5.6707606e-004   2.5600067e-004   8.4858818e-004   2.5161815e-004   9.5152378e-001   1.9352516e-001   1.4175858e+002   6.5823193e+001   4.1183834e-003   1.8830806e-003
 -4.5206123e+001   1.4081739e+000   5.1730745e-001   3.0615045e+002   9.2096314e+001   2.4909397e+003   4.2525007e+002   5.6216962e-004   2.5271535e-004   8.4344532e-004   2.4811421e-004   9.4951661e-001   1.9287518e-001   1.4162492e+002   6.5487552e+001   4.1256725e-003   1.8784813e-003
 -4.4778850e+001   1.4006118e+000   5.1363392e-001   3.0615145e+002   9.2335651e+001   2.5014244e+003   4.2185600e+002   5.5591920e-004   2.4877187e-004   8.3674662e-004   2.4411893e-004   9.4703198e-001   1.9201990e-001   1.4142243e+002   6.5102194e+001   4.1339014e-003   1.8737647e-003
 -4.4437030e+001   1.3946535e+000   5.1068452e-001   3.0598920e+002   9.2527294e+001   2.5079838e+003   4.1506221e+002   5.5115072e-004   2.4545927e-004   8.3173602e-004   2.4055748e-004   9.4507384e-001   1.9132287e-001   1.4131409e+002   6.4746529e+001   4.1421029e-003   1.8685754e-003
 -4.4009756e+001   1.3872300e+000   5.0695264e-001   3.0595130e+002   9.2894425e+001   2.5177674e+003   4.1051716e+002   5.4510843e-004   2.4144296e-004   8.2529270e-004   2.3638418e-004   9.4263113e-001   1.9043788e-001   1.4115095e+002   6.4324520e+001   4.1517084e-003   1.8627784e-003
 -4.3667937e+001   1.3813253e+000   5.0386938e-001   3.0671915e+002   9.2769953e+001   2.5351898e+003   4.2077708e+002   5.3947302e-004   2.3913242e-004   8.1854775e-004   2.3499495e-004   9.4069446e-001   1.8967729e-001   1.4080803e+002   6.4209748e+001   4.1531826e-003   1.8646877e-003
 -4.3240663e+001   1.3739272e+000   4.9972125e-001   3.0686644e+002   9.2582000e+001   2.5477682e+003   4.1840224e+002   5.3326328e-004   2.3529889e-004   8.1168860e-004   2.3123836e-004   9.3828539e-001   1.8860535e-001   1.4058493e+002   6.3819067e+001   4.1612338e-003   1.8598365e-003
 -4.2898844e+001   1.3681508e+000   4.9643132e-001   3.0704968e+002   9.2739990e+001   2.5577760e+003   4.1720098e+002   5.2836696e-004   2.3219324e-004   8.0628607e-004   2.2814672e-004   9.3640307e-001   1.8774944e-001   1.4041844e+002   6.3487498e+001   4.1680809e-003   1.8553542e-003
 -4.2471570e+001   1.3605005e+000   4.9282781e-001   3.0696967e+002   9.3018899e+001   2.5684900e+003   4.1173786e+002   5.2232302e-004   2.2831757e-004   7.9972052e-004   2.2412225e-004   9.3384443e-001   1.8690888e-001   1.4022362e+002   6.3065931e+001   4.1771760e-003   1.8495831e-003
 -4.2129751e+001   1.3544627e+000   4.8986995e-001   3.0685485e+002   9.3327692e+001   2.5760898e+003   4.0645684e+002   5.1763604e-004   2.2511455e-004   7.9470415e-004   2.2066963e-004   9.3182729e-001   1.8620695e-001   1.4010028e+002   6.2691046e+001   4.1854813e-003   1.8438028e-003
 -4.1702477e+001   1.3469723e+000   4.8606000e-001   3.0687215e+002   9.3600705e+001   2.5874572e+003   4.0296373e+002   5.1169008e-004   2.2125112e-004   7.8820682e-004   2.1668545e-004   9.2932746e-001   1.8528901e-001   1.3991623e+002   6.2251929e+001   4.1951142e-003   1.8374911e-003
 -4.1360658e+001   1.3410681e+000   4.8300139e-001   3.0671085e+002   9.3800003e+001   2.5945683e+003   3.9622414e+002   5.0717624e-004   2.1800294e-004   7.8338665e-004   2.1311661e-004   9.2735597e-001   1.8454354e-001   1.3982902e+002   6.1847343e+001   4.2046704e-003   1.8308000e-003
 -4.0933384e+001   1.3337197e+000   4.7910201e-001   3.0673158e+002   9.4192680e+001   2.6056291e+003   3.9295794e+002   5.0141085e-004   2.1410478e-004   7.7710305e-004   2.0903609e-004   9.2490137e-001   1.8358620e-001   1.3967961e+002   6.1375220e+001   4.2155646e-003   1.8235097e-003
 -4.0746599e+001   1.3305720e+000   4.7739138e-001   3.0669979e+002   9.4291444e+001   2.6099999e+003   3.8982827e+002   4.9896168e-004   2.1237675e-004   7.7444237e-004   2.0716315e-004   9.2385113e-001   1.8315874e-001   1.3963065e+002   6.1154007e+001   4.2207931e-003   1.8198184e-003
 -4.0513118e+001   1.3266420e+000   4.7520267e-001   3.0757508e+002   9.4151093e+001   2.6260858e+003   4.0159906e+002   4.9498223e-004   2.1113500e-004   7.6936223e-004   2.0683715e-004   9.2254397e-001   1.8259411e-001   1.3931391e+002   6.1133300e+001   4.2196449e-003   1.8229876e-003
 -4.0221266e+001   1.3217438e+000   4.7248533e-001   3.0756520e+002   9.4232561e+001   2.6335255e+003   3.9717554e+002   4.9113891e-004   2.0845961e-004   7.6512882e-004   2.0396278e-004   9.2090782e-001   1.8191026e-001   1.3923005e+002   6.0792590e+001   4.2276889e-003   1.8175112e-003
 -3.9856451e+001   1.3155204e+000   4.6872613e-001   3.0772394e+002   9.4096134e+001   2.6453481e+003   3.9537754e+002   4.8613468e-004   2.0525787e-004   7.5947500e-004   2.0077070e-004   9.1885769e-001   1.8087054e-001   1.3906335e+002   6.0396951e+001   4.2359327e-003   1.8116374e-003
 -3.9400432e+001   1.3078497e+000   4.6416204e-001   3.0797141e+002   9.4408012e+001   2.6596444e+003   3.9459647e+002   4.7999066e-004   2.0118367e-004   7.5258634e-004   1.9662710e-004   9.1630899e-001   1.7965974e-001   1.3888385e+002   5.9867420e+001   4.2470326e-003   1.8032579e-003
 -3.9035617e+001   1.3014378e+000   4.6087079e-001   3.0783172e+002   9.4600509e+001   2.6687228e+003   3.8864751e+002   4.7525314e-004   1.9790031e-004   7.4739317e-004   1.9307130e-004   9.1413279e-001   1.7884747e-001   1.3880244e+002   5.9437221e+001   4.2572360e-003   1.7957185e-003
 -3.8579599e+001   1.2934389e+000   4.5670084e-001   3.0765453e+002   9.5025496e+001   2.6796790e+003   3.8239822e+002   4.6942152e-004   1.9372423e-004   7.4105639e-004   1.8848647e-004   9.1141238e-001   1.7782033e-001   1.3872548e+002   5.8877263e+001   4.2707850e-003   1.7854296e-003
 -3.8214784e+001   1.2871460e+000   4.5315078e-001   3.0769160e+002   9.5120707e+001   2.6904952e+003   3.8015059e+002   4.6467211e-004   1.9054463e-004   7.3574713e-004   1.8518193e-004   9.0928485e-001   1.7691358e-001   1.3862900e+002   5.8459361e+001   4.2806303e-003   1.7780413e-003
 -3.7758765e+001   1.2793066e+000   4.4879825e-001   3.0753373e+002   9.5390726e+001   2.7017263e+003   3.7412034e+002   4.5899823e-004   1.8640472e-004   7.2954622e-004   1.8063426e-004   9.0662167e-001   1.7580734e-001   1.3858007e+002   5.7879215e+001   4.2953336e-003   1.7670533e-003
 -3.7393951e+001   1.2730987e+000   4.4524520e-001   3.0749775e+002   9.5669330e+001   2.7115174e+003   3.7102507e+002   4.5445661e-004   1.8315154e-004   7.2453166e-004   1.7712317e-004   9.0451453e-001   1.7488825e-001   1.3853082e+002   5.7415031e+001   4.3068666e-003   1.7581670e-003
 -3.6937932e+001   1.2653242e+000   4.4069525e-001   3.0838693e+002   9.5658209e+001   2.7349131e+003   3.8110772e+002   4.4785682e-004   1.7996744e-004   7.1646594e-004   1.7468465e-004   9.0187726e-001   1.7368616e-001   1.3817908e+002   5.7095142e+001   4.3124529e-003   1.7551969e-003
 -3.6573117e+001   1.2591315e+000   4.3699338e-001   3.0817724e+002   9.5676159e+001   2.7435019e+003   3.7365265e+002   4.4350072e-004   1.7661671e-004   7.1168631e-004   1.7090604e-004   8.9977508e-001   1.7270142e-001   1.3816922e+002   5.6577500e+001   4.3254291e-003   1.7445967e-003
 -3.6117099e+001   1.2513356e+000   4.3193354e-001   3.0829167e+002   9.5500836e+001   2.7590368e+003   3.7175360e+002   4.3772321e-004   1.7273275e-004   7.0506508e-004   1.6695962e-004   8.9716656e-001   1.7121890e-001   1.3804374e+002   5.6012904e+001   4.3383456e-003   1.7339445e-003
 -3.5752284e+001   1.2452428e+000   4.2813480e-001   3.0845122e+002   9.5733267e+001   2.7711621e+003   3.7169613e+002   4.3318959e-004   1.6962083e-004   6.9989269e-004   1.6372306e-004   8.9509867e-001   1.7017710e-001   1.3795975e+002   5.5540515e+001   4.3492562e-003   1.7246668e-003
 -3.5460432e+001   1.2402136e+000   4.2536102e-001   3.0835883e+002   9.5858481e+001   2.7793241e+003   3.6812490e+002   4.2968049e-004   1.6713344e-004   6.9595305e-004   1.6099155e-004   8.9336036e-001   1.6945900e-001   1.3792627e+002   5.5155656e+001   4.3590934e-003   1.7169930e-003
 -3.5095617e+001   1.2338938e+000   4.2187041e-001   3.0823440e+002   9.6163675e+001   2.7892380e+003   3.6483954e+002   4.2533770e-004   1.6397381e-004   6.9112424e-004   1.5748198e-004   8.9116917e-001   1.6856258e-001   1.3789232e+002   5.4650857e+001   4.3717822e-003   1.7066615e-003
 -3.4803765e+001   1.2289395e+000   4.1906023e-001   3.0805299e+002   9.6311689e+001   2.7963268e+003   3.6013990e+002   4.2200606e-004   1.6141782e-004   6.8744696e-004   1.5456669e-004   8.8945245e-001   1.6783132e-001   1.3790638e+002   5.4227607e+001   4.3832943e-003   1.6977300e-003
 -3.4438950e+001   1.2226981e+000   4.1537506e-001   3.0802995e+002   9.6409163e+001   2.8076533e+003   3.5855351e+002   4.1765799e-004   1.5836984e-004   6.8250963e-004   1.5130271e-004   8.8729386e-001   1.6685818e-001   1.3785633e+002   5.3734644e+001   4.3956855e-003   1.6877031e-003
 -3.4147099e+001   1.2177592e+000   4.1245205e-001   3.0797625e+002   9.6566449e+001   2.8161042e+003   3.5686266e+002   4.1427251e-004   1.5589491e-004   6.7870406e-004   1.4856987e-004   8.8558313e-001   1.6607831e-001   1.3784166e+002   5.3318612e+001   4.4064510e-003   1.6789237e-003
 -3.3782284e+001   1.2115809e+000   4.0877013e-001   3.0779553e+002   9.6747378e+001   2.8257154e+003   3.5309776e+002   4.1016906e-004   1.5275780e-004   6.7413856e-004   1.4504189e-004   8.8343925e-001   1.6509298e-001   1.3785944e+002   5.2772820e+001   4.4212010e-003   1.6671146e-003
 -3.3490432e+001   1.2066972e+000   4.0581407e-001   3.0767966e+002   9.6890283e+001   2.8336622e+003   3.5062016e+002   4.0691744e-004   1.5028921e-004   6.7049887e-004   1.4228037e-004   8.8174375e-001   1.6429461e-001   1.3787815e+002   5.2337066e+001   4.4332068e-003   1.6576223e-003
 -3.3125617e+001   1.2005216e+000   4.0200188e-001   3.0867231e+002   9.6856497e+001   2.8567401e+003   3.6279448e+002   4.0171985e-004   1.4807024e-004   6.6383026e-004   1.4084759e-004   8.7960219e-001   1.6324125e-001   1.3751024e+002   5.2081581e+001   4.4357646e-003   1.6550225e-003
 -3.2833765e+001   1.1956524e+000   3.9890718e-001   3.0845535e+002   9.6810268e+001   2.8640582e+003   3.5797136e+002   3.9857967e-004   1.4555370e-004   6.6032928e-004   1.3793858e-004   8.7791508e-001   1.6237824e-001   1.3755387e+002   5.1612384e+001   4.4487129e-003   1.6443870e-003
 -3.2468950e+001   1.1894975e+000   3.9473268e-001   3.0848654e+002   9.6689605e+001   2.8769613e+003   3.5704464e+002   3.9436802e-004   1.4259326e-004   6.5542437e-004   1.3483279e-004   8.7580833e-001   1.6111519e-001   1.3750161e+002   5.1079027e+001   4.4616270e-003   1.6328138e-003
 -3.2177098e+001   1.1847253e+000   3.9150274e-001   3.0837158e+002   9.6699506e+001   2.8853438e+003   3.5381128e+002   3.9123914e-004   1.4013010e-004   6.5186970e-004   1.3207433e-004   8.7416827e-001   1.6014589e-001   1.3753772e+002   5.0606632e+001   4.4745159e-003   1.6219858e-003
 -3.1812284e+001   1.1786485e+000   3.8750478e-001   3.0847137e+002   9.6847701e+001   2.8984609e+003   3.5507920e+002   3.8708948e-004   1.3720236e-004   6.4703015e-004   1.2899092e-004   8.7205870e-001   1.5899461e-001   1.3749204e+002   5.0059630e+001   4.4878271e-003   1.6098438e-003
 -3.1520432e+001   1.1736436e+000   3.8456861e-001   3.0824967e+002   9.6950296e+001   2.9063038e+003   3.5248830e+002   3.8398344e-004   1.3481617e-004   6.4354822e-004   1.2624695e-004   8.7028906e-001   1.5819609e-001   1.3752433e+002   4.9591867e+001   4.5007572e-003   1.5990490e-003
 -3.1155617e+001   1.1673421e+000   3.8082658e-001   3.0801542e+002   9.7112846e+001   2.9168032e+003   3.5074545e+002   3.8007040e-004   1.3187156e-004   6.3913009e-004   1.2292585e-004   8.6805978e-001   1.5716333e-001   1.3754689e+002   4.9010495e+001   4.5165000e-003   1.5856678e-003
 -3.0863765e+001   1.1623849e+000   3.7783522e-001   3.0773077e+002   9.7152518e+001   2.9242390e+003   3.4748167e+002   3.7708523e-004   1.2950760e-004   6.3579467e-004   1.2017927e-004   8.6630482e-001   1.5633062e-001   1.3761163e+002   4.8528571e+001   4.5306626e-003   1.5742965e-003
 -3.0498950e+001   1.1561649e+000   3.7392131e-001   3.0757148e+002   9.7088881e+001   2.9359180e+003   3.4695116e+002   3.7318774e-004   1.2668154e-004   6.3130515e-004   1.1709002e-004   8.6410547e-001   1.5523630e-001   1.3762486e+002   4.7962722e+001   4.5463152e-003   1.5612872e-003
 -3.0207098e+001   1.1512424e+000   3.7078500e-001   3.0724668e+002   9.7062410e+001   2.9429573e+003   3.4437462e+002   3.7030983e-004   1.2429988e-004   6.2813028e-004   1.1427440e-004   8.6236592e-001   1.5433718e-001   1.3771697e+002   4.7450831e+001   4.5615801e-003   1.5488291e-003
 -2.9842283e+001   1.1450392e+000   3.6696781e-001   3.0692746e+002   9.7103825e+001   2.9530816e+003   3.4247890e+002   3.6662449e-004   1.2145345e-004   6.2396516e-004   1.1102939e-004   8.6015695e-001   1.5326286e-001   1.3779428e+002   4.6848974e+001   4.5795512e-003   1.5344774e-003
 -2.9550432e+001   1.1401351e+000   3.6389339e-001   3.0680741e+002   9.7226411e+001   2.9624150e+003   3.4337711e+002   3.6361880e-004   1.1924404e-004   6.2050107e-004   1.0860663e-004   8.5841053e-001   1.5238578e-001   1.3782708e+002   4.6377548e+001   4.5930285e-003   1.5232270e-003
 -2.9185617e+001   1.1339462e+000   3.6003093e-001   3.0646717e+002   9.7219389e+001   2.9726083e+003   3.4179301e+002   3.6000404e-004   1.1644185e-004   6.1640519e-004   1.0539766e-004   8.5619941e-001   1.5128354e-001   1.3791562e+002   4.5762421e+001   4.6116002e-003   1.5082950e-003
 -2.8893765e+001   1.1290224e+000   3.5683086e-001   3.0733561e+002   9.7178688e+001   2.9934192e+003   3.5246963e+002   3.5606421e-004   1.1484263e-004   6.1115750e-004   1.0446879e-004   8.5444908e-001   1.5032755e-001   1.3757781e+002   4.5508090e+001   4.6128012e-003   1.5041406e-003
 -2.8528950e+001   1.1228766e+000   3.5273405e-001   3.0683450e+002   9.7018267e+001   3.0023047e+003   3.4859425e+002   3.5264781e-004   1.1195246e-004   6.0735055e-004   1.0102514e-004   8.5226484e-001   1.4909411e-001   1.3772736e+002   4.4828166e+001   4.6334714e-003   1.4870551e-003
 -2.8237098e+001   1.1179990e+000   3.4923489e-001   3.0670883e+002   9.6828289e+001   3.0126315e+003   3.4871426e+002   3.4970404e-004   1.0979474e-004   6.0387486e-004   9.8717626e-005   8.5055064e-001   1.4797394e-001   1.3775934e+002   4.4324426e+001   4.6470381e-003   1.4746716e-003
 -2.7872283e+001   1.1119761e+000   3.4483528e-001   3.0635582e+002   9.6659832e+001   3.0233399e+003   3.4648646e+002   3.4627048e-004   1.0696927e-004   5.9993533e-004   9.5522456e-005   8.4844378e-001   1.4649432e-001   1.3790721e+002   4.3642255e+001   4.6671625e-003   1.4571238e-003
 -2.7580431e+001   1.1071471e+000   3.4157854e-001   3.0635835e+002   9.6737036e+001   3.0345536e+003   3.4979742e+002   3.4330308e-004   1.0488228e-004   5.9639578e-004   9.3336134e-005   8.4671495e-001   1.4550544e-001   1.3793916e+002   4.3159019e+001   4.6800984e-003   1.4447412e-003
 -2.7215617e+001   1.1008198e+000   3.3782797e-001   3.0577154e+002   9.6806643e+001   3.0430323e+003   3.4942550e+002   3.3999322e-004   1.0213788e-004   5.9276253e-004   9.0005541e-005   8.4440111e-001   1.4445284e-001   1.3813200e+002   4.2487817e+001   4.7015800e-003   1.4269790e-003
 -2.6923765e+001   1.0957427e+000   3.3470770e-001   3.0531353e+002   9.6728972e+001   3.0505526e+003   3.4851339e+002   3.3732327e-004   1.0002417e-004   5.8976521e-004   8.7512491e-005   8.4255231e-001   1.4352952e-001   1.3827014e+002   4.1966330e+001   4.7182706e-003   1.4131602e-003
 -2.6558950e+001   1.0894591e+000   3.3092477e-001   3.0472815e+002   9.6669693e+001   3.0596966e+003   3.4799525e+002   3.3405961e-004   9.7430457e-005   5.8611191e-004   8.4432663e-005   8.4024864e-001   1.4243693e-001   1.3846671e+002   4.1324466e+001   4.7400972e-003   1.3962036e-003
 -2.6267098e+001   1.0844977e+000   3.2790133e-001   3.0423511e+002   9.6585047e+001   3.0667787e+003   3.4732267e+002   3.3152052e-004   9.5395945e-005   5.8327217e-004   8.2004596e-005   8.3842793e-001   1.4155247e-001   1.3864630e+002   4.0809355e+001   4.7583810e-003   1.3824466e-003
 -2.5902283e+001   1.0782622e+000   3.2396029e-001   3.0375829e+002   9.6410688e+001   3.0775628e+003   3.4846466e+002   3.2821994e-004   9.2939403e-005   5.7947013e-004   7.9236724e-005   8.3614509e-001   1.4036677e-001   1.3881042e+002   4.0191115e+001   4.7793292e-003   1.3661298e-003
 -2.5610431e+001   1.0733289e+000   3.2087307e-001   3.0318385e+002   9.6345159e+001   3.0836646e+003   3.4883246e+002   3.2582029e-004   9.0867002e-005   5.7687041e-004   7.6677604e-005   8.3433237e-001   1.3943492e-001   1.3903585e+002   3.9633122e+001   4.7993654e-003   1.3507548e-003
 -2.5245616e+001   1.0671114e+000   3.1705542e-001   3.0257259e+002   9.6214093e+001   3.0931522e+003   3.4973553e+002   3.2269422e-004   8.8450683e-005   5.7333489e-004   7.3858017e-005   8.3203548e-001   1.3829168e-001   1.3925707e+002   3.8999608e+001   4.8224934e-003   1.3337045e-003
 -2.4953765e+001   1.0621872e+000   3.1398018e-001   3.0207690e+002   9.6115457e+001   3.1006475e+003   3.5066975e+002   3.2024404e-004   8.6536035e-005   5.7056567e-004   7.1626054e-005   8.3021621e-001   1.3735306e-001   1.3944813e+002   3.8482292e+001   4.8415320e-003   1.3195618e-003
 -2.4588950e+001   1.0559808e+000   3.1013449e-001   3.0142475e+002   9.5959929e+001   3.1100164e+003   3.5223614e+002   3.1719971e-004   8.4182366e-005   5.6712758e-004   6.8893758e-005   8.2791477e-001   1.3617764e-001   1.3968735e+002   3.7842330e+001   4.8655011e-003   1.3020865e-003
 -2.4297098e+001   1.0510409e+000   3.0702830e-001   3.0197175e+002   9.5973321e+001   3.1290441e+003   3.6113910e+002   3.1380001e-004   8.2584178e-005   5.6259047e-004   6.7681671e-005   8.2608034e-001   1.3522277e-001   1.3944339e+002   3.7452876e+001   4.8695799e-003   1.2920411e-003
 -2.3932283e+001   1.0449044e+000   3.0310099e-001   3.0139549e+002   9.5855948e+001   3.1391947e+003   3.6358084e+002   3.1076080e-004   8.0201811e-005   5.5911238e-004   6.4905358e-005   8.2380483e-001   1.3397207e-001   1.3966046e+002   3.6769811e+001   4.8929489e-003   1.2728616e-003
 -2.3640431e+001   1.0400809e+000   2.9985009e-001   3.0072507e+002   9.5584044e+001   3.1452603e+003   3.6316602e+002   3.0856078e-004   7.8302762e-005   5.5668695e-004   6.2574901e-005   8.2202121e-001   1.3292259e-001   1.3993060e+002   3.6205873e+001   4.9150577e-003   1.2567682e-003
 -2.3275616e+001   1.0339752e+000   2.9562124e-001   3.0011361e+002   9.5255229e+001   3.1559214e+003   3.6473393e+002   3.0558346e-004   7.6007966e-005   5.5322557e-004   6.0022202e-005   8.1977744e-001   1.3145996e-001   1.4015464e+002   3.5522909e+001   4.9389056e-003   1.2374142e-003
 -2.2983764e+001   1.0292237e+000   2.9227625e-001   2.9946692e+002   9.5053719e+001   3.1622573e+003   3.6526376e+002   3.0344213e-004   7.4104865e-005   5.5085862e-004   5.7747734e-005   8.1803654e-001   1.3025102e-001   1.4043661e+002   3.4928411e+001   4.9616238e-003   1.2200557e-003
 -2.2618950e+001   1.0231676e+000   2.8824300e-001   2.9887272e+002   9.4837159e+001   3.1729429e+003   3.6855469e+002   3.0052045e-004   7.1884028e-005   5.4746078e-004   5.5283781e-005   8.1577916e-001   1.2890339e-001   1.4066732e+002   3.4248692e+001   4.9858828e-003   1.2005327e-003
 -2.2327098e+001   1.0182087e+000   2.8533246e-001   2.9803931e+002   9.4703879e+001   3.1775209e+003   3.7079283e+002   2.9847058e-004   7.0092747e-005   5.4531823e-004   5.2971452e-005   8.1388758e-001   1.2803440e-001   1.4097776e+002   3.3675438e+001   5.0097658e-003   1.1836916e-003
 -2.1962283e+001   1.0119041e+000   2.8167139e-001   2.9695630e+002   9.4493080e+001   3.1835033e+003   3.7341195e+002   2.9589169e-004   6.7924265e-005   5.4259873e-004   5.0222129e-005   8.1147818e-001   1.2690904e-001   1.4135142e+002   3.2984508e+001   5.0392590e-003   1.1635164e-003
 -2.1670431e+001   1.0069287e+000   2.7878447e-001   2.9618521e+002   9.4268316e+001   3.1895206e+003   3.7561058e+002   2.9377739e-004   6.6316789e-005   5.4026751e-004   4.8291815e-005   8.0957105e-001   1.2601784e-001   1.4161705e+002   3.2472905e+001   5.0617230e-003   1.1486479e-003
 -2.1305616e+001   1.0007056e+000   2.7520680e-001   2.9516053e+002   9.3928775e+001   3.1966599e+003   3.7810408e+002   2.9119279e-004   6.4371216e-005   5.3743303e-004   4.5951144e-005   8.0717789e-001   1.2490371e-001   1.4196817e+002   3.1855447e+001   5.0906265e-003   1.1308344e-003
 -2.1013764e+001   9.9576187e-001   2.7237785e-001   2.9427589e+002   9.3638287e+001   3.2016982e+003   3.7991537e+002   2.8921148e-004   6.2859292e-005   5.3529589e-004   4.4117070e-005   8.0527143e-001   1.2401281e-001   1.4228140e+002   3.1360585e+001   5.1149283e-003   1.1163212e-003
 -2.0780283e+001   9.9182554e-001   2.7007057e-001   2.9359395e+002   9.3377753e+001   3.2061214e+003   3.8130126e+002   2.8761258e-004   6.1667064e-005   5.3353959e-004   4.2694705e-005   8.0375477e-001   1.2326919e-001   1.4252090e+002   3.0967850e+001   5.1340216e-003   1.1048135e-003
 -2.0488431e+001   9.8690721e-001   2.6728296e-001   2.9275778e+002   9.3089961e+001   3.2118276e+003   3.8372326e+002   2.8561336e-004   6.0223987e-005   5.3133528e-004   4.1012612e-005   8.0184893e-001   1.2237826e-001   1.4281396e+002   3.0497518e+001   5.1577532e-003   1.0911513e-003
 -2.0123616e+001   9.8074071e-001   2.6383068e-001   2.9150204e+002   9.2801157e+001   3.2162650e+003   3.8792998e+002   2.8333505e-004   5.8323347e-005   5.2903148e-004   3.8601055e-005   7.9945062e-001   1.2126767e-001   1.4327909e+002   2.9841721e+001   5.1910821e-003   1.0715134e-003
 -1.9831764e+001   9.7581763e-001   2.6110666e-001   4.0969887e+002   2.8510433e+002   4.8422536e+003   3.4754938e+003   2.4954321e-004   1.0189563e-004   4.5862309e-004   1.6017381e-004   7.9752846e-001   1.2038874e-001   1.2707084e+002   5.2312165e+001   4.6218054e-003   1.8875788e-003
 -1.9750189e+001   9.7321219e-001   2.6055721e-001   4.0997285e+002   2.7826909e+002   4.8752448e+003   3.4431429e+003   2.4661201e-004   1.0195607e-004   4.5308542e-004   1.5970287e-004   7.9646636e-001   1.2020591e-001   1.2587813e+002   5.2466670e+001   4.5820787e-003   1.8945808e-003
 -1.9684928e+001   9.7112565e-001   2.6018493e-001   4.0951828e+002   2.7274778e+002   4.8892563e+003   3.4111817e+003   2.4481001e-004   1.0200091e-004   4.4984516e-004   1.5954045e-004   7.9560964e-001   1.2009331e-001   1.2519964e+002   5.2588714e+001   4.5602150e-003   1.9001509e-003
 -1.9538093e+001   9.6640757e-001   2.5945385e-001   4.0817289e+002   2.6100167e+002   4.9173081e+003   3.3468299e+003   2.4143542e-004   1.0221709e-004   4.4390565e-004   1.5975215e-004   7.9366134e-001   1.1988907e-001   1.2401218e+002   5.2922972e+001   4.5231649e-003   1.9148689e-003
 -1.9456517e+001   9.6377146e-001   2.5910630e-001   4.0706420e+002   2.5471208e+002   4.9277399e+003   3.3108397e+003   2.3983649e-004   1.0225817e-004   4.4116741e-004   1.5978843e-004   7.9256618e-001   1.1980463e-001   1.2348962e+002   5.3068081e+001   4.5074938e-003   1.9215876e-003
 -1.9354548e+001   9.6045843e-001   2.5872505e-001   4.0577729e+002   2.4756347e+002   4.9413603e+003   3.2719841e+003   2.3796669e-004   1.0229299e-004   4.3801693e-004   1.5984736e-004   7.9118318e-001   1.1972801e-001   1.2289866e+002   5.3241289e+001   4.4901212e-003   1.9296993e-003
 -1.9282851e+001   9.5814448e-001   2.5848815e-001   4.0473573e+002   2.4237682e+002   4.9487597e+003   3.2416687e+003   2.3673020e-004   1.0228986e-004   4.3596030e-004   1.5985673e-004   7.9021339e-001   1.1969039e-001   1.2252144e+002   5.3349483e+001   4.4792690e-003   1.9349265e-003
 -1.9170824e+001   9.5451068e-001   2.5816639e-001   4.0339229e+002   2.3553142e+002   4.9636857e+003   3.2064357e+003   2.3486339e-004   1.0228337e-004   4.3288305e-004   1.5990353e-004   7.8868367e-001   1.1966001e-001   1.2196149e+002   5.3517951e+001   4.4633431e-003   1.9430742e-003
 -1.9093028e+001   9.5198024e-001   2.5797536e-001   4.0208281e+002   2.3069086e+002   4.9682885e+003   3.1767145e+003   2.3366777e-004   1.0218535e-004   4.3095942e-004   1.5974277e-004   7.8761378e-001   1.1965794e-001   1.2162261e+002   5.3586213e+001   4.4540745e-003   1.9469705e-003
 -1.8952994e+001   9.4743433e-001   2.5767947e-001   4.0025510e+002   2.2330212e+002   4.9825921e+003   3.1360174e+003   2.3154344e-004   1.0206658e-004   4.2756027e-004   1.5962796e-004   7.8568355e-001   1.1968398e-001   1.2102099e+002   5.3739714e+001   4.4376377e-003   1.9551054e-003
 -1.8855749e+001   9.4428874e-001   2.5751409e-001   3.9864373e+002   2.1804585e+002   4.9869515e+003   3.1025783e+003   2.3016269e-004   1.0189319e-004   4.2540027e-004   1.5935861e-004   7.8434155e-001   1.1972532e-001   1.2064969e+002   5.3801017e+001   4.4278878e-003   1.9591450e-003
 -1.8734192e+001   9.4036087e-001   2.5732169e-001   3.9688630e+002   2.1225355e+002   4.9951075e+003   3.0681637e+003   2.2846222e-004   1.0168715e-004   4.2276020e-004   1.5907453e-004   7.8266051e-001   1.1979054e-001   1.2019523e+002   5.3883824e+001   4.4159773e-003   1.9644024e-003
 -1.8585949e+001   9.3556199e-001   2.5709990e-001   4.0242751e+002   2.1970128e+002   5.1102866e+003   3.1940743e+003   2.2559819e-004   1.0261709e-004   4.1787123e-004   1.6154284e-004   7.8059956e-001   1.1988459e-001   1.1921897e+002   5.4614994e+001   4.3858140e-003   1.9936870e-003
 -1.8351945e+001   9.2785015e-001   2.5692541e-001   3.9829392e+002   2.0752048e+002   5.1172580e+003   3.1131514e+003   2.2236008e-004   1.0211251e-004   4.1287326e-004   1.6077177e-004   7.7725992e-001   1.2014072e-001   1.1833974e+002   5.4723053e+001   4.3621149e-003   2.0016166e-003
 -1.8233502e+001   9.2395357e-001   2.5684842e-001   3.9622554e+002   2.0202639e+002   5.1194829e+003   3.0752703e+003   2.2082486e-004   1.0183123e-004   4.1056732e-004   1.6034978e-004   7.7556415e-001   1.2028837e-001   1.1794177e+002   5.4760738e+001   4.3517792e-003   2.0050049e-003
 -1.8085724e+001   9.1909886e-001   2.5678163e-001   3.9426314e+002   1.9650566e+002   5.1321584e+003   3.0441466e+003   2.1888504e-004   1.0156283e-004   4.0761370e-004   1.6006929e-004   7.7344312e-001   1.2049198e-001   1.1742642e+002   5.4855434e+001   4.3381682e-003   2.0110217e-003
 -1.7967503e+001   9.1523844e-001   2.5673952e-001   3.9239543e+002   1.9186335e+002   5.1361497e+003   3.0127621e+003   2.1742277e-004   1.0128253e-004   4.0544818e-004   1.5968003e-004   7.7174989e-001   1.2066927e-001   1.1705539e+002   5.4890881e+001   4.3287363e-003   2.0143265e-003
 -1.7819970e+001   9.1044114e-001   2.5670517e-001   3.8983832e+002   1.8567061e+002   5.1379712e+003   2.9695976e+003   2.1565990e-004   1.0088131e-004   4.0286932e-004   1.5909907e-004   7.6963855e-001   1.2090186e-001   1.1662060e+002   5.4909034e+001   4.3179759e-003   2.0175301e-003
 -1.7701944e+001   9.0662466e-001   2.5666066e-001   3.8787089e+002   1.8115491e+002   5.1394663e+003   2.9371618e+003   2.1428414e-004   1.0055626e-004   4.0087888e-004   1.5863356e-004   7.6795480e-001   1.2108617e-001   1.1628601e+002   5.4918676e+001   4.3098087e-003   2.0198972e-003
 -1.7559019e+001   9.0204970e-001   2.5668797e-001   3.8565666e+002   1.7601913e+002   5.1434657e+003   2.9026370e+003   2.1262951e-004   1.0016307e-004   3.9848268e-004   1.5809278e-004   7.6592652e-001   1.2133851e-001   1.1588207e+002   5.4932790e+001   4.2999373e-003   2.0228834e-003
 -1.7444679e+001   8.9847394e-001   2.5696048e-001   3.8383115e+002   1.7252198e+002   5.1436742e+003   2.8710515e+003   2.1135004e-004   9.9815511e-005   3.9665465e-004   1.5759178e-004   7.6432770e-001   1.2159683e-001   1.1557748e+002   5.4921505e+001   4.2926802e-003   2.0244115e-003
 -1.7340096e+001   8.9532099e-001   2.5794605e-001   3.8255856e+002   1.7502946e+002   5.1454212e+003   2.8469428e+003   2.1018276e-004   9.9495611e-005   3.9499077e-004   1.5714941e-004   7.6289454e-001   1.2195322e-001   1.1529685e+002   5.4908911e+001   4.2859451e-003   2.0257274e-003
 -1.7246862e+001   8.9261789e-001   2.5998666e-001   3.8212899e+002   2.0603213e+002   5.1494250e+003   2.8346221e+003   2.0913673e-004   9.9219101e-005   3.9349813e-004   1.5679367e-004   7.6163959e-001   1.2240802e-001   1.1504061e+002   5.4901449e+001   4.2796973e-003   2.0270439e-003
 -1.7155794e+001   8.9002203e-001   2.6262027e-001   3.8239373e+002   2.8960229e+002   5.1528472e+003   2.8359728e+003   2.0813012e-004   9.8929824e-005   3.9208141e-004   1.5639965e-004   7.6042195e-001   1.2290843e-001   1.1479598e+002   5.4883037e+001   4.2737900e-003   2.0279245e-003
 -1.7062863e+001   8.8736183e-001   2.6499365e-001   3.8300109e+002   3.8828755e+002   5.1575718e+003   2.8525002e+003   2.0710915e-004   9.8635992e-005   3.9064570e-004   1.5600649e-004   7.5917845e-001   1.2338006e-001   1.1454741e+002   5.4865123e+001   4.2677859e-003   2.0288612e-003
 -1.6900617e+001   8.8264254e-001   2.6757244e-001   3.8914479e+002   4.8150234e+002   5.2533819e+003   3.0182194e+003   2.0472337e-004   9.8956963e-005   3.8680808e-004   1.5736851e-004   7.5699660e-001   1.2403431e-001   1.1377087e+002   5.5300770e+001   4.2445674e-003   2.0477537e-003
 -1.6796688e+001   8.7955173e-001   2.6854572e-001   3.8872019e+002   5.0173654e+002   5.2570369e+003   3.0180895e+003   2.0354665e-004   9.8622335e-005   3.8512458e-004   1.5691331e-004   7.5557367e-001   1.2440355e-001   1.1346550e+002   5.5280464e+001   4.2367751e-003   2.0488096e-003
 -1.6685624e+001   8.7622851e-001   2.6918325e-001   3.8796662e+002   5.0611316e+002   5.2611084e+003   3.0125242e+003   2.0231570e-004   9.8270282e-005   3.8337618e-004   1.5644570e-004   7.5404877e-001   1.2475091e-001   1.1314983e+002   5.5259601e+001   4.2288072e-003   2.0499498e-003
 -1.6567494e+001   8.7268238e-001   2.6958537e-001   3.8676350e+002   4.9959040e+002   5.2625598e+003   2.9960100e+003   2.0104845e-004   9.7871129e-005   3.8160561e-004   1.5589094e-004   7.5242372e-001   1.2508720e-001   1.1283373e+002   5.5222546e+001   4.2210347e-003   2.0506183e-003
 -1.6466095e+001   8.6963288e-001   2.6975878e-001   3.8571993e+002   4.9018914e+002   5.2645706e+003   2.9817444e+003   1.9997713e-004   9.7538827e-005   3.8012021e-004   1.5544412e-004   7.5102797e-001   1.2534850e-001   1.1256620e+002   5.5190572e+001   4.2144595e-003   2.0511358e-003
 -1.6323501e+001   8.6534974e-001   2.7004852e-001   3.8453191e+002   4.7849425e+002   5.2737222e+003   2.9686338e+003   1.9845204e-004   9.7146667e-005   3.7795601e-004   1.5500588e-004   7.4906135e-001   1.2572561e-001   1.1217345e+002   5.5185332e+001   4.2045471e-003   2.0533183e-003
 -1.6260126e+001   8.6345517e-001   2.7015651e-001   3.8383106e+002   4.7225877e+002   5.2749469e+003   2.9582001e+003   1.9780107e-004   9.6941977e-005   3.7705832e-004   1.5473428e-004   7.4818962e-001   1.2589309e-001   1.1201239e+002   5.5166217e+001   4.2006321e-003   2.0536769e-003
 -1.6180908e+001   8.6109194e-001   2.7024322e-001   3.8301427e+002   4.6310717e+002   5.2782150e+003   2.9469610e+003   1.9698080e-004   9.6694220e-005   3.7591885e-004   1.5442364e-004   7.4710198e-001   1.2609488e-001   1.1180590e+002   5.5147679e+001   4.1955449e-003   2.0543329e-003
 -1.6081885e+001   8.5813596e-001   2.7026495e-001   3.8179230e+002   4.5075667e+002   5.2796883e+003   2.9276987e+003   1.9597432e-004   9.6356036e-005   3.7453798e-004   1.5397398e-004   7.4574194e-001   1.2633133e-001   1.1155612e+002   5.5108246e+001   4.1894845e-003   2.0545550e-003
 -1.5903643e+001   8.5279989e-001   2.7019729e-001   3.7931357e+002   4.2816734e+002   5.2798758e+003   2.8861506e+003   1.9421089e-004   9.5734727e-005   3.7214544e-004   1.5313198e-004   7.4328645e-001   1.2672216e-001   1.1112626e+002   5.5025983e+001   4.1792571e-003   2.0545028e-003
 -1.5824425e+001   8.5043186e-001   2.7015489e-001   3.7817121e+002   4.1932259e+002   5.2795696e+003   2.8667915e+003   1.9344139e-004   9.5458330e-005   3.7110761e-004   1.5275844e-004   7.4219568e-001   1.2688635e-001   1.1094034e+002   5.4988043e+001   4.1748783e-003   2.0544187e-003
 -1.5725401e+001   8.4747154e-001   2.7005850e-001   3.7689901e+002   4.0842400e+002   5.2822415e+003   2.8478328e+003   1.9246779e-004   9.5136339e-005   3.6977886e-004   1.5235621e-004   7.4083143e-001   1.2708195e-001   1.1069849e+002   5.4953658e+001   4.1690425e-003   2.0547944e-003
 -1.5601623e+001   8.4376394e-001   2.6989732e-001   3.7511388e+002   3.9551615e+002   5.2817655e+003   2.8198238e+003   1.9128291e-004   9.4696575e-005   3.6819500e-004   1.5175911e-004   7.3912097e-001   1.2731647e-001   1.1041117e+002   5.4888290e+001   4.1622875e-003   2.0544311e-003
 -1.5446899e+001   8.3910868e-001   2.6957812e-001   3.7280157e+002   3.7859670e+002   5.2810654e+003   2.7841127e+003   1.8981740e-004   9.4146607e-005   3.6624510e-004   1.5102115e-004   7.3697273e-001   1.2758128e-001   1.1005416e+002   5.4804298e+001   4.1538862e-003   2.0538830e-003
 -1.5323120e+001   8.3539080e-001   2.6926536e-001   3.7088207e+002   3.6533847e+002   5.2795565e+003   2.7538486e+003   1.8866904e-004   9.3707030e-005   3.6473264e-004   1.5042411e-004   7.3525573e-001   1.2777408e-001   1.0977767e+002   5.4735298e+001   4.1474719e-003   2.0533671e-003
 -1.5168396e+001   8.3074317e-001   2.6881767e-001   3.6846938e+002   3.4964858e+002   5.2775148e+003   2.7171530e+003   1.8725581e-004   9.3156989e-005   3.6288320e-004   1.4968305e-004   7.3310719e-001   1.2799464e-001   1.0943781e+002   5.4644796e+001   4.1396251e-003   2.0525327e-003
 -1.5053258e+001   8.2731128e-001   2.6849381e-001   3.7197771e+002   3.4430260e+002   5.3630955e+003   2.8251955e+003   1.8560827e-004   9.3516910e-005   3.6012556e-004   1.5108352e-004   7.3152012e-001   1.2813731e-001   1.0882965e+002   5.5034133e+001   4.1204100e-003   2.0690268e-003
 -1.4909336e+001   8.2299478e-001   2.6806216e-001   3.6977913e+002   3.3310205e+002   5.3612526e+003   2.7900898e+003   1.8425007e-004   9.2994054e-005   3.5830175e-004   1.5038178e-004   7.2951736e-001   1.2832618e-001   1.0847596e+002   5.4942334e+001   4.1116040e-003   2.0679491e-003
 -1.4749453e+001   8.1821807e-001   2.6765130e-001   3.6739579e+002   3.2213550e+002   5.3590349e+003   2.7539444e+003   1.8277939e-004   9.2428471e-005   3.5635074e-004   1.4962100e-004   7.2729192e-001   1.2855026e-001   1.0809738e+002   5.4846339e+001   4.1023107e-003   2.0669631e-003
 -1.4621546e+001   8.1441365e-001   2.6731733e-001   3.6543302e+002   3.1393865e+002   5.3559823e+003   2.7243145e+003   1.8163954e-004   9.1973668e-005   3.5486133e-004   1.4900013e-004   7.2551570e-001   1.2872221e-001   1.0781160e+002   5.4767130e+001   4.0954864e-003   2.0660870e-003
 -1.4519221e+001   8.1138084e-001   2.6704925e-001   3.6390805e+002   3.0756297e+002   5.3542016e+003   2.7022497e+003   1.8073857e-004   9.1618425e-005   3.5368785e-004   1.4852400e-004   7.2409709e-001   1.2885638e-001   1.0758588e+002   5.4707540e+001   4.0901130e-003   2.0655191e-003
 -1.4391314e+001   8.0759319e-001   2.6669452e-001   3.6239959e+002   3.0004988e+002   5.3596732e+003   2.6859800e+003   1.7957608e-004   9.1242809e-005   3.5211403e-004   1.4812062e-004   7.2232303e-001   1.2901515e-001   1.0727682e+002   5.4671269e+001   4.0823510e-003   2.0662224e-003
 -1.4288989e+001   8.0458464e-001   2.6642252e-001   3.6084254e+002   2.9394907e+002   5.3571588e+003   2.6631609e+003   1.7870137e-004   9.0885781e-005   3.5098542e-004   1.4764214e-004   7.2090992e-001   1.2914586e-001   1.0705963e+002   5.4607525e+001   4.0772522e-003   2.0654801e-003
 -1.4161083e+001   8.0083735e-001   2.6606663e-001   3.5904276e+002   2.8685012e+002   5.3564788e+003   2.6400119e+003   1.7761070e-004   9.0457860e-005   3.4957129e-004   1.4709909e-004   7.1914778e-001   1.2929826e-001   1.0678462e+002   5.4536437e+001   4.0707175e-003   2.0648544e-003
 -1.4058757e+001   7.9784993e-001   2.6576849e-001   3.5749379e+002   2.8132371e+002   5.3537952e+003   2.6182333e+003   1.7676090e-004   9.0101466e-005   3.4848751e-004   1.4662522e-004   7.1774119e-001   1.2941228e-001   1.0657557e+002   5.4470522e+001   4.0658794e-003   2.0640141e-003
 -1.3930851e+001   7.9411193e-001   2.6538435e-001   3.5552881e+002   2.7483034e+002   5.3501029e+003   2.5913292e+003   1.7571466e-004   8.9654486e-005   3.4716292e-004   1.4603394e-004   7.1597872e-001   1.2954701e-001   1.0631932e+002   5.4384394e+001   4.0599912e-003   2.0627963e-003
 -1.3828526e+001   7.9112557e-001   2.6506593e-001   3.5394414e+002   2.6984099e+002   5.3466424e+003   2.5696610e+003   1.7488980e-004   8.9296249e-005   3.4612806e-004   1.4555411e-004   7.1456872e-001   1.2964793e-001   1.0611864e+002   5.4314418e+001   4.0554221e-003   2.0617808e-003
 -1.3700619e+001   7.8739346e-001   2.6464280e-001   3.5207367e+002   2.6378067e+002   5.3447871e+003   2.5468260e+003   1.7385524e-004   8.8868533e-005   3.4481667e-004   1.4501453e-004   7.1280495e-001   1.2976160e-001   1.0586092e+002   5.4236456e+001   4.0494242e-003   2.0608457e-003
 -1.3598294e+001   7.8440927e-001   2.6428909e-001   3.5048742e+002   2.5890043e+002   5.3416000e+003   2.5261716e+003   1.7304685e-004   8.8517520e-005   3.4380837e-004   1.4455406e-004   7.1139245e-001   1.2984717e-001   1.0566349e+002   5.4167979e+001   4.0449326e-003   2.0598674e-003
 -1.3470387e+001   7.8067526e-001   2.6382572e-001   3.4858619e+002   2.5300801e+002   5.3388408e+003   2.5040979e+003   1.7204160e-004   8.8090705e-005   3.4255673e-004   1.4401028e-004   7.0962256e-001   1.2994615e-001   1.0541483e+002   5.4086756e+001   4.0392175e-003   2.0587835e-003
 -1.3368062e+001   7.7769481e-001   2.6344007e-001   3.4702277e+002   2.4841374e+002   5.3355029e+003   2.4852183e+003   1.7125115e-004   8.7743340e-005   3.4158498e-004   1.4355393e-004   7.0820772e-001   1.3001936e-001   1.0522152e+002   5.4017462e+001   4.0348373e-003   2.0577529e-003
 -1.3240156e+001   7.7397279e-001   2.6295150e-001   3.4511765e+002   2.4299020e+002   5.3325457e+003   2.4637483e+003   1.7026780e-004   8.7322347e-005   3.4037080e-004   1.4302344e-004   7.0643787e-001   1.3010533e-001   1.0497802e+002   5.3936237e+001   4.0292621e-003   2.0566444e-003
 -1.3137830e+001   7.7100317e-001   2.6254370e-001   3.4351399e+002   2.3868510e+002   5.3282305e+003   2.4442843e+003   1.6950021e-004   8.6972700e-005   3.3944338e-004   1.4255773e-004   7.0502389e-001   1.3016694e-001   1.0479216e+002   5.3862581e+001   4.0251192e-003   2.0554276e-003
 -1.3009924e+001   7.6730153e-001   2.6203669e-001   3.4157119e+002   2.3371579e+002   5.3239426e+003   2.4221546e+003   1.6854648e-004   8.6547809e-005   3.3828780e-004   1.4201228e-004   7.0325811e-001   1.3023972e-001   1.0455891e+002   5.3774982e+001   4.0198711e-003   2.0540445e-003
 -1.2852616e+001   7.6274730e-001   2.6136446e-001   3.4422926e+002   2.3209296e+002   5.4107148e+003   2.5352490e+003   1.6673721e-004   8.6788264e-005   3.3532836e-004   1.4335996e-004   7.0108530e-001   1.3029815e-001   1.0386642e+002   5.4147883e+001   3.9978867e-003   2.0706000e-003
 -1.2726770e+001   7.5911941e-001   2.6083910e-001   3.4226678e+002   2.2737443e+002   5.4052697e+003   2.5094767e+003   1.6577439e-004   8.6363836e-005   3.3412801e-004   1.4278736e-004   6.9934632e-001   1.3036231e-001   1.0361139e+002   5.4057974e+001   3.9916616e-003   2.0690929e-003
 -1.2626094e+001   7.5622893e-001   2.6040597e-001   3.4076933e+002   2.2379860e+002   5.4020242e+003   2.4913981e+003   1.6501149e-004   8.6037522e-005   3.3317722e-004   1.4236441e-004   6.9795879e-001   1.3040760e-001   1.0340830e+002   5.3992458e+001   3.9866923e-003   2.0681168e-003
 -1.2500248e+001   7.5262110e-001   2.5985486e-001   3.3889820e+002   2.1962096e+002   5.3980051e+003   2.4697116e+003   1.6407432e-004   8.5633377e-005   3.3201919e-004   1.4185196e-004   6.9622429e-001   1.3045745e-001   1.0315991e+002   5.3909155e+001   3.9806585e-003   2.0668102e-003
 -1.2342940e+001   7.4809941e-001   2.5913990e-001   3.3646389e+002   2.1449601e+002   5.3910825e+003   2.4416115e+003   1.6293588e-004   8.5120430e-005   3.3064647e-004   1.4118790e-004   6.9404632e-001   1.3050920e-001   1.0286326e+002   5.3797661e+001   3.9736102e-003   2.0648829e-003
 -1.2217095e+001   7.4448884e-001   2.5851296e-001   3.3455726e+002   2.1020945e+002   5.3863434e+003   2.4214086e+003   1.6203298e-004   8.4719825e-005   3.2955968e-004   1.4067441e-004   6.9230510e-001   1.3053562e-001   1.0262629e+002   5.3715154e+001   3.9679801e-003   2.0636081e-003
 -1.2116418e+001   7.4160070e-001   2.5796298e-001   3.3334728e+002   2.0683547e+002   5.3900248e+003   2.4145017e+003   1.6126745e-004   8.4466390e-005   3.2855916e-004   1.4045047e-004   6.9091168e-001   1.3054314e-001   1.0240505e+002   5.3690990e+001   3.9622594e-003   2.0641759e-003
 -1.1990572e+001   7.3800838e-001   2.5725970e-001   3.3133967e+002   2.0223929e+002   5.3839587e+003   2.3921763e+003   1.6039573e-004   8.4065653e-005   3.2752546e-004   1.3993566e-004   6.8917453e-001   1.3055287e-001   1.0217711e+002   5.3602555e+001   3.9569624e-003   2.0626305e-003
 -1.1833512e+001   7.3353632e-001   2.5635546e-001   3.2899303e+002   1.9677703e+002   5.3792274e+003   2.3703912e+003   1.5930989e-004   8.3591150e-005   3.2623042e-004   1.3936403e-004   6.8700850e-001   1.3055092e-001   1.0188672e+002   5.3505342e+001   3.9500773e-003   2.0611868e-003
 -1.1707864e+001   7.2997149e-001   2.5561642e-001   3.2701795e+002   1.9234977e+002   5.3734429e+003   2.3496781e+003   1.5846333e-004   8.3200732e-005   3.2523893e-004   1.3887307e-004   6.8527841e-001   1.3054179e-001   1.0166487e+002   5.3419707e+001   3.9449286e-003   2.0597411e-003
 -1.1607346e+001   7.2712203e-001   2.5501823e-001   3.2540228e+002   1.8884778e+002   5.3680750e+003   2.3323292e+003   1.5779871e-004   8.2887212e-005   3.2447125e-004   1.3847319e-004   6.8389292e-001   1.3053160e-001   1.0149194e+002   5.3348541e+001   3.9409664e-003   2.0584738e-003
 -1.1481698e+001   7.2355523e-001   2.5425764e-001   3.2342555e+002   1.8453550e+002   5.3622593e+003   2.3132396e+003   1.5697409e-004   8.2506180e-005   3.2352180e-004   1.3800399e-004   6.8215578e-001   1.3051301e-001   1.0127485e+002   5.3262592e+001   3.9359418e-003   2.0569747e-003
 -1.1325368e+001   7.1912146e-001   2.5334219e-001   3.2097034e+002   1.7979305e+002   5.3550609e+003   2.2902618e+003   1.5596328e-004   8.2039617e-005   3.2236705e-004   1.3743818e-004   6.7999073e-001   1.3048721e-001   1.0100867e+002   5.3157607e+001   3.9297929e-003   2.0551765e-003
 -1.1200304e+001   7.1558505e-001   2.5252295e-001   3.1902853e+002   1.7563149e+002   5.3502623e+003   2.2727902e+003   1.5515440e-004   8.1675699e-005   3.2143146e-004   1.3700674e-004   6.7826282e-001   1.3044631e-001   1.0079111e+002   5.3079564e+001   3.9246863e-003   2.0539864e-003
 -1.1100252e+001   7.1275867e-001   2.5186860e-001   3.1738787e+002   1.7220915e+002   5.3441694e+003   2.2566943e+003   1.5452997e-004   8.1373624e-005   3.2073769e-004   1.3662022e-004   6.7687871e-001   1.3041342e-001   1.0062824e+002   5.3007640e+001   3.9210135e-003   2.0526576e-003
 -1.0975188e+001   7.0921846e-001   2.5099064e-001   3.1538649e+002   1.6757270e+002   5.3380717e+003   2.2395852e+003   1.5374957e-004   8.1011446e-005   3.1986376e-004   1.3618054e-004   6.7514356e-001   1.3035904e-001   1.0041936e+002   5.2924603e+001   3.9162051e-003   2.0512405e-003
 -1.0818857e+001   7.0479189e-001   2.4987873e-001   3.1283290e+002   1.6181518e+002   5.3294982e+003   2.2171693e+003   1.5279233e-004   8.0560054e-005   3.1880857e-004   1.3562935e-004   6.7296887e-001   1.3028489e-001   1.0016413e+002   5.2818014e+001   3.9103809e-003   2.0493477e-003
 -1.0693793e+001   7.0126833e-001   2.4897078e-001   3.1084246e+002   1.5754635e+002   5.3233203e+003   2.2005718e+003   1.5202838e-004   8.0206872e-005   3.1796069e-004   1.3520358e-004   6.7123406e-001   1.3021926e-001   9.9956230e+001   5.2736609e+001   3.9055672e-003   2.0480005e-003
 -1.0537462e+001   6.9685718e-001   2.4779131e-001   3.0827045e+002   1.5214706e+002   5.3138607e+003   2.1783652e+003   1.5109839e-004   7.9761030e-005   3.1695735e-004   1.3465418e-004   6.6905833e-001   1.3012456e-001   9.9705671e+001   5.2626454e+001   3.8998649e-003   2.0459589e-003
 -1.0460386e+001   6.9471102e-001   2.4726817e-001   3.0699920e+002   1.4995920e+002   5.3082916e+003   2.1657453e+003   1.5064731e-004   7.9535510e-005   3.1647624e-004   1.3435987e-004   6.6799562e-001   1.3008664e-001   9.9585378e+001   5.2569643e+001   3.8971755e-003   2.0448650e-003
 -1.0389240e+001   6.9280210e-001   2.4711812e-001   3.0605389e+002   1.5044621e+002   5.3048757e+003   2.1578837e+003   1.5022318e-004   7.9334187e-005   3.1600774e-004   1.3411483e-004   6.6703656e-001   1.3011645e-001   9.9467587e+001   5.2522343e+001   3.8944561e-003   2.0440351e-003
 -1.0241220e+001   6.8920380e-001   2.4845774e-001   3.1029307e+002   1.7217183e+002   5.4043192e+003   2.3042414e+003   1.4857890e-004   7.9714448e-005   3.1310564e-004   1.3583167e-004   6.6516363e-001   1.3048581e-001   9.8709728e+001   5.2969422e+001   3.8689507e-003   2.0633581e-003
 -1.0185495e+001   6.8808232e-001   2.4980387e-001   3.1061487e+002   1.8745358e+002   5.4063358e+003   2.3097117e+003   1.4819981e-004   7.9552197e-005   3.1260973e-004   1.3564601e-004   6.6453670e-001   1.3081484e-001   9.8585072e+001   5.2936915e+001   3.8656456e-003   2.0628769e-003
 -1.0084658e+001   6.8653053e-001   2.5384018e-001   3.1247436e+002   2.3141165e+002   5.4145032e+003   2.3362532e+003   1.4748572e-004   7.9241369e-005   3.1161119e-004   1.3528029e-004   6.6356734e-001   1.3177788e-001   9.8344353e+001   5.2877157e+001   3.8591827e-003   2.0619597e-003
 -9.9962370e+000   6.8519720e-001   2.5679039e-001   3.1410106e+002   2.6527795e+002   5.4225337e+003   2.3625936e+003   1.4685047e-004   7.8962419e-005   3.1069664e-004   1.3493057e-004   6.6274311e-001   1.3255079e-001   9.8127512e+001   5.2823298e+001   3.8533278e-003   2.0610672e-003
 -9.8534982e+000   6.8285345e-001   2.5995353e-001   3.1590754e+002   3.0501987e+002   5.4345477e+003   2.3969682e+003   1.4582673e-004   7.8518724e-005   3.0920543e-004   1.3436408e-004   6.6136504e-001   1.3353619e-001   9.7772189e+001   5.2737106e+001   3.8436984e-003   2.0595339e-003
 -9.7461117e+000   6.8063434e-001   2.5999918e-001   3.1543344e+002   2.9849999e+002   5.4386377e+003   2.3910875e+003   1.4508778e-004   7.8211398e-005   3.0815982e-004   1.3397799e-004   6.6018126e-001   1.3385416e-001   9.7516545e+001   5.2682731e+001   3.8368622e-003   2.0587082e-003
 -9.6896927e+000   6.7942504e-001   2.5990429e-001   3.1495462e+002   2.9336810e+002   5.4389849e+003   2.3830227e+003   1.4471134e-004   7.8042785e-005   3.0764057e-004   1.3374953e-004   6.5954321e-001   1.3398800e-001   9.7388745e+001   5.2649608e+001   3.8335343e-003   2.0580979e-003
 -9.5976692e+000   6.7756112e-001   2.6015190e-001   3.1435423e+002   2.8699618e+002   5.4400512e+003   2.3713907e+003   1.4409927e-004   7.7764007e-005   3.0678213e-004   1.3336176e-004   6.5853760e-001   1.3429684e-001   9.7181436e+001   5.2597464e+001   3.8281897e-003   2.0572053e-003
 -9.4953474e+000   6.7524491e-001   2.5983312e-001   3.1307574e+002   2.7443824e+002   5.4389093e+003   2.3501607e+003   1.4344838e-004   7.7478192e-005   3.0590755e-004   1.3297556e-004   6.5732773e-001   1.3447500e-001   9.6963290e+001   5.2548402e+001   3.8226578e-003   2.0565161e-003
 -9.3608727e+000   6.7213393e-001   2.5956635e-001   3.1139787e+002   2.6271760e+002   5.4360719e+003   2.3256111e+003   1.4262582e-004   7.7115404e-005   3.0483875e-004   1.3249040e-004   6.5570240e-001   1.3469836e-001   9.6693026e+001   5.2487384e+001   3.8159589e-003   2.0557269e-003
 -9.2556284e+000   6.6965268e-001   2.5935069e-001   3.1033622e+002   2.5497412e+002   5.4401492e+003   2.3149255e+003   1.4194994e-004   7.6890001e-005   3.0390278e-004   1.3228342e-004   6.5440796e-001   1.3485306e-001   9.6455747e+001   5.2476295e+001   3.8096428e-003   2.0565489e-003
 -9.1592318e+000   6.6729143e-001   2.5886653e-001   3.0887555e+002   2.4742468e+002   5.4355385e+003   2.2961304e+003   1.4139831e-004   7.6631217e-005   3.0323455e-004   1.3193755e-004   6.5319118e-001   1.3491567e-001   9.6281825e+001   5.2426514e+001   3.8054799e-003   2.0557792e-003
 -9.0687174e+000   6.6496111e-001   2.5817116e-001   3.0743908e+002   2.4096477e+002   5.4316052e+003   2.2816656e+003   1.4088794e-004   7.6401230e-005   3.0263693e-004   1.3165412e-004   6.5200506e-001   1.3489554e-001   9.6120410e+001   5.2383631e+001   3.8015368e-003   2.0551999e-003
 -8.9658984e+000   6.6211047e-001   2.5676166e-001   3.0546994e+002   2.3213527e+002   5.4254943e+003   2.2640636e+003   1.4032390e-004   7.6141158e-005   3.0201740e-004   1.3134009e-004   6.5058502e-001   1.3470753e-001   9.5944113e+001   5.2330085e+001   3.7971797e-003   2.0543307e-003
 -8.8556699e+000   6.5892055e-001   2.5487509e-001   3.0308870e+002   2.2209473e+002   5.4164007e+003   2.2424262e+003   1.3974120e-004   7.5851393e-005   3.0142134e-004   1.3098470e-004   6.4901272e-001   1.3439815e-001   9.5766772e+001   5.2260193e+001   3.7928012e-003   2.0528873e-003
 -8.7858914e+000   6.5684922e-001   2.5353222e-001   3.0154249e+002   2.1554862e+002   5.4111214e+003   2.2297102e+003   1.3937277e-004   7.5674787e-005   3.0104835e-004   1.3078506e-004   6.4799768e-001   1.3415845e-001   9.5652710e+001   5.2218287e+001   3.7898939e-003   2.0520571e-003
 -8.6986682e+000   6.5424536e-001   2.5185964e-001   2.9958669e+002   2.0784756e+002   5.4034243e+003   2.2139024e+003   1.3892374e-004   7.5446373e-005   3.0061686e-004   1.3051711e-004   6.4672034e-001   1.3385204e-001   9.5516176e+001   5.2158175e+001   3.7864452e-003   2.0507198e-003
 -8.5416665e+000   6.4956074e-001   2.4895804e-001   2.9607863e+002   1.9508356e+002   5.3885656e+003   2.1846774e+003   1.3812841e-004   7.5034056e-005   2.9987044e-004   1.3003088e-004   6.4441376e-001   1.3330942e-001   9.5274272e+001   5.2044844e+001   3.7803148e-003   2.0481013e-003
 -8.4718880e+000   6.4747849e-001   2.4772589e-001   2.9452983e+002   1.8989353e+002   5.3813538e+003   2.1717850e+003   1.3778169e-004   7.4849674e-005   2.9955826e-004   1.2980782e-004   6.4338411e-001   1.3307599e-001   9.5169239e+001   5.1991173e+001   3.7776574e-003   2.0467949e-003
 -8.3846648e+000   6.4486144e-001   2.4624595e-001   2.9268684e+002   1.8406784e+002   5.3741470e+003   2.1589457e+003   1.3734154e-004   7.4636645e-005   2.9914986e-004   1.2958272e-004   6.4208586e-001   1.3279075e-001   9.5029553e+001   5.1932229e+001   3.7739602e-003   2.0454495e-003
 -8.2590635e+000   6.4108668e-001   2.4417005e-001   2.8994251e+002   1.7594756e+002   5.3614263e+003   2.1371283e+003   1.3672499e-004   7.4319067e-005   2.9860613e-004   1.2922110e-004   6.4020710e-001   1.3238573e-001   9.4837056e+001   5.1837356e+001   3.7689373e-003   2.0431127e-003
 -8.1892849e+000   6.3897954e-001   2.4306720e-001   2.8849398e+002   1.7194848e+002   5.3557641e+003   2.1276017e+003   1.3637651e-004   7.4155452e-005   2.9828900e-004   1.2906074e-004   6.3915443e-001   1.3216644e-001   9.4722842e+001   5.1790638e+001   3.7658240e-003   2.0420222e-003
 -8.0322832e+000   6.3423939e-001   2.4068600e-001   2.8522506e+002   1.6356128e+002   5.3418176e+003   2.1056859e+003   1.3560699e-004   7.3784883e-005   2.9761371e-004   1.2868944e-004   6.3677622e-001   1.3169019e-001   9.4470969e+001   5.1681354e+001   3.7589611e-003   2.0393937e-003
 -7.9450600e+000   6.3161289e-001   2.3941875e-001   2.8340002e+002   1.5931583e+002   5.3330688e+003   2.0929599e+003   1.3519062e-004   7.3575715e-005   2.9726731e-004   1.2847080e-004   6.3545269e-001   1.3143492e-001   9.4335673e+001   5.1615929e+001   3.7552925e-003   2.0377346e-003
 -7.8752815e+000   6.2952122e-001   2.3841327e-001   2.8194550e+002   1.5593491e+002   5.3259767e+003   2.0826457e+003   1.3485926e-004   7.3407939e-005   2.9699253e-004   1.2829210e-004   6.3439696e-001   1.3123001e-001   9.4228007e+001   5.1563428e+001   3.7523764e-003   2.0364063e-003
 -7.7880583e+000   6.2691480e-001   2.3720175e-001   2.8015632e+002   1.5215938e+002   5.3169557e+003   2.0707577e+003   1.3445155e-004   7.3199212e-005   2.9666550e-004   1.2807242e-004   6.3307724e-001   1.3098246e-001   9.4095418e+001   5.1496256e+001   3.7487777e-003   2.0346668e-003
 -7.6310566e+000   6.2225306e-001   2.3509070e-001   2.7701240e+002   1.4569829e+002   5.3018562e+003   2.0506540e+003   1.3371697e-004   7.2836795e-005   2.9606428e-004   1.2771167e-004   6.3070737e-001   1.3055109e-001   9.3851841e+001   5.1383493e+001   3.7420646e-003   2.0318489e-003
 -7.5220277e+000   6.1903991e-001   2.3369219e-001   2.7484017e+002   1.4164812e+002   5.2906730e+003   2.0363741e+003   1.3321940e-004   7.2584234e-005   2.9567399e-004   1.2745817e-004   6.2906616e-001   1.3026529e-001   9.3687951e+001   5.1302779e+001   3.7375691e-003   2.0297873e-003
 -7.4348045e+000   6.1648272e-001   2.3257745e-001   2.7308498e+002   1.3835277e+002   5.2810776e+003   2.0239057e+003   1.3282702e-004   7.2378555e-005   2.9537334e-004   1.2723959e-004   6.2775739e-001   1.3003513e-001   9.3559749e+001   5.1236080e+001   3.7340821e-003   2.0280643e-003
 -7.3650260e+000   6.1444660e-001   2.3170408e-001   2.7173250e+002   1.3584299e+002   5.2744529e+003   2.0154153e+003   1.3250918e-004   7.2224329e-005   2.9511757e-004   1.2709230e-004   6.2671271e-001   1.2985470e-001   9.3452746e+001   5.1188951e+001   3.7311031e-003   2.0269216e-003
 -7.2778028e+000   6.1189747e-001   2.3064547e-001   2.7005806e+002   1.3303353e+002   5.2660521e+003   2.0057973e+003   1.3211643e-004   7.2032497e-005   2.9481257e-004   1.2691309e-004   6.2540096e-001   1.2963519e-001   9.3319182e+001   5.1127967e+001   3.7273549e-003   2.0253857e-003
 -7.1208011e+000   6.0732374e-001   2.2878606e-001   2.6700402e+002   1.2819994e+002   5.2492260e+003   1.9864199e+003   1.3142645e-004   7.1681653e-005   2.9430529e-004   1.2656803e-004   6.2303912e-001   1.2924687e-001   9.3085909e+001   5.1011510e+001   3.7208399e-003   2.0223380e-003
 -7.0117721e+000   6.0415019e-001   2.2754401e-001   2.6487612e+002   1.2509924e+002   5.2371945e+003   1.9725691e+003   1.3095609e-004   7.1441516e-005   2.9397186e-004   1.2634019e-004   6.2139277e-001   1.2898767e-001   9.2925521e+001   5.0930240e+001   3.7163312e-003   2.0201820e-003
 -6.9245490e+000   6.0161825e-001   2.2654952e-001   2.6317449e+002   1.2251171e+002   5.2274936e+003   1.9613520e+003   1.3058078e-004   7.1250434e-005   2.9370558e-004   1.2615352e-004   6.2007654e-001   1.2877857e-001   9.2796792e+001   5.0866465e+001   3.7127030e-003   2.0185182e-003
 -6.8547704e+000   5.9960060e-001   2.2576685e-001   2.6181567e+002   1.2056393e+002   5.2193473e+003   1.9523000e+003   1.3028463e-004   7.1095852e-005   2.9350300e-004   1.2599627e-004   6.1902520e-001   1.2861389e-001   9.2695113e+001   5.0812703e+001   3.7098336e-003   2.0170660e-003
 -6.7675473e+000   5.9707333e-001   2.2481588e-001   2.6019787e+002   1.1843698e+002   5.2110137e+003   1.9443047e+003   1.2990847e-004   7.0920521e-005   2.9323134e-004   1.2585747e-004   6.1770457e-001   1.2841320e-001   9.2559931e+001   5.0754983e+001   3.7058908e-003   2.0155856e-003
 -6.6585183e+000   5.9392156e-001   2.2361696e-001   2.6240564e+002   1.1955439e+002   5.2986384e+003   2.0711745e+003   1.2874226e-004   7.1394311e-005   2.9100534e-004   1.2774438e-004   6.1605782e-001   1.2814237e-001   9.1883941e+001   5.1185694e+001   3.6808752e-003   2.0336102e-003
 -6.5712951e+000   5.9143169e-001   2.2269262e-001   2.6073097e+002   1.1747037e+002   5.2884916e+003   2.0611384e+003   1.2838442e-004   7.1208227e-005   2.9077141e-004   1.2757144e-004   6.1474924e-001   1.2794986e-001   9.1758342e+001   5.1121061e+001   3.6772843e-003   2.0318789e-003
 -6.4142934e+000   5.8696523e-001   2.2106924e-001   2.5769423e+002   1.1402321e+002   5.2690980e+003   2.0422645e+003   1.2775784e-004   7.0870569e-005   2.9039162e-004   1.2725577e-004   6.1239336e-001   1.2761082e-001   9.1538007e+001   5.0996983e+001   3.6709684e-003   2.0283920e-003
 -6.3052645e+000   5.8387230e-001   2.1997170e-001   2.5560844e+002   1.1183677e+002   5.2557496e+003   2.0301242e+003   1.2732977e-004   7.0641397e-005   2.9014328e-004   1.2705297e-004   6.1075549e-001   1.2738105e-001   9.1385916e+001   5.0912542e+001   3.6665791e-003   2.0260204e-003
 -6.2180413e+000   5.8141395e-001   2.1909300e-001   2.5395991e+002   1.0997720e+002   5.2454550e+003   2.0207863e+003   1.2698665e-004   7.0462804e-005   2.8993728e-004   1.2689585e-004   6.0945101e-001   1.2719577e-001   9.1262799e+001   5.0849324e+001   3.6630105e-003   2.0243091e-003
 -6.1482627e+000   5.7944974e-001   2.1839945e-001   2.5264094e+002   1.0860314e+002   5.2368781e+003   2.0132926e+003   1.2671536e-004   7.0317660e-005   2.8978243e-004   1.2676418e-004   6.0840619e-001   1.2705014e-001   9.1164631e+001   5.0795130e+001   3.6601432e-003   2.0227734e-003
 -6.0610396e+000   5.7699768e-001   2.1754535e-001   2.5097549e+002   1.0700808e+002   5.2255413e+003   2.0034365e+003   1.2638615e-004   7.0137029e-005   2.8961303e-004   1.2660205e-004   6.0709943e-001   1.2686766e-001   9.1046530e+001   5.0725747e+001   3.6567125e-003   2.0207673e-003
 -5.9520106e+000   5.7393303e-001   2.1649297e-001   2.4894949e+002   1.0506340e+002   5.2128667e+003   1.9930788e+003   1.2596751e-004   6.9924228e-005   2.8937764e-004   1.2643884e-004   6.0546114e-001   1.2664452e-001   9.0891093e+001   5.0647977e+001   3.6520983e-003   2.0186144e-003
 -5.8647874e+000   5.7149425e-001   2.1565912e-001   2.4729825e+002   1.0344737e+002   5.2016385e+003   1.9833882e+003   1.2564130e-004   6.9749392e-005   2.8921109e-004   1.2628575e-004   6.0415397e-001   1.2646800e-001   9.0771705e+001   5.0582089e+001   3.6485930e-003   2.0167473e-003
 -5.7557585e+000   5.6844094e-001   2.1463729e-001   2.4524498e+002   1.0163696e+002   5.1877204e+003   1.9718204e+003   1.2523794e-004   6.9536180e-005   2.8901410e-004   1.2611590e-004   6.0251275e-001   1.2624978e-001   9.0621073e+001   5.0499790e+001   3.6441027e-003   2.0143721e-003
 -5.6194723e+000   5.6464105e-001   2.1338253e-001   2.4268081e+002   9.9466224e+001   5.1696836e+003   1.9575518e+003   1.2474536e-004   6.9270983e-005   2.8879645e-004   1.2589968e-004   6.0046276e-001   1.2598351e-001   9.0437536e+001   5.0396569e+001   3.6386470e-003   2.0113843e-003
 -5.5104433e+000   5.6161042e-001   2.1237592e-001   2.4066233e+002   9.7643813e+001   5.1559954e+003   1.9468458e+003   1.2434646e-004   6.9067051e-005   2.8860514e-004   1.2574199e-004   5.9882342e-001   1.2576748e-001   9.0284793e+001   5.0319668e+001   3.6340360e-003   2.0092215e-003
 -5.4232201e+000   5.5919168e-001   2.1157838e-001   2.3902595e+002   9.6244723e+001   5.1441134e+003   1.9375552e+003   1.2403699e-004   6.8901210e-005   2.8847803e-004   1.2560271e-004   5.9751173e-001   1.2559532e-001   9.0166936e+001   5.0253787e+001   3.6304897e-003   2.0072962e-003
 -5.3141912e+000   5.5616335e-001   2.1060291e-001   2.3698736e+002   9.4637080e+001   5.1294464e+003   1.9261180e+003   1.2365330e-004   6.8699979e-005   2.8832631e-004   1.2545382e-004   5.9586430e-001   1.2538465e-001   9.0017410e+001   5.0172187e+001   3.6259172e-003   2.0048745e-003
 -5.1779050e+000   5.5239340e-001   2.0940271e-001   2.3446408e+002   9.2648968e+001   5.1114747e+003   1.9124007e+003   1.2317705e-004   6.8456109e-005   2.8813961e-004   1.2528659e-004   5.9380625e-001   1.2512554e-001   8.9829214e+001   5.0075322e+001   3.6201206e-003   2.0020521e-003
 -5.0688760e+000   5.4939034e-001   2.0843837e-001   2.3263675e+002   9.1094877e+001   5.1030656e+003   1.9080374e+003   1.2275951e-004   6.8306297e-005   2.8786237e-004   1.2529301e-004   5.9216249e-001   1.2491523e-001   8.9649579e+001   5.0031416e+001   3.6143148e-003   2.0011369e-003
 -4.9816528e+000   5.4700763e-001   2.0768375e-001   2.3099967e+002   8.9826116e+001   5.0901240e+003   1.8973617e+003   1.2246742e-004   6.8143236e-005   2.8777327e-004   1.2515565e-004   5.9085357e-001   1.2475500e-001   8.9534210e+001   4.9961629e+001   3.6107686e-003   1.9990007e-003
 -4.8726239e+000   5.4403091e-001   2.0675395e-001   2.2901297e+002   8.8425580e+001   5.0754133e+003   1.8866504e+003   1.2210137e-004   6.7955194e-005   2.8765477e-004   1.2503926e-004   5.8921405e-001   1.2455551e-001   8.9384539e+001   4.9882595e+001   3.6060669e-003   1.9966125e-003
 -4.7363377e+000   5.4033017e-001   2.0560663e-001   2.2656704e+002   8.6754056e+001   5.0574365e+003   1.8746482e+003   1.2164803e-004   6.7726301e-005   2.8751328e-004   1.2490875e-004   5.8716909e-001   1.2430839e-001   8.9197102e+001   4.9788046e+001   3.6001473e-003   1.9937984e-003
 -4.6273087e+000   5.3738243e-001   2.0469001e-001   2.2457768e+002   8.5306450e+001   5.0418726e+003   1.8629980e+003   1.2129299e-004   6.7538144e-005   2.8741930e-004   1.2477863e-004   5.8553513e-001   1.2411110e-001   8.9050819e+001   4.9708432e+001   3.5955446e-003   1.9913932e-003
 -4.5400855e+000   5.3503186e-001   2.0395898e-001   2.2301493e+002   8.4219668e+001   5.0297663e+003   1.8546255e+003   1.2100789e-004   6.7390815e-005   2.8734113e-004   1.2468175e-004   5.8422924e-001   1.2395202e-001   8.8930366e+001   4.9645156e+001   3.5916991e-003   1.9894636e-003
 -4.4310566e+000   5.3208779e-001   2.0306416e-001   2.2108684e+002   8.2957415e+001   5.0155927e+003   1.8454077e+003   1.2065239e-004   6.7220959e-005   2.8724089e-004   1.2461134e-004   5.8258832e-001   1.2375800e-001   8.8775701e+001   4.9573134e+001   3.5866742e-003   1.9872854e-003
 -4.2947704e+000   5.2842519e-001   2.0195220e-001   2.1865076e+002   8.1322779e+001   4.9969307e+003   1.8329542e+003   1.2022057e-004   6.7006369e-005   2.8714353e-004   1.2450731e-004   5.8054030e-001   1.2351687e-001   8.8589322e+001   4.9481659e+001   3.5806556e-003   1.9845241e-003
 -4.1857414e+000   5.2550092e-001   2.0106684e-001   2.1666433e+002   7.9954293e+001   4.9805768e+003   1.8206123e+003   1.1988377e-004   6.6829872e-005   2.8709135e-004   1.2440006e-004   5.7889998e-001   1.2332382e-001   8.8443450e+001   4.9403063e+001   3.5759396e-003   1.9820819e-003
 -4.0494552e+000   5.2185099e-001   1.9997795e-001   2.1424129e+002   7.8424900e+001   4.9614350e+003   1.8082816e+003   1.1946431e-004   6.6624816e-005   2.8702652e-004   1.2431660e-004   5.7684516e-001   1.2308663e-001   8.8256097e+001   4.9312135e+001   3.5697797e-003   1.9792717e-003
 -3.9404263e+000   5.1894139e-001   1.9910989e-001   2.1227748e+002   7.7107301e+001   4.9451557e+003   1.7966387e+003   1.1913498e-004   6.6456816e-005   2.8699079e-004   1.2422918e-004   5.7520184e-001   1.2289738e-001   8.8108808e+001   4.9236082e+001   3.5649401e-003   1.9768934e-003
 -3.8041400e+000   5.1531399e-001   1.9805059e-001   2.0984477e+002   7.5639418e+001   4.9249502e+003   1.7829464e+003   1.1873195e-004   6.6255171e-005   2.8696700e-004   1.2415179e-004   5.7314526e-001   1.2266691e-001   8.7924590e+001   4.9142544e+001   3.5588079e-003   1.9739192e-003
 -3.6661214e+000   5.1165990e-001   1.9697441e-001   2.0737900e+002   7.4025616e+001   4.9042105e+003   1.7685690e+003   1.1832973e-004   6.6053864e-005   2.8695145e-004   1.2406810e-004   5.7106647e-001   1.2243239e-001   8.7739753e+001   4.9050259e+001   3.5526554e-003   1.9710262e-003
 -3.5557065e+000   5.0874466e-001   1.9611555e-001   2.0540561e+002   7.2769965e+001   4.8870065e+003   1.7565650e+003   1.1801389e-004   6.5892549e-005   2.8695739e-004   1.2399447e-004   5.6940268e-001   1.2224440e-001   8.7592545e+001   4.8973110e+001   3.5477233e-003   1.9685472e-003
 -3.4177249e+000   5.0510970e-001   1.9506955e-001   2.0297101e+002   7.1402697e+001   4.8657752e+003   1.7430510e+003   1.1762712e-004   6.5699486e-005   2.8698671e-004   1.2393599e-004   5.6731970e-001   1.2201704e-001   8.7407748e+001   4.8878354e+001   3.5414421e-003   1.9654502e-003
 -3.2798099e+000   5.0149892e-001   1.9401956e-001   2.0058150e+002   6.9901301e+001   4.8457542e+003   1.7304678e+003   1.1723534e-004   6.5518872e-005   2.8698955e-004   1.2390496e-004   5.6524400e-001   1.2178599e-001   8.7216692e+001   4.8794014e+001   3.5349074e-003   1.9627973e-003
 -3.1694779e+000   4.9862404e-001   1.9318807e-001   1.9863907e+002   6.8702384e+001   4.8282279e+003   1.7183257e+003   1.1693481e-004   6.5369422e-005   2.8702835e-004   1.2385613e-004   5.6358524e-001   1.2160472e-001   8.7069814e+001   4.8719758e+001   3.5298783e-003   1.9603731e-003
 -3.0315932e+000   4.9503524e-001   1.9216303e-001   1.9627004e+002   6.7368370e+001   4.8078073e+003   1.7061294e+003   1.1655897e-004   6.5197107e-005   2.8707266e-004   1.2385398e-004   5.6150732e-001   1.2137968e-001   8.6879426e+001   4.8633541e+001   3.5232427e-003   1.9575452e-003
 -2.8937630e+000   4.9147212e-001   1.9114274e-001   1.9387185e+002   6.5934410e+001   4.7858965e+003   1.6916545e+003   1.1619607e-004   6.5018524e-005   2.8714962e-004   1.2381743e-004   5.5943637e-001   1.2115703e-001   8.6696395e+001   4.8542693e+001   3.5168866e-003   1.9545494e-003
 -2.7834989e+000   4.8863762e-001   1.9033239e-001   1.9195808e+002   6.4793142e+001   4.7679701e+003   1.6794262e+003   1.1591167e-004   6.4877742e-005   2.8722546e-004   1.2378869e-004   5.5778320e-001   1.2098065e-001   8.6550641e+001   4.8469045e+001   3.5117909e-003   1.9520861e-003
 -2.6457000e+000   4.8510178e-001   1.8932895e-001   1.8961335e+002   6.3493708e+001   4.7466188e+003   1.6664079e+003   1.1555742e-004   6.4713417e-005   2.8732106e-004   1.2379903e-004   5.5571396e-001   1.2076082e-001   8.6363176e+001   4.8381863e+001   3.5051412e-003   1.9491497e-003
 -2.5079435e+000   4.8159402e-001   1.8832751e-001   1.8729452e+002   6.2185870e+001   4.7252672e+003   1.6536367e+003   1.1520778e-004   6.4552227e-005   2.8742447e-004   1.2381005e-004   5.5365398e-001   1.2054025e-001   8.6176134e+001   4.8296420e+001   3.4984891e-003   1.9462875e-003
 -2.3702020e+000   4.7810168e-001   1.8733675e-001   1.8498026e+002   6.0924520e+001   4.7034681e+003   1.6402978e+003   1.1486714e-004   6.4393857e-005   2.8755151e-004   1.2383040e-004   5.5159488e-001   1.2032265e-001   8.5990035e+001   4.8209494e+001   3.4918102e-003   1.9433201e-003
 -2.2324952e+000   4.7463339e-001   1.8634848e-001   1.8272211e+002   5.9671822e+001   4.6829512e+003   1.6288340e+003   1.1452441e-004   6.4248227e-005   2.8766331e-004   1.2389002e-004   5.4954283e-001   1.2010385e-001   8.5798028e+001   4.8130422e+001   3.4848579e-003   1.9406495e-003
 -2.0948083e+000   4.7118609e-001   1.8536874e-001   1.8043274e+002   5.8474719e+001   4.6603367e+003   1.6153236e+003   1.1420119e-004   6.4092667e-005   2.8783545e-004   1.2390905e-004   5.4749507e-001   1.1988833e-001   8.5616197e+001   4.8040603e+001   3.4782612e-003   1.9375181e-003
 -1.9571442e+000   4.6775885e-001   1.8439537e-001   1.7814476e+002   5.7269598e+001   4.6372365e+003   1.6010523e+003   1.1388742e-004   6.3938984e-005   2.8803046e-004   1.2393061e-004   5.4545139e-001   1.1967461e-001   8.5436575e+001   4.7949596e+001   3.4717041e-003   1.9343120e-003
 -1.8194993e+000   4.6435669e-001   1.8342591e-001   1.7587848e+002   5.6096911e+001   4.6140084e+003   1.5868996e+003   1.1358081e-004   6.3788583e-005   2.8824243e-004   1.2395889e-004   5.4341538e-001   1.1946066e-001   8.5257876e+001   4.7858374e+001   3.4651403e-003   1.9310715e-003
 -1.6818691e+000   4.6097782e-001   1.8245872e-001   1.7368437e+002   5.4989740e+001   4.5923883e+003   1.5753166e+003   1.1326950e-004   6.3653795e-005   2.8843349e-004   1.2403783e-004   5.4138627e-001   1.1924536e-001   8.5070448e+001   4.7776315e+001   3.4581822e-003   1.9281676e-003
 -1.5442519e+000   4.5762106e-001   1.8149522e-001   1.7148147e+002   5.3874124e+001   4.5698796e+003   1.5625518e+003   1.1297117e-004   6.3517339e-005   2.8865908e-004   1.2410850e-004   5.3936329e-001   1.1902919e-001   8.4888096e+001   4.7689971e+001   3.4513753e-003   1.9250620e-003
 -1.4066458e+000   4.5429655e-001   1.8054200e-001   1.6930334e+002   5.2800506e+001   4.5472503e+003   1.5499022e+003   1.1268130e-004   6.3385013e-005   2.8890300e-004   1.2418718e-004   5.3735188e-001   1.1881636e-001   8.4707853e+001   4.7604399e+001   3.4446101e-003   1.9219643e-003
 -1.2690501e+000   4.5098911e-001   1.7958271e-001   1.6718506e+002   5.1808550e+001   4.5257588e+003   1.5395741e+003   1.1238787e-004   6.3261459e-005   2.8913574e-004   1.2429877e-004   5.3534471e-001   1.1859784e-001   8.4519841e+001   4.7523093e+001   3.4374865e-003   1.9190099e-003
 -1.1314632e+000   4.4771157e-001   1.7863665e-001   1.6504944e+002   5.0814465e+001   4.5028781e+003   1.5272614e+003   1.1211164e-004   6.3135154e-005   2.8941422e-004   1.2439177e-004   5.3334734e-001   1.1838495e-001   8.4340615e+001   4.7437017e+001   3.4306682e-003   1.9158384e-003
 -1.0000000e+000   4.4460442e-001   1.7773542e-001   1.6303526e+002   4.9886273e+001   4.4811396e+003   1.5157829e+003   1.1185205e-004   6.3018496e-005   2.8968914e-004   1.2449172e-004   5.3144722e-001   1.1818121e-001   8.4168692e+001   4.7355554e+001   3.4240892e-003   1.9128180e-003
 -8.6242384e-001   4.4137538e-001   1.7679469e-001   1.6095898e+002   4.8945811e+001   4.4588551e+003   1.5046599e+003   1.1158498e-004   6.2903967e-005   2.8998433e-004   1.2462280e-004   5.2946573e-001   1.1796733e-001   8.3987059e+001   4.7273212e+001   3.4170824e-003   1.9097412e-003
 -7.2485312e-001   4.3817062e-001   1.7585446e-001   1.5889142e+002   4.8017934e+001   4.4360462e+003   1.4928118e+003   1.1132642e-004   6.2788141e-005   2.9030323e-004   1.2474934e-004   5.2749238e-001   1.1775202e-001   8.3807807e+001   4.7187506e+001   3.4101273e-003   1.9065051e-003
 -6.1090113e-001   4.3568385e-001   1.7545258e-001   1.5741311e+002   4.9699190e+001   4.4188861e+003   1.4855741e+003   1.1110344e-004   6.2691946e-005   2.9052121e-004   1.2486194e-004   5.2593176e-001   1.1769320e-001   8.3649713e+001   4.7114630e+001   3.4039515e-003   1.9037361e-003
 -5.5197723e-001   4.3476314e-001   1.7795996e-001   1.5793594e+002   1.1762215e+002   4.4142739e+003   1.5203012e+003   1.1097358e-004   6.2637117e-005   2.9058734e-004   1.2492984e-004   5.2524619e-001   1.1814626e-001   8.3556187e+001   4.7072389e+001   3.4002760e-003   1.9021276e-003
 -4.7929975e-001   4.3429368e-001   1.9318055e-001   1.6927498e+002   8.2758512e+002   4.4313736e+003   2.2043573e+003   1.1078745e-004   6.2584414e-005   2.9061597e-004   1.2508203e-004   5.2454985e-001   1.1990235e-001   8.3418735e+001   4.7028378e+001   3.3948123e-003   1.9004500e-003
 -3.9522845e-001   4.3418682e-001   2.2174211e-001   2.1753681e+002   3.0017443e+003   4.5161582e+003   5.1136774e+003   1.1052113e-004   6.2542278e-005   2.9053235e-004   1.2532740e-004   5.2383117e-001   1.2271424e-001   8.3217470e+001   4.6987846e+001   3.3867372e-003   1.8989088e-003
 -2.8038613e-001   4.3432754e-001   2.5662389e-001   3.1513237e+002   5.8408705e+003   4.7079288e+003   9.4220485e+003   1.1013677e-004   6.2513375e-005   2.9034475e-004   1.2577644e-004   5.2298158e-001   1.2665688e-001   8.2922767e+001   4.6948509e+001   3.3748052e-003   1.8974470e-003
 -1.8326544e-001   4.3519568e-001   2.9187149e-001   4.3261060e+002   8.5465397e+003   4.9303457e+003   1.2980289e+004   1.0977165e-004   6.2478421e-005   2.9007410e-004   1.2617564e-004   5.2247785e-001   1.3094788e-001   8.2640277e+001   4.6904194e+001   3.3633063e-003   1.8957940e-003
 -9.7381402e-002   4.3689151e-001   3.3068821e-001   5.7126259e+002   1.1216131e+004   5.1743947e+003   1.6112376e+004   1.0941951e-004   6.2445578e-005   2.8973136e-004   1.2655970e-004   5.2228887e-001   1.3592404e-001   8.2368057e+001   4.6863375e+001   3.3521870e-003   1.8942787e-003
  8.4850090e-003   4.4094554e-001   3.9742608e-001   8.2382387e+002   1.5499741e+004   5.5507083e+003   2.0310417e+004   1.0892347e-004   6.2370980e-005   2.8915235e-004   1.2704564e-004   5.2251721e-001   1.4470475e-001   8.1992506e+001   4.6798478e+001   3.3366915e-003   1.8916529e-003
  1.0198121e-001   4.4687215e-001   4.7959873e-001   1.1614316e+003   2.0668708e+004   5.9669662e+003   2.4502493e+004   1.0847413e-004   6.2324773e-005   2.8859701e-004   1.2756843e-004   5.2318642e-001   1.5553372e-001   8.1672114e+001   4.6771709e+001   3.3230934e-003   1.8904023e-003
  2.0949485e-001   4.5732312e-001   6.0831279e-001   1.7304729e+003   2.8395938e+004   6.5616687e+003   2.9888107e+004   1.0799687e-004   6.2311466e-005   2.8800834e-004   1.2827093e-004   5.2460690e-001   1.7224889e-001   8.1362250e+001   4.6750834e+001   3.3093937e-003   1.8897723e-003
  3.0644459e-001   4.7361460e-001   7.7513779e-001   2.5136606e+003   3.8026802e+004   7.2472959e+003   3.5248193e+004   1.0749783e-004   6.2257281e-005   2.8697238e-004   1.2879628e-004   5.2748229e-001   1.9366336e-001   8.1074052e+001   4.6722558e+001   3.2969735e-003   1.8892065e-003
  4.0500563e-001   4.9514445e-001   1.0029751e+000   3.5901169e+003   5.0452047e+004   7.9455198e+003   4.0023263e+004   1.0709663e-004   6.2247009e-005   2.8629074e-004   1.2939795e-004   5.3061619e-001   2.2032420e-001   8.0842451e+001   4.6697810e+001   3.2866933e-003   1.8886338e-003
  5.0550748e-001   5.2998320e-001   1.3451454e+000   5.3490964e+003   7.1017628e+004   8.8451935e+003   4.5925108e+004   1.0656037e-004   6.2145455e-005   2.8493117e-004   1.2981227e-004   5.3590909e-001   2.5714505e-001   8.0538814e+001   4.6650885e+001   3.2731865e-003   1.8865811e-003
  6.0457224e-001   5.8310843e-001   1.7934100e+000   7.5945164e+003   9.4996034e+004   9.7928003e+003   4.9896895e+004   1.0548766e-004   6.1601312e-005   2.8163389e-004   1.2937254e-004   5.4474371e-001   3.0330389e-001   7.9871272e+001   4.6394538e+001   3.2456044e-003   1.8753745e-003
  7.0371104e-001   6.4749165e-001   2.3507369e+000   1.0316791e+004   1.2177527e+005   1.0863381e+004   5.3618284e+004   1.0440591e-004   6.1174050e-005   2.7871222e-004   1.2959074e-004   5.5373332e-001   3.5361068e-001   7.9108130e+001   4.6116438e+001   3.2143631e-003   1.8629316e-003
  8.0281974e-001   7.2591725e-001   3.0252483e+000   1.3399054e+004   1.5121166e+005   1.1679156e+004   5.5395566e+004   1.0335625e-004   6.0722671e-005   2.7568902e-004   1.2962552e-004   5.6343062e-001   4.0803280e-001   7.8354194e+001   4.5855778e+001   3.1836718e-003   1.8505445e-003
  9.0186049e-001   8.2638585e-001   3.8633626e+000   1.7338016e+004   1.8812327e+005   1.2679929e+004   5.7997161e+004   1.0215443e-004   6.0197409e-005   2.7204574e-004   1.2952406e-004   5.7504702e-001   4.6930249e-001   7.7505436e+001   4.5619958e+001   3.1494812e-003   1.8384696e-003
  1.0009607e+000   9.5342941e-001   4.9124578e+000   2.2340061e+004   2.3437254e+005   1.3889314e+004   6.0523271e+004   1.0042287e-004   5.9825761e-005   2.6700158e-004   1.3000455e-004   5.8812715e-001   5.3826208e-001   7.6256739e+001   4.5567882e+001   3.0992010e-003   1.8321199e-003
  1.1000318e+000   1.1167676e+000   6.2408258e+000   2.8855492e+004   2.9244933e+005   1.5484810e+004   6.3799135e+004   9.8531584e-005   5.9756769e-005   2.6116951e-004   1.3092181e-004   6.0320102e-001   6.1697674e-001   7.4918218e+001   4.5876716e+001   3.0457872e-003   1.8390101e-003
  1.2081731e+000   1.3572181e+000   8.1435032e+000   3.8758535e+004   3.7831144e+005   1.7443026e+004   6.7638040e+004   9.6368521e-005   6.0044457e-005   2.5385572e-004   1.3213959e-004   6.2348303e-001   7.1838776e-001   7.3421956e+001   4.6680661e+001   2.9869829e-003   1.8634453e-003
  1.3073389e+000   1.6602976e+000   1.0443590e+001   5.1482131e+004   4.8286672e+005   1.9334117e+004   7.1035575e+004   9.4702405e-005   6.0534539e-005   2.4725706e-004   1.3280522e-004   6.4676429e-001   8.2979576e-001   7.2337564e+001   4.7792826e+001   2.9454855e-003   1.8990933e-003
  1.4065533e+000   2.0680906e+000   1.3460831e+001   6.8605756e+004   6.2082486e+005   2.0981513e+004   7.3992834e+004   9.3595573e-005   6.1613336e-005   2.4111117e-004   1.3304342e-004   6.7506804e-001   9.6073420e-001   7.1693523e+001   4.9614897e+001   2.9229883e-003   1.9619877e-003
  1.5050542e+000   2.8038595e+000   1.9273625e+001   9.9216427e+004   9.0265101e+005   2.1683735e+004   7.4343651e+004   9.3676046e-005   6.5459549e-005   2.3537939e-004   1.3204275e-004   7.1664451e-001   1.1643283e+000   7.2098443e+001   5.6109085e+001   2.9439736e-003   2.1953597e-003
  1.6035503e+000   4.2343694e+000   3.2467928e+001   1.6764701e+005   1.9450709e+006   2.2130379e+004   7.5754730e+004   9.5804456e-005   7.8249768e-005   2.2982736e-004   1.3008450e-004   7.8224819e-001   1.4869434e+000   7.3765751e+001   6.5985607e+001   3.0230615e-003   2.6457591e-003
  1.7006194e+000   5.5776500e+000   3.9913860e+001   2.2143673e+005   2.3457108e+006   2.3253959e+004   7.7279143e+004   9.7914899e-005   8.8972646e-005   2.2397963e-004   1.2833716e-004   8.5047981e-001   1.7306408e+000   7.4932722e+001   7.0460665e+001   3.0861493e-003   2.8864639e-003
  1.8031166e+000   6.7868824e+000   4.5873499e+001   2.6541070e+005   2.5828030e+006   2.4630732e+004   7.8136856e+004   9.9322534e-005   9.7724071e-005   2.1683470e-004   1.2655940e-004   9.1558897e-001   1.9199701e+000   7.5118499e+001   7.2121155e+001   3.1132497e-003   3.0021645e-003
  1.9019669e+000   7.9714300e+000   5.2075665e+001   3.1217374e+005   2.8077957e+006   2.5938180e+004   7.9743460e+004   1.0049093e-004   1.0668923e-004   2.1069849e-004   1.2538309e-004   9.7242215e-001   2.0901392e+000   7.5134019e+001   7.6233296e+001   3.1321311e-003   3.2001401e-003
  2.0071318e+000   9.3598228e+000   5.9911262e+001   3.6570933e+005   3.1461380e+006   2.6984602e+004   8.0401298e+004   1.0206521e-004   1.2143981e-004   2.0432114e-004   1.2422874e-004   1.0291042e+000   2.2761429e+000   7.5282065e+001   8.4352847e+001   3.1602049e-003   3.5816038e-003
  2.1020637e+000   1.0786114e+001   6.7645068e+001   4.1892048e+005   3.4797404e+006   2.8048417e+004   8.1437460e+004   1.0390576e-004   1.3796147e-004   1.9857313e-004   1.2268170e-004   1.0837711e+000   2.4527908e+000   7.5761961e+001   9.3693755e+001   3.2021084e-003   4.0280643e-003
  2.2082206e+000   1.2430183e+001   7.6510140e+001   4.7606172e+005   3.9043892e+006   2.8944546e+004   8.2513481e+004   1.0687244e-004   1.6102292e-004   1.9270326e-004   1.1991696e-004   1.1428605e+000   2.6420936e+000   7.6858528e+001   1.0598816e+002   3.2715802e-003   4.6054725e-003
  2.3071171e+000   1.3891764e+001   8.3695292e+001   5.2136680e+005   4.2165910e+006   2.9388402e+004   8.2909573e+004   1.1090564e-004   1.8459443e-004   1.9046890e-004   1.1894986e-004   1.1916362e+000   2.8002106e+000   7.8485675e+001   1.1737287e+002   3.3608679e-003   5.1610674e-003
  2.4018661e+000   1.5049757e+001   8.8054806e+001   5.4044428e+005   4.2107355e+006   2.9680967e+004   8.2097229e+004   1.1520578e-004   2.0704780e-004   1.8929943e-004   1.1866162e-004   1.2346410e+000   2.9169904e+000   8.0139045e+001   1.2741522e+002   3.4524194e-003   5.6678266e-003
  2.5013582e+000   1.6247922e+001   9.2829949e+001   5.6092827e+005   4.2402406e+006   2.9895008e+004   8.0963138e+004   1.1976312e-004   2.3047664e-004   1.8813309e-004   1.1797066e-004   1.2773108e+000   3.0332202e+000   8.1770943e+001   1.3747206e+002   3.5483419e-003   6.1978281e-003
  2.6007823e+000   1.7637150e+001   9.9100617e+001   6.0178523e+005   4.4730065e+006   3.0434088e+004   8.2137935e+004   1.2447290e-004   2.5569844e-004   1.8680066e-004   1.1739706e-004   1.3219534e+000   3.1639436e+000   8.3424895e+001   1.4802818e+002   3.6451776e-003   6.7473176e-003
  2.7002026e+000   1.9069818e+001   1.0544392e+002   6.4080250e+005   4.6435452e+006   3.0963399e+004   8.2725806e+004   1.2941228e-004   2.8275184e-004   1.8506797e-004   1.1652817e-004   1.3673736e+000   3.2929472e+000   8.5007020e+001   1.5830151e+002   3.7410919e-003   7.2934781e-003
  2.8068691e+000   2.0506304e+001   1.1147039e+002   6.6686932e+005   4.7103661e+006   3.1312229e+004   8.2070487e+004   1.3515687e-004   3.1380739e-004   1.8312886e-004   1.1494521e-004   1.4144138e+000   3.4161826e+000   8.6896163e+001   1.6983646e+002   3.8553368e-003   7.9073602e-003
  2.9065222e+000   2.1704954e+001   1.1579747e+002   6.8051384e+005   4.6948522e+006   3.1649214e+004   8.1677559e+004   1.4086742e-004   3.4356614e-004   1.8173986e-004   1.1371356e-004   1.4566120e+000   3.5140078e+000   8.8797226e+001   1.8138978e+002   3.9709465e-003   8.5231200e-003
  3.0061533e+000   2.2838748e+001   1.1957314e+002   6.9136473e+005   4.6431594e+006   3.2009583e+004   8.1340244e+004   1.4687105e-004   3.7381233e-004   1.8078460e-004   1.1308087e-004   1.4981052e+000   3.6029866e+000   9.0678339e+001   1.9265884e+002   4.0886313e-003   9.1470951e-003
  3.1058535e+000   2.4014136e+001   1.2391717e+002   7.0910473e+005   4.7147739e+006   3.2383645e+004   8.1153545e+004   1.5306367e-004   4.0468648e-004   1.7977454e-004   1.1242697e-004   1.5402094e+000   3.6928551e+000   9.2457192e+001   2.0300449e+002   4.2047581e-003   9.7473368e-003
  3.2035168e+000   2.5238625e+001   1.2857395e+002   7.3499865e+005   4.8435662e+006   3.2935673e+004   8.1777189e+004   1.5921386e-004   4.3476182e-004   1.7849728e-004   1.1154465e-004   1.5843019e+000   3.7836143e+000   9.4185563e+001   2.1195001e+002   4.3187534e-003   1.0292379e-002
  3.3031252e+000   2.6491753e+001   1.3325187e+002   7.6231317e+005   4.9646228e+006   3.3526750e+004   8.2327794e+004   1.6559022e-004   4.6434384e-004   1.7712489e-004   1.1052522e-004   1.6305870e+000   3.8732873e+000   9.5990583e+001   2.2021231e+002   4.4365645e-003   1.0802996e-002
  3.4028879e+000   2.7664207e+001   1.3733316e+002   7.7733643e+005   4.9302967e+006   3.4029724e+004   8.2307633e+004   1.7224246e-004   4.9334555e-004   1.7586559e-004   1.0948754e-004   1.6762715e+000   3.9538485e+000   9.7888320e+001   2.2822611e+002   4.5603776e-003   1.1306286e-002
  3.5027228e+000   2.8781810e+001   1.4117008e+002   7.8816758e+005   4.9133735e+006   3.4402310e+004   8.1773848e+004   1.7922388e-004   5.2258724e-004   1.7496568e-004   1.0863971e-004   1.7206588e+000   4.0283007e+000   9.9976005e+001   2.3691527e+002   4.6940105e-003   1.1838438e-002
  3.6096767e+000   2.9952667e+001   1.4521034e+002   8.0578326e+005   5.0165100e+006   3.4554832e+004   8.0056877e+004   1.8651784e-004   5.5209667e-004   1.7435118e-004   1.0795382e-004   1.7656755e+000   4.1049768e+000   1.0190965e+002   2.4417815e+002   4.8280319e-003   1.2345243e-002
  3.7032260e+000   3.0918182e+001   1.4878660e+002   8.1824790e+005   5.0883204e+006   3.4467139e+004   7.7999906e+004   1.9246666e-004   5.7530881e-004   1.7379314e-004   1.0722260e-004   1.8013028e+000   4.1674248e+000   1.0340903e+002   2.4946622e+002   4.9355160e-003   1.2725005e-002
  3.8114232e+000   3.1757354e+001   1.5252292e+002   8.1170394e+005   5.0371071e+006   3.3918637e+004   7.4645007e+004   1.9920589e-004   6.0178169e-004   1.7317746e-004   1.0606887e-004   1.8312353e+000   4.2211547e+000   1.0443506e+002   2.5422229e+002   5.0373894e-003   1.3131303e-002
  3.9105866e+000   3.2092907e+001   1.5412537e+002   7.8130783e+005   4.8576037e+006   3.3314439e+004   7.1806224e+004   2.0548219e-004   6.2786332e-004   1.7279234e-004   1.0506301e-004   1.8489812e+000   4.2398750e+000   1.0497036e+002   2.5747706e+002   5.1180040e-003   1.3493345e-002
  4.0092454e+000   3.1995160e+001   1.5364299e+002   7.3873058e+005   4.6465842e+006   3.2743346e+004   6.9577058e+004   2.1159268e-004   6.5458001e-004   1.7262470e-004   1.0421742e-004   1.8593021e+000   4.2276592e+000   1.0507716e+002   2.5845266e+002   5.1841651e-003   1.3798673e-002
  4.1115646e+000   3.1326311e+001   1.5009917e+002   6.8306245e+005   4.4167225e+006   3.2163880e+004   6.7716980e+004   2.1761047e-004   6.8302454e-004   1.7253868e-004   1.0342202e-004   1.8616436e+000   4.1735465e+000   1.0492683e+002   2.5743885e+002   5.2407691e-003   1.4046481e-002
  4.2025583e+000   3.0243523e+001   1.4403991e+002   6.2858959e+005   4.2428355e+006   3.1680392e+004   6.6365918e+004   2.2236078e-004   7.0717759e-004   1.7236818e-004   1.0276255e-004   1.8568997e+000   4.0883092e+000   1.0437427e+002   2.5339134e+002   5.2709944e-003   1.4144837e-002
  4.3050729e+000   2.8588614e+001   1.3444815e+002   5.6535515e+005   3.9870326e+006   3.1207134e+004   6.5013708e+004   2.2632813e-004   7.2766684e-004   1.7215756e-004   1.0222281e-004   1.8455666e+000   3.9563822e+000   1.0308452e+002   2.4266249e+002   5.2708867e-003   1.3998084e-002
  4.4022792e+000   2.6741289e+001   1.2333402e+002   5.0495619e+005   3.6201554e+006   3.0811161e+004   6.3676900e+004   2.2841445e-004   7.3599846e-004   1.7203851e-004   1.0207842e-004   1.8304852e+000   3.8048456e+000   1.0134310e+002   2.2677605e+002   5.2390067e-003   1.3580819e-002
  4.5031333e+000   2.4695394e+001   1.1072468e+002   4.4068353e+005   3.1278620e+006   3.0399456e+004   6.1852400e+004   2.2910429e-004   7.3276286e-004   1.7198114e-004   1.0215017e-004   1.8121263e+000   3.6303987e+000   9.9389546e+001   2.0771702e+002   5.1860699e-003   1.2939236e-002
  4.6133486e+000   2.2498398e+001   9.7183630e+001   3.7108907e+005   2.5378199e+006   2.9907323e+004   5.9195775e+004   2.2901638e-004   7.2088075e-004   1.7170534e-004   1.0205134e-004   1.7909480e+000   3.4338662e+000   9.7513794e+001   1.8856982e+002   5.1276631e-003   1.2190460e-002
  4.7056011e+000   2.0786468e+001   8.6720382e+001   3.1911812e+005   2.1078316e+006   2.9474566e+004   5.6809779e+004   2.2864193e-004   7.0749380e-004   1.7134826e-004   1.0188027e-004   1.7730669e+000   3.2732063e+000   9.6181363e+001   1.7458555e+002   5.0849011e-003   1.1603903e-002
  4.8086353e+000   1.9055127e+001   7.6188395e+001   2.6811463e+005   1.6914879e+006   2.8939020e+004   5.3977874e+004   2.2821859e-004   6.9106746e-004   1.7105544e-004   1.0176363e-004   1.7531874e+000   3.1031841e+000   9.4988594e+001   1.6151295e+002   5.0489219e-003   1.1034073e-002
  4.9059724e+000   1.7631096e+001   6.7623816e+001   2.2780578e+005   1.3756869e+006   2.8406512e+004   5.1330829e+004   2.2806691e-004   6.7622993e-004   1.7091158e-004   1.0174044e-004   1.7353956e+000   2.9567661e+000   9.4161981e+001   1.5178261e+002   5.0286109e-003   1.0596728e-002
  5.0117020e+000   1.6303162e+001   5.9752033e+001   1.9201341e+005   1.1056829e+006   2.7814413e+004   4.8538556e+004   2.2811336e-004   6.6068265e-004   1.7081493e-004   1.0167521e-004   1.7177214e+000   2.8139311e+000   9.3510568e+001   1.4329935e+002   5.0183483e-003   1.0201730e-002
  5.1035024e+000   1.5301701e+001   5.3925111e+001   1.6643271e+005   9.1839752e+005   2.7300298e+004   4.6216357e+004   2.2824986e-004   6.4758093e-004   1.7071581e-004   1.0148072e-004   1.7037122e+000   2.7015734e+000   9.3107890e+001   1.3732679e+002   5.0163342e-003   9.9067093e-003
  5.2102029e+000   1.4301697e+001   4.8218823e+001   1.4158170e+005   7.4149603e+005   2.6690923e+004   4.3506915e+004   2.2869459e-004   6.3321042e-004   1.7059371e-004   1.0117077e-004   1.6893552e+000   2.5846748e+000   9.2867214e+001   1.3192897e+002   5.0241861e-003   9.6217318e-003
  5.3030672e+000   1.3569637e+001   4.4062026e+001   1.2437222e+005   6.2459247e+005   2.6191181e+004   4.1349147e+004   2.2933858e-004   6.2135633e-004   1.7057213e-004   1.0090273e-004   1.6792475e+000   2.4953061e+000   9.2845918e+001   1.2824025e+002   5.0396778e-003   9.4128711e-003
  5.4015704e+000   1.2918291e+001   4.0342587e+001   1.0972076e+005   5.2845728e+005   2.5712005e+004   3.9263137e+004   2.3025009e-004   6.0921424e-004   1.7062452e-004   1.0072905e-004   1.6712102e+000   2.4123123e+000   9.2991246e+001   1.2519815e+002   5.0636144e-003   9.2247770e-003
  5.5103464e+000   1.2318774e+001   3.6866771e+001   9.6982204e+004   4.4819373e+005   2.5242517e+004   3.7237903e+004   2.3144981e-004   5.9582213e-004   1.7079801e-004   1.0057468e-004   1.6653709e+000   2.3321783e+000   9.3323436e+001   1.2244712e+002   5.0974289e-003   9.0375912e-003
  5.6134598e+000   1.1846188e+001   3.4089906e+001   8.7161403e+004   3.8605173e+005   2.4850783e+004   3.5458205e+004   2.3282882e-004   5.8368793e-004   1.7097066e-004   1.0044959e-004   1.6624715e+000   2.2657552e+000   9.3798808e+001   1.2052909e+002   5.1361752e-003   8.8875018e-003
  5.7072965e+000   1.1481572e+001   3.1915222e+001   7.9964528e+004   3.4383489e+005   2.4527730e+004   3.4025886e+004   2.3423374e-004   5.7309837e-004   1.7114851e-004   1.0028405e-004   1.6615289e+000   2.2121715e+000   9.4321817e+001   1.1916535e+002   5.1756394e-003   8.7675798e-003
  5.8146322e+000   1.1126876e+001   2.9759850e+001   7.3053087e+004   2.9991294e+005   2.4188640e+004   3.2508133e+004   2.3590242e-004   5.6128051e-004   1.7135927e-004   1.0008510e-004   1.6615902e+000   2.1580165e+000   9.4960226e+001   1.1802959e+002   5.2226962e-003   8.6489570e-003
  5.9246291e+000   1.0821247e+001   2.7868437e+001   6.7306101e+004   2.6480875e+005   2.3853857e+004   3.1133898e+004   2.3765208e-004   5.4947848e-004   1.7165135e-004   9.9837718e-005   1.6621915e+000   2.1098066e+000   9.5628167e+001   1.1722243e+002   5.2721663e-003   8.5443557e-003
  6.0081469e+000   1.0620925e+001   2.6618278e+001   6.3546858e+004   2.4084170e+005   2.3604258e+004   3.0159246e+004   2.3900974e-004   5.4088455e-004   1.7190763e-004   9.9662412e-005   1.6626791e+000   2.0775262e+000   9.6125372e+001   1.1685295e+002   5.3097908e-003   8.4778509e-003
  6.1223854e+000   1.0385245e+001   2.5136978e+001   5.9194279e+004   2.1395923e+005   2.3263144e+004   2.8949426e+004   2.4092745e-004   5.2971039e-004   1.7232595e-004   9.9380834e-005   1.6634584e+000   2.0387258e+000   9.6815923e+001   1.1664420e+002   5.3623723e-003   8.4034821e-003
  6.2055488e+000   1.0237818e+001   2.4200854e+001   5.6456092e+004   1.9718083e+005   2.3015452e+004   2.8118014e+004   2.4237971e-004   5.2197127e-004   1.7268515e-004   9.9160432e-005   1.6642109e+000   2.0138555e+000   9.7324475e+001   1.1662032e+002   5.4018037e-003   8.3585222e-003
  6.3210338e+000   1.0061374e+001   2.3070367e+001   5.3181980e+004   1.7821650e+005   2.2670701e+004   2.7055984e+004   2.4452446e-004   5.1172266e-004   1.7328219e-004   9.8835518e-005   1.6656035e+000   1.9832669e+000   9.8093101e+001   1.1685987e+002   5.4584865e-003   8.3085282e-003
  6.4073876e+000   9.9497883e+000   2.2340102e+001   5.1046285e+004   1.6571624e+005   2.2431797e+004   2.6321541e+004   2.4621019e-004   5.0454592e-004   1.7377507e-004   9.8625988e-005   1.6671033e+000   1.9631502e+000   9.8688344e+001   1.1714193e+002   5.5018194e-003   8.2781303e-003
  6.5243367e+000   9.8227290e+000   2.1488150e+001   4.8583250e+004   1.5175049e+005   2.2143009e+004   2.5468308e+004   2.4860288e-004   4.9545473e-004   1.7451895e-004   9.8409970e-005   1.6698072e+000   1.9391312e+000   9.9539082e+001   1.1764308e+002   5.5614331e-003   8.2438658e-003
  6.6124033e+000   9.7434798e+000   2.0937818e+001   4.6947143e+004   1.4293054e+005   2.1930879e+004   2.4830662e+004   2.5053026e-004   4.8917424e-004   1.7512059e-004   9.8281720e-005   1.6724220e+000   1.9231895e+000   1.0020865e+002   1.1805848e+002   5.6077083e-003   8.2218103e-003
  6.7050639e+000   9.6728282e+000   2.0431253e+001   4.5450976e+004   1.3483645e+005   2.1736381e+004   2.4243560e+004   2.5258568e-004   4.8299255e-004   1.7577777e-004   9.8177702e-005   1.6756341e+000   1.9080887e+000   1.0092132e+002   1.1851082e+002   5.6562554e-003   8.2012406e-003
  6.8020622e+000   9.6106455e+000   1.9969627e+001   4.4063242e+004   1.2755482e+005   2.1546783e+004   2.3673310e+004   2.5481151e-004   4.7699926e-004   1.7650388e-004   9.8104862e-005   1.6793759e+000   1.8938832e+000   1.0169084e+002   1.1901298e+002   5.7078049e-003   8.1834343e-003
  6.9061734e+000   9.5546936e+000   1.9542096e+001   4.2746548e+004   1.2073342e+005   2.1357142e+004   2.3107101e+004   2.5723281e-004   4.7116143e-004   1.7729293e-004   9.8070813e-005   1.6835101e+000   1.8803164e+000   1.0250577e+002   1.1958475e+002   5.7625756e-003   8.1684421e-003
  7.0310784e+000   9.4994414e+000   1.9108031e+001   4.1369119e+004   1.1375653e+005   2.1131018e+004   2.2491399e+004   2.6015512e-004   4.6479644e-004   1.7829945e-004   9.8020301e-005   1.6883048e+000   1.8661693e+000   1.0346555e+002   1.2022048e+002   5.8271606e-003   8.1517564e-003
  7.1172558e+000   9.4686331e+000   1.8856097e+001   4.0533757e+004   1.0957798e+005   2.0980051e+004   2.2087862e+004   2.6215225e-004   4.6082663e-004   1.7898768e-004   9.7996416e-005   1.6915210e+000   1.8577349e+000   1.0409057e+002   1.2062859e+002   5.8710263e-003   8.1428013e-003
  7.2168016e+000   9.4352271e+000   1.8591917e+001   3.9631005e+004   1.0524019e+005   2.0803132e+004   2.1666438e+004   2.6453677e-004   4.5686555e-004   1.7989857e-004   9.8070666e-005   1.6948817e+000   1.8486556e+000   1.0484139e+002   1.2111543e+002   5.9210070e-003   8.1336021e-003
  7.3103298e+000   9.4101867e+000   1.8382297e+001   3.8878932e+004   1.0171530e+005   2.0644844e+004   2.1285933e+004   2.6673149e-004   4.5342885e-004   1.8071343e-004   9.8111536e-005   1.6980879e+000   1.8411831e+000   1.0550105e+002   1.2152598e+002   5.9674119e-003   8.1263795e-003
  7.4268803e+000   9.3833742e+000   1.8154699e+001   3.8024823e+004   9.7925905e+004   2.0449107e+004   2.0859603e+004   2.6952514e-004   4.4974699e-004   1.8179824e-004   9.8196511e-005   1.7019565e+000   1.8327375e+000   1.0632611e+002   1.2196737e+002   6.0245476e-003   8.1161364e-003
  7.5146529e+000   9.3662734e+000   1.8006044e+001   3.7448219e+004   9.5604840e+004   2.0308120e+004   2.0568356e+004   2.7164267e-004   4.4735259e-004   1.8265316e-004   9.8304365e-005   1.7048706e+000   1.8269095e+000   1.0693172e+002   1.2224409e+002   6.0669541e-003   8.1077570e-003
  7.6312033e+000   9.3430977e+000   1.7819205e+001   3.6680483e+004   9.2696186e+004   2.0118640e+004   2.0167426e+004   2.7455848e-004   4.4479748e-004   1.8385773e-004   9.8574023e-005   1.7085518e+000   1.8192258e+000   1.0774332e+002   1.2252854e+002   6.1222452e-003   8.0943163e-003
  7.7117814e+000   9.3304878e+000   1.7709435e+001   3.6198044e+004   9.0951386e+004   1.9996842e+004   1.9906590e+004   2.7657248e-004   4.4325804e-004   1.8466903e-004   9.8764874e-005   1.7112369e+000   1.8143852e+000   1.0827520e+002   1.2267515e+002   6.1601642e-003   8.0850548e-003
  7.8125041e+000   9.3131576e+000   1.7572336e+001   3.5608780e+004   8.8940571e+004   1.9850496e+004   1.9626960e+004   2.7917366e-004   4.4186826e-004   1.8577151e-004   9.9103424e-005   1.7144664e+000   1.8081418e+000   1.0895860e+002   1.2282668e+002   6.2070576e-003   8.0727398e-003
  7.9290545e+000   9.2942460e+000   1.7428265e+001   3.4930409e+004   8.6679146e+004   1.9682697e+004   1.9289033e+004   2.8223302e-004   4.4070145e-004   1.8704214e-004   9.9539666e-005   1.7180854e+000   1.8012070e+000   1.0971732e+002   1.2292976e+002   6.2604594e-003   8.0577459e-003
  8.0047283e+000   9.2817345e+000   1.7339519e+001   3.4503560e+004   8.5269423e+004   1.9580007e+004   1.9088363e+004   2.8423389e-004   4.4026447e-004   1.8787403e-004   9.9883532e-005   1.7203173e+000   1.7967558e+000   1.1019200e+002   1.2298779e+002   6.2946669e-003   8.0496940e-003
  8.1258064e+000   9.2602433e+000   1.7201402e+001   3.3801274e+004   8.2877671e+004   1.9405625e+004   1.8771088e+004   2.8750106e-004   4.3997324e-004   1.8925414e-004   1.0042498e-004   1.7234763e+000   1.7897277e+000   1.1094291e+002   1.2300874e+002   6.3488861e-003   8.0360058e-003
  8.2014802e+000   9.2464247e+000   1.7118765e+001   3.3362673e+004   8.1316353e+004   1.9296178e+004   1.8579423e+004   2.8959288e-004   4.4017868e-004   1.9015941e-004   1.0082823e-004   1.7252845e+000   1.7854066e+000   1.1141225e+002   1.2304094e+002   6.3830270e-003   8.0304036e-003
  8.3104504e+000   9.2265589e+000   1.7005987e+001   3.2727082e+004   7.9102721e+004   1.9131464e+004   1.8302286e+004   2.9265861e-004   4.4078908e-004   1.9148700e-004   1.0139055e-004   1.7276280e+000   1.7794214e+000   1.1207581e+002   1.2301916e+002   6.4318143e-003   8.0218775e-003
  8.4281652e+000   9.2034311e+000   1.6884934e+001   3.2041930e+004   7.6763525e+004   1.8957767e+004   1.8030605e+004   2.9607133e-004   4.4213761e-004   1.9299581e-004   1.0213106e-004   1.7298654e+000   1.7729034e+000   1.1280019e+002   1.2302827e+002   6.4849640e-003   8.0183419e-003
  8.5208581e+000   9.1831152e+000   1.6788438e+001   3.1483783e+004   7.4885152e+004   1.8823805e+004   1.7812386e+004   2.9881777e-004   4.4360522e-004   1.9418172e-004   1.0278814e-004   1.7314129e+000   1.7675651e+000   1.1335537e+002   1.2303145e+002   6.5268183e-003   8.0188352e-003
  8.6138296e+000   9.1622239e+000   1.6693897e+001   3.0921261e+004   7.3017518e+004   1.8688540e+004   1.7593245e+004   3.0163514e-004   4.4539543e-004   1.9539485e-004   1.0347343e-004   1.7328404e+000   1.7622183e+000   1.1390381e+002   1.2302002e+002   6.5690229e-003   8.0213015e-003
  8.7068498e+000   9.1410373e+000   1.6601309e+001   3.0355582e+004   7.1153498e+004   1.8554943e+004   1.7363373e+004   3.0451632e-004   4.4751751e-004   1.9662822e-004   1.0423141e-004   1.7341596e+000   1.7569051e+000   1.1444426e+002   1.2299913e+002   6.6110789e-003   8.0254076e-003
  8.8461905e+000   9.1089671e+000   1.6465699e+001   2.9515868e+004   6.8478148e+004   1.8356377e+004   1.7024312e+004   3.0896070e-004   4.5129040e-004   1.9852798e-004   1.0548250e-004   1.7359655e+000   1.7490193e+000   1.1525042e+002   1.2296744e+002   6.6742846e-003   8.0351599e-003
  8.9390577e+000   9.0867561e+000   1.6374404e+001   2.8962592e+004   6.6741462e+004   1.8226482e+004   1.6812773e+004   3.1198595e-004   4.5413524e-004   1.9982793e-004   1.0637151e-004   1.7370182e+000   1.7437331e+000   1.1577946e+002   1.2292665e+002   6.7162077e-003   8.0433075e-003
  9.0318555e+000   9.0639565e+000   1.6283304e+001   2.8415292e+004   6.4981614e+004   1.8099666e+004   1.6610551e+004   3.1505124e-004   4.5724689e-004   2.0114729e-004   1.0731790e-004   1.7379253e+000   1.7384630e+000   1.1630378e+002   1.2288574e+002   6.7580511e-003   8.0536460e-003
  9.1246477e+000   9.0407257e+000   1.6192926e+001   2.7881077e+004   6.3288463e+004   1.7978402e+004   1.6427444e+004   3.1814060e-004   4.6059984e-004   2.0247092e-004   1.0831756e-004   1.7386766e+000   1.7332496e+000   1.1681394e+002   1.2285531e+002   6.7994272e-003   8.0662236e-003
  9.2174113e+000   9.0171673e+000   1.6103282e+001   2.7347735e+004   6.1590058e+004   1.7851319e+004   1.6235052e+004   3.2127883e-004   4.6417799e-004   2.0383295e-004   1.0933707e-004   1.7392599e+000   1.7281261e+000   1.1732579e+002   1.2282691e+002   6.8410740e-003   8.0807988e-003
  9.3101776e+000   8.9933905e+000   1.6014179e+001   2.6824531e+004   5.9930387e+004   1.7724856e+004   1.6053560e+004   3.2445496e-004   4.6796513e-004   2.0521903e-004   1.1039335e-004   1.7396929e+000   1.7230968e+000   1.1783587e+002   1.2281078e+002   6.8828390e-003   8.0977898e-003
  9.4421810e+000   8.9590216e+000   1.5887235e+001   2.6076746e+004   5.7597756e+004   1.7529423e+004   1.5743591e+004   3.2906218e-004   4.7366995e-004   2.0723699e-004   1.1193303e-004   1.7400687e+000   1.7160542e+000   1.1855464e+002   1.2279010e+002   6.9425581e-003   8.1250857e-003
  9.5349440e+000   8.9347559e+000   1.5798992e+001   2.5567407e+004   5.6026911e+004   1.7397117e+004   1.5542445e+004   3.3234805e-004   4.7793624e-004   2.0866849e-004   1.1309387e-004   1.7401945e+000   1.7112063e+000   1.1905142e+002   1.2279891e+002   6.9845115e-003   8.1476532e-003
  9.6277452e+000   8.9104723e+000   1.5710819e+001   2.5060681e+004   5.4462411e+004   1.7263308e+004   1.5330153e+004   3.3569182e-004   4.8240168e-004   2.1012723e-004   1.1429340e-004   1.7402453e+000   1.7064177e+000   1.1954950e+002   1.2282007e+002   7.0268475e-003   8.1725119e-003
  9.7206788e+000   8.8862571e+000   1.5622876e+001   2.4566867e+004   5.2964366e+004   1.7131777e+004   1.5132686e+004   3.3909275e-004   4.8706271e-004   2.1160843e-004   1.1554181e-004   1.7402476e+000   1.7016785e+000   1.2004742e+002   1.2285331e+002   7.0693960e-003   8.1994811e-003
  9.8138025e+000   8.8621118e+000   1.5535244e+001   2.4073324e+004   5.1487685e+004   1.6987270e+004   1.4910972e+004   3.4259198e-004   4.9191441e-004   2.1315879e-004   1.1679782e-004   1.7401945e+000   1.6969966e+000   1.2056258e+002   1.2289214e+002   7.1130905e-003   8.2282896e-003
  9.9071938e+000   8.8380189e+000   1.5446651e+001   2.3597670e+004   5.0043504e+004   1.6854348e+004   1.4724535e+004   3.4613213e-004   4.9695338e-004   2.1471899e-004   1.1812670e-004   1.7401666e+000   1.6922863e+000   1.2107077e+002   1.2294307e+002   7.1565985e-003   8.2591673e-003
  1.0000939e+001   8.8139884e+000   1.5358718e+001   2.3130445e+004   4.8635323e+004   1.6723925e+004   1.4540121e+004   3.4973361e-004   5.0218913e-004   2.1629867e-004   1.1951927e-004   1.7400790e+000   1.6876366e+000   1.2157870e+002   1.2302147e+002   7.2003630e-003   8.2926734e-003
  1.0142308e+001   8.7781489e+000   1.5228255e+001   2.2446665e+004   4.6583852e+004   1.6533603e+004   1.4267585e+004   3.5524099e-004   5.1038107e-004   2.1870161e-004   1.2172299e-004   1.7398346e+000   1.6807959e+000   1.2233299e+002   1.2317490e+002   7.2663396e-003   8.3475768e-003
  1.0236678e+001   8.7544458e+000   1.5142702e+001   2.2003630e+004   4.5254943e+004   1.6412898e+004   1.4092487e+004   3.5896389e-004   5.1604164e-004   2.2031123e-004   1.2327144e-004   1.7395881e+000   1.6763443e+000   1.2282807e+002   1.2331304e+002   7.3102340e-003   8.3872953e-003
  1.0322434e+001   8.7332019e+000   1.5066405e+001   2.1594289e+004   4.4046915e+004   1.6283372e+004   1.3873434e+004   3.6241771e-004   5.2120114e-004   2.2184588e-004   1.2462889e-004   1.7393335e+000   1.6723796e+000   1.2329138e+002   1.2342405e+002   7.3514775e-003   8.4237072e-003
  1.0418044e+001   8.7089093e+000   1.4978722e+001   2.1156899e+004   4.2776417e+004   1.6149874e+004   1.3683309e+004   3.6632329e-004   5.2716822e-004   2.2360671e-004   1.2622108e-004   1.7389605e+000   1.6679196e+000   1.2384435e+002   1.2359010e+002   7.3978131e-003   8.4665536e-003
  1.0510852e+001   8.6856818e+000   1.4895438e+001   2.0746115e+004   4.1611569e+004   1.6022935e+004   1.3506033e+004   3.7014755e-004   5.3303546e-004   2.2532547e-004   1.2780290e-004   1.7385642e+000   1.6636854e+000   1.2436937e+002   1.2376735e+002   7.4430829e-003   8.5103066e-003
  1.0607738e+001   8.6615087e+000   1.4809281e+001   2.0332201e+004   4.0449652e+004   1.5894971e+004   1.3341632e+004   3.7418364e-004   5.3929819e-004   2.2714316e-004   1.2950595e-004   1.7380950e+000   1.6593267e+000   1.2491893e+002   1.2398543e+002   7.4905883e-003   8.5584324e-003
  1.0705227e+001   8.6371564e+000   1.4722993e+001   1.9928213e+004   3.9330145e+004   1.5771513e+004   1.3187304e+004   3.7827917e-004   5.4572032e-004   2.2898347e-004   1.3127901e-004   1.7375611e+000   1.6549881e+000   1.2546658e+002   1.2422990e+002   7.5382426e-003   8.6088105e-003
  1.0801502e+001   8.6128908e+000   1.4637632e+001   1.9538335e+004   3.8271775e+004   1.5647731e+004   1.3034133e+004   3.8235967e-004   5.5211931e-004   2.3082740e-004   1.3305613e-004   1.7369669e+000   1.6507190e+000   1.2600492e+002   1.2448389e+002   7.5853395e-003   8.6595908e-003
  1.0947321e+001   8.5753786e+000   1.4507528e+001   1.8962285e+004   3.6731303e+004   1.5460631e+004   1.2796113e+004   3.8861788e-004   5.6199948e-004   2.3366088e-004   1.3585857e-004   1.7359084e+000   1.6442448e+000   1.2682809e+002   1.2491492e+002   7.6568886e-003   8.7394012e-003
  1.1044803e+001   8.5500341e+000   1.4420782e+001   1.8589262e+004   3.5743092e+004   1.5339018e+004   1.2644287e+004   3.9284095e-004   5.6870185e-004   2.3557389e-004   1.3779567e-004   1.7351174e+000   1.6399361e+000   1.2737212e+002   1.2522661e+002   7.7045888e-003   8.7945110e-003
  1.1142281e+001   8.5245137e+000   1.4334101e+001   1.8221239e+004   3.4774922e+004   1.5215454e+004   1.2483483e+004   3.9711203e-004   5.7548335e-004   2.3751784e-004   1.3977367e-004   1.7342615e+000   1.6356485e+000   1.2792244e+002   1.2555833e+002   7.7525638e-003   8.8508086e-003
  1.1240613e+001   8.4985925e+000   1.4246676e+001   1.7857559e+004   3.3838323e+004   1.5090395e+004   1.2320390e+004   4.0145830e-004   5.8237857e-004   2.3949826e-004   1.4180706e-004   1.7333355e+000   1.6313419e+000   1.2847604e+002   1.2591166e+002   7.8009947e-003   8.9086717e-003
  1.1337113e+001   8.4729884e+000   1.4159696e+001   1.7512696e+004   3.2950991e+004   1.4971132e+004   1.2181739e+004   4.0575398e-004   5.8917973e-004   2.4146626e-004   1.4384379e-004   1.7324388e+000   1.6270571e+000   1.2901837e+002   1.2627480e+002   7.8485947e-003   8.9664254e-003
  1.1434865e+001   8.4468076e+000   1.4071536e+001   1.7171692e+004   3.2080453e+004   1.4851334e+004   1.2046350e+004   4.1013609e-004   5.9611781e-004   2.4348620e-004   1.4594336e-004   1.7314613e+000   1.6227282e+000   1.2956974e+002   1.2665878e+002   7.8968385e-003   9.0258029e-003
  1.1532606e+001   8.4203966e+000   1.3983635e+001   1.6839954e+004   3.1239973e+004   1.4734756e+004   1.1921503e+004   4.1454112e-004   6.0309513e-004   2.4552358e-004   1.4808760e-004   1.7304130e+000   1.6184154e+000   1.3011746e+002   1.2705679e+002   7.9449772e-003   9.0859770e-003
  1.1630122e+001   8.3939736e+000   1.3896290e+001   1.6515274e+004   3.0410818e+004   1.4622070e+004   1.1796792e+004   4.1896208e-004   6.1008524e-004   2.4756842e-004   1.5027417e-004   1.7293207e+000   1.6141352e+000   1.3066166e+002   1.2747501e+002   7.9929739e-003   9.1469946e-003
  1.1727176e+001   8.3675063e+000   1.3809365e+001   1.6190747e+004   2.9588770e+004   1.4500439e+004   1.1634616e+004   4.2341929e-004   6.1706766e-004   2.4965098e-004   1.5246289e-004   1.7281849e+000   1.6098803e+000   1.3121649e+002   1.2789926e+002   8.0413154e-003   9.2078710e-003
  1.1824941e+001   8.3405467e+000   1.3721339e+001   1.5873635e+004   2.8799177e+004   1.4385396e+004   1.1490301e+004   4.2792689e-004   6.2411479e-004   2.5175027e-004   1.5473540e-004   1.7269837e+000   1.6055815e+000   1.3176984e+002   1.2834558e+002   8.0897157e-003   9.2698725e-003
  1.1922919e+001   8.3135130e+000   1.3633596e+001   1.5564658e+004   2.8041822e+004   1.4273696e+004   1.1356354e+004   4.3247972e-004   6.3121040e-004   2.5386852e-004   1.5706420e-004   1.7257471e+000   1.6012929e+000   1.3232104e+002   1.2880815e+002   8.1382051e-003   9.3326753e-003
  1.2020383e+001   8.2866316e+000   1.3546734e+001   1.5269173e+004   2.7327276e+004   1.4166350e+004   1.1246352e+004   4.3703549e-004   6.3828901e-004   2.5600582e-004   1.5941226e-004   1.7244895e+000   1.5970464e+000   1.3287141e+002   1.2927678e+002   8.1864641e-003   9.3954860e-003
  1.2118504e+001   8.2595446e+000   1.3459696e+001   1.4981121e+004   2.6641491e+004   1.4062555e+004   1.1147647e+004   4.4164386e-004   6.4543545e-004   2.5816497e-004   1.6182699e-004   1.7231909e+000   1.5927888e+000   1.3342266e+002   1.2976512e+002   8.2348599e-003   9.4592146e-003
  1.2216765e+001   8.2322763e+000   1.3372852e+001   1.4691273e+004   2.5971822e+004   1.3943387e+004   1.0995386e+004   4.4630896e-004   6.5257381e-004   2.6038070e-004   1.6423511e-004   1.7218413e+000   1.5885360e+000   1.3398796e+002   1.3024674e+002   8.2839045e-003   9.5223685e-003
  1.2315172e+001   8.2047433e+000   1.3285889e+001   1.4415651e+004   2.5334579e+004   1.3840690e+004   1.0889241e+004   4.5096832e-004   6.5974224e-004   2.6257334e-004   1.6673870e-004   1.7204357e+000   1.5842759e+000   1.3453358e+002   1.3075432e+002   8.3319811e-003   9.5864112e-003
  1.2413506e+001   8.1771904e+000   1.3199638e+001   1.4144039e+004   2.4707612e+004   1.3734496e+004   1.0767582e+004   4.5565245e-004   6.6690243e-004   2.6480036e-004   1.6925743e-004   1.7189916e+000   1.5800405e+000   1.3508188e+002   1.3126285e+002   8.3800919e-003   9.6501719e-003
  1.2511960e+001   8.1496693e+000   1.3114073e+001   1.3879553e+004   2.4105215e+004   1.3629013e+004   1.0651238e+004   4.6036490e-004   6.7406643e-004   2.6705005e-004   1.7181254e-004   1.7175141e+000   1.5758357e+000   1.3563201e+002   1.3177976e+002   8.4282357e-003   9.7140437e-003
  1.2608573e+001   8.1230125e+000   1.3030595e+001   1.3628023e+004   2.3534220e+004   1.3523219e+004   1.0546510e+004   4.6502821e-004   6.8109702e-004   2.6930253e-004   1.7432644e-004   1.7161314e+000   1.5716980e+000   1.3617747e+002   1.3228664e+002   8.4757687e-003   9.7764735e-003
  1.2706674e+001   8.0959350e+000   1.2946400e+001   1.3371421e+004   2.2966106e+004   1.3402659e+004   1.0396119e+004   4.6981143e-004   6.8819131e-004   2.7164150e-004   1.7686599e-004   1.7147008e+000   1.5675112e+000   1.3674362e+002   1.3278984e+002   8.5246189e-003   9.8388009e-003
  1.2805660e+001   8.0685321e+000   1.2861585e+001   1.3126725e+004   2.2419612e+004   1.3299890e+004   1.0298020e+004   4.7461923e-004   6.9535901e-004   2.7397522e-004   1.7951615e-004   1.7132366e+000   1.5632792e+000   1.3729518e+002   1.3331548e+002   8.5728075e-003   9.9020264e-003
  1.2903605e+001   8.0414192e+000   1.2778444e+001   1.2888920e+004   2.1887210e+004   1.3197163e+004   1.0194351e+004   4.7940366e-004   7.0244486e-004   2.7631454e-004   1.8215995e-004   1.7117608e+000   1.5591090e+000   1.3784395e+002   1.3383634e+002   8.6205409e-003   9.9642242e-003
  1.3002381e+001   8.0142387e+000   1.2695475e+001   1.2654659e+004   2.1368701e+004   1.3092845e+004   1.0089001e+004   4.8426426e-004   7.0957326e-004   2.7873628e-004   1.8482487e-004   1.7102825e+000   1.5549146e+000   1.3841231e+002   1.3435613e+002   8.6691388e-003   1.0026268e-002
  1.3100113e+001   7.9874521e+000   1.2614183e+001   1.2428437e+004   2.0872935e+004   1.2992301e+004   9.9868182e+003   4.8909238e-004   7.1661978e-004   2.8114873e-004   1.8749500e-004   1.7088082e+000   1.5507877e+000   1.3897228e+002   1.3487390e+002   8.7169988e-003   1.0087309e-002
  1.3247735e+001   7.9471598e+000   1.2492483e+001   1.2097118e+004   2.0162703e+004   1.2835726e+004   9.8373379e+003   4.9643426e-004   7.2719818e-004   2.8486708e-004   1.9152964e-004   1.7065637e+000   1.5445864e+000   1.3983143e+002   1.3564153e+002   8.7896019e-003   1.0178012e-002
  1.3346118e+001   7.9202957e+000   1.2412057e+001   1.1888458e+004   1.9717407e+004   1.2744555e+004   9.7768909e+003   5.0132492e-004   7.3425255e-004   2.8733629e-004   1.9429697e-004   1.7050414e+000   1.5404645e+000   1.4039018e+002   1.3616646e+002   8.8371398e-003   1.0238462e-002
  1.3444476e+001   7.8933458e+000   1.2332521e+001   1.1682776e+004   1.9287139e+004   1.2649610e+004   9.6972267e+003   5.0623040e-004   7.4128710e-004   2.8982755e-004   1.9708477e-004   1.7034652e+000   1.5363713e+000   1.4094907e+002   1.3669221e+002   8.8845175e-003   1.0298424e-002
  1.3542898e+001   7.8663752e+000   1.2253708e+001   1.1483153e+004   1.8871532e+004   1.2559547e+004   9.6266568e+003   5.1114163e-004   7.4832851e-004   2.9232104e-004   1.9991966e-004   1.7018575e+000   1.5322960e+000   1.4149779e+002   1.3722510e+002   8.9312767e-003   1.0358168e-002
  1.3641358e+001   7.8394867e+000   1.2175651e+001   1.1287621e+004   1.8468192e+004   1.2469414e+004   9.5491105e+003   5.1606171e-004   7.5534123e-004   2.9483038e-004   2.0278007e-004   1.7002315e+000   1.5282465e+000   1.4204434e+002   1.3775962e+002   8.9778223e-003   1.0417562e-002
  1.3739794e+001   7.8126348e+000   1.2097646e+001   1.1090819e+004   1.8061835e+004   1.2363795e+004   9.4215225e+003   5.2100530e-004   7.6231237e-004   2.9738857e-004   2.0561258e-004   1.6986363e+000   1.5241581e+000   1.4259334e+002   1.3826324e+002   9.0243225e-003   1.0475251e-002
  1.3838218e+001   7.7858764e+000   1.2020438e+001   1.0904010e+004   1.7673631e+004   1.2270666e+004   9.3473336e+003   5.2595431e-004   7.6927899e-004   2.9995214e-004   2.0849301e-004   1.6970407e+000   1.5200780e+000   1.4313743e+002   1.3878142e+002   9.0703433e-003   1.0532826e-002
  1.3936653e+001   7.7591932e+000   1.1944233e+001   1.0722809e+004   1.7299574e+004   1.2182221e+004   9.2852118e+003   5.3090262e-004   7.7622255e-004   3.0252034e-004   2.1140508e-004   1.6954183e+000   1.5160318e+000   1.4367528e+002   1.3930221e+002   9.1158824e-003   1.0589970e-002
  1.4035096e+001   7.7324624e+000   1.1868670e+001   1.0546163e+004   1.6935071e+004   1.2097914e+004   9.2323241e+003   5.3585745e-004   7.8315954e-004   3.0510268e-004   2.1434749e-004   1.6937682e+000   1.5119934e+000   1.4420925e+002   1.3982597e+002   9.1610211e-003   1.0646722e-002
  1.4133554e+001   7.7057524e+000   1.1793795e+001   1.0371345e+004   1.6579108e+004   1.2010254e+004   9.1630991e+003   5.4083179e-004   7.9007575e-004   3.0770969e-004   2.1730448e-004   1.6920952e+000   1.5079728e+000   1.4474623e+002   1.4034597e+002   9.2061249e-003   1.0702796e-002
  1.4232032e+001   7.6789979e+000   1.1719098e+001   1.0195171e+004   1.6230025e+004   1.1909953e+004   9.0477527e+003   5.4582969e-004   7.9691240e-004   3.1036114e-004   2.2023628e-004   1.6904130e+000   1.5039401e+000   1.4528936e+002   1.4084405e+002   9.2513688e-003   1.0757134e-002
  1.4330545e+001   7.6521569e+000   1.1644951e+001   1.0029140e+004   1.5895806e+004   1.1828653e+004   8.9974998e+003   5.5080940e-004   8.0376729e-004   3.1299343e-004   2.2324165e-004   1.6886994e+000   1.4999108e+000   1.4581823e+002   1.4136049e+002   9.2956122e-003   1.0811663e-002
  1.4428799e+001   7.6253885e+000   1.1571728e+001   9.8680670e+003   1.5576559e+004   1.1749622e+004   8.9549491e+003   5.5577406e-004   8.1056799e-004   3.1563337e-004   2.2625588e-004   1.6869664e+000   1.4959067e+000   1.4634403e+002   1.4187323e+002   9.3393684e-003   1.0865314e-002
  1.4527385e+001   7.5983913e+000   1.1498696e+001   9.7092456e+003   1.5264162e+004   1.1671106e+004   8.9042320e+003   5.6075503e-004   8.1737491e-004   3.1828852e-004   2.2931051e-004   1.6851877e+000   1.4918903e+000   1.4686454e+002   1.4238953e+002   9.3827890e-003   1.0918735e-002
  1.4626015e+001   7.5712695e+000   1.1426338e+001   9.5538628e+003   1.4962416e+004   1.1593865e+004   8.8526789e+003   5.6573816e-004   8.2419575e-004   3.2095042e-004   2.3239933e-004   1.6833580e+000   1.4878907e+000   1.4737614e+002   1.4290974e+002   9.4255797e-003   1.0971847e-002
  1.4724689e+001   7.5440646e+000   1.1354092e+001   9.3965572e+003   1.4663886e+004   1.1498786e+004   8.7526476e+003   5.7075093e-004   8.3093850e-004   3.2367687e-004   2.3543732e-004   1.6815155e+000   1.4838740e+000   1.4790348e+002   1.4340321e+002   9.4688587e-003   1.1023151e-002
  1.4823385e+001   7.5168191e+000   1.1282107e+001   9.2462273e+003   1.4368591e+004   1.1418370e+004   8.6943698e+003   5.7574765e-004   8.3770914e-004   3.2638675e-004   2.3854597e-004   1.6796743e+000   1.4798334e+000   1.4841208e+002   1.4391205e+002   9.5110849e-003   1.1074710e-002
  1.4922120e+001   7.4895802e+000   1.1210606e+001   9.0990667e+003   1.4079413e+004   1.1339186e+004   8.6401383e+003   5.8075346e-004   8.4449171e-004   3.2910910e-004   2.4168314e-004   1.6778308e+000   1.4757836e+000   1.4891452e+002   1.4442441e+002   9.5528685e-003   1.1126054e-002
  1.5020894e+001   7.4622614e+000   1.1139632e+001   8.9542016e+003   1.3796427e+004   1.1259980e+004   8.5852410e+003   5.8577036e-004   8.5127894e-004   3.3185286e-004   2.4483871e-004   1.6759531e+000   1.4717412e+000   1.4941558e+002   1.4493520e+002   9.5943533e-003   1.1176930e-002
  1.5119696e+001   7.4348932e+000   1.1069240e+001   8.8124053e+003   1.3521677e+004   1.1181821e+004   8.5310696e+003   5.9077976e-004   8.5802366e-004   3.3461996e-004   2.4799588e-004   1.6740500e+000   1.4677029e+000   1.4991562e+002   1.4544043e+002   9.6354397e-003   1.1226936e-002
  1.5208629e+001   7.4101283e+000   1.1005611e+001   8.6842284e+003   1.3279820e+004   1.1096512e+004   8.4534894e+003   5.9530792e-004   8.6398579e-004   3.3720121e-004   2.5075292e-004   1.6723407e+000   1.4640226e+000   1.5038607e+002   1.4585627e+002   9.6729187e-003   1.1269444e-002
  1.5337080e+001   7.3743101e+000   1.0914464e+001   8.5085891e+003   1.2942591e+004   1.1000485e+004   8.4034165e+003   6.0179855e-004   8.7261894e-004   3.4086067e-004   2.5486157e-004   1.6698335e+000   1.4587196e+000   1.5102263e+002   1.4647898e+002   9.7251620e-003   1.1331545e-002
  1.5426008e+001   7.3494515e+000   1.0851864e+001   8.3908724e+003   1.2717897e+004   1.0938095e+004   8.3825490e+003   6.0628143e-004   8.7858183e-004   3.4340052e-004   2.5773024e-004   1.6680704e+000   1.4550517e+000   1.5146269e+002   1.4691597e+002   9.7607045e-003   1.1373945e-002
  1.5514935e+001   7.3244373e+000   1.0789456e+001   8.2744432e+003   1.2497485e+004   1.0874971e+004   8.3535496e+003   6.1076307e-004   8.8452802e-004   3.4595133e-004   2.6061662e-004   1.6662738e+000   1.4513752e+000   1.5190079e+002   1.4735231e+002   9.7959224e-003   1.1415844e-002
  1.5603863e+001   7.2992762e+000   1.0727278e+001   8.1563028e+003   1.2280750e+004   1.0801079e+004   8.2855288e+003   6.1525986e-004   8.9045859e-004   3.4852781e-004   2.6349343e-004   1.6644450e+000   1.4476903e+000   1.5233977e+002   1.4777595e+002   9.8310169e-003   1.1456796e-002
  1.5702820e+001   7.2710217e+000   1.0658236e+001   8.0322979e+003   1.2051200e+004   1.0734070e+004   8.2617010e+003   6.2021965e-004   8.9706289e-004   3.5137193e-004   2.6675261e-004   1.6623613e+000   1.4435729e+000   1.5281659e+002   1.4826751e+002   9.8685994e-003   1.1502110e-002
  1.5801954e+001   7.2426672e+000   1.0589496e+001   7.9076588e+003   1.1817071e+004   1.0660330e+004   8.2126070e+003   6.2520239e-004   9.0368148e-004   3.5425209e-004   2.7002184e-004   1.6602624e+000   1.4394351e+000   1.5328609e+002   1.4874662e+002   9.9061091e-003   1.1547111e-002
  1.5901088e+001   7.2142427e+000   1.0521078e+001   7.7851714e+003   1.1586522e+004   1.0586581e+004   8.1657717e+003   6.3018857e-004   9.1030482e-004   3.5714865e-004   2.7331254e-004   1.6581505e+000   1.4352812e+000   1.5375039e+002   1.4922625e+002   9.9431667e-003   1.1591716e-002
  1.6000279e+001   7.1856993e+000   1.0453106e+001   7.6651897e+003   1.1361064e+004   1.0515922e+004   8.1271693e+003   6.3516078e-004   9.1691761e-004   3.6005007e-004   2.7662361e-004   1.6559989e+000   1.4311303e+000   1.5420822e+002   1.4970595e+002   9.9795628e-003   1.1635816e-002
  1.6149125e+001   7.1425644e+000   1.0350948e+001   7.4856280e+003   1.1032913e+004   1.0394522e+004   8.0173875e+003   6.4256959e-004   9.2664375e-004   3.6444870e-004   2.8153223e-004   1.6527317e+000   1.4248465e+000   1.5488678e+002   1.5037380e+002   1.0033076e-002   1.1698529e-002
  1.6248366e+001   7.1136086e+000   1.0283091e+001   7.3716422e+003   1.0824364e+004   1.0326636e+004   7.9810633e+003   6.4747065e-004   9.3308855e-004   3.6736235e-004   2.8485693e-004   1.6505118e+000   1.4206395e+000   1.5532373e+002   1.5082949e+002   1.0067578e-002   1.1739756e-002
  1.6347631e+001   7.0844734e+000   1.0215449e+001   7.2610333e+003   1.0621436e+004   1.0267555e+004   7.9654491e+003   6.5234359e-004   9.3952512e-004   3.7025587e-004   2.8823124e-004   1.6482556e+000   1.4164165e+000   1.5574490e+002   1.5129103e+002   1.0101022e-002   1.1780624e-002
  1.6446929e+001   7.0551867e+000   1.0148134e+001   7.1514772e+003   1.0422136e+004   1.0206936e+004   7.9458022e+003   6.5721169e-004   9.4593683e-004   3.7317018e-004   2.9161103e-004   1.6459595e+000   1.4121880e+000   1.5616684e+002   1.5174772e+002   1.0134077e-002   1.1820639e-002
  1.6546268e+001   7.0257606e+000   1.0081501e+001   7.0431881e+003   1.0228545e+004   1.0145618e+004   7.9163361e+003   6.6206813e-004   9.5234085e-004   3.7609459e-004   2.9500768e-004   1.6436090e+000   1.4079736e+000   1.5658248e+002   1.5220487e+002   1.0166531e-002   1.1860238e-002
  1.6645636e+001   6.9961379e+000   1.0014624e+001   6.9315388e+003   1.0035640e+004   1.0063297e+004   7.8242654e+003   6.6694495e-004   9.5867425e-004   3.7908684e-004   2.9834883e-004   1.6412399e+000   1.4037177e+000   1.5700991e+002   1.5262731e+002   1.0199199e-002   1.1897768e-002
  1.6745042e+001   6.9664153e+000   9.9481923e+000   6.8265438e+003   9.8503278e+003   1.0002498e+004   7.7916426e+003   6.7177240e-004   9.6501580e-004   3.8202861e-004   3.0177585e-004   1.6388358e+000   1.3994621e+000   1.5741392e+002   1.5307523e+002   1.0230396e-002   1.1935728e-002
  1.6844452e+001   6.9367075e+000   9.8816722e+000   6.7231805e+003   9.6662662e+003   9.9364456e+003   7.7543917e+003   6.7662203e-004   9.7137666e-004   3.8501235e-004   3.0520974e-004   1.6364588e+000   1.3951610e+000   1.5782157e+002   1.5352025e+002   1.0261568e-002   1.1973237e-002
  1.6943889e+001   6.9069550e+000   9.8158234e+000   6.6214551e+003   9.4867774e+003   9.8709238e+003   7.7178167e+003   6.8146615e-004   9.7773487e-004   3.8801137e-004   3.0865747e-004   1.6340470e+000   1.3908728e+000   1.5822597e+002   1.5396258e+002   1.0292233e-002   1.2010168e-002
  1.7043364e+001   6.8770519e+000   9.7500428e+000   6.5221630e+003   9.3128634e+003   9.8105650e+003   7.6908543e+003   6.8627815e-004   9.8402592e-004   3.9101323e-004   3.1212151e-004   1.6316049e+000   1.3865665e+000   1.5862216e+002   1.5440162e+002   1.0322086e-002   1.2046120e-002
  1.7142863e+001   6.8470844e+000   9.6840804e+000   6.4223348e+003   9.1438197e+003   9.7310814e+003   7.6313232e+003   6.9108197e-004   9.9015597e-004   3.9412724e-004   3.1545110e-004   1.6291675e+000   1.3822215e+000   1.5904015e+002   1.5478813e+002   1.0352285e-002   1.2079038e-002
  1.7242399e+001   6.8169762e+000   9.6187665e+000   6.3274099e+003   8.9800388e+003   9.6725491e+003   7.6134384e+003   6.9583745e-004   9.9632753e-004   3.9717112e-004   3.1889624e-004   1.6266796e+000   1.3778839e+000   1.5942792e+002   1.5520338e+002   1.0380814e-002   1.2112606e-002
  1.7341963e+001   6.7868446e+000   9.5540207e+000   6.2346565e+003   8.8197205e+003   9.6176413e+003   7.6049240e+003   7.0057216e-004   1.0025012e-003   4.0021481e-004   3.2236521e-004   1.6241621e+000   1.3735576e+000   1.5980775e+002   1.5562036e+002   1.0408584e-002   1.2145782e-002
  1.7441559e+001   6.7565129e+000   9.4895104e+000   6.1432998e+003   8.6648625e+003   9.5647617e+003   7.5951530e+003   7.0528466e-004   1.0086548e-003   4.0325392e-004   3.2586554e-004   1.6215915e+000   1.3692271e+000   1.6017500e+002   1.5603995e+002   1.0435511e-002   1.2178476e-002
  1.7541174e+001   6.7261048e+000   9.4255260e+000   6.0526011e+003   8.5130661e+003   9.5100833e+003   7.5809993e+003   7.0998420e-004   1.0147658e-003   4.0630978e-004   3.2936416e-004   1.6189850e+000   1.3649020e+000   1.6054137e+002   1.5645193e+002   1.0462053e-002   1.2210309e-002
  1.7640840e+001   6.6956036e+000   9.3614396e+000   5.9562426e+003   8.3564240e+003   9.4288086e+003   7.4725600e+003   7.1470472e-004   1.0207927e-003   4.0943813e-004   3.3279135e-004   1.6163751e+000   1.3605393e+000   1.6092589e+002   1.5682361e+002   1.0489010e-002   1.2239854e-002
  1.7740547e+001   6.6652099e+000   9.2976923e+000   5.8676132e+003   8.2093582e+003   9.3652258e+003   7.4366170e+003   7.1940372e-004   1.0268747e-003   4.1254750e-004   3.3629550e-004   1.6137845e+000   1.3561611e+000   1.6129260e+002   1.5722156e+002   1.0514922e-002   1.2270138e-002
  1.7840266e+001   6.6348365e+000   9.2345343e+000   5.7810350e+003   8.0663899e+003   9.3057171e+003   7.4099075e+003   7.2408051e-004   1.0329487e-003   4.1565302e-004   3.3982296e-004   1.6111677e+000   1.3517998e+000   1.6165034e+002   1.5762198e+002   1.0540076e-002   1.2300067e-002
  1.7940017e+001   6.6044079e+000   9.1716995e+000   5.6960327e+003   7.9276844e+003   9.2472995e+003   7.3806104e+003   7.2870838e-004   1.0389191e-003   4.1875247e-004   3.4334406e-004   1.6085273e+000   1.3474340e+000   1.6199768e+002   1.5800787e+002   1.0564248e-002   1.2328398e-002
  1.8039775e+001   6.5739760e+000   9.1092480e+000   5.6126287e+003   7.7927780e+003   9.1906801e+003   7.3525209e+003   7.3329662e-004   1.0448212e-003   4.2185088e-004   3.4686420e-004   1.6058672e+000   1.3430716e+000   1.6233585e+002   1.5838634e+002   1.0587548e-002   1.2355606e-002
  1.8139606e+001   6.5434216e+000   9.0466356e+000   5.5279018e+003   7.6582894e+003   9.1214882e+003   7.2894744e+003   7.3789344e-004   1.0506750e-003   4.2500655e-004   3.5034772e-004   1.6031966e+000   1.3386717e+000   1.6268257e+002   1.5873868e+002   1.0610866e-002   1.2381350e-002
  1.8239463e+001   6.5128021e+000   8.9845153e+000   5.4477691e+003   7.5279403e+003   9.0719953e+003   7.2763611e+003   7.4245073e-004   1.0565732e-003   4.2810690e-004   3.5393216e-004   1.6004921e+000   1.3342763e+000   1.6300670e+002   1.5911769e+002   1.0632854e-002   1.2407746e-002
  1.8339349e+001   6.4821836e+000   8.9230670e+000   5.3682271e+003   7.4004470e+003   9.0211158e+003   7.2511438e+003   7.4699095e-004   1.0624664e-003   4.3121656e-004   3.5752509e-004   1.5977544e+000   1.3299010e+000   1.6332459e+002   1.5949283e+002   1.0654226e-002   1.2433568e-002
  1.8439272e+001   6.4514797e+000   8.8618550e+000   5.2895384e+003   7.2765310e+003   8.9703346e+003   7.2212524e+003   7.5149860e-004   1.0682872e-003   4.3432442e-004   3.6112401e-004   1.5949866e+000   1.3255203e+000   1.6363392e+002   1.5986192e+002   1.0674825e-002   1.2458333e-002
  1.8539239e+001   6.4208800e+000   8.8011083e+000   5.2128712e+003   7.1559666e+003   8.9201280e+003   7.2037693e+003   7.5600705e-004   1.0741285e-003   4.3744948e-004   3.6473941e-004   1.5922223e+000   1.3211415e+000   1.6394210e+002   1.6022973e+002   1.0695076e-002   1.2482753e-002
  1.8639229e+001   6.3903705e+000   8.7404057e+000   5.1341918e+003   7.0360841e+003   8.8475995e+003   7.1329572e+003   7.6054237e-004   1.0798869e-003   4.4066969e-004   3.6826403e-004   1.5894816e+000   1.3167365e+000   1.6427307e+002   1.6055724e+002   1.0716038e-002   1.2505174e-002
  1.8739243e+001   6.3598611e+000   8.6802149e+000   5.0601361e+003   6.9212963e+003   8.7951773e+003   7.1102241e+003   7.6500538e-004   1.0856261e-003   4.4382115e-004   3.7186717e-004   1.5867169e+000   1.3123403e+000   1.6457499e+002   1.6090461e+002   1.0735247e-002   1.2527592e-002
  1.8839316e+001   6.3293864e+000   8.6205068e+000   4.9882340e+003   6.8122978e+003   8.7430236e+003   7.0965690e+003   7.6943083e-004   1.0912751e-003   4.4701679e-004   3.7542289e-004   1.5839338e+000   1.3079544e+000   1.6487532e+002   1.6123578e+002   1.0753884e-002   1.2548581e-002
  1.8939441e+001   6.2989111e+000   8.5610673e+000   4.9177757e+003   6.7047523e+003   8.6957854e+003   7.0920875e+003   7.7384015e-004   1.0969274e-003   4.5020804e-004   3.7901443e-004   1.5811364e+000   1.3035650e+000   1.6516734e+002   1.6156841e+002   1.0771879e-002   1.2569221e-002
  1.9039553e+001   6.2685136e+000   8.5021688e+000   4.8482518e+003   6.5963251e+003   8.6520601e+003   7.0888740e+003   7.7823065e-004   1.1025920e-003   4.5339056e-004   3.8263524e-004   1.5783246e+000   1.2991923e+000   1.6545067e+002   1.6190251e+002   1.0789162e-002   1.2589592e-002
  1.9139718e+001   6.2380373e+000   8.4432567e+000   4.7748043e+003   6.4867730e+003   8.5808291e+003   7.0102318e+003   7.8264986e-004   1.1081407e-003   4.5668869e-004   3.8614280e-004   1.5754987e+000   1.2947955e+000   1.6576039e+002   1.6219316e+002   1.0807264e-002   1.2607667e-002
  1.9239925e+001   6.2075575e+000   8.3848165e+000   4.7065046e+003   6.3830611e+003   8.5350419e+003   6.9929082e+003   7.8700565e-004   1.1137337e-003   4.5988950e-004   3.8978301e-004   1.5726455e+000   1.2904100e+000   1.6603465e+002   1.6251473e+002   1.0823500e-002   1.2626451e-002
  1.9340163e+001   6.1772161e+000   8.3268861e+000   4.6396739e+003   6.2818099e+003   8.4881161e+003   6.9761270e+003   7.9134722e-004   1.1193182e-003   4.6310379e-004   3.9342647e-004   1.5697969e+000   1.2860333e+000   1.6630390e+002   1.6283354e+002   1.0839267e-002   1.2644794e-002
  1.9440430e+001   6.1470098e+000   8.2694464e+000   4.5731655e+003   6.1823437e+003   8.4348647e+003   6.9467530e+003   7.9568410e-004   1.1248578e-003   4.6635033e-004   3.9704424e-004   1.5669532e+000   1.2816646e+000   1.6657790e+002   1.6313847e+002   1.0854913e-002   1.2662106e-002
  1.9540724e+001   6.1169190e+000   8.2124238e+000   4.5081686e+003   6.0859019e+003   8.3840522e+003   6.9238160e+003   8.0000866e-004   1.1303832e-003   4.6960252e-004   4.0067771e-004   1.5641080e+000   1.2773065e+000   1.6684953e+002   1.6344359e+002   1.0870171e-002   1.2678995e-002
  1.9637598e+001   6.0879368e+000   8.1575576e+000   4.4433307e+003   5.9907380e+003   8.3207935e+003   6.8470585e+003   8.0414752e-004   1.1355798e-003   4.7277293e-004   4.0411197e-004   1.5613729e+000   1.2730826e+000   1.6710883e+002   1.6369601e+002   1.0884380e-002   1.2692889e-002
  1.9731194e+001   6.0600454e+000   8.1050444e+000   4.3854929e+003   5.9054755e+003   8.2795357e+003   6.8344407e+003   8.0811139e-004   1.1406614e-003   4.7578065e-004   4.0752402e-004   1.5587175e+000   1.2690272e+000   1.6734065e+002   1.6396879e+002   1.0896974e-002   1.2707166e-002
  1.9824966e+001   6.0321865e+000   8.0528921e+000   4.3280396e+003   5.8185816e+003   8.2397270e+003   6.8223284e+003   8.1206381e-004   1.1457307e-003   4.7879530e-004   4.1094932e-004   1.5560487e+000   1.2649783e+000   1.6756769e+002   1.6423656e+002   1.0909087e-002   1.2720866e-002
  1.9918857e+001   6.0043304e+000   8.0010325e+000   4.2716547e+003   5.7342200e+003   8.2016661e+003   6.8134346e+003   8.1600253e-004   1.1507826e-003   4.8181318e-004   4.1439286e-004   1.5533618e+000   1.2609338e+000   1.6778833e+002   1.6450334e+002   1.0920711e-002   1.2734151e-002
  2.0003466e+001   5.9793041e+000   7.9545876e+000   4.2204524e+003   5.6569583e+003   8.1655690e+003   6.7917180e+003   8.1954610e-004   1.1553118e-003   4.8454137e-004   4.1749968e-004   1.5509351e+000   1.2572999e+000   1.6798420e+002   1.6473437e+002   1.0931024e-002   1.2745568e-002
  2.0144705e+001   5.9377167e+000   7.8773368e+000   4.1344422e+003   5.5305778e+003   8.0835993e+003   6.7155762e+003   8.2546328e-004   1.1627387e-003   4.8919190e-004   4.2257582e-004   1.5469203e+000   1.2512056e+000   1.6833702e+002   1.6508573e+002   1.0948551e-002   1.2762189e-002
  2.0229535e+001   5.9128927e+000   7.8312319e+000   4.0847781e+003   5.4564513e+003   8.0410446e+003   6.6842009e+003   8.2899369e-004   1.1672010e-003   4.9196606e-004   4.2566840e-004   1.5445204e+000   1.2475517e+000   1.6853455e+002   1.6530022e+002   1.0958321e-002   1.2771972e-002
  2.0314365e+001   5.8882724e+000   7.7858217e+000   4.0366864e+003   5.3851721e+003   8.0025869e+003   6.6649190e+003   8.3250852e-004   1.1716713e-003   4.9472660e-004   4.2877519e-004   1.5421269e+000   1.2439291e+000   1.6872529e+002   1.6551740e+002   1.0967610e-002   1.2781705e-002
  2.0446800e+001   5.8499969e+000   7.7155094e+000   3.9625095e+003   5.2757119e+003   7.9397569e+003   6.6294361e+003   8.3797451e-004   1.1785666e-003   4.9911193e-004   4.3356667e-004   1.5383827e+000   1.2382958e+000   1.6902773e+002   1.6583242e+002   1.0981758e-002   1.2795134e-002
  2.0531937e+001   5.8255172e+000   7.6704108e+000   3.9146139e+003   5.2067744e+003   7.8855901e+003   6.5834209e+003   8.4148216e-004   1.1829128e-003   5.0201045e-004   4.3655236e-004   1.5359980e+000   1.2346612e+000   1.6923333e+002   1.6599766e+002   1.0990978e-002   1.2801886e-002
  2.0617074e+001   5.8011229e+000   7.6257380e+000   3.8692406e+003   5.1380139e+003   7.8509322e+003   6.5754546e+003   8.4494721e-004   1.1872857e-003   5.0482011e-004   4.3964745e-004   1.5336054e+000   1.2310442e+000   1.6941632e+002   1.6619288e+002   1.0999082e-002   1.2809519e-002
  2.0726156e+001   5.7699586e+000   7.5689832e+000   3.8114696e+003   5.0526401e+003   7.8053171e+003   6.5563483e+003   8.4937651e-004   1.1928719e-003   5.0842491e-004   4.4362691e-004   1.5305129e+000   1.2264459e+000   1.6963840e+002   1.6642611e+002   1.1008866e-002   1.2818353e-002
  2.0820592e+001   5.7431076e+000   7.5203632e+000   3.7622448e+003   4.9788601e+003   7.7677646e+003   6.5413996e+003   8.5318688e-004   1.1976607e-003   5.1154100e-004   4.4707499e-004   1.5278406e+000   1.2224735e+000   1.6983753e+002   1.6664347e+002   1.1017008e-002   1.2825860e-002
  2.0917191e+001   5.7157928e+000   7.4707120e+000   3.7110672e+003   4.9040511e+003   7.7118691e+003   6.4894843e+003   8.5709318e-004   1.2025043e-003   5.1480458e-004   4.5052930e-004   1.5251383e+000   1.2183931e+000   1.7004667e+002   1.6682592e+002   1.1025512e-002   1.2831803e-002
  2.1013916e+001   5.6885536e+000   7.4214178e+000   3.6618233e+003   4.8304141e+003   7.6680944e+003   6.4636861e+003   8.6096788e-004   1.2073478e-003   5.1802916e-004   4.5404573e-004   1.5224281e+000   1.2143235e+000   1.7024044e+002   1.6702078e+002   1.1033146e-002   1.2837845e-002
  2.1110740e+001   5.6615010e+000   7.3727219e+000   3.6135492e+003   4.7590891e+003   7.6257790e+003   6.4391682e+003   8.6482087e-004   1.2121666e-003   5.2124766e-004   4.5756379e-004   1.5197197e+000   1.2102835e+000   1.7042776e+002   1.6721083e+002   1.1040296e-002   1.2843395e-002
  2.1207696e+001   5.6345617e+000   7.3243760e+000   3.5659136e+003   4.6882791e+003   7.5849769e+003   6.4141768e+003   8.6866000e-004   1.2169715e-003   5.2446792e-004   4.6109613e-004   1.5170090e+000   1.2062579e+000   1.7060887e+002   1.6739612e+002   1.1046981e-002   1.2848432e-002
  2.1304757e+001   5.6077675e+000   7.2764246e+000   3.5203242e+003   4.6214096e+003   7.5501034e+003   6.4137155e+003   8.7247295e-004   1.2217540e-003   5.2768166e-004   4.6464384e-004   1.5143025e+000   1.2022477e+000   1.7078136e+002   1.6757925e+002   1.1053077e-002   1.2853058e-002
  2.1403821e+001   5.5804856e+000   7.2276285e+000   3.4723175e+003   4.5503844e+003   7.5031978e+003   6.3753193e+003   8.7634676e-004   1.2265341e-003   5.3098965e-004   4.6820783e-004   1.5115465e+000   1.1981447e+000   1.7096158e+002   1.6773855e+002   1.1059189e-002   1.2856212e-002
  2.1504870e+001   5.5527198e+000   7.1781431e+000   3.4251909e+003   4.4793330e+003   7.4653579e+003   6.3546658e+003   8.8027937e-004   1.2314412e-003   5.3434321e-004   4.7191649e-004   1.5087227e+000   1.1939720e+000   1.7113218e+002   1.6791842e+002   1.1064774e-002   1.2859891e-002
  2.1646373e+001   5.5141997e+000   7.1096619e+000   3.3602286e+003   4.3812475e+003   7.4089730e+003   6.3200463e+003   8.8577008e-004   1.2382658e-003   5.3905993e-004   4.7709915e-004   1.5047973e+000   1.1881575e+000   1.7136861e+002   1.6815820e+002   1.1072154e-002   1.2864013e-002
  2.1747542e+001   5.4869098e+000   7.0612986e+000   3.3150439e+003   4.3133484e+003   7.3698881e+003   6.3006387e+003   8.8966562e-004   1.2430813e-003   5.4243230e-004   4.8079706e-004   1.5020097e+000   1.1840214e+000   1.7153312e+002   1.6832309e+002   1.1076883e-002   1.2866115e-002
  2.1818383e+001   5.4678975e+000   7.0274948e+000   3.2826208e+003   4.2660694e+003   7.3280144e+003   6.2586204e+003   8.9239445e-004   1.2463723e-003   5.4486948e-004   4.8328863e-004   1.5000696e+000   1.1811250e+000   1.7165812e+002   1.6839862e+002   1.1080476e-002   1.2865804e-002
  2.1914840e+001   5.4420739e+000   6.9818062e+000   3.2407992e+003   4.2051097e+003   7.2882068e+003   6.2409835e+003   8.9608632e-004   1.2508787e-003   5.4815166e-004   4.8676380e-004   1.4974114e+000   1.1772036e+000   1.7181422e+002   1.6852431e+002   1.1084486e-002   1.2865806e-002
  2.2014895e+001   5.4154765e+000   6.9350238e+000   3.1986636e+003   4.1429787e+003   7.2520644e+003   6.2362276e+003   8.9989793e-004   1.2555438e-003   5.5154127e-004   4.9038928e-004   1.4946680e+000   1.1731518e+000   1.7197688e+002   1.6866950e+002   1.1088310e-002   1.2866137e-002
  2.2116250e+001   5.3886483e+000   6.8879462e+000   3.1563536e+003   4.0796914e+003   7.2162827e+003   6.2261683e+003   9.0375565e-004   1.2602918e-003   5.5497887e-004   4.9409670e-004   1.4918848e+000   1.1690645e+000   1.7213119e+002   1.6880574e+002   1.1091721e-002   1.2865930e-002
  2.2217631e+001   5.3619719e+000   6.8413360e+000   3.1144806e+003   4.0172768e+003   7.1807377e+003   6.2094006e+003   9.0758366e-004   1.2649836e-003   5.5840859e-004   4.9780360e-004   1.4891006e+000   1.1650010e+000   1.7227843e+002   1.6893620e+002   1.1094649e-002   1.2865123e-002
  2.2319060e+001   5.3354520e+000   6.7947443e+000   3.0705509e+003   3.9533547e+003   7.1240070e+003   6.1319070e+003   9.1141190e-004   1.2695546e-003   5.6190863e-004   5.0141704e-004   1.4863457e+000   1.1609240e+000   1.7243868e+002   1.6903297e+002   1.1097919e-002   1.2862484e-002
  2.2420517e+001   5.3091304e+000   6.7487359e+000   3.0296446e+003   3.8926274e+003   7.0827445e+003   6.1015088e+003   9.1519926e-004   1.2741484e-003   5.6536261e-004   5.0509756e-004   1.4835957e+000   1.1568769e+000   1.7258047e+002   1.6914534e+002   1.1100245e-002   1.2860272e-002
  2.2522046e+001   5.2829975e+000   6.7032616e+000   2.9898213e+003   3.8343818e+003   7.0430942e+003   6.0809060e+003   9.1896114e-004   1.2786820e-003   5.6882153e-004   5.0876109e-004   1.4808511e+000   1.1528566e+000   1.7272002e+002   1.6925209e+002   1.1102269e-002   1.2857529e-002
  2.2623632e+001   5.2570632e+000   6.6583458e+000   2.9505571e+003   3.7770380e+003   7.0047767e+003   6.0611751e+003   9.2270594e-004   1.2831913e-003   5.7227755e-004   5.1242617e-004   1.4781116e+000   1.1488667e+000   1.7285355e+002   1.6935125e+002   1.1103862e-002   1.2854254e-002
  2.2725247e+001   5.2312416e+000   6.6136661e+000   2.9122636e+003   3.7206657e+003   6.9711049e+003   6.0514304e+003   9.2643519e-004   1.2876876e-003   5.7573017e-004   5.1612245e-004   1.4753782e+000   1.1448815e+000   1.7298164e+002   1.6945005e+002   1.1105007e-002   1.2850563e-002
  2.2826897e+001   5.2055286e+000   6.5691216e+000   2.8728643e+003   3.6633851e+003   6.9263819e+003   6.0021021e+003   9.3013701e-004   1.2920708e-003   5.7920640e-004   5.1975947e-004   1.4726602e+000   1.1408875e+000   1.7311000e+002   1.6952150e+002   1.1105918e-002   1.2845437e-002
  2.2928587e+001   5.1798760e+000   6.5249449e+000   2.8353916e+003   3.6084800e+003   6.8913472e+003   5.9758869e+003   9.3382466e-004   1.2965068e-003   5.8266305e-004   5.2347520e-004   1.4699258e+000   1.1369120e+000   1.7322541e+002   1.6960652e+002   1.1106096e-002   1.2840608e-002
  2.3030343e+001   5.1543971e+000   6.4811542e+000   2.7981859e+003   3.5530117e+003   6.8555734e+003   5.9472712e+003   9.3751255e-004   1.3009396e-003   5.8613337e-004   5.2720433e-004   1.4672031e+000   1.1329518e+000   1.7333946e+002   1.6968820e+002   1.1106038e-002   1.2835302e-002
  2.3121942e+001   5.1316770e+000   6.4422093e+000   2.7655841e+003   3.5051684e+003   6.8225003e+003   5.9272453e+003   9.4080417e-004   1.3048533e-003   5.8926002e-004   5.3052842e-004   1.4647673e+000   1.1294135e+000   1.7344048e+002   1.6975412e+002   1.1105782e-002   1.2830000e-002
  2.3213541e+001   5.1091073e+000   6.4036713e+000   2.7333393e+003   3.4576451e+003   6.7907328e+003   5.9082760e+003   9.4408467e-004   1.3087371e-003   5.9238714e-004   5.3385190e-004   1.4623366e+000   1.1258966e+000   1.7353895e+002   1.6981661e+002   1.1105318e-002   1.2824447e-002
  2.3315446e+001   5.0841323e+000   6.3608553e+000   2.6974993e+003   3.4070940e+003   6.7404495e+003   5.8681789e+003   9.4771680e-004   1.3129568e-003   5.9598389e-004   5.3740364e-004   1.4596547e+000   1.1219758e+000   1.7366263e+002   1.6984440e+002   1.1104903e-002   1.2816133e-002
  2.3417380e+001   5.0592569e+000   6.3184861e+000   2.6638138e+003   3.3591178e+003   6.7088377e+003   5.8669926e+003   9.5133011e-004   1.3172234e-003   5.9950987e-004   5.4108511e-004   1.4569639e+000   1.1180761e+000   1.7376725e+002   1.6989875e+002   1.1103730e-002   1.2808820e-002
  2.3519356e+001   5.0345036e+000   6.2764938e+000   2.6302765e+003   3.3100044e+003   6.6777122e+003   5.8591099e+003   9.5492990e-004   1.3214765e-003   6.0303519e-004   5.4478417e-004   1.4542695e+000   1.1141974e+000   1.7386598e+002   1.6995093e+002   1.1102133e-002   1.2801128e-002
  2.3621379e+001   5.0098963e+000   6.2349090e+000   2.5971649e+003   3.2618425e+003   6.6477320e+003   5.8474214e+003   9.5851886e-004   1.3257233e-003   6.0655755e-004   5.4850674e-004   1.4515753e+000   1.1103423e+000   1.7395925e+002   1.7000122e+002   1.1100189e-002   1.2793169e-002
  2.3723444e+001   4.9854569e+000   6.1937648e+000   2.5646768e+003   3.2141926e+003   6.6167408e+003   5.8378421e+003   9.6208841e-004   1.3299268e-003   6.1008623e-004   5.5221921e-004   1.4488861e+000   1.1065112e+000   1.7404907e+002   1.7004778e+002   1.1097985e-002   1.2784933e-002
  2.3825578e+001   4.9611410e+000   6.1526897e+000   2.5308992e+003   3.1660636e+003   6.5710247e+003   5.7872092e+003   9.6562896e-004   1.3339938e-003   6.1366137e-004   5.5583475e-004   1.4462183e+000   1.1026694e+000   1.7414405e+002   1.7006111e+002   1.1095674e-002   1.2774761e-002
  2.3927763e+001   4.9369547e+000   6.1121278e+000   2.4985111e+003   3.1195772e+003   6.5342212e+003   5.7605871e+003   9.6916685e-004   1.3380795e-003   6.1722622e-004   5.5950630e-004   1.4435427e+000   1.0988573e+000   1.7423335e+002   1.7008575e+002   1.1093113e-002   1.2765023e-002
  2.4030005e+001   4.9129123e+000   6.0719023e+000   2.4671751e+003   3.0756756e+003   6.5010982e+003   5.7457675e+003   9.7269755e-004   1.3421657e-003   6.2079218e-004   5.6320419e-004   1.4408738e+000   1.0950605e+000   1.7431876e+002   1.7011084e+002   1.1090239e-002   1.2755061e-002
  2.4132289e+001   4.8890140e+000   6.0320738e+000   2.4364972e+003   3.0321712e+003   6.4712201e+003   5.7371472e+003   9.7620949e-004   1.3462269e-003   6.2435018e-004   5.6691884e-004   1.4382087e+000   1.0912829e+000   1.7439835e+002   1.7013562e+002   1.1086989e-002   1.2744865e-002
  2.4234624e+001   4.8652405e+000   5.9925945e+000   2.4062843e+003   2.9896348e+003   6.4416210e+003   5.7237373e+003   9.7970639e-004   1.3502649e-003   6.2791057e-004   5.7064608e-004   1.4355451e+000   1.0875219e+000   1.7447308e+002   1.7015786e+002   1.1083399e-002   1.2734370e-002
  2.4336999e+001   4.8415801e+000   5.9531482e+000   2.3752218e+003   2.9452258e+003   6.4034383e+003   5.6769468e+003   9.8315049e-004   1.3541901e-003   6.3147013e-004   5.7432012e-004   1.4329017e+000   1.0837494e+000   1.7454010e+002   1.7015528e+002   1.1079216e-002   1.2722508e-002
  2.4439412e+001   4.8180310e+000   5.9141638e+000   2.3452832e+003   2.9023643e+003   6.3687654e+003   5.6497364e+003   9.8661280e-004   1.3581411e-003   6.3505548e-004   5.7803090e-004   1.4302533e+000   1.0799983e+000   1.7460864e+002   1.7016115e+002   1.1075072e-002   1.2710897e-002
  2.4541849e+001   4.7946387e+000   5.8755209e+000   2.3160962e+003   2.8610524e+003   6.3358522e+003   5.6308566e+003   9.9006273e-004   1.3620595e-003   6.3866392e-004   5.8173078e-004   1.4276127e+000   1.0762657e+000   1.7467651e+002   1.7016196e+002   1.1070732e-002   1.2698834e-002
  2.4644328e+001   4.7714014e+000   5.8372429e+000   2.2874839e+003   2.8213336e+003   6.3036453e+003   5.6152661e+003   9.9350649e-004   1.3659519e-003   6.4229993e-004   5.8541652e-004   1.4249765e+000   1.0725559e+000   1.7474485e+002   1.7015607e+002   1.1066267e-002   1.2686353e-002
  2.4746821e+001   4.7483248e+000   5.7993602e+000   2.2597425e+003   2.7828504e+003   6.2750562e+003   5.6107580e+003   9.9693715e-004   1.3698304e-003   6.4593095e-004   5.8912178e-004   1.4223481e+000   1.0688666e+000   1.7480920e+002   1.7015174e+002   1.1061555e-002   1.2673851e-002
  2.4849356e+001   4.7253497e+000   5.7615641e+000   2.2316664e+003   2.7445208e+003   6.2362570e+003   5.5782543e+003   1.0003211e-003   1.3735935e-003   6.4958838e-004   5.9275133e-004   1.4197358e+000   1.0651683e+000   1.7487083e+002   1.7012271e+002   1.1056441e-002   1.2659992e-002
  2.4900645e+001   4.7139009e+000   5.7428492e+000   2.2181529e+003   2.7257423e+003   6.2230037e+003   5.5746474e+003   1.0020150e-003   1.3755009e-003   6.5139841e-004   5.9461289e-004   1.4184247e+000   1.0633307e+000   1.7489804e+002   1.7011879e+002   1.1053774e-002   1.2653517e-002
  2.5003281e+001   4.6910810e+000   5.7056286e+000   2.1911428e+003   2.6871834e+003   6.1950334e+003   5.5625196e+003   1.0054035e-003   1.3793099e-003   6.5503248e-004   5.9834464e-004   1.4158026e+000   1.0596652e+000   1.7495198e+002   1.7010938e+002   1.1048301e-002   1.2640296e-002
  2.5105940e+001   4.6684060e+000   5.6687809e+000   2.1641923e+003   2.6495792e+003   6.1643727e+003   5.5444669e+003   1.0087861e-003   1.3830746e-003   6.5868828e-004   6.0206161e-004   1.4131839e+000   1.0560218e+000   1.7500664e+002   1.7009287e+002   1.1042741e-002   1.2626502e-002
  2.5208659e+001   4.6458652e+000   5.6323070e+000   2.1375923e+003   2.6128920e+003   6.1339435e+003   5.5277822e+003   1.0121636e-003   1.3868109e-003   6.6235791e-004   6.0577712e-004   1.4105670e+000   1.0523992e+000   1.7506096e+002   1.7007169e+002   1.1037067e-002   1.2612416e-002
  2.5311440e+001   4.6234656e+000   5.5959040e+000   2.1105804e+003   2.5774735e+003   6.0924134e+003   5.4812490e+003   1.0155106e-003   1.3904274e-003   6.6605399e-004   6.0941408e-004   1.4079738e+000   1.0487708e+000   1.7511748e+002   1.7002585e+002   1.1031269e-002   1.2597068e-002
  2.5414279e+001   4.6011288e+000   5.5598210e+000   2.0849030e+003   2.5422721e+003   6.0651514e+003   5.4692436e+003   1.0188562e-003   1.3941015e-003   6.6972281e-004   6.1315609e-004   1.4053704e+000   1.0451571e+000   1.7516315e+002   1.6999870e+002   1.1025018e-002   1.2582375e-002
  2.5517169e+001   4.5789074e+000   5.5240519e+000   2.0599628e+003   2.5086421e+003   6.0397695e+003   5.4634249e+003   1.0221956e-003   1.3977802e-003   6.7340197e-004   6.1691916e-004   1.4027696e+000   1.0415577e+000   1.7520536e+002   1.6997055e+002   1.1018481e-002   1.2567371e-002
  2.5620122e+001   4.5568293e+000   5.4886941e+000   2.0346806e+003   2.4735430e+003   6.0108949e+003   5.4408016e+003   1.0255278e-003   1.4014168e-003   6.7708918e-004   6.2067214e-004   1.4001717e+000   1.0379814e+000   1.7524753e+002   1.6994114e+002   1.1011916e-002   1.2552330e-002
  2.5723148e+001   4.5349053e+000   5.4536581e+000   2.0096903e+003   2.4390134e+003   5.9805592e+003   5.4173299e+003   1.0288530e-003   1.4050128e-003   6.8079699e-004   6.2441018e-004   1.3975837e+000   1.0344225e+000   1.7529110e+002   1.6990721e+002   1.1005298e-002   1.2536897e-002
  2.5826231e+001   4.5131212e+000   5.4187926e+000   1.9842403e+003   2.4059544e+003   5.9341498e+003   5.3617463e+003   1.0321558e-003   1.4085021e-003   6.8459404e-004   6.2801380e-004   1.3950163e+000   1.0308622e+000   1.7534500e+002   1.6983990e+002   1.0998744e-002   1.2519876e-002
  2.5929385e+001   4.4914310e+000   5.3842244e+000   1.9604212e+003   2.3742211e+003   5.9050622e+003   5.3504914e+003   1.0354563e-003   1.4120417e-003   6.8836041e-004   6.3171785e-004   1.3924465e+000   1.0273169e+000   1.7538831e+002   1.6979156e+002   1.0991816e-002   1.2503635e-002
  2.6032631e+001   4.4698414e+000   5.3498991e+000   1.9373642e+003   2.3431201e+003   5.8798648e+003   5.3509366e+003   1.0387467e-003   1.4155743e-003   6.9212381e-004   6.3545262e-004   1.3898774e+000   1.0237848e+000   1.7542599e+002   1.6974504e+002   1.0984576e-002   1.2487348e-002
  2.6135949e+001   4.4483652e+000   5.3159268e+000   1.9144274e+003   2.3122509e+003   5.8550770e+003   5.3460337e+003   1.0420327e-003   1.4190954e-003   6.9589157e-004   6.3920283e-004   1.3873076e+000   1.0202717e+000   1.7546211e+002   1.6969881e+002   1.0977171e-002   1.2470878e-002
  2.6239345e+001   4.4270043e+000   5.2822094e+000   1.8912600e+003   2.2805819e+003   5.8265974e+003   5.3257593e+003   1.0453236e-003   1.4225971e-003   6.9968090e-004   6.4295527e-004   1.3847411e+000   1.0167735e+000   1.7549905e+002   1.6964995e+002   1.0969778e-002   1.2454279e-002
  2.6342843e+001   4.4057629e+000   5.2485401e+000   1.8672021e+003   2.2488497e+003   5.7821228e+003   5.2657334e+003   1.0485779e-003   1.4259640e-003   7.0351706e-004   6.4659685e-004   1.3821960e+000   1.0132667e+000   1.7553974e+002   1.6956937e+002   1.0962258e-002   1.2436110e-002
  2.6446579e+001   4.3845497e+000   5.2151482e+000   1.8448920e+003   2.2194324e+003   5.7552709e+003   5.2529157e+003   1.0518381e-003   1.4294184e-003   7.0731798e-004   6.5037406e-004   1.3796376e+000   1.0097689e+000   1.7556651e+002   1.6951106e+002   1.0954180e-002   1.2418695e-002
  2.6550368e+001   4.3634748e+000   5.1821025e+000   1.8230919e+003   2.1908116e+003   5.7299910e+003   5.2463638e+003   1.0550839e-003   1.4328284e-003   7.1112281e-004   6.5414372e-004   1.3770840e+000   1.0062917e+000   1.7559217e+002   1.6945321e+002   1.0946043e-002   1.2401345e-002
  2.6602290e+001   4.3529801e+000   5.1656864e+000   1.8123465e+003   2.1764209e+003   5.7193096e+003   5.2464166e+003   1.0567033e-003   1.4345365e-003   7.1301790e-004   6.5604635e-004   1.3758079e+000   1.0045593e+000   1.7560292e+002   1.6942581e+002   1.0941858e-002   1.2392658e-002
  2.6706190e+001   4.3320768e+000   5.1330769e+000   1.7906355e+003   2.1475509e+003   5.6942684e+003   5.2333221e+003   1.0599532e-003   1.4379514e-003   7.1683647e-004   6.5984709e-004   1.3732562e+000   1.0011086e+000   1.7562606e+002   1.6936575e+002   1.0933524e-002   1.2375070e-002
  2.6810199e+001   4.3112793e+000   5.1006997e+000   1.7692550e+003   2.1191260e+003   5.6700944e+003   5.2209619e+003   1.0632024e-003   1.4413529e-003   7.2066466e-004   6.6366594e-004   1.3707075e+000   9.9767081e-001   1.7564853e+002   1.6930733e+002   1.0925118e-002   1.2357464e-002
  2.6914394e+001   4.2905660e+000   5.0682926e+000   1.7467277e+003   2.0899757e+003   5.6247250e+003   5.1587566e+003   1.0664224e-003   1.4446033e-003   7.2458027e-004   6.6733313e-004   1.3681852e+000   9.9420647e-001   1.7568025e+002   1.6921040e+002   1.0916777e-002   1.2337979e-002
  2.7018685e+001   4.2699404e+000   5.0363099e+000   1.7258029e+003   2.0623167e+003   5.5966971e+003   5.1419552e+003   1.0696488e-003   1.4479383e-003   7.2846469e-004   6.7111594e-004   1.3656481e+000   9.9077347e-001   1.7570107e+002   1.6913857e+002   1.0908048e-002   1.2319571e-002
  2.7122960e+001   4.2494511e+000   5.0046342e+000   1.7052370e+003   2.0355575e+003   5.5691485e+003   5.1294325e+003   1.0728768e-003   1.4512569e-003   7.3238192e-004   6.7488452e-004   1.3631146e+000   9.8736316e-001   1.7572485e+002   1.6906361e+002   1.0899352e-002   1.2300978e-002
  2.7227220e+001   4.2290964e+000   4.9732512e+000   1.6852538e+003   2.0090047e+003   5.5464649e+003   5.1273481e+003   1.0760931e-003   1.4545776e-003   7.3628291e-004   6.7868994e-004   1.3605872e+000   9.8397160e-001   1.7574306e+002   1.6899409e+002   1.0890381e-002   1.2282537e-002
  2.7331468e+001   4.2088754e+000   4.9421883e+000   1.6654740e+003   1.9829987e+003   5.5232577e+003   5.1203952e+003   1.0793069e-003   1.4578960e-003   7.4019267e-004   6.8250521e-004   1.3580634e+000   9.8060223e-001   1.7575990e+002   1.6892336e+002   1.0881282e-002   1.2263933e-002
  2.7435695e+001   4.1887925e+000   4.9112100e+000   1.6442871e+003   1.9558733e+003   5.4773582e+003   5.0553935e+003   1.0824912e-003   1.4610466e-003   7.4418682e-004   6.8614378e-004   1.3555690e+000   9.7722101e-001   1.7578964e+002   1.6881219e+002   1.0872488e-002   1.2243553e-002
  2.7539912e+001   4.1688175e+000   4.8806564e+000   1.6246180e+003   1.9294834e+003   5.4491926e+003   5.0356747e+003   1.0856705e-003   1.4642724e-003   7.4811742e-004   6.8991503e-004   1.3530643e+000   9.7387303e-001   1.7580454e+002   1.6873093e+002   1.0863204e-002   1.2224475e-002
  2.7644120e+001   4.1489737e+000   4.8503610e+000   1.6053199e+003   1.9039363e+003   5.4230549e+003   5.0199081e+003   1.0888504e-003   1.4674961e-003   7.5205289e-004   6.9370859e-004   1.3505664e+000   9.7054252e-001   1.7581796e+002   1.6865184e+002   1.0853826e-002   1.2205384e-002
  2.7748326e+001   4.1292656e+000   4.8203738e+000   1.5865080e+003   1.8794788e+003   5.3987106e+003   5.0117294e+003   1.0920258e-003   1.4707126e-003   7.5599337e-004   6.9751318e-004   1.3480755e+000   9.6723123e-001   1.7582922e+002   1.6857129e+002   1.0844331e-002   1.2186226e-002
  2.7800428e+001   4.1194666e+000   4.8054953e+000   1.5774573e+003   1.8676351e+003   5.3891450e+003   5.0161897e+003   1.0936041e-003   1.4723092e-003   7.5795296e-004   6.9942360e-004   1.3468338e+000   9.6558259e-001   1.7583311e+002   1.6853397e+002   1.0839507e-002   1.2176769e-002
  2.7904633e+001   4.0999621e+000   4.7757683e+000   1.5581848e+003   1.8429985e+003   5.3570164e+003   4.9789548e+003   1.0967321e-003   1.4754218e-003   7.6189713e-004   7.0316535e-004   1.3443729e+000   9.6227310e-001   1.7584281e+002   1.6843300e+002   1.0829656e-002   1.2156535e-002
  2.8008846e+001   4.0805378e+000   4.7463852e+000   1.5396046e+003   1.8186255e+003   5.3303280e+003   4.9563440e+003   1.0998825e-003   1.4785998e-003   7.6585151e-004   7.0697610e-004   1.3419016e+000   9.5898829e-001   1.7584949e+002   1.6834702e+002   1.0819805e-002   1.2137008e-002
  2.8113062e+001   4.0612609e+000   4.7173049e+000   1.5212969e+003   1.7942441e+003   5.3040240e+003   4.9348481e+003   1.1030233e-003   1.4817504e-003   7.6980966e-004   7.1078490e-004   1.3394403e+000   9.5572329e-001   1.7585500e+002   1.6826161e+002   1.0809886e-002   1.2117470e-002
  2.8217295e+001   4.0421244e+000   4.6884955e+000   1.5034609e+003   1.7708435e+003   5.2784163e+003   4.9206537e+003   1.1061669e-003   1.4848848e-003   7.7380417e-004   7.1457631e-004   1.3369860e+000   9.5247988e-001   1.7586407e+002   1.6817403e+002   1.0800063e-002   1.2097836e-002
  2.8321554e+001   4.0231220e+000   4.6599684e+000   1.4860920e+003   1.7485650e+003   5.2542797e+003   4.9143132e+003   1.1093110e-003   1.4880158e-003   7.7782448e-004   7.1836364e-004   1.3345367e+000   9.4925930e-001   1.7587333e+002   1.6808406e+002   1.0790198e-002   1.2078119e-002
  2.8425831e+001   4.0042546e+000   4.6315223e+000   1.4680220e+003   1.7256405e+003   5.2193990e+003   4.8742173e+003   1.1124112e-003   1.4910402e-003   7.8186668e-004   7.2205864e-004   1.3321137e+000   9.4603174e-001   1.7588238e+002   1.6796905e+002   1.0780098e-002   1.2057212e-002
  2.8530140e+001   3.9854693e+000   4.6034015e+000   1.4509524e+003   1.7034561e+003   5.1957878e+003   4.8611952e+003   1.1155266e-003   1.4941271e-003   7.8588496e-004   7.2585787e-004   1.3296810e+000   9.4282980e-001   1.7588552e+002   1.6787586e+002   1.0769856e-002   1.2037213e-002
  2.8634492e+001   3.9668069e+000   4.5755582e+000   1.4337566e+003   1.6805433e+003   5.1683511e+003   4.8369545e+003   1.1186537e-003   1.4972145e-003   7.8993192e-004   7.2965370e-004   1.3272517e+000   9.3964927e-001   1.7589060e+002   1.6778099e+002   1.0759693e-002   1.2017168e-002
  2.8738894e+001   3.9482779e+000   4.5479932e+000   1.4171413e+003   1.6587249e+003   5.1444413e+003   4.8260107e+003   1.1217783e-003   1.5003034e-003   7.9397909e-004   7.3347094e-004   1.3248290e+000   9.3648993e-001   1.7589336e+002   1.6768807e+002   1.0749423e-002   1.1997214e-002
  2.8843359e+001   3.9298839e+000   4.5206669e+000   1.4007041e+003   1.6376026e+003   5.1208069e+003   4.8140170e+003   1.1249045e-003   1.5033746e-003   7.9803562e-004   7.3729548e-004   1.3224157e+000   9.3334843e-001   1.7589629e+002   1.6759556e+002   1.0739131e-002   1.1977191e-002
  2.8947905e+001   3.9116169e+000   4.4934156e+000   1.3838460e+003   1.6162209e+003   5.0882240e+003   4.7767879e+003   1.1279898e-003   1.5063484e-003   8.0211068e-004   7.4104293e-004   1.3200279e+000   9.3019948e-001   1.7589703e+002   1.6748188e+002   1.0728580e-002   1.1956224e-002
  2.9000206e+001   3.9025131e+000   4.4799035e+000   1.3759148e+003   1.6062089e+003   5.0766073e+003   4.7699159e+003   1.1295369e-003   1.5078699e-003   8.0413768e-004   7.4296214e-004   1.3188318e+000   9.2863232e-001   1.7589512e+002   1.6743435e+002   1.0723235e-002   1.1946136e-002
  2.9104890e+001   3.8843842e+000   4.4530971e+000   1.3599917e+003   1.5855939e+003   5.0548821e+003   4.7565320e+003   1.1326402e-003   1.5109180e-003   8.0819540e-004   7.4682043e-004   1.3164396e+000   9.2551411e-001   1.7589035e+002   1.6734022e+002   1.0712544e-002   1.1926009e-002
  2.9209690e+001   3.8663665e+000   4.4264029e+000   1.3440948e+003   1.5647102e+003   5.0292866e+003   4.7344063e+003   1.1357576e-003   1.5139542e-003   8.1229180e-004   7.5067581e-004   1.3140552e+000   9.2240809e-001   1.7588841e+002   1.6724308e+002   1.0701965e-002   1.1905759e-002
  2.9314629e+001   3.8484779e+000   4.4000158e+000   1.3288786e+003   1.5449989e+003   5.0067483e+003   4.7256846e+003   1.1388678e-003   1.5169907e-003   8.1640691e-004   7.5453205e-004   1.3116767e+000   9.1932379e-001   1.7588485e+002   1.6714731e+002   1.0691246e-002   1.1885561e-002
  2.9419708e+001   3.8307058e+000   4.3738650e+000   1.3138751e+003   1.5257749e+003   4.9844953e+003   4.7205750e+003   1.1419860e-003   1.5200239e-003   8.2055999e-004   7.5837759e-004   1.3093032e+000   9.1625819e-001   1.7588364e+002   1.6704773e+002   1.0680581e-002   1.1865220e-002
  2.9524940e+001   3.8130302e+000   4.3477162e+000   1.2983606e+003   1.5060208e+003   4.9532563e+003   4.6882798e+003   1.1450459e-003   1.5229513e-003   8.2472070e-004   7.6214004e-004   1.3069558e+000   9.1317391e-001   1.7587951e+002   1.6692693e+002   1.0669511e-002   1.1843816e-002
  2.9630336e+001   3.7954390e+000   4.3219042e+000   1.2835498e+003   1.4869916e+003   4.9304345e+003   4.6749384e+003   1.1481488e-003   1.5259611e-003   8.2888701e-004   7.6600335e-004   1.3045932e+000   9.1012595e-001   1.7587418e+002   1.6682482e+002   1.0658545e-002   1.1823260e-002
  2.9735905e+001   3.7779543e+000   4.2963036e+000   1.2688300e+003   1.4677478e+003   4.9058868e+003   4.6565147e+003   1.1512626e-003   1.5289757e-003   8.3307561e-004   7.6987965e-004   1.3022349e+000   9.0709459e-001   1.7586880e+002   1.6672301e+002   1.0647586e-002   1.1802734e-002
  2.9841650e+001   3.7605754e+000   4.2709056e+000   1.2545300e+003   1.4494075e+003   4.8841907e+003   4.6488202e+003   1.1543796e-003   1.5319955e-003   8.3726993e-004   7.7378341e-004   1.2998801e+000   9.0408069e-001   1.7586123e+002   1.6662246e+002   1.0636530e-002   1.1782256e-002
  2.9947576e+001   3.7433148e+000   4.2457427e+000   1.2403776e+003   1.4313038e+003   4.8632213e+003   4.6418026e+003   1.1574906e-003   1.5349786e-003   8.4147067e-004   7.7768299e-004   1.2975344e+000   9.0108141e-001   1.7585384e+002   1.6652227e+002   1.0625459e-002   1.1761748e-002
  3.0000615e+001   3.7347152e+000   4.2330007e+000   1.2324774e+003   1.4218588e+003   4.8396845e+003   4.6002596e+003   1.1590166e-003   1.5364025e-003   8.4360386e-004   7.7954866e-004   1.2963844e+000   8.9955414e-001   1.7585063e+002   1.6644591e+002   1.0619742e-002   1.1750332e-002
  3.0101566e+001   3.7184129e+000   4.2092199e+000   1.2192722e+003   1.4048845e+003   4.8205342e+003   4.5903582e+003   1.1619597e-003   1.5392387e-003   8.4760113e-004   7.8329547e-004   1.2941659e+000   8.9670313e-001   1.7583620e+002   1.6634817e+002   1.0608803e-002   1.1730590e-002
  3.0207970e+001   3.7013583e+000   4.1843954e+000   1.2053897e+003   1.3872897e+003   4.7990752e+003   4.5760641e+003   1.1650701e-003   1.5422236e-003   8.5183302e-004   7.8724218e-004   1.2918357e+000   8.9371844e-001   1.7582441e+002   1.6624443e+002   1.0597413e-002   1.1709796e-002
  3.0314502e+001   3.6844239e+000   4.1598017e+000   1.1916497e+003   1.3695096e+003   4.7761734e+003   4.5577122e+003   1.1681855e-003   1.5452039e-003   8.5608352e-004   7.9119555e-004   1.2895118e+000   8.9075357e-001   1.7581265e+002   1.6614176e+002   1.0586004e-002   1.1689026e-002
  3.0420802e+001   3.6676633e+000   4.1355142e+000   1.1784321e+003   1.3527476e+003   4.7550782e+003   4.5503609e+003   1.1712896e-003   1.5481648e-003   8.6035039e-004   7.9512448e-004   1.2872010e+000   8.8781898e-001   1.7580105e+002   1.6603696e+002   1.0574597e-002   1.1668233e-002
  3.0526805e+001   3.6510800e+000   4.1113544e+000   1.1647369e+003   1.3355988e+003   4.7238046e+003   4.5159449e+003   1.1743295e-003   1.5509911e-003   8.6464118e-004   7.9891254e-004   1.2849280e+000   8.8488044e-001   1.7579059e+002   1.6590784e+002   1.0563066e-002   1.1646513e-002
  3.0632468e+001   3.6346389e+000   4.0875842e+000   1.1522938e+003   1.3200707e+003   4.7055001e+003   4.5206177e+003   1.1773891e-003   1.5539308e-003   8.6890165e-004   8.0282059e-004   1.2826512e+000   8.8198550e-001   1.7577392e+002   1.6579957e+002   1.0551383e-002   1.1625634e-002
  3.0737836e+001   3.6183783e+000   4.0641647e+000   1.1396353e+003   1.3038463e+003   4.6849839e+003   4.5096853e+003   1.1804325e-003   1.5568080e-003   8.7315158e-004   8.0669188e-004   1.2803874e+000   8.7912477e-001   1.7575987e+002   1.6569261e+002   1.0539914e-002   1.1605006e-002
  3.0842932e+001   3.6022708e+000   4.0409896e+000   1.1271430e+003   1.2879707e+003   4.6631352e+003   4.4961203e+003   1.1834817e-003   1.5597003e-003   8.7741274e-004   8.1057530e-004   1.2781354e+000   8.7628975e-001   1.7574530e+002   1.6558451e+002   1.0528453e-002   1.1584362e-002
  3.0947753e+001   3.5863310e+000   4.0181305e+000   1.1149946e+003   1.2725832e+003   4.6438398e+003   4.4912045e+003   1.1865275e-003   1.5626038e-003   8.8166538e-004   8.1447308e-004   1.2758965e+000   8.7348470e-001   1.7572922e+002   1.6547827e+002   1.0516936e-002   1.1563789e-002
  3.1000066e+001   3.5784275e+000   4.0067818e+000   1.1090333e+003   1.2652259e+003   4.6346232e+003   4.4902843e+003   1.1880427e-003   1.5640274e-003   8.8378506e-004   8.1641051e-004   1.2747850e+000   8.7209034e-001   1.7572165e+002   1.6542579e+002   1.0511260e-002   1.1553638e-002
  3.1104528e+001   3.5627097e+000   3.9840805e+000   1.0961776e+003   1.2492669e+003   4.6021983e+003   4.4414552e+003   1.1910454e-003   1.5668267e-003   8.8805511e-004   8.2021379e-004   1.2725904e+000   8.6928331e-001   1.7570634e+002   1.6529785e+002   1.0499709e-002   1.1532267e-002
  3.1208735e+001   3.5471476e+000   3.9617921e+000   1.0844665e+003   1.2351307e+003   4.5826875e+003   4.4326021e+003   1.1940611e-003   1.5696782e-003   8.9229440e-004   8.2409684e-004   1.2703950e+000   8.6652272e-001   1.7568866e+002   1.6519147e+002   1.0488203e-002   1.1511874e-002
  3.1312744e+001   3.5317430e+000   3.9398015e+000   1.0727806e+003   1.2200080e+003   4.5627149e+003   4.4180801e+003   1.1970627e-003   1.5725137e-003   8.9652170e-004   8.2797494e-004   1.2682109e+000   8.6379185e-001   1.7566905e+002   1.6508576e+002   1.0476632e-002   1.1491551e-002
  3.1416567e+001   3.5164867e+000   3.9180623e+000   1.0614006e+003   1.2051720e+003   4.5444786e+003   4.4104358e+003   1.2000577e-003   1.5753345e-003   9.0074437e-004   8.3185396e-004   1.2660394e+000   8.6108579e-001   1.7564854e+002   1.6498170e+002   1.0465066e-002   1.1471375e-002
  3.1520224e+001   3.5013693e+000   3.8965394e+000   1.0502086e+003   1.1911094e+003   4.5241880e+003   4.4032343e+003   1.2030717e-003   1.5781538e-003   9.0503893e-004   8.3568752e-004   1.2638784e+000   8.5840404e-001   1.7563517e+002   1.6487128e+002   1.0453795e-002   1.1451040e-002
  3.1623801e+001   3.4863680e+000   3.8750045e+000   1.0387080e+003   1.1763251e+003   4.4970815e+003   4.3746177e+003   1.2060069e-003   1.5808550e-003   9.0931731e-004   8.3943019e-004   1.2617539e+000   8.5569990e-001   1.7561496e+002   1.6473969e+002   1.0442034e-002   1.1429702e-002
  3.1726266e+001   3.4716231e+000   3.8540625e+000   1.0280432e+003   1.1631037e+003   4.4788404e+003   4.3699936e+003   1.2089612e-003   1.5836270e-003   9.1355263e-004   8.4323769e-004   1.2596370e+000   8.5307096e-001   1.7559553e+002   1.6462954e+002   1.0430622e-002   1.1409624e-002
  3.1823919e+001   3.4576807e+000   3.8343116e+000   1.0178303e+003   1.1500713e+003   4.4604413e+003   4.3589430e+003   1.2117815e-003   1.5862700e-003   9.1759469e-004   8.4687303e-004   1.2576253e+000   8.5058746e-001   1.7557733e+002   1.6452663e+002   1.0419762e-002   1.1390548e-002
  3.1927148e+001   3.4430591e+000   3.8136515e+000   1.0072618e+003   1.1362674e+003   4.4419885e+003   4.3498276e+003   1.2147388e-003   1.5890304e-003   9.2185044e-004   8.5070887e-004   1.2555084e+000   8.4798080e-001   1.7555489e+002   1.6441987e+002   1.0408169e-002   1.1370546e-002
  3.2030278e+001   3.4285570e+000   3.7931619e+000   9.9686897e+002   1.1230753e+003   4.4246375e+003   4.3447936e+003   1.2177111e-003   1.5918020e-003   9.2612019e-004   8.5456481e-004   1.2534030e+000   8.4539084e-001   1.7553281e+002   1.6431182e+002   1.0396634e-002   1.1350527e-002
  3.2133308e+001   3.4141750e+000   3.7727294e+000   9.8590419e+002   1.1096556e+003   4.3959684e+003   4.3041451e+003   1.2206544e-003   1.5945057e-003   9.3041179e-004   8.5834771e-004   1.2513268e+000   8.4279167e-001   1.7551183e+002   1.6418593e+002   1.0385016e-002   1.1329740e-002
  3.2236270e+001   3.3999133e+000   3.7526277e+000   9.7569597e+002   1.0971128e+003   4.3775401e+003   4.2932806e+003   1.2236161e-003   1.5972623e-003   9.3468650e-004   8.6220389e-004   1.2492489e+000   8.4022980e-001   1.7548865e+002   1.6407553e+002   1.0373451e-002   1.1309705e-002
  3.2339209e+001   3.3857693e+000   3.7327404e+000   9.6563471e+002   1.0844500e+003   4.3592303e+003   4.2799767e+003   1.2265717e-003   1.6000131e-003   9.3895757e-004   8.6606719e-004   1.2471784e+000   8.3769067e-001   1.7546333e+002   1.6396691e+002   1.0361831e-002   1.1289794e-002
  3.2442134e+001   3.3717418e+000   3.7130484e+000   9.5590431e+002   1.0721360e+003   4.3436026e+003   4.2772257e+003   1.2295220e-003   1.6027586e-003   9.4322100e-004   8.6994341e-004   1.2451179e+000   8.3517022e-001   1.7543640e+002   1.6386119e+002   1.0350177e-002   1.1270051e-002
  3.2544999e+001   3.3578242e+000   3.6935508e+000   9.4629208e+002   1.0600977e+003   4.3257921e+003   4.2740782e+003   1.2324947e-003   1.6055233e-003   9.4756020e-004   8.7378246e-004   1.2430636e+000   8.3267176e-001   1.7541555e+002   1.6374842e+002   1.0338711e-002   1.1250072e-002
  3.2647831e+001   3.3440148e+000   3.6739881e+000   9.3597146e+002   1.0469099e+003   4.2973149e+003   4.2321109e+003   1.2353974e-003   1.6081562e-003   9.5189202e-004   8.7751770e-004   1.2410466e+000   8.3014849e-001   1.7539143e+002   1.6361496e+002   1.0326933e-002   1.1229197e-002
  3.2745152e+001   3.3310423e+000   3.6558121e+000   9.2716744e+002   1.0359888e+003   4.2817711e+003   4.2296463e+003   1.2381892e-003   1.6107592e-003   9.5598654e-004   8.8116527e-004   1.2391260e+000   8.2780531e-001   1.7536686e+002   1.6350810e+002   1.0315891e-002   1.1210357e-002
  3.2837605e+001   3.3188169e+000   3.6387397e+000   9.1873689e+002   1.0253924e+003   4.2655474e+003   4.2201499e+003   1.2408411e-003   1.6132181e-003   9.5987799e-004   8.8462177e-004   1.2373064e+000   8.2560126e-001   1.7534328e+002   1.6340620e+002   1.0305458e-002   1.1192568e-002
  3.2940359e+001   3.3053189e+000   3.6198994e+000   9.0945468e+002   1.0134208e+003   4.2478027e+003   4.2103403e+003   1.2437872e-003   1.6159330e-003   9.6421175e-004   8.8846563e-004   1.2352938e+000   8.2316176e-001   1.7531893e+002   1.6329420e+002   1.0293897e-002   1.1172753e-002
  3.3043067e+001   3.2919381e+000   3.6012480e+000   9.0045536e+002   1.0021029e+003   4.2323172e+003   4.2079482e+003   1.2467351e-003   1.6186548e-003   9.6854032e-004   8.9232904e-004   1.2332916e+000   8.2074191e-001   1.7529168e+002   1.6318306e+002   1.0282283e-002   1.1153049e-002
  3.3145748e+001   3.2786644e+000   3.5826337e+000   8.9079726e+002   9.9025274e+002   4.2041065e+003   4.1645769e+003   1.2496382e-003   1.6212925e-003   9.7288729e-004   8.9609339e-004   1.2313207e+000   8.1830657e-001   1.7526388e+002   1.6305101e+002   1.0270497e-002   1.1132503e-002
  3.3248407e+001   3.2654936e+000   3.5643022e+000   8.8187662e+002   9.7927418e+002   4.1868835e+003   4.1536850e+003   1.2525856e-003   1.6240228e-003   9.7722750e-004   8.9996489e-004   1.2293457e+000   8.1590736e-001   1.7523641e+002   1.6293876e+002   1.0258903e-002   1.1112901e-002
  3.3351050e+001   3.2524275e+000   3.5461385e+000   8.7300868e+002   9.6813628e+002   4.1688491e+003   4.1375931e+003   1.2555279e-003   1.6267312e-003   9.8157020e-004   9.0383481e-004   1.2273791e+000   8.1352658e-001   1.7520819e+002   1.6282628e+002   1.0247289e-002   1.1093277e-002
  3.3402358e+001   3.2459357e+000   3.5371212e+000   8.6868670e+002   9.6259939e+002   4.1607744e+003   4.1327809e+003   1.2569963e-003   1.6280846e-003   9.8373823e-004   9.0577623e-004   1.2263998e+000   8.1234265e-001   1.7519338e+002   1.6277086e+002   1.0241453e-002   1.1083495e-002
  3.3505022e+001   3.2330243e+000   3.5192319e+000   8.6032445e+002   9.5217002e+002   4.1457539e+003   4.1320142e+003   1.2599448e-003   1.6308146e-003   9.8810470e-004   9.0965524e-004   1.2244441e+000   8.0999144e-001   1.7516509e+002   1.6266000e+002   1.0229841e-002   1.1064041e-002
  3.3607731e+001   3.2202027e+000   3.5013470e+000   8.5134776e+002   9.4090174e+002   4.1202026e+003   4.0976540e+003   1.2628438e-003   1.6334384e-003   9.9250490e-004   9.1341513e-004   1.2225146e+000   8.0762602e-001   1.7513746e+002   1.6252690e+002   1.0218048e-002   1.1043604e-002
  3.3739085e+001   3.2039490e+000   3.4788745e+000   8.4087384e+002   9.2792487e+002   4.1001655e+003   4.0933920e+003   1.2665992e-003   1.6369217e-003   9.9811965e-004   9.1835636e-004   1.2200387e+000   8.0465623e-001   1.7509774e+002   1.6237781e+002   1.0203054e-002   1.1018640e-002
  3.3826831e+001   3.1931752e+000   3.4639834e+000   8.3382653e+002   9.1915011e+002   4.0853753e+003   4.0838294e+003   1.2691119e-003   1.6392283e-003   1.0018832e-003   9.2165389e-004   1.2183921e+000   8.0268563e-001   1.7507283e+002   1.6227779e+002   1.0193126e-002   1.1001927e-002
  3.3914691e+001   3.1824536e+000   3.4491727e+000   8.2699361e+002   9.1052902e+002   4.0717676e+003   4.0771832e+003   1.2716153e-003   1.6415363e-003   1.0056403e-003   9.2497298e-004   1.2167500e+000   8.0072166e-001   1.7504528e+002   1.6218025e+002   1.0183059e-002   1.0985286e-002
  3.4002655e+001   3.1717967e+000   3.4344846e+000   8.2012970e+002   9.0186649e+002   4.0586951e+003   4.0718460e+003   1.2741332e-003   1.6438500e-003   1.0094086e-003   9.2830084e-004   1.2151118e+000   7.9877052e-001   1.7501843e+002   1.6208296e+002   1.0173074e-002   1.0968693e-002
  3.4134792e+001   3.1559406e+000   3.4126174e+000   8.0946790e+002   8.8882921e+002   4.0291695e+003   4.0342698e+003   1.2778935e-003   1.6473376e-003   1.0150838e-003   9.3325114e-004   1.2126812e+000   7.9584214e-001   1.7497457e+002   1.6192352e+002   1.0157906e-002   1.0943594e-002
  3.4223005e+001   3.1454439e+000   3.3982468e+000   8.0274749e+002   8.8063851e+002   4.0158006e+003   4.0265669e+003   1.2804330e-003   1.6497300e-003   1.0188672e-003   9.3662473e-004   1.2110569e+000   7.9391667e-001   1.7494419e+002   1.6182780e+002   1.0147883e-002   1.0927402e-002
  3.4311312e+001   3.1349972e+000   3.3838961e+000   7.9614568e+002   8.7250779e+002   4.0025576e+003   4.0177794e+003   1.2829567e-003   1.6520576e-003   1.0226550e-003   9.3998616e-004   1.2094413e+000   7.9199102e-001   1.7491531e+002   1.6173131e+002   1.0137827e-002   1.0910934e-002
  3.4443944e+001   3.1194329e+000   3.3625503e+000   7.8640727e+002   8.6031763e+002   3.9832242e+003   4.0098189e+003   1.2867570e-003   1.6555499e-003   1.0283771e-003   9.4502580e-004   1.2070250e+000   7.8912132e-001   1.7487499e+002   1.6158685e+002   1.0122854e-002   1.0886257e-002
  3.4531771e+001   3.1092128e+000   3.3484616e+000   7.7925121e+002   8.5158936e+002   3.9565468e+003   3.9621261e+003   1.2892543e-003   1.6578092e-003   1.0322347e-003   9.4824301e-004   1.2054470e+000   7.8721419e-001   1.7485105e+002   1.6146967e+002   1.0112972e-002   1.0869216e-002
  3.4619018e+001   3.0991326e+000   3.3347031e+000   7.7310919e+002   8.4392344e+002   3.9445347e+003   3.9621529e+003   1.2917610e-003   1.6601665e-003   1.0360219e-003   9.5156666e-004   1.2038720e+000   7.8535385e-001   1.7482166e+002   1.6137299e+002   1.0103082e-002   1.0853268e-002
  3.4706377e+001   3.0891026e+000   3.3210125e+000   7.6698766e+002   8.3644999e+002   3.9321725e+003   3.9598879e+003   1.2942662e-003   1.6624911e-003   1.0398197e-003   9.5488252e-004   1.2023024e+000   7.8349902e-001   1.7479436e+002   1.6127599e+002   1.0093219e-002   1.0837161e-002
  3.4837601e+001   3.0741578e+000   3.3006628e+000   7.5779466e+002   8.2514528e+002   3.9124542e+003   3.9499098e+003   1.2980461e-003   1.6660050e-003   1.0455404e-003   9.5988241e-004   1.1999532e+000   7.8073728e-001   1.7475484e+002   1.6113305e+002   1.0078518e-002   1.0813194e-002
  3.4925204e+001   3.0642657e+000   3.2870638e+000   7.5110177e+002   8.1709271e+002   3.8889723e+003   3.9095506e+003   1.3005351e-003   1.6682352e-003   1.0493874e-003   9.6311321e-004   1.1984106e+000   7.7888112e-001   1.7473182e+002   1.6101911e+002   1.0068689e-002   1.0796266e-002
  3.5012896e+001   3.0544172e+000   3.2735759e+000   7.4522256e+002   8.1002761e+002   3.8771189e+003   3.9088226e+003   1.3030436e-003   1.6705198e-003   1.0532145e-003   9.6644756e-004   1.1968665e+000   7.7703849e-001   1.7470535e+002   1.6092084e+002   1.0058835e-002   1.0780002e-002
  3.5100670e+001   3.0446392e+000   3.2602806e+000   7.3940216e+002   8.0283985e+002   3.8665197e+003   3.9101818e+003   1.3055683e-003   1.6728771e-003   1.0570376e-003   9.6982004e-004   1.1953230e+000   7.7521767e-001   1.7467655e+002   1.6082653e+002   1.0048945e-002   1.0764086e-002
  3.5232479e+001   3.0300779e+000   3.2405178e+000   7.3071991e+002   7.9256674e+002   3.8502641e+003   3.9078545e+003   1.3093619e-003   1.6763900e-003   1.0627818e-003   9.7488398e-004   1.1930161e+000   7.7250534e-001   1.7463397e+002   1.6068672e+002   1.0034203e-002   1.0740360e-002
  3.5320458e+001   3.0204337e+000   3.2274491e+000   7.2491811e+002   7.8526916e+002   3.8386707e+003   3.9018808e+003   1.3119025e-003   1.6787464e-003   1.0666262e-003   9.7827997e-004   1.1914823e+000   7.7070905e-001   1.7460503e+002   1.6059351e+002   1.0024379e-002   1.0724561e-002
  3.5407909e+001   3.0109086e+000   3.2144077e+000   7.1855152e+002   7.7760476e+002   3.8141348e+003   3.8570635e+003   1.3143866e-003   1.6809873e-003   1.0704972e-003   9.8151952e-004   1.1899841e+000   7.6890196e-001   1.7458012e+002   1.6047936e+002   1.0014572e-002   1.0707923e-002
  3.5513946e+001   2.9994402e+000   3.1988967e+000   7.1177822e+002   7.6908787e+002   3.7986966e+003   3.8534742e+003   1.3174355e-003   1.6837977e-003   1.0751888e-003   9.8553766e-004   1.1881537e+000   7.6675789e-001   1.7454775e+002   1.6035720e+002   1.0002731e-002   1.0688497e-002
  3.5635720e+001   2.9863884e+000   3.1812739e+000   7.0414644e+002   7.5944736e+002   3.7832509e+003   3.8537602e+003   1.3209288e-003   1.6869976e-003   1.0805624e-003   9.9015148e-004   1.1860655e+000   7.6431296e-001   1.7451126e+002   1.6022391e+002   9.9892376e-003   1.0666556e-002
  3.5714111e+001   2.9780422e+000   3.1700164e+000   6.9920270e+002   7.5320889e+002   3.7722542e+003   3.8477909e+003   1.3231871e-003   1.6890667e-003   1.0840309e-003   9.9313556e-004   1.1847250e+000   7.6275039e-001   1.7448762e+002   1.6013812e+002   9.9805635e-003   1.0652430e-002
  3.5811664e+001   2.9677162e+000   3.1559450e+000   6.9265693e+002   7.4501195e+002   3.7500827e+003   3.8113593e+003   1.3259313e-003   1.6915013e-003   1.0883460e-003   9.9673719e-004   1.1830809e+000   7.6078711e-001   1.7445681e+002   1.6001005e+002   9.9694780e-003   1.0633753e-002
  3.5933605e+001   2.9549283e+000   3.1386961e+000   6.8531733e+002   7.3608608e+002   3.7346310e+003   3.8109610e+003   1.3294261e-003   1.6946970e-003   1.0937365e-003   1.0013797e-003   1.1810235e+000   7.5837703e-001   1.7441789e+002   1.5987478e+002   9.9559157e-003   1.0611776e-002
  3.6011996e+001   2.9467690e+000   3.1277105e+000   6.8070477e+002   7.3026145e+002   3.7266287e+003   3.8152278e+003   1.3316723e-003   1.6967503e-003   1.0971943e-003   1.0043800e-003   1.1797061e+000   7.5683959e-001   1.7439107e+002   1.5978927e+002   9.9471841e-003   1.0597753e-002
  3.6134451e+001   2.9341217e+000   3.1106140e+000   6.7273421e+002   7.2045399e+002   3.7018028e+003   3.7737632e+003   1.3351668e-003   1.6998830e-003   1.1026291e-003   1.0089832e-003   1.1776711e+000   7.5443485e-001   1.7435261e+002   1.5964209e+002   9.9336192e-003   1.0575265e-002
  3.6213171e+001   2.9260514e+000   3.0997421e+000   6.6797921e+002   7.1458333e+002   3.6896873e+003   3.7607955e+003   1.3374230e-003   1.7019291e-003   1.1061187e-003   1.0119849e-003   1.1763661e+000   7.5290356e-001   1.7432686e+002   1.5955403e+002   9.9249064e-003   1.0561138e-002
  3.6326878e+001   2.9144692e+000   3.0841584e+000   6.6134540e+002   7.0642313e+002   3.6743706e+003   3.7527458e+003   1.3406781e-003   1.7048659e-003   1.1111728e-003   1.0163122e-003   1.1744866e+000   7.5070683e-001   1.7428977e+002   1.5942596e+002   9.9123165e-003   1.0540679e-002
  3.6405599e+001   2.9065029e+000   3.0734299e+000   6.5685245e+002   7.0090102e+002   3.6635853e+003   3.7509512e+003   1.3429357e-003   1.7068739e-003   1.1147112e-003   1.0192741e-003   1.1731916e+000   7.4919299e-001   1.7426804e+002   1.5933349e+002   9.9037334e-003   1.0526354e-002
  3.6512309e+001   2.8957788e+000   3.0589561e+000   6.5055125e+002   6.9315153e+002   3.6450908e+003   3.7317518e+003   1.3459659e-003   1.7095850e-003   1.1194941e-003   1.0232628e-003   1.1714527e+000   7.4713975e-001   1.7423388e+002   1.5919921e+002   9.8918767e-003   1.0506684e-002
  3.6625489e+001   2.8844986e+000   3.0438011e+000   6.4416507e+002   6.8528653e+002   3.6300453e+003   3.7238499e+003   1.3492182e-003   1.7125186e-003   1.1245758e-003   1.0275658e-003   1.1696109e+000   7.4498961e-001   1.7419998e+002   1.5907151e+002   9.8794971e-003   1.0486476e-002
  3.6703683e+001   2.8767594e+000   3.0334246e+000   6.3983361e+002   6.7999458e+002   3.6196276e+003   3.7187379e+003   1.3514678e-003   1.7145500e-003   1.1280894e-003   1.0305466e-003   1.1683424e+000   7.4351566e-001   1.7417623e+002   1.5898417e+002   9.8709620e-003   1.0472591e-002
  3.6809679e+001   2.8663348e+000   3.0194711e+000   6.3405277e+002   6.7283898e+002   3.6070670e+003   3.7159727e+003   1.3545127e-003   1.7172841e-003   1.1328464e-003   1.0345934e-003   1.1666277e+000   7.4153196e-001   1.7414303e+002   1.5886609e+002   9.8593643e-003   1.0453749e-002
  3.6906986e+001   2.8568396e+000   3.0066767e+000   6.2835257e+002   6.6600365e+002   3.5869726e+003   3.6854048e+003   1.3572790e-003   1.7197172e-003   1.1372376e-003   1.0382232e-003   1.1650769e+000   7.3969964e-001   1.7411515e+002   1.5874557e+002   9.8487167e-003   1.0435905e-002
  3.7028621e+001   2.8450701e+000   2.9909188e+000   6.2189937e+002   6.5821394e+002   3.5731231e+003   3.6821111e+003   1.3607706e-003   1.7228651e-003   1.1426955e-003   1.0428897e-003   1.1631409e+000   7.3743922e-001   1.7407661e+002   1.5861446e+002   9.8354370e-003   1.0414544e-002
  3.7106814e+001   2.8375583e+000   2.9808748e+000   6.1776347e+002   6.5325054e+002   3.5635160e+003   3.6764944e+003   1.3630224e-003   1.7248904e-003   1.1462132e-003   1.0458953e-003   1.1619010e+000   7.3599701e-001   1.7405212e+002   1.5853010e+002   9.8269522e-003   1.0400851e-002
  3.7219761e+001   2.8267805e+000   2.9664806e+000   6.1188682e+002   6.4602805e+002   3.5505935e+003   3.6707286e+003   1.3662668e-003   1.7277939e-003   1.1512887e-003   1.0502387e-003   1.1601164e+000   7.3392795e-001   1.7401567e+002   1.5840845e+002   9.8146569e-003   1.0381048e-002
  3.7341395e+001   2.8152716e+000   2.9510304e+000   6.0526529e+002   6.3827753e+002   3.5266132e+003   3.6387584e+003   1.3697322e-003   1.7308388e-003   1.1568398e-003   1.0547691e-003   1.1582201e+000   7.3169248e-001   1.7398235e+002   1.5826044e+002   9.8014887e-003   1.0359044e-002
  3.7420139e+001   2.8078696e+000   2.9411562e+000   6.0131196e+002   6.3343744e+002   3.5171982e+003   3.6369621e+003   1.3719935e-003   1.7328568e-003   1.1604206e-003   1.0577666e-003   1.1569894e+000   7.3026611e-001   1.7395820e+002   1.5817143e+002   9.7929718e-003   1.0345188e-002
  3.7542628e+001   2.7964386e+000   2.9259251e+000   5.9521804e+002   6.2620229e+002   3.5026870e+003   3.6322324e+003   1.3755197e-003   1.7360061e-003   1.1659966e-003   1.0624466e-003   1.1550828e+000   7.2806326e-001   1.7392085e+002   1.5803516e+002   9.7797801e-003   1.0323774e-002
  3.7621372e+001   2.7891414e+000   2.9162192e+000   5.9131575e+002   6.2153047e+002   3.4928845e+003   3.6268274e+003   1.3777886e-003   1.7380263e-003   1.1695844e-003   1.0654595e-003   1.1538608e+000   7.2665868e-001   1.7389668e+002   1.5794801e+002   9.7713220e-003   1.0310051e-002
  3.7700115e+001   2.7818868e+000   2.9064920e+000   5.8707529e+002   6.1643888e+002   3.4761358e+003   3.5970438e+003   1.3800127e-003   1.7399898e-003   1.1731670e-003   1.0684026e-003   1.1526579e+000   7.2523858e-001   1.7386995e+002   1.5784753e+002   9.7626569e-003   1.0295822e-002
  3.7841853e+001   2.7689234e+000   2.8892036e+000   5.8036920e+002   6.0842856e+002   3.4619525e+003   3.5995729e+003   1.3840736e-003   1.7435789e-003   1.1796122e-003   1.0738373e-003   1.1504890e+000   7.2271985e-001   1.7382432e+002   1.5769085e+002   9.7473461e-003   1.0271079e-002
  3.7904848e+001   2.7632049e+000   2.8816045e+000   5.7733833e+002   6.0475333e+002   3.4548743e+003   3.5962152e+003   1.3858882e-003   1.7451871e-003   1.1824838e-003   1.0762610e-003   1.1495274e+000   7.2161168e-001   1.7380423e+002   1.5762142e+002   9.7405951e-003   1.0260165e-002
  3.8002840e+001   2.7543623e+000   2.8697977e+000   5.7220350e+002   5.9876134e+002   3.4357547e+003   3.5604609e+003   1.3886959e-003   1.7476317e-003   1.1869728e-003   1.0799667e-003   1.1480464e+000   7.1988265e-001   1.7377555e+002   1.5750520e+002   9.7301339e-003   1.0242810e-002
  3.8124747e+001   2.7434557e+000   2.8553102e+000   5.6644407e+002   5.9179409e+002   3.4211609e+003   3.5490584e+003   1.3921955e-003   1.7507442e-003   1.1925228e-003   1.0846657e-003   1.1462103e+000   7.1775505e-001   1.7373436e+002   1.5737266e+002   9.7170145e-003   1.0221862e-002
  3.8203120e+001   2.7364904e+000   2.8460692e+000   5.6289464e+002   5.8768358e+002   3.4117070e+003   3.5493153e+003   1.3944555e-003   1.7527388e-003   1.1961425e-003   1.0876475e-003   1.1450328e+000   7.1639856e-001   1.7371215e+002   1.5728370e+002   9.7087335e-003   1.0208306e-002
  3.8309357e+001   2.7271055e+000   2.8336294e+000   5.5812252e+002   5.8193349e+002   3.4005920e+003   3.5510392e+003   1.3975197e-003   1.7554360e-003   1.2010427e-003   1.0917089e-003   1.1434411e+000   7.1457175e-001   1.7368087e+002   1.5716541e+002   9.6974995e-003   1.0190015e-002
  3.8431384e+001   2.7164110e+000   2.8193749e+000   5.5227481e+002   5.7497070e+002   3.3801111e+003   3.5218819e+003   1.4009947e-003   1.7584712e-003   1.2066711e-003   1.0962989e-003   1.1416381e+000   7.1246278e-001   1.7364272e+002   1.5701460e+002   9.6844032e-003   1.0168425e-002
  3.8509957e+001   2.7095732e+000   2.8103114e+000   5.4876607e+002   5.7085907e+002   3.3702498e+003   3.5156285e+003   1.4032537e-003   1.7604586e-003   1.2102982e-003   1.0993017e-003   1.1404760e+000   7.1112357e-001   1.7361893e+002   1.5692649e+002   9.6760786e-003   1.0154912e-002
  3.8623443e+001   2.6997605e+000   2.7973253e+000   5.4384445e+002   5.6503437e+002   3.3587127e+003   3.5153156e+003   1.4065227e-003   1.7633386e-003   1.2155322e-003   1.1036677e-003   1.1388026e+000   7.0920311e-001   1.7358359e+002   1.5680195e+002   9.6640720e-003   1.0135548e-002
  3.8702011e+001   2.6930169e+000   2.7884102e+000   5.4050315e+002   5.6110461e+002   3.3514482e+003   3.5176370e+003   1.4087873e-003   1.7653297e-003   1.2191568e-003   1.1066941e-003   1.1376508e+000   7.0788084e-001   1.7355928e+002   1.5671630e+002   9.6557954e-003   1.0122194e-002
  3.8833131e+001   2.6818554e+000   2.7735821e+000   5.3435668e+002   5.5375745e+002   3.3288778e+003   3.4780422e+003   1.4125484e-003   1.7686264e-003   1.2252274e-003   1.1116869e-003   1.1357593e+000   7.0565890e-001   1.7352104e+002   1.5656664e+002   9.6420013e-003   1.0099697e-002
  3.8911879e+001   2.6752028e+000   2.7647797e+000   5.3099824e+002   5.4976151e+002   3.3203955e+003   3.4718947e+003   1.4148131e-003   1.7706208e-003   1.2288582e-003   1.1147292e-003   1.1346231e+000   7.0434285e-001   1.7349548e+002   1.5648124e+002   9.6336852e-003   1.0086385e-002
  3.9043235e+001   2.6641891e+000   2.7502201e+000   5.2559188e+002   5.4349899e+002   3.3071379e+003   3.4710721e+003   1.4186063e-003   1.7739630e-003   1.2349477e-003   1.1198008e-003   1.1327368e+000   7.0216333e-001   1.7345574e+002   1.5634009e+002   9.6199820e-003   1.0064364e-002
  3.9130925e+001   2.6568893e+000   2.7405841e+000   5.2211436e+002   5.3953543e+002   3.2987579e+003   3.4766654e+003   1.4211475e-003   1.7761926e-003   1.2390499e-003   1.1231654e-003   1.1314817e+000   7.0072006e-001   1.7343189e+002   1.5624412e+002   9.6109456e-003   1.0049655e-002
  3.9218651e+001   2.6496274e+000   2.7309129e+000   5.1816041e+002   5.3492001e+002   3.2818486e+003   3.4483775e+003   1.4236522e-003   1.7783378e-003   1.2431669e-003   1.1264401e-003   1.1302431e+000   6.9926303e-001   1.7340774e+002   1.5613236e+002   9.6018089e-003   1.0034266e-002
  3.9306429e+001   2.6424022e+000   2.7213655e+000   5.1463924e+002   5.3075325e+002   3.2729895e+003   3.4458408e+003   1.4261804e-003   1.7805522e-003   1.2472627e-003   1.1298137e-003   1.1290000e+000   6.9782546e-001   1.7338198e+002   1.5603657e+002   9.5926828e-003   1.0019537e-002
  3.9429378e+001   2.6323486e+000   2.7081035e+000   5.0975453e+002   5.2503064e+002   3.2601514e+003   3.4415001e+003   1.4297259e-003   1.7836431e-003   1.2530089e-003   1.1345433e-003   1.1272625e+000   6.9582925e-001   1.7334617e+002   1.5590251e+002   9.5799507e-003   9.9989386e-003
  3.9517285e+001   2.6252140e+000   2.6987053e+000   5.0634628e+002   5.2101993e+002   3.2525892e+003   3.4430759e+003   1.4322671e-003   1.7858669e-003   1.2571143e-003   1.1379478e-003   1.1260264e+000   6.9441148e-001   1.7332001e+002   1.5580889e+002   9.5708740e-003   9.9843454e-003
  3.9605270e+001   2.6181175e+000   2.6893708e+000   5.0300550e+002   5.1715484e+002   3.2458337e+003   3.4478943e+003   1.4348208e-003   1.7881069e-003   1.2612287e-003   1.1413716e-003   1.1247939e+000   6.9300091e-001   1.7329433e+002   1.5571694e+002   9.5618606e-003   9.9698787e-003
  3.9701397e+001   2.6104153e+000   2.6791092e+000   4.9871868e+002   5.1222903e+002   3.2249627e+003   3.4030190e+003   1.4375423e-003   1.7904139e-003   1.2657403e-003   1.1449605e-003   1.1234753e+000   6.9143335e-001   1.7326674e+002   1.5559635e+002   9.5518445e-003   9.9531296e-003
  3.9836880e+001   2.5996463e+000   2.6649056e+000   4.9353535e+002   5.0615809e+002   3.2117931e+003   3.3947245e+003   1.4414310e-003   1.7937854e-003   1.2720580e-003   1.1502005e-003   1.1216074e+000   6.8927091e-001   1.7322447e+002   1.5545185e+002   9.5378100e-003   9.9306432e-003
  3.9930675e+001   2.5922443e+000   2.6551402e+000   4.9014361e+002   5.0238329e+002   3.2037872e+003   3.3987284e+003   1.4441289e-003   1.7961092e-003   1.2764613e-003   1.1538160e-003   1.1203200e+000   6.8778332e-001   1.7319746e+002   1.5535114e+002   9.5281994e-003   9.9150907e-003
  4.0024471e+001   2.5848870e+000   2.6450171e+000   4.8551445e+002   4.9941591e+002   3.1009715e+003   3.3727121e+003   1.4475333e-003   1.7972417e-003   1.2855978e-003   1.1525222e-003   1.1192448e+000   6.8596580e-001   1.7369463e+002   1.5467728e+002   9.5337166e-003   9.8824093e-003
  4.0128795e+001   2.5767824e+000   2.6341788e+000   4.8065840e+002   4.9403873e+002   3.0497045e+003   3.3328983e+003   1.4507824e-003   1.7992921e-003   1.2921477e-003   1.1547569e-003   1.1178486e+000   6.8430223e-001   1.7384862e+002   1.5436539e+002   9.5284555e-003   9.8589353e-003
  4.0216308e+001   2.5699941e+000   2.6252173e+000   4.7744671e+002   4.9045690e+002   3.0385964e+003   3.3255156e+003   1.4532924e-003   1.8014025e-003   1.2963565e-003   1.1580126e-003   1.1166590e+000   6.8293642e-001   1.7382776e+002   1.5425848e+002   9.5195570e-003   9.8439483e-003
  4.0303822e+001   2.5632418e+000   2.6163388e+000   4.7430930e+002   4.8689963e+002   3.0286445e+003   3.3230612e+003   1.4558034e-003   1.8035132e-003   1.3005617e-003   1.1612724e-003   1.1154704e+000   6.8158178e-001   1.7380755e+002   1.5415468e+002   9.5107311e-003   9.8291682e-003
  4.0435084e+001   2.5531703e+000   2.6031104e+000   4.6974039e+002   4.8180017e+002   3.0160006e+003   3.3282302e+003   1.4595894e-003   1.8067024e-003   1.3068807e-003   1.1662064e-003   1.1136919e+000   6.7956158e-001   1.7377800e+002   1.5400295e+002   9.4976043e-003   9.8072572e-003
  4.0522589e+001   2.5465024e+000   2.5943780e+000   4.6672186e+002   4.7840800e+002   3.0080635e+003   3.3320262e+003   1.4621141e-003   1.8088272e-003   1.3110912e-003   1.1695030e-003   1.1125098e+000   6.7822585e-001   1.7375797e+002   1.5390308e+002   9.4888637e-003   9.7927071e-003
  4.0610244e+001   2.5398669e+000   2.5855906e+000   4.6295471e+002   4.7384630e+002   2.9849718e+003   3.2805447e+003   1.4646074e-003   1.8108431e-003   1.3153876e-003   1.1726153e-003   1.1113486e+000   6.7686705e-001   1.7374439e+002   1.5377881e+002   9.4801765e-003   9.7772127e-003
  4.0741832e+001   2.5299797e+000   2.5726319e+000   4.5843905e+002   4.6879035e+002   2.9709826e+003   3.2753162e+003   1.4683808e-003   1.8140192e-003   1.3216949e-003   1.1775829e-003   1.1095951e+000   6.7487174e-001   1.7371043e+002   1.5362969e+002   9.4669188e-003   9.7554397e-003
  4.0829635e+001   2.5234259e+000   2.5640470e+000   4.5554502e+002   4.6569287e+002   2.9625617e+003   3.2787799e+003   1.4709104e-003   1.8161417e-003   1.3259322e-003   1.1808943e-003   1.1084290e+000   6.7354970e-001   1.7368969e+002   1.5353017e+002   9.4581847e-003   9.7409760e-003
  4.0917485e+001   2.5169050e+000   2.5555208e+000   4.5267724e+002   4.6253265e+002   2.9550390e+003   3.2832374e+003   1.4734448e-003   1.8182734e-003   1.3301685e-003   1.1842269e-003   1.1072652e+000   6.7223537e-001   1.7366805e+002   1.5343223e+002   9.4494435e-003   9.7265880e-003
  4.1005376e+001   2.5104184e+000   2.5469472e+000   4.4914780e+002   4.5827216e+002   2.9350603e+003   3.2422488e+003   1.4759399e-003   1.8202855e-003   1.3344623e-003   1.1873858e-003   1.1061211e+000   6.7090110e-001   1.7365164e+002   1.5331214e+002   9.4407217e-003   9.7112556e-003
  4.1137302e+001   2.5007589e+000   2.5342971e+000   4.4487625e+002   4.5354672e+002   2.9222957e+003   3.2409795e+003   1.4797109e-003   1.8234358e-003   1.3408028e-003   1.1923710e-003   1.1043982e+000   6.6893729e-001   1.7361606e+002   1.5316397e+002   9.4274672e-003   9.6896085e-003
  4.1225292e+001   2.4943549e+000   2.5259293e+000   4.4202945e+002   4.5035049e+002   2.9141598e+003   3.2401033e+003   1.4822367e-003   1.8255557e-003   1.3450366e-003   1.1957207e-003   1.1032518e+000   6.6763666e-001   1.7359222e+002   1.5306642e+002   9.4186640e-003   9.6752661e-003
  4.1313326e+001   2.4879854e+000   2.5176197e+000   4.3933742e+002   4.4738037e+002   2.9086188e+003   3.2487480e+003   1.4847559e-003   1.8276798e-003   1.3492466e-003   1.1990991e-003   1.1021086e+000   6.6634338e-001   1.7356576e+002   1.5297305e+002   9.4097874e-003   9.6610899e-003
  4.1401407e+001   2.4816506e+000   2.5093671e+000   4.3652059e+002   4.4420385e+002   2.9008836e+003   3.2478363e+003   1.4872905e-003   1.8298044e-003   1.3534836e-003   1.2024666e-003   1.1009699e+000   6.6505561e-001   1.7354221e+002   1.5287792e+002   9.4010386e-003   9.6468719e-003
  4.1533300e+001   2.4722422e+000   2.4969487e+000   4.3165160e+002   4.3825948e+002   2.8752322e+003   3.1922645e+003   1.4909956e-003   1.8328252e-003   1.3598361e-003   1.2073261e-003   1.0993007e+000   6.6309843e-001   1.7350475e+002   1.5271206e+002   9.3876724e-003   9.6245934e-003
  4.1621146e+001   2.4660194e+000   2.4888146e+000   4.2895747e+002   4.3527418e+002   2.8675556e+003   3.1920923e+003   1.4935039e-003   1.8349198e-003   1.3640538e-003   1.2106815e-003   1.0981833e+000   6.6182048e-001   1.7347874e+002   1.5261669e+002   9.3788758e-003   9.6104421e-003
  4.1708962e+001   2.4598305e+000   2.4807383e+000   4.2643417e+002   4.3251424e+002   2.8625448e+003   3.2010575e+003   1.4960072e-003   1.8370352e-003   1.3682504e-003   1.2140754e-003   1.0970688e+000   6.6055048e-001   1.7345008e+002   1.5252532e+002   9.3699906e-003   9.5964520e-003
  4.1840646e+001   2.4506100e+000   2.4687314e+000   4.2256083e+002   4.2819521e+002   2.8539403e+003   3.2093695e+003   1.4997802e-003   1.8401861e-003   1.3745942e-003   1.2191257e-003   1.0954013e+000   6.5866234e-001   1.7341263e+002   1.5238578e+002   9.3569246e-003   9.5754489e-003
  4.1928461e+001   2.4445078e+000   2.4606811e+000   4.1912639e+002   4.2377229e+002   2.8306466e+003   3.1497459e+003   1.5022493e-003   1.8421742e-003   1.3788904e-003   1.2223050e-003   1.0943129e+000   6.5738203e-001   1.7339218e+002   1.5227098e+002   9.3482089e-003   9.5605775e-003
  4.2016314e+001   2.4384409e+000   2.4527679e+000   4.1653965e+002   4.2086336e+002   2.8228738e+003   3.1493433e+003   1.5047578e-003   1.8442550e-003   1.3831531e-003   1.2256336e-003   1.0932155e+000   6.5613049e-001   1.7336878e+002   1.5217413e+002   9.3395284e-003   9.5464569e-003
  4.2104193e+001   2.4324048e+000   2.4449105e+000   4.1402893e+002   4.1809334e+002   2.8166228e+003   3.1539673e+003   1.5072717e-003   1.8463448e-003   1.3874133e-003   1.2289824e-003   1.0921203e+000   6.5488662e-001   1.7334531e+002   1.5207996e+002   9.3308860e-003   9.5324827e-003
  4.2236060e+001   2.4234034e+000   2.4332151e+000   4.1032307e+002   4.1395029e+002   2.8080997e+003   3.1619557e+003   1.5110541e-003   1.8494978e-003   1.3938093e-003   1.2340381e-003   1.0904799e+000   6.5303581e-001   1.7330955e+002   1.5194193e+002   9.3179607e-003   9.5117125e-003
  4.2324064e+001   2.4174385e+000   2.4253975e+000   4.0712992e+002   4.1042124e+002   2.7847818e+003   3.1048719e+003   1.5135585e-003   1.8514834e-003   1.3981770e-003   1.2372042e-003   1.0894035e+000   6.5178655e-001   1.7329372e+002   1.5182729e+002   9.3095260e-003   9.4969719e-003
  4.2414027e+001   2.4113861e+000   2.4175086e+000   4.0454760e+002   4.0757834e+002   2.7760707e+003   3.0990656e+003   1.5161172e-003   1.8535656e-003   1.4025462e-003   1.2405996e-003   1.0883037e+000   6.5052730e-001   1.7326987e+002   1.5172923e+002   9.3007166e-003   9.4826019e-003
  4.2503972e+001   2.4053619e+000   2.4096662e+000   4.0209577e+002   4.0496897e+002   2.7692538e+003   3.1024033e+003   1.5186824e-003   1.8556708e-003   1.4069162e-003   1.2440267e-003   1.0872055e+000   6.4927559e-001   1.7324483e+002   1.5163424e+002   9.2919057e-003   9.4683827e-003
  4.2638857e+001   2.3963844e+000   2.3980348e+000   3.9845353e+002   4.0099512e+002   2.7602411e+003   3.1087527e+003   1.5225414e-003   1.8588751e-003   1.4134608e-003   1.2492158e-003   1.0855593e+000   6.4741848e-001   1.7320629e+002   1.5149555e+002   9.2787025e-003   9.4473267e-003
  4.2728752e+001   2.3904416e+000   2.3903520e+000   3.9602276e+002   3.9834832e+002   2.7537324e+003   3.1104743e+003   1.5251194e-003   1.8610082e-003   1.4178361e-003   1.2526710e-003   1.0844653e+000   6.4619104e-001   1.7318176e+002   1.5140356e+002   9.2699788e-003   9.4333448e-003
  4.2818622e+001   2.3845411e+000   2.3826135e+000   3.9300466e+002   3.9467860e+002   2.7333800e+003   3.0618908e+003   1.5276234e-003   1.8630110e-003   1.4222416e-003   1.2559228e-003   1.0833968e+000   6.4493829e-001   1.7315820e+002   1.5128765e+002   9.2610853e-003   9.4184096e-003
  4.2908480e+001   2.3786742e+000   2.3750011e+000   3.9063628e+002   3.9215625e+002   2.7268692e+003   3.0632181e+003   1.5301696e-003   1.8651121e-003   1.4265842e-003   1.2593721e-003   1.0823200e+000   6.4371276e-001   1.7312958e+002   1.5119577e+002   9.2522310e-003   9.4044615e-003
  4.3043229e+001   2.3699319e+000   2.3636581e+000   3.8711865e+002   3.8842073e+002   2.7173272e+003   3.0671443e+003   1.5340074e-003   1.8682632e-003   1.4331316e-003   1.2645494e-003   1.0807134e+000   6.4188255e-001   1.7309009e+002   1.5105671e+002   9.2391125e-003   9.3835282e-003
  4.3133040e+001   2.3641485e+000   2.3561751e+000   3.8483298e+002   3.8595438e+002   2.7121022e+003   3.0715877e+003   1.5365667e-003   1.8703815e-003   1.4374793e-003   1.2680341e-003   1.0796462e+000   6.4067402e-001   1.7306131e+002   1.5096842e+002   9.2303372e-003   9.3697894e-003
  4.3222846e+001   2.3583993e+000   2.3486382e+000   3.8177458e+002   3.8228822e+002   2.6902955e+003   3.0145980e+003   1.5390866e-003   1.8723883e-003   1.4418921e-003   1.2713194e-003   1.0786003e+000   6.3944311e-001   1.7303761e+002   1.5085529e+002   9.2216163e-003   9.3551194e-003
  4.3303665e+001   2.3532645e+000   2.3419761e+000   3.7971875e+002   3.8012128e+002   2.6834260e+003   3.0137199e+003   1.5413673e-003   1.8742466e-003   1.4458163e-003   1.2743937e-003   1.0776555e+000   6.3835851e-001   1.7301272e+002   1.5077070e+002   9.2137094e-003   9.3425435e-003
  4.3429370e+001   2.3453140e+000   2.3316804e+000   3.7662346e+002   3.7686848e+002   2.6751151e+003   3.0189857e+003   1.5449200e-003   1.8771680e-003   1.4519025e-003   1.2792328e-003   1.0761878e+000   6.3668082e-001   1.7297137e+002   1.5064508e+002   9.2013854e-003   9.3232860e-003
  4.3519153e+001   2.3396660e+000   2.3243800e+000   3.7444194e+002   3.7454131e+002   2.6695669e+003   3.0240398e+003   1.5474720e-003   1.8792649e-003   1.4562885e-003   1.2826792e-003   1.0751410e+000   6.3549123e-001   1.7294468e+002   1.5055441e+002   9.1927077e-003   9.3095665e-003
  4.3644844e+001   2.3318079e+000   2.3141478e+000   3.7065431e+002   3.6999419e+002   2.6463195e+003   2.9727314e+003   1.5510302e-003   1.8820775e-003   1.4625584e-003   1.2872729e-003   1.0736933e+000   6.3381482e-001   1.7291934e+002   1.5040373e+002   9.1808564e-003   9.2894716e-003
  4.3734617e+001   2.3262466e+000   2.3069507e+000   3.6843411e+002   3.6769458e+002   2.6382844e+003   2.9701371e+003   1.5535786e-003   1.8841339e-003   1.4669891e-003   1.2906514e-003   1.0726618e+000   6.3263546e-001   1.7289651e+002   1.5030699e+002   9.1723257e-003   9.2755968e-003
  4.3815410e+001   2.3212639e+000   2.3005120e+000   3.6649479e+002   3.6564717e+002   2.6326599e+003   2.9710763e+003   1.5558718e-003   1.8859943e-003   1.4709624e-003   1.2937231e-003   1.0717342e+000   6.3158133e-001   1.7287460e+002   1.5022304e+002   9.1646298e-003   9.2632446e-003
  4.3905174e+001   2.3157546e+000   2.2934089e+000   3.6431206e+002   3.6328630e+002   2.6259103e+003   2.9700306e+003   1.5584245e-003   1.8880657e-003   1.4753811e-003   1.2971392e-003   1.0707059e+000   6.3041678e-001   1.7285035e+002   1.5013020e+002   9.1561168e-003   9.2495831e-003
  4.4030841e+001   2.3080905e+000   2.2835255e+000   3.6133902e+002   3.6009525e+002   2.6174302e+003   2.9721601e+003   1.5619974e-003   1.8909392e-003   1.4815712e-003   1.3019235e-003   1.0692713e+000   6.2879712e-001   1.7281703e+002   1.5000130e+002   9.1442388e-003   9.2304577e-003
  4.4111625e+001   2.3031982e+000   2.2771422e+000   3.5885734e+002   3.5687205e+002   2.5983259e+003   2.9265337e+003   1.5642641e-003   1.8926766e-003   1.4856648e-003   1.3047660e-003   1.0683678e+000   6.2773859e-001   1.7280337e+002   1.4989521e+002   9.1367452e-003   9.2173195e-003
  4.4201409e+001   2.2977887e+000   2.2701655e+000   3.5684316e+002   3.5478856e+002   2.5927846e+003   2.9293529e+003   1.5667970e-003   1.8947407e-003   1.4900640e-003   1.3082039e-003   1.0673552e+000   6.2658766e-001   1.7277538e+002   1.4980609e+002   9.1281231e-003   9.2038327e-003
  4.4336064e+001   2.2897216e+000   2.2597869e+000   3.5379566e+002   3.5159960e+002   2.5838646e+003   2.9316232e+003   1.5706134e-003   1.8978438e-003   1.4966830e-003   1.3133706e-003   1.0658385e+000   6.2487541e-001   1.7273566e+002   1.4967251e+002   9.1153257e-003   9.1836736e-003
  4.4416852e+001   2.2849109e+000   2.2536084e+000   3.5200756e+002   3.4975708e+002   2.5797172e+003   2.9365009e+003   1.5729006e-003   1.8997000e-003   1.5006426e-003   1.3164865e-003   1.0649305e+000   6.2385656e-001   1.7271058e+002   1.4959390e+002   9.1076305e-003   9.1716362e-003
  4.4542535e+001   2.2774756e+000   2.2439723e+000   3.4874534e+002   3.4626099e+002   2.5609956e+003   2.8981522e+003   1.5764142e-003   1.9024885e-003   1.5068509e-003   1.3211678e-003   1.0635424e+000   6.2224968e-001   1.7267421e+002   1.4945386e+002   9.0956583e-003   9.1522619e-003
  4.4632420e+001   2.2721942e+000   2.2371799e+000   3.4672950e+002   3.4413358e+002   2.5550325e+003   2.8969243e+003   1.5789474e-003   1.9045438e-003   1.5112428e-003   1.3246412e-003   1.0625470e+000   6.2111991e-001   1.7264467e+002   1.4936698e+002   9.0870700e-003   9.1389359e-003
  4.4722263e+001   2.2669446e+000   2.2304382e+000   3.4474660e+002   3.4197378e+002   2.5501536e+003   2.8966466e+003   1.5814768e-003   1.9066094e-003   1.5156119e-003   1.3281452e-003   1.0615557e+000   6.1999674e-001   1.7261168e+002   1.4928430e+002   9.0784197e-003   9.1257876e-003
  4.4812082e+001   2.2617258e+000   2.2237426e+000   3.4281126e+002   3.3989990e+002   2.5454144e+003   2.8986117e+003   1.5840028e-003   1.9086591e-003   1.5199898e-003   1.3316303e-003   1.0605677e+000   6.1888073e-001   1.7257973e+002   1.4920032e+002   9.0698138e-003   9.1126193e-003
  4.4901896e+001   2.2565340e+000   2.2170903e+000   3.4093405e+002   3.3799398e+002   2.5406918e+003   2.9038683e+003   1.5865363e-003   1.9107100e-003   1.5243930e-003   1.3351021e-003   1.0595824e+000   6.1777118e-001   1.7254965e+002   1.4911517e+002   9.0612822e-003   9.0994489e-003
  4.5037473e+001   2.2487550e+000   2.2070134e+000   3.3749328e+002   3.3379529e+002   2.5210109e+003   2.8559586e+003   1.5902773e-003   1.9137183e-003   1.5310211e-003   1.3402042e-003   1.0581270e+000   6.1606598e-001   1.7249977e+002   1.4896927e+002   9.0480993e-003   9.0789679e-003
  4.5128135e+001   2.2435853e+000   2.2003616e+000   3.3563352e+002   3.3178401e+002   2.5166098e+003   2.8588680e+003   1.5928154e-003   1.9157692e-003   1.5354613e-003   1.3437071e-003   1.0571480e+000   6.1494847e-001   1.7246656e+002   1.4888497e+002   9.0394071e-003   9.0657293e-003
  4.5209729e+001   2.2389523e+000   2.1944249e+000   3.3394541e+002   3.2995950e+002   2.5120629e+003   2.8621142e+003   1.5951160e-003   1.9176154e-003   1.5395106e-003   1.3468180e-003   1.0562651e+000   6.1395355e-001   1.7244152e+002   1.4880400e+002   9.0317596e-003   9.0537284e-003
  4.5300392e+001   2.2338299e+000   2.1878727e+000   3.3209029e+002   3.2806600e+002   2.5067082e+003   2.8665721e+003   1.5976821e-003   1.9196710e-003   1.5440301e-003   1.3502672e-003   1.0552862e+000   6.1285466e-001   1.7241604e+002   1.4871288e+002   9.0233737e-003   9.0404286e-003
  4.5427329e+001   2.2267073e+000   2.1786916e+000   3.2888006e+002   3.2442770e+002   2.4851598e+003   2.8186570e+003   1.6012540e-003   1.9224357e-003   1.5504379e-003   1.3549090e-003   1.0539362e+000   6.1130183e-001   1.7238725e+002   1.4856709e+002   9.0118082e-003   9.0211129e-003
  4.5518008e+001   2.2216553e+000   2.1722234e+000   3.2703479e+002   3.2251388e+002   2.4790367e+003   2.8174725e+003   1.6038052e-003   1.9244730e-003   1.5549449e-003   1.3583584e-003   1.0529701e+000   6.1021107e-001   1.7236007e+002   1.4847677e+002   9.0033900e-003   9.0078782e-003
  4.5608689e+001   2.2166279e+000   2.1657987e+000   3.2517241e+002   3.2055718e+002   2.4727687e+003   2.8152122e+003   1.6063631e-003   1.9265135e-003   1.5594570e-003   1.3618149e-003   1.0520052e+000   6.0912811e-001   1.7233302e+002   1.4838691e+002   8.9950134e-003   8.9946936e-003
  4.5726575e+001   2.2101304e+000   2.1575066e+000   3.2285954e+002   3.1828849e+002   2.4653408e+003   2.8193352e+003   1.6096892e-003   1.9291511e-003   1.5653391e-003   1.3662951e-003   1.0507534e+000   6.0773141e-001   1.7229836e+002   1.4826966e+002   8.9841648e-003   8.9775537e-003
  4.5808188e+001   2.2056558e+000   2.1517205e+000   3.2060095e+002   3.1510905e+002   2.4482196e+003   2.7739571e+003   1.6119584e-003   1.9308707e-003   1.5694558e-003   1.3692359e-003   1.0499042e+000   6.0674401e-001   1.7227922e+002   1.4817075e+002   8.9767256e-003   8.9649831e-003
  4.5944238e+001   2.1982574e+000   2.1422418e+000   3.1794006e+002   3.1235903e+002   2.4390375e+003   2.7715862e+003   1.6157679e-003   1.9338878e-003   1.5762171e-003   1.3744120e-003   1.0484838e+000   6.0513367e-001   1.7223650e+002   1.4803651e+002   8.9641189e-003   8.9452688e-003
  4.6034954e+001   2.1933504e+000   2.1359799e+000   3.1619905e+002   3.1052654e+002   2.4338627e+003   2.7726569e+003   1.6182994e-003   1.9359054e-003   1.5807027e-003   1.3778876e-003   1.0475365e+000   6.0407035e-001   1.7220486e+002   1.4794866e+002   8.9556278e-003   8.9322156e-003
  4.6125662e+001   2.1884681e+000   2.1297581e+000   3.1450028e+002   3.0885893e+002   2.4290585e+003   2.7767292e+003   1.6208416e-003   1.9379320e-003   1.5852009e-003   1.3813713e-003   1.0465914e+000   6.0301341e-001   1.7217420e+002   1.4786173e+002   8.9472136e-003   8.9192448e-003
  4.6207300e+001   2.1840963e+000   2.1241918e+000   3.1303209e+002   3.0735635e+002   2.4269655e+003   2.7842942e+003   1.6231266e-003   1.9397745e-003   1.5892053e-003   1.3845717e-003   1.0457436e+000   6.0206693e-001   1.7214306e+002   1.4778885e+002   8.9395605e-003   8.9077767e-003
  4.6334292e+001   2.1773469e+000   2.1155000e+000   3.0995173e+002   3.0368569e+002   2.4050742e+003   2.7244820e+003   1.6266530e-003   1.9425059e-003   1.5955481e-003   1.3892904e-003   1.0444526e+000   6.0056926e-001   1.7210272e+002   1.4765154e+002   8.9278523e-003   8.8890831e-003
  4.6416058e+001   2.1730272e+000   2.1099869e+000   3.0842390e+002   3.0209651e+002   2.4003054e+003   2.7227902e+003   1.6289348e-003   1.9443213e-003   1.5995845e-003   1.3924485e-003   1.0436163e+000   5.9962468e-001   1.7207291e+002   1.4757587e+002   8.9202517e-003   8.8775347e-003
  4.6543171e+001   2.1663482e+000   2.1014733e+000   3.0627045e+002   3.0005614e+002   2.3955152e+003   2.7322406e+003   1.6324667e-003   1.9471511e-003   1.6058413e-003   1.3973847e-003   1.0423200e+000   5.9816475e-001   1.7202439e+002   1.4746184e+002   8.9083542e-003   8.8597421e-003
  4.6624887e+001   2.1620763e+000   2.0960384e+000   3.0487090e+002   2.9874291e+002   2.3925862e+003   2.7389650e+003   1.6347404e-003   1.9489620e-003   1.6098667e-003   1.4005586e-003   1.0414878e+000   5.9723307e-001   1.7199310e+002   1.4738878e+002   8.9007328e-003   8.8483106e-003
  4.6706606e+001   2.1578266e+000   2.0905383e+000   3.0292103e+002   2.9646674e+002   2.3760473e+003   2.6959632e+003   1.6369990e-003   1.9506467e-003   1.6140611e-003   1.4034416e-003   1.0406753e+000   5.9627679e-001   1.7197560e+002   1.4728773e+002   8.8934362e-003   8.8358842e-003
  4.6833724e+001   2.1512621e+000   2.0821585e+000   3.0059488e+002   2.9413675e+002   2.3665599e+003   2.6915273e+003   1.6405600e-003   1.9534172e-003   1.6204779e-003   1.4082130e-003   1.0393979e+000   5.9483338e-001   1.7193947e+002   1.4715923e+002   8.8820088e-003   8.8177340e-003
  4.6915442e+001   2.1470620e+000   2.0768160e+000   2.9920887e+002   2.9283426e+002   2.3628602e+003   2.6966561e+003   1.6428324e-003   1.9552036e-003   1.6245572e-003   1.4113255e-003   1.0385768e+000   5.9391324e-001   1.7191186e+002   1.4708084e+002   8.8745233e-003   8.8062168e-003
  4.7033480e+001   2.1410256e+000   2.0691597e+000   2.9720612e+002   2.9083347e+002   2.3580269e+003   2.7025879e+003   1.6461168e-003   1.9577878e-003   1.6304422e-003   1.4158417e-003   1.0373917e+000   5.9259494e-001   1.7187021e+002   1.4697070e+002   8.8637042e-003   8.7897090e-003
  4.7115199e+001   2.1368735e+000   2.0638131e+000   2.9515365e+002   2.8832904e+002   2.3409633e+003   2.6549267e+003   1.6483714e-003   1.9594676e-003   1.6346008e-003   1.4187502e-003   1.0365937e+000   5.9165515e-001   1.7184870e+002   1.4686946e+002   8.8563939e-003   8.7774305e-003
  4.7206093e+001   2.1322807e+000   2.0579657e+000   2.9364433e+002   2.8681945e+002   2.3363323e+003   2.6555569e+003   1.6508727e-003   1.9614228e-003   1.6391212e-003   1.4222007e-003   1.0356952e+000   5.9064030e-001   1.7181577e+002   1.4678235e+002   8.8480110e-003   8.7646601e-003
  4.7333485e+001   2.1258763e+000   2.0498454e+000   2.9155924e+002   2.8489516e+002   2.3302928e+003   2.6623480e+003   1.6544045e-003   1.9641987e-003   1.6454831e-003   1.4270565e-003   1.0344351e+000   5.8923240e-001   1.7177101e+002   1.4666146e+002   8.8363922e-003   8.7469302e-003
  4.7415390e+001   2.1217810e+000   2.0446622e+000   2.9025461e+002   2.8363449e+002   2.3275847e+003   2.6700753e+003   1.6566791e-003   1.9659909e-003   1.6495689e-003   1.4302002e-003   1.0336265e+000   5.8833406e-001   1.7174131e+002   1.4658590e+002   8.8289270e-003   8.7356300e-003
  4.7506423e+001   2.1172498e+000   2.0388603e+000   2.8818946e+002   2.8081863e+002   2.3116075e+003   2.6283589e+003   1.6591704e-003   1.9678757e-003   1.6541709e-003   1.4334904e-003   1.0327445e+000   5.8731474e-001   1.7171327e+002   1.4648033e+002   8.8207004e-003   8.7222834e-003
  4.7644348e+001   2.1104371e+000   2.0302035e+000   2.8609912e+002   2.7879272e+002   2.3065651e+003   2.6342136e+003   1.6629402e-003   1.9708567e-003   1.6609882e-003   1.4387938e-003   1.0314035e+000   5.8580274e-001   1.7165567e+002   1.4635655e+002   8.8078459e-003   8.7033521e-003
  4.7736297e+001   2.1059194e+000   2.0244863e+000   2.8465345e+002   2.7745692e+002   2.3036026e+003   2.6408218e+003   1.6654791e-003   1.9728655e-003   1.6655413e-003   1.4423581e-003   1.0305092e+000   5.8480521e-001   1.7161925e+002   1.4627417e+002   8.7994238e-003   8.6908267e-003
  4.7828230e+001   2.1014284e+000   2.0188042e+000   2.8321507e+002   2.7597018e+002   2.3007991e+003   2.6456289e+003   1.6680136e-003   1.9748779e-003   1.6700859e-003   1.4459347e-003   1.0296198e+000   5.8381097e-001   1.7158046e+002   1.4619443e+002   8.7909565e-003   8.6784154e-003
  4.7920165e+001   2.0969610e+000   2.0131614e+000   2.8175578e+002   2.7447877e+002   2.2970448e+003   2.6478309e+003   1.6705497e-003   1.9768727e-003   1.6746458e-003   1.4494863e-003   1.0287323e+000   5.8282403e-001   1.7154360e+002   1.4611234e+002   8.7825670e-003   8.6659457e-003
  4.8012101e+001   2.0925194e+000   2.0074980e+000   2.7973153e+002   2.7151765e+002   2.2800006e+003   2.5964779e+003   1.6730594e-003   1.9787881e-003   1.6792778e-003   1.4528622e-003   1.0278608e+000   5.8182043e-001   1.7151143e+002   1.4601443e+002   8.7742507e-003   8.6529437e-003
  4.8140772e+001   2.0863397e+000   1.9996825e+000   2.7775828e+002   2.6964634e+002   2.2737732e+003   2.5978674e+003   1.6765922e-003   1.9815611e-003   1.6856669e-003   1.4578147e-003   1.0266328e+000   5.8044663e-001   1.7145974e+002   1.4589893e+002   8.7625034e-003   8.6355299e-003
  4.8232671e+001   2.0819484e+000   1.9941429e+000   2.7636335e+002   2.6827566e+002   2.2696107e+003   2.6010413e+003   1.6791272e-003   1.9835427e-003   1.6902717e-003   1.4613262e-003   1.0257566e+000   5.7947313e-001   1.7142541e+002   1.4581390e+002   8.7542281e-003   8.6230728e-003
  4.8324548e+001   2.0775772e+000   1.9886395e+000   2.7493605e+002   2.6686616e+002   2.2645264e+003   2.6021012e+003   1.6816692e-003   1.9855022e-003   1.6949223e-003   1.4647852e-003   1.0248809e+000   5.7850727e-001   1.7139459e+002   1.4572529e+002   8.7460813e-003   8.6105138e-003
  4.8416383e+001   2.0732298e+000   1.9831025e+000   2.7306272e+002   2.6459879e+002   2.2500599e+003   2.5624736e+003   1.6841573e-003   1.9873941e-003   1.6995666e-003   1.4681288e-003   1.0240229e+000   5.7752077e-001   1.7135970e+002   1.4562702e+002   8.7377445e-003   8.5975896e-003
  4.8508156e+001   2.0689139e+000   1.9776559e+000   2.7167926e+002   2.6326633e+002   2.2451308e+003   2.5622364e+003   1.6866790e-003   1.9893545e-003   1.7041868e-003   1.4716024e-003   1.0231606e+000   5.7655729e-001   1.7132611e+002   1.4554087e+002   8.7295345e-003   8.5851887e-003
  4.8636686e+001   2.0629017e+000   1.9700853e+000   2.6972099e+002   2.6136710e+002   2.2379105e+003   2.5612221e+003   1.6902206e-003   1.9920952e-003   1.7106705e-003   1.4764669e-003   1.0219539e+000   5.7521992e-001   1.7127999e+002   1.4542049e+002   8.7181228e-003   8.5678704e-003
  4.8728553e+001   2.0586303e+000   1.9647068e+000   2.6845467e+002   2.6017705e+002   2.2349192e+003   2.5666450e+003   1.6927260e-003   1.9940390e-003   1.7152613e-003   1.4799729e-003   1.0210952e+000   5.7426891e-001   1.7124383e+002   1.4533742e+002   8.7098386e-003   8.5555596e-003
  4.8820377e+001   2.0543829e+000   1.9593566e+000   2.6718676e+002   2.5905000e+002   2.2314630e+003   2.5735541e+003   1.6952426e-003   1.9959665e-003   1.7198822e-003   1.4834522e-003   1.0202399e+000   5.7332288e-001   1.7121041e+002   1.4525296e+002   8.7016827e-003   8.5432189e-003
  4.8912790e+001   2.0501328e+000   1.9539197e+000   2.6512026e+002   2.5632969e+002   2.2126158e+003   2.5212754e+003   1.6977769e-003   1.9977729e-003   1.7246604e-003   1.4866950e-003   1.0193993e+000   5.7234628e-001   1.7118701e+002   1.4514431e+002   8.6937997e-003   8.5299080e-003
  4.9043055e+001   2.0441763e+000   1.9464286e+000   2.6319706e+002   2.5450514e+002   2.2048078e+003   2.5187871e+003   1.7013449e-003   2.0005178e-003   1.7312225e-003   1.4916166e-003   1.0181977e+000   5.7101455e-001   1.7113791e+002   1.4502297e+002   8.6822417e-003   8.5124926e-003
  4.9136098e+001   2.0399455e+000   1.9411174e+000   2.6184241e+002   2.5321401e+002   2.1997450e+003   2.5181698e+003   1.7038939e-003   2.0024839e-003   1.7359017e-003   1.4951504e-003   1.0173415e+000   5.7007012e-001   1.7110198e+002   1.4493797e+002   8.6739891e-003   8.5001443e-003
  4.9229146e+001   2.0357345e+000   1.9358383e+000   2.6057232e+002   2.5210845e+002   2.1966007e+003   2.5230657e+003   1.7064373e-003   2.0044704e-003   1.7405400e-003   1.4987464e-003   1.0164873e+000   5.6913088e-001   1.7106299e+002   1.4485795e+002   8.6656630e-003   8.4879899e-003
  4.9322193e+001   2.0315477e+000   1.9305296e+000   2.5874368e+002   2.4960300e+002   2.1819334e+003   2.4829545e+003   1.7089635e-003   2.0063689e-003   1.7452615e-003   1.5021483e-003   1.0156511e+000   5.6817065e-001   1.7103071e+002   1.4475982e+002   8.6575006e-003   8.4752295e-003
  4.9416333e+001   2.0273415e+000   1.9252395e+000   2.5748138e+002   2.4833628e+002   2.1781659e+003   2.4819456e+003   1.7115052e-003   2.0083659e-003   1.7499229e-003   1.5057831e-003   1.0148013e+000   5.6722067e-001   1.7098771e+002   1.4467945e+002   8.6489568e-003   8.4630076e-003
  4.9510466e+001   2.0231542e+000   1.9199834e+000   2.5627735e+002   2.4717156e+002   2.1752304e+003   2.4849441e+003   1.7140353e-003   2.0103519e-003   1.7545715e-003   1.5094203e-003   1.0139522e+000   5.6627759e-001   1.7094325e+002   1.4459973e+002   8.6403663e-003   8.4508155e-003
  4.9642232e+001   2.0173224e+000   1.9126791e+000   2.5461493e+002   2.4573018e+002   2.1713645e+003   2.4940015e+003   1.7175989e-003   2.0131377e-003   1.7611144e-003   1.5145078e-003   1.0127649e+000   5.6496798e-001   1.7088347e+002   1.4448721e+002   8.6284838e-003   8.4337834e-003
  4.9736346e+001   2.0131779e+000   1.9075012e+000   2.5340438e+002   2.4463338e+002   2.1682244e+003   2.5003316e+003   1.7201574e-003   2.0151196e-003   1.7658367e-003   1.5180999e-003   1.0119178e+000   5.6403980e-001   1.7084430e+002   1.4440346e+002   8.6201387e-003   8.4215568e-003
  4.9821034e+001   2.0094686e+000   1.9028001e+000   2.5168110e+002   2.4208395e+002   2.1525129e+003   2.4574940e+003   1.7224614e-003   2.0167784e-003   1.7702362e-003   1.5210638e-003   1.0111727e+000   5.6318339e-001   1.7082073e+002   1.4430370e+002   8.6129677e-003   8.4096958e-003
  4.9915134e+001   2.0053684e+000   1.8976684e+000   2.5043950e+002   2.4091109e+002   2.1477399e+003   2.4577643e+003   1.7250086e-003   2.0187302e-003   1.7749909e-003   1.5245929e-003   1.0103356e+000   5.6225818e-001   1.7078304e+002   1.4421503e+002   8.6046763e-003   8.3973548e-003
  5.0009227e+001   2.0012877e+000   1.8840767e+000   2.5957108e+002   3.0961590e+002   2.0147147e+003   2.0807016e+003   1.7194018e-003   2.0145142e-003   1.7831870e-003   1.5148563e-003   1.0115450e+000   5.5764549e-001   1.7113952e+002   1.4291087e+002   8.5859055e-003   8.3456095e-003
  5.0103193e+001   1.9975336e+000   1.8786908e+000   2.5892016e+002   3.0843496e+002   2.0124580e+003   2.0837221e+003   1.7197972e-003   2.0144996e-003   1.7858255e-003   1.5168069e-003   1.0109302e+000   5.5651525e-001   1.7096268e+002   1.4272967e+002   8.5696071e-003   8.3277504e-003
  5.0244150e+001   1.9914532e+000   1.8694870e+000   2.5605270e+002   3.2485386e+002   1.9042971e+003   1.9208802e+003   1.7231607e-003   2.0127879e-003   1.7992941e-003   1.5114497e-003   1.0101089e+000   5.5436039e-001   1.7161333e+002   1.4159792e+002   8.5740423e-003   8.2760588e-003
  5.0302911e+001   1.9887172e+000   1.8660155e+000   2.5523835e+002   3.2164428e+002   1.9018845e+003   1.9169911e+003   1.7239495e-003   2.0136092e-003   1.8015583e-003   1.5133864e-003   1.0096049e+000   5.5363287e-001   1.7153047e+002   1.4152470e+002   8.5656095e-003   8.2673552e-003
  5.0468178e+001   1.9810071e+000   1.8562225e+000   2.5307632e+002   3.1338076e+002   1.8964080e+003   1.9096639e+003   1.7262747e-003   2.0159752e-003   1.8080042e-003   1.5189787e-003   1.0081754e+000   5.5159212e-001   1.7130556e+002   1.4132834e+002   8.5423905e-003   8.2431727e-003
  5.0579448e+001   1.9758338e+000   1.8497133e+000   2.5159715e+002   3.0823888e+002   1.8925360e+003   1.9061562e+003   1.7279496e-003   2.0175713e-003   1.8124859e-003   1.5227114e-003   1.0072021e+000   5.5024209e-001   1.7116309e+002   1.4119463e+002   8.5272945e-003   8.2268969e-003
  5.0690602e+001   1.9706819e+000   1.8432714e+000   2.5007653e+002   3.0314655e+002   1.8887184e+003   1.9012859e+003   1.7296696e-003   2.0191834e-003   1.8169849e-003   1.5264852e-003   1.0062213e+000   5.4891406e-001   1.7102110e+002   1.4106464e+002   8.5123825e-003   8.2108261e-003
  5.0801624e+001   1.9655532e+000   1.8368947e+000   2.4864259e+002   2.9824134e+002   1.8870727e+003   1.8988627e+003   1.7313626e-003   2.0208722e-003   1.8213176e-003   1.5304766e-003   1.0052354e+000   5.4760450e-001   1.7087026e+002   1.4095015e+002   8.4971923e-003   8.1953301e-003
  5.0945823e+001   1.9589197e+000   1.8287393e+000   2.4665837e+002   2.9207364e+002   1.8822501e+003   1.8919186e+003   1.7337294e-003   2.0230446e-003   1.8272719e-003   1.5354446e-003   1.0039390e+000   5.4594235e-001   1.7069153e+002   1.4078830e+002   8.4783709e-003   8.1748873e-003
  5.1015049e+001   1.9557505e+000   1.8248514e+000   2.4577954e+002   2.8936352e+002   1.8804271e+003   1.8919446e+003   1.7348842e-003   2.0240946e-003   1.8301601e-003   1.5378260e-003   1.0033174e+000   5.4514946e-001   1.7060907e+002   1.4071017e+002   8.4694884e-003   8.1651155e-003
  5.1101583e+001   1.9518016e+000   1.8200296e+000   2.4475820e+002   2.8608575e+002   1.8793221e+003   1.8923286e+003   1.7362878e-003   2.0254355e-003   1.8336752e-003   1.5408944e-003   1.0025367e+000   5.4417029e-001   1.7049813e+002   1.4062286e+002   8.4581202e-003   8.1532678e-003
  5.1257343e+001   1.9446890e+000   1.8047950e+000   2.3795627e+002   2.6511858e+002   1.7475768e+003   1.4364786e+003   1.7348806e-003   2.0199218e-003   1.8416903e-003   1.5353459e-003   1.0024962e+000   5.3987094e-001   1.7052396e+002   1.3953350e+002   8.4364803e-003   8.0935660e-003
  5.1365510e+001   1.9397339e+000   1.7985275e+000   2.3660522e+002   2.6165880e+002   1.7435869e+003   1.4338705e+003   1.7363549e-003   2.0210810e-003   1.8460345e-003   1.5386202e-003   1.0015809e+000   5.3850876e-001   1.7037872e+002   1.3938485e+002   8.4218385e-003   8.0772740e-003
  5.1500719e+001   1.9335543e+000   1.7906857e+000   2.3488577e+002   2.5739561e+002   1.7384535e+003   1.4297283e+003   1.7382242e-003   2.0225425e-003   1.8514913e-003   1.5427600e-003   1.0004297e+000   5.3682075e-001   1.7019661e+002   1.3919610e+002   8.4035572e-003   8.0566399e-003
  5.1669729e+001   1.9258787e+000   1.7809978e+000   2.3276856e+002   2.5237887e+002   1.7320174e+003   1.4241129e+003   1.7406172e-003   2.0244679e-003   1.8583532e-003   1.5480390e-003   9.9898399e-001   5.3474308e-001   1.6997043e+002   1.3896538e+002   8.3808686e-003   8.0311197e-003
  5.1804938e+001   1.9197796e+000   1.7733396e+000   2.3112814e+002   2.4859527e+002   1.7274809e+003   1.4210411e+003   1.7425758e-003   2.0260712e-003   1.8638417e-003   1.5523626e-003   9.9781994e-001   5.3311202e-001   1.6978658e+002   1.3878787e+002   8.3628084e-003   8.0110574e-003
  5.1913105e+001   1.9149249e+000   1.7672832e+000   2.2988862e+002   2.4562346e+002   1.7249954e+003   1.4201170e+003   1.7441172e-003   2.0274160e-003   1.8681377e-003   1.5559574e-003   9.9688201e-001   5.3182975e-001   1.6963396e+002   1.3865344e+002   8.3481702e-003   7.9953858e-003
  5.2048313e+001   1.9089006e+000   1.7597846e+000   2.2828532e+002   2.4211464e+002   1.7206030e+003   1.4164930e+003   1.7461011e-003   2.0290475e-003   1.8736295e-003   1.5603287e-003   9.9571204e-001   5.3024330e-001   1.6945438e+002   1.3848124e+002   8.3303730e-003   7.9756939e-003
  5.2156480e+001   1.9041053e+000   1.7538417e+000   2.2692023e+002   2.3919277e+002   1.7164903e+003   1.4113644e+003   1.7477299e-003   2.0303579e-003   1.8780486e-003   1.5638419e-003   9.9477082e-001   5.2899389e-001   1.6930927e+002   1.3834560e+002   8.3162318e-003   7.9600251e-003
  5.2291689e+001   1.8981559e+000   1.7464872e+000   2.2532864e+002   2.3569742e+002   1.7143679e+003   1.4082834e+003   1.7496708e-003   2.0320667e-003   1.8831883e-003   1.5685953e-003   9.9359790e-001   5.2744712e-001   1.6909948e+002   1.3820684e+002   8.2977389e-003   7.9414239e-003
  5.2460700e+001   1.8907845e+000   1.7373596e+000   2.2339187e+002   2.3163268e+002   1.7097797e+003   1.4056017e+003   1.7521962e-003   2.0340993e-003   1.8900540e-003   1.5741256e-003   9.9214296e-001   5.2552388e-001   1.6887609e+002   1.3800089e+002   8.2758444e-003   7.9172719e-003
  5.2595908e+001   1.8849382e+000   1.7236165e+000   2.0510823e+002   1.6912709e+002   1.5175631e+003   8.3501811e+002   1.7573809e-003   2.0268249e-003   1.9097909e-003   1.5588021e-003   9.9272740e-001   5.2068972e-001   1.6980301e+002   1.3630878e+002   8.2960281e-003   7.8408516e-003
  5.2704075e+001   1.8805657e+000   1.7179064e+000   2.0412374e+002   1.6803108e+002   1.5147525e+003   8.3576749e+002   1.7590237e-003   2.0277360e-003   1.9142505e-003   1.5618934e-003   9.9193022e-001   5.1940823e-001   1.6966701e+002   1.3616233e+002   8.2826999e-003   7.8252642e-003
  5.2839284e+001   1.8750205e+000   1.7105699e+000   2.0286259e+002   1.6664178e+002   1.5108636e+003   8.3608666e+002   1.7611687e-003   2.0290018e-003   1.9199820e-003   1.5659038e-003   9.9091004e-001   5.1779434e-001   1.6950316e+002   1.3597146e+002   8.2662346e-003   7.8053447e-003
  5.3008295e+001   1.8680742e+000   1.7013083e+000   2.0182183e+002   1.6535130e+002   1.5104311e+003   8.4322221e+002   1.7630131e-003   2.0312399e-003   1.9258142e-003   1.5719644e-003   9.8965114e-001   5.1572608e-001   1.6917807e+002   1.3580488e+002   8.2403828e-003   7.7831765e-003
  5.3219558e+001   1.8594604e+000   1.6899939e+000   1.9993593e+002   1.6341134e+002   1.5043568e+003   8.4421115e+002   1.7663713e-003   2.0336877e-003   1.9347854e-003   1.5785902e-003   9.8803701e-001   5.1324766e-001   1.6890927e+002   1.3550871e+002   8.2140814e-003   7.7524360e-003
  5.3483637e+001   1.8488187e+000   1.6759975e+000   1.9770753e+002   1.6117666e+002   1.4970708e+003   8.4782542e+002   1.7705110e-003   2.0365989e-003   1.9461195e-003   1.5866675e-003   9.8602520e-001   5.1019614e-001   1.6859287e+002   1.3512885e+002   8.1817345e-003   7.7137095e-003
  5.3813736e+001   1.8356691e+000   1.6587304e+000   1.9499914e+002   1.5845430e+002   1.4889105e+003   8.5238393e+002   1.7756117e-003   2.0403060e-003   1.9601201e-003   1.5969763e-003   9.8351749e-001   5.0643137e-001   1.6818758e+002   1.3466691e+002   8.1410817e-003   7.6655683e-003
  5.4077816e+001   1.8253895e+000   1.6456872e+000   1.9292583e+002   1.5635445e+002   1.4834002e+003   8.5700433e+002   1.7795809e-003   2.0432962e-003   1.9709868e-003   1.6052319e-003   9.8147509e-001   5.0361986e-001   1.6783862e+002   1.3434614e+002   8.1086572e-003   7.6304387e-003
  5.4407915e+001   1.8126220e+000   1.6293030e+000   1.9038354e+002   1.5389226e+002   1.4763695e+003   8.6184229e+002   1.7845091e-003   2.0470547e-003   1.9845768e-003   1.6157190e-003   9.7893608e-001   5.0009878e-001   1.6739742e+002   1.3391909e+002   8.0676132e-003   7.5846348e-003
  5.4671994e+001   1.8025760e+000   1.6167558e+000   1.8836310e+002   1.5182075e+002   1.4713018e+003   8.6511599e+002   1.7884225e-003   2.0501491e-003   1.9952395e-003   1.6242218e-003   9.7687918e-001   4.9741775e-001   1.6703429e+002   1.3362939e+002   8.0351477e-003   7.5508110e-003
  5.5002093e+001   1.7901532e+000   1.6009626e+000   1.8595528e+002   1.4943894e+002   1.4655672e+003   8.6973404e+002   1.7932027e-003   2.0540197e-003   2.0084028e-003   1.6351004e-003   9.7435035e-001   4.9404135e-001   1.6657018e+002   1.3325926e+002   7.9938514e-003   7.5072105e-003
  5.5266172e+001   1.7803520e+000   1.5888458e+000   1.8378441e+002   1.4696484e+002   1.4592043e+003   8.6730651e+002   1.7971725e-003   2.0569752e-003   2.0190656e-003   1.6435682e-003   9.7230003e-001   4.9146109e-001   1.6620809e+002   1.3296877e+002   7.9621118e-003   7.4736196e-003
  5.5596272e+001   1.7682486e+000   1.5736873e+000   1.8117823e+002   1.4419374e+002   1.4512714e+003   8.6602889e+002   1.8022005e-003   2.0608057e-003   2.0325127e-003   1.6542960e-003   9.6977561e-001   4.8822912e-001   1.6577169e+002   1.3258963e+002   7.9226637e-003   7.4303541e-003
  5.5860351e+001   1.7587335e+000   1.5620408e+000   1.7913111e+002   1.4199443e+002   1.4453564e+003   8.6495348e+002   1.8061692e-003   2.0638504e-003   2.0430779e-003   1.6628871e-003   9.6775063e-001   4.8574447e-001   1.6540598e+002   1.3231725e+002   7.8912986e-003   7.3979927e-003
  5.6190450e+001   1.7469859e+000   1.5474965e+000   1.7654472e+002   1.3945215e+002   1.4366277e+003   8.6250620e+002   1.8113102e-003   2.0676360e-003   2.0566572e-003   1.6734663e-003   9.6526052e-001   4.8262760e-001   1.6497779e+002   1.3193060e+002   7.8529324e-003   7.3553101e-003
  5.6454529e+001   1.7377270e+000   1.5363035e+000   1.7451924e+002   1.3749151e+002   1.4288985e+003   8.6199405e+002   1.8155593e-003   2.0706425e-003   2.0679643e-003   1.6815127e-003   9.6324999e-001   4.8024384e-001   1.6467169e+002   1.3161838e+002   7.8239947e-003   7.3224458e-003
  5.6784628e+001   1.7261927e+000   1.5220524e+000   1.7214892e+002   1.3530557e+002   1.4206694e+003   8.6369666e+002   1.8208240e-003   2.0746538e-003   2.0819953e-003   1.6921241e-003   9.6077396e-001   4.7718814e-001   1.6427068e+002   1.3119428e+002   7.7861621e-003   7.2780398e-003
  5.7162320e+001   1.7132257e+000   1.5062692e+000   1.6954502e+002   1.3288601e+002   1.4124499e+003   8.6634091e+002   1.8266282e-003   2.0791064e-003   2.0976156e-003   1.7042726e-003   9.5793637e-001   4.7382317e-001   1.6379595e+002   1.3076781e+002   7.7433012e-003   7.2309564e-003
  5.7464472e+001   1.7031585e+000   1.4944647e+000   1.6748716e+002   1.3091874e+002   1.4060260e+003   8.6754232e+002   1.8312082e-003   2.0826280e-003   2.1098494e-003   1.7137716e-003   9.5566572e-001   4.7131945e-001   1.6341096e+002   1.3047328e+002   7.7098264e-003   7.1964466e-003
  5.7842164e+001   1.6906154e+000   1.4793556e+000   1.6506976e+002   1.2871323e+002   1.3992238e+003   8.7060422e+002   1.8368667e-003   2.0872329e-003   2.1250194e-003   1.7262750e-003   9.5286751e-001   4.6810305e-001   1.6291148e+002   1.3008558e+002   7.6667198e-003   7.1510257e-003
  5.8144317e+001   1.6808306e+000   1.4680187e+000   1.6299370e+002   1.2652354e+002   1.3927481e+003   8.6854810e+002   1.8413762e-003   2.0906727e-003   2.1370058e-003   1.7358600e-003   9.5062081e-001   4.6569711e-001   1.6251142e+002   1.2980488e+002   7.6334609e-003   7.1175147e-003
  5.8522008e+001   1.6686901e+000   1.4535364e+000   1.6044800e+002   1.2397415e+002   1.3842515e+003   8.6583021e+002   1.8472225e-003   2.0952199e-003   2.1523192e-003   1.7482535e-003   9.4787249e-001   4.6259895e-001   1.6202754e+002   1.2940881e+002   7.5920294e-003   7.0729820e-003
  5.8824161e+001   1.6592181e+000   1.4426478e+000   1.5847094e+002   1.2194828e+002   1.3780750e+003   8.6431654e+002   1.8517428e-003   2.0986940e-003   2.1642243e-003   1.7579301e-003   9.4566662e-001   4.6028256e-001   1.6162732e+002   1.2913765e+002   7.5594141e-003   7.0405569e-003
  5.9201852e+001   1.6474246e+000   1.4286682e+000   1.5600333e+002   1.1973828e+002   1.3675011e+003   8.6197896e+002   1.8578163e-003   2.1031129e-003   2.1803207e-003   1.7696658e-003   9.4296177e-001   4.5728126e-001   1.6120396e+002   1.2870056e+002   7.5206567e-003   6.9958342e-003
  5.9504005e+001   1.6382254e+000   1.4181695e+000   1.5409756e+002   1.1795219e+002   1.3601549e+003   8.6122573e+002   1.8625576e-003   2.1066189e-003   2.1928444e-003   1.7789636e-003   9.4079150e-001   4.5504028e-001   1.6085832e+002   1.2840742e+002   7.4902858e-003   6.9635859e-003
  5.9881696e+001   1.6267521e+000   1.4047059e+000   1.5181824e+002   1.1589797e+002   1.3518389e+003   8.6129068e+002   1.8684855e-003   2.1111574e-003   2.2084966e-003   1.7911404e-003   9.3811436e-001   4.5215355e-001   1.6041656e+002   1.2801442e+002   7.4513841e-003   6.9208747e-003
  6.0183849e+001   1.6177990e+000   1.3946025e+000   1.5002548e+002   1.1423770e+002   1.3455609e+003   8.6121590e+002   1.8731585e-003   2.1147563e-003   2.2207768e-003   1.8007153e-003   9.3596661e-001   4.4999907e-001   1.6005994e+002   1.2774985e+002   7.4211235e-003   6.8900118e-003
  6.0561540e+001   1.6066595e+000   1.3816631e+000   1.4792042e+002   1.1238357e+002   1.3388736e+003   8.6270432e+002   1.8789395e-003   2.1193958e-003   2.2360194e-003   1.8132252e-003   9.3332520e-001   4.4722525e-001   1.5959715e+002   1.2739641e+002   7.3821847e-003   6.8491927e-003
  6.0863693e+001   1.5979527e+000   1.3719230e+000   1.4614438e+002   1.1060738e+002   1.3328641e+003   8.6072526e+002   1.8835325e-003   2.1228957e-003   2.2480462e-003   1.8228911e-003   9.3120732e-001   4.4514572e-001   1.5922862e+002   1.2714777e+002   7.3520497e-003   6.8191949e-003
  6.1241384e+001   1.5871535e+000   1.3594800e+000   1.4400655e+002   1.0858846e+002   1.3254705e+003   8.5891824e+002   1.8894113e-003   2.1275653e-003   2.2632656e-003   1.8354637e-003   9.2861298e-001   4.4247061e-001   1.5877187e+002   1.2680424e+002   7.3141441e-003   6.7796416e-003
  6.1543537e+001   1.5787163e+000   1.3501007e+000   1.4230815e+002   1.0689884e+002   1.3197983e+003   8.5704476e+002   1.8940042e-003   2.1311398e-003   2.2751770e-003   1.8452666e-003   9.2653873e-001   4.4045829e-001   1.5839866e+002   1.2656703e+002   7.2845246e-003   6.7507679e-003
  6.1921228e+001   1.5682310e+000   1.3380193e+000   1.4019839e+002   1.0506893e+002   1.3101416e+003   8.5421746e+002   1.9000927e-003   2.1355969e-003   2.2911575e-003   1.8571161e-003   9.2400511e-001   4.3783776e-001   1.5800016e+002   1.2617901e+002   7.2491575e-003   6.7107397e-003
  6.2223381e+001   1.5600351e+000   1.3289323e+000   1.3857030e+002   1.0359224e+002   1.3034443e+003   8.5312102e+002   1.9048702e-003   2.1391908e-003   2.3036247e-003   1.8665655e-003   9.2197290e-001   4.3587769e-001   1.5767349e+002   1.2591752e+002   7.2214262e-003   6.6819021e-003
  6.2601072e+001   1.5498271e+000   1.3173187e+000   1.3662313e+002   1.0189341e+002   1.2958294e+003   8.5263562e+002   1.9108034e-003   2.1438086e-003   2.3191454e-003   1.8788088e-003   9.1946472e-001   4.3336207e-001   1.5725192e+002   1.2555937e+002   7.1858094e-003   6.6436137e-003
  6.2903225e+001   1.5418484e+000   1.3085772e+000   1.3509168e+002   1.0052268e+002   1.2900949e+003   8.5225556e+002   1.9155015e-003   2.1475095e-003   2.3313472e-003   1.8884852e-003   9.1745252e-001   4.3148555e-001   1.5691096e+002   1.2531282e+002   7.1580776e-003   6.6159372e-003
  6.3280916e+001   1.5319276e+000   1.2973557e+000   1.3329144e+002   9.8990168e+001   1.2839533e+003   8.5313993e+002   1.9213043e-003   2.1522098e-003   2.3464884e-003   1.9010613e-003   9.1498260e-001   4.2905937e-001   1.5647122e+002   1.2498642e+002   7.1225446e-003   6.5794645e-003
  6.3583069e+001   1.5241570e+000   1.2889049e+000   1.3179132e+002   9.7557836e+001   1.2785761e+003   8.5142062e+002   1.9257732e-003   2.1555928e-003   2.3583031e-003   1.9106188e-003   9.1300122e-001   4.2723934e-001   1.5610872e+002   1.2473998e+002   7.0944573e-003   6.5518385e-003
  6.3960761e+001   1.5145027e+000   1.2780434e+000   1.2998186e+002   9.5932559e+001   1.2719990e+003   8.4980877e+002   1.9316520e-003   2.1603938e-003   2.3734276e-003   1.9233455e-003   9.1057921e-001   4.2486938e-001   1.5566925e+002   1.2440853e+002   7.0594342e-003   6.5155222e-003
  6.4351588e+001   1.5046767e+000   1.2671218e+000   1.2814270e+002   9.4218092e+001   1.2656342e+003   8.4803548e+002   1.9376453e-003   2.1653179e-003   2.3888396e-003   1.9365301e-003   9.0808686e-001   4.2248793e-001   1.5520930e+002   1.2410024e+002   7.0237030e-003   6.4802169e-003
  6.4664251e+001   1.4970681e+000   1.2589484e+000   1.2666931e+002   9.2947699e+001   1.2586447e+003   8.4601929e+002   1.9424283e-003   2.1687382e-003   2.4015364e-003   1.9458524e-003   9.0611946e-001   4.2070530e-001   1.5488915e+002   1.2383734e+002   6.9972677e-003   6.4529562e-003
  6.5055078e+001   1.4875358e+000   1.2483491e+000   1.2491222e+002   9.1476876e+001   1.2509605e+003   8.4483395e+002   1.9485345e-003   2.1735203e-003   2.4175046e-003   1.9584351e-003   9.0368542e-001   4.1838160e-001   1.5447670e+002   1.2348320e+002   6.9633207e-003   6.4168566e-003
  6.5367741e+001   1.4800613e+000   1.2402865e+000   1.2352817e+002   9.0285105e+001   1.2451426e+003   8.4398211e+002   1.9533117e-003   2.1771221e-003   2.4300697e-003   1.9682250e-003   9.0173572e-001   4.1662957e-001   1.5414783e+002   1.2323392e+002   6.9368772e-003   6.3901888e-003
  6.5758568e+001   1.4707635e+000   1.2300182e+000   1.2187989e+002   8.8907269e+001   1.2387631e+003   8.4380402e+002   1.9592941e-003   2.1819779e-003   2.4456785e-003   1.9811326e-003   8.9933039e-001   4.1438372e-001   1.5371655e+002   1.2290056e+002   6.9028425e-003   6.3553760e-003
  6.6071231e+001   1.4635004e+000   1.2222716e+000   1.2058149e+002   8.7753528e+001   1.2340409e+003   8.4357230e+002   1.9639575e-003   2.1856772e-003   2.4578796e-003   1.9911992e-003   8.9740894e-001   4.1270343e-001   1.5336854e+002   1.2267249e+002   6.8762756e-003   6.3300255e-003
  6.6462059e+001   1.4544602e+000   1.2124066e+000   1.1894974e+002   8.6356929e+001   1.2275244e+003   8.4168652e+002   1.9699230e-003   2.1905783e-003   2.4733242e-003   2.0041685e-003   8.9503910e-001   4.1054246e-001   1.5293704e+002   1.2235277e+002   6.8428844e-003   6.2963788e-003
  6.6774721e+001   1.4474035e+000   1.2048846e+000   1.1764605e+002   8.5158901e+001   1.2223746e+003   8.3961393e+002   1.9745744e-003   2.1941526e-003   2.4854740e-003   2.0141280e-003   8.9316276e-001   4.0889601e-001   1.5259444e+002   1.2211948e+002   6.8169001e-003   6.2712164e-003
  6.7165549e+001   1.4386490e+000   1.1952938e+000   1.1605935e+002   8.3776458e+001   1.2160901e+003   8.3705164e+002   1.9805523e-003   2.1990891e-003   2.5007834e-003   2.0272104e-003   8.9086304e-001   4.0677069e-001   1.5216087e+002   1.2180716e+002   6.7841148e-003   6.2385981e-003
  6.7478211e+001   1.4317891e+000   1.1879979e+000   1.1481280e+002   8.2731298e+001   1.2100725e+003   8.3565594e+002   1.9853337e-003   2.2026845e-003   2.5133626e-003   2.0368578e-003   8.8902489e-001   4.0516768e-001   1.5185272e+002   1.2156159e+002   6.7595707e-003   6.2137553e-003
  6.7869039e+001   1.4232453e+000   1.1786692e+000   1.1333764e+002   8.1565896e+001   1.2034195e+003   8.3512040e+002   1.9913245e-003   2.2074789e-003   2.5290645e-003   2.0495131e-003   8.8675831e-001   4.0310036e-001   1.5145670e+002   1.2123123e+002   6.7282319e-003   6.1811991e-003
  6.8181701e+001   1.4165546e+000   1.1716290e+000   1.1216121e+002   8.0583307e+001   1.1982702e+003   8.3431827e+002   1.9960199e-003   2.2111260e-003   2.5414009e-003   2.0593494e-003   8.8494214e-001   4.0155589e-001   1.5114100e+002   1.2100145e+002   6.7038165e-003   6.1572994e-003
  6.8572529e+001   1.4082083e+000   1.1625856e+000   1.1078189e+002   7.9497655e+001   1.1928726e+003   8.3472964e+002   2.0019002e-003   2.2160520e-003   2.5567419e-003   2.0723926e-003   8.8269902e-001   3.9955975e-001   1.5072457e+002   1.2068759e+002   6.6721434e-003   6.1255228e-003
  6.8970577e+001   1.3998597e+000   1.1536759e+000   1.0933754e+002   7.8263831e+001   1.1869619e+003   8.3301592e+002   2.0078548e-003   2.2209432e-003   2.5722378e-003   2.0854917e-003   8.8043146e-001   3.9759307e-001   1.5030611e+002   1.2039470e+002   6.6407954e-003   6.0950907e-003
  6.9289016e+001   1.3933922e+000   1.1469875e+000   1.0819959e+002   7.7285338e+001   1.1819719e+003   8.3128426e+002   2.0123261e-003   2.2241870e-003   2.5842712e-003   2.0950481e-003   8.7864465e-001   3.9612086e-001   1.4997404e+002   1.2015696e+002   6.6161617e-003   6.0713945e-003
  6.9686494e+001   1.3853046e+000   1.1383484e+000   1.0682041e+002   7.6110885e+001   1.1764631e+003   8.2959406e+002   2.0182484e-003   2.2291593e-003   2.5995656e-003   2.1082705e-003   8.7643592e-001   3.9420360e-001   1.4955603e+002   1.1986613e+002   6.5852549e-003   6.0414811e-003
  7.0004476e+001   1.3789681e+000   1.1317389e+000   1.0571487e+002   7.5229446e+001   1.1707186e+003   8.2798613e+002   2.0230367e-003   2.2328453e-003   2.6121876e-003   2.1180604e-003   8.7468214e-001   3.9273810e-001   1.4925692e+002   1.1962782e+002   6.5620888e-003   6.0184036e-003
  7.0401498e+001   1.3710851e+000   1.1232868e+000   1.0439928e+002   7.4213832e+001   1.1643717e+003   8.2694106e+002   2.0290269e-003   2.2377134e-003   2.6279055e-003   2.1308594e-003   8.7252037e-001   3.9085160e-001   1.4887365e+002   1.1931157e+002   6.5325223e-003   5.9881880e-003
  7.0719115e+001   1.3649168e+000   1.1169229e+000   1.0336369e+002   7.3386508e+001   1.1595673e+003   8.2623164e+002   2.0337054e-003   2.2414252e-003   2.6402331e-003   2.1407827e-003   8.7079053e-001   3.8944630e-001   1.4856760e+002   1.1908927e+002   6.5094613e-003   5.9660215e-003
  7.1115764e+001   1.3572258e+000   1.1087661e+000   1.0212372e+002   7.2433527e+001   1.1542098e+003   8.2594928e+002   2.0395825e-003   2.2463451e-003   2.6556329e-003   2.1537739e-003   8.6865299e-001   3.8763283e-001   1.4817650e+002   1.1879473e+002   6.4801403e-003   5.9370611e-003
  7.1433083e+001   1.3512091e+000   1.1026053e+000   1.0112227e+002   7.1603083e+001   1.1498586e+003   8.2491854e+002   2.0441455e-003   2.2499870e-003   2.6676924e-003   2.1637437e-003   8.6694737e-001   3.8627494e-001   1.4786079e+002   1.1858010e+002   6.4571781e-003   5.9154604e-003
  7.1829444e+001   1.3437171e+000   1.0947447e+000   9.9907331e+001   7.0660477e+001   1.1445829e+003   8.2380539e+002   2.0499898e-003   2.2549454e-003   2.6829240e-003   2.1767989e-003   8.6484254e-001   3.8452408e-001   1.4746739e+002   1.1829455e+002   6.4283671e-003   5.8874576e-003
  7.2146532e+001   1.3378709e+000   1.0887433e+000   9.8925978e+001   6.9821944e+001   1.1402602e+003   8.2205311e+002   2.0545384e-003   2.2585579e-003   2.6948937e-003   2.1867911e-003   8.6318036e-001   3.8318876e-001   1.4715596e+002   1.1808450e+002   6.4059520e-003   5.8664131e-003
  7.2542688e+001   1.3306093e+000   1.0810713e+000   9.7710298e+001   6.8916326e+001   1.1333810e+003   8.1946300e+002   2.0605080e-003   2.2633280e-003   2.7106002e-003   2.1992709e-003   8.6113873e-001   3.8146156e-001   1.4679800e+002   1.1777301e+002   6.3787096e-003   5.8382324e-003
  7.2859612e+001   1.3249197e+000   1.0752381e+000   9.6774546e+001   6.8188312e+001   1.1285526e+003   8.1838708e+002   2.0651558e-003   2.2669663e-003   2.7228961e-003   2.2090234e-003   8.5951050e-001   3.8015983e-001   1.4650898e+002   1.1755100e+002   6.3573682e-003   5.8174671e-003
  7.3255642e+001   1.3178202e+000   1.0677634e+000   9.5652107e+001   6.7354544e+001   1.1230805e+003   8.1764632e+002   2.0709870e-003   2.2717513e-003   2.7382696e-003   2.2217436e-003   8.5749550e-001   3.7848151e-001   1.4613979e+002   1.1725883e+002   6.3302463e-003   5.7904147e-003
  7.3572466e+001   1.3122572e+000   1.0621071e+000   9.4770175e+001   6.6674093e+001   1.1189920e+003   8.1721983e+002   2.0755529e-003   2.2754403e-003   2.7503334e-003   2.2316686e-003   8.5588515e-001   3.7722509e-001   1.4584383e+002   1.1705145e+002   6.3090696e-003   5.7704977e-003
  7.3968451e+001   1.3053051e+000   1.0548518e+000   9.3728212e+001   6.5918430e+001   1.1146554e+003   8.1758777e+002   2.0812712e-003   2.2803879e-003   2.7653693e-003   2.2447482e-003   8.5389080e-001   3.7559808e-001   1.4545828e+002   1.1676937e+002   6.2817339e-003   5.7439440e-003
  7.4364443e+001   1.2984766e+000   1.0478663e+000   9.2657276e+001   6.5100015e+001   1.1096844e+003   8.1622772e+002   2.0868671e-003   2.2850051e-003   2.7802433e-003   2.2573408e-003   8.5190836e-001   3.7403635e-001   1.4507808e+002   1.1650192e+002   6.2551109e-003   5.7186553e-003
  7.4681237e+001   1.2931758e+000   1.0425513e+000   9.1807777e+001   6.4402085e+001   1.1057548e+003   8.1484173e+002   2.0912531e-003   2.2884499e-003   2.7919208e-003   2.2670091e-003   8.5035292e-001   3.7284998e-001   1.4477908e+002   1.1630573e+002   6.2344917e-003   5.6998309e-003
  7.5077230e+001   1.2865052e+000   1.0356406e+000   9.0771583e+001   6.3605912e+001   1.1011080e+003   8.1324921e+002   2.0969344e-003   2.2933279e-003   2.8067695e-003   2.2800253e-003   8.4841703e-001   3.7129329e-001   1.4439528e+002   1.1603704e+002   6.2080766e-003   5.6745137e-003
  7.5473371e+001   1.2799552e+000   1.0289019e+000   8.9755521e+001   6.2873524e+001   1.0954640e+003   8.1193259e+002   2.1026630e-003   2.2980161e-003   2.8220001e-003   2.2924235e-003   8.4650660e-001   3.6977029e-001   1.4404436e+002   1.1576546e+002   6.1830864e-003   5.6501002e-003
  7.5790283e+001   1.2748362e+000   1.0237933e+000   8.8971084e+001   6.2291086e+001   1.0914139e+003   8.1148881e+002   2.1070508e-003   2.3014482e-003   2.8338326e-003   2.3019080e-003   8.4498774e-001   3.6862792e-001   1.4376097e+002   1.1556311e+002   6.1633846e-003   5.6316788e-003
  7.6186424e+001   1.2683936e+000   1.0171420e+000   8.8002779e+001   6.1605269e+001   1.0864544e+003   8.1059387e+002   2.1127311e-003   2.3062127e-003   2.8489111e-003   2.3145949e-003   8.4309754e-001   3.6712705e-001   1.4340088e+002   1.1528362e+002   6.1382946e-003   5.6068900e-003
  7.6582903e+001   1.2620483e+000   1.0106815e+000   8.7080063e+001   6.0947207e+001   1.0822798e+003   8.1070918e+002   2.1182941e-003   2.3109362e-003   2.8637132e-003   2.3273005e-003   8.4121854e-001   3.6567321e-001   1.4303690e+002   1.1503296e+002   6.1135646e-003   5.5838100e-003
  7.6900086e+001   1.2570865e+000   1.0057884e+000   8.6324388e+001   6.0357043e+001   1.0786662e+003   8.0968066e+002   2.1224871e-003   2.3141724e-003   2.8751682e-003   2.3367418e-003   8.3972433e-001   3.6458295e-001   1.4273997e+002   1.1483496e+002   6.0939035e-003   5.5658310e-003
  7.7296564e+001   1.2508845e+000   9.9942734e-001   8.5410200e+001   5.9699672e+001   1.0742622e+003   8.0864274e+002   2.1280830e-003   2.3190010e-003   2.8899513e-003   2.3495898e-003   8.3788595e-001   3.6313925e-001   1.4237658e+002   1.1457142e+002   6.0693905e-003   5.5423226e-003
  7.7693568e+001   1.2447717e+000   9.9323522e-001   8.4494925e+001   5.9013693e+001   1.0698866e+003   8.0713255e+002   2.1336211e-003   2.3237240e-003   2.9045893e-003   2.3623281e-003   8.3605700e-001   3.6174090e-001   1.4201161e+002   1.1432988e+002   6.0453292e-003   5.5201833e-003
  7.8011171e+001   1.2400025e+000   9.8850454e-001   8.3763916e+001   5.8482720e+001   1.0654497e+003   8.0570009e+002   2.1379843e-003   2.3270780e-003   2.9164339e-003   2.3716307e-003   8.3461380e-001   3.6067735e-001   1.4174224e+002   1.1412858e+002   6.0270389e-003   5.5028602e-003
  7.8408175e+001   1.2340070e+000   9.8238574e-001   8.2893750e+001   5.7905122e+001   1.0605557e+003   8.0482726e+002   2.1435872e-003   2.3318390e-003   2.9314086e-003   2.3841802e-003   8.3281629e-001   3.5928866e-001   1.4139569e+002   1.1385714e+002   6.0035832e-003   5.4798294e-003
  7.8805891e+001   1.2280884e+000   9.7642864e-001   8.2038553e+001   5.7316248e+001   1.0559926e+003   8.0408873e+002   2.1491176e-003   2.3365222e-003   2.9462244e-003   2.3966626e-003   8.3102563e-001   3.5794136e-001   1.4105139e+002   1.1360967e+002   5.9805953e-003   5.4581829e-003
  7.9124063e+001   1.2234643e+000   9.7190153e-001   8.1373226e+001   5.6839053e+001   1.0526704e+003   8.0384008e+002   2.1533946e-003   2.3400009e-003   2.9577728e-003   2.4062625e-003   8.2960464e-001   3.5692995e-001   1.4077743e+002   1.1343130e+002   5.9625995e-003   5.4420448e-003
  7.9521779e+001   1.2176397e+000   9.6603336e-001   8.0545861e+001   5.6273054e+001   1.0485325e+003   8.0298533e+002   2.1588853e-003   2.3447758e-003   2.9724292e-003   2.4190147e-003   8.2783248e-001   3.5560254e-001   1.4042607e+002   1.1318328e+002   5.9395480e-003   5.4202355e-003
  7.9920395e+001   1.2119242e+000   9.6028307e-001   7.9741384e+001   5.5706347e+001   1.0446043e+003   8.0225191e+002   2.1642363e-003   2.3492822e-003   2.9868730e-003   2.4314971e-003   8.2608986e-001   3.5429505e-001   1.4007860e+002   1.1294506e+002   5.9168405e-003   5.3991853e-003
  8.0239288e+001   1.2074546e+000   9.5590835e-001   7.9089305e+001   5.5214949e+001   1.0413042e+003   8.0111451e+002   2.1684353e-003   2.3526469e-003   2.9982464e-003   2.4410580e-003   8.2470618e-001   3.5331210e-001   1.3980509e+002   1.1277349e+002   5.8991996e-003   5.3834699e-003
  8.0637904e+001   1.2018452e+000   9.5022012e-001   7.8288076e+001   5.4705416e+001   1.0362231e+003   7.9962862e+002   2.1739761e-003   2.3572985e-003   3.0132002e-003   2.4534026e-003   8.2299224e-001   3.5201403e-001   1.3948238e+002   1.1251695e+002   5.8773945e-003   5.3619616e-003
  8.1037608e+001   1.1963034e+000   9.4467073e-001   7.7514599e+001   5.4200927e+001   1.0317504e+003   7.9888496e+002   2.1794321e-003   2.3619000e-003   3.0279571e-003   2.4657520e-003   8.2128480e-001   3.5075183e-001   1.3915921e+002   1.1228300e+002   5.8558771e-003   5.3416823e-003
  8.1357371e+001   1.1919654e+000   9.4045155e-001   7.6897917e+001   5.3769595e+001   1.0282189e+003   7.9810938e+002   2.1836311e-003   2.3652327e-003   3.0394752e-003   2.4751134e-003   8.1992691e-001   3.4980487e-001   1.3890229e+002   1.1210812e+002   5.8389846e-003   5.3262659e-003
  8.1757075e+001   1.1865058e+000   9.3498480e-001   7.6163295e+001   5.3301544e+001   1.0243925e+003   7.9787007e+002   2.1890306e-003   2.3699461e-003   3.0540508e-003   2.4877547e-003   8.1823326e-001   3.4856591e-001   1.3857362e+002   1.1187702e+002   5.8173985e-003   5.3059510e-003
  8.2158056e+001   1.1810868e+000   9.2960503e-001   7.5427088e+001   5.2812608e+001   1.0205783e+003   7.9715068e+002   2.1943345e-003   2.3745226e-003   3.0684940e-003   2.5002981e-003   8.1654337e-001   3.4734442e-001   1.3824091e+002   1.1165079e+002   5.7958194e-003   5.2859061e-003
  8.2559540e+001   1.1757920e+000   9.2440055e-001   7.4716061e+001   5.2329309e+001   1.0170647e+003   7.9674552e+002   2.1995040e-003   2.3788953e-003   3.0826490e-003   2.5125369e-003   8.1488133e-001   3.4616438e-001   1.3791424e+002   1.1144031e+002   5.7747146e-003   5.2669465e-003
  8.2880727e+001   1.1716333e+000   9.2038329e-001   7.4132824e+001   5.1903671e+001   1.0139667e+003   7.9565186e+002   2.2036050e-003   2.3822113e-003   3.0938915e-003   2.5220019e-003   8.1356224e-001   3.4526125e-001   1.3765907e+002   1.1128468e+002   5.7583242e-003   5.2525573e-003
  8.3282211e+001   1.1664100e+000   9.1514540e-001   7.3412887e+001   5.1465948e+001   1.0091442e+003   7.9407984e+002   2.2090403e-003   2.3868190e-003   3.1087090e-003   2.5342840e-003   8.1192865e-001   3.4406186e-001   1.3735781e+002   1.1105117e+002   5.7380601e-003   5.2328034e-003
  8.3685233e+001   1.1612202e+000   9.0998105e-001   7.2724685e+001   5.1040480e+001   1.0050739e+003   7.9349716e+002   2.2144247e-003   2.3915056e-003   3.1233807e-003   2.5467969e-003   8.1029530e-001   3.4288235e-001   1.3705103e+002   1.1083264e+002   5.7177658e-003   5.2137253e-003
  8.4088852e+001   1.1561030e+000   9.0495694e-001   7.2047891e+001   5.0614910e+001   1.0011858e+003   7.9295395e+002   2.2197169e-003   2.3960753e-003   3.1378578e-003   2.5591430e-003   8.0867104e-001   3.4174033e-001   1.3674556e+002   1.1062670e+002   5.6977268e-003   5.1953565e-003
  8.4493093e+001   1.1510325e+000   9.0001454e-001   7.1390002e+001   5.0196062e+001   9.9769368e+002   7.9276035e+002   2.2249468e-003   2.4006653e-003   3.1521720e-003   2.5715594e-003   8.0705126e-001   3.4062192e-001   1.3643834e+002   1.1043146e+002   5.6777886e-003   5.1775107e-003
  8.4897982e+001   1.1459980e+000   8.9513033e-001   7.0727263e+001   4.9763711e+001   9.9410339e+002   7.9195517e+002   2.2300850e-003   2.4051061e-003   3.1663596e-003   2.5838516e-003   8.0543580e-001   3.3951711e-001   1.3612834e+002   1.1023486e+002   5.6578539e-003   5.1596284e-003
  8.5303545e+001   1.1410376e+000   8.9027423e-001   7.0077852e+001   4.9341626e+001   9.9050279e+002   7.9104207e+002   2.2352248e-003   2.4095380e-003   3.1805433e-003   2.5961443e-003   8.0384665e-001   3.3841143e-001   1.3582438e+002   1.1003801e+002   5.6381966e-003   5.1418874e-003
  8.5709807e+001   1.1361163e+000   8.8547955e-001   6.9428418e+001   4.8914119e+001   9.8690016e+002   7.8980002e+002   2.2403509e-003   2.4139658e-003   3.1946811e-003   2.6084723e-003   8.0226193e-001   3.3732277e-001   1.3551878e+002   1.0984720e+002   5.6186417e-003   5.1244003e-003
  8.6116797e+001   1.1312525e+000   8.8072576e-001   6.8784826e+001   4.8521336e+001   9.8253189e+002   7.8851197e+002   2.2456193e-003   2.4184825e-003   3.2092411e-003   2.6206091e-003   8.0069486e-001   3.3623813e-001   1.3523563e+002   1.0964967e+002   5.5998738e-003   5.1070456e-003
  8.6524537e+001   1.1264251e+000   8.7602860e-001   6.8166108e+001   4.8147444e+001   9.7870146e+002   7.8792490e+002   2.2508342e-003   2.4230241e-003   3.2236705e-003   2.6328723e-003   7.9913198e-001   3.3516880e-001   1.3495087e+002   1.0945972e+002   5.5811431e-003   5.0900077e-003
  8.6933056e+001   1.1216344e+000   8.7139230e-001   6.7551290e+001   4.7772232e+001   9.7495205e+002   7.8715670e+002   2.2560259e-003   2.4275666e-003   3.2380404e-003   2.6451704e-003   7.9757248e-001   3.3411732e-001   1.3466623e+002   1.0927478e+002   5.5625396e-003   5.0732228e-003
  8.7342380e+001   1.1168795e+000   8.6681406e-001   6.6961251e+001   4.7413007e+001   9.7175365e+002   7.8704020e+002   2.2611560e-003   2.4321471e-003   3.2522452e-003   2.6576198e-003   7.9601735e-001   3.3308065e-001   1.3437809e+002   1.0909841e+002   5.5439360e-003   5.0568211e-003
  8.7752535e+001   1.1121627e+000   8.6228493e-001   6.6358470e+001   4.7041368e+001   9.6814484e+002   7.8598375e+002   2.2662202e-003   2.4365424e-003   3.2664114e-003   2.6698353e-003   7.9446934e-001   3.3205459e-001   1.3409118e+002   1.0891530e+002   5.5254288e-003   5.0402065e-003
  8.8163548e+001   1.1075124e+000   8.5778008e-001   6.5769723e+001   4.6670919e+001   9.6471697e+002   7.8496081e+002   2.2712651e-003   2.4409151e-003   3.2805121e-003   2.6820889e-003   7.9294549e-001   3.3102730e-001   1.3380605e+002   1.0873610e+002   5.5070912e-003   5.0238165e-003
  8.8575448e+001   1.1029107e+000   8.5331573e-001   6.5176147e+001   4.6323127e+001   9.6040025e+002   7.8342393e+002   2.2763751e-003   2.4452236e-003   3.2949409e-003   2.6939919e-003   7.9143530e-001   3.3000596e-001   1.3353652e+002   1.0854503e+002   5.4892855e-003   5.0072343e-003
  8.8988262e+001   1.0983417e+000   8.4890103e-001   6.4600957e+001   4.5986072e+001   9.5652632e+002   7.8247981e+002   2.2815314e-003   2.4497191e-003   3.3093658e-003   2.7061730e-003   7.8992887e-001   3.2899878e-001   1.3326934e+002   1.0836672e+002   5.4717103e-003   4.9912553e-003
  8.9402017e+001   1.0938013e+000   8.4453901e-001   6.4043234e+001   4.5658594e+001   9.5307240e+002   7.8199935e+002   2.2866400e-003   2.4542418e-003   3.3236700e-003   2.7184743e-003   7.8842392e-001   3.2800701e-001   1.3300003e+002   1.0819510e+002   5.4541668e-003   4.9755808e-003
  8.9816611e+001   1.0892936e+000   8.4023092e-001   6.3494547e+001   4.5334828e+001   9.4980709e+002   7.8157022e+002   2.2917117e-003   2.4587723e-003   3.3378833e-003   2.7308360e-003   7.8692239e-001   3.2703046e-001   1.3273003e+002   1.0802883e+002   5.4367141e-003   4.9601804e-003
  9.0231498e+001   1.0848255e+000   8.3597891e-001   6.2956753e+001   4.5011816e+001   9.4680204e+002   7.8126026e+002   2.2967778e-003   2.4633806e-003   3.3520210e-003   2.7433427e-003   7.8542774e-001   3.2606791e-001   1.3246123e+002   1.0787250e+002   5.4194486e-003   4.9452411e-003
  9.0646675e+001   1.0803917e+000   8.3177957e-001   6.2418608e+001   4.4689963e+001   9.4364760e+002   7.8054034e+002   2.3017035e-003   2.4677416e-003   3.3659920e-003   2.7555706e-003   7.8393843e-001   3.2511798e-001   1.3219011e+002   1.0770841e+002   5.4021391e-003   4.9300264e-003
  9.1062141e+001   1.0760268e+000   8.2760869e-001   6.1883370e+001   4.4361836e+001   9.4040253e+002   7.7938096e+002   2.3066253e-003   2.4720746e-003   3.3799348e-003   2.7677695e-003   7.8247493e-001   3.2416695e-001   1.3192294e+002   1.0754616e+002   5.3850703e-003   4.9149791e-003
  9.1477891e+001   1.0717128e+000   8.2347807e-001   6.1352005e+001   4.4064608e+001   9.3643539e+002   7.7807525e+002   2.3115931e-003   2.4763381e-003   3.3941637e-003   2.7796218e-003   7.8102645e-001   3.2322267e-001   1.3167059e+002   1.0737357e+002   5.3685111e-003   4.8998111e-003
  9.1893926e+001   1.0674348e+000   8.1939943e-001   6.0837441e+001   4.3773574e+001   9.3293361e+002   7.7730624e+002   2.3165894e-003   2.4807690e-003   3.4083408e-003   2.7917353e-003   7.7958323e-001   3.2229359e-001   1.3142011e+002   1.0721365e+002   5.3521757e-003   4.8852420e-003
  9.2310241e+001   1.0631889e+000   8.1536957e-001   6.0330916e+001   4.3486481e+001   9.2959261e+002   7.7661556e+002   2.3215510e-003   2.4851906e-003   3.4224387e-003   2.8038798e-003   7.7814417e-001   3.2137863e-001   1.3117020e+002   1.0705794e+002   5.3359693e-003   4.8709012e-003
  9.2726835e+001   1.0589783e+000   8.1139220e-001   5.9837313e+001   4.3202759e+001   9.2657883e+002   7.7621014e+002   2.3265016e-003   2.4896968e-003   3.4364484e-003   2.8161766e-003   7.7671088e-001   3.2047739e-001   1.3092076e+002   1.0691118e+002   5.3199109e-003   4.8569814e-003
  9.3143707e+001   1.0548002e+000   8.0746268e-001   5.9343027e+001   4.2912142e+001   9.2351685e+002   7.7542206e+002   2.3313094e-003   2.4939683e-003   3.4502633e-003   2.8282329e-003   7.7528354e-001   3.1958658e-001   1.3066725e+002   1.0675949e+002   5.3037723e-003   4.8428555e-003
  9.3560853e+001   1.0506758e+000   8.0356678e-001   5.8857450e+001   4.2629559e+001   9.2046632e+002   7.7455610e+002   2.3361001e-003   2.4982242e-003   3.4640370e-003   2.8402722e-003   7.7387353e-001   3.1870097e-001   1.3041769e+002   1.0660873e+002   5.2878441e-003   4.8288856e-003
  9.3978272e+001   1.0466147e+000   7.9974210e-001   5.8381324e+001   4.2342100e+001   9.1761290e+002   7.7375269e+002   2.3408029e-003   2.5023623e-003   3.4775940e-003   2.8521293e-003   7.7248080e-001   3.1783106e-001   1.3016701e+002   1.0646241e+002   5.2720135e-003   4.8152244e-003
  9.4395952e+001   1.0425819e+000   7.9591936e-001   5.7903182e+001   4.2077816e+001   9.1397205e+002   7.7261065e+002   2.3456104e-003   2.5065146e-003   3.4915606e-003   2.8638315e-003   7.7109739e-001   3.1695967e-001   1.2993361e+002   1.0630776e+002   5.2567761e-003   4.8014771e-003
  9.4813898e+001   1.0385751e+000   7.9212568e-001   5.7436882e+001   4.1819599e+001   9.1063499e+002   7.7175920e+002   2.3503935e-003   2.5107128e-003   3.5054549e-003   2.8756777e-003   7.6971862e-001   3.1609601e-001   1.2969991e+002   1.0615696e+002   5.2416099e-003   4.7878923e-003
  9.5232116e+001   1.0345983e+000   7.8837804e-001   5.6976074e+001   4.1562877e+001   9.0745320e+002   7.7094681e+002   2.3552280e-003   2.5150559e-003   3.5193727e-003   2.8877255e-003   7.6834468e-001   3.1524378e-001   1.2946986e+002   1.0601542e+002   5.2266985e-003   4.7747512e-003
  9.5650602e+001   1.0306558e+000   7.8467888e-001   5.6531029e+001   4.1312464e+001   9.0467143e+002   7.7056961e+002   2.3600000e-003   2.5194018e-003   3.5331265e-003   2.8998460e-003   7.6697730e-001   3.1440376e-001   1.2923793e+002   1.0587981e+002   5.2118287e-003   4.7618846e-003
  9.6069351e+001   1.0267427e+000   7.8102050e-001   5.6080189e+001   4.1052115e+001   9.0172163e+002   7.6964873e+002   2.3646828e-003   2.5235830e-003   3.5467641e-003   2.9117771e-003   7.6561581e-001   3.1357227e-001   1.2900460e+002   1.0574113e+002   5.1969796e-003   4.7489151e-003
  9.6488369e+001   1.0228878e+000   7.7738526e-001   5.5642083e+001   4.0801283e+001   8.9885682e+002   7.6882293e+002   2.3693395e-003   2.5277333e-003   3.5603447e-003   2.9236733e-003   7.6427606e-001   3.1274159e-001   1.2877617e+002   1.0560312e+002   5.1823497e-003   4.7360913e-003
  9.6907648e+001   1.0190620e+000   7.7379563e-001   5.5203855e+001   4.0547828e+001   8.9596913e+002   7.6777908e+002   2.3739712e-003   2.5318681e-003   3.5738659e-003   2.9355528e-003   7.6294053e-001   3.1192373e-001   1.2854692e+002   1.0546909e+002   5.1678228e-003   4.7234626e-003
  9.7327193e+001   1.0152778e+000   7.7023881e-001   5.4768607e+001   4.0312530e+001   8.9252353e+002   7.6660549e+002   2.3786302e-003   2.5359472e-003   3.5876034e-003   2.9471451e-003   7.6161753e-001   3.1111186e-001   1.2833001e+002   1.0532716e+002   5.1537137e-003   4.7107705e-003
  9.7746999e+001   1.0115194e+000   7.6672388e-001   5.4346164e+001   4.0081582e+001   8.8943507e+002   7.6584280e+002   2.3832433e-003   2.5400431e-003   3.6012195e-003   2.9588225e-003   7.6029799e-001   3.1031151e-001   1.2811253e+002   1.0519010e+002   5.1396692e-003   4.6983107e-003
  9.8167070e+001   1.0077887e+000   7.6325175e-001   5.3925744e+001   3.9846945e+001   8.8642655e+002   7.6500450e+002   2.3879020e-003   2.5442704e-003   3.6148526e-003   2.9706626e-003   7.5898272e-001   3.0952275e-001   1.2789882e+002   1.0506189e+002   5.1258841e-003   4.6862904e-003
  9.8587406e+001   1.0040719e+000   7.5979361e-001   5.3517586e+001   3.9621328e+001   8.8373194e+002   7.6447769e+002   2.3925548e-003   2.5486154e-003   3.6284346e-003   2.9827481e-003   7.5766958e-001   3.0873624e-001   1.2768291e+002   1.0493542e+002   5.1120525e-003   4.6742760e-003
  9.9008073e+001   1.0004103e+000   7.5643581e-001   5.3108110e+001   3.9381191e+001   8.8096219e+002   7.6357060e+002   2.3968626e-003   2.5523298e-003   3.6415147e-003   2.9940182e-003   7.5636740e-001   3.0797496e-001   1.2745958e+002   1.0480032e+002   5.0980469e-003   4.6620125e-003
  9.9428949e+001   9.9678102e-001   7.5305412e-001   5.2707289e+001   3.9152537e+001   8.7823182e+002   7.6269460e+002   2.4013736e-003   2.5564503e-003   3.6548640e-003   3.0058086e-003   7.5508140e-001   3.0720149e-001   1.2724648e+002   1.0467298e+002   5.0844473e-003   4.6501336e-003
  9.9850143e+001   9.9319729e-001   7.4975792e-001   5.2308296e+001   3.8917198e+001   8.7555256e+002   7.6174381e+002   2.4057885e-003   2.5604075e-003   3.6680176e-003   3.0173519e-003   7.5380259e-001   3.0645258e-001   1.2703373e+002   1.0455321e+002   5.0710387e-003   4.6387013e-003
  1.0027154e+002   9.8963053e-001   7.4644725e-001   5.1911953e+001   3.8701549e+001   8.7236346e+002   7.6065114e+002   2.4102863e-003   2.5644555e-003   3.6814787e-003   3.0288674e-003   7.5253107e-001   3.0569703e-001   1.2683083e+002   1.0442341e+002   5.0579007e-003   4.6269782e-003
  1.0069326e+002   9.8609159e-001   7.4318400e-001   5.1523355e+001   3.8488027e+001   8.6939554e+002   7.5976000e+002   2.4147342e-003   2.5684776e-003   3.6948234e-003   3.0403807e-003   7.5126368e-001   3.0495455e-001   1.2662811e+002   1.0429721e+002   5.0448505e-003   4.6154551e-003
  1.0111524e+002   9.8258466e-001   7.3997695e-001   5.1137984e+001   3.8270726e+001   8.6652554e+002   7.5883625e+002   2.4191242e-003   2.5724527e-003   3.7080364e-003   3.0518216e-003   7.5000140e-001   3.0422744e-001   1.2642567e+002   1.0417502e+002   5.0319079e-003   4.6041625e-003
  1.0153749e+002   9.7910248e-001   7.3680951e-001   5.0761741e+001   3.8052776e+001   8.6395488e+002   7.5821398e+002   2.4235380e-003   2.5765628e-003   3.7212093e-003   3.0634681e-003   7.4874354e-001   3.0350964e-001   1.2622603e+002   1.0406320e+002   5.0191827e-003   4.5933583e-003
  1.0195999e+002   9.7564660e-001   7.3367725e-001   5.0383913e+001   3.7827859e+001   8.6131288e+002   7.5728280e+002   2.4278498e-003   2.5805155e-003   3.7342294e-003   3.0749255e-003   7.4749128e-001   3.0280002e-001   1.2602428e+002   1.0394873e+002   5.0064473e-003   4.5824735e-003
  1.0238274e+002   9.7222971e-001   7.3056705e-001   5.0010826e+001   3.7606994e+001   8.5864110e+002   7.5623992e+002   2.4321496e-003   2.5844474e-003   3.7472293e-003   3.0863525e-003   7.4625252e-001   3.0209324e-001   1.2582634e+002   1.0383467e+002   4.9938959e-003   4.5716902e-003
  1.0280577e+002   9.6884539e-001   7.2748758e-001   4.9643995e+001   3.7385505e+001   8.5610959e+002   7.5524956e+002   2.4364102e-003   2.5883676e-003   3.7601262e-003   3.0977932e-003   7.4502296e-001   3.0139297e-001   1.2562820e+002   1.0372403e+002   4.9814273e-003   4.5610854e-003
  1.0322905e+002   9.6549369e-001   7.2443458e-001   4.9276040e+001   3.7178307e+001   8.5298816e+002   7.5398451e+002   2.4406996e-003   2.5922205e-003   3.7732407e-003   3.1089384e-003   7.4380318e-001   3.0069799e-001   1.2544063e+002   1.0360628e+002   4.9693165e-003   4.5503958e-003
  1.0365259e+002   9.6216590e-001   7.2141619e-001   4.8916631e+001   3.6970898e+001   8.5014869e+002   7.5299300e+002   2.4449398e-003   2.5960730e-003   3.7862273e-003   3.1201306e-003   7.4258767e-001   3.0001247e-001   1.2525265e+002   1.0349238e+002   4.9572643e-003   4.5398935e-003
  1.0407639e+002   9.5885936e-001   7.1843275e-001   4.8560149e+001   3.6763096e+001   8.4737681e+002   7.5199081e+002   2.4491503e-003   2.5999123e-003   3.7991498e-003   3.1313184e-003   7.4137520e-001   2.9933658e-001   1.2506571e+002   1.0338079e+002   4.9453206e-003   4.5295346e-003
  1.0450044e+002   9.5557580e-001   7.1548282e-001   4.8210887e+001   3.6553969e+001   8.4484681e+002   7.5117923e+002   2.4533122e-003   2.6037493e-003   3.8119444e-003   3.1425518e-003   7.4016691e-001   2.9866953e-001   1.2487812e+002   1.0327311e+002   4.9334341e-003   4.5193629e-003
  1.0492473e+002   9.5231518e-001   7.1256333e-001   4.7863838e+001   3.6342368e+001   8.4237254e+002   7.5028910e+002   2.4574415e-003   2.6075649e-003   3.8246639e-003   3.1537805e-003   7.3896344e-001   2.9800978e-001   1.2469127e+002   1.0316831e+002   4.9216497e-003   4.5093405e-003
  1.0534925e+002   9.4908176e-001   7.0967439e-001   4.7517937e+001   3.6128752e+001   8.3985220e+002   7.4926526e+002   2.4615427e-003   2.6113532e-003   3.8373328e-003   3.1649499e-003   7.3776735e-001   2.9735587e-001   1.2450663e+002   1.0306411e+002   4.9100012e-003   4.4994185e-003
  1.0577401e+002   9.4588870e-001   7.0680243e-001   4.7175800e+001   3.5915902e+001   8.3731163e+002   7.4808169e+002   2.4656300e-003   2.6151170e-003   3.8499684e-003   3.1760898e-003   7.3658743e-001   2.9670090e-001   1.2432491e+002   1.0296103e+002   4.8985112e-003   4.4896046e-003
  1.0619900e+002   9.4272781e-001   7.0395673e-001   4.6833277e+001   3.5715225e+001   8.3427260e+002   7.4665979e+002   2.4697304e-003   2.6188188e-003   3.8627650e-003   3.1869576e-003   7.3541672e-001   2.9605312e-001   1.2415128e+002   1.0285244e+002   4.8873090e-003   4.4797376e-003
  1.0662422e+002   9.3958685e-001   7.0114042e-001   4.6497275e+001   3.5514567e+001   8.3143455e+002   7.4545565e+002   2.4737941e-003   2.6225155e-003   3.8754753e-003   3.1978532e-003   7.3424966e-001   2.9541271e-001   1.2397808e+002   1.0274661e+002   4.8761877e-003   4.4700179e-003
  1.0704966e+002   9.3646694e-001   6.9835839e-001   4.6167238e+001   3.5313412e+001   8.2879815e+002   7.4442360e+002   2.4778116e-003   2.6262026e-003   3.8880692e-003   3.2087677e-003   7.3308585e-001   2.9478200e-001   1.2380470e+002   1.0264386e+002   4.8651302e-003   4.4604585e-003
  1.0747535e+002   9.3336746e-001   6.9560628e-001   4.5840461e+001   3.5110955e+001   8.2625519e+002   7.4340467e+002   2.4817943e-003   2.6298756e-003   3.9005821e-003   3.2196848e-003   7.3192572e-001   2.9415934e-001   1.2363175e+002   1.0254357e+002   4.8541571e-003   4.4510328e-003
  1.0790126e+002   9.3028970e-001   6.9288668e-001   4.5520012e+001   3.4907690e+001   8.2392527e+002   7.4258503e+002   2.4857989e-003   2.6336575e-003   3.9130667e-003   3.2307636e-003   7.3076989e-001   2.9354473e-001   1.2346173e+002   1.0245105e+002   4.8433764e-003   4.4419768e-003
  1.0832738e+002   9.2723463e-001   6.9019352e-001   4.5199364e+001   3.4698701e+001   8.2153156e+002   7.4148427e+002   2.4895546e-003   2.6370268e-003   3.9252062e-003   3.2413519e-003   7.2962028e-001   2.9293459e-001   1.2328399e+002   1.0234683e+002   4.8323279e-003   4.4324206e-003
  1.0875371e+002   9.2421887e-001   6.8751488e-001   4.4883265e+001   3.4495099e+001   8.1905189e+002   7.4027066e+002   2.4932985e-003   2.6403645e-003   3.9373392e-003   3.2518638e-003   7.2848651e-001   2.9232398e-001   1.2311067e+002   1.0224158e+002   4.8214586e-003   4.4229150e-003
  1.0918026e+002   9.2122396e-001   6.8486507e-001   4.4573213e+001   3.4290286e+001   8.1679125e+002   7.3922172e+002   2.4969915e-003   2.6436899e-003   3.9493356e-003   3.2624088e-003   7.2735670e-001   2.9172167e-001   1.2293598e+002   1.0214032e+002   4.8106261e-003   4.4135831e-003
  1.0960701e+002   9.1824474e-001   6.8221426e-001   4.4260934e+001   3.4100548e+001   8.1399969e+002   7.3789910e+002   2.5009007e-003   2.6473346e-003   3.9617913e-003   3.2731772e-003   7.2623233e-001   2.9111813e-001   1.2277429e+002   1.0203933e+002   4.8002378e-003   4.4044036e-003
  1.1003403e+002   9.1530784e-001   6.7964591e-001   4.3953008e+001   3.3902818e+001   8.1138905e+002   7.3672449e+002   2.5046814e-003   2.6507762e-003   3.9739740e-003   3.2836173e-003   7.2511614e-001   2.9053710e-001   1.2261389e+002   1.0194436e+002   4.7900225e-003   4.3956108e-003
  1.1046120e+002   9.1237284e-001   6.7707141e-001   4.3649214e+001   3.3706339e+001   8.0893840e+002   7.3566307e+002   2.5085517e-003   2.6544747e-003   3.9862606e-003   3.2944661e-003   7.2399929e-001   2.8995445e-001   1.2245549e+002   1.0185453e+002   4.7799167e-003   4.3869969e-003
  1.1088863e+002   9.0947530e-001   6.7456556e-001   4.3346417e+001   3.3502634e+001   8.0651738e+002   7.3454543e+002   2.5123095e-003   2.6579714e-003   3.9983294e-003   3.3049822e-003   7.2288997e-001   2.8939068e-001   1.2229876e+002   1.0176841e+002   4.7699792e-003   4.3786637e-003
  1.1131618e+002   9.0658065e-001   6.7204773e-001   4.3050368e+001   3.3301314e+001   8.0431692e+002   7.3361494e+002   2.5160897e-003   2.6616246e-003   4.0104020e-003   3.3158147e-003   7.2178160e-001   2.8882247e-001   1.2214093e+002   1.0168356e+002   4.7600194e-003   4.3703241e-003
  1.1174397e+002   9.0371089e-001   6.6956069e-001   4.2751131e+001   3.3098248e+001   8.0189134e+002   7.3231266e+002   2.5197762e-003   2.6650831e-003   4.0223712e-003   3.3263432e-003   7.2068008e-001   2.8826056e-001   1.2198337e+002   1.0159369e+002   4.7500953e-003   4.3618294e-003
  1.1217195e+002   9.0088215e-001   6.6710384e-001   4.2457558e+001   3.2896270e+001   7.9952306e+002   7.3101645e+002   2.5234130e-003   2.6684743e-003   4.0342285e-003   3.3367570e-003   7.1959386e-001   2.8770259e-001   1.2182772e+002   1.0150539e+002   4.7402957e-003   4.3534716e-003
  1.1260012e+002   8.9807420e-001   6.6467606e-001   4.2166483e+001   3.2692620e+001   7.9724253e+002   7.2976607e+002   2.5270705e-003   2.6719504e-003   4.0460637e-003   3.3472712e-003   7.1851197e-001   2.8715271e-001   1.2167436e+002   1.0142412e+002   4.7306755e-003   4.3454516e-003
  1.1302848e+002   8.9529080e-001   6.6227127e-001   4.1875470e+001   3.2496421e+001   7.9457071e+002   7.2834657e+002   2.5307254e-003   2.6753603e-003   4.0580139e-003   3.3575371e-003   7.1743669e-001   2.8660972e-001   1.2152807e+002   1.0133809e+002   4.7212953e-003   4.3373942e-003
  1.1345701e+002   8.9252666e-001   6.5989139e-001   4.1588931e+001   3.2298523e+001   7.9206245e+002   7.2705897e+002   2.5343333e-003   2.6787479e-003   4.0698494e-003   3.3677972e-003   7.1636559e-001   2.8607361e-001   1.2138184e+002   1.0125404e+002   4.7119719e-003   4.3294480e-003
  1.1388570e+002   8.8977946e-001   6.5753880e-001   4.1306248e+001   3.2099215e+001   7.8969296e+002   7.2586639e+002   2.5378986e-003   2.6821155e-003   4.0815837e-003   3.3780554e-003   7.1529740e-001   2.8554499e-001   1.2123592e+002   1.0117209e+002   4.7027108e-003   4.3216165e-003
  1.1431455e+002   8.8705799e-001   6.5523697e-001   4.1025234e+001   3.1898719e+001   7.8736106e+002   7.2462556e+002   2.5414908e-003   2.6856346e-003   4.0932751e-003   3.3884317e-003   7.1423354e-001   2.8503060e-001   1.2109187e+002   1.0109681e+002   4.6936041e-003   4.3141343e-003
  1.1474355e+002   8.8435423e-001   6.5295813e-001   4.0749601e+001   3.1697450e+001   7.8521070e+002   7.2354468e+002   2.5450375e-003   2.6891386e-003   4.1048528e-003   3.3988278e-003   7.1317380e-001   2.8452174e-001   1.2094769e+002   1.0102389e+002   4.6845489e-003   4.3067706e-003
  1.1517271e+002   8.8167099e-001   6.5070127e-001   4.0472921e+001   3.1492370e+001   7.8297493e+002   7.2223251e+002   2.5484895e-003   2.6924799e-003   4.1162942e-003   3.4090039e-003   7.1212022e-001   2.8401664e-001   1.2080231e+002   1.0094773e+002   4.6754873e-003   4.2992913e-003
  1.1560202e+002   8.7902172e-001   6.4845670e-001   4.0200350e+001   3.1290945e+001   7.8070401e+002   7.2084863e+002   2.5519173e-003   2.6957800e-003   4.1276934e-003   3.4191041e-003   7.1108085e-001   2.8351103e-001   1.2065974e+002   1.0087095e+002   4.6665539e-003   4.2918553e-003
  1.1603148e+002   8.7639103e-001   6.4623567e-001   3.9931313e+001   3.1088693e+001   7.7853555e+002   7.1953772e+002   2.5553015e-003   2.6990525e-003   4.1389906e-003   3.4291814e-003   7.1004589e-001   2.8301152e-001   1.2051710e+002   1.0079622e+002   4.6576775e-003   4.2845255e-003
  1.1646108e+002   8.7378315e-001   6.4403544e-001   3.9660116e+001   3.0894234e+001   7.7592053e+002   7.1796405e+002   2.5587549e-003   2.7023758e-003   4.1505026e-003   3.4391394e-003   7.0901714e-001   2.8251867e-001   1.2038350e+002   1.0072050e+002   4.6491282e-003   4.2773140e-003
  1.1689083e+002   8.7119258e-001   6.4185723e-001   3.9392891e+001   3.0698706e+001   7.7344803e+002   7.1651286e+002   2.5621669e-003   2.7056778e-003   4.1619159e-003   3.4490900e-003   7.0799256e-001   2.8203118e-001   1.2025026e+002   1.0064644e+002   4.6406381e-003   4.2701945e-003
  1.1732072e+002   8.6861891e-001   6.3970335e-001   3.9131056e+001   3.0502190e+001   7.7118036e+002   7.1526173e+002   2.5655275e-003   2.7089564e-003   4.1732002e-003   3.4590454e-003   7.0697138e-001   2.8155060e-001   1.2011670e+002   1.0057450e+002   4.6321884e-003   4.2631860e-003
  1.1775075e+002   8.6606292e-001   6.3757142e-001   3.8869448e+001   3.0303317e+001   7.6889588e+002   7.1389758e+002   2.5688515e-003   2.7121938e-003   4.1844115e-003   3.4689377e-003   7.0595445e-001   2.8107577e-001   1.1998397e+002   1.0050349e+002   4.6238166e-003   4.2562470e-003
  1.1818092e+002   8.6352472e-001   6.3546281e-001   3.8612573e+001   3.0103016e+001   7.6677785e+002   7.1268011e+002   2.5721272e-003   2.7154076e-003   4.1955025e-003   3.4788254e-003   7.0494186e-001   2.8060669e-001   1.1985108e+002   1.0043448e+002   4.6154893e-003   4.2494114e-003
  1.1861122e+002   8.6100531e-001   6.3337586e-001   3.8357137e+001   2.9901275e+001   7.6468478e+002   7.1139984e+002   2.5753629e-003   2.7185878e-003   4.2065032e-003   3.4886685e-003   7.0393427e-001   2.8014298e-001   1.1971863e+002   1.0036667e+002   4.6072294e-003   4.2426567e-003
  1.1904166e+002   8.5850265e-001   6.3130979e-001   3.8101928e+001   2.9697912e+001   7.6251862e+002   7.0998973e+002   2.5785060e-003   2.7216102e-003   4.2173809e-003   3.4982869e-003   7.0293118e-001   2.7968350e-001   1.1958578e+002   1.0029500e+002   4.5989724e-003   4.2357785e-003
  1.1947223e+002   8.5603270e-001   6.2925470e-001   3.7851155e+001   2.9497885e+001   7.6036468e+002   7.0854596e+002   2.5816163e-003   2.7245882e-003   4.2281870e-003   3.5078332e-003   7.0194221e-001   2.7922320e-001   1.1945480e+002   1.0022318e+002   4.5908134e-003   4.2289475e-003
  1.1990292e+002   8.5357900e-001   6.2722097e-001   3.7601331e+001   2.9297304e+001   7.5822163e+002   7.0707483e+002   2.5847542e-003   2.7276452e-003   4.2390033e-003   3.5174644e-003   7.0095714e-001   2.7876829e-001   1.1932620e+002   1.0015648e+002   4.5828129e-003   4.2223619e-003
  1.2033374e+002   8.5114635e-001   6.2520642e-001   3.7352311e+001   2.9102971e+001   7.5578920e+002   7.0549469e+002   2.5878789e-003   2.7306408e-003   4.2498884e-003   3.5268789e-003   6.9997775e-001   2.7832005e-001   1.1920281e+002   1.0008577e+002   4.5749877e-003   4.2157354e-003
  1.2076468e+002   8.4872995e-001   6.2321222e-001   3.7106555e+001   2.8907912e+001   7.5347131e+002   7.0400268e+002   2.5909621e-003   2.7336094e-003   4.2606759e-003   3.5362727e-003   6.9900243e-001   2.7787689e-001   1.1907977e+002   1.0001624e+002   4.5672167e-003   4.2091837e-003
  1.2119574e+002   8.4633025e-001   6.2123981e-001   3.6863614e+001   2.8711933e+001   7.5124865e+002   7.0256873e+002   2.5939993e-003   2.7365432e-003   4.2713557e-003   3.5456283e-003   6.9803099e-001   2.7743992e-001   1.1895681e+002   9.9947909e+001   4.5594960e-003   4.2027093e-003
