# Supplementary material for: Research on combustion and emissions of heavy duty diesel engines under low-speed and low-load conditions in low temperature environments
Source: PLoS One. 2025 Feb 21;20(2):e0318933. doi: 10.1371/journal.pone.0318933 (PMC11844864; doi:10.1371/journal.pone.0318933)
Supplement: S1 File — (ZIP) [file pone.0318933.s001.zip › 1000rpm_30%/4-gaibianpenyoudingshi/-3/amr.out]

# CONVERGE Release Build 2.4.21/  Sep 13, 2018       Run Date:Tue Mar 19 10:15:57 2024
# column        1                2                3
#           Crank    subgrid_scale    subgrid_scale
#           (DEG)      Temperature         Velocity
#          (none)         Region_0         Region_0
   -2.9671309e+01    5.0000000e+00   -1.0000000e+00
   -2.9329414e+01    5.0000000e+00   -1.0000000e+00
   -2.8902045e+01    5.0000000e+00   -1.0000000e+00
   -2.8578605e+01    5.0000000e+00   -1.0000000e+00
   -2.8174305e+01    5.0000000e+00   -1.0000000e+00
   -2.7850865e+01    5.0000000e+00   -1.0000000e+00
   -2.7446564e+01    5.0000000e+00   -1.0000000e+00
   -2.7123124e+01    5.0000000e+00   -1.0000000e+00
   -2.6718824e+01    5.0000000e+00   -1.0000000e+00
   -2.6395384e+01    5.0000000e+00   -1.0000000e+00
   -2.5991083e+01    5.0000000e+00   -1.0000000e+00
   -2.5667643e+01    5.0000000e+00   -1.0000000e+00
   -2.5263343e+01    5.0000000e+00   -1.0000000e+00
   -2.4939903e+01    5.0000000e+00   -1.0000000e+00
   -2.4535602e+01    5.0000000e+00   -1.0000000e+00
   -2.4212162e+01    5.0000000e+00   -1.0000000e+00
   -2.3807862e+01    5.0000000e+00   -1.0000000e+00
   -2.3484422e+01    5.0000000e+00   -1.0000000e+00
   -2.3080121e+01    5.0000000e+00   -1.0000000e+00
   -2.2756681e+01    5.0000000e+00   -1.0000000e+00
   -2.2352381e+01    5.0000000e+00   -1.0000000e+00
   -2.2028941e+01    5.0000000e+00   -1.0000000e+00
   -2.1624640e+01    5.0000000e+00   -1.0000000e+00
   -2.1301200e+01    5.0000000e+00   -1.0000000e+00
   -2.1099050e+01    5.0000000e+00   -1.0000000e+00
   -2.0846362e+01    5.0000000e+00   -1.0000000e+00
   -2.0644212e+01    5.0000000e+00   -1.0000000e+00
   -2.0391524e+01    5.0000000e+00   -1.0000000e+00
   -2.0075665e+01    5.0000000e+00   -1.0000000e+00
   -1.9680840e+01    5.0000000e+00   -1.0000000e+00
   -1.9518751e+01    5.0000000e+00   -1.0000000e+00
   -1.9389079e+01    5.0000000e+00   -1.0000000e+00
   -1.9230194e+01    5.0000000e+00   -1.0000000e+00
   -1.9103086e+01    5.0000000e+00   -1.0000000e+00
   -1.8944201e+01    5.0000000e+00   -1.0000000e+00
   -1.8817094e+01    5.0000000e+00   -1.0000000e+00
   -1.8715407e+01    5.0000000e+00   -1.0000000e+00
   -1.8588299e+01    5.0000000e+00   -1.0000000e+00
   -1.8500000e+01    5.0000000e+00   -1.0000000e+00
   -1.8372892e+01    5.0000000e+00   -1.0000000e+00
   -1.8271206e+01    5.0000000e+00   -1.0000000e+00
   -1.8144098e+01    5.0000000e+00   -1.0000000e+00
   -1.8042411e+01    5.0000000e+00   -1.0000000e+00
   -1.7915304e+01    5.0000000e+00   -1.0000000e+00
   -1.7813617e+01    5.0000000e+00   -1.0000000e+00
   -1.7686509e+01    5.0000000e+00   -1.0000000e+00
   -1.7584823e+01    5.0000000e+00   -1.0000000e+00
   -1.7465512e+01    5.0000000e+00   -1.0000000e+00
   -1.7358000e+01    5.0000000e+00   -1.0000000e+00
   -1.7262992e+01    5.0000000e+00   -1.0000000e+00
   -1.7169991e+01    5.0000000e+00   -1.0000000e+00
   -1.7075082e+01    5.0000000e+00   -1.0000000e+00
   -1.7000000e+01    5.0000000e+00   -1.0000000e+00
   -1.6898566e+01    5.0000000e+00   -1.0000000e+00
   -1.6791717e+01    5.0000000e+00   -1.0000000e+00
   -1.6678923e+01    5.0000000e+00   -1.0000000e+00
   -1.6560095e+01    5.0000000e+00   -1.0000000e+00
   -1.6458716e+01    5.0000000e+00   -1.0000000e+00
   -1.6331993e+01    5.0000000e+00   -1.0000000e+00
   -1.6230614e+01    5.0000000e+00   -1.0000000e+00
   -1.6149510e+01    5.0000000e+00   -1.0000000e+00
   -1.6048131e+01    5.0000000e+00   -1.0000000e+00
   -1.5967028e+01    5.0000000e+00   -1.0000000e+00
   -1.5865649e+01    5.0000000e+00   -1.0000000e+00
   -1.5784546e+01    5.0000000e+00   -1.0000000e+00
   -1.5683167e+01    5.0000000e+00   -1.0000000e+00
   -1.5556443e+01    5.0000000e+00   -1.0000000e+00
   -1.5477241e+01    5.0000000e+00   -1.0000000e+00
   -1.5378238e+01    5.0000000e+00   -1.0000000e+00
   -1.5254485e+01    5.0000000e+00   -1.0000000e+00
   -1.5099793e+01    5.0000000e+00   -1.0000000e+00
   -1.5002671e+01    5.0000000e+00   -1.0000000e+00
   -1.4881269e+01    5.0000000e+00    5.0000000e+00
   -1.4799482e+01    5.0000000e+00    5.0000000e+00
   -1.4717750e+01    5.0000000e+00    5.0000000e+00
   -1.4636054e+01    5.0000000e+00    5.0000000e+00
   -1.4554398e+01    5.0000000e+00    5.0000000e+00
   -1.4472781e+01    5.0000000e+00    5.0000000e+00
   -1.4391204e+01    5.0000000e+00    5.0000000e+00
   -1.4309666e+01    5.0000000e+00    5.0000000e+00
   -1.4207743e+01    5.0000000e+00    5.0000000e+00
   -1.4080339e+01    5.0000000e+00    5.0000000e+00
   -1.3978417e+01    5.0000000e+00    5.0000000e+00
   -1.3851013e+01    5.0000000e+00    5.0000000e+00
   -1.3749090e+01    5.0000000e+00    5.0000000e+00
   -1.3621687e+01    5.0000000e+00    5.0000000e+00
   -1.3519764e+01    5.0000000e+00    5.0000000e+00
   -1.3392361e+01    5.0000000e+00    5.0000000e+00
   -1.3290438e+01    5.0000000e+00    5.0000000e+00
   -1.3163035e+01    5.0000000e+00    5.0000000e+00
   -1.3061112e+01    5.0000000e+00    5.0000000e+00
   -1.2933709e+01    5.0000000e+00    5.0000000e+00
   -1.2831786e+01    5.0000000e+00    5.0000000e+00
   -1.2704382e+01    5.0000000e+00    5.0000000e+00
   -1.2602460e+01    5.0000000e+00    5.0000000e+00
   -1.2475056e+01    5.0000000e+00    5.0000000e+00
   -1.2373134e+01    5.0000000e+00    5.0000000e+00
   -1.2245730e+01    5.0000000e+00    5.0000000e+00
   -1.2143807e+01    5.0000000e+00    5.0000000e+00
   -1.2016404e+01    5.0000000e+00    5.0000000e+00
   -1.1859732e+01    5.0000000e+00    5.0000000e+00
   -1.1734395e+01    5.0000000e+00    5.0000000e+00
   -1.1634125e+01    5.0000000e+00    5.0000000e+00
   -1.1508787e+01    5.0000000e+00    5.0000000e+00
   -1.1353042e+01    5.0000000e+00    5.0000000e+00
   -1.1228447e+01    5.0000000e+00    5.0000000e+00
   -1.1128770e+01    5.0000000e+00    5.0000000e+00
   -1.1004174e+01    5.0000000e+00    5.0000000e+00
   -1.0848429e+01    5.0000000e+00    5.0000000e+00
   -1.0723833e+01    5.0000000e+00    5.0000000e+00
   -1.0624156e+01    5.0000000e+00    5.0000000e+00
   -1.0547814e+01    5.0000000e+00    5.0000000e+00
   -1.0481211e+01    5.0000000e+00    5.0000000e+00
   -1.0413988e+01    5.0000000e+00    5.0000000e+00
   -1.0360897e+01    5.0000000e+00    5.0000000e+00
   -1.0295569e+01    5.0000000e+00    5.0000000e+00
   -1.0250150e+01    5.0000000e+00    5.0000000e+00
   -1.0202003e+01    5.0000000e+00    5.0000000e+00
   -1.0150657e+01    5.0000000e+00    5.0000000e+00
   -1.0095386e+01    5.0000000e+00    5.0000000e+00
   -1.0052669e+01    5.0000000e+00    5.0000000e+00
   -1.0006758e+01    5.0000000e+00    5.0000000e+00
   -9.9583313e+00    5.0000000e+00    5.0000000e+00
   -9.9090415e+00    5.0000000e+00    5.0000000e+00
   -9.8547049e+00    5.0000000e+00    5.0000000e+00
   -9.7998101e+00    5.0000000e+00    5.0000000e+00
   -9.7437752e+00    5.0000000e+00    5.0000000e+00
   -9.6867480e+00    5.0000000e+00    5.0000000e+00
   -9.6431036e+00    5.0000000e+00    5.0000000e+00
   -9.5973440e+00    5.0000000e+00    5.0000000e+00
   -9.5472550e+00    5.0000000e+00    5.0000000e+00
   -9.4961585e+00    5.0000000e+00    5.0000000e+00
   -9.4429872e+00    5.0000000e+00    5.0000000e+00
   -9.3891793e+00    5.0000000e+00    5.0000000e+00
   -9.3317439e+00    5.0000000e+00    5.0000000e+00
   -9.2880719e+00    5.0000000e+00    5.0000000e+00
   -9.2398528e+00    5.0000000e+00    5.0000000e+00
   -9.1895550e+00    5.0000000e+00    5.0000000e+00
   -9.1376140e+00    5.0000000e+00    5.0000000e+00
   -9.0840861e+00    5.0000000e+00    5.0000000e+00
   -9.0298106e+00    5.0000000e+00    5.0000000e+00
   -8.9709219e+00    5.0000000e+00    5.0000000e+00
   -8.9046522e+00    5.0000000e+00    5.0000000e+00
   -8.8218150e+00    5.0000000e+00    5.0000000e+00
   -8.7555453e+00    5.0000000e+00    5.0000000e+00
   -8.6727082e+00    5.0000000e+00    5.0000000e+00
   -8.6064384e+00    5.0000000e+00    5.0000000e+00
   -8.5236013e+00    5.0000000e+00    5.0000000e+00
   -8.4573315e+00    5.0000000e+00    5.0000000e+00
   -8.3744944e+00    5.0000000e+00    5.0000000e+00
   -8.3082246e+00    5.0000000e+00    5.0000000e+00
   -8.2253875e+00    5.0000000e+00    5.0000000e+00
   -8.1591177e+00    5.0000000e+00    5.0000000e+00
   -8.0762806e+00    5.0000000e+00    5.0000000e+00
   -7.9727341e+00    5.0000000e+00    5.0000000e+00
   -7.8898970e+00    5.0000000e+00    5.0000000e+00
   -7.8236272e+00    5.0000000e+00    5.0000000e+00
   -7.7407901e+00    5.0000000e+00    5.0000000e+00
   -7.6372436e+00    5.0000000e+00    5.0000000e+00
   -7.5544064e+00    5.0000000e+00    5.0000000e+00
   -7.4881367e+00    5.0000000e+00    5.0000000e+00
   -7.4052995e+00    5.0000000e+00    5.0000000e+00
   -7.3017531e+00    5.0000000e+00    5.0000000e+00
   -7.2189159e+00    5.0000000e+00    5.0000000e+00
   -7.1526462e+00    5.0000000e+00    5.0000000e+00
   -7.0698090e+00    5.0000000e+00    5.0000000e+00
   -6.9662626e+00    5.0000000e+00    5.0000000e+00
   -6.8834254e+00    5.0000000e+00    5.0000000e+00
   -6.7798790e+00    5.0000000e+00    5.0000000e+00
   -6.6970418e+00    5.0000000e+00    5.0000000e+00
   -6.5934953e+00    5.0000000e+00    5.0000000e+00
   -6.5106582e+00    5.0000000e+00    5.0000000e+00
   -6.4071117e+00    5.0000000e+00    5.0000000e+00
   -6.3242746e+00    5.0000000e+00    5.0000000e+00
   -6.2207281e+00    5.0000000e+00    5.0000000e+00
   -6.1378909e+00    5.0000000e+00    5.0000000e+00
   -6.0343445e+00    5.0000000e+00    5.0000000e+00
   -5.9515073e+00    5.0000000e+00    5.0000000e+00
   -5.8479609e+00    5.0000000e+00    5.0000000e+00
   -5.7185278e+00    5.0000000e+00    5.0000000e+00
   -5.6149813e+00    5.0000000e+00    5.0000000e+00
   -5.5321442e+00    5.0000000e+00    5.0000000e+00
   -5.4285977e+00    5.0000000e+00    5.0000000e+00
   -5.2991647e+00    5.0000000e+00    5.0000000e+00
   -5.1956182e+00    5.0000000e+00    5.0000000e+00
   -5.1127810e+00    5.0000000e+00    5.0000000e+00
   -5.0092346e+00    5.0000000e+00    5.0000000e+00
   -4.8798015e+00    5.0000000e+00    5.0000000e+00
   -4.7762551e+00    5.0000000e+00    5.0000000e+00
   -4.6934179e+00    5.0000000e+00    5.0000000e+00
   -4.5898714e+00    5.0000000e+00    5.0000000e+00
   -4.4604384e+00    5.0000000e+00    5.0000000e+00
   -4.3568919e+00    5.0000000e+00    5.0000000e+00
   -4.2274589e+00    5.0000000e+00    5.0000000e+00
   -4.1239124e+00    5.0000000e+00    5.0000000e+00
   -3.9944793e+00    5.0000000e+00    5.0000000e+00
   -3.8564187e+00    5.0000000e+00    5.0000000e+00
   -3.7459702e+00    5.0000000e+00    5.0000000e+00
   -3.6079660e+00    5.0000000e+00    5.0000000e+00
   -3.4700355e+00    5.0000000e+00    5.0000000e+00
   -3.3596912e+00    5.0000000e+00    5.0000000e+00
   -3.2217982e+00    5.0000000e+00    5.0000000e+00
   -3.0839477e+00    5.0000000e+00    5.0000000e+00
   -3.0000000e+00    5.0000000e+00    5.0000000e+00
   -2.8621697e+00    5.0000000e+00    5.0000000e+00
   -2.7244167e+00    5.0000000e+00    5.0000000e+00
   -2.6142143e+00    5.0000000e+00    5.0000000e+00
   -2.5553933e+00    5.0000000e+00    5.0000000e+00
   -2.5153952e+00    5.0000000e+00    5.0000000e+00
   -2.4820091e+00    5.0000000e+00    5.0000000e+00
   -2.4518906e+00    5.0000000e+00    5.0000000e+00
   -2.4239064e+00    5.0000000e+00    5.0000000e+00
   -2.3975363e+00    5.0000000e+00    5.0000000e+00
   -2.3725293e+00    5.0000000e+00    5.0000000e+00
   -2.3486440e+00    5.0000000e+00    5.0000000e+00
   -2.3257002e+00    5.0000000e+00    5.0000000e+00
   -2.3036259e+00    5.0000000e+00    5.0000000e+00
   -2.2823594e+00    5.0000000e+00    5.0000000e+00
   -2.2617392e+00    5.0000000e+00    5.0000000e+00
   -2.2417787e+00    5.0000000e+00    5.0000000e+00
   -2.2223825e+00    5.0000000e+00    5.0000000e+00
   -2.2034733e+00    5.0000000e+00    5.0000000e+00
   -2.1850862e+00    5.0000000e+00    5.0000000e+00
   -2.1671271e+00    5.0000000e+00    5.0000000e+00
   -2.1495710e+00    5.0000000e+00    5.0000000e+00
   -2.1324385e+00    5.0000000e+00    5.0000000e+00
   -2.1156618e+00    5.0000000e+00    5.0000000e+00
   -2.0992425e+00    5.0000000e+00    5.0000000e+00
   -2.0831504e+00    5.0000000e+00    5.0000000e+00
   -2.0674199e+00    5.0000000e+00    5.0000000e+00
   -2.0519910e+00    5.0000000e+00    5.0000000e+00
   -2.0368646e+00    5.0000000e+00    5.0000000e+00
   -2.0220378e+00    5.0000000e+00    5.0000000e+00
   -2.0074915e+00    5.0000000e+00    5.0000000e+00
   -1.9932292e+00    5.0000000e+00    5.0000000e+00
   -1.9791912e+00    5.0000000e+00    5.0000000e+00
   -1.9653861e+00    5.0000000e+00    5.0000000e+00
   -1.9517845e+00    5.0000000e+00    5.0000000e+00
   -1.9384133e+00    5.0000000e+00    5.0000000e+00
   -1.9252413e+00    5.0000000e+00    5.0000000e+00
   -1.9122977e+00    5.0000000e+00    5.0000000e+00
   -1.8995178e+00    5.0000000e+00    5.0000000e+00
   -1.8869273e+00    5.0000000e+00    5.0000000e+00
   -1.8745152e+00    5.0000000e+00    5.0000000e+00
   -1.8622447e+00    5.0000000e+00    5.0000000e+00
   -1.8501548e+00    5.0000000e+00    5.0000000e+00
   -1.8382027e+00    5.0000000e+00    5.0000000e+00
   -1.8264208e+00    5.0000000e+00    5.0000000e+00
   -1.8147804e+00    5.0000000e+00    5.0000000e+00
   -1.8032804e+00    5.0000000e+00    5.0000000e+00
   -1.7919314e+00    5.0000000e+00    5.0000000e+00
   -1.7806876e+00    5.0000000e+00    5.0000000e+00
   -1.7695881e+00    5.0000000e+00    5.0000000e+00
   -1.7585877e+00    5.0000000e+00    5.0000000e+00
   -1.7477074e+00    5.0000000e+00    5.0000000e+00
   -1.7369324e+00    5.0000000e+00    5.0000000e+00
   -1.7262626e+00    5.0000000e+00    5.0000000e+00
   -1.7157196e+00    5.0000000e+00    5.0000000e+00
   -1.7052782e+00    5.0000000e+00    5.0000000e+00
   -1.6949133e+00    5.0000000e+00    5.0000000e+00
   -1.6846358e+00    5.0000000e+00    5.0000000e+00
   -1.6744725e+00    5.0000000e+00    5.0000000e+00
   -1.6644149e+00    5.0000000e+00    5.0000000e+00
   -1.6544366e+00    5.0000000e+00    5.0000000e+00
   -1.6445525e+00    5.0000000e+00    5.0000000e+00
   -1.6347426e+00    5.0000000e+00    5.0000000e+00
   -1.6250083e+00    5.0000000e+00    5.0000000e+00
   -1.6153385e+00    5.0000000e+00    5.0000000e+00
   -1.6057590e+00    5.0000000e+00    5.0000000e+00
   -1.5962810e+00    5.0000000e+00    5.0000000e+00
   -1.5868467e+00    5.0000000e+00    5.0000000e+00
   -1.5775097e+00    5.0000000e+00    5.0000000e+00
   -1.5682304e+00    5.0000000e+00    5.0000000e+00
   -1.5590311e+00    5.0000000e+00    5.0000000e+00
   -1.5498906e+00    5.0000000e+00    5.0000000e+00
   -1.5408098e+00    5.0000000e+00    5.0000000e+00
   -1.5317958e+00    5.0000000e+00    5.0000000e+00
   -1.5227968e+00    5.0000000e+00    5.0000000e+00
   -1.5137957e+00    5.0000000e+00    5.0000000e+00
   -1.5048073e+00    5.0000000e+00    5.0000000e+00
   -1.4958108e+00    5.0000000e+00    5.0000000e+00
   -1.4868086e+00    5.0000000e+00    5.0000000e+00
   -1.4778250e+00    5.0000000e+00    5.0000000e+00
   -1.4688229e+00    5.0000000e+00    5.0000000e+00
   -1.4598042e+00    5.0000000e+00    5.0000000e+00
   -1.4507903e+00    5.0000000e+00    5.0000000e+00
   -1.4417743e+00    5.0000000e+00    5.0000000e+00
   -1.4327604e+00    5.0000000e+00    5.0000000e+00
   -1.4237628e+00    5.0000000e+00    5.0000000e+00
   -1.4147634e+00    5.0000000e+00    5.0000000e+00
   -1.4057599e+00    5.0000000e+00    5.0000000e+00
   -1.3967761e+00    5.0000000e+00    5.0000000e+00
   -1.3877808e+00    5.0000000e+00    5.0000000e+00
   -1.3787697e+00    5.0000000e+00    5.0000000e+00
   -1.3697670e+00    5.0000000e+00    5.0000000e+00
   -1.3607531e+00    5.0000000e+00    5.0000000e+00
   -1.3517446e+00    5.0000000e+00    5.0000000e+00
   -1.3427220e+00    5.0000000e+00    5.0000000e+00
   -1.3337205e+00    5.0000000e+00    5.0000000e+00
   -1.3247250e+00    5.0000000e+00    5.0000000e+00
   -1.3157091e+00    5.0000000e+00    5.0000000e+00
   -1.3067184e+00    5.0000000e+00    5.0000000e+00
   -1.2977256e+00    5.0000000e+00    5.0000000e+00
   -1.2887098e+00    5.0000000e+00    5.0000000e+00
   -1.2796995e+00    5.0000000e+00    5.0000000e+00
   -1.2706877e+00    5.0000000e+00    5.0000000e+00
   -1.2616762e+00    5.0000000e+00    5.0000000e+00
   -1.2526666e+00    5.0000000e+00    5.0000000e+00
   -1.2436604e+00    5.0000000e+00    5.0000000e+00
   -1.2346587e+00    5.0000000e+00    5.0000000e+00
   -1.2256466e+00    5.0000000e+00    5.0000000e+00
   -1.2166303e+00    5.0000000e+00    5.0000000e+00
   -1.2076240e+00    5.0000000e+00    5.0000000e+00
   -1.1986127e+00    5.0000000e+00    5.0000000e+00
   -1.1896238e+00    5.0000000e+00    5.0000000e+00
   -1.1806067e+00    5.0000000e+00    5.0000000e+00
   -1.1715978e+00    5.0000000e+00    5.0000000e+00
   -1.1625892e+00    5.0000000e+00    5.0000000e+00
   -1.1535771e+00    5.0000000e+00    5.0000000e+00
   -1.1445704e+00    5.0000000e+00    5.0000000e+00
   -1.1355807e+00    5.0000000e+00    5.0000000e+00
   -1.1265770e+00    5.0000000e+00    5.0000000e+00
   -1.1175625e+00    5.0000000e+00    5.0000000e+00
   -1.1085642e+00    5.0000000e+00    5.0000000e+00
   -1.0995776e+00    5.0000000e+00    5.0000000e+00
   -1.0905800e+00    5.0000000e+00    5.0000000e+00
   -1.0815764e+00    5.0000000e+00    5.0000000e+00
   -1.0725580e+00    5.0000000e+00    5.0000000e+00
   -1.0635483e+00    5.0000000e+00    5.0000000e+00
   -1.0545390e+00    5.0000000e+00    5.0000000e+00
   -1.0455219e+00    5.0000000e+00    5.0000000e+00
   -1.0365338e+00    5.0000000e+00    5.0000000e+00
   -1.0275024e+00    5.0000000e+00    5.0000000e+00
   -1.0184977e+00    5.0000000e+00    5.0000000e+00
   -1.0094875e+00    5.0000000e+00    5.0000000e+00
   -1.0004740e+00    5.0000000e+00    5.0000000e+00
   -9.9145730e-01    5.0000000e+00    5.0000000e+00
   -9.8243292e-01    5.0000000e+00    5.0000000e+00
   -9.7342204e-01    5.0000000e+00    5.0000000e+00
   -9.6440977e-01    5.0000000e+00    5.0000000e+00
   -9.5539300e-01    5.0000000e+00    5.0000000e+00
   -9.4638567e-01    5.0000000e+00    5.0000000e+00
   -9.3738600e-01    5.0000000e+00    5.0000000e+00
   -9.2837753e-01    5.0000000e+00    5.0000000e+00
   -9.1936593e-01    5.0000000e+00    5.0000000e+00
   -9.1039439e-01    5.0000000e+00    5.0000000e+00
   -9.0138402e-01    5.0000000e+00    5.0000000e+00
   -8.9239115e-01    5.0000000e+00    5.0000000e+00
   -8.8336807e-01    5.0000000e+00    5.0000000e+00
   -8.7435161e-01    5.0000000e+00    5.0000000e+00
   -8.6534996e-01    5.0000000e+00    5.0000000e+00
   -8.5634710e-01    5.0000000e+00    5.0000000e+00
   -8.4733297e-01    5.0000000e+00    5.0000000e+00
   -8.3833600e-01    5.0000000e+00    5.0000000e+00
   -8.2932805e-01    5.0000000e+00    5.0000000e+00
   -8.2032732e-01    5.0000000e+00    5.0000000e+00
   -8.1131738e-01    5.0000000e+00    5.0000000e+00
   -8.0229169e-01    5.0000000e+00    5.0000000e+00
   -7.9327423e-01    5.0000000e+00    5.0000000e+00
   -7.8427558e-01    5.0000000e+00    5.0000000e+00
   -7.7525141e-01    5.0000000e+00    5.0000000e+00
   -7.6625463e-01    5.0000000e+00    5.0000000e+00
   -7.5723864e-01    5.0000000e+00    5.0000000e+00
   -7.4821787e-01    5.0000000e+00    5.0000000e+00
   -7.3920441e-01    5.0000000e+00    5.0000000e+00
   -7.3018428e-01    5.0000000e+00    5.0000000e+00
   -7.2118528e-01    5.0000000e+00    5.0000000e+00
   -7.1216631e-01    5.0000000e+00    5.0000000e+00
   -7.0314858e-01    5.0000000e+00    5.0000000e+00
   -6.9414482e-01    5.0000000e+00    5.0000000e+00
   -6.8512188e-01    5.0000000e+00    5.0000000e+00
   -6.7609803e-01    5.0000000e+00    5.0000000e+00
   -6.6710895e-01    5.0000000e+00    5.0000000e+00
   -6.5811240e-01    5.0000000e+00    5.0000000e+00
   -6.4910307e-01    5.0000000e+00    5.0000000e+00
   -6.4009035e-01    5.0000000e+00    5.0000000e+00
   -6.3105976e-01    5.0000000e+00    5.0000000e+00
   -6.2203725e-01    5.0000000e+00    5.0000000e+00
   -6.1303130e-01    5.0000000e+00    5.0000000e+00
   -6.0402319e-01    5.0000000e+00    5.0000000e+00
   -5.9499596e-01    5.0000000e+00    5.0000000e+00
   -5.8597779e-01    5.0000000e+00    5.0000000e+00
   -5.7695611e-01    5.0000000e+00    5.0000000e+00
   -5.6794577e-01    5.0000000e+00    5.0000000e+00
   -5.5892771e-01    5.0000000e+00    5.0000000e+00
   -5.4991594e-01    5.0000000e+00    5.0000000e+00
   -5.4092565e-01    5.0000000e+00    5.0000000e+00
   -5.3190620e-01    5.0000000e+00    5.0000000e+00
   -5.2288208e-01    5.0000000e+00    5.0000000e+00
   -5.1388014e-01    5.0000000e+00    5.0000000e+00
   -5.0485172e-01    5.0000000e+00    5.0000000e+00
   -4.9584964e-01    5.0000000e+00    5.0000000e+00
   -4.8684636e-01    5.0000000e+00    5.0000000e+00
   -4.7783901e-01    5.0000000e+00    5.0000000e+00
   -4.6881262e-01    5.0000000e+00    5.0000000e+00
   -4.5981136e-01    5.0000000e+00    5.0000000e+00
   -4.5079725e-01    5.0000000e+00    5.0000000e+00
   -4.4177166e-01    5.0000000e+00    5.0000000e+00
   -4.3276088e-01    5.0000000e+00    5.0000000e+00
   -4.2374484e-01    5.0000000e+00    5.0000000e+00
   -4.1495963e-01    5.0000000e+00    5.0000000e+00
   -4.0611019e-01    5.0000000e+00    5.0000000e+00
   -3.9717508e-01    5.0000000e+00    5.0000000e+00
   -3.8815811e-01    5.0000000e+00    5.0000000e+00
   -3.7917473e-01    5.0000000e+00    5.0000000e+00
   -3.7025739e-01    5.0000000e+00    5.0000000e+00
   -3.6152249e-01    5.0000000e+00    5.0000000e+00
   -3.5294927e-01    5.0000000e+00    5.0000000e+00
   -3.4444026e-01    5.0000000e+00    5.0000000e+00
   -3.3605315e-01    5.0000000e+00    5.0000000e+00
   -3.2793571e-01    5.0000000e+00    5.0000000e+00
   -3.1999258e-01    5.0000000e+00    5.0000000e+00
   -3.1209070e-01    5.0000000e+00    5.0000000e+00
   -3.0436919e-01    5.0000000e+00    5.0000000e+00
   -2.9675741e-01    5.0000000e+00    5.0000000e+00
   -2.8930691e-01    5.0000000e+00    5.0000000e+00
   -2.8199372e-01    5.0000000e+00    5.0000000e+00
   -2.7473446e-01    5.0000000e+00    5.0000000e+00
   -2.6689879e-01    5.0000000e+00    5.0000000e+00
   -2.5865952e-01    5.0000000e+00    5.0000000e+00
   -2.5005310e-01    5.0000000e+00    5.0000000e+00
   -2.4134712e-01    5.0000000e+00    5.0000000e+00
   -2.3268429e-01    5.0000000e+00    5.0000000e+00
   -2.2410157e-01    5.0000000e+00    5.0000000e+00
   -2.1561856e-01    5.0000000e+00    5.0000000e+00
   -2.0754627e-01    5.0000000e+00    5.0000000e+00
   -1.9971967e-01    5.0000000e+00    5.0000000e+00
   -1.9181871e-01    5.0000000e+00    5.0000000e+00
   -1.8388109e-01    5.0000000e+00    5.0000000e+00
   -1.7574299e-01    5.0000000e+00    5.0000000e+00
   -1.6725188e-01    5.0000000e+00    5.0000000e+00
   -1.5836756e-01    5.0000000e+00    5.0000000e+00
   -1.4934064e-01    5.0000000e+00    5.0000000e+00
   -1.4027134e-01    5.0000000e+00    5.0000000e+00
   -1.3122234e-01    5.0000000e+00    5.0000000e+00
   -1.2217445e-01    5.0000000e+00    5.0000000e+00
   -1.1315031e-01    5.0000000e+00    5.0000000e+00
   -1.0411631e-01    5.0000000e+00    5.0000000e+00
   -9.5092392e-02    5.0000000e+00    5.0000000e+00
   -8.6063084e-02    5.0000000e+00    5.0000000e+00
   -7.7034984e-02    5.0000000e+00    5.0000000e+00
   -6.8001727e-02    5.0000000e+00    5.0000000e+00
   -5.8980198e-02    5.0000000e+00    5.0000000e+00
   -4.9968840e-02    5.0000000e+00    5.0000000e+00
   -4.1190493e-02    5.0000000e+00    5.0000000e+00
   -3.2638354e-02    5.0000000e+00    5.0000000e+00
   -2.4262506e-02    5.0000000e+00    5.0000000e+00
   -1.6015291e-02    5.0000000e+00    5.0000000e+00
   -8.0461099e-03    5.0000000e+00    5.0000000e+00
   -2.3807934e-04    5.0000000e+00    5.0000000e+00
    7.5023246e-03    5.0000000e+00    5.0000000e+00
    1.5217920e-02    5.0000000e+00    5.0000000e+00
    2.2934373e-02    5.0000000e+00    5.0000000e+00
    3.0661675e-02    5.0000000e+00    5.0000000e+00
    3.8400183e-02    5.0000000e+00    5.0000000e+00
    4.6085140e-02    5.0000000e+00    5.0000000e+00
    5.3720672e-02    5.0000000e+00    5.0000000e+00
    6.1302163e-02    5.0000000e+00    5.0000000e+00
    6.8848081e-02    5.0000000e+00    5.0000000e+00
    7.6375011e-02    5.0000000e+00    5.0000000e+00
    8.3900963e-02    5.0000000e+00    5.0000000e+00
    9.1449655e-02    5.0000000e+00    5.0000000e+00
    9.9099588e-02    5.0000000e+00    5.0000000e+00
    1.0691080e-01    5.0000000e+00    5.0000000e+00
    1.1493062e-01    5.0000000e+00    5.0000000e+00
    1.2317317e-01    5.0000000e+00    5.0000000e+00
    1.3163654e-01    5.0000000e+00    5.0000000e+00
    1.4032095e-01    5.0000000e+00    5.0000000e+00
    1.4920698e-01    5.0000000e+00    5.0000000e+00
    1.5828171e-01    5.0000000e+00    5.0000000e+00
    1.6735671e-01    5.0000000e+00    5.0000000e+00
    1.7641147e-01    5.0000000e+00    5.0000000e+00
    1.8546827e-01    5.0000000e+00    5.0000000e+00
    1.9453261e-01    5.0000000e+00    5.0000000e+00
    2.0357511e-01    5.0000000e+00    5.0000000e+00
    2.1263184e-01    5.0000000e+00    5.0000000e+00
    2.2166640e-01    5.0000000e+00    5.0000000e+00
    2.3070319e-01    5.0000000e+00    5.0000000e+00
    2.3973612e-01    5.0000000e+00    5.0000000e+00
    2.4840833e-01    5.0000000e+00    5.0000000e+00
    2.5686343e-01    5.0000000e+00    5.0000000e+00
    2.6549180e-01    5.0000000e+00    5.0000000e+00
    2.7387228e-01    5.0000000e+00    5.0000000e+00
    2.8206439e-01    5.0000000e+00    5.0000000e+00
    2.9041899e-01    5.0000000e+00    5.0000000e+00
    2.9883600e-01    5.0000000e+00    5.0000000e+00
    3.0701646e-01    5.0000000e+00    5.0000000e+00
    3.1507413e-01    5.0000000e+00    5.0000000e+00
    3.2309374e-01    5.0000000e+00    5.0000000e+00
    3.3112081e-01    5.0000000e+00    5.0000000e+00
    3.3928594e-01    5.0000000e+00    5.0000000e+00
    3.4756522e-01    5.0000000e+00    5.0000000e+00
    3.5593805e-01    5.0000000e+00    5.0000000e+00
    3.6429505e-01    5.0000000e+00    5.0000000e+00
    3.7248803e-01    5.0000000e+00    5.0000000e+00
    3.8056747e-01    5.0000000e+00    5.0000000e+00
    3.8857900e-01    5.0000000e+00    5.0000000e+00
    3.9661054e-01    5.0000000e+00    5.0000000e+00
    4.0473414e-01    5.0000000e+00    5.0000000e+00
    4.1297679e-01    5.0000000e+00    5.0000000e+00
    4.2144964e-01    5.0000000e+00    5.0000000e+00
    4.3022943e-01    5.0000000e+00    5.0000000e+00
    4.3926900e-01    5.0000000e+00    5.0000000e+00
    4.4833396e-01    5.0000000e+00    5.0000000e+00
    4.5740289e-01    5.0000000e+00    5.0000000e+00
    4.6642944e-01    5.0000000e+00    5.0000000e+00
    4.7547875e-01    5.0000000e+00    5.0000000e+00
    4.8452156e-01    5.0000000e+00    5.0000000e+00
    4.9357413e-01    5.0000000e+00    5.0000000e+00
    5.0261767e-01    5.0000000e+00    5.0000000e+00
    5.1167048e-01    5.0000000e+00    5.0000000e+00
    5.2068709e-01    5.0000000e+00    5.0000000e+00
    5.2973358e-01    5.0000000e+00    5.0000000e+00
    5.3877443e-01    5.0000000e+00    5.0000000e+00
    5.4780638e-01    5.0000000e+00    5.0000000e+00
    5.5684761e-01    5.0000000e+00    5.0000000e+00
    5.6589530e-01    5.0000000e+00    5.0000000e+00
    5.7496600e-01    5.0000000e+00    5.0000000e+00
    5.8401775e-01    5.0000000e+00    5.0000000e+00
    5.9306729e-01    5.0000000e+00    5.0000000e+00
    6.0210665e-01    5.0000000e+00    5.0000000e+00
    6.1118679e-01    5.0000000e+00    5.0000000e+00
    6.2023463e-01    5.0000000e+00    5.0000000e+00
    6.2930029e-01    5.0000000e+00    5.0000000e+00
    6.3835456e-01    5.0000000e+00    5.0000000e+00
    6.4559798e-01    5.0000000e+00    5.0000000e+00
    6.5454191e-01    5.0000000e+00    5.0000000e+00
    6.6346559e-01    5.0000000e+00    5.0000000e+00
    6.7253404e-01    5.0000000e+00    5.0000000e+00
    6.8159414e-01    5.0000000e+00    5.0000000e+00
    6.9065792e-01    5.0000000e+00    5.0000000e+00
    6.9967521e-01    5.0000000e+00    5.0000000e+00
    7.0875417e-01    5.0000000e+00    5.0000000e+00
    7.1782469e-01    5.0000000e+00    5.0000000e+00
    7.2689767e-01    5.0000000e+00    5.0000000e+00
    7.3597566e-01    5.0000000e+00    5.0000000e+00
    7.4503976e-01    5.0000000e+00    5.0000000e+00
    7.5411183e-01    5.0000000e+00    5.0000000e+00
    7.6317586e-01    5.0000000e+00    5.0000000e+00
    7.7223096e-01    5.0000000e+00    5.0000000e+00
    7.8130640e-01    5.0000000e+00    5.0000000e+00
    7.9036792e-01    5.0000000e+00    5.0000000e+00
    7.9944325e-01    5.0000000e+00    5.0000000e+00
    8.0850916e-01    5.0000000e+00    5.0000000e+00
    8.1754876e-01    5.0000000e+00    5.0000000e+00
    8.2658165e-01    5.0000000e+00    5.0000000e+00
    8.3564559e-01    5.0000000e+00    5.0000000e+00
    8.4467537e-01    5.0000000e+00    5.0000000e+00
    8.5375079e-01    5.0000000e+00    5.0000000e+00
    8.6282217e-01    5.0000000e+00    5.0000000e+00
    8.7189469e-01    5.0000000e+00    5.0000000e+00
    8.8096136e-01    5.0000000e+00    5.0000000e+00
    8.9003203e-01    5.0000000e+00    5.0000000e+00
    8.9910050e-01    5.0000000e+00    5.0000000e+00
    9.0817123e-01    5.0000000e+00    5.0000000e+00
    9.1722865e-01    5.0000000e+00    5.0000000e+00
    9.2631423e-01    5.0000000e+00    5.0000000e+00
    9.3539053e-01    5.0000000e+00    5.0000000e+00
    9.4446432e-01    5.0000000e+00    5.0000000e+00
    9.5353585e-01    5.0000000e+00    5.0000000e+00
    9.6259809e-01    5.0000000e+00    5.0000000e+00
    9.7165889e-01    5.0000000e+00    5.0000000e+00
    9.8072393e-01    5.0000000e+00    5.0000000e+00
    9.8976773e-01    5.0000000e+00    5.0000000e+00
    9.9883351e-01    5.0000000e+00    5.0000000e+00
    1.0078734e+00    5.0000000e+00    5.0000000e+00
    1.0169350e+00    5.0000000e+00    5.0000000e+00
    1.0259987e+00    5.0000000e+00    5.0000000e+00
    1.0350511e+00    5.0000000e+00    5.0000000e+00
    1.0440743e+00    5.0000000e+00    5.0000000e+00
    1.0531325e+00    5.0000000e+00    5.0000000e+00
    1.0621915e+00    5.0000000e+00    5.0000000e+00
    1.0712737e+00    5.0000000e+00    5.0000000e+00
    1.0803167e+00    5.0000000e+00    5.0000000e+00
    1.0893736e+00    5.0000000e+00    5.0000000e+00
    1.0983861e+00    5.0000000e+00    5.0000000e+00
    1.1074459e+00    5.0000000e+00    5.0000000e+00
    1.1165057e+00    5.0000000e+00    5.0000000e+00
    1.1255835e+00    5.0000000e+00    5.0000000e+00
    1.1346267e+00    5.0000000e+00    5.0000000e+00
    1.1436864e+00    5.0000000e+00    5.0000000e+00
    1.1527466e+00    5.0000000e+00    5.0000000e+00
    1.1618118e+00    5.0000000e+00    5.0000000e+00
    1.1709014e+00    5.0000000e+00    5.0000000e+00
    1.1799781e+00    5.0000000e+00    5.0000000e+00
    1.1890524e+00    5.0000000e+00    5.0000000e+00
    1.1981248e+00    5.0000000e+00    5.0000000e+00
    1.2072048e+00    5.0000000e+00    5.0000000e+00
    1.2162942e+00    5.0000000e+00    5.0000000e+00
    1.2253520e+00    5.0000000e+00    5.0000000e+00
    1.2344039e+00    5.0000000e+00    5.0000000e+00
    1.2434721e+00    5.0000000e+00    5.0000000e+00
    1.2525636e+00    5.0000000e+00    5.0000000e+00
    1.2616200e+00    5.0000000e+00    5.0000000e+00
    1.2706480e+00    5.0000000e+00    5.0000000e+00
    1.2797336e+00    5.0000000e+00    5.0000000e+00
    1.2888213e+00    5.0000000e+00    5.0000000e+00
    1.2979039e+00    5.0000000e+00    5.0000000e+00
    1.3069639e+00    5.0000000e+00    5.0000000e+00
    1.3160457e+00    5.0000000e+00    5.0000000e+00
    1.3251370e+00    5.0000000e+00    5.0000000e+00
    1.3342225e+00    5.0000000e+00    5.0000000e+00
    1.3433080e+00    5.0000000e+00    5.0000000e+00
    1.3524131e+00    5.0000000e+00    5.0000000e+00
    1.3614802e+00    5.0000000e+00    5.0000000e+00
    1.3705480e+00    5.0000000e+00    5.0000000e+00
    1.3796149e+00    5.0000000e+00    5.0000000e+00
    1.3886981e+00    5.0000000e+00    5.0000000e+00
    1.3977453e+00    5.0000000e+00    5.0000000e+00
    1.4068030e+00    5.0000000e+00    5.0000000e+00
    1.4158643e+00    5.0000000e+00    5.0000000e+00
    1.4249425e+00    5.0000000e+00    5.0000000e+00
    1.4340260e+00    5.0000000e+00    5.0000000e+00
    1.4431023e+00    5.0000000e+00    5.0000000e+00
    1.4521601e+00    5.0000000e+00    5.0000000e+00
    1.4612314e+00    5.0000000e+00    5.0000000e+00
    1.4684885e+00    5.0000000e+00    5.0000000e+00
    1.4774414e+00    5.0000000e+00    5.0000000e+00
    1.4863823e+00    5.0000000e+00    5.0000000e+00
    1.4954180e+00    5.0000000e+00    5.0000000e+00
    1.5045856e+00    5.0000000e+00    5.0000000e+00
    1.5138009e+00    5.0000000e+00    5.0000000e+00
    1.5233009e+00    5.0000000e+00    5.0000000e+00
    1.5333659e+00    5.0000000e+00    5.0000000e+00
    1.5437892e+00    5.0000000e+00    5.0000000e+00
    1.5546798e+00    5.0000000e+00    5.0000000e+00
    1.5659097e+00    5.0000000e+00    5.0000000e+00
    1.5776601e+00    5.0000000e+00    5.0000000e+00
    1.5892537e+00    5.0000000e+00    5.0000000e+00
    1.6009360e+00    5.0000000e+00    5.0000000e+00
    1.6126602e+00    5.0000000e+00    5.0000000e+00
    1.6244309e+00    5.0000000e+00    5.0000000e+00
    1.6361803e+00    5.0000000e+00    5.0000000e+00
    1.6475906e+00    5.0000000e+00    5.0000000e+00
    1.6591421e+00    5.0000000e+00    5.0000000e+00
    1.6705080e+00    5.0000000e+00    5.0000000e+00
    1.6819054e+00    5.0000000e+00    5.0000000e+00
    1.6934162e+00    5.0000000e+00    5.0000000e+00
    1.7048955e+00    5.0000000e+00    5.0000000e+00
    1.7163343e+00    5.0000000e+00    5.0000000e+00
    1.7281094e+00    5.0000000e+00    5.0000000e+00
    1.7399066e+00    5.0000000e+00    5.0000000e+00
    1.7516294e+00    5.0000000e+00    5.0000000e+00
    1.7630000e+00    5.0000000e+00    5.0000000e+00
    1.7748643e+00    5.0000000e+00    5.0000000e+00
    1.7865092e+00    5.0000000e+00    5.0000000e+00
    1.7983103e+00    5.0000000e+00    5.0000000e+00
    1.8101516e+00    5.0000000e+00    5.0000000e+00
    1.8221281e+00    5.0000000e+00    5.0000000e+00
    1.8342077e+00    5.0000000e+00    5.0000000e+00
    1.8465336e+00    5.0000000e+00    5.0000000e+00
    1.8590478e+00    5.0000000e+00    5.0000000e+00
    1.8716038e+00    5.0000000e+00    5.0000000e+00
    1.8841117e+00    5.0000000e+00    5.0000000e+00
    1.8966675e+00    5.0000000e+00    5.0000000e+00
    1.9095026e+00    5.0000000e+00    5.0000000e+00
    1.9223865e+00    5.0000000e+00    5.0000000e+00
    1.9354680e+00    5.0000000e+00    5.0000000e+00
    1.9485175e+00    5.0000000e+00    5.0000000e+00
    1.9617100e+00    5.0000000e+00    5.0000000e+00
    1.9748544e+00    5.0000000e+00    5.0000000e+00
    1.9880070e+00    5.0000000e+00    5.0000000e+00
    2.0012413e+00    5.0000000e+00    5.0000000e+00
    2.0145897e+00    5.0000000e+00    5.0000000e+00
    2.0279807e+00    5.0000000e+00    5.0000000e+00
    2.0414614e+00    5.0000000e+00    5.0000000e+00
    2.0549977e+00    5.0000000e+00    5.0000000e+00
    2.0685719e+00    5.0000000e+00    5.0000000e+00
    2.0821178e+00    5.0000000e+00    5.0000000e+00
    2.0956148e+00    5.0000000e+00    5.0000000e+00
    2.1090920e+00    5.0000000e+00    5.0000000e+00
    2.1225433e+00    5.0000000e+00    5.0000000e+00
    2.1359811e+00    5.0000000e+00    5.0000000e+00
    2.1493767e+00    5.0000000e+00    5.0000000e+00
    2.1625121e+00    5.0000000e+00    5.0000000e+00
    2.1756140e+00    5.0000000e+00    5.0000000e+00
    2.1885249e+00    5.0000000e+00    5.0000000e+00
    2.2012994e+00    5.0000000e+00    5.0000000e+00
    2.2139256e+00    5.0000000e+00    5.0000000e+00
    2.2266668e+00    5.0000000e+00    5.0000000e+00
    2.2392134e+00    5.0000000e+00    5.0000000e+00
    2.2515917e+00    5.0000000e+00    5.0000000e+00
    2.2638742e+00    5.0000000e+00    5.0000000e+00
    2.2763677e+00    5.0000000e+00    5.0000000e+00
    2.2887785e+00    5.0000000e+00    5.0000000e+00
    2.3012098e+00    5.0000000e+00    5.0000000e+00
    2.3136898e+00    5.0000000e+00    5.0000000e+00
    2.3262630e+00    5.0000000e+00    5.0000000e+00
    2.3390047e+00    5.0000000e+00    5.0000000e+00
    2.3518933e+00    5.0000000e+00    5.0000000e+00
    2.3649477e+00    5.0000000e+00    5.0000000e+00
    2.3781997e+00    5.0000000e+00    5.0000000e+00
    2.3916520e+00    5.0000000e+00    5.0000000e+00
    2.4052907e+00    5.0000000e+00    5.0000000e+00
    2.4190087e+00    5.0000000e+00    5.0000000e+00
    2.4327756e+00    5.0000000e+00    5.0000000e+00
    2.4466339e+00    5.0000000e+00    5.0000000e+00
    2.4606883e+00    5.0000000e+00    5.0000000e+00
    2.4749547e+00    5.0000000e+00    5.0000000e+00
    2.4894151e+00    5.0000000e+00    5.0000000e+00
    2.5039482e+00    5.0000000e+00    5.0000000e+00
    2.5186882e+00    5.0000000e+00    5.0000000e+00
    2.5335783e+00    5.0000000e+00    5.0000000e+00
    2.5487226e+00    5.0000000e+00    5.0000000e+00
    2.5641542e+00    5.0000000e+00    5.0000000e+00
    2.5799019e+00    5.0000000e+00    5.0000000e+00
    2.5958513e+00    5.0000000e+00    5.0000000e+00
    2.6120398e+00    5.0000000e+00    5.0000000e+00
    2.6284843e+00    5.0000000e+00    5.0000000e+00
    2.6450632e+00    5.0000000e+00    5.0000000e+00
    2.6617877e+00    5.0000000e+00    5.0000000e+00
    2.6786923e+00    5.0000000e+00    5.0000000e+00
    2.6958214e+00    5.0000000e+00    5.0000000e+00
    2.7130233e+00    5.0000000e+00    5.0000000e+00
    2.7305792e+00    5.0000000e+00    5.0000000e+00
    2.7482067e+00    5.0000000e+00    5.0000000e+00
    2.7661893e+00    5.0000000e+00    5.0000000e+00
    2.7845017e+00    5.0000000e+00    5.0000000e+00
    2.8033194e+00    5.0000000e+00    5.0000000e+00
    2.8223434e+00    5.0000000e+00    5.0000000e+00
    2.8417660e+00    5.0000000e+00    5.0000000e+00
    2.8615636e+00    5.0000000e+00    5.0000000e+00
    2.8817795e+00    5.0000000e+00    5.0000000e+00
    2.9020710e+00    5.0000000e+00    5.0000000e+00
    2.9224406e+00    5.0000000e+00    5.0000000e+00
    2.9430419e+00    5.0000000e+00    5.0000000e+00
    2.9638698e+00    5.0000000e+00    5.0000000e+00
    2.9849572e+00    5.0000000e+00    5.0000000e+00
    3.0063052e+00    5.0000000e+00    5.0000000e+00
    3.0280589e+00    5.0000000e+00    5.0000000e+00
    3.0502307e+00    5.0000000e+00    5.0000000e+00
    3.0728477e+00    5.0000000e+00    5.0000000e+00
    3.0959668e+00    5.0000000e+00    5.0000000e+00
    3.1195405e+00    5.0000000e+00    5.0000000e+00
    3.1433606e+00    5.0000000e+00    5.0000000e+00
    3.1664519e+00    5.0000000e+00    5.0000000e+00
    3.1901076e+00    5.0000000e+00    5.0000000e+00
    3.2140301e+00    5.0000000e+00    5.0000000e+00
    3.2378117e+00    5.0000000e+00    5.0000000e+00
    3.2615553e+00    5.0000000e+00    5.0000000e+00
    3.2853606e+00    5.0000000e+00    5.0000000e+00
    3.3090767e+00    5.0000000e+00    5.0000000e+00
    3.3330096e+00    5.0000000e+00    5.0000000e+00
    3.3570561e+00    5.0000000e+00    5.0000000e+00
    3.3812812e+00    5.0000000e+00    5.0000000e+00
    3.4057923e+00    5.0000000e+00    5.0000000e+00
    3.4304953e+00    5.0000000e+00    5.0000000e+00
    3.4555054e+00    5.0000000e+00    5.0000000e+00
    3.4807270e+00    5.0000000e+00    5.0000000e+00
    3.5062266e+00    5.0000000e+00    5.0000000e+00
    3.5320540e+00    5.0000000e+00    5.0000000e+00
    3.5581342e+00    5.0000000e+00    5.0000000e+00
    3.5845945e+00    5.0000000e+00    5.0000000e+00
    3.6116250e+00    5.0000000e+00    5.0000000e+00
    3.6391410e+00    5.0000000e+00    5.0000000e+00
    3.6669692e+00    5.0000000e+00    5.0000000e+00
    3.6951825e+00    5.0000000e+00    5.0000000e+00
    3.7241361e+00    5.0000000e+00    5.0000000e+00
    3.7536882e+00    5.0000000e+00    5.0000000e+00
    3.7835017e+00    5.0000000e+00    5.0000000e+00
    3.8135868e+00    5.0000000e+00    5.0000000e+00
    3.8438600e+00    5.0000000e+00    5.0000000e+00
    3.8742569e+00    5.0000000e+00    5.0000000e+00
    3.9049735e+00    5.0000000e+00    5.0000000e+00
    3.9360974e+00    5.0000000e+00    5.0000000e+00
    3.9671703e+00    5.0000000e+00    5.0000000e+00
    3.9981988e+00    5.0000000e+00    5.0000000e+00
    4.0291814e+00    5.0000000e+00    5.0000000e+00
    4.0604066e+00    5.0000000e+00    5.0000000e+00
    4.0916752e+00    5.0000000e+00    5.0000000e+00
    4.1222170e+00    5.0000000e+00    5.0000000e+00
    4.1502124e+00    5.0000000e+00    5.0000000e+00
    4.1768182e+00    5.0000000e+00    5.0000000e+00
    4.2027342e+00    5.0000000e+00    5.0000000e+00
    4.2298173e+00    5.0000000e+00    5.0000000e+00
    4.2589345e+00    5.0000000e+00    5.0000000e+00
    4.2886212e+00    5.0000000e+00    5.0000000e+00
    4.3184105e+00    5.0000000e+00    5.0000000e+00
    4.3480151e+00    5.0000000e+00    5.0000000e+00
    4.3790676e+00    5.0000000e+00    5.0000000e+00
    4.4107039e+00    5.0000000e+00    5.0000000e+00
    4.4424725e+00    5.0000000e+00    5.0000000e+00
    4.4743186e+00    5.0000000e+00    5.0000000e+00
    4.5061741e+00    5.0000000e+00    5.0000000e+00
    4.5391526e+00    5.0000000e+00    5.0000000e+00
    4.5720081e+00    5.0000000e+00    5.0000000e+00
    4.6052740e+00    5.0000000e+00    5.0000000e+00
    4.6385884e+00    5.0000000e+00    5.0000000e+00
    4.6723162e+00    5.0000000e+00    5.0000000e+00
    4.7063896e+00    5.0000000e+00    5.0000000e+00
    4.7409262e+00    5.0000000e+00    5.0000000e+00
    4.7759297e+00    5.0000000e+00    5.0000000e+00
    4.8107579e+00    5.0000000e+00    5.0000000e+00
    4.8453632e+00    5.0000000e+00    5.0000000e+00
    4.8797980e+00    5.0000000e+00    5.0000000e+00
    4.9142468e+00    5.0000000e+00    5.0000000e+00
    4.9487610e+00    5.0000000e+00    5.0000000e+00
    4.9832303e+00    5.0000000e+00    5.0000000e+00
    5.0180807e+00    5.0000000e+00    5.0000000e+00
    5.0533153e+00    5.0000000e+00    5.0000000e+00
    5.0886031e+00    5.0000000e+00    5.0000000e+00
    5.1235685e+00    5.0000000e+00    5.0000000e+00
    5.1587795e+00    5.0000000e+00    5.0000000e+00
    5.1942474e+00    5.0000000e+00    5.0000000e+00
    5.2302489e+00    5.0000000e+00    5.0000000e+00
    5.2668058e+00    5.0000000e+00    5.0000000e+00
    5.3038188e+00    5.0000000e+00    5.0000000e+00
    5.3411831e+00    5.0000000e+00    5.0000000e+00
    5.3791771e+00    5.0000000e+00    5.0000000e+00
    5.4176772e+00    5.0000000e+00    5.0000000e+00
    5.4565615e+00    5.0000000e+00    5.0000000e+00
    5.4959777e+00    5.0000000e+00    5.0000000e+00
    5.5362056e+00    5.0000000e+00    5.0000000e+00
    5.5770997e+00    5.0000000e+00    5.0000000e+00
    5.6185019e+00    5.0000000e+00    5.0000000e+00
    5.6600735e+00    5.0000000e+00    5.0000000e+00
    5.7015662e+00    5.0000000e+00    5.0000000e+00
    5.7429903e+00    5.0000000e+00    5.0000000e+00
    5.7844026e+00    5.0000000e+00    5.0000000e+00
    5.8259259e+00    5.0000000e+00    5.0000000e+00
    5.8675991e+00    5.0000000e+00    5.0000000e+00
    5.9093385e+00    5.0000000e+00    5.0000000e+00
    5.9514949e+00    5.0000000e+00    5.0000000e+00
    5.9940151e+00    5.0000000e+00    5.0000000e+00
    6.0366519e+00    5.0000000e+00    5.0000000e+00
    6.0796657e+00    5.0000000e+00    5.0000000e+00
    6.1232727e+00    5.0000000e+00    5.0000000e+00
    6.1675245e+00    5.0000000e+00    5.0000000e+00
    6.2120461e+00    5.0000000e+00    5.0000000e+00
    6.2570451e+00    5.0000000e+00    5.0000000e+00
    6.3025989e+00    5.0000000e+00    5.0000000e+00
    6.3486092e+00    5.0000000e+00    5.0000000e+00
    6.3950248e+00    5.0000000e+00    5.0000000e+00
    6.4414124e+00    5.0000000e+00    5.0000000e+00
    6.4878050e+00    5.0000000e+00    5.0000000e+00
    6.5341725e+00    5.0000000e+00    5.0000000e+00
    6.5805224e+00    5.0000000e+00    5.0000000e+00
    6.6268535e+00    5.0000000e+00    5.0000000e+00
    6.6731862e+00    5.0000000e+00    5.0000000e+00
    6.7195245e+00    5.0000000e+00    5.0000000e+00
    6.7658686e+00    5.0000000e+00    5.0000000e+00
    6.8121856e+00    5.0000000e+00    5.0000000e+00
    6.8585207e+00    5.0000000e+00    5.0000000e+00
    6.9048193e+00    5.0000000e+00    5.0000000e+00
    6.9511483e+00    5.0000000e+00    5.0000000e+00
    6.9974601e+00    5.0000000e+00    5.0000000e+00
    7.0437663e+00    5.0000000e+00    5.0000000e+00
    7.0901040e+00    5.0000000e+00    5.0000000e+00
    7.1364199e+00    5.0000000e+00    5.0000000e+00
    7.1827113e+00    5.0000000e+00    5.0000000e+00
    7.2289971e+00    5.0000000e+00    5.0000000e+00
    7.2752819e+00    5.0000000e+00    5.0000000e+00
    7.3216116e+00    5.0000000e+00    5.0000000e+00
    7.3679222e+00    5.0000000e+00    5.0000000e+00
    7.4142305e+00    5.0000000e+00    5.0000000e+00
    7.4605284e+00    5.0000000e+00    5.0000000e+00
    7.5068208e+00    5.0000000e+00    5.0000000e+00
    7.5531093e+00    5.0000000e+00    5.0000000e+00
    7.5993843e+00    5.0000000e+00    5.0000000e+00
    7.6456470e+00    5.0000000e+00    5.0000000e+00
    7.6919653e+00    5.0000000e+00    5.0000000e+00
    7.7382526e+00    5.0000000e+00    5.0000000e+00
    7.7845281e+00    5.0000000e+00    5.0000000e+00
    7.8308250e+00    5.0000000e+00    5.0000000e+00
    7.8771102e+00    5.0000000e+00    5.0000000e+00
    7.9233975e+00    5.0000000e+00    5.0000000e+00
    7.9696874e+00    5.0000000e+00    5.0000000e+00
    8.0160034e+00    5.0000000e+00    5.0000000e+00
    8.0623287e+00    5.0000000e+00    5.0000000e+00
    8.1086686e+00    5.0000000e+00    5.0000000e+00
    8.1550607e+00    5.0000000e+00    5.0000000e+00
    8.2014536e+00    5.0000000e+00    5.0000000e+00
    8.2478694e+00    5.0000000e+00    5.0000000e+00
    8.2943282e+00    5.0000000e+00    5.0000000e+00
    8.3408495e+00    5.0000000e+00    5.0000000e+00
    8.3874547e+00    5.0000000e+00    5.0000000e+00
    8.4341362e+00    5.0000000e+00    5.0000000e+00
    8.4808954e+00    5.0000000e+00    5.0000000e+00
    8.5277528e+00    5.0000000e+00    5.0000000e+00
    8.5747196e+00    5.0000000e+00    5.0000000e+00
    8.6209559e+00    5.0000000e+00    5.0000000e+00
    8.6680907e+00    5.0000000e+00    5.0000000e+00
    8.7153245e+00    5.0000000e+00    5.0000000e+00
    8.7626320e+00    5.0000000e+00    5.0000000e+00
    8.8100737e+00    5.0000000e+00    5.0000000e+00
    8.8575763e+00    5.0000000e+00    5.0000000e+00
    8.9026592e+00    5.0000000e+00    5.0000000e+00
    8.9503488e+00    5.0000000e+00    5.0000000e+00
    8.9981351e+00    5.0000000e+00    5.0000000e+00
    9.0460173e+00    5.0000000e+00    5.0000000e+00
    9.0939933e+00    5.0000000e+00    5.0000000e+00
    9.1420992e+00    5.0000000e+00    5.0000000e+00
    9.1902098e+00    5.0000000e+00    5.0000000e+00
    9.2385549e+00    5.0000000e+00    5.0000000e+00
    9.2862865e+00    5.0000000e+00    5.0000000e+00
    9.3348668e+00    5.0000000e+00    5.0000000e+00
    9.3827533e+00    5.0000000e+00    5.0000000e+00
    9.4316005e+00    5.0000000e+00    5.0000000e+00
    9.4794182e+00    5.0000000e+00    5.0000000e+00
    9.5283468e+00    5.0000000e+00    5.0000000e+00
    9.5767553e+00    5.0000000e+00    5.0000000e+00
    9.6247689e+00    5.0000000e+00    5.0000000e+00
    9.6738379e+00    5.0000000e+00    5.0000000e+00
    9.7224838e+00    5.0000000e+00    5.0000000e+00
    9.7716688e+00    5.0000000e+00    5.0000000e+00
    9.8207273e+00    5.0000000e+00    5.0000000e+00
    9.8700307e+00    5.0000000e+00    5.0000000e+00
    9.9184078e+00    5.0000000e+00    5.0000000e+00
    9.9669461e+00    5.0000000e+00    5.0000000e+00
    1.0015342e+01    5.0000000e+00    5.0000000e+00
    1.0064866e+01    5.0000000e+00    5.0000000e+00
    1.0114216e+01    5.0000000e+00    5.0000000e+00
    1.0163193e+01    5.0000000e+00    5.0000000e+00
    1.0211480e+01    5.0000000e+00    5.0000000e+00
    1.0260630e+01    5.0000000e+00    5.0000000e+00
    1.0308716e+01    5.0000000e+00    5.0000000e+00
    1.0356907e+01    5.0000000e+00    5.0000000e+00
    1.0405478e+01    5.0000000e+00    5.0000000e+00
    1.0454395e+01    5.0000000e+00    5.0000000e+00
    1.0502959e+01    5.0000000e+00    5.0000000e+00
    1.0551673e+01    5.0000000e+00    5.0000000e+00
    1.0600584e+01    5.0000000e+00    5.0000000e+00
    1.0649500e+01    5.0000000e+00    5.0000000e+00
    1.0698216e+01    5.0000000e+00    5.0000000e+00
    1.0745921e+01    5.0000000e+00    5.0000000e+00
    1.0794911e+01    5.0000000e+00    5.0000000e+00
    1.0843914e+01    5.0000000e+00    5.0000000e+00
    1.0892790e+01    5.0000000e+00    5.0000000e+00
    1.0941660e+01    5.0000000e+00    5.0000000e+00
    1.0990600e+01    5.0000000e+00    5.0000000e+00
    1.1039524e+01    5.0000000e+00    5.0000000e+00
    1.1088438e+01    5.0000000e+00    5.0000000e+00
    1.1137340e+01    5.0000000e+00    5.0000000e+00
    1.1186234e+01    5.0000000e+00    5.0000000e+00
    1.1235125e+01    5.0000000e+00    5.0000000e+00
    1.1284007e+01    5.0000000e+00    5.0000000e+00
    1.1332875e+01    5.0000000e+00    5.0000000e+00
    1.1381184e+01    5.0000000e+00    5.0000000e+00
    1.1430060e+01    5.0000000e+00    5.0000000e+00
    1.1478884e+01    5.0000000e+00    5.0000000e+00
    1.1527764e+01    5.0000000e+00    5.0000000e+00
    1.1576646e+01    5.0000000e+00    5.0000000e+00
    1.1625528e+01    5.0000000e+00    5.0000000e+00
    1.1674420e+01    5.0000000e+00    5.0000000e+00
    1.1723318e+01    5.0000000e+00    5.0000000e+00
    1.1772218e+01    5.0000000e+00    5.0000000e+00
    1.1821125e+01    5.0000000e+00    5.0000000e+00
    1.1869893e+01    5.0000000e+00    5.0000000e+00
    1.1918804e+01    5.0000000e+00    5.0000000e+00
    1.1967177e+01    5.0000000e+00    5.0000000e+00
    1.2016103e+01    5.0000000e+00    5.0000000e+00
    1.2064093e+01    5.0000000e+00    5.0000000e+00
    1.2113035e+01    5.0000000e+00    5.0000000e+00
    1.2161984e+01    5.0000000e+00    5.0000000e+00
    1.2210945e+01    5.0000000e+00    5.0000000e+00
    1.2259913e+01    5.0000000e+00    5.0000000e+00
    1.2308894e+01    5.0000000e+00    5.0000000e+00
    1.2357882e+01    5.0000000e+00    5.0000000e+00
    1.2406883e+01    5.0000000e+00    5.0000000e+00
    1.2455923e+01    5.0000000e+00    5.0000000e+00
    1.2504748e+01    5.0000000e+00    5.0000000e+00
    1.2553822e+01    5.0000000e+00    5.0000000e+00
    1.2602933e+01    5.0000000e+00    5.0000000e+00
    1.2652042e+01    5.0000000e+00    5.0000000e+00
    1.2701162e+01    5.0000000e+00    5.0000000e+00
    1.2750277e+01    5.0000000e+00    5.0000000e+00
    1.2799425e+01    5.0000000e+00    5.0000000e+00
    1.2848193e+01    5.0000000e+00    5.0000000e+00
    1.2897389e+01    5.0000000e+00    5.0000000e+00
    1.2946581e+01    5.0000000e+00    5.0000000e+00
    1.2995781e+01    5.0000000e+00    5.0000000e+00
    1.3044988e+01    5.0000000e+00    5.0000000e+00
    1.3094198e+01    5.0000000e+00    5.0000000e+00
    1.3143412e+01    5.0000000e+00    5.0000000e+00
    1.3192638e+01    5.0000000e+00    5.0000000e+00
    1.3241870e+01    5.0000000e+00    5.0000000e+00
    1.3291120e+01    5.0000000e+00    5.0000000e+00
    1.3340319e+01    5.0000000e+00    5.0000000e+00
    1.3389583e+01    5.0000000e+00    5.0000000e+00
    1.3438858e+01    5.0000000e+00    5.0000000e+00
    1.3488143e+01    5.0000000e+00    5.0000000e+00
    1.3537445e+01    5.0000000e+00    5.0000000e+00
    1.3586757e+01    5.0000000e+00    5.0000000e+00
    1.3635764e+01    5.0000000e+00    5.0000000e+00
    1.3685075e+01    5.0000000e+00    5.0000000e+00
    1.3734400e+01    5.0000000e+00    5.0000000e+00
    1.3783719e+01    5.0000000e+00    5.0000000e+00
    1.3833082e+01    5.0000000e+00    5.0000000e+00
    1.3882449e+01    5.0000000e+00    5.0000000e+00
    1.3931815e+01    5.0000000e+00    5.0000000e+00
    1.3981176e+01    5.0000000e+00    5.0000000e+00
    1.4030547e+01    5.0000000e+00    5.0000000e+00
    1.4079942e+01    5.0000000e+00    5.0000000e+00
    1.4129336e+01    5.0000000e+00    5.0000000e+00
    1.4178727e+01    5.0000000e+00    5.0000000e+00
    1.4228139e+01    5.0000000e+00    5.0000000e+00
    1.4277559e+01    5.0000000e+00    5.0000000e+00
    1.4326979e+01    5.0000000e+00    5.0000000e+00
    1.4376288e+01    5.0000000e+00    5.0000000e+00
    1.4425717e+01    5.0000000e+00    5.0000000e+00
    1.4475145e+01    5.0000000e+00    5.0000000e+00
    1.4524600e+01    5.0000000e+00    5.0000000e+00
    1.4574042e+01    5.0000000e+00    5.0000000e+00
    1.4623492e+01    5.0000000e+00    5.0000000e+00
    1.4672978e+01    5.0000000e+00    5.0000000e+00
    1.4722474e+01    5.0000000e+00    5.0000000e+00
    1.4771986e+01    5.0000000e+00    5.0000000e+00
    1.4821503e+01    5.0000000e+00    5.0000000e+00
    1.4871018e+01    5.0000000e+00    5.0000000e+00
    1.4920540e+01    5.0000000e+00    5.0000000e+00
    1.4970079e+01    5.0000000e+00    5.0000000e+00
    1.5019642e+01    5.0000000e+00    5.0000000e+00
    1.5069214e+01    5.0000000e+00    5.0000000e+00
    1.5118807e+01    5.0000000e+00    5.0000000e+00
    1.5168352e+01    5.0000000e+00    5.0000000e+00
    1.5207988e+01    5.0000000e+00    5.0000000e+00
    1.5257534e+01    5.0000000e+00    5.0000000e+00
    1.5307121e+01    5.0000000e+00    5.0000000e+00
    1.5346791e+01    5.0000000e+00    5.0000000e+00
    1.5396378e+01    5.0000000e+00    5.0000000e+00
    1.5445990e+01    5.0000000e+00    5.0000000e+00
    1.5495612e+01    5.0000000e+00    5.0000000e+00
    1.5515460e+01    5.0000000e+00    5.0000000e+00
    1.5540271e+01    5.0000000e+00    5.0000000e+00
    1.5571285e+01    5.0000000e+00    5.0000000e+00
    1.5610052e+01    5.0000000e+00    5.0000000e+00
    1.5658511e+01    5.0000000e+00    5.0000000e+00
    1.5708160e+01    5.0000000e+00    5.0000000e+00
    1.5757817e+01    5.0000000e+00    5.0000000e+00
    1.5807476e+01    5.0000000e+00    5.0000000e+00
    1.5857142e+01    5.0000000e+00    5.0000000e+00
    1.5906812e+01    5.0000000e+00    5.0000000e+00
    1.5956489e+01    5.0000000e+00    5.0000000e+00
    1.6006154e+01    5.0000000e+00    5.0000000e+00
    1.6055838e+01    5.0000000e+00    5.0000000e+00
    1.6105530e+01    5.0000000e+00    5.0000000e+00
    1.6155228e+01    5.0000000e+00    5.0000000e+00
    1.6204921e+01    5.0000000e+00    5.0000000e+00
    1.6254618e+01    5.0000000e+00    5.0000000e+00
    1.6304319e+01    5.0000000e+00    5.0000000e+00
    1.6354025e+01    5.0000000e+00    5.0000000e+00
    1.6403739e+01    5.0000000e+00    5.0000000e+00
    1.6453458e+01    5.0000000e+00    5.0000000e+00
    1.6503196e+01    5.0000000e+00    5.0000000e+00
    1.6552947e+01    5.0000000e+00    5.0000000e+00
    1.6602699e+01    5.0000000e+00    5.0000000e+00
    1.6652459e+01    5.0000000e+00    5.0000000e+00
    1.6702214e+01    5.0000000e+00    5.0000000e+00
    1.6751984e+01    5.0000000e+00    5.0000000e+00
    1.6801744e+01    5.0000000e+00    5.0000000e+00
    1.6851518e+01    5.0000000e+00    5.0000000e+00
    1.6901297e+01    5.0000000e+00    5.0000000e+00
    1.6951078e+01    5.0000000e+00    5.0000000e+00
    1.7000865e+01    5.0000000e+00    5.0000000e+00
    1.7050663e+01    5.0000000e+00    5.0000000e+00
    1.7100472e+01    5.0000000e+00    5.0000000e+00
    1.7150290e+01    5.0000000e+00    5.0000000e+00
    1.7200111e+01    5.0000000e+00    5.0000000e+00
    1.7249933e+01    5.0000000e+00    5.0000000e+00
    1.7299760e+01    5.0000000e+00    5.0000000e+00
    1.7349599e+01    5.0000000e+00    5.0000000e+00
    1.7399438e+01    5.0000000e+00    5.0000000e+00
    1.7449271e+01    5.0000000e+00    5.0000000e+00
    1.7499128e+01    5.0000000e+00    5.0000000e+00
    1.7548980e+01    5.0000000e+00    5.0000000e+00
    1.7598842e+01    5.0000000e+00    5.0000000e+00
    1.7648720e+01    5.0000000e+00    5.0000000e+00
    1.7698601e+01    5.0000000e+00    5.0000000e+00
    1.7748486e+01    5.0000000e+00    5.0000000e+00
    1.7798379e+01    5.0000000e+00    5.0000000e+00
    1.7848279e+01    5.0000000e+00    5.0000000e+00
    1.7898187e+01    5.0000000e+00    5.0000000e+00
    1.7948100e+01    5.0000000e+00    5.0000000e+00
    1.7998033e+01    5.0000000e+00    5.0000000e+00
    1.8047942e+01    5.0000000e+00    5.0000000e+00
    1.8097876e+01    5.0000000e+00    5.0000000e+00
    1.8147831e+01    5.0000000e+00    5.0000000e+00
    1.8197776e+01    5.0000000e+00    5.0000000e+00
    1.8247746e+01    5.0000000e+00    5.0000000e+00
    1.8297702e+01    5.0000000e+00    5.0000000e+00
    1.8347681e+01    5.0000000e+00    5.0000000e+00
    1.8397647e+01    5.0000000e+00    5.0000000e+00
    1.8447645e+01    5.0000000e+00    5.0000000e+00
    1.8497651e+01    5.0000000e+00    5.0000000e+00
    1.8547659e+01    5.0000000e+00    5.0000000e+00
    1.8597655e+01    5.0000000e+00    5.0000000e+00
    1.8647688e+01    5.0000000e+00    5.0000000e+00
    1.8697724e+01    5.0000000e+00    5.0000000e+00
    1.8747766e+01    5.0000000e+00    5.0000000e+00
    1.8797825e+01    5.0000000e+00    5.0000000e+00
    1.8847891e+01    5.0000000e+00    5.0000000e+00
    1.8897979e+01    5.0000000e+00    5.0000000e+00
    1.8948053e+01    5.0000000e+00    5.0000000e+00
    1.8998155e+01    5.0000000e+00    5.0000000e+00
    1.9048249e+01    5.0000000e+00    5.0000000e+00
    1.9098371e+01    5.0000000e+00    5.0000000e+00
    1.9148489e+01    5.0000000e+00    5.0000000e+00
    1.9198619e+01    5.0000000e+00    5.0000000e+00
    1.9248773e+01    5.0000000e+00    5.0000000e+00
    1.9298919e+01    5.0000000e+00    5.0000000e+00
    1.9349071e+01    5.0000000e+00    5.0000000e+00
    1.9399237e+01    5.0000000e+00    5.0000000e+00
    1.9449414e+01    5.0000000e+00    5.0000000e+00
    1.9499594e+01    5.0000000e+00    5.0000000e+00
    1.9549793e+01    5.0000000e+00    5.0000000e+00
    1.9599998e+01    5.0000000e+00    5.0000000e+00
    1.9650215e+01    5.0000000e+00    5.0000000e+00
    1.9700443e+01    5.0000000e+00    5.0000000e+00
    1.9750653e+01    5.0000000e+00    5.0000000e+00
    1.9800875e+01    5.0000000e+00    5.0000000e+00
    1.9851104e+01    5.0000000e+00    5.0000000e+00
    1.9901342e+01    5.0000000e+00    5.0000000e+00
    1.9951601e+01    5.0000000e+00    5.0000000e+00
    2.0001890e+01    5.0000000e+00    5.0000000e+00
    2.0052189e+01    5.0000000e+00    5.0000000e+00
    2.0102497e+01    5.0000000e+00    5.0000000e+00
    2.0152803e+01    5.0000000e+00    5.0000000e+00
    2.0203121e+01    5.0000000e+00    5.0000000e+00
    2.0253449e+01    5.0000000e+00    5.0000000e+00
    2.0303791e+01    5.0000000e+00    5.0000000e+00
    2.0354147e+01    5.0000000e+00    5.0000000e+00
    2.0404519e+01    5.0000000e+00    5.0000000e+00
    2.0454902e+01    5.0000000e+00    5.0000000e+00
    2.0505286e+01    5.0000000e+00    5.0000000e+00
    2.0555700e+01    5.0000000e+00    5.0000000e+00
    2.0606114e+01    5.0000000e+00    5.0000000e+00
    2.0656553e+01    5.0000000e+00    5.0000000e+00
    2.0706999e+01    5.0000000e+00    5.0000000e+00
    2.0757451e+01    5.0000000e+00    5.0000000e+00
    2.0807913e+01    5.0000000e+00    5.0000000e+00
    2.0858388e+01    5.0000000e+00    5.0000000e+00
    2.0908872e+01    5.0000000e+00    5.0000000e+00
    2.0959359e+01    5.0000000e+00    5.0000000e+00
    2.1009859e+01    5.0000000e+00    5.0000000e+00
    2.1060365e+01    5.0000000e+00    5.0000000e+00
    2.1110873e+01    5.0000000e+00    5.0000000e+00
    2.1161402e+01    5.0000000e+00    5.0000000e+00
    2.1211940e+01    5.0000000e+00    5.0000000e+00
    2.1262499e+01    5.0000000e+00    5.0000000e+00
    2.1313058e+01    5.0000000e+00    5.0000000e+00
    2.1363631e+01    5.0000000e+00    5.0000000e+00
    2.1414223e+01    5.0000000e+00    5.0000000e+00
    2.1464823e+01    5.0000000e+00    5.0000000e+00
    2.1515423e+01    5.0000000e+00    5.0000000e+00
    2.1566034e+01    5.0000000e+00    5.0000000e+00
    2.1616651e+01    5.0000000e+00    5.0000000e+00
    2.1667272e+01    5.0000000e+00    5.0000000e+00
    2.1717909e+01    5.0000000e+00    5.0000000e+00
    2.1768547e+01    5.0000000e+00    5.0000000e+00
    2.1819212e+01    5.0000000e+00    5.0000000e+00
    2.1869892e+01    5.0000000e+00    5.0000000e+00
    2.1920590e+01    5.0000000e+00    5.0000000e+00
    2.1971308e+01    5.0000000e+00    5.0000000e+00
    2.2022023e+01    5.0000000e+00    5.0000000e+00
    2.2072742e+01    5.0000000e+00    5.0000000e+00
    2.2123477e+01    5.0000000e+00    5.0000000e+00
    2.2174230e+01    5.0000000e+00    5.0000000e+00
    2.2224991e+01    5.0000000e+00    5.0000000e+00
    2.2275753e+01    5.0000000e+00    5.0000000e+00
    2.2326543e+01    5.0000000e+00    5.0000000e+00
    2.2377348e+01    5.0000000e+00    5.0000000e+00
    2.2428161e+01    5.0000000e+00    5.0000000e+00
    2.2478971e+01    5.0000000e+00    5.0000000e+00
    2.2529770e+01    5.0000000e+00    5.0000000e+00
    2.2580573e+01    5.0000000e+00    5.0000000e+00
    2.2631375e+01    5.0000000e+00    5.0000000e+00
    2.2682176e+01    5.0000000e+00    5.0000000e+00
    2.2732987e+01    5.0000000e+00    5.0000000e+00
    2.2783814e+01    5.0000000e+00    5.0000000e+00
    2.2834640e+01    5.0000000e+00    5.0000000e+00
    2.2885475e+01    5.0000000e+00    5.0000000e+00
    2.2936327e+01    5.0000000e+00    5.0000000e+00
    2.2987192e+01    5.0000000e+00    5.0000000e+00
    2.3038068e+01    5.0000000e+00    5.0000000e+00
    2.3088959e+01    5.0000000e+00    5.0000000e+00
    2.3139873e+01    5.0000000e+00    5.0000000e+00
    2.3190806e+01    5.0000000e+00    5.0000000e+00
    2.3231553e+01    5.0000000e+00    5.0000000e+00
    2.3264150e+01    5.0000000e+00    5.0000000e+00
    2.3304896e+01    5.0000000e+00    5.0000000e+00
    2.3337494e+01    5.0000000e+00    5.0000000e+00
    2.3363571e+01    5.0000000e+00    5.0000000e+00
    2.3396169e+01    5.0000000e+00    5.0000000e+00
    2.3436915e+01    5.0000000e+00    5.0000000e+00
    2.3469512e+01    5.0000000e+00    5.0000000e+00
    2.3495590e+01    5.0000000e+00    5.0000000e+00
    2.3528187e+01    5.0000000e+00    5.0000000e+00
    2.3554265e+01    5.0000000e+00    5.0000000e+00
    2.3586862e+01    5.0000000e+00    5.0000000e+00
    2.3612940e+01    5.0000000e+00    5.0000000e+00
    2.3645537e+01    5.0000000e+00    5.0000000e+00
    2.3671615e+01    5.0000000e+00    5.0000000e+00
    2.3704212e+01    5.0000000e+00    5.0000000e+00
    2.3744958e+01    5.0000000e+00    5.0000000e+00
    2.3795891e+01    5.0000000e+00    5.0000000e+00
    2.3847196e+01    5.0000000e+00    5.0000000e+00
    2.3898512e+01    5.0000000e+00    5.0000000e+00
    2.3949830e+01    5.0000000e+00    5.0000000e+00
    2.4001145e+01    5.0000000e+00    5.0000000e+00
    2.4052464e+01    5.0000000e+00    5.0000000e+00
    2.4103797e+01    5.0000000e+00    5.0000000e+00
    2.4155156e+01    5.0000000e+00    5.0000000e+00
    2.4206531e+01    5.0000000e+00    5.0000000e+00
    2.4257920e+01    5.0000000e+00    5.0000000e+00
    2.4309309e+01    5.0000000e+00    5.0000000e+00
    2.4360706e+01    5.0000000e+00    5.0000000e+00
    2.4412100e+01    5.0000000e+00    5.0000000e+00
    2.4463498e+01    5.0000000e+00    5.0000000e+00
    2.4514901e+01    5.0000000e+00    5.0000000e+00
    2.4566313e+01    5.0000000e+00    5.0000000e+00
    2.4617730e+01    5.0000000e+00    5.0000000e+00
    2.4669162e+01    5.0000000e+00    5.0000000e+00
    2.4720597e+01    5.0000000e+00    5.0000000e+00
    2.4772038e+01    5.0000000e+00    5.0000000e+00
    2.4823487e+01    5.0000000e+00    5.0000000e+00
    2.4874944e+01    5.0000000e+00    5.0000000e+00
    2.4926421e+01    5.0000000e+00    5.0000000e+00
    2.4977911e+01    5.0000000e+00    5.0000000e+00
    2.5029415e+01    5.0000000e+00    5.0000000e+00
    2.5080939e+01    5.0000000e+00    5.0000000e+00
    2.5132482e+01    5.0000000e+00    5.0000000e+00
    2.5184040e+01    5.0000000e+00    5.0000000e+00
    2.5235623e+01    5.0000000e+00    5.0000000e+00
    2.5287236e+01    5.0000000e+00    5.0000000e+00
    2.5338874e+01    5.0000000e+00    5.0000000e+00
    2.5390544e+01    5.0000000e+00    5.0000000e+00
    2.5442228e+01    5.0000000e+00    5.0000000e+00
    2.5493919e+01    5.0000000e+00    5.0000000e+00
    2.5545618e+01    5.0000000e+00    5.0000000e+00
    2.5597325e+01    5.0000000e+00    5.0000000e+00
    2.5649047e+01    5.0000000e+00    5.0000000e+00
    2.5700785e+01    5.0000000e+00    5.0000000e+00
    2.5752539e+01    5.0000000e+00    5.0000000e+00
    2.5804311e+01    5.0000000e+00    5.0000000e+00
    2.5856097e+01    5.0000000e+00    5.0000000e+00
    2.5907901e+01    5.0000000e+00    5.0000000e+00
    2.5959722e+01    5.0000000e+00    5.0000000e+00
    2.6011564e+01    5.0000000e+00    5.0000000e+00
    2.6063436e+01    5.0000000e+00    5.0000000e+00
    2.6115329e+01    5.0000000e+00    5.0000000e+00
    2.6167243e+01    5.0000000e+00    5.0000000e+00
    2.6219189e+01    5.0000000e+00    5.0000000e+00
    2.6271169e+01    5.0000000e+00    5.0000000e+00
    2.6323184e+01    5.0000000e+00    5.0000000e+00
    2.6375228e+01    5.0000000e+00    5.0000000e+00
    2.6427286e+01    5.0000000e+00    5.0000000e+00
    2.6479373e+01    5.0000000e+00    5.0000000e+00
    2.6531476e+01    5.0000000e+00    5.0000000e+00
    2.6583600e+01    5.0000000e+00    5.0000000e+00
    2.6635762e+01    5.0000000e+00    5.0000000e+00
    2.6687960e+01    5.0000000e+00    5.0000000e+00
    2.6740197e+01    5.0000000e+00    5.0000000e+00
    2.6781986e+01    5.0000000e+00    5.0000000e+00
    2.6834223e+01    5.0000000e+00    5.0000000e+00
    2.6886568e+01    5.0000000e+00    5.0000000e+00
    2.6938950e+01    5.0000000e+00    5.0000000e+00
    2.6991359e+01    5.0000000e+00    5.0000000e+00
    2.7043807e+01    5.0000000e+00    5.0000000e+00
    2.7096309e+01    5.0000000e+00    5.0000000e+00
    2.7148859e+01    5.0000000e+00    5.0000000e+00
    2.7190898e+01    5.0000000e+00    5.0000000e+00
    2.7243448e+01    5.0000000e+00    5.0000000e+00
    2.7296116e+01    5.0000000e+00    5.0000000e+00
    2.7348676e+01    5.0000000e+00    5.0000000e+00
    2.7401194e+01    5.0000000e+00    5.0000000e+00
    2.7453569e+01    5.0000000e+00    5.0000000e+00
    2.7495468e+01    5.0000000e+00    5.0000000e+00
    2.7547695e+01    5.0000000e+00    5.0000000e+00
    2.7599820e+01    5.0000000e+00    5.0000000e+00
    2.7651866e+01    5.0000000e+00    5.0000000e+00
    2.7703840e+01    5.0000000e+00    5.0000000e+00
    2.7755710e+01    5.0000000e+00    5.0000000e+00
    2.7807509e+01    5.0000000e+00    5.0000000e+00
    2.7848948e+01    5.0000000e+00    5.0000000e+00
    2.7900600e+01    5.0000000e+00    5.0000000e+00
    2.7952176e+01    5.0000000e+00    5.0000000e+00
    2.8003696e+01    5.0000000e+00    5.0000000e+00
    2.8055168e+01    5.0000000e+00    5.0000000e+00
    2.8106594e+01    5.0000000e+00    5.0000000e+00
    2.8157976e+01    5.0000000e+00    5.0000000e+00
    2.8209297e+01    5.0000000e+00    5.0000000e+00
    2.8260579e+01    5.0000000e+00    5.0000000e+00
    2.8311831e+01    5.0000000e+00    5.0000000e+00
    2.8363026e+01    5.0000000e+00    5.0000000e+00
    2.8414227e+01    5.0000000e+00    5.0000000e+00
    2.8465398e+01    5.0000000e+00    5.0000000e+00
    2.8516531e+01    5.0000000e+00    5.0000000e+00
    2.8567666e+01    5.0000000e+00    5.0000000e+00
    2.8618765e+01    5.0000000e+00    5.0000000e+00
    2.8669824e+01    5.0000000e+00    5.0000000e+00
    2.8720840e+01    5.0000000e+00    5.0000000e+00
    2.8771821e+01    5.0000000e+00    5.0000000e+00
    2.8822791e+01    5.0000000e+00    5.0000000e+00
    2.8873730e+01    5.0000000e+00    5.0000000e+00
    2.8924689e+01    5.0000000e+00    5.0000000e+00
    2.8975620e+01    5.0000000e+00    5.0000000e+00
    2.9026530e+01    5.0000000e+00    5.0000000e+00
    2.9077405e+01    5.0000000e+00    5.0000000e+00
    2.9128312e+01    5.0000000e+00    5.0000000e+00
    2.9179157e+01    5.0000000e+00    5.0000000e+00
    2.9229990e+01    5.0000000e+00    5.0000000e+00
    2.9280831e+01    5.0000000e+00    5.0000000e+00
    2.9331684e+01    5.0000000e+00    5.0000000e+00
    2.9382492e+01    5.0000000e+00    5.0000000e+00
    2.9433279e+01    5.0000000e+00    5.0000000e+00
    2.9484077e+01    5.0000000e+00    5.0000000e+00
    2.9534874e+01    5.0000000e+00    5.0000000e+00
    2.9585684e+01    5.0000000e+00    5.0000000e+00
    2.9636472e+01    5.0000000e+00    5.0000000e+00
    2.9687250e+01    5.0000000e+00    5.0000000e+00
    2.9738055e+01    5.0000000e+00    5.0000000e+00
    2.9788832e+01    5.0000000e+00    5.0000000e+00
    2.9839580e+01    5.0000000e+00    5.0000000e+00
    2.9890343e+01    5.0000000e+00    5.0000000e+00
    2.9941096e+01    5.0000000e+00    5.0000000e+00
    2.9991881e+01    5.0000000e+00    5.0000000e+00
    3.0032508e+01    5.0000000e+00    5.0000000e+00
    3.0065010e+01    5.0000000e+00    5.0000000e+00
    3.0105638e+01    5.0000000e+00    5.0000000e+00
    3.0138140e+01    5.0000000e+00    5.0000000e+00
    3.0178767e+01    5.0000000e+00    5.0000000e+00
    3.0211269e+01    5.0000000e+00    5.0000000e+00
    3.0237271e+01    5.0000000e+00    5.0000000e+00
    3.0269773e+01    5.0000000e+00    5.0000000e+00
    3.0310401e+01    5.0000000e+00    5.0000000e+00
    3.0342903e+01    5.0000000e+00    5.0000000e+00
    3.0383530e+01    5.0000000e+00    5.0000000e+00
    3.0434303e+01    5.0000000e+00    5.0000000e+00
    3.0474922e+01    5.0000000e+00    5.0000000e+00
    3.0525670e+01    5.0000000e+00    5.0000000e+00
    3.0566268e+01    5.0000000e+00    5.0000000e+00
    3.0598747e+01    5.0000000e+00    5.0000000e+00
    3.0624730e+01    5.0000000e+00    5.0000000e+00
    3.0657209e+01    5.0000000e+00    5.0000000e+00
    3.0697807e+01    5.0000000e+00    5.0000000e+00
    3.0748555e+01    5.0000000e+00    5.0000000e+00
    3.0789153e+01    5.0000000e+00    5.0000000e+00
    3.0839901e+01    5.0000000e+00    5.0000000e+00
    3.0880500e+01    5.0000000e+00    5.0000000e+00
    3.0912978e+01    5.0000000e+00    5.0000000e+00
    3.0953577e+01    5.0000000e+00    5.0000000e+00
    3.0986056e+01    5.0000000e+00    5.0000000e+00
    3.1012039e+01    5.0000000e+00    5.0000000e+00
    3.1044517e+01    5.0000000e+00    5.0000000e+00
    3.1070500e+01    5.0000000e+00    5.0000000e+00
    3.1102979e+01    5.0000000e+00    5.0000000e+00
    3.1143577e+01    5.0000000e+00    5.0000000e+00
    3.1176056e+01    5.0000000e+00    5.0000000e+00
    3.1216654e+01    5.0000000e+00    5.0000000e+00
    3.1249133e+01    5.0000000e+00    5.0000000e+00
    3.1289732e+01    5.0000000e+00    5.0000000e+00
    3.1322210e+01    5.0000000e+00    5.0000000e+00
    3.1362809e+01    5.0000000e+00    5.0000000e+00
    3.1395287e+01    5.0000000e+00    5.0000000e+00
    3.1421270e+01    5.0000000e+00    5.0000000e+00
    3.1453749e+01    5.0000000e+00    5.0000000e+00
    3.1494347e+01    5.0000000e+00    5.0000000e+00
    3.1526826e+01    5.0000000e+00    5.0000000e+00
    3.1567425e+01    5.0000000e+00    5.0000000e+00
    3.1599903e+01    5.0000000e+00    5.0000000e+00
    3.1640502e+01    5.0000000e+00    5.0000000e+00
    3.1672980e+01    5.0000000e+00    5.0000000e+00
    3.1713579e+01    5.0000000e+00    5.0000000e+00
    3.1746058e+01    5.0000000e+00    5.0000000e+00
    3.1786656e+01    5.0000000e+00    5.0000000e+00
    3.1819135e+01    5.0000000e+00    5.0000000e+00
    3.1845118e+01    5.0000000e+00    5.0000000e+00
    3.1877596e+01    5.0000000e+00    5.0000000e+00
    3.1918195e+01    5.0000000e+00    5.0000000e+00
    3.1950673e+01    5.0000000e+00    5.0000000e+00
    3.1976656e+01    5.0000000e+00    5.0000000e+00
    3.2009135e+01    5.0000000e+00    5.0000000e+00
    3.2049733e+01    5.0000000e+00    5.0000000e+00
    3.2082212e+01    5.0000000e+00    5.0000000e+00
    3.2122811e+01    5.0000000e+00    5.0000000e+00
    3.2155289e+01    5.0000000e+00    5.0000000e+00
    3.2181272e+01    5.0000000e+00    5.0000000e+00
    3.2213751e+01    5.0000000e+00    5.0000000e+00
    3.2254349e+01    5.0000000e+00    5.0000000e+00
    3.2286828e+01    5.0000000e+00    5.0000000e+00
    3.2327427e+01    5.0000000e+00    5.0000000e+00
    3.2359905e+01    5.0000000e+00    5.0000000e+00
    3.2400504e+01    5.0000000e+00    5.0000000e+00
    3.2451252e+01    5.0000000e+00    5.0000000e+00
    3.2491850e+01    5.0000000e+00    5.0000000e+00
    3.2524329e+01    5.0000000e+00    5.0000000e+00
    3.2564927e+01    5.0000000e+00    5.0000000e+00
    3.2615675e+01    5.0000000e+00    5.0000000e+00
    3.2656273e+01    5.0000000e+00    5.0000000e+00
    3.2707021e+01    5.0000000e+00    5.0000000e+00
    3.2747620e+01    5.0000000e+00    5.0000000e+00
    3.2780099e+01    5.0000000e+00    5.0000000e+00
    3.2820697e+01    5.0000000e+00    5.0000000e+00
    3.2853176e+01    5.0000000e+00    5.0000000e+00
    3.2893774e+01    5.0000000e+00    5.0000000e+00
    3.2944522e+01    5.0000000e+00    5.0000000e+00
    3.2985120e+01    5.0000000e+00    5.0000000e+00
    3.3017599e+01    5.0000000e+00    5.0000000e+00
    3.3058198e+01    5.0000000e+00    5.0000000e+00
    3.3090676e+01    5.0000000e+00    5.0000000e+00
    3.3131275e+01    5.0000000e+00    5.0000000e+00
    3.3182023e+01    5.0000000e+00    5.0000000e+00
    3.3222621e+01    5.0000000e+00    5.0000000e+00
    3.3255100e+01    5.0000000e+00    5.0000000e+00
    3.3295698e+01    5.0000000e+00    5.0000000e+00
    3.3346446e+01    5.0000000e+00    5.0000000e+00
    3.3387045e+01    5.0000000e+00    5.0000000e+00
    3.3419523e+01    5.0000000e+00    5.0000000e+00
    3.3460122e+01    5.0000000e+00    5.0000000e+00
    3.3492600e+01    5.0000000e+00    5.0000000e+00
    3.3533199e+01    5.0000000e+00    5.0000000e+00
    3.3565678e+01    5.0000000e+00    5.0000000e+00
    3.3606276e+01    5.0000000e+00    5.0000000e+00
    3.3638755e+01    5.0000000e+00    5.0000000e+00
    3.3679353e+01    5.0000000e+00    5.0000000e+00
    3.3711832e+01    5.0000000e+00    5.0000000e+00
    3.3752430e+01    5.0000000e+00    5.0000000e+00
    3.3803178e+01    5.0000000e+00    5.0000000e+00
    3.3854358e+01    5.0000000e+00    5.0000000e+00
    3.3905552e+01    5.0000000e+00    5.0000000e+00
    3.3956734e+01    5.0000000e+00    5.0000000e+00
    3.4007934e+01    5.0000000e+00    5.0000000e+00
    3.4059162e+01    5.0000000e+00    5.0000000e+00
    3.4110404e+01    5.0000000e+00    5.0000000e+00
    3.4161624e+01    5.0000000e+00    5.0000000e+00
    3.4212851e+01    5.0000000e+00    5.0000000e+00
    3.4264078e+01    5.0000000e+00    5.0000000e+00
    3.4315297e+01    5.0000000e+00    5.0000000e+00
    3.4366524e+01    5.0000000e+00    5.0000000e+00
    3.4417758e+01    5.0000000e+00    5.0000000e+00
    3.4468996e+01    5.0000000e+00    5.0000000e+00
    3.4520234e+01    5.0000000e+00    5.0000000e+00
    3.4571482e+01    5.0000000e+00    5.0000000e+00
    3.4622740e+01    5.0000000e+00    5.0000000e+00
    3.4674010e+01    5.0000000e+00    5.0000000e+00
    3.4725295e+01    5.0000000e+00    5.0000000e+00
    3.4776581e+01    5.0000000e+00    5.0000000e+00
    3.4827871e+01    5.0000000e+00    5.0000000e+00
    3.4879166e+01    5.0000000e+00    5.0000000e+00
    3.4930464e+01    5.0000000e+00    5.0000000e+00
    3.4981783e+01    5.0000000e+00    5.0000000e+00
    3.5033101e+01    5.0000000e+00    5.0000000e+00
    3.5084450e+01    5.0000000e+00    5.0000000e+00
    3.5135800e+01    5.0000000e+00    5.0000000e+00
    3.5187162e+01    5.0000000e+00    5.0000000e+00
    3.5238535e+01    5.0000000e+00    5.0000000e+00
    3.5289908e+01    5.0000000e+00    5.0000000e+00
    3.5341286e+01    5.0000000e+00    5.0000000e+00
    3.5392681e+01    5.0000000e+00    5.0000000e+00
    3.5444102e+01    5.0000000e+00    5.0000000e+00
    3.5495515e+01    5.0000000e+00    5.0000000e+00
    3.5546930e+01    5.0000000e+00    5.0000000e+00
    3.5598359e+01    5.0000000e+00    5.0000000e+00
    3.5649795e+01    5.0000000e+00    5.0000000e+00
    3.5701243e+01    5.0000000e+00    5.0000000e+00
    3.5752699e+01    5.0000000e+00    5.0000000e+00
    3.5804157e+01    5.0000000e+00    5.0000000e+00
    3.5855616e+01    5.0000000e+00    5.0000000e+00
    3.5907079e+01    5.0000000e+00    5.0000000e+00
    3.5958548e+01    5.0000000e+00    5.0000000e+00
    3.6010024e+01    5.0000000e+00    5.0000000e+00
    3.6061509e+01    5.0000000e+00    5.0000000e+00
    3.6113015e+01    5.0000000e+00    5.0000000e+00
    3.6164530e+01    5.0000000e+00    5.0000000e+00
    3.6216051e+01    5.0000000e+00    5.0000000e+00
    3.6267594e+01    5.0000000e+00    5.0000000e+00
    3.6319136e+01    5.0000000e+00    5.0000000e+00
    3.6370691e+01    5.0000000e+00    5.0000000e+00
    3.6422256e+01    5.0000000e+00    5.0000000e+00
    3.6473854e+01    5.0000000e+00    5.0000000e+00
    3.6525475e+01    5.0000000e+00    5.0000000e+00
    3.6577102e+01    5.0000000e+00    5.0000000e+00
    3.6628744e+01    5.0000000e+00    5.0000000e+00
    3.6680384e+01    5.0000000e+00    5.0000000e+00
    3.6732039e+01    5.0000000e+00    5.0000000e+00
    3.6783707e+01    5.0000000e+00    5.0000000e+00
    3.6835376e+01    5.0000000e+00    5.0000000e+00
    3.6887050e+01    5.0000000e+00    5.0000000e+00
    3.6938736e+01    5.0000000e+00    5.0000000e+00
    3.6990452e+01    5.0000000e+00    5.0000000e+00
    3.7042184e+01    5.0000000e+00    5.0000000e+00
    3.7093923e+01    5.0000000e+00    5.0000000e+00
    3.7145661e+01    5.0000000e+00    5.0000000e+00
    3.7197398e+01    5.0000000e+00    5.0000000e+00
    3.7249134e+01    5.0000000e+00    5.0000000e+00
    3.7300873e+01    5.0000000e+00    5.0000000e+00
    3.7352599e+01    5.0000000e+00    5.0000000e+00
    3.7404336e+01    5.0000000e+00    5.0000000e+00
    3.7456066e+01    5.0000000e+00    5.0000000e+00
    3.7507817e+01    5.0000000e+00    5.0000000e+00
    3.7559542e+01    5.0000000e+00    5.0000000e+00
    3.7611927e+01    5.0000000e+00    5.0000000e+00
    3.7664156e+01    5.0000000e+00    5.0000000e+00
    3.7716308e+01    5.0000000e+00    5.0000000e+00
    3.7768428e+01    5.0000000e+00    5.0000000e+00
    3.7820537e+01    5.0000000e+00    5.0000000e+00
    3.7872637e+01    5.0000000e+00    5.0000000e+00
    3.7924737e+01    5.0000000e+00    5.0000000e+00
    3.7976839e+01    5.0000000e+00    5.0000000e+00
    3.8028939e+01    5.0000000e+00    5.0000000e+00
    3.8081043e+01    5.0000000e+00    5.0000000e+00
    3.8133442e+01    5.0000000e+00    5.0000000e+00
    3.8185723e+01    5.0000000e+00    5.0000000e+00
    3.8237953e+01    5.0000000e+00    5.0000000e+00
    3.8290160e+01    5.0000000e+00    5.0000000e+00
    3.8342357e+01    5.0000000e+00    5.0000000e+00
    3.8394552e+01    5.0000000e+00    5.0000000e+00
    3.8446748e+01    5.0000000e+00    5.0000000e+00
    3.8498947e+01    5.0000000e+00    5.0000000e+00
    3.8551147e+01    5.0000000e+00    5.0000000e+00
    3.8603353e+01    5.0000000e+00    5.0000000e+00
    3.8655796e+01    5.0000000e+00    5.0000000e+00
    3.8708135e+01    5.0000000e+00    5.0000000e+00
    3.8760427e+01    5.0000000e+00    5.0000000e+00
    3.8812702e+01    5.0000000e+00    5.0000000e+00
    3.8864974e+01    5.0000000e+00    5.0000000e+00
    3.8906791e+01    5.0000000e+00    5.0000000e+00
    3.8940244e+01    5.0000000e+00    5.0000000e+00
    3.8982061e+01    5.0000000e+00    5.0000000e+00
    3.9015515e+01    5.0000000e+00    5.0000000e+00
    3.9057332e+01    5.0000000e+00    5.0000000e+00
    3.9109603e+01    5.0000000e+00    5.0000000e+00
    3.9151420e+01    5.0000000e+00    5.0000000e+00
    3.9184874e+01    5.0000000e+00    5.0000000e+00
    3.9226691e+01    5.0000000e+00    5.0000000e+00
    3.9260144e+01    5.0000000e+00    5.0000000e+00
    3.9301961e+01    5.0000000e+00    5.0000000e+00
    3.9354232e+01    5.0000000e+00    5.0000000e+00
    3.9396049e+01    5.0000000e+00    5.0000000e+00
    3.9429503e+01    5.0000000e+00    5.0000000e+00
    3.9471320e+01    5.0000000e+00    5.0000000e+00
    3.9504774e+01    5.0000000e+00    5.0000000e+00
    3.9531536e+01    5.0000000e+00    5.0000000e+00
    3.9564990e+01    5.0000000e+00    5.0000000e+00
    3.9606807e+01    5.0000000e+00    5.0000000e+00
    3.9640261e+01    5.0000000e+00    5.0000000e+00
    3.9682078e+01    5.0000000e+00    5.0000000e+00
    3.9734349e+01    5.0000000e+00    5.0000000e+00
    3.9788344e+01    5.0000000e+00    5.0000000e+00
    3.9842330e+01    5.0000000e+00    5.0000000e+00
    3.9885520e+01    5.0000000e+00    5.0000000e+00
    3.9920071e+01    5.0000000e+00    5.0000000e+00
    3.9963261e+01    5.0000000e+00    5.0000000e+00
    3.9997812e+01    5.0000000e+00    5.0000000e+00
    4.0041001e+01    5.0000000e+00    5.0000000e+00
    4.0075553e+01    5.0000000e+00    5.0000000e+00
    4.0118742e+01    5.0000000e+00    5.0000000e+00
    4.0172729e+01    5.0000000e+00    5.0000000e+00
    4.0226807e+01    5.0000000e+00    5.0000000e+00
    4.0280864e+01    5.0000000e+00    5.0000000e+00
    4.0334907e+01    5.0000000e+00    5.0000000e+00
    4.0389316e+01    5.0000000e+00    5.0000000e+00
    4.0443540e+01    5.0000000e+00    5.0000000e+00
    4.0497666e+01    5.0000000e+00    5.0000000e+00
    4.0551743e+01    5.0000000e+00    5.0000000e+00
    4.0605797e+01    5.0000000e+00    5.0000000e+00
    4.0659842e+01    5.0000000e+00    5.0000000e+00
    4.0713881e+01    5.0000000e+00    5.0000000e+00
    4.0767918e+01    5.0000000e+00    5.0000000e+00
    4.0821955e+01    5.0000000e+00    5.0000000e+00
    4.0875994e+01    5.0000000e+00    5.0000000e+00
    4.0930366e+01    5.0000000e+00    5.0000000e+00
    4.0984574e+01    5.0000000e+00    5.0000000e+00
    4.1038694e+01    5.0000000e+00    5.0000000e+00
    4.1092778e+01    5.0000000e+00    5.0000000e+00
    4.1146844e+01    5.0000000e+00    5.0000000e+00
    4.1200901e+01    5.0000000e+00    5.0000000e+00
    4.1254957e+01    5.0000000e+00    5.0000000e+00
    4.1309013e+01    5.0000000e+00    5.0000000e+00
    4.1363068e+01    5.0000000e+00    5.0000000e+00
    4.1417126e+01    5.0000000e+00    5.0000000e+00
    4.1471482e+01    5.0000000e+00    5.0000000e+00
    4.1525694e+01    5.0000000e+00    5.0000000e+00
    4.1579834e+01    5.0000000e+00    5.0000000e+00
    4.1633937e+01    5.0000000e+00    5.0000000e+00
    4.1688028e+01    5.0000000e+00    5.0000000e+00
    4.1742113e+01    5.0000000e+00    5.0000000e+00
    4.1796196e+01    5.0000000e+00    5.0000000e+00
    4.1850282e+01    5.0000000e+00    5.0000000e+00
    4.1904372e+01    5.0000000e+00    5.0000000e+00
    4.1958467e+01    5.0000000e+00    5.0000000e+00
    4.2013281e+01    5.0000000e+00    5.0000000e+00
    4.2068096e+01    5.0000000e+00    5.0000000e+00
    4.2122908e+01    5.0000000e+00    5.0000000e+00
    4.2177721e+01    5.0000000e+00    5.0000000e+00
    4.2232531e+01    5.0000000e+00    5.0000000e+00
    4.2287342e+01    5.0000000e+00    5.0000000e+00
    4.2342153e+01    5.0000000e+00    5.0000000e+00
    4.2396963e+01    5.0000000e+00    5.0000000e+00
    4.2451774e+01    5.0000000e+00    5.0000000e+00
    4.2506586e+01    5.0000000e+00    5.0000000e+00
    4.2561777e+01    5.0000000e+00    5.0000000e+00
    4.2605929e+01    5.0000000e+00    5.0000000e+00
    4.2661115e+01    5.0000000e+00    5.0000000e+00
    4.2716302e+01    5.0000000e+00    5.0000000e+00
    4.2771492e+01    5.0000000e+00    5.0000000e+00
    4.2826684e+01    5.0000000e+00    5.0000000e+00
    4.2881878e+01    5.0000000e+00    5.0000000e+00
    4.2926033e+01    5.0000000e+00    5.0000000e+00
    4.2981227e+01    5.0000000e+00    5.0000000e+00
    4.3025382e+01    5.0000000e+00    5.0000000e+00
    4.3080576e+01    5.0000000e+00    5.0000000e+00
    4.3124732e+01    5.0000000e+00    5.0000000e+00
    4.3179926e+01    5.0000000e+00    5.0000000e+00
    4.3235144e+01    5.0000000e+00    5.0000000e+00
    4.3290365e+01    5.0000000e+00    5.0000000e+00
    4.3334541e+01    5.0000000e+00    5.0000000e+00
    4.3389762e+01    5.0000000e+00    5.0000000e+00
    4.3445001e+01    5.0000000e+00    5.0000000e+00
    4.3500235e+01    5.0000000e+00    5.0000000e+00
    4.3555470e+01    5.0000000e+00    5.0000000e+00
    4.3599658e+01    5.0000000e+00    5.0000000e+00
    4.3654893e+01    5.0000000e+00    5.0000000e+00
    4.3710145e+01    5.0000000e+00    5.0000000e+00
    4.3765391e+01    5.0000000e+00    5.0000000e+00
    4.3820638e+01    5.0000000e+00    5.0000000e+00
    4.3875898e+01    5.0000000e+00    5.0000000e+00
    4.3931161e+01    5.0000000e+00    5.0000000e+00
    4.3986428e+01    5.0000000e+00    5.0000000e+00
    4.4041697e+01    5.0000000e+00    5.0000000e+00
    4.4096971e+01    5.0000000e+00    5.0000000e+00
    4.4152247e+01    5.0000000e+00    5.0000000e+00
    4.4196468e+01    5.0000000e+00    5.0000000e+00
    4.4251742e+01    5.0000000e+00    5.0000000e+00
    4.4307028e+01    5.0000000e+00    5.0000000e+00
    4.4362309e+01    5.0000000e+00    5.0000000e+00
    4.4406534e+01    5.0000000e+00    5.0000000e+00
    4.4461814e+01    5.0000000e+00    5.0000000e+00
    4.4517108e+01    5.0000000e+00    5.0000000e+00
    4.4561342e+01    5.0000000e+00    5.0000000e+00
    4.4616636e+01    5.0000000e+00    5.0000000e+00
    4.4671940e+01    5.0000000e+00    5.0000000e+00
    4.4727246e+01    5.0000000e+00    5.0000000e+00
    4.4782555e+01    5.0000000e+00    5.0000000e+00
    4.4837877e+01    5.0000000e+00    5.0000000e+00
    4.4893196e+01    5.0000000e+00    5.0000000e+00
    4.4948523e+01    5.0000000e+00    5.0000000e+00
    4.5003845e+01    5.0000000e+00    5.0000000e+00
    4.5059180e+01    5.0000000e+00    5.0000000e+00
    4.5114512e+01    5.0000000e+00    5.0000000e+00
    4.5169845e+01    5.0000000e+00    5.0000000e+00
    4.5214112e+01    5.0000000e+00    5.0000000e+00
    4.5269446e+01    5.0000000e+00    5.0000000e+00
    4.5324791e+01    5.0000000e+00    5.0000000e+00
    4.5380140e+01    5.0000000e+00    5.0000000e+00
    4.5435494e+01    5.0000000e+00    5.0000000e+00
    4.5490853e+01    5.0000000e+00    5.0000000e+00
    4.5535140e+01    5.0000000e+00    5.0000000e+00
    4.5590499e+01    5.0000000e+00    5.0000000e+00
    4.5645881e+01    5.0000000e+00    5.0000000e+00
    4.5701262e+01    5.0000000e+00    5.0000000e+00
    4.5756655e+01    5.0000000e+00    5.0000000e+00
    4.5812047e+01    5.0000000e+00    5.0000000e+00
    4.5867441e+01    5.0000000e+00    5.0000000e+00
    4.5922842e+01    5.0000000e+00    5.0000000e+00
    4.5978238e+01    5.0000000e+00    5.0000000e+00
    4.6033636e+01    5.0000000e+00    5.0000000e+00
    4.6089045e+01    5.0000000e+00    5.0000000e+00
    4.6133373e+01    5.0000000e+00    5.0000000e+00
    4.6188783e+01    5.0000000e+00    5.0000000e+00
    4.6244225e+01    5.0000000e+00    5.0000000e+00
    4.6299675e+01    5.0000000e+00    5.0000000e+00
    4.6344034e+01    5.0000000e+00    5.0000000e+00
    4.6399484e+01    5.0000000e+00    5.0000000e+00
    4.6454959e+01    5.0000000e+00    5.0000000e+00
    4.6510439e+01    5.0000000e+00    5.0000000e+00
    4.6565925e+01    5.0000000e+00    5.0000000e+00
    4.6621428e+01    5.0000000e+00    5.0000000e+00
    4.6676946e+01    5.0000000e+00    5.0000000e+00
    4.6732476e+01    5.0000000e+00    5.0000000e+00
    4.6788019e+01    5.0000000e+00    5.0000000e+00
    4.6843565e+01    5.0000000e+00    5.0000000e+00
    4.6899122e+01    5.0000000e+00    5.0000000e+00
    4.6954692e+01    5.0000000e+00    5.0000000e+00
    4.7010270e+01    5.0000000e+00    5.0000000e+00
    4.7065865e+01    5.0000000e+00    5.0000000e+00
    4.7121471e+01    5.0000000e+00    5.0000000e+00
    4.7177100e+01    5.0000000e+00    5.0000000e+00
    4.7232750e+01    5.0000000e+00    5.0000000e+00
    4.7288418e+01    5.0000000e+00    5.0000000e+00
    4.7344102e+01    5.0000000e+00    5.0000000e+00
    4.7399808e+01    5.0000000e+00    5.0000000e+00
    4.7455535e+01    5.0000000e+00    5.0000000e+00
    4.7511273e+01    5.0000000e+00    5.0000000e+00
    4.7555864e+01    5.0000000e+00    5.0000000e+00
    4.7611602e+01    5.0000000e+00    5.0000000e+00
    4.7667391e+01    5.0000000e+00    5.0000000e+00
    4.7712022e+01    5.0000000e+00    5.0000000e+00
    4.7767812e+01    5.0000000e+00    5.0000000e+00
    4.7823667e+01    5.0000000e+00    5.0000000e+00
    4.7868352e+01    5.0000000e+00    5.0000000e+00
    4.7924207e+01    5.0000000e+00    5.0000000e+00
    4.7980136e+01    5.0000000e+00    5.0000000e+00
    4.8024880e+01    5.0000000e+00    5.0000000e+00
    4.8080809e+01    5.0000000e+00    5.0000000e+00
    4.8136800e+01    5.0000000e+00    5.0000000e+00
    4.8192825e+01    5.0000000e+00    5.0000000e+00
    4.8248877e+01    5.0000000e+00    5.0000000e+00
    4.8304945e+01    5.0000000e+00    5.0000000e+00
    4.8361049e+01    5.0000000e+00    5.0000000e+00
    4.8417173e+01    5.0000000e+00    5.0000000e+00
    4.8462072e+01    5.0000000e+00    5.0000000e+00
    4.8518196e+01    5.0000000e+00    5.0000000e+00
    4.8574404e+01    5.0000000e+00    5.0000000e+00
    4.8630642e+01    5.0000000e+00    5.0000000e+00
    4.8686913e+01    5.0000000e+00    5.0000000e+00
    4.8743215e+01    5.0000000e+00    5.0000000e+00
    4.8799549e+01    5.0000000e+00    5.0000000e+00
    4.8855908e+01    5.0000000e+00    5.0000000e+00
    4.8912296e+01    5.0000000e+00    5.0000000e+00
    4.8968728e+01    5.0000000e+00    5.0000000e+00
    4.9013874e+01    5.0000000e+00    5.0000000e+00
    4.9070307e+01    5.0000000e+00    5.0000000e+00
    4.9126811e+01    5.0000000e+00    5.0000000e+00
    4.9183284e+01    5.0000000e+00    5.0000000e+00
    4.9239722e+01    5.0000000e+00    5.0000000e+00
    4.9296114e+01    5.0000000e+00    5.0000000e+00
    4.9352487e+01    5.0000000e+00    5.0000000e+00
    4.9408799e+01    5.0000000e+00    5.0000000e+00
    4.9465097e+01    5.0000000e+00    5.0000000e+00
    4.9510135e+01    5.0000000e+00    5.0000000e+00
    4.9566364e+01    5.0000000e+00    5.0000000e+00
    4.9622543e+01    5.0000000e+00    5.0000000e+00
    4.9678696e+01    5.0000000e+00    5.0000000e+00
    4.9734812e+01    5.0000000e+00    5.0000000e+00
    4.9790888e+01    5.0000000e+00    5.0000000e+00
    4.9846940e+01    5.0000000e+00    5.0000000e+00
    4.9902939e+01    5.0000000e+00    5.0000000e+00
    4.9958925e+01    5.0000000e+00    5.0000000e+00
