# Supplementary material for: Research on combustion and emissions of heavy duty diesel engines under low-speed and low-load conditions in low temperature environments
Source: PLoS One. 2025 Feb 21;20(2):e0318933. doi: 10.1371/journal.pone.0318933 (PMC11844864; doi:10.1371/journal.pone.0318933)
Supplement: S1 File — (ZIP) [file pone.0318933.s001.zip › 1000rpm_30%/4-gaibianpenyoudingshi/-3/apparent-HR.out]

# CONVERGE Studio v2.3.0
# column        1                2                3                4                5
#           crank         Pressure             AHRR             AIHR           Volume
#           (DEG)             (Pa)          (J/CAD)              (J)            (m^3)
    -1.458723e+02     1.685892e+05     5.095668e-01     6.507169e-02     2.087038e-03
    -1.457937e+02     1.686627e+05     5.060561e-01     1.048376e-01     2.086454e-03
    -1.456709e+02     1.687780e+05     5.021127e-01     1.664870e-01     2.085539e-03
    -1.455857e+02     1.688582e+05     4.973400e-01     2.088952e-01     2.084901e-03
    -1.454791e+02     1.689588e+05     4.941359e-01     2.615602e-01     2.084102e-03
    -1.453459e+02     1.690850e+05     4.916763e-01     3.270613e-01     2.083100e-03
    -1.451793e+02     1.692433e+05     4.817852e-01     4.072978e-01     2.081841e-03
    -1.449712e+02     1.694418e+05     4.662835e-01     5.043593e-01     2.080259e-03
    -1.447110e+02     1.696900e+05     4.272110e-01     6.155239e-01     2.078268e-03
    -1.443857e+02     1.700035e+05     4.260269e-01     7.540934e-01     2.075758e-03
    -1.439791e+02     1.703878e+05     2.652329e-01     8.619318e-01     2.072587e-03
    -1.434709e+02     1.708707e+05     2.088718e-01     9.680846e-01     2.068572e-03
    -1.428709e+02     1.714239e+05    -3.594516e-02     9.465176e-01     2.063759e-03
    -1.422709e+02     1.720328e+05     3.366852e-01     1.148529e+00     2.058865e-03
    -1.416709e+02     1.726593e+05     3.777606e-01     1.375185e+00     2.053891e-03
    -1.410709e+02     1.732985e+05     3.746482e-01     1.599974e+00     2.048837e-03
    -1.404709e+02     1.739498e+05     3.633033e-01     1.817956e+00     2.043703e-03
    -1.398709e+02     1.746130e+05     3.501539e-01     2.028048e+00     2.038488e-03
    -1.392709e+02     1.752884e+05     3.371818e-01     2.230357e+00     2.033194e-03
    -1.386709e+02     1.760065e+05     5.818590e-01     2.579473e+00     2.027820e-03
    -1.380709e+02     1.766820e+05     9.903089e-02     2.638891e+00     2.022365e-03
    -1.374709e+02     1.774238e+05     5.393888e-01     2.962525e+00     2.016830e-03
    -1.368709e+02     1.781566e+05     3.386920e-01     3.165740e+00     2.011215e-03
    -1.362709e+02     1.789000e+05     3.025920e-01     3.347295e+00     2.005521e-03
    -1.356709e+02     1.796576e+05     2.955083e-01     3.524600e+00     1.999746e-03
    -1.350709e+02     1.804297e+05     2.876722e-01     3.697203e+00     1.993891e-03
    -1.344709e+02     1.812169e+05     2.836946e-01     3.867420e+00     1.987956e-03
    -1.338709e+02     1.820187e+05     2.731883e-01     4.031333e+00     1.981941e-03
    -1.332709e+02     1.828361e+05     2.684270e-01     4.192389e+00     1.975847e-03
    -1.326709e+02     1.836690e+05     2.605604e-01     4.348726e+00     1.969672e-03
    -1.320709e+02     1.845180e+05     2.554908e-01     4.502020e+00     1.963418e-03
    -1.314709e+02     1.853841e+05     2.562295e-01     4.655758e+00     1.957085e-03
    -1.308709e+02     1.862666e+05     2.478721e-01     4.804481e+00     1.950671e-03
    -1.302709e+02     1.871661e+05     2.436247e-01     4.950656e+00     1.944178e-03
    -1.296709e+02     1.880832e+05     2.394816e-01     5.094345e+00     1.937606e-03
    -1.290709e+02     1.890174e+05     2.311255e-01     5.233020e+00     1.930955e-03
    -1.284709e+02     1.899700e+05     2.279518e-01     5.369791e+00     1.924225e-03
    -1.278709e+02     1.909407e+05     2.216868e-01     5.502803e+00     1.917415e-03
    -1.272709e+02     1.919637e+05     4.856077e-01     5.794168e+00     1.910527e-03
    -1.266709e+02     1.929778e+05     2.552720e-01     5.947331e+00     1.903560e-03
    -1.260709e+02     1.939753e+05    -3.723916e-02     5.924988e+00     1.896514e-03
    -1.254709e+02     1.950556e+05     4.590804e-01     6.200436e+00     1.889391e-03
    -1.248709e+02     1.961286e+05     2.345417e-01     6.341161e+00     1.882189e-03
    -1.242709e+02     1.972200e+05     2.115747e-01     6.468106e+00     1.874909e-03
    -1.236709e+02     1.983325e+05     2.064750e-01     6.591991e+00     1.867551e-03
    -1.230709e+02     1.994668e+05     2.039633e-01     6.714369e+00     1.860116e-03
    -1.224709e+02     2.006246e+05     2.116305e-01     6.841347e+00     1.852603e-03
    -1.218709e+02     2.018043e+05     2.022353e-01     6.962688e+00     1.845014e-03
    -1.212709e+02     2.030077e+05     2.043210e-01     7.085281e+00     1.837347e-03
    -1.206761e+02     2.042288e+05     2.390671e-01     7.227475e+00     1.829672e-03
    -1.200872e+02     2.054626e+05     2.458808e-01     7.372285e+00     1.821998e-03
    -1.195039e+02     2.067079e+05     2.431705e-01     7.514121e+00     1.814326e-03
    -1.189261e+02     2.079646e+05     2.377472e-01     7.651489e+00     1.806655e-03
    -1.183536e+02     2.092309e+05     2.165797e-01     7.775472e+00     1.798987e-03
    -1.177863e+02     2.105116e+05     2.324170e-01     7.907327e+00     1.791320e-03
    -1.172240e+02     2.118048e+05     2.300835e-01     8.036717e+00     1.783654e-03
    -1.166665e+02     2.131103e+05     2.266634e-01     8.163082e+00     1.775989e-03
    -1.161137e+02     2.144283e+05     2.221085e-01     8.285865e+00     1.768326e-03
    -1.155654e+02     2.157254e+05    -5.535465e-02     8.255516e+00     1.760665e-03
    -1.150216e+02     2.171030e+05     4.909292e-01     8.522498e+00     1.753004e-03
    -1.144820e+02     2.184281e+05    -4.935624e-02     8.495868e+00     1.745345e-03
    -1.139466e+02     2.197970e+05     1.956497e-01     8.600617e+00     1.737687e-03
    -1.134153e+02     2.211813e+05     2.068575e-01     8.710522e+00     1.730031e-03
    -1.128879e+02     2.225794e+05     2.020914e-01     8.817105e+00     1.722375e-03
    -1.123644e+02     2.239930e+05     2.106233e-01     8.927377e+00     1.714721e-03
    -1.118445e+02     2.254555e+05     4.931708e-01     9.183737e+00     1.707067e-03
    -1.113283e+02     2.269008e+05     2.248625e-01     9.299811e+00     1.699415e-03
    -1.108157e+02     2.283273e+05    -5.841443e-02     9.269864e+00     1.691764e-03
    -1.103064e+02     2.298307e+05     4.548052e-01     9.501469e+00     1.684114e-03
    -1.098005e+02     2.313176e+05     1.843225e-01     9.594718e+00     1.676465e-03
    -1.092979e+02     2.328214e+05     1.922774e-01     9.691362e+00     1.668817e-03
    -1.090514e+02     2.336397e+05     1.409579e+00     1.003884e+01     1.665048e-03
    -1.087432e+02     2.345700e+05     2.051633e-02     1.004516e+01     1.660321e-03
    -1.083581e+02     2.357433e+05    -1.664132e-02     1.003875e+01     1.654388e-03
    -1.078766e+02     2.372289e+05    -4.314290e-02     1.001798e+01     1.646932e-03
    -1.073858e+02     2.387878e+05     1.171416e-01     1.007547e+01     1.639288e-03
    -1.068979e+02     2.403437e+05    -5.457957e-02     1.004884e+01     1.631644e-03
    -1.064127e+02     2.419409e+05     1.472216e-01     1.012026e+01     1.624001e-03
    -1.059303e+02     2.435597e+05     1.806789e-01     1.020742e+01     1.616359e-03
    -1.054506e+02     2.451980e+05     1.922236e-01     1.029964e+01     1.608718e-03
    -1.049734e+02     2.468541e+05     1.867192e-01     1.038873e+01     1.601077e-03
    -1.044988e+02     2.485290e+05     1.887268e-01     1.047830e+01     1.593438e-03
    -1.040267e+02     2.502224e+05     1.828678e-01     1.056464e+01     1.585798e-03
    -1.035570e+02     2.519346e+05     1.806124e-01     1.064948e+01     1.578160e-03
    -1.030896e+02     2.536661e+05     1.765212e-01     1.073198e+01     1.570523e-03
    -1.026245e+02     2.554172e+05     1.741755e-01     1.081299e+01     1.562886e-03
    -1.021617e+02     2.572174e+05     4.183598e-01     1.100661e+01     1.555250e-03
    -1.017010e+02     2.590108e+05     1.849831e-01     1.109183e+01     1.547615e-03
    -1.012425e+02     2.607964e+05    -6.187556e-02     1.106345e+01     1.539980e-03
    -1.007861e+02     2.626312e+05     1.787091e-01     1.114502e+01     1.532347e-03
    -1.003317e+02     2.644834e+05     1.414619e-01     1.120930e+01     1.524713e-03
    -9.987929e+01     2.663609e+05     1.696609e-01     1.128606e+01     1.517081e-03
    -9.942881e+01     2.682608e+05     1.688505e-01     1.136212e+01     1.509449e-03
    -9.898022e+01     2.701850e+05     1.813885e-01     1.144349e+01     1.501818e-03
    -9.853347e+01     2.721304e+05     1.643502e-01     1.151691e+01     1.494187e-03
    -9.808853e+01     2.741010e+05     1.780485e-01     1.159613e+01     1.486557e-03
    -9.764533e+01     2.760946e+05     1.689279e-01     1.167100e+01     1.478928e-03
    -9.720386e+01     2.781392e+05     3.932926e-01     1.184463e+01     1.471299e-03
    -9.676405e+01     2.801541e+05    -6.954251e-02     1.181404e+01     1.463671e-03
    -9.632588e+01     2.822212e+05     1.597351e-01     1.188403e+01     1.456043e-03
    -9.588930e+01     2.843426e+05     3.994111e-01     1.205841e+01     1.448416e-03
    -9.545426e+01     2.864355e+05    -6.343838e-02     1.203081e+01     1.440790e-03
    -9.502075e+01     2.885810e+05     1.570307e-01     1.209889e+01     1.433164e-03
    -9.458871e+01     2.907508e+05     1.319722e-01     1.215591e+01     1.425539e-03
    -9.415810e+01     2.929512e+05     1.570149e-01     1.222352e+01     1.417914e-03
    -9.372890e+01     2.951797e+05     1.556092e-01     1.229030e+01     1.410290e-03
    -9.330107e+01     2.974673e+05     4.096998e-01     1.246559e+01     1.402666e-03
    -9.287456e+01     2.997548e+05     1.620629e-01     1.253471e+01     1.395043e-03
    -9.244937e+01     3.020427e+05    -8.048993e-02     1.250048e+01     1.387420e-03
    -9.202543e+01     3.044175e+05     3.897819e-01     1.266573e+01     1.379798e-03
    -9.160272e+01     3.067648e+05    -9.427157e-02     1.262588e+01     1.372177e-03
    -9.118121e+01     3.091721e+05     1.419496e-01     1.268571e+01     1.364556e-03
    -9.076087e+01     3.116132e+05     1.562878e-01     1.275141e+01     1.356935e-03
    -9.034166e+01     3.140868e+05     1.547024e-01     1.281626e+01     1.349315e-03
    -8.992356e+01     3.165925e+05     1.452622e-01     1.287699e+01     1.341696e-03
    -8.950652e+01     3.191336e+05     1.569039e-01     1.294243e+01     1.334077e-03
    -8.909053e+01     3.217089e+05     1.528163e-01     1.300600e+01     1.326459e-03
    -8.867556e+01     3.243498e+05     3.980107e-01     1.317116e+01     1.318841e-03
    -8.826157e+01     3.269650e+05    -1.021030e-01     1.312889e+01     1.311223e-03
    -8.784853e+01     3.296786e+05     3.968121e-01     1.329279e+01     1.303606e-03
    -8.743641e+01     3.324009e+05     1.633793e-01     1.336012e+01     1.295990e-03
    -8.702520e+01     3.351274e+05    -1.065006e-01     1.331633e+01     1.288374e-03
    -8.661485e+01     3.379562e+05     3.990834e-01     1.348009e+01     1.280758e-03
    -8.620534e+01     3.407605e+05    -1.129291e-01     1.343384e+01     1.273143e-03
    -8.579665e+01     3.436360e+05     1.336282e-01     1.348846e+01     1.265529e-03
    -8.538874e+01     3.465877e+05     4.053703e-01     1.365381e+01     1.257914e-03
    -8.529243e+01     3.473424e+05     2.094290e+00     1.385552e+01     1.256115e-03
    -8.517204e+01     3.482160e+05     1.332461e-01     1.387156e+01     1.253864e-03
    -8.502155e+01     3.493129e+05     1.140107e-01     1.388872e+01     1.251049e-03
    -8.483344e+01     3.506941e+05     1.263591e-01     1.391248e+01     1.247527e-03
    -8.459830e+01     3.524295e+05     4.800924e-02     1.392377e+01     1.243121e-03
    -8.430438e+01     3.546198e+05     2.595321e-02     1.393140e+01     1.237608e-03
    -8.393698e+01     3.573429e+05    -4.137096e-01     1.377940e+01     1.230707e-03
    -8.353237e+01     3.604458e+05     2.489939e-02     1.378948e+01     1.223095e-03
    -8.312836e+01     3.636088e+05     1.298069e-01     1.384192e+01     1.215484e-03
    -8.272497e+01     3.668193e+05     1.302828e-01     1.389448e+01     1.207873e-03
    -8.232217e+01     3.700785e+05     1.338582e-01     1.394839e+01     1.200262e-03
    -8.191994e+01     3.733886e+05     1.445276e-01     1.400653e+01     1.192652e-03
    -8.151824e+01     3.767483e+05     1.375527e-01     1.406178e+01     1.185043e-03
    -8.111706e+01     3.801603e+05     1.430125e-01     1.411916e+01     1.177433e-03
    -8.071637e+01     3.836232e+05     1.302824e-01     1.417136e+01     1.169825e-03
    -8.031614e+01     3.871402e+05     1.313668e-01     1.422394e+01     1.162216e-03
    -7.991635e+01     3.907121e+05     1.304426e-01     1.427609e+01     1.154609e-03
    -7.951698e+01     3.943427e+05     1.479370e-01     1.433517e+01     1.147001e-03
    -7.911800e+01     3.980267e+05     1.179758e-01     1.438224e+01     1.139394e-03
    -7.871939e+01     4.017728e+05     1.407074e-01     1.443832e+01     1.131788e-03
    -7.832113e+01     4.055770e+05     1.262056e-01     1.448859e+01     1.124182e-03
    -7.792318e+01     4.094888e+05     4.563309e-01     1.467018e+01     1.116576e-03
    -7.752553e+01     4.133715e+05    -2.049016e-01     1.458870e+01     1.108971e-03
    -7.712814e+01     4.174122e+05     4.623893e-01     1.477245e+01     1.101367e-03
    -7.673101e+01     4.214773e+05     1.641623e-01     1.483764e+01     1.093763e-03
    -7.633410e+01     4.255562e+05    -2.112197e-01     1.475381e+01     1.086159e-03
    -7.593738e+01     4.298025e+05     4.766856e-01     1.494292e+01     1.078556e-03
    -7.554085e+01     4.340192e+05    -2.220031e-01     1.485488e+01     1.070953e-03
    -7.514446e+01     4.383544e+05     9.917722e-02     1.489420e+01     1.063350e-03
    -7.474820e+01     4.428214e+05     4.923774e-01     1.508930e+01     1.055749e-03
    -7.435205e+01     4.473129e+05     1.372671e-01     1.514368e+01     1.048147e-03
    -7.395597e+01     4.518830e+05     1.412059e-01     1.519961e+01     1.040546e-03
    -7.355995e+01     4.564742e+05    -2.512630e-01     1.510011e+01     1.032946e-03
    -7.316395e+01     4.612019e+05     1.180828e-01     1.514687e+01     1.025346e-03
    -7.276797e+01     4.660124e+05     1.110160e-01     1.519083e+01     1.017746e-03
    -7.237196e+01     4.709721e+05     5.242028e-01     1.539841e+01     1.010147e-03
    -7.197592e+01     4.758963e+05    -2.851756e-01     1.528547e+01     1.002548e-03
    -7.157980e+01     4.810378e+05     5.387109e-01     1.549886e+01     9.949504e-04
    -7.118359e+01     4.862076e+05     1.188081e-01     1.554593e+01     9.873528e-04
    -7.078727e+01     4.914757e+05     1.383931e-01     1.560078e+01     9.797556e-04
    -7.039080e+01     4.968440e+05     1.542469e-01     1.566194e+01     9.721589e-04
    -6.999416e+01     5.023017e+05     8.474375e-02     1.569555e+01     9.645628e-04
    -6.959733e+01     5.078669e+05     1.139716e-01     1.574078e+01     9.569671e-04
    -6.920028e+01     5.135459e+05     1.633435e-01     1.580563e+01     9.493719e-04
    -6.880299e+01     5.193283e+05     1.305035e-01     1.585748e+01     9.417772e-04
    -6.840542e+01     5.252210e+05     1.227488e-01     1.590628e+01     9.341830e-04
    -6.800755e+01     5.312279e+05     1.193561e-01     1.595377e+01     9.265893e-04
    -6.760936e+01     5.373513e+05     1.117816e-01     1.599828e+01     9.189961e-04
    -6.721082e+01     5.435949e+05     1.064925e-01     1.604072e+01     9.114035e-04
    -6.681189e+01     5.499618e+05     9.974309e-02     1.608051e+01     9.038113e-04
    -6.641256e+01     5.564573e+05     1.023370e-01     1.612138e+01     8.962197e-04
    -6.601279e+01     5.630938e+05     1.554969e-01     1.618354e+01     8.886286e-04
    -6.561256e+01     5.698594e+05     1.183212e-01     1.623090e+01     8.810381e-04
    -6.521184e+01     5.767656e+05     1.238920e-01     1.628054e+01     8.734481e-04
    -6.481060e+01     5.838111e+05     9.999059e-02     1.632066e+01     8.658586e-04
    -6.440880e+01     5.910047e+05     1.012608e-01     1.636135e+01     8.582697e-04
    -6.418891e+01     5.952234e+05     2.325794e+00     1.687278e+01     8.541213e-04
    -6.391404e+01     6.002369e+05    -2.531904e-01     1.680318e+01     8.489408e-04
    -6.357045e+01     6.066622e+05     1.462093e-01     1.685342e+01     8.424732e-04
    -6.316671e+01     6.143960e+05     3.818957e-01     1.700761e+01     8.348851e-04
    -6.284372e+01     6.206530e+05     1.075861e-01     1.704235e+01     8.288241e-04
    -6.258533e+01     6.257478e+05     2.472017e-01     1.710623e+01     8.239816e-04
    -6.237862e+01     6.298401e+05    -6.561195e-02     1.709267e+01     8.201118e-04
    -6.212023e+01     6.350175e+05    -4.316058e-02     1.708151e+01     8.152798e-04
    -6.179724e+01     6.414705e+05    -7.744461e-01     1.683138e+01     8.092482e-04
    -6.139350e+01     6.497340e+05    -5.177946e-01     1.662232e+01     8.017224e-04
    -6.098578e+01     6.583499e+05    -1.398697e-02     1.661662e+01     7.941384e-04
    -6.065961e+01     6.656146e+05     1.509193e+00     1.710888e+01     7.880831e-04
    -6.025190e+01     6.744797e+05    -4.011364e-01     1.694533e+01     7.805292e-04
    -5.984170e+01     6.836849e+05     8.487410e-02     1.698014e+01     7.729469e-04
    -5.943055e+01     6.931037e+05     7.288986e-02     1.701011e+01     7.653654e-04
    -5.901841e+01     7.027490e+05     8.724074e-02     1.704607e+01     7.577845e-04
    -5.860523e+01     7.126252e+05     8.729006e-02     1.708213e+01     7.502042e-04
    -5.819098e+01     7.227462e+05     1.153467e-01     1.712991e+01     7.426248e-04
    -5.777561e+01     7.331051e+05     7.143269e-02     1.715959e+01     7.350460e-04
    -5.735909e+01     7.437233e+05     8.762928e-02     1.719609e+01     7.274679e-04
    -5.694137e+01     7.546232e+05     1.630577e-01     1.726420e+01     7.198904e-04
    -5.652241e+01     7.657502e+05    -4.649977e-02     1.724472e+01     7.123137e-04
    -5.610217e+01     7.772028e+05     1.372613e-01     1.730240e+01     7.047378e-04
    -5.568060e+01     7.889357e+05     7.681666e-02     1.733478e+01     6.971628e-04
    -5.525764e+01     8.009902e+05     1.454817e-01     1.739632e+01     6.895884e-04
    -5.483326e+01     8.133417e+05     6.125329e-02     1.742231e+01     6.820147e-04
    -5.440742e+01     8.260237e+05     7.002926e-02     1.745213e+01     6.744419e-04
    -5.398005e+01     8.394899e+05     1.871673e+00     1.825203e+01     6.668701e-04
    -5.363815e+01     8.502021e+05     4.241743e-01     1.839705e+01     6.608333e-04
    -5.336463e+01     8.589099e+05     3.856014e-01     1.850252e+01     6.560172e-04
    -5.302274e+01     8.696482e+05    -1.251442e+00     1.807466e+01     6.500141e-04
    -5.259537e+01     8.835800e+05    -3.707747e-01     1.791620e+01     6.425373e-04
    -5.225348e+01     8.953123e+05     1.331664e+00     1.837149e+01     6.365781e-04
    -5.182611e+01     9.097341e+05    -8.142651e-01     1.802350e+01     6.291570e-04
    -5.148421e+01     9.219800e+05     1.382923e+00     1.849631e+01     6.232431e-04
    -5.105684e+01     9.374810e+05     8.657920e-01     1.886632e+01     6.158799e-04
    -5.071495e+01     9.500337e+05     3.211466e-01     1.897612e+01     6.100128e-04
    -5.044143e+01     9.600799e+05    -6.598202e-01     1.879565e+01     6.053348e-04
    -5.009954e+01     9.729384e+05    -2.840454e-01     1.869854e+01     5.995064e-04
    -4.967217e+01     9.891650e+05    -9.963446e-01     1.827273e+01     5.922524e-04
    -4.933027e+01     1.002998e+06     1.555241e+00     1.880446e+01     5.864742e-04
    -4.890290e+01     1.019943e+06    -1.035545e+00     1.836190e+01     5.792832e-04
    -4.856101e+01     1.034405e+06     1.644981e+00     1.892431e+01     5.735568e-04
    -4.813364e+01     1.052126e+06    -1.000400e+00     1.849677e+01     5.664314e-04
    -4.779175e+01     1.067210e+06     1.551096e+00     1.902708e+01     5.607577e-04
    -4.736438e+01     1.085705e+06    -1.106634e+00     1.855414e+01     5.537000e-04
    -4.702248e+01     1.101511e+06     1.749460e+00     1.915227e+01     5.480811e-04
    -4.659511e+01     1.120851e+06    -1.123759e+00     1.867201e+01     5.410925e-04
    -4.625322e+01     1.137370e+06     1.761301e+00     1.927419e+01     5.355302e-04
    -4.582585e+01     1.157580e+06    -1.204168e+00     1.875957e+01     5.286130e-04
    -4.548395e+01     1.174887e+06     1.915682e+00     1.941453e+01     5.231084e-04
    -4.505659e+01     1.196004e+06    -1.309272e+00     1.885499e+01     5.162647e-04
    -4.471469e+01     1.214091e+06     1.872716e+00     1.949526e+01     5.108194e-04
    -4.428732e+01     1.236416e+06    -6.338278e-01     1.922438e+01     5.040509e-04
    -4.394543e+01     1.255163e+06     1.206757e+00     1.963697e+01     4.986669e-04
    -4.351806e+01     1.278312e+06    -1.316493e+00     1.907434e+01     4.919754e-04
    -4.317616e+01     1.298187e+06     2.178725e+00     1.981924e+01     4.866538e-04
    -4.274879e+01     1.322662e+06    -6.464241e-01     1.954297e+01     4.800417e-04
    -4.240690e+01     1.343208e+06     1.228016e+00     1.996283e+01     4.747838e-04
    -4.197953e+01     1.368821e+06    -7.233573e-01     1.965369e+01     4.682527e-04
    -4.163764e+01     1.390313e+06     1.154042e+00     2.004825e+01     4.630607e-04
    -4.121027e+01     1.417148e+06    -7.348067e-01     1.973421e+01     4.566121e-04
    -4.086837e+01     1.439719e+06     1.367988e+00     2.020192e+01     4.514872e-04
    -4.044100e+01     1.467850e+06    -7.211675e-01     1.989372e+01     4.451235e-04
    -4.009911e+01     1.491492e+06     1.349242e+00     2.035502e+01     4.400667e-04
    -3.967174e+01     1.520926e+06    -8.742944e-01     1.998137e+01     4.337898e-04
    -3.932984e+01     1.545992e+06     2.330164e+00     2.077804e+01     4.288032e-04
    -3.890248e+01     1.576608e+06    -1.552459e+00     2.011457e+01     4.226141e-04
    -3.856058e+01     1.602898e+06     2.413551e+00     2.093975e+01     4.176992e-04
    -3.813321e+01     1.634975e+06    -1.652318e+00     2.023360e+01     4.116005e-04
    -3.779132e+01     1.662543e+06     2.456256e+00     2.107338e+01     4.067579e-04
    -3.736395e+01     1.696155e+06    -1.765401e+00     2.031891e+01     4.007512e-04
    -3.702205e+01     1.725145e+06     2.749015e+00     2.125878e+01     3.959830e-04
    -3.659468e+01     1.760462e+06    -1.666990e+00     2.054636e+01     3.900696e-04
    -3.625279e+01     1.790776e+06     2.516434e+00     2.140672e+01     3.853773e-04
    -3.582542e+01     1.828135e+06    -9.707398e-01     2.099186e+01     3.795593e-04
    -3.548353e+01     1.859676e+06     1.775758e+00     2.159898e+01     3.749436e-04
    -3.505616e+01     1.898881e+06    -9.738507e-01     2.118278e+01     3.692229e-04
    -3.471426e+01     1.931908e+06     1.616579e+00     2.173549e+01     3.646854e-04
    -3.428689e+01     1.972941e+06    -1.236068e+00     2.120723e+01     3.590632e-04
    -3.394500e+01     2.007747e+06     2.084747e+00     2.191999e+01     3.546057e-04
    -3.351763e+01     2.050811e+06    -1.252924e+00     2.138453e+01     3.490837e-04
    -3.317573e+01     2.087364e+06     2.204268e+00     2.213816e+01     3.447070e-04
    -3.274836e+01     2.132549e+06    -1.286927e+00     2.158817e+01     3.392872e-04
    -3.240647e+01     2.170829e+06     2.039395e+00     2.228543e+01     3.349923e-04
    -3.197910e+01     2.218256e+06    -1.284252e+00     2.173658e+01     3.296761e-04
    -3.163721e+01     2.258438e+06     2.134085e+00     2.246621e+01     3.254650e-04
    -3.120984e+01     2.308251e+06    -1.216573e+00     2.194629e+01     3.202536e-04
    -3.086794e+01     2.350359e+06     2.056416e+00     2.264936e+01     3.161273e-04
    -3.044057e+01     2.402405e+06    -1.655527e+00     2.194184e+01     3.110227e-04
    -3.009868e+01     2.446728e+06     2.465169e+00     2.278467e+01     3.069817e-04
    -2.967131e+01     2.501258e+06    -1.795684e+00     2.201725e+01     3.019855e-04
    -2.932941e+01     2.547888e+06     2.879781e+00     2.300183e+01     2.980320e-04
    -2.890205e+01     2.605089e+06    -1.808489e+00     2.222894e+01     2.931448e-04
    -2.857860e+01     2.651837e+06     4.230737e+00     2.359733e+01     2.894874e-04
    -2.817431e+01     2.708310e+06    -2.140855e+00     2.273178e+01     2.849652e-04
    -2.785086e+01     2.756772e+06     3.310621e+00     2.380257e+01     2.813876e-04
    -2.744656e+01     2.816280e+06    -1.273731e+00     2.328760e+01     2.769659e-04
    -2.712312e+01     2.866413e+06     2.160150e+00     2.398628e+01     2.734690e-04
    -2.671882e+01     2.928676e+06    -1.129593e+00     2.352959e+01     2.691489e-04
    -2.639538e+01     2.980967e+06     2.029507e+00     2.418601e+01     2.657338e-04
    -2.599108e+01     3.045726e+06    -1.604062e+00     2.353749e+01     2.615167e-04
    -2.566764e+01     3.100492e+06     2.484810e+00     2.434117e+01     2.581847e-04
    -2.526334e+01     3.168048e+06    -1.669480e+00     2.366620e+01     2.540715e-04
    -2.493990e+01     3.225207e+06     2.572512e+00     2.449825e+01     2.508228e-04
    -2.453560e+01     3.295756e+06    -1.525140e+00     2.388164e+01     2.468146e-04
    -2.421216e+01     3.355436e+06     2.801055e+00     2.478761e+01     2.436502e-04
    -2.380786e+01     3.428926e+06    -1.589023e+00     2.414517e+01     2.397481e-04
    -2.348442e+01     3.490950e+06     2.578558e+00     2.497918e+01     2.366693e-04
    -2.308012e+01     3.567391e+06    -1.710169e+00     2.428776e+01     2.328744e-04
    -2.275668e+01     3.632039e+06     2.839198e+00     2.520607e+01     2.298818e-04
    -2.235238e+01     3.711488e+06    -1.801979e+00     2.447753e+01     2.261950e-04
    -2.202894e+01     3.778617e+06     2.744607e+00     2.536524e+01     2.232891e-04
    -2.162464e+01     3.861244e+06    -1.663727e+00     2.469260e+01     2.197114e-04
    -2.130120e+01     3.930963e+06     2.832710e+00     2.560881e+01     2.168929e-04
    -2.109905e+01     3.976100e+06     5.775331e+00     2.677629e+01     2.151514e-04
    -2.084636e+01     4.030753e+06     6.006736e-02     2.679147e+01     2.129966e-04
    -2.064421e+01     4.075085e+06     4.021356e-01     2.687276e+01     2.112897e-04
    -2.039152e+01     4.130799e+06    -3.400216e-01     2.678684e+01     2.091775e-04
    -2.007567e+01     4.200280e+06    -2.331690e+00     2.605036e+01     2.065719e-04
    -1.968084e+01     4.291405e+06     1.808303e+00     2.676432e+01     2.033678e-04
    -1.951875e+01     4.327376e+06    -4.919218e+00     2.596697e+01     2.020697e-04
    -1.938908e+01     4.358155e+06     3.059170e+00     2.636366e+01     2.010383e-04
    -1.923019e+01     4.394032e+06    -4.299638e+00     2.568051e+01     1.997836e-04
    -1.910309e+01     4.425031e+06     5.039711e+00     2.632110e+01     1.987864e-04
    -1.894420e+01     4.461194e+06    -4.832413e+00     2.555330e+01     1.975494e-04
    -1.881709e+01     4.492302e+06     3.899801e+00     2.604899e+01     1.965662e-04
    -1.871541e+01     4.517258e+06     3.633429e+00     2.641846e+01     1.957843e-04
    -1.858830e+01     4.546988e+06    -3.384650e+00     2.598825e+01     1.948125e-04
    -1.837289e+01     4.598915e+06    -3.064164e-01     2.592224e+01     1.931802e-04
    -1.827121e+01     4.624268e+06     3.365917e+00     2.626451e+01     1.924158e-04
    -1.814410e+01     4.654537e+06    -3.328072e+00     2.584148e+01     1.914659e-04
    -1.804241e+01     4.680129e+06     3.439873e+00     2.619127e+01     1.907105e-04
    -1.791530e+01     4.710654e+06    -3.418989e+00     2.575670e+01     1.897716e-04
    -1.781362e+01     4.736479e+06     3.495570e+00     2.611215e+01     1.890252e-04
    -1.768651e+01     4.767238e+06    -3.501028e+00     2.566714e+01     1.880979e-04
    -1.758482e+01     4.793285e+06     3.524676e+00     2.602555e+01     1.873606e-04
    -1.746551e+01     4.822459e+06    -3.179343e+00     2.564622e+01     1.865007e-04
    -1.735800e+01     4.849729e+06     1.121247e+00     2.576677e+01     1.857306e-04
    -1.726299e+01     4.873996e+06     1.568222e+00     2.591576e+01     1.850537e-04
    -1.716999e+01     4.897575e+06     1.262357e-01     2.592750e+01     1.843945e-04
    -1.707508e+01     4.921514e+06    -9.793460e-01     2.583455e+01     1.837253e-04
    -1.689857e+01     4.966047e+06    -1.566501e+00     2.555804e+01     1.824897e-04
    -1.679172e+01     4.993324e+06    -5.512892e-01     2.549914e+01     1.817481e-04
    -1.667892e+01     5.021808e+06    -2.418700e+00     2.522632e+01     1.809701e-04
    -1.656010e+01     5.051828e+06    -2.832047e+00     2.488980e+01     1.801558e-04
    -1.645872e+01     5.079444e+06     6.847977e+00     2.558404e+01     1.794654e-04
    -1.633199e+01     5.112479e+06     3.472112e-01     2.562804e+01     1.786080e-04
    -1.623061e+01     5.138894e+06    -1.583637e-01     2.561198e+01     1.779267e-04
    -1.614951e+01     5.159846e+06    -1.614385e+00     2.548105e+01     1.773847e-04
    -1.604813e+01     5.186651e+06     1.107146e+00     2.559329e+01     1.767107e-04
    -1.596703e+01     5.207883e+06    -5.696899e-01     2.554709e+01     1.761743e-04
    -1.586565e+01     5.234541e+06    -2.936418e-01     2.551732e+01     1.755076e-04
    -1.578455e+01     5.255529e+06    -2.742634e+00     2.529488e+01     1.749770e-04
    -1.568317e+01     5.281262e+06    -5.458867e+00     2.474147e+01     1.743176e-04
    -1.555644e+01     5.313847e+06    -4.119356e+00     2.421945e+01     1.734994e-04
    -1.547724e+01     5.336891e+06     1.226181e+01     2.519061e+01     1.729909e-04
    -1.537824e+01     5.362242e+06    -5.298807e+00     2.466601e+01     1.723590e-04
    -1.525449e+01     5.393611e+06    -6.832119e+00     2.382051e+01     1.715747e-04
    -1.509979e+01     5.433866e+06    -3.959009e+00     2.320809e+01     1.706023e-04
    -1.488127e+01     5.495130e+06     5.424666e+00     2.439351e+01     1.692458e-04
    -1.479948e+01     5.518143e+06     5.360688e+00     2.483194e+01     1.687426e-04
    -1.463605e+01     5.562189e+06    -5.814713e-01     2.473691e+01     1.677461e-04
    -1.455440e+01     5.584252e+06    -5.870625e-01     2.468897e+01     1.672521e-04
    -1.447278e+01     5.606343e+06    -5.823035e-01     2.464145e+01     1.667607e-04
    -1.439120e+01     5.628462e+06    -5.656618e-01     2.459530e+01     1.662722e-04
    -1.420774e+01     5.677794e+06    -1.849453e+00     2.425600e+01     1.651838e-04
    -1.408034e+01     5.711765e+06    -3.161600e+00     2.385320e+01     1.644360e-04
    -1.397842e+01     5.740207e+06     2.484858e+00     2.410646e+01     1.638424e-04
    -1.385101e+01     5.774318e+06    -3.016767e+00     2.372211e+01     1.631064e-04
    -1.374909e+01     5.802838e+06     2.452630e+00     2.397209e+01     1.625221e-04
    -1.362169e+01     5.837036e+06    -3.068216e+00     2.358119e+01     1.617975e-04
    -1.351976e+01     5.865650e+06     2.545143e+00     2.384060e+01     1.612226e-04
    -1.339236e+01     5.899923e+06    -3.057024e+00     2.345113e+01     1.605097e-04
    -1.329044e+01     5.928573e+06     2.457306e+00     2.370158e+01     1.599444e-04
    -1.316304e+01     5.962895e+06    -2.995021e+00     2.332001e+01     1.592438e-04
    -1.306111e+01     5.991598e+06     2.479686e+00     2.357275e+01     1.586878e-04
    -1.293371e+01     6.025947e+06    -3.090630e+00     2.317899e+01     1.579986e-04
    -1.283179e+01     6.054690e+06     2.506346e+00     2.343445e+01     1.574521e-04
    -1.270438e+01     6.089072e+06    -3.110098e+00     2.303821e+01     1.567744e-04
    -1.260246e+01     6.117849e+06     2.570073e+00     2.330015e+01     1.562373e-04
    -1.247506e+01     6.152199e+06    -3.107471e+00     2.290425e+01     1.555722e-04
    -1.237313e+01     6.181008e+06     2.710017e+00     2.318046e+01     1.550446e-04
    -1.224573e+01     6.215438e+06    -2.814404e+00     2.282189e+01     1.543911e-04
    -1.214381e+01     6.244368e+06     3.272384e+00     2.315542e+01     1.538730e-04
    -1.201640e+01     6.278421e+06    -4.072879e+00     2.263653e+01     1.532311e-04
    -1.185973e+01     6.320544e+06    -3.171624e+00     2.213962e+01     1.524512e-04
    -1.173439e+01     6.356847e+06     6.072429e+00     2.290072e+01     1.518343e-04
    -1.163412e+01     6.384970e+06     2.124830e+00     2.311378e+01     1.513454e-04
    -1.150879e+01     6.418682e+06    -2.846173e+00     2.275705e+01     1.507398e-04
    -1.135304e+01     6.460181e+06    -3.610903e+00     2.219467e+01     1.499969e-04
    -1.122845e+01     6.496068e+06     5.902665e+00     2.293011e+01     1.494093e-04
    -1.112877e+01     6.523875e+06     2.160429e+00     2.314545e+01     1.489439e-04
    -1.100417e+01     6.557198e+06    -2.686397e+00     2.281074e+01     1.483675e-04
    -1.084843e+01     6.598439e+06    -3.370050e+00     2.228587e+01     1.476568e-04
    -1.072383e+01     6.634245e+06     6.509805e+00     2.309697e+01     1.470949e-04
    -1.062416e+01     6.661988e+06     2.910966e+00     2.338712e+01     1.466501e-04
    -1.054781e+01     6.683882e+06     6.747219e+00     2.390222e+01     1.463123e-04
    -1.048121e+01     6.702655e+06     4.701091e+00     2.421533e+01     1.460192e-04
    -1.036090e+01     6.736450e+06     4.629671e+00     2.477234e+01     1.454950e-04
    -1.029557e+01     6.755157e+06     6.982041e+00     2.522846e+01     1.452123e-04
    -1.015066e+01     6.798470e+06     1.275600e+01     2.707696e+01     1.445929e-04
    -1.009539e+01     6.815077e+06     1.338299e+01     2.781665e+01     1.443583e-04
    -9.958331e+00     6.856999e+06     1.616514e+01     3.003216e+01     1.437835e-04
    -9.854705e+00     6.888666e+06     1.626965e+01     3.171812e+01     1.433537e-04
    -9.799810e+00     6.905575e+06     1.724583e+01     3.266483e+01     1.431274e-04
    -9.686748e+00     6.940744e+06     1.903259e+01     3.481670e+01     1.426663e-04
    -9.597344e+00     6.968499e+06     1.893975e+01     3.650999e+01     1.423051e-04
    -9.496158e+00     6.999488e+06     1.754612e+01     3.828540e+01     1.419005e-04
    -9.389179e+00     7.031970e+06     1.681004e+01     4.008372e+01     1.414774e-04
    -9.288072e+00     7.062576e+06     1.675339e+01     4.177761e+01     1.410817e-04
    -9.189555e+00     7.091841e+06     1.477409e+01     4.323311e+01     1.407003e-04
    -9.084086e+00     7.122052e+06     1.084261e+01     4.437667e+01     1.402964e-04
    -8.970922e+00     7.153134e+06     6.503436e+00     4.511263e+01     1.398683e-04
    -8.821815e+00     7.192996e+06     4.079536e+00     4.572091e+01     1.393120e-04
    -8.755545e+00     7.210488e+06     3.321685e+00     4.594104e+01     1.390679e-04
    -8.672708e+00     7.232013e+06     1.940469e+00     4.610178e+01     1.387650e-04
    -8.523601e+00     7.270776e+06     2.632479e+00     4.649430e+01     1.382272e-04
    -8.457332e+00     7.287928e+06     2.836339e+00     4.668227e+01     1.379912e-04
    -8.374494e+00     7.308902e+06     8.833451e-01     4.675544e+01     1.376986e-04
    -8.225388e+00     7.346675e+06     1.660938e+00     4.700310e+01     1.371792e-04
    -8.159118e+00     7.363514e+06     2.664302e+00     4.717966e+01     1.369514e-04
    -8.076281e+00     7.383932e+06    -1.026955e-02     4.717881e+01     1.366690e-04
    -7.972734e+00     7.409367e+06     2.918475e-01     4.720903e+01     1.363202e-04
    -7.889897e+00     7.430180e+06     3.042495e+00     4.746106e+01     1.360441e-04
    -7.740790e+00     7.466389e+06     6.028341e-01     4.755095e+01     1.355551e-04
    -7.637244e+00     7.490979e+06    -7.243261e-01     4.747595e+01     1.352206e-04
    -7.554406e+00     7.511270e+06     2.902793e+00     4.771641e+01     1.349564e-04
    -7.488137e+00     7.527233e+06     1.670582e+00     4.782712e+01     1.347467e-04
    -7.301753e+00     7.570506e+06    -7.369967e-01     4.768975e+01     1.341673e-04
    -7.218916e+00     7.590204e+06     2.610513e+00     4.790600e+01     1.339149e-04
    -7.152646e+00     7.605670e+06     1.427259e+00     4.800058e+01     1.337149e-04
    -7.069809e+00     7.624338e+06    -1.249382e+00     4.789709e+01     1.334673e-04
    -6.966263e+00     7.647426e+06    -1.408439e+00     4.775125e+01     1.331618e-04
    -6.883425e+00     7.666654e+06     2.840960e+00     4.798659e+01     1.329205e-04
    -6.779879e+00     7.689280e+06    -1.628330e+00     4.781798e+01     1.326231e-04
    -6.697042e+00     7.708146e+06     2.627008e+00     4.803559e+01     1.323881e-04
    -6.593495e+00     7.730339e+06    -1.681109e+00     4.786152e+01     1.320988e-04
    -6.407112e+00     7.770555e+06     1.138076e-01     4.788273e+01     1.315892e-04
    -6.324275e+00     7.788640e+06     2.367035e+00     4.807881e+01     1.313676e-04
    -6.220728e+00     7.809918e+06    -1.842352e+00     4.788804e+01     1.310943e-04
    -6.137891e+00     7.827497e+06     1.660434e+00     4.802559e+01     1.308790e-04
    -6.034344e+00     7.848425e+06    -1.422885e+00     4.787825e+01     1.306138e-04
    -5.951507e+00     7.865756e+06     2.205352e+00     4.806094e+01     1.304050e-04
    -5.847961e+00     7.885864e+06    -2.684099e+00     4.778301e+01     1.301478e-04
    -5.718528e+00     7.910393e+06    -3.383920e+00     4.734502e+01     1.298326e-04
    -5.614981e+00     7.931887e+06     4.684940e+00     4.783013e+01     1.295855e-04
    -5.532144e+00     7.947960e+06     5.321614e-01     4.787421e+01     1.293913e-04
    -5.428598e+00     7.966912e+06    -2.793423e+00     4.758496e+01     1.291523e-04
    -5.299165e+00     7.990294e+06    -2.584990e+00     4.725038e+01     1.288596e-04
    -5.195618e+00     8.010365e+06     3.737009e+00     4.763733e+01     1.286308e-04
    -5.009235e+00     8.043084e+06    -1.660692e+00     4.732780e+01     1.282303e-04
    -4.879802e+00     8.065166e+06    -1.794803e+00     4.709550e+01     1.279609e-04
    -4.776255e+00     8.083942e+06     3.480499e+00     4.745589e+01     1.277503e-04
    -4.693418e+00     8.097982e+06    -6.011739e-02     4.745091e+01     1.275848e-04
    -4.589871e+00     8.114656e+06    -2.076847e+00     4.723586e+01     1.273824e-04
    -4.460438e+00     8.134527e+06    -3.509110e+00     4.678167e+01     1.271359e-04
    -4.356892e+00     8.151956e+06     3.286289e+00     4.712195e+01     1.269435e-04
    -4.227459e+00     8.170949e+06    -3.466419e+00     4.667328e+01     1.267093e-04
    -4.123912e+00     8.187270e+06     1.970672e+00     4.687734e+01     1.265270e-04
    -3.994479e+00     8.205163e+06    -3.928853e+00     4.636881e+01     1.263052e-04
    -3.856419e+00     8.224735e+06    -8.475245e-01     4.625180e+01     1.260772e-04
    -3.745970e+00     8.241079e+06     2.859799e+00     4.656766e+01     1.259002e-04
    -3.607966e+00     8.256210e+06    -9.917914e+00     4.519895e+01     1.256858e-04
    -3.470035e+00     8.276447e+06     5.672497e+00     4.598136e+01     1.254803e-04
    -3.359691e+00     8.290212e+06    -9.633985e-01     4.587505e+01     1.253215e-04
    -3.221798e+00     8.305803e+06    -3.763898e+00     4.535604e+01     1.251299e-04
    -3.083948e+00     8.322493e+06     9.575563e-01     4.548804e+01     1.249465e-04
    -2.862170e+00     8.345721e+06    -2.696677e+00     4.488998e+01     1.246686e-04
    -2.724417e+00     8.361023e+06     1.912830e+00     4.515347e+01     1.245062e-04
    -2.614214e+00     8.372296e+06     2.931838e-01     4.518578e+01     1.243820e-04
    -2.555393e+00     8.379754e+06     1.056921e+01     4.580747e+01     1.243181e-04
    -2.482009e+00     8.386627e+06    -9.478119e-01     4.573792e+01     1.242399e-04
    -2.397536e+00     8.393762e+06    -3.271562e+00     4.546156e+01     1.241527e-04
    -2.282359e+00     8.402512e+06    -4.869306e+00     4.490073e+01     1.240392e-04
    -2.185086e+00     8.409142e+06    -6.379101e+00     4.428022e+01     1.239475e-04
    -2.099242e+00     8.414671e+06    -6.587961e+00     4.371468e+01     1.238697e-04
    -1.993229e+00     8.420623e+06    -8.165500e+00     4.284903e+01     1.237783e-04
    -1.899518e+00     8.425174e+06    -9.641648e+00     4.194550e+01     1.237012e-04
    -1.791931e+00     8.432233e+06    -1.946525e+00     4.173608e+01     1.236175e-04
    -1.694913e+00     8.440127e+06     5.142118e+00     4.223496e+01     1.235461e-04
    -1.596281e+00     8.445908e+06    -1.802764e+00     4.205714e+01     1.234776e-04
    -1.495811e+00     8.456307e+06     1.599273e+01     4.366394e+01     1.234120e-04
    -1.396776e+00     8.470578e+06     3.222662e+01     4.685549e+01     1.233515e-04
    -1.297726e+00     8.481735e+06     2.210545e+01     4.904505e+01     1.232952e-04
    -1.198613e+00     8.494063e+06     2.780608e+01     5.180099e+01     1.232430e-04
    -1.099578e+00     8.508905e+06     3.855886e+01     5.561967e+01     1.231949e-04
    -9.914573e-01     8.529608e+06     5.538064e+01     6.160744e+01     1.231474e-04
    -8.923912e-01     8.554763e+06     7.984964e+01     6.951784e+01     1.231080e-04
    -7.932742e-01     8.587790e+06     1.106373e+02     8.048387e+01     1.230727e-04
    -6.941448e-01     8.631272e+06     1.512813e+02     9.548029e+01     1.230416e-04
    -5.949960e-01     8.685886e+06     1.947571e+02     1.147902e+02     1.230146e-04
    -4.958496e-01     8.754542e+06     2.494922e+02     1.395265e+02     1.229917e-04
    -3.971751e-01     8.832920e+06     2.896833e+02     1.681108e+02     1.229731e-04
    -2.967574e-01     8.922334e+06     3.279085e+02     2.010386e+02     1.229584e-04
    -1.997197e-01     9.016757e+06     3.611372e+02     2.360826e+02     1.229482e-04
    -9.509239e-02     9.122752e+06     3.786907e+02     2.757040e+02     1.229417e-04
     7.502325e-03     9.243771e+06     4.441816e+02     3.212746e+02     1.229399e-04
     1.069108e-01     9.357122e+06     4.322917e+02     3.642481e+02     1.229423e-04
     2.035751e-01     9.422400e+06     2.587811e+02     3.892630e+02     1.229486e-04
     3.070165e-01     9.474087e+06     1.943703e+02     4.093689e+02     1.229598e-04
     4.047341e-01     9.525220e+06     2.054219e+02     4.294423e+02     1.229744e-04
     5.026177e-01     9.574817e+06     2.011555e+02     4.491321e+02     1.229931e-04
     6.021066e-01     9.626898e+06     2.097190e+02     4.699968e+02     1.230163e-04
     7.087542e-01     9.684421e+06     2.180972e+02     4.932563e+02     1.230459e-04
     8.085092e-01     9.740088e+06     2.275453e+02     5.159551e+02     1.230779e-04
     9.081712e-01     9.797094e+06     2.352463e+02     5.394003e+02     1.231140e-04
     1.007873e+00     9.856918e+06     2.484250e+02     5.641688e+02     1.231543e-04
     1.107446e+00     9.919829e+06     2.631268e+02     5.903690e+02     1.231987e-04
     1.207205e+00     9.986511e+06     2.797787e+02     6.182794e+02     1.232474e-04
     1.306964e+00     1.005525e+07     2.903300e+02     6.472424e+02     1.233004e-04
     1.406803e+00     1.012566e+07     2.992286e+02     6.771171e+02     1.233575e-04
     1.504586e+00     1.019188e+07     2.908939e+02     7.055615e+02     1.234176e-04
     1.600936e+00     1.025490e+07     2.843602e+02     7.329597e+02     1.234806e-04
     1.704895e+00     1.032464e+07     2.937123e+02     7.634939e+02     1.235532e-04
     1.810152e+00     1.039495e+07     2.953252e+02     7.945787e+02     1.236314e-04
     1.909503e+00     1.046215e+07     3.010619e+02     8.244895e+02     1.237094e-04
     2.001241e+00     1.052511e+07     3.071378e+02     8.526659e+02     1.237849e-04
     2.109092e+00     1.059923e+07     3.099588e+02     8.860952e+02     1.238786e-04
     2.201299e+00     1.066406e+07     3.184279e+02     9.154566e+02     1.239623e-04
     2.301210e+00     1.073274e+07     3.146347e+02     9.468919e+02     1.240572e-04
     2.405291e+00     1.080120e+07     3.053644e+02     9.786745e+02     1.241606e-04
     2.503948e+00     1.086661e+07     3.099243e+02     1.009251e+03     1.242628e-04
     2.612040e+00     1.093934e+07     3.164987e+02     1.043462e+03     1.243796e-04
     2.713023e+00     1.100795e+07     3.217969e+02     1.075958e+03     1.244930e-04
     2.803319e+00     1.106840e+07     3.202681e+02     1.104877e+03     1.245979e-04
     2.902071e+00     1.113379e+07     3.199481e+02     1.136472e+03     1.247167e-04
     3.006305e+00     1.120228e+07     3.207435e+02     1.169905e+03     1.248467e-04
     3.119540e+00     1.127564e+07     3.200917e+02     1.206150e+03     1.249932e-04
     3.214030e+00     1.133723e+07     3.245145e+02     1.236814e+03     1.251193e-04
     3.309077e+00     1.139836e+07     3.237100e+02     1.267581e+03     1.252499e-04
     3.405792e+00     1.145896e+07     3.198741e+02     1.298518e+03     1.253868e-04
     3.506227e+00     1.152074e+07     3.180988e+02     1.330466e+03     1.255332e-04
     3.611625e+00     1.158442e+07     3.167526e+02     1.363851e+03     1.256915e-04
     3.724136e+00     1.165033e+07     3.126084e+02     1.399023e+03     1.258656e-04
     3.813587e+00     1.170108e+07     3.079939e+02     1.426573e+03     1.260077e-04
     3.904974e+00     1.175060e+07     3.003250e+02     1.454019e+03     1.261562e-04
     4.029181e+00     1.181354e+07     2.893936e+02     1.489964e+03     1.263642e-04
     4.122217e+00     1.185794e+07     2.804297e+02     1.516054e+03     1.265240e-04
     4.202734e+00     1.189610e+07     2.814444e+02     1.538715e+03     1.266650e-04
     4.318410e+00     1.194078e+07     2.486876e+02     1.567482e+03     1.268730e-04
     4.410704e+00     1.197446e+07     2.426981e+02     1.589882e+03     1.270426e-04
     4.506174e+00     1.200811e+07     2.401776e+02     1.612812e+03     1.272219e-04
     4.605274e+00     1.204012e+07     2.307627e+02     1.635680e+03     1.274121e-04
     4.706390e+00     1.207066e+07     2.248671e+02     1.658418e+03     1.276105e-04
     4.810758e+00     1.210004e+07     2.191796e+02     1.681293e+03     1.278198e-04
     4.914247e+00     1.212721e+07     2.140684e+02     1.703447e+03     1.280319e-04
     5.018081e+00     1.215155e+07     2.051857e+02     1.724752e+03     1.282492e-04
     5.123569e+00     1.217398e+07     1.988338e+02     1.745727e+03     1.284745e-04
     5.230249e+00     1.219392e+07     1.908207e+02     1.766083e+03     1.287072e-04
     5.303819e+00     1.220646e+07     1.860227e+02     1.779769e+03     1.288700e-04
     5.417677e+00     1.222400e+07     1.818090e+02     1.800470e+03     1.291273e-04
     5.536206e+00     1.223993e+07     1.764591e+02     1.821385e+03     1.294008e-04
     5.618502e+00     1.225015e+07     1.744130e+02     1.835739e+03     1.295939e-04
     5.701566e+00     1.225994e+07     1.737764e+02     1.850173e+03     1.297915e-04
     5.825926e+00     1.227295e+07     1.709904e+02     1.871437e+03     1.300936e-04
     5.909338e+00     1.228058e+07     1.676424e+02     1.885421e+03     1.302994e-04
     6.036652e+00     1.229005e+07     1.632004e+02     1.906199e+03     1.306197e-04
     6.123273e+00     1.229510e+07     1.587127e+02     1.919946e+03     1.308412e-04
     6.212046e+00     1.229908e+07     1.549919e+02     1.933706e+03     1.310715e-04
     6.302599e+00     1.230197e+07     1.515627e+02     1.947430e+03     1.313097e-04
     6.441412e+00     1.230448e+07     1.484828e+02     1.968041e+03     1.316822e-04
     6.534173e+00     1.230479e+07     1.445852e+02     1.981453e+03     1.319353e-04
     6.626854e+00     1.230424e+07     1.426196e+02     1.994671e+03     1.321918e-04
     6.719525e+00     1.230282e+07     1.406480e+02     2.007705e+03     1.324518e-04
     6.812186e+00     1.230058e+07     1.388079e+02     2.020567e+03     1.327153e-04
     6.904819e+00     1.229759e+07     1.372739e+02     2.033284e+03     1.329823e-04
     7.043766e+00     1.229153e+07     1.350696e+02     2.052051e+03     1.333901e-04
     7.136420e+00     1.228639e+07     1.321555e+02     2.064296e+03     1.336662e-04
     7.228997e+00     1.228053e+07     1.306537e+02     2.076391e+03     1.339456e-04
     7.321612e+00     1.227371e+07     1.280222e+02     2.088248e+03     1.342287e-04
     7.414231e+00     1.226595e+07     1.254767e+02     2.099870e+03     1.345153e-04
     7.506821e+00     1.225740e+07     1.234929e+02     2.111304e+03     1.348054e-04
     7.645647e+00     1.224298e+07     1.209186e+02     2.128090e+03     1.352476e-04
     7.738253e+00     1.223248e+07     1.188240e+02     2.139094e+03     1.355468e-04
     7.830825e+00     1.222135e+07     1.175463e+02     2.149976e+03     1.358494e-04
     7.923398e+00     1.220949e+07     1.157353e+02     2.160690e+03     1.361555e-04
     8.016003e+00     1.219685e+07     1.137370e+02     2.171222e+03     1.364653e-04
     8.108669e+00     1.218374e+07     1.131482e+02     2.181707e+03     1.367788e-04
     8.201454e+00     1.216989e+07     1.113694e+02     2.192041e+03     1.370963e-04
     8.340849e+00     1.214759e+07     1.088671e+02     2.207216e+03     1.375807e-04
     8.434136e+00     1.213182e+07     1.066017e+02     2.217161e+03     1.379090e-04
     8.527753e+00     1.211544e+07     1.055277e+02     2.227040e+03     1.382421e-04
     8.620956e+00     1.209862e+07     1.045665e+02     2.236786e+03     1.385773e-04
     8.715324e+00     1.208066e+07     1.016707e+02     2.246380e+03     1.389203e-04
     8.810074e+00     1.206195e+07     9.990600e+01     2.255846e+03     1.392684e-04
     8.902659e+00     1.204363e+07     1.011992e+02     2.265216e+03     1.396121e-04
     9.046017e+00     1.201299e+07     9.601772e+01     2.278981e+03     1.401520e-04
     9.142099e+00     1.199199e+07     9.541680e+01     2.288149e+03     1.405182e-04
     9.238555e+00     1.197028e+07     9.388205e+01     2.297204e+03     1.408898e-04
     9.334867e+00     1.194798e+07     9.227596e+01     2.306091e+03     1.412646e-04
     9.431601e+00     1.192492e+07     9.045611e+01     2.314842e+03     1.416449e-04
     9.528347e+00     1.190112e+07     8.828069e+01     2.323382e+03     1.420291e-04
     9.624769e+00     1.187728e+07     8.897602e+01     2.331962e+03     1.424158e-04
     9.722484e+00     1.185224e+07     8.612390e+01     2.340377e+03     1.428117e-04
     9.820727e+00     1.182657e+07     8.500291e+01     2.348728e+03     1.432136e-04
     9.918408e+00     1.180066e+07     8.434751e+01     2.356967e+03     1.436172e-04
     1.001534e+01     1.177434e+07     8.262076e+01     2.364976e+03     1.440216e-04
     1.011422e+01     1.174689e+07     8.093265e+01     2.372978e+03     1.444381e-04
     1.021148e+01     1.171936e+07     7.948361e+01     2.380709e+03     1.448517e-04
     1.030872e+01     1.169170e+07     7.992332e+01     2.388481e+03     1.452690e-04
     1.040548e+01     1.166360e+07     7.814767e+01     2.396042e+03     1.456882e-04
     1.050296e+01     1.163478e+07     7.673179e+01     2.403522e+03     1.461144e-04
     1.060058e+01     1.160552e+07     7.576223e+01     2.410919e+03     1.465451e-04
     1.074592e+01     1.156139e+07     7.535534e+01     2.421870e+03     1.471942e-04
     1.084391e+01     1.153067e+07     7.156424e+01     2.428883e+03     1.476363e-04
     1.094166e+01     1.150027e+07     7.375250e+01     2.436092e+03     1.480813e-04
     1.103952e+01     1.146904e+07     7.068002e+01     2.443009e+03     1.485307e-04
     1.113734e+01     1.143750e+07     6.990612e+01     2.449847e+03     1.489838e-04
     1.123513e+01     1.140564e+07     6.908342e+01     2.456603e+03     1.494407e-04
     1.133287e+01     1.137336e+07     6.772281e+01     2.463222e+03     1.499013e-04
     1.143006e+01     1.134103e+07     6.731033e+01     2.469764e+03     1.503631e-04
     1.152776e+01     1.130776e+07     6.415311e+01     2.476032e+03     1.508313e-04
     1.162553e+01     1.127453e+07     6.521243e+01     2.482407e+03     1.513036e-04
     1.172332e+01     1.124095e+07     6.413367e+01     2.488679e+03     1.517800e-04
     1.182113e+01     1.120700e+07     6.292279e+01     2.494833e+03     1.522603e-04
     1.191880e+01     1.117317e+07     6.402301e+01     2.501087e+03     1.527440e-04
     1.201610e+01     1.113888e+07     6.148558e+01     2.507070e+03     1.532296e-04
     1.211303e+01     1.110437e+07     6.027518e+01     2.512912e+03     1.537171e-04
     1.221095e+01     1.106906e+07     5.849043e+01     2.518639e+03     1.542135e-04
     1.230889e+01     1.103363e+07     5.844582e+01     2.524364e+03     1.547140e-04
     1.240688e+01     1.099776e+07     5.670690e+01     2.529920e+03     1.552186e-04
     1.250475e+01     1.096175e+07     5.620370e+01     2.535421e+03     1.557264e-04
     1.260293e+01     1.092491e+07     5.288078e+01     2.540613e+03     1.562398e-04
     1.270116e+01     1.088868e+07     5.658417e+01     2.546171e+03     1.567573e-04
     1.284819e+01     1.083291e+07     5.180725e+01     2.553788e+03     1.575398e-04
     1.294658e+01     1.079607e+07     5.462580e+01     2.559163e+03     1.580680e-04
     1.304499e+01     1.075811e+07     4.900366e+01     2.563985e+03     1.586002e-04
     1.314341e+01     1.072084e+07     5.302105e+01     2.569204e+03     1.591364e-04
     1.324187e+01     1.068288e+07     4.963408e+01     2.574090e+03     1.596767e-04
     1.334032e+01     1.064469e+07     4.860912e+01     2.578876e+03     1.602209e-04
     1.343886e+01     1.060634e+07     4.815683e+01     2.583621e+03     1.607694e-04
     1.353744e+01     1.056774e+07     4.708679e+01     2.588263e+03     1.613222e-04
     1.363576e+01     1.052852e+07     4.319625e+01     2.592510e+03     1.618773e-04
     1.373440e+01     1.048986e+07     4.709470e+01     2.597156e+03     1.624382e-04
     1.383308e+01     1.045024e+07     4.206848e+01     2.601307e+03     1.630032e-04
     1.393182e+01     1.041124e+07     4.563596e+01     2.605813e+03     1.635725e-04
     1.403055e+01     1.037156e+07     4.190011e+01     2.609950e+03     1.641456e-04
     1.412934e+01     1.033182e+07     4.170426e+01     2.614070e+03     1.647230e-04
     1.422814e+01     1.029133e+07     3.750285e+01     2.617775e+03     1.653044e-04
     1.432698e+01     1.025115e+07     3.930731e+01     2.621660e+03     1.658899e-04
     1.442572e+01     1.021088e+07     3.848866e+01     2.625461e+03     1.664787e-04
     1.452460e+01     1.017030e+07     3.699233e+01     2.629118e+03     1.670723e-04
     1.462349e+01     1.012970e+07     3.673001e+01     2.632751e+03     1.676698e-04
     1.472247e+01     1.008938e+07     3.838467e+01     2.636550e+03     1.682719e-04
     1.482150e+01     1.004798e+07     3.218077e+01     2.639737e+03     1.688781e-04
     1.492054e+01     1.000682e+07     3.337074e+01     2.643042e+03     1.694883e-04
     1.501964e+01     9.965523e+06     3.249002e+01     2.646262e+03     1.701027e-04
     1.511881e+01     9.924490e+06     3.388866e+01     2.649622e+03     1.707215e-04
     1.520799e+01     9.886180e+06     2.454797e+01     2.651812e+03     1.712812e-04
     1.530712e+01     9.844475e+06     2.935567e+01     2.654722e+03     1.719072e-04
     1.544599e+01     9.785983e+06     2.876309e+01     2.658716e+03     1.727911e-04
     1.551546e+01     9.756727e+06     2.816124e+01     2.660672e+03     1.732358e-04
     1.561005e+01     9.716959e+06     2.835692e+01     2.663355e+03     1.738445e-04
     1.570816e+01     9.676418e+06     3.216166e+01     2.666510e+03     1.744797e-04
     1.580748e+01     9.634246e+06     2.513432e+01     2.669006e+03     1.751266e-04
     1.590681e+01     9.592079e+06     2.474039e+01     2.671464e+03     1.757775e-04
     1.600615e+01     9.549192e+06     2.000369e+01     2.673451e+03     1.764324e-04
     1.610553e+01     9.506807e+06     2.252245e+01     2.675689e+03     1.770914e-04
     1.620492e+01     9.464423e+06     2.202561e+01     2.677878e+03     1.777544e-04
     1.630432e+01     9.422487e+06     2.415314e+01     2.680279e+03     1.784213e-04
     1.640374e+01     9.379479e+06     1.722126e+01     2.681991e+03     1.790923e-04
     1.650320e+01     9.336891e+06     1.920493e+01     2.683901e+03     1.797674e-04
     1.660270e+01     9.294419e+06     1.938946e+01     2.685831e+03     1.804468e-04
     1.670221e+01     9.251907e+06     1.852765e+01     2.687674e+03     1.811301e-04
     1.680174e+01     9.209406e+06     1.796432e+01     2.689462e+03     1.818174e-04
     1.690130e+01     9.166881e+06     1.717525e+01     2.691172e+03     1.825087e-04
     1.700087e+01     9.124434e+06     1.698466e+01     2.692863e+03     1.832041e-04
     1.710047e+01     9.081976e+06     1.628658e+01     2.694486e+03     1.839036e-04
     1.720011e+01     9.040044e+06     1.885777e+01     2.696365e+03     1.846072e-04
     1.734960e+01     8.975910e+06     1.299088e+01     2.698307e+03     1.856706e-04
     1.744927e+01     8.933638e+06     1.488806e+01     2.699790e+03     1.863841e-04
     1.754898e+01     8.891423e+06     1.453372e+01     2.701240e+03     1.871019e-04
     1.764872e+01     8.849720e+06     1.699279e+01     2.702934e+03     1.878236e-04
     1.774849e+01     8.807147e+06     1.075845e+01     2.704008e+03     1.885495e-04
     1.784828e+01     8.765054e+06     1.296996e+01     2.705302e+03     1.892795e-04
     1.794810e+01     8.723159e+06     1.341103e+01     2.706641e+03     1.900134e-04
     1.804794e+01     8.681765e+06     1.575993e+01     2.708214e+03     1.907515e-04
     1.814783e+01     8.639516e+06     9.541597e+00     2.709167e+03     1.914937e-04
     1.824775e+01     8.597779e+06     1.192818e+01     2.710359e+03     1.922401e-04
     1.834768e+01     8.556102e+06     1.142940e+01     2.711501e+03     1.929904e-04
     1.844765e+01     8.514615e+06     1.176524e+01     2.712678e+03     1.937448e-04
     1.854766e+01     8.473186e+06     1.129916e+01     2.713808e+03     1.945034e-04
     1.864769e+01     8.431928e+06     1.145950e+01     2.714954e+03     1.952661e-04
     1.874777e+01     8.390728e+06     1.097333e+01     2.716052e+03     1.960330e-04
     1.884789e+01     8.350003e+06     1.319158e+01     2.717373e+03     1.968040e-04
     1.894805e+01     8.309027e+06     1.063085e+01     2.718438e+03     1.975793e-04
     1.904825e+01     8.267710e+06     7.438120e+00     2.719183e+03     1.983586e-04
     1.914849e+01     8.226897e+06     9.809656e+00     2.720166e+03     1.991422e-04
     1.924877e+01     8.186693e+06     1.288853e+01     2.721459e+03     1.999299e-04
     1.934907e+01     8.146121e+06     9.427304e+00     2.722404e+03     2.007217e-04
     1.944941e+01     8.105316e+06     6.901496e+00     2.723097e+03     2.015176e-04
     1.954979e+01     8.065440e+06     1.208936e+01     2.724310e+03     2.023177e-04
     1.965021e+01     8.025276e+06     9.182994e+00     2.725233e+03     2.031219e-04
     1.970044e+01     8.005273e+06     9.161521e+00     2.725693e+03     2.035252e-04
     1.980088e+01     7.965325e+06     8.978539e+00     2.726594e+03     2.043353e-04
     1.990134e+01     7.925397e+06     8.055907e+00     2.727404e+03     2.051496e-04
     2.000189e+01     7.885781e+06     9.241480e+00     2.728333e+03     2.059683e-04
     2.010250e+01     7.846239e+06     8.750448e+00     2.729213e+03     2.067914e-04
     2.020312e+01     7.806867e+06     8.781997e+00     2.730097e+03     2.076185e-04
     2.030379e+01     7.767568e+06     8.231272e+00     2.730926e+03     2.084498e-04
     2.040452e+01     7.728359e+06     7.801337e+00     2.731712e+03     2.092854e-04
     2.050529e+01     7.689341e+06     8.027169e+00     2.732520e+03     2.101253e-04
     2.060611e+01     7.650460e+06     7.930085e+00     2.733320e+03     2.109694e-04
     2.070700e+01     7.611730e+06     7.904756e+00     2.734117e+03     2.118179e-04
     2.080791e+01     7.573122e+06     7.601327e+00     2.734885e+03     2.126704e-04
     2.090887e+01     7.534608e+06     7.143531e+00     2.735606e+03     2.135272e-04
     2.100986e+01     7.496313e+06     7.506435e+00     2.736364e+03     2.143881e-04
     2.111087e+01     7.458133e+06     7.132194e+00     2.737084e+03     2.152530e-04
     2.121194e+01     7.420130e+06     7.257832e+00     2.737818e+03     2.161222e-04
     2.131306e+01     7.382258e+06     7.044582e+00     2.738530e+03     2.169957e-04
     2.141422e+01     7.344449e+06     6.339363e+00     2.739171e+03     2.178734e-04
     2.151542e+01     7.306936e+06     7.255739e+00     2.739906e+03     2.187553e-04
     2.161665e+01     7.269512e+06     6.675074e+00     2.740581e+03     2.196412e-04
     2.171791e+01     7.232238e+06     6.529490e+00     2.741243e+03     2.205312e-04
     2.181921e+01     7.195710e+06     1.073126e+01     2.742330e+03     2.214255e-04
     2.192059e+01     7.158662e+06     5.865490e+00     2.742924e+03     2.223242e-04
     2.202202e+01     7.121317e+06     2.515647e+00     2.743179e+03     2.232273e-04
     2.212348e+01     7.084571e+06     5.587697e+00     2.743746e+03     2.241344e-04
     2.222499e+01     7.048052e+06     6.052603e+00     2.744361e+03     2.250458e-04
     2.232654e+01     7.011728e+06     6.240718e+00     2.744995e+03     2.259614e-04
     2.242816e+01     6.975933e+06     8.972271e+00     2.745906e+03     2.268814e-04
     2.252977e+01     6.939876e+06     5.668998e+00     2.746482e+03     2.278051e-04
     2.263137e+01     6.903502e+06     1.927298e+00     2.746678e+03     2.287326e-04
     2.273299e+01     6.868280e+06     9.153973e+00     2.747608e+03     2.296640e-04
     2.283464e+01     6.832179e+06     1.320117e+00     2.747742e+03     2.305996e-04
     2.293633e+01     6.796748e+06     5.027551e+00     2.748254e+03     2.315393e-04
     2.303807e+01     6.761501e+06     5.168673e+00     2.748780e+03     2.324833e-04
     2.313987e+01     6.726399e+06     5.034857e+00     2.749292e+03     2.334317e-04
     2.323155e+01     6.694088e+06    -2.223231e+00     2.749088e+03     2.342889e-04
     2.330490e+01     6.669118e+06     5.782013e+00     2.749512e+03     2.349767e-04
     2.343691e+01     6.624198e+06     4.714383e+00     2.750135e+03     2.362205e-04
     2.352819e+01     6.593312e+06     4.526568e+00     2.750548e+03     2.370838e-04
     2.361294e+01     6.564777e+06     4.617385e+00     2.750939e+03     2.378881e-04
     2.370421e+01     6.534263e+06     5.256432e+00     2.751419e+03     2.387572e-04
     2.384720e+01     6.487267e+06     8.206847e+00     2.752592e+03     2.401254e-04
     2.394983e+01     6.453234e+06     4.141388e+00     2.753018e+03     2.411119e-04
     2.400115e+01     6.436692e+06     1.017493e+01     2.753540e+03     2.416060e-04
     2.410380e+01     6.402975e+06     4.502403e+00     2.754002e+03     2.425984e-04
     2.420653e+01     6.369268e+06     3.345553e+00     2.754346e+03     2.435954e-04
     2.430931e+01     6.335813e+06     3.973389e+00     2.754754e+03     2.445966e-04
     2.441210e+01     6.302525e+06     3.858942e+00     2.755151e+03     2.456018e-04
     2.451490e+01     6.269426e+06     3.922155e+00     2.755554e+03     2.466108e-04
     2.461773e+01     6.236480e+06     3.735515e+00     2.755938e+03     2.476239e-04
     2.472060e+01     6.203280e+06     3.518820e-01     2.755974e+03     2.486412e-04
     2.482349e+01     6.170665e+06     3.581192e+00     2.756343e+03     2.496626e-04
     2.492642e+01     6.138674e+06     7.230930e+00     2.757087e+03     2.506881e-04
     2.502942e+01     6.106402e+06     3.670678e+00     2.757465e+03     2.517181e-04
     2.513248e+01     6.073840e+06     4.143836e-02     2.757469e+03     2.527526e-04
     2.523562e+01     6.041786e+06     2.823533e+00     2.757760e+03     2.537916e-04
     2.533887e+01     6.009932e+06     3.243886e+00     2.758095e+03     2.548355e-04
     2.544223e+01     5.977983e+06     1.240144e+00     2.758224e+03     2.558842e-04
     2.554562e+01     5.946671e+06     5.029443e+00     2.758744e+03     2.569371e-04
     2.564905e+01     5.915288e+06     3.065773e+00     2.759061e+03     2.579942e-04
     2.570078e+01     5.899635e+06     2.498877e+00     2.759190e+03     2.585240e-04
     2.580431e+01     5.868483e+06     2.987413e+00     2.759499e+03     2.595878e-04
     2.590790e+01     5.837479e+06     2.868384e+00     2.759796e+03     2.606561e-04
     2.601156e+01     5.806631e+06     2.845493e+00     2.760091e+03     2.617290e-04
     2.611533e+01     5.775917e+06     2.713569e+00     2.760373e+03     2.628066e-04
     2.621919e+01     5.745328e+06     2.486747e+00     2.760631e+03     2.638891e-04
     2.632318e+01     5.714896e+06     2.623961e+00     2.760904e+03     2.649767e-04
     2.642729e+01     5.684611e+06     2.607369e+00     2.761175e+03     2.660692e-04
     2.653148e+01     5.653994e+06    -1.475671e+00     2.761022e+03     2.671665e-04
     2.663576e+01     5.624473e+06     6.463902e+00     2.761696e+03     2.682686e-04
     2.674020e+01     5.594071e+06    -2.124254e+00     2.761474e+03     2.693760e-04
     2.683422e+01     5.567817e+06     6.945338e+00     2.762127e+03     2.703763e-04
     2.693895e+01     5.537779e+06    -1.225408e+00     2.761999e+03     2.714941e-04
     2.704381e+01     5.508694e+06     5.676326e+00     2.762594e+03     2.726171e-04
     2.714886e+01     5.478799e+06    -2.286015e+00     2.762354e+03     2.737460e-04
     2.724345e+01     5.452601e+06     3.086327e+00     2.762646e+03     2.747657e-04
     2.734868e+01     5.423966e+06     6.027334e+00     2.763280e+03     2.759038e-04
     2.740119e+01     5.409516e+06     1.993360e+00     2.763385e+03     2.764728e-04
     2.754770e+01     5.369028e+06    -3.202011e-01     2.763338e+03     2.780667e-04
     2.765187e+01     5.341068e+06     5.055118e+00     2.763864e+03     2.792042e-04
     2.770384e+01     5.326627e+06    -4.870232e+00     2.763611e+03     2.797728e-04
     2.780751e+01     5.298627e+06     1.274056e+00     2.763743e+03     2.809104e-04
     2.790060e+01     5.274105e+06     5.962436e+00     2.764298e+03     2.819350e-04
     2.800370e+01     5.246651e+06     1.956348e+00     2.764500e+03     2.830733e-04
     2.810659e+01     5.219386e+06     1.697194e+00     2.764675e+03     2.842130e-04
     2.820930e+01     5.192339e+06     1.726182e+00     2.764852e+03     2.853542e-04
     2.831183e+01     5.165465e+06     1.414183e+00     2.764997e+03     2.864971e-04
     2.841423e+01     5.138834e+06     1.842061e+00     2.765185e+03     2.876420e-04
     2.851653e+01     5.112354e+06     1.533552e+00     2.765342e+03     2.887894e-04
     2.861876e+01     5.086060e+06     1.618262e+00     2.765508e+03     2.899396e-04
     2.872084e+01     5.059975e+06     1.716412e+00     2.765683e+03     2.910915e-04
     2.882279e+01     5.034058e+06     1.526755e+00     2.765839e+03     2.922455e-04
     2.892469e+01     5.008291e+06     1.342961e+00     2.765976e+03     2.934024e-04
     2.902653e+01     4.982704e+06     1.457263e+00     2.766124e+03     2.945622e-04
     2.912831e+01     4.957284e+06     1.434557e+00     2.766270e+03     2.957248e-04
     2.922999e+01     4.932040e+06     1.412777e+00     2.766414e+03     2.968897e-04
     2.933168e+01     4.906928e+06     1.262559e+00     2.766542e+03     2.980582e-04
     2.943328e+01     4.881983e+06     1.176957e+00     2.766662e+03     2.992290e-04
     2.953487e+01     4.857224e+06     1.520990e+00     2.766816e+03     3.004032e-04
     2.963647e+01     4.832792e+06     3.261906e+00     2.767147e+03     3.015810e-04
     2.973805e+01     4.808303e+06     1.236074e+00     2.767273e+03     3.027620e-04
     2.983958e+01     4.783941e+06     8.952473e-01     2.767364e+03     3.039457e-04
     2.994110e+01     4.759806e+06     1.661538e+00     2.767533e+03     3.051327e-04
     3.003251e+01     4.737654e+06    -4.284414e+00     2.767141e+03     3.062045e-04
     3.010564e+01     4.720434e+06     1.314079e+00     2.767237e+03     3.070637e-04
     3.021127e+01     4.695675e+06     1.227476e+00     2.767367e+03     3.083083e-04
     3.031040e+01     4.672578e+06     1.180840e+00     2.767484e+03     3.094795e-04
     3.043430e+01     4.643891e+06     1.130530e+00     2.767624e+03     3.109482e-04
     3.052567e+01     4.622855e+06     8.810462e-01     2.767704e+03     3.120343e-04
     3.062473e+01     4.600202e+06     1.146553e+00     2.767818e+03     3.132149e-04
     3.074855e+01     4.572068e+06     1.118339e+00     2.767956e+03     3.146953e-04
     3.083990e+01     4.551445e+06     1.069416e+00     2.768054e+03     3.157906e-04
     3.091298e+01     4.535012e+06     8.088922e-01     2.768113e+03     3.166685e-04
     3.101204e+01     4.512867e+06     1.020670e+00     2.768214e+03     3.178617e-04
     3.110298e+01     4.492655e+06     1.016252e+00     2.768307e+03     3.189597e-04
     3.121665e+01     4.467523e+06     8.770454e-01     2.768406e+03     3.203363e-04
     3.132221e+01     4.444350e+06     9.654409e-01     2.768508e+03     3.216183e-04
     3.142127e+01     4.422730e+06     8.732902e-01     2.768595e+03     3.228245e-04
     3.152683e+01     4.399833e+06     8.861092e-01     2.768688e+03     3.241134e-04
     3.164050e+01     4.375338e+06     8.947718e-01     2.768790e+03     3.255055e-04
     3.171358e+01     4.359678e+06     8.182642e-01     2.768850e+03     3.264023e-04
     3.181913e+01     4.337174e+06     8.272746e-01     2.768937e+03     3.277011e-04
     3.191820e+01     4.316188e+06     8.453145e-01     2.769021e+03     3.289232e-04
     3.200914e+01     4.297031e+06     8.140004e-01     2.769095e+03     3.300477e-04
     3.212281e+01     4.273223e+06     7.627333e-01     2.769182e+03     3.314574e-04
     3.221375e+01     4.254303e+06     8.477850e-01     2.769259e+03     3.325878e-04
     3.232743e+01     4.230782e+06     7.114878e-01     2.769340e+03     3.340049e-04
     3.240050e+01     4.215757e+06     7.895257e-01     2.769397e+03     3.349176e-04
     3.252433e+01     4.190420e+06     6.441627e-01     2.769477e+03     3.364688e-04
     3.261568e+01     4.171858e+06     6.904446e-01     2.769540e+03     3.376159e-04
     3.270702e+01     4.153399e+06     6.983968e-01     2.769604e+03     3.387656e-04
     3.282070e+01     4.130570e+06     7.334861e-01     2.769687e+03     3.402004e-04
     3.294452e+01     4.105874e+06     6.809239e-01     2.769772e+03     3.417678e-04
     3.301760e+01     4.091393e+06     7.429550e-01     2.769826e+03     3.426948e-04
     3.313128e+01     4.068992e+06     7.657424e-01     2.769913e+03     3.441405e-04
     3.322262e+01     4.051100e+06     7.132170e-01     2.769978e+03     3.453050e-04
     3.334645e+01     4.026990e+06     6.198649e-01     2.770055e+03     3.468879e-04
     3.341952e+01     4.012847e+06     5.852399e-01     2.770098e+03     3.478241e-04
     3.353320e+01     3.990964e+06     5.739006e-01     2.770163e+03     3.492840e-04
     3.360628e+01     3.976988e+06     6.972451e-01     2.770214e+03     3.502243e-04
     3.371183e+01     3.956911e+06     7.864657e-01     2.770297e+03     3.515859e-04
     3.380318e+01     3.939847e+06     3.340888e+00     2.770602e+03     3.527668e-04
     3.390555e+01     3.920485e+06    -5.360087e-01     2.770547e+03     3.540934e-04
     3.400793e+01     3.901332e+06     4.886465e-01     2.770597e+03     3.554233e-04
     3.411040e+01     3.882289e+06     5.737011e-01     2.770656e+03     3.567576e-04
     3.421285e+01     3.863369e+06     5.825871e-01     2.770716e+03     3.580948e-04
     3.431530e+01     3.844564e+06     5.746713e-01     2.770775e+03     3.594352e-04
     3.441776e+01     3.825872e+06     5.557583e-01     2.770832e+03     3.607790e-04
     3.452023e+01     3.807289e+06     5.181127e-01     2.770885e+03     3.621261e-04
     3.462274e+01     3.788818e+06     5.580879e-01     2.770942e+03     3.634768e-04
     3.472530e+01     3.770453e+06     5.546640e-01     2.770999e+03     3.648313e-04
     3.482787e+01     3.752194e+06     5.159440e-01     2.771052e+03     3.661893e-04
     3.493046e+01     3.734044e+06     5.090683e-01     2.771104e+03     3.675507e-04
     3.503310e+01     3.715997e+06     4.905319e-01     2.771154e+03     3.689158e-04
     3.513580e+01     3.698054e+06     5.269687e-01     2.771208e+03     3.702849e-04
     3.523853e+01     3.680214e+06     5.097762e-01     2.771261e+03     3.716576e-04
     3.534129e+01     3.662479e+06     4.831435e-01     2.771310e+03     3.730337e-04
     3.544410e+01     3.644845e+06     5.063736e-01     2.771362e+03     3.744137e-04
     3.554693e+01     3.627266e+06    -9.462120e-02     2.771353e+03     3.757971e-04
     3.564979e+01     3.609841e+06     4.989658e-01     2.771404e+03     3.771841e-04
     3.570124e+01     3.601215e+06     1.559106e+00     2.771484e+03     3.778787e-04
     3.580416e+01     3.583897e+06    -3.421352e-02     2.771481e+03     3.792710e-04
     3.590708e+01     3.566726e+06     4.553582e-01     2.771528e+03     3.806666e-04
     3.601002e+01     3.549655e+06     4.331657e-01     2.771572e+03     3.820657e-04
     3.611301e+01     3.532689e+06     5.077623e-01     2.771624e+03     3.834684e-04
     3.621605e+01     3.515861e+06     9.980310e-01     2.771727e+03     3.848749e-04
     3.631914e+01     3.499042e+06    -5.270595e-02     2.771722e+03     3.862851e-04
     3.642226e+01     3.482403e+06     9.455592e-01     2.771819e+03     3.876989e-04
     3.652548e+01     3.465812e+06     4.625200e-01     2.771867e+03     3.891171e-04
     3.662874e+01     3.449317e+06     4.708268e-01     2.771916e+03     3.905391e-04
     3.673204e+01     3.432918e+06     4.647299e-01     2.771964e+03     3.919646e-04
     3.683538e+01     3.416574e+06    -3.232726e-02     2.771960e+03     3.933937e-04
     3.693874e+01     3.400406e+06     9.215331e-01     2.772056e+03     3.948261e-04
     3.704218e+01     3.384244e+06    -5.700447e-02     2.772050e+03     3.962629e-04
     3.714566e+01     3.368219e+06     4.540006e-01     2.772097e+03     3.977031e-04
     3.724913e+01     3.352330e+06     8.937069e-01     2.772189e+03     3.991463e-04
     3.730087e+01     3.344371e+06    -4.490866e-01     2.772166e+03     3.998688e-04
     3.740434e+01     3.328593e+06     4.326248e-01     2.772211e+03     4.013164e-04
     3.750782e+01     3.312908e+06     4.181040e-01     2.772254e+03     4.027674e-04
     3.761193e+01     3.297271e+06     9.744182e-01     2.772355e+03     4.042302e-04
     3.771631e+01     3.281608e+06    -5.635637e-02     2.772350e+03     4.056999e-04
     3.782054e+01     3.266103e+06     4.280188e-01     2.772394e+03     4.071706e-04
     3.792474e+01     3.250734e+06     8.624897e-01     2.772484e+03     4.086438e-04
     3.802894e+01     3.235426e+06     4.351495e-01     2.772529e+03     4.101201e-04
     3.813344e+01     3.220170e+06     4.456530e-01     2.772576e+03     4.116037e-04
     3.823795e+01     3.205006e+06     4.193071e-01     2.772620e+03     4.130905e-04
     3.834236e+01     3.189951e+06     4.062363e-01     2.772662e+03     4.145788e-04
     3.844675e+01     3.174993e+06     4.311621e-01     2.772707e+03     4.160698e-04
     3.855115e+01     3.160124e+06     3.951990e-01     2.772748e+03     4.175641e-04
     3.860335e+01     3.152726e+06     3.895900e-01     2.772769e+03     4.183121e-04
     3.870813e+01     3.137944e+06     4.447141e-01     2.772815e+03     4.198163e-04
     3.881270e+01     3.123280e+06     3.953082e-01     2.772857e+03     4.213205e-04
     3.890679e+01     3.110104e+06    -4.858791e-01     2.772811e+03     4.226764e-04
     3.901552e+01     3.095044e+06     4.642879e-01     2.772861e+03     4.242464e-04
     3.910960e+01     3.082092e+06     4.823687e-01     2.772907e+03     4.256075e-04
     3.922669e+01     3.066070e+06     4.528010e-01     2.772960e+03     4.273049e-04
     3.930196e+01     3.055834e+06     4.749914e-01     2.772996e+03     4.283977e-04
     3.942950e+01     3.038578e+06     3.891779e-01     2.773045e+03     4.302535e-04
     3.950477e+01     3.028464e+06     4.804358e-01     2.773081e+03     4.313504e-04
     3.960681e+01     3.014819e+06     4.298382e-01     2.773125e+03     4.328401e-04
     3.973435e+01     2.997917e+06     8.697058e-01     2.773236e+03     4.347064e-04
     3.984233e+01     2.983630e+06    -1.366091e-01     2.773221e+03     4.362896e-04
     3.992007e+01     2.973432e+06     4.070260e-01     2.773253e+03     4.374313e-04
     4.004100e+01     2.957661e+06     4.345693e-01     2.773306e+03     4.392107e-04
     4.011874e+01     2.947622e+06     1.145401e+00     2.773395e+03     4.403564e-04
     4.022681e+01     2.933721e+06     8.553501e-01     2.773487e+03     4.419520e-04
     4.033491e+01     2.919870e+06     4.271316e-01     2.773533e+03     4.435511e-04
     4.044354e+01     2.906038e+06     4.031742e-01     2.773577e+03     4.451612e-04
     4.055174e+01     2.892350e+06     4.156772e-01     2.773622e+03     4.467680e-04
     4.060580e+01     2.885549e+06     4.740991e-01     2.773648e+03     4.475715e-04
     4.071388e+01     2.872007e+06     4.374326e-01     2.773695e+03     4.491812e-04
     4.082196e+01     2.858551e+06     4.213247e-01     2.773741e+03     4.507937e-04
     4.093037e+01     2.845145e+06     5.154498e-01     2.773796e+03     4.524143e-04
     4.103869e+01     2.831830e+06     4.401739e-01     2.773844e+03     4.540366e-04
     4.114684e+01     2.818622e+06     4.598029e-01     2.773894e+03     4.556593e-04
     4.120090e+01     2.812053e+06     4.496889e-01     2.773918e+03     4.564712e-04
     4.130901e+01     2.798974e+06     4.530676e-01     2.773967e+03     4.580979e-04
     4.141713e+01     2.785977e+06     4.560855e-01     2.774016e+03     4.597276e-04
     4.152569e+01     2.773010e+06     4.769022e-01     2.774068e+03     4.613671e-04
     4.163394e+01     2.760163e+06     4.726584e-01     2.774119e+03     4.630047e-04
     4.174211e+01     2.747406e+06     4.818250e-01     2.774171e+03     4.646442e-04
     4.185028e+01     2.734728e+06     4.566703e-01     2.774221e+03     4.662865e-04
     4.190437e+01     2.728421e+06     4.695833e-01     2.774246e+03     4.671086e-04
     4.201328e+01     2.715782e+06     5.337868e-01     2.774304e+03     4.687668e-04
     4.212291e+01     2.703136e+06     4.723102e-01     2.774356e+03     4.704388e-04
     4.223253e+01     2.690571e+06     4.739806e-01     2.774408e+03     4.721137e-04
     4.234215e+01     2.678087e+06     4.723863e-01     2.774460e+03     4.737916e-04
     4.245177e+01     2.665682e+06     4.770523e-01     2.774512e+03     4.754725e-04
     4.250659e+01     2.659510e+06     4.590460e-01     2.774537e+03     4.763138e-04
     4.260593e+01     2.648344e+06     4.536598e-02     2.774542e+03     4.778410e-04
     4.271630e+01     2.636050e+06     5.652213e-01     2.774604e+03     4.795406e-04
     4.282668e+01     2.623824e+06     4.353131e-01     2.774652e+03     4.812434e-04
     4.292603e+01     2.612889e+06     4.619366e-01     2.774698e+03     4.827784e-04
     4.302538e+01     2.602020e+06     5.140423e-01     2.774749e+03     4.843159e-04
     4.312473e+01     2.591236e+06     8.548430e-01     2.774834e+03     4.858557e-04
     4.323514e+01     2.579282e+06     2.926358e-01     2.774867e+03     4.875699e-04
     4.333454e+01     2.568600e+06     4.984659e-01     2.774916e+03     4.891155e-04
     4.344500e+01     2.556803e+06     5.513790e-01     2.774977e+03     4.908360e-04
     4.350024e+01     2.550935e+06     5.426298e-01     2.775007e+03     4.916971e-04
     4.365489e+01     2.534627e+06     8.782996e-01     2.775143e+03     4.941132e-04
     4.371014e+01     2.528788e+06    -5.222817e-01     2.775114e+03     4.949775e-04
     4.382064e+01     2.517270e+06     9.689765e-01     2.775221e+03     4.967085e-04
     4.393116e+01     2.505789e+06     5.053265e-01     2.775277e+03     4.984428e-04
     4.404170e+01     2.494380e+06     5.204398e-01     2.775334e+03     5.001802e-04
     4.415225e+01     2.483019e+06     1.840948e-01     2.775355e+03     5.019206e-04
     4.425174e+01     2.472920e+06     1.216546e+00     2.775476e+03     5.034894e-04
     4.430703e+01     2.467280e+06    -3.401610e-01     2.775457e+03     5.043620e-04
     4.440653e+01     2.457220e+06     4.213929e-01     2.775499e+03     5.059346e-04
     4.451711e+01     2.446122e+06     6.319550e-01     2.775569e+03     5.076849e-04
     4.461664e+01     2.436186e+06     5.380358e-01     2.775622e+03     5.092627e-04
     4.472725e+01     2.425216e+06     6.159493e-01     2.775690e+03     5.110190e-04
     4.483788e+01     2.414312e+06     6.188068e-01     2.775759e+03     5.127784e-04
     4.494852e+01     2.403464e+06     4.490383e-01     2.775809e+03     5.145408e-04
     4.500384e+01     2.398096e+06     1.290302e+00     2.775880e+03     5.154228e-04
     4.511451e+01     2.387326e+06     1.330542e-01     2.775895e+03     5.171898e-04
     4.521411e+01     2.377726e+06     6.934111e-01     2.775964e+03     5.187824e-04
     4.532479e+01     2.367107e+06     4.906097e-01     2.776018e+03     5.205548e-04
     4.543549e+01     2.356556e+06     5.455989e-01     2.776078e+03     5.223304e-04
     4.553514e+01     2.347118e+06     5.895164e-01     2.776137e+03     5.239309e-04
     4.564588e+01     2.336687e+06     5.084376e-01     2.776194e+03     5.257123e-04
     4.570126e+01     2.331517e+06     1.141697e+00     2.776257e+03     5.266039e-04
     4.581205e+01     2.321167e+06     3.381488e-01     2.776294e+03     5.283902e-04
     4.592284e+01     2.310890e+06     4.803396e-01     2.776347e+03     5.301793e-04
     4.603364e+01     2.300682e+06     5.619307e-01     2.776410e+03     5.319711e-04
     4.613337e+01     2.291542e+06     4.503172e-01     2.776455e+03     5.335864e-04
     4.624423e+01     2.281471e+06     8.841684e-01     2.776553e+03     5.353843e-04
     4.634403e+01     2.272425e+06     3.392058e-01     2.776586e+03     5.370053e-04
     4.645496e+01     2.262458e+06     7.527163e-01     2.776670e+03     5.388094e-04
     4.651044e+01     2.257491e+06     5.614287e-01     2.776701e+03     5.397126e-04
     4.662143e+01     2.247596e+06     5.348828e-01     2.776760e+03     5.415218e-04
     4.673248e+01     2.237758e+06     5.332122e-01     2.776820e+03     5.433346e-04
     4.684356e+01     2.227956e+06     2.115252e-01     2.776843e+03     5.451507e-04
     4.695469e+01     2.218238e+06     6.111699e-01     2.776911e+03     5.469701e-04
     4.701027e+01     2.213418e+06     1.124014e+00     2.776974e+03     5.478808e-04
     4.712147e+01     2.203779e+06     5.544907e-01     2.777035e+03     5.497054e-04
     4.723275e+01     2.194192e+06     5.313832e-01     2.777094e+03     5.515339e-04
     4.734410e+01     2.184659e+06     5.359118e-01     2.777154e+03     5.533661e-04
     4.745553e+01     2.175161e+06     2.697917e-01     2.777184e+03     5.552023e-04
     4.751127e+01     2.170441e+06     5.375765e-01     2.777214e+03     5.561215e-04
     4.761160e+01     2.162001e+06     8.875069e-01     2.777303e+03     5.577781e-04
     4.771202e+01     2.153558e+06     1.350123e-01     2.777317e+03     5.594383e-04
     4.782367e+01     2.144249e+06     5.071129e-01     2.777373e+03     5.612866e-04
     4.792421e+01     2.135945e+06     1.026783e+00     2.777477e+03     5.629531e-04
     4.802488e+01     2.127626e+06     1.375301e-01     2.777490e+03     5.646240e-04
     4.813680e+01     2.118478e+06     8.878787e-01     2.777590e+03     5.664840e-04
     4.824888e+01     2.109333e+06     2.204895e-01     2.777614e+03     5.683491e-04
     4.830494e+01     2.104808e+06     1.117366e+00     2.777677e+03     5.692829e-04
     4.841717e+01     2.095735e+06     2.156524e-01     2.777701e+03     5.711544e-04
     4.851820e+01     2.087654e+06     9.045317e-01     2.777793e+03     5.728412e-04
     4.863064e+01     2.078686e+06     4.887657e-01     2.777848e+03     5.747212e-04
     4.874321e+01     2.069767e+06     5.509023e-01     2.777910e+03     5.766058e-04
     4.885591e+01     2.060873e+06     2.059085e-01     2.777933e+03     5.784949e-04
     4.891230e+01     2.056458e+06     6.697214e-01     2.777971e+03     5.794410e-04
     4.901387e+01     2.048526e+06     4.339051e-01     2.778015e+03     5.811470e-04
     4.912681e+01     2.039784e+06     8.603150e-01     2.778112e+03     5.830463e-04
     4.923972e+01     2.031064e+06     3.047574e-01     2.778146e+03     5.849477e-04
     4.935249e+01     2.022434e+06     7.144241e-01     2.778227e+03     5.868490e-04
     4.940880e+01     2.018118e+06    -1.477406e-01     2.778218e+03     5.877992e-04
     4.951013e+01     2.010419e+06     4.832059e-01     2.778267e+03     5.895111e-04
     4.962254e+01     2.001952e+06     8.707066e-01     2.778365e+03     5.914123e-04
     4.973481e+01     1.993526e+06     5.095757e-01     2.778423e+03     5.933136e-04
     4.984694e+01     1.985160e+06     4.937866e-01     2.778478e+03     5.952149e-04
     4.990294e+01     1.981002e+06     5.066625e-01     2.778506e+03     5.961651e-04
     5.001485e+01     1.972714e+06     2.560712e-01     2.778535e+03     5.980663e-04
     5.014065e+01     1.963896e+06     6.814184e+00     2.779392e+03     6.002063e-04
     5.022801e+01     1.957532e+06     8.449930e-01     2.779466e+03     6.016940e-04
     5.033721e+01     1.949614e+06     7.655142e-01     2.779550e+03     6.035558e-04
     5.044865e+01     1.941575e+06     6.560299e-01     2.779623e+03     6.054581e-04
     5.055996e+01     1.933579e+06     4.038366e-01     2.779668e+03     6.073603e-04
     5.067113e+01     1.925658e+06     6.996474e-01     2.779745e+03     6.092625e-04
     5.078217e+01     1.917782e+06     4.896028e-01     2.779800e+03     6.111648e-04
     5.089308e+01     1.909962e+06     5.026204e-01     2.779856e+03     6.130670e-04
     5.100387e+01     1.902196e+06     4.612786e-01     2.779907e+03     6.149692e-04
     5.111451e+01     1.894485e+06     4.658402e-01     2.779958e+03     6.168715e-04
     5.122503e+01     1.886830e+06     4.818732e-01     2.780011e+03     6.187736e-04
     5.136317e+01     1.877698e+06     5.716896e+00     2.780801e+03     6.211544e-04
     5.153585e+01     1.866170e+06     3.383572e+00     2.781385e+03     6.241350e-04
     5.175170e+01     1.852041e+06     4.580209e+00     2.782374e+03     6.278682e-04
     5.197140e+01     1.837239e+06    -6.837367e-01     2.782224e+03     6.316765e-04
     5.219063e+01     1.822786e+06     6.152641e-01     2.782359e+03     6.354847e-04
     5.240938e+01     1.808512e+06     4.518014e-01     2.782458e+03     6.392930e-04
     5.262765e+01     1.794470e+06     7.888200e-01     2.782630e+03     6.431011e-04
     5.284546e+01     1.780595e+06     5.585713e-01     2.782751e+03     6.469090e-04
     5.306281e+01     1.766900e+06     4.929051e-01     2.782859e+03     6.507167e-04
     5.327972e+01     1.753387e+06     4.743325e-01     2.782961e+03     6.545243e-04
     5.355085e+01     1.737870e+06     9.270250e+00     2.785475e+03     6.592948e-04
     5.388976e+01     1.718017e+06     4.600838e+00     2.787034e+03     6.652742e-04
     5.416090e+01     1.701029e+06    -5.833573e+00     2.785453e+03     6.700709e-04
     5.449981e+01     1.681937e+06     5.377188e+00     2.787275e+03     6.760826e-04
     5.477095e+01     1.665521e+06    -5.411666e+00     2.785808e+03     6.809048e-04
     5.510986e+01     1.647398e+06     7.659678e+00     2.788404e+03     6.869479e-04
     5.547099e+01     1.627574e+06     2.552988e+00     2.789326e+03     6.934059e-04
     5.575989e+01     1.610679e+06    -7.211662e+00     2.787242e+03     6.985858e-04
     5.612102e+01     1.592074e+06     5.900637e+00     2.789373e+03     7.050773e-04
     5.640992e+01     1.575792e+06    -6.631121e+00     2.787457e+03     7.102835e-04
     5.677105e+01     1.557825e+06     5.995345e+00     2.789622e+03     7.168076e-04
     5.705996e+01     1.542101e+06    -6.283329e+00     2.787807e+03     7.220393e-04
     5.742108e+01     1.524656e+06     5.517952e+00     2.789800e+03     7.285944e-04
     5.770999e+01     1.509443e+06    -6.157673e+00     2.788021e+03     7.338505e-04
     5.807111e+01     1.492536e+06     5.274322e+00     2.789926e+03     7.404356e-04
     5.836002e+01     1.477865e+06    -5.611220e+00     2.788304e+03     7.457153e-04
     5.872115e+01     1.461493e+06     5.147251e+00     2.790163e+03     7.523289e-04
     5.901005e+01     1.447269e+06    -5.682224e+00     2.788522e+03     7.576309e-04
     5.937118e+01     1.431417e+06     5.056079e+00     2.790348e+03     7.642720e-04
     5.966008e+01     1.417658e+06    -5.460445e+00     2.788770e+03     7.695955e-04
     6.002121e+01     1.402298e+06     4.920715e+00     2.790547e+03     7.762627e-04
     6.031011e+01     1.388935e+06    -5.680205e+00     2.788906e+03     7.816065e-04
     6.067124e+01     1.374057e+06     4.838994e+00     2.790653e+03     7.882987e-04
     6.096014e+01     1.361168e+06    -5.107947e+00     2.789178e+03     7.936620e-04
     6.132127e+01     1.346733e+06     4.619694e+00     2.790846e+03     8.003777e-04
     6.161017e+01     1.334237e+06    -5.076805e+00     2.789379e+03     8.057594e-04
     6.197130e+01     1.320237e+06     4.456159e+00     2.790989e+03     8.124976e-04
     6.226020e+01     1.308140e+06    -4.873140e+00     2.789581e+03     8.178967e-04
     6.262133e+01     1.294560e+06     4.307571e+00     2.791136e+03     8.246560e-04
     6.291024e+01     1.282832e+06    -4.808813e+00     2.789747e+03     8.300714e-04
     6.327136e+01     1.269642e+06     4.056942e+00     2.791212e+03     8.368507e-04
     6.356027e+01     1.258296e+06    -4.502151e+00     2.789911e+03     8.422816e-04
     6.392139e+01     1.245516e+06     4.056737e+00     2.791376e+03     8.490794e-04
     6.421030e+01     1.234498e+06    -4.561693e+00     2.790059e+03     8.545247e-04
     6.457143e+01     1.222091e+06     3.889032e+00     2.791463e+03     8.613400e-04
     6.486033e+01     1.211431e+06    -4.241274e+00     2.790238e+03     8.667988e-04
     6.522146e+01     1.199403e+06     3.883037e+00     2.791640e+03     8.736301e-04
     6.551036e+01     1.189043e+06    -4.341654e+00     2.790386e+03     8.791013e-04
     6.587149e+01     1.177341e+06     3.575510e+00     2.791677e+03     8.859476e-04
     6.616039e+01     1.167307e+06    -4.090903e+00     2.790495e+03     8.914303e-04
     6.652152e+01     1.155977e+06     3.708365e+00     2.791834e+03     8.982903e-04
     6.681042e+01     1.146228e+06    -4.126263e+00     2.790642e+03     9.037834e-04
     6.717155e+01     1.135474e+06     5.513701e+00     2.792633e+03     9.106559e-04
     6.754957e+01     1.123752e+06     6.751040e-01     2.792888e+03     9.178567e-04
     6.785199e+01     1.113905e+06    -5.054287e+00     2.791360e+03     9.236220e-04
     6.823001e+01     1.102969e+06     3.849037e+00     2.792815e+03     9.308343e-04
     6.853242e+01     1.093463e+06    -4.572829e+00     2.791432e+03     9.366084e-04
     6.891044e+01     1.082864e+06     3.824895e+00     2.792878e+03     9.438308e-04
     6.921286e+01     1.073663e+06    -4.310600e+00     2.791574e+03     9.496124e-04
     6.959088e+01     1.063366e+06     3.623506e+00     2.792944e+03     9.568436e-04
     6.989330e+01     1.054454e+06    -4.108025e+00     2.791702e+03     9.626317e-04
     7.027132e+01     1.044480e+06     3.688906e+00     2.793096e+03     9.698703e-04
     7.057373e+01     1.035815e+06    -4.217222e+00     2.791821e+03     9.756637e-04
     7.095175e+01     1.026132e+06     3.575664e+00     2.793173e+03     9.829083e-04
     7.125417e+01     1.017723e+06    -4.140247e+00     2.791921e+03     9.887059e-04
     7.163219e+01     1.008321e+06     3.478860e+00     2.793236e+03     9.959552e-04
     7.193461e+01     1.000166e+06    -3.999174e+00     2.792026e+03     1.001756e-03
     7.231263e+01     9.910301e+05     3.344277e+00     2.793290e+03     1.009009e-03
     7.261504e+01     9.831242e+05    -3.826527e+00     2.792133e+03     1.014811e-03
     7.299306e+01     9.742570e+05     3.311153e+00     2.793385e+03     1.022066e-03
     7.329548e+01     9.665796e+05    -3.769251e+00     2.792245e+03     1.027870e-03
     7.367350e+01     9.579563e+05     3.148703e+00     2.793435e+03     1.035125e-03
     7.397592e+01     9.505068e+05    -3.638768e+00     2.792335e+03     1.040929e-03
     7.435394e+01     9.423736e+05     5.126113e+00     2.794273e+03     1.048183e-03
     7.473891e+01     9.335666e+05    -3.343707e-01     2.794144e+03     1.055570e-03
     7.504690e+01     9.262305e+05    -4.437928e+00     2.792777e+03     1.061479e-03
     7.543188e+01     9.183147e+05     4.969664e+00     2.794690e+03     1.068863e-03
     7.581783e+01     9.098043e+05    -9.557485e-01     2.794321e+03     1.076264e-03
     7.612659e+01     9.027797e+05    -4.292435e+00     2.792996e+03     1.082182e-03
     7.651254e+01     8.951776e+05     4.672897e+00     2.794800e+03     1.089578e-03
     7.689938e+01     8.870301e+05    -8.955463e-01     2.794453e+03     1.096987e-03
     7.720885e+01     8.803059e+05    -4.122517e+00     2.793177e+03     1.102912e-03
     7.759569e+01     8.730258e+05     4.572872e+00     2.794946e+03     1.110314e-03
     7.798338e+01     8.652115e+05    -9.457018e-01     2.794580e+03     1.117727e-03
     7.829353e+01     8.587708e+05    -3.986231e+00     2.793343e+03     1.123655e-03
     7.868121e+01     8.517904e+05     4.411483e+00     2.795054e+03     1.131059e-03
     7.906972e+01     8.443009e+05    -9.289980e-01     2.794693e+03     1.138473e-03
     7.938052e+01     8.381296e+05    -3.861905e+00     2.793492e+03     1.144400e-03
     7.976903e+01     8.314336e+05     4.245153e+00     2.795142e+03     1.151803e-03
     8.015832e+01     8.242594e+05    -8.618514e-01     2.794806e+03     1.159214e-03
     8.046976e+01     8.183482e+05    -3.703042e+00     2.793653e+03     1.165138e-03
     8.085905e+01     8.119311e+05     4.154085e+00     2.795270e+03     1.172535e-03
     8.124912e+01     8.052212e+05     6.945985e-01     2.795541e+03     1.179939e-03
     8.163949e+01     7.983780e+05    -1.429682e+00     2.794983e+03     1.187341e-03
     8.195179e+01     7.927891e+05    -3.615370e+00     2.793854e+03     1.193255e-03
     8.234216e+01     7.867174e+05     3.926019e+00     2.795386e+03     1.200640e-03
     8.273324e+01     7.803754e+05     6.510931e-01     2.795641e+03     1.208029e-03
     8.312462e+01     7.740725e+05     1.477505e-01     2.795699e+03     1.215413e-03
     8.351626e+01     7.678719e+05     2.380380e-01     2.795792e+03     1.222792e-03
     8.390817e+01     7.617478e+05     1.007950e-01     2.795832e+03     1.230165e-03
     8.430033e+01     7.557092e+05     6.222873e-02     2.795856e+03     1.237532e-03
     8.469275e+01     7.497426e+05    -9.354224e-02     2.795819e+03     1.244891e-03
     8.508542e+01     7.438955e+05     2.171842e-01     2.795905e+03     1.252244e-03
     8.547835e+01     7.381138e+05     2.820027e-02     2.795916e+03     1.259588e-03
     8.587153e+01     7.324291e+05     1.553223e-01     2.795977e+03     1.266925e-03
     8.626497e+01     7.268188e+05     7.975506e-02     2.796008e+03     1.274253e-03
     8.665866e+01     7.212875e+05     5.963342e-02     2.796032e+03     1.281572e-03
     8.705259e+01     7.158360e+05     5.893443e-02     2.796055e+03     1.288882e-03
     8.744678e+01     7.104633e+05     6.505805e-02     2.796080e+03     1.296181e-03
     8.784121e+01     7.051688e+05     7.505154e-02     2.796110e+03     1.303471e-03
     8.823589e+01     6.999509e+05     8.368196e-02     2.796143e+03     1.310750e-03
     8.863081e+01     6.948093e+05     1.000581e-01     2.796183e+03     1.318018e-03
     8.902597e+01     6.897405e+05     9.483563e-02     2.796220e+03     1.325274e-03
     8.942137e+01     6.847427e+05     8.515565e-02     2.796254e+03     1.332519e-03
     8.981701e+01     6.798136e+05     6.191931e-02     2.796278e+03     1.339751e-03
     9.021289e+01     6.749504e+05     2.157095e-02     2.796287e+03     1.346971e-03
     9.060901e+01     6.701643e+05     1.070007e-01     2.796329e+03     1.354177e-03
     9.100535e+01     6.654413e+05     6.144324e-02     2.796354e+03     1.361370e-03
     9.140194e+01     6.607857e+05     7.084711e-02     2.796382e+03     1.368549e-03
     9.179875e+01     6.561970e+05     8.620980e-02     2.796416e+03     1.375714e-03
     9.219579e+01     6.516701e+05     5.855840e-02     2.796439e+03     1.382864e-03
     9.259307e+01     6.472063e+05     5.730673e-02     2.796462e+03     1.389999e-03
     9.299057e+01     6.428052e+05     6.102062e-02     2.796486e+03     1.397119e-03
     9.338830e+01     6.384662e+05     6.832194e-02     2.796513e+03     1.404222e-03
     9.378625e+01     6.341880e+05     7.205300e-02     2.796542e+03     1.411310e-03
     9.418442e+01     6.299690e+05     7.118656e-02     2.796570e+03     1.418381e-03
     9.458282e+01     6.258096e+05     8.184794e-02     2.796603e+03     1.425434e-03
     9.498144e+01     6.217052e+05     5.572832e-02     2.796625e+03     1.432471e-03
     9.538027e+01     6.176575e+05     5.466450e-02     2.796647e+03     1.439490e-03
     9.577933e+01     6.137831e+05     1.315891e+00     2.797172e+03     1.446491e-03
     9.617866e+01     6.097433e+05    -1.036948e+00     2.796758e+03     1.453474e-03
     9.657815e+01     6.059612e+05     1.147562e+00     2.797216e+03     1.460438e-03
     9.697792e+01     6.020298e+05    -1.034847e+00     2.796803e+03     1.467384e-03
     9.737783e+01     5.983506e+05     1.124186e+00     2.797252e+03     1.474309e-03
     9.777801e+01     5.945280e+05    -9.922028e-01     2.796855e+03     1.481215e-03
     9.817834e+01     5.909478e+05     1.095039e+00     2.797294e+03     1.488100e-03
     9.857893e+01     5.873331e+05     1.794472e-01     2.797365e+03     1.494965e-03
     9.897974e+01     5.837571e+05     6.306867e-02     2.797391e+03     1.501810e-03
     9.938076e+01     5.802269e+05     3.373563e-02     2.797404e+03     1.508633e-03
     9.978197e+01     5.767450e+05     3.671907e-02     2.797419e+03     1.515435e-03
     1.001834e+02     5.733105e+05     4.029260e-02     2.797435e+03     1.522215e-03
     1.005850e+02     5.699276e+05     9.936720e-02     2.797475e+03     1.528973e-03
     1.009868e+02     5.665872e+05     6.344626e-02     2.797501e+03     1.535708e-03
     1.013888e+02     5.632850e+05    -1.440345e-02     2.797495e+03     1.542420e-03
     1.017910e+02     5.600290e+05     6.860136e-03     2.797498e+03     1.549110e-03
     1.021934e+02     5.568207e+05     5.091434e-02     2.797518e+03     1.555775e-03
     1.025960e+02     5.536530e+05     2.321056e-02     2.797527e+03     1.562417e-03
     1.029988e+02     5.505288e+05     3.461145e-02     2.797541e+03     1.569035e-03
     1.034018e+02     5.474509e+05     8.777600e-02     2.797577e+03     1.575629e-03
     1.038049e+02     5.444116e+05     5.631121e-02     2.797599e+03     1.582197e-03
     1.042083e+02     5.414106e+05     3.149066e-02     2.797612e+03     1.588741e-03
     1.046118e+02     5.384452e+05    -1.954703e-02     2.797604e+03     1.595260e-03
     1.050155e+02     5.355269e+05     6.884455e-02     2.797632e+03     1.601753e-03
     1.054194e+02     5.326439e+05     2.732443e-02     2.797643e+03     1.608220e-03
     1.058235e+02     5.297983e+05     1.705220e-02     2.797650e+03     1.614661e-03
     1.062277e+02     5.269930e+05     4.703083e-02     2.797669e+03     1.621075e-03
     1.066322e+02     5.242233e+05     2.835769e-02     2.797680e+03     1.627463e-03
     1.070368e+02     5.214911e+05     3.897691e-02     2.797696e+03     1.633824e-03
     1.074416e+02     5.187938e+05     2.389828e-02     2.797706e+03     1.640158e-03
     1.078465e+02     5.161301e+05    -5.388806e-04     2.797706e+03     1.646464e-03
     1.082516e+02     5.135038e+05     2.573427e-02     2.797716e+03     1.652743e-03
     1.086569e+02     5.109130e+05     3.622520e-02     2.797731e+03     1.658994e-03
     1.090624e+02     5.083545e+05     1.481912e-02     2.797737e+03     1.665216e-03
     1.094680e+02     5.058318e+05     4.040979e-02     2.797753e+03     1.671410e-03
     1.098738e+02     5.033410e+05     2.403882e-02     2.797763e+03     1.677575e-03
     1.102797e+02     5.008820e+05     1.376506e-02     2.797768e+03     1.683712e-03
     1.106859e+02     4.984557e+05     1.821796e-02     2.797776e+03     1.689819e-03
     1.110921e+02     4.960607e+05     1.160498e-02     2.797781e+03     1.695897e-03
     1.114986e+02     4.936981e+05     2.486671e-02     2.797791e+03     1.701945e-03
     1.119052e+02     4.913657e+05     1.340053e-02     2.797796e+03     1.707963e-03
     1.123119e+02     4.890644e+05     2.175841e-02     2.797805e+03     1.713951e-03
     1.127188e+02     4.868771e+05     1.057031e+00     2.798235e+03     1.719909e-03
     1.131259e+02     4.845633e+05    -8.655733e-01     2.797883e+03     1.725837e-03
     1.135331e+02     4.824284e+05     9.812202e-01     2.798282e+03     1.731734e-03
     1.139405e+02     4.802574e+05     1.833528e-01     2.798357e+03     1.737600e-03
     1.143481e+02     4.780194e+05    -1.008615e+00     2.797946e+03     1.743435e-03
     1.147558e+02     4.759560e+05     8.138370e-01     2.798278e+03     1.749239e-03
     1.151636e+02     4.738688e+05     1.740828e-01     2.798349e+03     1.755011e-03
     1.155716e+02     4.717967e+05     2.361041e-02     2.798358e+03     1.760752e-03
     1.159798e+02     4.697498e+05    -8.550070e-04     2.798358e+03     1.766461e-03
     1.163881e+02     4.677278e+05    -2.330519e-02     2.798348e+03     1.772138e-03
     1.167965e+02     4.657372e+05     4.131571e-02     2.798365e+03     1.777783e-03
     1.172051e+02     4.637702e+05     1.036645e-02     2.798370e+03     1.783395e-03
     1.176138e+02     4.618273e+05    -8.619892e-03     2.798366e+03     1.788975e-03
     1.180227e+02     4.599092e+05    -1.538892e-02     2.798360e+03     1.794522e-03
     1.184317e+02     4.580150e+05    -2.949677e-02     2.798348e+03     1.800036e-03
     1.188408e+02     4.561481e+05     5.155483e-03     2.798350e+03     1.805517e-03
     1.192501e+02     4.543043e+05    -1.164865e-02     2.798345e+03     1.810965e-03
     1.196595e+02     4.524848e+05    -7.613061e-03     2.798342e+03     1.816380e-03
     1.200690e+02     4.506889e+05    -9.906522e-03     2.798338e+03     1.821761e-03
     1.204787e+02     4.489158e+05    -1.741627e-02     2.798331e+03     1.827108e-03
     1.208885e+02     4.471684e+05     1.679111e-02     2.798338e+03     1.832421e-03
