# Supplementary material for: Research on combustion and emissions of heavy duty diesel engines under low-speed and low-load conditions in low temperature environments
Source: PLoS One. 2025 Feb 21;20(2):e0318933. doi: 10.1371/journal.pone.0318933 (PMC11844864; doi:10.1371/journal.pone.0318933)
Supplement: S1 File — (ZIP) [file pone.0318933.s001.zip › 1000rpm_30%/4-gaibianpenyoudingshi/-3/bound1-wall.out]

# CONVERGE Release Build 2.4.21/  Sep 13, 2018       Run Date:Tue Mar 19 10:15:57 2024
# column        1                2                3                4                5                6                7                8                9               10               11               12               13               14               15               16               17               18               19               20               21               22               23               24               25               26               27               28               29               30               31               32
#           Crank      Avg_Vel_Mag              TKE              EPS            OMEGA        Turb_Visc  Near_Wall_Avg_T  Near_Wall_Max_T  Near_Wall_Min_T       Wall_Avg_T       Wall_Max_T       Wall_Min_T         Avg_Pres          Avg_HTC     HT_xfer_Rate        Wall_Area      Tot_HT_xfer     Pres_Force_X     Pres_Force_Y     Pres_Force_Z     Visc_Force_X     Visc_Force_Y     Visc_Force_Z    Pres_Torque_X    Pres_Torque_Y    Pres_Torque_Z    Visc_Torque_X    Visc_Torque_Y    Visc_Torque_Z        Yplus_avg        Yplus_max        Yplus_min
#           (DEG)            (m/s)        (m^2/s^2)        (m^2/s^3)              1/s          (m^2/s)              (K)              (K)              (K)              (K)              (K)              (K)          (N/m^2)        (W/m^2-K)            (J/s)            (m^2)              (J)              (N)              (N)              (N)              (N)              (N)              (N)            (N-m)            (N-m)            (N-m)            (N-m)            (N-m)            (N-m)           (none)           (none)           (none)
#
   -1.4600000e+02    3.5080390e+00    1.0800000e+01    1.1036913e+04    0.0000000e+00    8.9301055e-04    3.2200000e+02    3.2200000e+02    3.2200000e+02    5.0000000e+02    5.0000000e+02    5.0000000e+02    1.6847000e+05    1.9045549e+02   -7.7171648e+02    2.2763775e-02    0.0000000e+00   -3.2572138e+02    5.1830711e-05   -2.1339237e+03    5.4794637e-09   -3.7810195e-09    3.0612290e-08    9.1009278e-06    1.4128769e+02    4.7920779e-07    1.1223987e-09   -2.7566067e-09   -1.1551472e-12    1.9807022e+02    1.9807022e+02    1.9807022e+02
   -1.4587230e+02    3.5614835e+00    1.0582887e+01    1.0712884e+04    0.0000000e+00    8.8340352e-04    3.2239159e+02    3.2299981e+02    3.2202773e+02    5.0000000e+02    5.0000000e+02    5.0000000e+02    1.6865425e+05    1.8896491e+02   -7.6399092e+02    2.2763775e-02   -1.6332046e-02   -3.2782345e+02    3.9333707e-05   -2.1354069e+03   -5.4730247e-02   -1.0871076e-03    2.8120080e-02    2.0890650e-06    1.4168303e+02    6.5480159e-07   -1.7664935e-04    7.0140077e-03   -6.2756558e-05    1.9587197e+02    1.9636030e+02    1.9553756e+02
   -1.4579372e+02    3.6090292e+00    1.0450054e+01    1.0515681e+04    0.0000000e+00    8.7752095e-04    3.2261500e+02    3.2357187e+02    3.2205909e+02    5.0000000e+02    5.0000000e+02    5.0000000e+02    1.6873666e+05    1.8801531e+02   -7.5919365e+02    2.2763775e-02   -2.6290464e-02   -3.2868817e+02    1.6812921e-04   -2.1361475e+03   -5.9132088e-02   -4.0449804e-05    3.3111817e-02    2.8726161e-05    1.4184792e+02    7.0586683e-07   -6.8988673e-06    7.6189371e-03   -2.4201774e-06    1.9450095e+02    1.9503730e+02    1.9393663e+02
   -1.4567094e+02    3.6824362e+00    1.0255031e+01    1.0227135e+04    0.0000000e+00    8.6892162e-04    3.2293424e+02    3.2434705e+02    3.2212023e+02    5.0000000e+02    5.0000000e+02    5.0000000e+02    1.6884085e+05    1.8659155e+02   -7.5208666e+02    2.2763775e-02   -4.1713677e-02   -3.2917404e+02   -2.9625262e-03   -2.1373895e+03   -5.7605426e-02   -2.6812161e-05    1.3114092e-02   -5.9579614e-04    1.4195902e+02    2.0590488e-06   -4.4110024e-06    8.1134216e-03   -1.7066039e-06    1.9246710e+02    1.9557461e+02    1.9139940e+02
   -1.4558567e+02    3.7197734e+00    1.0118165e+01    1.0027447e+04    0.0000000e+00    8.6273026e-04    3.2315423e+02    3.2480847e+02    3.2217037e+02    5.0000000e+02    5.0000000e+02    5.0000000e+02    1.6889840e+05    1.8556841e+02   -7.4703235e+02    2.2763775e-02   -5.2329585e-02   -3.2903903e+02    4.4611225e-03   -2.1382719e+03   -5.6792565e-02   -1.6002883e-04    7.5980167e-03    6.4974760e-04    1.4195422e+02    1.5419372e-06   -2.6988523e-05    8.1715469e-03   -1.0136546e-05    1.9101901e+02    1.9417645e+02    1.8962783e+02
   -1.4547909e+02    3.7451978e+00    9.9517084e+00    9.7862262e+03    0.0000000e+00    8.5515298e-04    3.2342481e+02    3.2535404e+02    3.2223832e+02    5.0000000e+02    5.0000000e+02    5.0000000e+02    1.6896268e+05    1.8430718e+02   -7.4081919e+02    2.2763775e-02   -6.5489069e-02   -3.2853124e+02    8.6439559e-03   -2.1394243e+03   -5.1808874e-02   -1.2670063e-04    5.3722135e-03    1.4697352e-03    1.4189072e+02    1.4504389e-06   -2.0408334e-05    7.3724827e-03   -8.1699128e-06    1.8924005e+02    1.9247615e+02    1.8743117e+02
   -1.4534587e+02    3.7461173e+00    9.7579618e+00    9.5108554e+03    0.0000000e+00    8.4599618e-04    3.2375235e+02    3.2602703e+02    3.2230856e+02    5.0000000e+02    5.0000000e+02    5.0000000e+02    1.6904873e+05    1.8283232e+02   -7.3352877e+02    2.2763775e-02   -8.1769776e-02   -3.2782557e+02    1.2781046e-02   -2.1409270e+03   -4.8343561e-02    2.6085487e-04    4.1524202e-03    2.2064599e-03    1.4179925e+02    1.0112396e-06    4.5606659e-05    6.8208077e-03    1.5367538e-05    1.8715811e+02    1.9482304e+02    1.8475447e+02
   -1.4517933e+02    3.7245530e+00    9.5161173e+00    9.1665977e+03    0.0000000e+00    8.3480530e-04    3.2418896e+02    3.2689688e+02    3.2245340e+02    5.0000000e+02    5.0000000e+02    5.0000000e+02    1.6917989e+05    1.8098533e+02   -7.2431903e+02    2.2763775e-02   -1.0187318e-01   -3.2723240e+02    5.1513130e-03   -2.1429428e+03   -4.7389333e-02    6.3563083e-04    3.5162506e-03    8.9858954e-04    1.4173786e+02    1.4608879e-06    1.1692001e-04    6.7285670e-03    4.1441558e-05    1.8453895e+02    1.9206700e+02    1.8155252e+02
   -1.4497117e+02    3.7019768e+00    9.2338672e+00    8.7690946e+03    0.0000000e+00    8.2166417e-04    3.2475152e+02    3.2807322e+02    3.2263014e+02    5.0000000e+02    5.0000000e+02    5.0000000e+02    1.6938200e+05    1.7883135e+02   -7.1340728e+02    2.2763775e-02   -1.2661817e-01   -3.2714019e+02    3.8001721e-04   -2.1456534e+03   -4.4339544e-02    3.6254194e-03   -2.1775163e-03    6.1637446e-05    1.4177915e+02    1.3753715e-06    6.3096793e-04    6.6038295e-03    2.2604059e-04    1.8145640e+02    1.8886615e+02    1.7777857e+02
   -1.4471096e+02    3.7029987e+00    8.9079849e+00    8.3164956e+03    0.0000000e+00    8.0633819e-04    3.2545220e+02    3.2959650e+02    3.2285200e+02    5.0000000e+02    5.0000000e+02    5.0000000e+02    1.6966026e+05    1.7632541e+02   -7.0059668e+02    2.2763775e-02   -1.5698004e-01   -3.2760321e+02   -1.0025082e-03   -2.1491501e+03   -4.2096179e-02    3.7659129e-03   -7.8206450e-03   -1.8290820e-04    1.4193603e+02    1.2494441e-06    6.3927775e-04    6.6081500e-03    2.2856552e-04    1.7785792e+02    1.8767235e+02    1.7334348e+02
   -1.4438570e+02    3.7322436e+00    8.5279868e+00    7.8006187e+03    0.0000000e+00    7.8792353e-04    3.2633223e+02    3.3147558e+02    3.2313828e+02    5.0000000e+02    5.0000000e+02    5.0000000e+02    1.7001053e+05    1.7334220e+02   -6.8526869e+02    2.2763775e-02   -1.9409628e-01   -3.2842777e+02   -7.0814421e-04   -2.1535056e+03   -3.9962211e-02    2.6322883e-03   -9.9248123e-03   -1.2893847e-04    1.4217645e+02    1.0145290e-06    4.2351894e-04    6.4140515e-03    1.5733960e-04    1.7357497e+02    1.8475990e+02    1.6814141e+02
   -1.4397912e+02    3.7753902e+00    8.0959169e+00    7.2242249e+03    0.0000000e+00    7.6681032e-04    3.2739940e+02    3.3375351e+02    3.2351149e+02    5.0000000e+02    5.0000000e+02    5.0000000e+02    1.7042584e+05    1.6985479e+02   -6.6735469e+02    2.2763775e-02   -2.3925060e-01   -3.2941891e+02   -3.4262030e-04   -2.1587036e+03   -3.7864518e-02    1.4125102e-03   -6.8245168e-03   -6.0543894e-05    1.4246050e+02    5.8147889e-07    2.3591638e-04    5.9187172e-03    7.9902669e-05    1.6859380e+02    1.8123627e+02    1.6209292e+02
   -1.4347090e+02    3.8010990e+00    7.7663735e+00    6.7774132e+03    0.0000000e+00    7.5250569e-04    3.2838923e+02    3.3651691e+02    3.2401588e+02    5.0000000e+02    5.0000000e+02    5.0000000e+02    1.7093270e+05    1.6722483e+02   -6.5337031e+02    2.2763775e-02   -2.9389130e-01   -3.3049630e+02   -2.4980373e-04   -2.1651008e+03   -3.7925500e-02    1.0394769e-03   -3.4095641e-03   -4.7670483e-05    1.4278012e+02    2.2351732e-07    1.8532535e-04    5.7563145e-03    5.7171057e-05    1.6477765e+02    1.7759720e+02    1.5515092e+02
   -1.4287090e+02    3.8448658e+00    7.2388406e+00    6.1008057e+03    0.0000000e+00    7.2624835e-04    3.2973709e+02    3.3967782e+02    3.2466022e+02    5.0000000e+02    5.0000000e+02    5.0000000e+02    1.7150501e+05    1.6273325e+02   -6.3084832e+02    2.2763775e-02   -3.5675822e-01   -3.3160722e+02   -9.3293646e-04   -2.1723529e+03   -3.6050341e-02    1.9638445e-04   -1.6004018e-03   -1.6701619e-04    1.4311476e+02    2.6212579e-08    5.3175153e-05    5.4012622e-03    5.4791648e-06    1.5854367e+02    1.7418699e+02    1.4770014e+02
   -1.4227090e+02    3.8914124e+00    6.8239347e+00    5.5664934e+03    0.0000000e+00    7.0742767e-04    3.3088434e+02    3.4281331e+02    3.2537043e+02    5.0000000e+02    5.0000000e+02    5.0000000e+02    1.7212282e+05    1.5914412e+02   -6.1286671e+02    2.2763775e-02   -4.1751554e-01   -3.3278334e+02   -4.7624914e-04   -2.1801790e+03   -3.4150070e-02    6.1555450e-04    2.3913708e-03   -8.8957387e-05    1.4356220e+02   -2.4955258e-08    7.3490222e-05    4.8257682e-03    3.2039839e-05    1.5360584e+02    1.6684701e+02    1.4091588e+02
   -1.4167090e+02    3.9248254e+00    6.3756420e+00    5.0280430e+03    0.0000000e+00    6.8361288e-04    3.3178537e+02    3.4566816e+02    3.2545097e+02    5.0000000e+02    5.0000000e+02    5.0000000e+02    1.7274678e+05    1.5508386e+02   -5.9406647e+02    2.2763775e-02   -4.7667424e-01   -3.3397026e+02    5.1703447e-04   -2.1880882e+03   -3.0990834e-02    4.2673705e-04    1.4552037e-03    8.4474900e-05    1.4391782e+02   -1.4504870e-07    3.9901195e-05    4.3983697e-03    2.1208620e-05    1.4833893e+02    1.6696708e+02    1.3487751e+02
   -1.4107090e+02    3.9794414e+00    6.0377619e+00    4.6539312e+03    0.0000000e+00    6.6274331e-04    3.3286927e+02    3.4846179e+02    3.2589966e+02    5.0000000e+02    5.0000000e+02    5.0000000e+02    1.7337706e+05    1.5197135e+02   -5.7846429e+02    2.2763775e-02   -5.3409321e-01   -3.3524523e+02    1.1452358e-04   -2.1960414e+03   -2.3064671e-02    1.4688437e-04   -5.9659749e-03    1.7627291e-05    1.4438979e+02    3.9814901e-07    7.7945082e-06    3.6304455e-03    7.5211488e-06    1.4410298e+02    1.6330140e+02    1.2950381e+02
   -1.4047090e+02    4.0376370e+00    5.6873668e+00    4.2524730e+03    0.0000000e+00    6.4351046e-04    3.3400427e+02    3.5119285e+02    3.2636769e+02    5.0000000e+02    5.0000000e+02    5.0000000e+02    1.7401503e+05    1.4860158e+02   -5.6182203e+02    2.2763775e-02   -5.9001406e-01   -3.3648029e+02    1.1768627e-03   -2.2041277e+03   -2.4999996e-02    3.2663576e-04   -6.5650296e-03    1.9188215e-04    1.4477826e+02   -2.3855562e-07    5.4522178e-05    3.9850583e-03    2.2958049e-05    1.3958218e+02    1.5916247e+02    1.2470483e+02
   -1.3987090e+02    4.0951606e+00    5.3569917e+00    3.8967401e+03    0.0000000e+00    6.2297812e-04    3.3522133e+02    3.5388277e+02    3.2636391e+02    5.0000000e+02    5.0000000e+02    5.0000000e+02    1.7466603e+05    1.4530961e+02   -5.4535425e+02    2.2763775e-02   -6.4440213e-01   -3.3772418e+02    5.9096576e-04   -2.2123865e+03   -2.3418411e-02    2.2254129e-05   -8.7320914e-03    9.7534869e-05    1.4516909e+02    5.1125831e-07    1.2760170e-05    3.8853508e-03    4.1134754e-06    1.3514696e+02    1.5712546e+02    1.2044498e+02
   -1.3927090e+02    4.1515966e+00    5.0824841e+00    3.6010128e+03    0.0000000e+00    6.0686249e-04    3.3632473e+02    3.5572402e+02    3.2695665e+02    5.0000000e+02    5.0000000e+02    5.0000000e+02    1.7533616e+05    1.4254143e+02   -5.3144099e+02    2.2763775e-02   -6.9724910e-01   -3.3901464e+02    2.6782267e-04   -2.2208804e+03   -2.0594041e-02   -2.4635221e-04   -8.3275280e-03    4.1255581e-05    1.4557044e+02    1.0327474e-06   -3.2661285e-05    3.3734243e-03   -1.7703346e-05    1.3143032e+02    1.5050974e+02    1.1810035e+02
   -1.3867090e+02    4.2101155e+00    4.8258067e+00    3.3333530e+03    0.0000000e+00    5.9108541e-04    3.3750047e+02    3.5820002e+02    3.2759412e+02    5.0000000e+02    5.0000000e+02    5.0000000e+02    1.7605578e+05    1.3988492e+02   -5.1782160e+02    2.2763775e-02   -7.4879004e-01   -3.4039277e+02    9.8824949e-05   -2.2300013e+03   -1.8864884e-02   -2.3947324e-04   -7.5112993e-03    8.5086254e-06    1.4600366e+02    1.1474871e-06   -2.7252834e-05    3.0584648e-03   -1.5926041e-05    1.2783002e+02    1.4459869e+02    1.1367988e+02
   -1.3807090e+02    4.2811082e+00    4.5942360e+00    3.0954381e+03    0.0000000e+00    5.7694241e-04    3.3868869e+02    3.6061895e+02    3.2830463e+02    5.0000000e+02    5.0000000e+02    5.0000000e+02    1.7673912e+05    1.3742693e+02   -5.0502857e+02    2.2763775e-02   -7.9903927e-01   -3.4173208e+02    1.3228127e-03   -2.2386471e+03   -1.8604002e-02   -2.5068410e-04   -6.1936252e-03    2.3054355e-04    1.4640419e+02    5.7459708e-07   -2.9845916e-05    2.9635708e-03   -1.5858427e-05    1.2447972e+02    1.4185323e+02    1.0965924e+02
   -1.3747090e+02    4.3294926e+00    4.5037441e+00    2.9966544e+03    0.0000000e+00    5.7317972e-04    3.3920622e+02    3.6316652e+02    3.2905866e+02    5.0000000e+02    5.0000000e+02    5.0000000e+02    1.7748497e+05    1.3668328e+02   -5.0099668e+02    2.2763775e-02   -8.4806556e-01   -3.4314304e+02    4.2982841e-04   -2.2481047e+03   -1.9450580e-02   -3.5794402e-04   -4.8964437e-03    7.1865057e-05    1.4684342e+02    6.2897064e-08   -4.7920079e-05    3.0261275e-03   -2.1827996e-05    1.2348484e+02    1.4133676e+02    1.0601431e+02
   -1.3687090e+02    4.3934013e+00    4.2983428e+00    2.7889114e+03    0.0000000e+00    5.6089665e-04    3.4038430e+02    3.6570872e+02    3.2988439e+02    5.0000000e+02    5.0000000e+02    5.0000000e+02    1.7822473e+05    1.3445267e+02   -4.8925702e+02    2.2763775e-02   -8.9673931e-01   -3.4459697e+02   -4.8288471e-05   -2.2574623e+03   -1.7496949e-02   -3.4782041e-04   -4.0641645e-03   -1.0724583e-05    1.4728541e+02   -6.6054060e-08   -4.6290030e-05    2.6556290e-03   -2.2901564e-05    1.2044373e+02    1.3684831e+02    1.0264502e+02
   -1.3627090e+02    4.4369041e+00    4.1258981e+00    2.6228745e+03    0.0000000e+00    5.4966413e-04    3.4079500e+02    3.6826530e+02    3.2986186e+02    5.0000000e+02    5.0000000e+02    5.0000000e+02    1.7896808e+05    1.3260403e+02   -4.8144375e+02    2.2763775e-02   -9.4426432e-01   -3.4601741e+02   -9.1510761e-04   -2.2668859e+03   -1.5313450e-02   -5.9097204e-04   -7.3208751e-03   -1.5833662e-04    1.4779736e+02   -1.0707222e-07   -9.2073604e-05    2.4939760e-03   -3.5595719e-05    1.1828060e+02    1.4080751e+02    9.9372421e+01
   -1.3567090e+02    4.4931592e+00    3.9344658e+00    2.4520852e+03    0.0000000e+00    5.3486133e-04    3.4188225e+02    3.7043900e+02    3.3053563e+02    5.0000000e+02    5.0000000e+02    5.0000000e+02    1.7972634e+05    1.3042156e+02   -4.7026441e+02    2.2763775e-02   -9.9110552e-01   -3.4749335e+02    1.1429185e-03   -2.2764833e+03   -1.2169617e-02   -2.1780355e-04   -9.2069274e-03    1.8985801e-04    1.4832859e+02    2.7400478e-07   -3.1534923e-05    2.1518960e-03   -1.3918390e-05    1.1537301e+02    1.3904048e+02    9.6639081e+01
   -1.3507090e+02    4.5482194e+00    3.8041827e+00    2.3293844e+03    0.0000000e+00    5.2646181e-04    3.4272891e+02    3.7280950e+02    3.3110371e+02    5.0000000e+02    5.0000000e+02    5.0000000e+02    1.8049633e+05    1.2901265e+02   -4.6282522e+02    2.2763775e-02   -1.0368416e+00   -3.4899816e+02    1.3395383e-04   -2.2862322e+03   -1.2362656e-02   -2.8722585e-06   -9.6744414e-03    1.3402731e-05    1.4879771e+02    4.6097469e-07    4.2397898e-06    2.2245962e-03   -1.8432178e-06    1.1348170e+02    1.3647967e+02    9.4289790e+01
   -1.3447090e+02    4.6131640e+00    3.6339068e+00    2.1774978e+03    0.0000000e+00    5.1389386e-04    3.4385502e+02    3.7521775e+02    3.3064469e+02    5.0000000e+02    5.0000000e+02    5.0000000e+02    1.8128140e+05    1.2698470e+02   -4.5226370e+02    2.2763775e-02   -1.0819001e+00   -3.5050702e+02    1.4905033e-03   -2.2961806e+03   -1.2035830e-02    1.3629462e-04   -8.9522276e-03    2.5140013e-04    1.4926783e+02    4.4628561e-07    2.2356782e-05    2.1505917e-03    6.6064758e-06    1.1077189e+02    1.3612248e+02    9.2265319e+01
   -1.3387090e+02    4.6760155e+00    3.5052300e+00    2.0663372e+03    0.0000000e+00    5.0398123e-04    3.4480759e+02    3.7518974e+02    3.3139078e+02    5.0000000e+02    5.0000000e+02    5.0000000e+02    1.8207960e+05    1.2549984e+02   -4.4433277e+02    2.2763775e-02   -1.1259547e+00   -3.5205121e+02    6.7327523e-04   -2.3062949e+03   -1.0367411e-02    6.0933438e-05   -8.8700783e-03    1.1491659e-04    1.4974244e+02    1.0481766e-06    1.0045529e-05    1.8573770e-03    2.1064865e-06    1.0877338e+02    1.3067969e+02    9.1766419e+01
   -1.3327090e+02    4.7435750e+00    3.3599584e+00    1.9390106e+03    0.0000000e+00    4.9340006e-04    3.4597739e+02    3.7758800e+02    3.3219399e+02    5.0000000e+02    5.0000000e+02    5.0000000e+02    1.8289631e+05    1.2372737e+02   -4.3472441e+02    2.2763775e-02   -1.1692574e+00   -3.5362517e+02    4.6118405e-05   -2.3166434e+03   -1.0223430e-02   -8.1021632e-05   -8.3248878e-03    7.6445817e-07    1.5022148e+02    1.1064906e-06   -1.3881086e-05    1.8191202e-03   -7.2178655e-06    1.0635745e+02    1.2576879e+02    9.0011625e+01
   -1.3267090e+02    4.8101126e+00    3.2427789e+00    1.8371292e+03    0.0000000e+00    4.8510943e-04    3.4709750e+02    3.7999060e+02    3.3305695e+02    5.0000000e+02    5.0000000e+02    5.0000000e+02    1.8372852e+05    1.2232625e+02   -4.2669269e+02    2.2763775e-02   -1.2116260e+00   -3.5522197e+02   -2.3306802e-03   -2.3271906e+03   -1.0293275e-02    1.1192713e-05   -8.3551173e-03   -3.9722362e-04    1.5070373e+02    3.5450666e-07    1.0126773e-05    1.8469738e-03   -4.0313572e-07    1.0438852e+02    1.2443945e+02    8.7677795e+01
   -1.3207090e+02    4.8593104e+00    3.2125891e+00    1.8088756e+03    0.0000000e+00    4.8400049e-04    3.4737108e+02    3.8196070e+02    3.3398512e+02    5.0000000e+02    5.0000000e+02    5.0000000e+02    1.8457918e+05    1.2225698e+02   -4.2601501e+02    2.2763775e-02   -1.2532121e+00   -3.5687374e+02    1.4135472e-03   -2.3379569e+03   -1.1320589e-02   -6.9588621e-06   -7.7820822e-03    2.3825195e-04    1.5119895e+02   -7.8819160e-08    2.1406282e-06    1.9766631e-03   -2.3624550e-06    1.0429024e+02    1.2276588e+02    8.5414860e+01
   -1.3147090e+02    4.9140148e+00    3.1262770e+00    1.7334981e+03    0.0000000e+00    4.7836187e-04    3.4781183e+02    3.8394136e+02    3.3491187e+02    5.0000000e+02    5.0000000e+02    5.0000000e+02    1.8544752e+05    1.2131797e+02   -4.2168180e+02    2.2763775e-02   -1.2947547e+00   -3.5856003e+02    2.4577359e-04   -2.3489538e+03   -9.3703460e-03   -5.0579935e-04   -1.2282180e-02    4.7119989e-05    1.5179444e+02   -2.1463775e-07   -8.4845778e-05    1.9136768e-03   -3.4120071e-05    1.0314937e+02    1.2065872e+02    8.3300693e+01
   -1.3087090e+02    4.9630982e+00    3.0074593e+00    1.6415816e+03    0.0000000e+00    4.6760768e-04    3.4846654e+02    3.8577930e+02    3.3468908e+02    5.0000000e+02    5.0000000e+02    5.0000000e+02    1.8632881e+05    1.1984464e+02   -4.1467513e+02    2.2763775e-02   -1.3359381e+00   -3.6022665e+02   -1.4286268e-04   -2.3601319e+03   -9.1882780e-03   -2.3955487e-04   -9.7535476e-03   -2.0859082e-05    1.5237942e+02   -1.7858510e-08   -3.8113023e-05    1.7456416e-03   -1.6432083e-05    1.0131160e+02    1.2565499e+02    8.2670335e+01
   -1.3027090e+02    5.0223855e+00    2.9204860e+00    1.5702822e+03    0.0000000e+00    4.6103892e-04    3.4928062e+02    3.8763588e+02    3.3553364e+02    5.0000000e+02    5.0000000e+02    5.0000000e+02    1.8723067e+05    1.1883067e+02   -4.0902956e+02    2.2763775e-02   -1.3763880e+00   -3.6201433e+02   -7.7817431e-04   -2.3715361e+03   -9.1334632e-03    5.5137359e-05   -1.0125268e-02   -1.2392227e-04    1.5292955e+02    3.5199489e-07    7.7090027e-06    1.7680840e-03    5.0019136e-07    9.9927576e+01    1.2360347e+02    8.1309250e+01
   -1.2967090e+02    5.0858496e+00    2.8194070e+00    1.4909819e+03    0.0000000e+00    4.5257129e-04    3.5032212e+02    3.8941924e+02    3.3641748e+02    5.0000000e+02    5.0000000e+02    5.0000000e+02    1.8814615e+05    1.1753981e+02   -4.0178555e+02    2.2763775e-02   -1.4163203e+00   -3.6376357e+02    1.2079139e-03   -2.3831430e+03   -8.9533134e-03    1.0152351e-04   -1.1499406e-02    2.1352453e-04    1.5347290e+02    4.1639646e-07    3.7804733e-06    1.8412494e-03    3.3909943e-06    9.8154909e+01    1.1906699e+02    8.0090734e+01
   -1.2907090e+02    5.1471633e+00    2.7384825e+00    1.4297061e+03    0.0000000e+00    4.4535583e-04    3.5120443e+02    3.8613773e+02    3.3577956e+02    5.0000000e+02    5.0000000e+02    5.0000000e+02    1.8907848e+05    1.1656440e+02   -3.9619969e+02    2.2763775e-02   -1.4555662e+00   -3.6557964e+02   -1.0314793e-03   -2.3949494e+03   -7.7798668e-03    5.6964938e-05   -1.1807978e-02   -1.5836102e-04    1.5402526e+02    1.0405056e-06    6.7133223e-07    1.6610619e-03    2.2863210e-07    9.6804994e+01    1.2003187e+02    7.9263928e+01
   -1.2847090e+02    5.2174419e+00    2.6435408e+00    1.3551931e+03    0.0000000e+00    4.3769016e-04    3.5239282e+02    3.8791034e+02    3.3672360e+02    5.0000000e+02    5.0000000e+02    5.0000000e+02    1.9003067e+05    1.1532247e+02   -3.8877938e+02    2.2763775e-02   -1.4942831e+00   -3.6741893e+02    1.6447906e-03   -2.4070122e+03   -7.6882897e-03    7.6068996e-05   -1.1058083e-02    2.8083153e-04    1.5457991e+02    7.7048660e-07    1.2196271e-06    1.6137351e-03    1.4707814e-06    9.5036418e+01    1.1543861e+02    7.8352447e+01
   -1.2787090e+02    5.2884432e+00    2.5681828e+00    1.2972666e+03    0.0000000e+00    4.3154602e-04    3.5356081e+02    3.8968663e+02    3.3773093e+02    5.0000000e+02    5.0000000e+02    5.0000000e+02    1.9100000e+05    1.1439352e+02   -3.8257626e+02    2.2763775e-02   -1.5322701e+00   -3.6928246e+02    6.9627911e-04   -2.4192941e+03   -7.8603941e-03    1.9942539e-04   -1.0561553e-02    1.1559970e-04    1.5513755e+02    1.1176083e-07    1.7293098e-05    1.6209433e-03    8.7065619e-06    9.3618414e+01    1.1347098e+02    7.6808949e+01
   -1.2727090e+02    5.3262242e+00    2.5624210e+00    1.2906469e+03    0.0000000e+00    4.3220296e-04    3.5373118e+02    3.9149006e+02    3.3881285e+02    5.0000000e+02    5.0000000e+02    5.0000000e+02    1.9202316e+05    1.1471321e+02   -3.8352438e+02    2.2763775e-02   -1.5696179e+00   -3.7124965e+02   -8.3576006e-04   -2.4322554e+03   -8.1885593e-03    3.2207453e-04   -1.0512238e-02   -1.4032915e-04    1.5573590e+02   -2.5351444e-08    3.9422822e-05    1.6556237e-03    1.5086009e-05    9.3959353e+01    1.1256131e+02    7.5137392e+01
   -1.2667090e+02    5.3774045e+00    2.4957287e+00    1.2394563e+03    0.0000000e+00    4.2704646e-04    3.5365763e+02    3.8974432e+02    3.3830251e+02    5.0000000e+02    5.0000000e+02    5.0000000e+02    1.9304215e+05    1.1394012e+02   -3.8121940e+02    2.2763775e-02   -1.6070903e+00   -3.7325754e+02    2.2411899e-04   -2.4451470e+03   -7.5553293e-03    8.3572822e-05   -1.1672239e-02    5.4503209e-05    1.5641610e+02   -3.4882028e-07    4.9344493e-06    1.6156113e-03    2.1361028e-06    9.3224127e+01    1.1626760e+02    7.3985031e+01
   -1.2607090e+02    5.4295847e+00    2.4396514e+00    1.2011692e+03    0.0000000e+00    4.2120219e-04    3.5459264e+02    3.9141079e+02    3.3932961e+02    5.0000000e+02    5.0000000e+02    5.0000000e+02    1.9403818e+05    1.1334158e+02   -3.7681952e+02    2.2763775e-02   -1.6443910e+00   -3.7513827e+02   -2.2407575e-03   -2.4577817e+03   -7.4933469e-03   -5.1838495e-05   -1.1896320e-02   -3.5171134e-04    1.5707721e+02    4.7563980e-07   -8.5581062e-06    1.6256349e-03   -6.9025731e-06    9.2255020e+01    1.1620782e+02    7.3091896e+01
   -1.2547090e+02    5.4853831e+00    2.3734061e+00    1.1528079e+03    0.0000000e+00    4.1536485e-04    3.5557315e+02    3.9310678e+02    3.4031524e+02    5.0000000e+02    5.0000000e+02    5.0000000e+02    1.9511610e+05    1.1252939e+02   -3.7160125e+02    2.2763775e-02   -1.6812305e+00   -3.7721977e+02    1.7540708e-04   -2.4714363e+03   -7.3820537e-03    9.7199658e-06   -1.2028168e-02    2.9083614e-05    1.5772545e+02    6.4385611e-07    4.3926560e-07    1.6256054e-03   -2.5263898e-06    9.1060311e+01    1.1189840e+02    7.2374396e+01
   -1.2487090e+02    5.5493074e+00    2.3108584e+00    1.1084661e+03    0.0000000e+00    4.0953419e-04    3.5658136e+02    3.9478450e+02    3.4005714e+02    5.0000000e+02    5.0000000e+02    5.0000000e+02    1.9618886e+05    1.1175842e+02   -3.6651315e+02    2.2763775e-02   -1.7175822e+00   -3.7932409e+02   -1.4822635e-04   -2.4850156e+03   -6.9298351e-03    7.3995232e-05   -1.1871920e-02   -5.7508838e-06    1.5836285e+02    1.0306662e-06    9.1546617e-06    1.5460607e-03    1.2053171e-06    8.9907941e+01    1.1334647e+02    7.2240712e+01
   -1.2427090e+02    5.6143635e+00    2.2470961e+00    1.0636130e+03    0.0000000e+00    4.0350396e-04    3.5777762e+02    3.9645297e+02    3.4110397e+02    5.0000000e+02    5.0000000e+02    5.0000000e+02    1.9727914e+05    1.1095009e+02   -3.6078080e+02    2.2763775e-02   -1.7534356e+00   -3.8142927e+02    7.6059623e-04   -2.4988294e+03   -6.6297294e-03    3.0768570e-04   -1.1466215e-02    1.3882858e-04    1.5899651e+02    1.2078034e-06    4.1603116e-05    1.4800678e-03    1.5135560e-05    8.8639289e+01    1.0892628e+02    7.1699871e+01
   -1.2367090e+02    5.6874760e+00    2.1917793e+00    1.0242354e+03    0.0000000e+00    3.9860623e-04    3.5901357e+02    3.9812305e+02    3.4221736e+02    5.0000000e+02    5.0000000e+02    5.0000000e+02    1.9839187e+05    1.1028580e+02   -3.5544490e+02    2.2763775e-02   -1.7887270e+00   -3.8359002e+02   -8.0426676e-06   -2.5129167e+03   -6.7597205e-03    3.3224492e-04   -1.0466955e-02    1.4007526e-05    1.5963762e+02    2.3416734e-07    4.4268213e-05    1.4468749e-03    1.6790393e-05    8.7506292e+01    1.0718481e+02    7.0343521e+01
   -1.2307090e+02    5.7252562e+00    2.1911164e+00    1.0220023e+03    0.0000000e+00    3.9952471e-04    3.5922175e+02    3.9980360e+02    3.4340661e+02    5.0000000e+02    5.0000000e+02    5.0000000e+02    1.9952556e+05    1.1073721e+02   -3.5663128e+02    2.2763775e-02   -1.8234801e+00   -3.8576423e+02   -2.9206189e-05   -2.5272805e+03   -7.0782653e-03    4.3689891e-04   -1.0092775e-02    6.0439011e-06    1.6028756e+02   -5.3030213e-08    5.7090325e-05    1.4619848e-03    2.3225528e-05    8.7937843e+01    1.0672571e+02    6.9150523e+01
   -1.2247090e+02    5.7752069e+00    2.1433691e+00    9.8774886e+02    0.0000000e+00    3.9562153e-04    3.5920454e+02    3.9723934e+02    3.4253073e+02    5.0000000e+02    5.0000000e+02    5.0000000e+02    2.0068632e+05    1.1024026e+02   -3.5511461e+02    2.2763775e-02   -1.8583885e+00   -3.8803594e+02   -4.6319872e-04   -2.5419714e+03   -6.5953861e-03    7.2032571e-04   -1.1110582e-02   -7.0832889e-05    1.6104650e+02   -2.5439573e-07    9.5132362e-05    1.4383370e-03    3.9995620e-05    8.7454490e+01    1.0989185e+02    6.8931954e+01
   -1.2187090e+02    5.8198588e+00    2.0999425e+00    9.6040834e+02    0.0000000e+00    3.9063106e-04    3.6002978e+02    3.9882014e+02    3.4365727e+02    5.0000000e+02    5.0000000e+02    5.0000000e+02    2.0186285e+05    1.0982778e+02   -3.5168619e+02    2.2763775e-02   -1.8931861e+00   -3.9022863e+02   -5.7112205e-04   -2.5569138e+03   -6.5735636e-03    4.5805236e-04   -1.1020670e-02   -7.5852383e-05    1.6181872e+02    2.6101101e-07    6.7143396e-05    1.4368110e-03    2.4137229e-05    8.6729539e+01    1.0956370e+02    6.8501874e+01
   -1.2127090e+02    5.8884802e+00    2.0526300e+00    9.2860594e+02    0.0000000e+00    3.8602547e-04    3.6104358e+02    4.0044048e+02    3.4469262e+02    5.0000000e+02    5.0000000e+02    5.0000000e+02    2.0306965e+05    1.0930127e+02   -3.4747861e+02    2.2763775e-02   -1.9275936e+00   -3.9264185e+02   -2.3634979e-03   -2.5721588e+03   -6.5277695e-03    2.1391724e-04   -1.0846460e-02   -3.4868221e-04    1.6254457e+02    3.9601818e-07    3.0777716e-05    1.4279670e-03    9.2504860e-06    8.5845576e+01    1.0572740e+02    6.8210604e+01
   -1.2067611e+02    5.9478550e+00    2.0110941e+00    9.0163746e+02    0.0000000e+00    3.8168506e-04    3.6210537e+02    4.0203555e+02    3.4476535e+02    5.0000000e+02    5.0000000e+02    5.0000000e+02    2.0428727e+05    1.0887006e+02   -3.4348164e+02    2.2763775e-02   -1.9613243e+00   -3.9498338e+02    1.3036470e-03   -2.5875969e+03   -5.8381896e-03    2.2530142e-04   -1.0934307e-02    2.0969861e-04    1.6325643e+02    1.2511224e-06    3.2592251e-05    1.3195533e-03    1.0231551e-05    8.5047212e+01    1.0685162e+02    6.8051694e+01
   -1.2008717e+02    6.0145834e+00    1.9639632e+00    8.6935826e+02    0.0000000e+00    3.7737808e-04    3.6335145e+02    4.0407072e+02    3.4592733e+02    5.0000000e+02    5.0000000e+02    5.0000000e+02    2.0551985e+05    1.0831438e+02   -3.3854974e+02    2.2763775e-02   -1.9943509e+00   -3.9736608e+02    1.2543576e-03   -2.6032098e+03   -5.8022059e-03    2.9856435e-04   -1.0493887e-02    2.0716090e-04    1.6396862e+02    9.9903025e-07    4.2907753e-05    1.2952138e-03    1.4992738e-05    8.4044172e+01    1.0306964e+02    6.7408039e+01
   -1.1950389e+02    6.0557098e+00    1.9644066e+00    8.6860525e+02    0.0000000e+00    3.7814083e-04    3.6363652e+02    4.0564280e+02    3.4742695e+02    5.0000000e+02    5.0000000e+02    5.0000000e+02    2.0676508e+05    1.0881362e+02   -3.3959858e+02    2.2763775e-02   -2.0265899e+00   -3.9977434e+02    2.7632205e-04   -2.6189760e+03   -6.4208478e-03    4.1037671e-04   -9.9060872e-03    6.4984979e-05    1.6468173e+02    1.0744275e-07    5.5691714e-05    1.3517659e-03    2.2499952e-05    8.4467548e+01    1.0359915e+02    6.6372095e+01
   -1.1892610e+02    6.1315213e+00    1.9330118e+00    8.4576673e+02    0.0000000e+00    3.7587629e-04    3.6437378e+02    4.0721672e+02    3.4869734e+02    5.0000000e+02    5.0000000e+02    5.0000000e+02    2.0802567e+05    1.0861436e+02   -3.3708493e+02    2.2763775e-02   -2.0586678e+00   -4.0224188e+02   -2.3545162e-03   -2.6349250e+03   -5.7815831e-03    1.5550552e-04   -9.0467744e-03   -3.3919531e-04    1.6541555e+02   -4.5015391e-07    1.9751477e-05    1.1943179e-03    5.7312570e-06    8.3995269e+01    1.0158859e+02    6.5477855e+01
   -1.1835364e+02    6.1661270e+00    1.8841479e+00    8.1646343e+02    0.0000000e+00    3.7008449e-04    3.6461226e+02    4.0553219e+02    3.4709837e+02    5.0000000e+02    5.0000000e+02    5.0000000e+02    2.0928710e+05    1.0800965e+02   -3.3465529e+02    2.2763775e-02   -2.0902121e+00   -4.0460604e+02    6.5588959e-04   -2.6509445e+03   -5.7223593e-03    2.8453148e-04   -1.0010753e-02    1.0031103e-04    1.6630947e+02    6.3848094e-08    4.2961912e-05    1.2386862e-03    1.3267813e-05    8.3323153e+01    1.0478095e+02    6.5364002e+01
   -1.1778632e+02    6.2067477e+00    1.8591526e+00    7.9983884e+02    0.0000000e+00    3.6784169e-04    3.6540880e+02    4.0700169e+02    3.4829734e+02    5.0000000e+02    5.0000000e+02    5.0000000e+02    2.1056960e+05    1.0792108e+02   -3.3249248e+02    2.2763775e-02   -2.1212212e+00   -4.0709230e+02    6.5287301e-04   -2.6671913e+03   -5.8216525e-03    2.8160689e-04   -1.0351365e-02    1.0149921e-04    1.6707237e+02    3.9327463e-07    4.0389369e-05    1.2724538e-03    1.2177734e-05    8.2973184e+01    1.0391376e+02    6.5293156e+01
   -1.1722396e+02    6.2692952e+00    1.8202707e+00    7.7549708e+02    0.0000000e+00    3.6370828e-04    3.6651061e+02    4.0911955e+02    3.4857619e+02    5.0000000e+02    5.0000000e+02    5.0000000e+02    2.1186407e+05    1.0749026e+02   -3.2840911e+02    2.2763775e-02   -2.1517787e+00   -4.0961631e+02    1.3473434e-05   -2.6835716e+03   -5.4381777e-03    2.4954921e-04   -1.0287407e-02    1.5334669e-06    1.6783592e+02    6.4854196e-07    3.4177371e-05    1.2150247e-03    1.0997904e-05    8.2167797e+01    1.0467804e+02    6.5235419e+01
   -1.1666646e+02    6.3317502e+00    1.7920430e+00    7.5813951e+02    0.0000000e+00    3.6057045e-04    3.6759271e+02    4.1119949e+02    3.5003016e+02    5.0000000e+02    5.0000000e+02    5.0000000e+02    2.1316825e+05    1.0730306e+02   -3.2515571e+02    2.2763775e-02   -2.1817100e+00   -4.1216059e+02   -6.8685542e-04   -2.7000855e+03   -5.1517100e-03    1.5771853e-04   -1.0164574e-02   -1.0611710e-04    1.6859570e+02    1.4028595e-06    2.0606198e-05    1.1656556e-03    6.7722967e-06    8.1612715e+01    1.0082495e+02    6.5257664e+01
   -1.1611365e+02    6.4016357e+00    1.7585296e+00    7.3658632e+02    0.0000000e+00    3.5724901e-04    3.6882044e+02    4.1262719e+02    3.5150460e+02    5.0000000e+02    5.0000000e+02    5.0000000e+02    2.1448532e+05    1.0698618e+02   -3.2104671e+02    2.2763775e-02   -2.2111064e+00   -4.1470332e+02    4.4831086e-05   -2.7167698e+03   -5.1310461e-03    1.5692989e-04   -9.8547624e-03    4.6689159e-06    1.6934958e+02    4.5737902e-07    2.0596229e-05    1.1492856e-03    6.8022302e-06    8.0861159e+01    9.9872509e+01    6.5238145e+01
   -1.1556538e+02    6.4398995e+00    1.7645830e+00    7.3945075e+02    0.0000000e+00    3.5847309e-04    3.6922897e+02    4.1404319e+02    3.5247893e+02    5.0000000e+02    5.0000000e+02    5.0000000e+02    2.1578255e+05    1.0763697e+02   -3.2214706e+02    2.2763775e-02   -2.2398680e+00   -4.1721624e+02   -1.9006984e-04   -2.7331934e+03   -5.6714418e-03    1.1735828e-04   -9.3049919e-03   -2.4917430e-05    1.7008289e+02   -4.3719625e-08    1.5038895e-05    1.1954925e-03    4.3083455e-06    8.1371051e+01    9.9691281e+01    6.4429727e+01
   -1.1502155e+02    6.4766070e+00    1.7407691e+00    7.2346559e+02    0.0000000e+00    3.5662324e-04    3.6912440e+02    4.1068331e+02    3.5070163e+02    5.0000000e+02    5.0000000e+02    5.0000000e+02    2.1715926e+05    1.0757237e+02   -3.2225337e+02    2.2763775e-02   -2.2685198e+00   -4.1987409e+02   -1.1423075e-04   -2.7506358e+03   -5.0209493e-03    1.4123809e-04   -1.0195267e-02   -3.1517108e-05    1.7097610e+02   -4.7304300e-08    2.0233329e-05    1.1368504e-03    5.8640428e-06    8.1340317e+01    1.0310820e+02    6.4468619e+01
   -1.1448200e+02    6.5102845e+00    1.7133002e+00    7.0759828e+02    0.0000000e+00    3.5310601e-04    3.7006227e+02    4.1203710e+02    3.5189378e+02    5.0000000e+02    5.0000000e+02    5.0000000e+02    2.1848027e+05    1.0740808e+02   -3.1933635e+02    2.2763775e-02   -2.2970030e+00   -4.2231541e+02    1.0058862e-03   -2.7674275e+03   -5.2872670e-03    1.2286982e-04   -1.0044692e-02    1.6036581e-04    1.7181482e+02    3.8796551e-07    1.9389146e-05    1.1648921e-03    3.1861989e-06    8.0833387e+01    1.0219600e+02    6.4483720e+01
   -1.1394661e+02    6.5578885e+00    1.6907378e+00    6.9379062e+02    0.0000000e+00    3.5073651e-04    3.7097853e+02    4.1405942e+02    3.5302345e+02    5.0000000e+02    5.0000000e+02    5.0000000e+02    2.1985209e+05    1.0734537e+02   -3.1690612e+02    2.2763775e-02   -2.3249600e+00   -4.2505223e+02   -1.9280503e-04   -2.7847576e+03   -5.1071772e-03    1.1853473e-04   -9.9940016e-03   -3.8098099e-05    1.7263324e+02    5.9372623e-07    1.7496368e-05    1.1386638e-03    3.9593724e-06    8.0467235e+01    1.0090122e+02    6.4503563e+01
   -1.1341530e+02    6.6187444e+00    1.6652778e+00    6.7853534e+02    0.0000000e+00    3.4790868e-04    3.7195585e+02    4.1543717e+02    3.5379527e+02    5.0000000e+02    5.0000000e+02    5.0000000e+02    2.2123601e+05    1.0719157e+02   -3.1401883e+02    2.2763775e-02   -2.3525217e+00   -4.2774959e+02    3.4092308e-04   -2.8022802e+03   -4.8734848e-03    1.6749086e-04   -9.9397336e-03    5.0950566e-05    1.7344195e+02    1.1392545e-06    2.3422485e-05    1.1020975e-03    6.8519796e-06    7.9985425e+01    1.0010037e+02    6.4742455e+01
   -1.1288790e+02    6.6837407e+00    1.6383480e+00    6.6234996e+02    0.0000000e+00    3.4488129e-04    3.7311040e+02    4.1680446e+02    3.5531661e+02    5.0000000e+02    5.0000000e+02    5.0000000e+02    2.2263303e+05    1.0700430e+02   -3.1052194e+02    2.2763775e-02   -2.3796351e+00   -4.3046348e+02    7.0400784e-04   -2.8199730e+03   -4.5603448e-03    1.8866697e-04   -9.6643960e-03    1.1346767e-04    1.7424639e+02    1.2511232e-06    2.4599219e-05    1.0439400e-03    8.7399630e-06    7.9398182e+01    9.7784893e+01    6.4297241e+01
   -1.1236435e+02    6.7542470e+00    1.6167327e+00    6.4907197e+02    0.0000000e+00    3.4265854e-04    3.7438896e+02    4.1816994e+02    3.5619623e+02    5.0000000e+02    5.0000000e+02    5.0000000e+02    2.2404592e+05    1.0694159e+02   -3.0707256e+02    2.2763775e-02   -2.4062387e+00   -4.3319654e+02    1.7308469e-04   -2.8378658e+03   -4.5742180e-03    2.2153213e-04   -9.2307006e-03    3.0805161e-05    1.7505008e+02    2.8387947e-07    2.7446389e-05    1.0247976e-03    1.0974997e-05    7.8887275e+01    9.7228701e+01    6.3707745e+01
   -1.1184453e+02    6.7725075e+00    1.6277087e+00    6.5399756e+02    0.0000000e+00    3.4476341e-04    3.7468813e+02    4.1955536e+02    3.5714601e+02    5.0000000e+02    5.0000000e+02    5.0000000e+02    2.2550839e+05    1.0776392e+02   -3.0883383e+02    2.2763775e-02   -2.4323266e+00   -4.3600265e+02    4.4758543e-04   -2.8563957e+03   -4.7736765e-03    2.1774485e-04   -8.9738342e-03    6.3031072e-05    1.7588942e+02   -8.0670742e-08    2.5634346e-05    1.0298666e-03    1.1753675e-05    7.9578690e+01    9.7049353e+01    6.3239305e+01
   -1.1132833e+02    6.8110851e+00    1.6037527e+00    6.3940948e+02    0.0000000e+00    3.4233668e-04    3.7451164e+02    4.1685637e+02    3.5556812e+02    5.0000000e+02    5.0000000e+02    5.0000000e+02    2.2695926e+05    1.0767630e+02   -3.0906830e+02    2.2763775e-02   -2.4584161e+00   -4.3885437e+02    1.2278233e-04   -2.8747551e+03   -4.6350971e-03    2.8781960e-04   -9.7038464e-03    1.2626287e-05    1.7681619e+02   -2.0678330e-07    3.7256760e-05    1.0410438e-03    1.5097242e-05    7.9540817e+01    9.9817234e+01    6.3211918e+01
   -1.1081566e+02    6.8305916e+00    1.5901863e+00    6.3210793e+02    0.0000000e+00    3.4040158e-04    3.7521733e+02    4.1814248e+02    3.5679325e+02    5.0000000e+02    5.0000000e+02    5.0000000e+02    2.2837734e+05    1.0785721e+02   -3.0780749e+02    2.2763775e-02   -2.4844055e+00   -4.4141837e+02    1.5295235e-03   -2.8928094e+03   -4.7411202e-03    2.3820650e-04   -9.7376386e-03    2.3780253e-04    1.7772275e+02    5.0725320e-07    2.9823016e-05    1.0574227e-03    1.1247242e-05    7.9453050e+01    9.9495460e+01    6.3985260e+01
   -1.1030642e+02    6.8793658e+00    1.5653836e+00    6.1788249e+02    0.0000000e+00    3.3749880e-04    3.7625550e+02    4.2009126e+02    3.5770208e+02    5.0000000e+02    5.0000000e+02    5.0000000e+02    2.2988405e+05    1.0769220e+02   -3.0470280e+02    2.2763775e-02   -2.5100707e+00   -4.4442498e+02    2.1508714e-04   -2.9118421e+03   -4.6474043e-03    1.7947239e-04   -9.6116597e-03    1.5845062e-05    1.7862029e+02    7.1406201e-07    2.2394678e-05    1.0422657e-03    8.9114793e-06    7.8943173e+01    9.9519693e+01    6.4212310e+01
   -1.0980052e+02    6.9368691e+00    1.5493194e+00    6.0893521e+02    0.0000000e+00    3.3548823e-04    3.7727458e+02    4.2140719e+02    3.5914976e+02    5.0000000e+02    5.0000000e+02    5.0000000e+02    2.3137125e+05    1.0776307e+02   -3.0234271e+02    2.2763775e-02   -2.5353194e+00   -4.4736069e+02    4.5683750e-04   -2.9306567e+03   -4.2232238e-03    2.0062341e-04   -9.5676236e-03    8.1215567e-05    1.7948658e+02    1.5412379e-06    2.4192777e-05    9.7665901e-04    1.0915165e-05    7.8663090e+01    9.7545324e+01    6.3805227e+01
   -1.0929789e+02    7.0013322e+00    1.5289083e+00    5.9688300e+02    0.0000000e+00    3.3324059e-04    3.7847127e+02    4.2271248e+02    3.6041371e+02    5.0000000e+02    5.0000000e+02    5.0000000e+02    2.3287438e+05    1.0771292e+02   -2.9908848e+02    2.2763775e-02   -2.5602171e+00   -4.5027195e+02   -1.6797898e-04   -2.9496926e+03   -4.1343671e-03    2.2021478e-04   -9.2594277e-03   -2.0817818e-05    1.8034368e+02    9.6959369e-07    2.6477770e-05    9.5113878e-04    1.2056216e-05    7.8193323e+01    9.6210177e+01    6.3256181e+01
   -1.0905138e+02    7.0419755e+00    1.5228803e+00    5.9161625e+02    0.0000000e+00    3.3348177e-04    3.7907998e+02    4.2338806e+02    3.6043550e+02    5.0000000e+02    5.0000000e+02    5.0000000e+02    2.3370494e+05    1.0781119e+02   -2.9778814e+02    2.2763775e-02   -2.5723984e+00   -4.5183665e+02   -1.6277409e-03   -2.9602503e+03   -4.1690331e-03    1.9732763e-04   -9.1967958e-03   -2.4340823e-04    1.8082687e+02    6.1826746e-07    2.3632067e-05    9.5279598e-04    1.0730955e-05    7.8067227e+01    9.5901648e+01    6.2970392e+01
   -1.0874324e+02    7.0507985e+00    1.5384130e+00    6.0084111e+02    0.0000000e+00    3.3522301e-04    3.7896306e+02    4.2420091e+02    3.6104981e+02    5.0000000e+02    5.0000000e+02    5.0000000e+02    2.3463758e+05    1.0860203e+02   -3.0041206e+02    2.2763775e-02   -2.5875174e+00   -4.5370446e+02   -3.5355683e-04   -2.9720105e+03   -4.5975497e-03    1.7356609e-04   -8.8902590e-03   -2.0107617e-05    1.8135957e+02    2.6961467e-07    1.8898900e-05    9.9111352e-04    9.7356452e-06    7.8851318e+01    9.6171590e+01    6.2619045e+01
   -1.0835807e+02    7.0820068e+00    1.5317370e+00    5.9646342e+02    0.0000000e+00    3.3473271e-04    3.7949734e+02    4.2520751e+02    3.6181324e+02    5.0000000e+02    5.0000000e+02    5.0000000e+02    2.3580317e+05    1.0883035e+02   -2.9965864e+02    2.2763775e-02   -2.6065490e+00   -4.5592139e+02    5.2700116e-05   -2.9867907e+03   -4.0425391e-03    1.8559912e-04   -9.0148593e-03    1.9888277e-05    1.8201857e+02   -1.2293291e-07    1.9379960e-05    9.1083784e-04    1.1266273e-05    7.8872725e+01    9.6671166e+01    6.2191957e+01
   -1.0787660e+02    7.1036242e+00    1.4982589e+00    5.7808458e+02    0.0000000e+00    3.3041415e-04    3.7957142e+02    4.2157005e+02    3.6041014e+02    5.0000000e+02    5.0000000e+02    5.0000000e+02    2.3727598e+05    1.0842989e+02   -2.9847021e+02    2.2763775e-02   -2.6302015e+00   -4.5870042e+02    4.5093282e-04   -3.0054751e+03   -4.3790094e-03    1.9415580e-04   -9.3998730e-03    6.8305218e-05    1.8304276e+02    3.0886611e-07    2.3278104e-05    9.7465011e-04    9.3004557e-06    7.8473653e+01    9.8223683e+01    6.1677524e+01
   -1.0738582e+02    7.1261185e+00    1.4881675e+00    5.7209343e+02    0.0000000e+00    3.2940652e-04    3.8036992e+02    4.2283069e+02    3.6168502e+02    5.0000000e+02    5.0000000e+02    5.0000000e+02    2.3883194e+05    1.0867705e+02   -2.9716092e+02    2.2763775e-02   -2.6541912e+00   -4.6169701e+02    8.8101480e-04   -3.0252053e+03   -4.4516081e-03    1.5093846e-04   -9.6069010e-03    1.1366174e-04    1.8395149e+02    5.1207147e-07    1.8111015e-05    9.9493218e-04    6.3444224e-06    7.8435566e+01    9.7123722e+01    6.3427451e+01
   -1.0689788e+02    7.1727844e+00    1.4696398e+00    5.6183491e+02    0.0000000e+00    3.2714970e-04    3.8142661e+02    4.2460615e+02    3.6275063e+02    5.0000000e+02    5.0000000e+02    5.0000000e+02    2.4038996e+05    1.0866436e+02   -2.9440688e+02    2.2763775e-02   -2.6779558e+00   -4.6474483e+02    4.4782581e-04   -3.0449145e+03   -4.1560467e-03    1.4765715e-04   -9.5159639e-03    6.5820702e-05    1.8485409e+02    7.2561783e-07    1.7133994e-05    9.5126759e-04    6.7794776e-06    7.8063567e+01    9.7825131e+01    6.2928243e+01
   -1.0641273e+02    7.2231634e+00    1.4575249e+00    5.5529701e+02    0.0000000e+00    3.2557443e-04    3.8243937e+02    4.2587954e+02    3.6412137e+02    5.0000000e+02    5.0000000e+02    5.0000000e+02    2.4198467e+05    1.0884457e+02   -2.9229594e+02    2.2763775e-02   -2.7013680e+00   -4.6787210e+02    4.1795099e-05   -3.0650991e+03   -3.9570090e-03    1.5412970e-04   -9.4598378e-03   -7.6066467e-06    1.8577277e+02    1.5674365e-06    1.7933856e-05    9.2009952e-04    6.9146408e-06    7.7881003e+01    9.6579260e+01    6.2444403e+01
   -1.0593033e+02    7.2846444e+00    1.4420971e+00    5.4640878e+02    0.0000000e+00    3.2385642e-04    3.8365324e+02    4.2715218e+02    3.6538802e+02    5.0000000e+02    5.0000000e+02    5.0000000e+02    2.4360374e+05    1.0892646e+02   -2.8929764e+02    2.2763775e-02   -2.7244803e+00   -4.7101232e+02    4.5535523e-04   -3.0856012e+03   -3.9263470e-03    1.5627341e-04   -9.3089242e-03    5.5247256e-05    1.8669139e+02    5.8770308e-07    1.7990952e-05    9.0828784e-04    6.8966005e-06    7.7528237e+01    9.5387590e+01    6.1960716e+01
   -1.0545059e+02    7.2985177e+00    1.4514626e+00    5.5109690e+02    0.0000000e+00    3.2532946e-04    3.8404937e+02    4.2842876e+02    3.6576201e+02    5.0000000e+02    5.0000000e+02    5.0000000e+02    2.4524325e+05    1.0979128e+02   -2.9065945e+02    2.2763775e-02   -2.7472075e+00   -4.7417187e+02    5.9777929e-04   -3.1063676e+03   -4.3403595e-03    1.4105334e-04   -9.0475677e-03    8.8261250e-05    1.8761623e+02   -2.2614405e-08    1.5064593e-05    9.4676899e-04    6.7717386e-06    7.8183562e+01    9.4919231e+01    6.1467824e+01
   -1.0497345e+02    7.3225005e+00    1.4373561e+00    5.4239342e+02    0.0000000e+00    3.2417621e-04    3.8389265e+02    4.2620413e+02    3.6433675e+02    5.0000000e+02    5.0000000e+02    5.0000000e+02    2.4690269e+05    1.0995540e+02   -2.9157421e+02    2.2763775e-02   -2.7699381e+00   -4.7739277e+02   -1.2832234e-03   -3.1273839e+03   -4.0253372e-03    1.9634838e-04   -9.9228756e-03   -1.6784572e-04    1.8867058e+02    2.8105210e-07    2.3088427e-05    9.4475581e-04    9.4900064e-06    7.8361892e+01    9.8018908e+01    6.0991046e+01
   -1.0449884e+02    7.3413277e+00    1.4231109e+00    5.3491594e+02    0.0000000e+00    3.2211944e-04    3.8481488e+02    4.2742920e+02    3.6560037e+02    5.0000000e+02    5.0000000e+02    5.0000000e+02    2.4857019e+05    1.1009954e+02   -2.8949128e+02    2.2763775e-02   -2.7926553e+00   -4.8041759e+02    4.7671002e-03   -3.1486101e+03   -4.2364378e-03    1.8532038e-04   -9.6750104e-03    6.3855884e-04    1.8970977e+02    1.5873832e-07    2.2652087e-05    9.5674575e-04    8.6316718e-06    7.8155640e+01    9.7272172e+01    6.0534415e+01
   -1.0402669e+02    7.3791776e+00    1.4133313e+00    5.2965381e+02    0.0000000e+00    3.2094182e-04    3.8570272e+02    4.2927037e+02    3.6686365e+02    5.0000000e+02    5.0000000e+02    5.0000000e+02    2.5027087e+05    1.1036731e+02   -2.8788633e+02    2.2763775e-02   -2.8150584e+00   -4.8383720e+02    2.4366225e-03   -3.1700785e+03   -4.0414263e-03    1.5853568e-04   -9.6863333e-03    3.0688405e-04    1.9071477e+02    3.8524726e-07    1.9189899e-05    9.3273554e-04    8.1771812e-06    7.8093925e+01    9.8129908e+01    6.2393208e+01
   -1.0355698e+02    7.4304517e+00    1.4009584e+00    5.2289370e+02    0.0000000e+00    3.1940755e-04    3.8669707e+02    4.3052249e+02    3.6810903e+02    5.0000000e+02    5.0000000e+02    5.0000000e+02    2.5198460e+05    1.1054905e+02   -2.8577782e+02    2.2763775e-02   -2.8372388e+00   -4.8720888e+02    1.8739278e-03   -3.1917601e+03   -3.9327125e-03    1.9038166e-04   -9.6091093e-03    2.5947365e-04    1.9170840e+02    9.2773998e-07    2.2596634e-05    9.1498977e-04    1.0164497e-05    7.7919603e+01    9.6992643e+01    6.1951611e+01
   -1.0308961e+02    7.4888849e+00    1.3879112e+00    5.1585406e+02    0.0000000e+00    3.1774051e-04    3.8785083e+02    4.3176222e+02    3.6938705e+02    5.0000000e+02    5.0000000e+02    5.0000000e+02    2.5371471e+05    1.1070469e+02   -2.8308631e+02    2.2763775e-02   -2.8591427e+00   -4.9058109e+02   -5.0014907e-03   -3.2136632e+03   -3.6841866e-03    7.8301520e-05   -9.4429598e-03   -6.8976963e-04    1.9269542e+02    1.5274889e-06    8.9437189e-06    8.7319523e-04    3.0946207e-06    7.7657675e+01    9.5897241e+01    6.1510770e+01
   -1.0262452e+02    7.5493470e+00    1.3784193e+00    5.1060779e+02    0.0000000e+00    3.1665166e-04    3.8909052e+02    4.3300500e+02    3.6981818e+02    5.0000000e+02    5.0000000e+02    5.0000000e+02    2.5546312e+05    1.1096544e+02   -2.8042001e+02    2.2763775e-02   -2.8807211e+00   -4.9394759e+02   -1.1386058e-03   -3.2358143e+03   -3.7332432e-03    3.1602957e-05   -9.2645959e-03   -1.6227362e-04    1.9367800e+02    3.3693351e-07    3.7532818e-06    8.6980419e-04   -9.4918320e-08    7.7461466e+01    9.4834280e+01    6.1034456e+01
   -1.0216169e+02    7.5488684e+00    1.3900882e+00    5.1594528e+02    0.0000000e+00    3.1869144e-04    3.8945343e+02    4.3426781e+02    3.7085155e+02    5.0000000e+02    5.0000000e+02    5.0000000e+02    2.5726099e+05    1.1196463e+02   -2.8205521e+02    2.2763775e-02   -2.9019580e+00   -4.9739907e+02    8.5000999e-04   -3.2585960e+03   -3.9848171e-03    6.1400434e-05   -9.1431265e-03    1.1875172e-04    1.9469589e+02   -2.7143160e-07    6.4873063e-06    8.9017965e-04    2.0574600e-06    7.8229741e+01    9.3975899e+01    6.0640522e+01
   -1.0170105e+02    7.5749669e+00    1.3739101e+00    5.0666930e+02    0.0000000e+00    3.1695373e-04    3.8936066e+02    4.3316286e+02    3.6966574e+02    5.0000000e+02    5.0000000e+02    5.0000000e+02    2.5905895e+05    1.1208731e+02   -2.8269782e+02    2.2763775e-02   -2.9232392e+00   -5.0091821e+02    5.9992212e-03   -3.2813493e+03   -3.7218427e-03    1.9584534e-04   -9.9412974e-03    8.1620398e-04    1.9582235e+02   -6.3066925e-07    2.4458911e-05    8.9432669e-04    9.3350157e-06    7.8337999e+01    9.6605085e+01    6.0220873e+01
   -1.0124252e+02    7.5826793e+00    1.3681867e+00    5.0392179e+02    0.0000000e+00    3.1596516e-04    3.9010728e+02    4.3434196e+02    3.7093899e+02    5.0000000e+02    5.0000000e+02    5.0000000e+02    2.6082988e+05    1.1251952e+02   -2.8179430e+02    2.2763775e-02   -2.9445361e+00   -5.0410494e+02   -2.8435402e-03   -3.3039141e+03   -3.8702564e-03    1.5720986e-04   -9.7738647e-03   -3.8161034e-04    1.9693358e+02    5.6050680e-07    1.9321657e-05    9.0161262e-04    6.9622565e-06    7.8447908e+01    9.6174403e+01    6.2195044e+01
   -1.0078610e+02    7.6251340e+00    1.3556732e+00    4.9759474e+02    0.0000000e+00    3.1428277e-04    3.9119778e+02    4.3590101e+02    3.7223189e+02    5.0000000e+02    5.0000000e+02    5.0000000e+02    2.6267318e+05    1.1268850e+02   -2.7926696e+02    2.2763775e-02   -2.9656208e+00   -5.0779215e+02   -2.4127601e-03   -3.3271871e+03   -3.7513386e-03    1.1042012e-04   -9.7404222e-03   -3.1974006e-04    1.9801202e+02    7.2941580e-07    1.3538849e-05    8.8765114e-04    5.0387534e-06    7.8228552e+01    9.7670650e+01    6.1774350e+01
   -1.0033170e+02    7.6732641e+00    1.3478674e+00    4.9365693e+02    0.0000000e+00    3.1316724e-04    3.9220198e+02    4.3457779e+02    3.7351474e+02    5.0000000e+02    5.0000000e+02    5.0000000e+02    2.6452926e+05    1.1302913e+02   -2.7744501e+02    2.2763775e-02   -2.9864347e+00   -5.1147320e+02   -1.8288033e-03   -3.3506566e+03   -3.4598126e-03    1.2331191e-04   -9.7444609e-03   -2.3520140e-04    1.9908303e+02    1.6845625e-06    1.5323984e-05    8.4751918e-04    5.1447641e-06    7.8189753e+01    9.6648286e+01    6.1360513e+01
   -9.9879287e+01    7.7309021e+00    1.3373749e+00    4.8794789e+02    0.0000000e+00    3.1193991e-04    3.9339288e+02    4.3581209e+02    3.7480459e+02    5.0000000e+02    5.0000000e+02    5.0000000e+02    2.6640664e+05    1.1327045e+02   -2.7475901e+02    2.2763775e-02   -3.0070155e+00   -5.1511027e+02   -2.3962299e-03   -3.3744339e+03   -3.4222077e-03    6.7801402e-05   -9.6194430e-03   -3.1386102e-04    2.0014376e+02    1.0969090e-06    8.2875095e-06    8.3683122e-04    2.3574154e-06    7.7987912e+01    9.5663447e+01    6.0962716e+01
   -9.9428806e+01    7.7363361e+00    1.3495772e+00    4.9422066e+02    0.0000000e+00    3.1371144e-04    3.9376926e+02    4.3705405e+02    3.7511866e+02    5.0000000e+02    5.0000000e+02    5.0000000e+02    2.6830457e+05    1.1432651e+02   -2.7636008e+02    2.2763775e-02   -3.0272914e+00   -5.1876476e+02   -1.6493748e-03   -3.3984755e+03   -3.8176005e-03    4.2084130e-05   -9.4611887e-03   -2.1740229e-04    2.0120614e+02    8.5293814e-08    4.8044011e-06    8.7393834e-04    9.8685073e-07    7.8780152e+01    9.4701785e+01    6.0685338e+01
   -9.8980218e+01    7.7724848e+00    1.3462993e+00    4.9167122e+02    0.0000000e+00    3.1376094e-04    3.9454794e+02    4.3830952e+02    3.7608315e+02    5.0000000e+02    5.0000000e+02    5.0000000e+02    2.7023099e+05    1.1485347e+02   -2.7552898e+02    2.2763775e-02   -3.0476237e+00   -5.2250959e+02   -4.9429318e-03   -3.4228663e+03   -3.4779301e-03   -1.0419192e-04   -1.0187721e-02   -6.1358681e-04    2.0242383e+02   -2.3505808e-07   -1.0875723e-05    8.6983677e-04   -8.0259894e-06    7.8966045e+01    9.5410171e+01    6.0294914e+01
   -9.8533471e+01    7.7807155e+00    1.3289248e+00    4.8284133e+02    0.0000000e+00    3.1127047e-04    3.9471213e+02    4.3950752e+02    3.7522430e+02    5.0000000e+02    5.0000000e+02    5.0000000e+02    2.7216337e+05    1.1492860e+02   -2.7515777e+02    2.2763775e-02   -3.0678382e+00   -5.2609211e+02   -4.4089130e-04   -3.4474227e+03   -3.6335990e-03    5.5263937e-06   -9.9246040e-03   -3.9990557e-05    2.0360573e+02   -3.2504323e-09    1.2693191e-06    8.6850803e-04   -1.3628177e-06    7.8917468e+01    9.6681872e+01    5.9924718e+01
   -9.8088528e+01    7.7962055e+00    1.3221152e+00    4.7910120e+02    0.0000000e+00    3.1054403e-04    3.9561083e+02    4.4157706e+02    3.7656649e+02    5.0000000e+02    5.0000000e+02    5.0000000e+02    2.7413745e+05    1.1532002e+02   -2.7366368e+02    2.2763775e-02   -3.0879003e+00   -5.2993358e+02   -4.2336392e-03   -3.4724254e+03   -3.6571582e-03   -2.4237001e-05   -1.0069062e-02   -5.4563990e-04    2.0475167e+02    4.7085656e-08   -2.3369300e-06    8.7934860e-04   -3.5039390e-06    7.8954307e+01    9.5033726e+01    6.1904942e+01
   -9.7645332e+01    7.8314032e+00    1.3102169e+00    4.7297720e+02    0.0000000e+00    3.0894480e-04    3.9663352e+02    4.3982977e+02    3.7788898e+02    5.0000000e+02    5.0000000e+02    5.0000000e+02    2.7613121e+05    1.1553932e+02   -2.7143792e+02    2.2763775e-02   -3.1077876e+00   -5.3382228e+02   -1.9334458e-03   -3.4976550e+03   -3.4411136e-03   -7.9333235e-05   -1.0081794e-02   -2.3847630e-04    2.0589790e+02    1.3905221e-06   -8.4313454e-06    8.5480345e-04   -6.7180443e-06    7.8799096e+01    9.7714888e+01    6.1533923e+01
   -9.7203862e+01    7.8701584e+00    1.3041500e+00    4.7003537e+02    0.0000000e+00    3.0806684e-04    3.9769144e+02    4.4103108e+02    3.7922326e+02    5.0000000e+02    5.0000000e+02    5.0000000e+02    2.7817680e+05    1.1595677e+02   -2.6952401e+02    2.2763775e-02   -3.1274340e+00   -5.3783079e+02   -5.0553029e-03   -3.5235441e+03   -3.2664249e-03   -1.3803190e-04   -1.0110609e-02   -6.4685926e-04    2.0706840e+02    2.2661608e-06   -1.5223043e-05    8.3393799e-04   -1.0363977e-05    7.8802519e+01    9.6789691e+01    6.1180293e+01
   -9.6764048e+01    7.9345895e+00    1.2961413e+00    4.6587663e+02    0.0000000e+00    3.0707249e-04    3.9893932e+02    4.4226376e+02    3.8028660e+02    5.0000000e+02    5.0000000e+02    5.0000000e+02    2.8019521e+05    1.1629974e+02   -2.6679950e+02    2.2763775e-02   -3.1468649e+00   -5.4181672e+02    5.5198827e-03   -3.5490644e+03   -3.2040676e-03   -6.6669952e-05   -9.9161485e-03    7.2829210e-04    2.0820488e+02    4.2308601e-07   -6.9752478e-06    8.1574725e-04   -5.7611102e-06    7.8664247e+01    9.5884847e+01    6.0812245e+01
   -9.6325882e+01    7.9354410e+00    1.3058085e+00    4.7068473e+02    0.0000000e+00    3.0851924e-04    3.9941432e+02    4.4347594e+02    3.8060505e+02    5.0000000e+02    5.0000000e+02    5.0000000e+02    2.8225883e+05    1.1733213e+02   -2.6787034e+02    2.2763775e-02   -3.1660013e+00   -5.4574895e+02    2.2988783e-03   -3.5752271e+03   -3.5706609e-03   -5.6662555e-05   -9.6707778e-03    2.8468797e-04    2.0935345e+02   -2.7893594e-08   -6.0605295e-06    8.4435018e-04   -5.3303090e-06    7.9380221e+01    9.5009753e+01    6.0497803e+01
   -9.5889297e+01    7.9485228e+00    1.2939540e+00    4.6363007e+02    0.0000000e+00    3.0747274e-04    3.9936738e+02    4.4122083e+02    3.7961829e+02    5.0000000e+02    5.0000000e+02    5.0000000e+02    2.8438329e+05    1.1762449e+02   -2.6882740e+02    2.2763775e-02   -3.1851571e+00   -5.4988159e+02   -5.6492425e-03   -3.6021270e+03   -3.2183733e-03   -1.3126150e-04   -1.0422279e-02   -7.2319406e-04    2.1067987e+02    1.7046369e-07   -1.2704569e-05    8.3507361e-04   -1.0496246e-05    7.9625197e+01    9.6963841e+01    6.0157341e+01
   -9.5454262e+01    7.9478965e+00    1.2875838e+00    4.6053196e+02    0.0000000e+00    3.0643275e-04    4.0012155e+02    4.4192846e+02    3.8099856e+02    5.0000000e+02    5.0000000e+02    5.0000000e+02    2.8645999e+05    1.1808148e+02   -2.6776174e+02    2.2763775e-02   -3.2043586e+00   -5.5357306e+02    7.5041428e-03   -3.6286085e+03   -3.3711292e-03   -2.7443915e-05   -1.0253071e-02    8.9796310e-04    2.1194779e+02    9.8078673e-08   -2.7432422e-06    8.4114984e-04   -3.6089878e-06    7.9735524e+01    9.6428452e+01    5.9833345e+01
   -9.5020750e+01    7.9804688e+00    1.2792917e+00    4.5650902e+02    0.0000000e+00    3.0528971e-04    4.0113843e+02    4.4313450e+02    3.8237175e+02    5.0000000e+02    5.0000000e+02    5.0000000e+02    2.8861616e+05    1.1844300e+02   -2.6573591e+02    2.2763775e-02   -3.2233885e+00   -5.5795791e+02    9.5788541e-04   -3.6557973e+03   -3.2859794e-03   -3.1358712e-05   -1.0265525e-02    8.0818988e-05    2.1320933e+02    6.2385581e-07   -3.0299143e-06    8.3308661e-04   -3.2548905e-06    7.9697711e+01    9.8851980e+01    6.1861764e+01
   -9.4588705e+01    8.0239686e+00    1.2725844e+00    4.5322210e+02    0.0000000e+00    3.0436158e-04    4.0221011e+02    4.4426652e+02    3.8371578e+02    5.0000000e+02    5.0000000e+02    5.0000000e+02    2.9078672e+05    1.1885838e+02   -2.6366597e+02    2.2763775e-02   -3.2422118e+00   -5.6223856e+02    1.6567632e-04   -3.6832556e+03   -3.1784737e-03   -3.1646081e-05   -1.0236375e-02    3.1352605e-05    2.1445306e+02    1.3621289e-06   -2.3082240e-06    8.1906895e-04   -3.3725421e-06    7.9688795e+01    9.7981751e+01    6.1530886e+01
   -9.4158099e+01    8.0742791e+00    1.2652842e+00    4.4967518e+02    0.0000000e+00    3.0332849e-04    4.0341282e+02    4.4547980e+02    3.8494956e+02    5.0000000e+02    5.0000000e+02    5.0000000e+02    2.9298621e+05    1.1925235e+02   -2.6107150e+02    2.2763775e-02   -3.2608202e+00   -5.6651240e+02    1.9121168e-05   -3.7111065e+03   -2.9383439e-03   -2.4382405e-05   -1.0202555e-02    7.5490012e-06    2.1569302e+02    1.3552184e-06   -1.5803948e-06    7.8791850e-04   -2.4419320e-06    7.9605209e+01    9.7142852e+01    6.1224312e+01
   -9.3728904e+01    8.0825459e+00    1.2734814e+00    4.5383481e+02    0.0000000e+00    3.0452990e-04    4.0419221e+02    4.4669804e+02    3.8519790e+02    5.0000000e+02    5.0000000e+02    5.0000000e+02    2.9521347e+05    1.2026891e+02   -2.6111337e+02    2.2763775e-02   -3.2791706e+00   -5.7081771e+02   -3.8712876e-04   -3.7393144e+03   -3.1445275e-03   -1.3897259e-05   -1.0063659e-02   -4.2888326e-05    2.1693544e+02   -7.3694937e-08   -4.8473450e-07    8.0113269e-04   -1.3070350e-06    8.0199642e+01    9.6325822e+01    6.0901211e+01
   -9.3301070e+01    8.1175794e+00    1.2723606e+00    4.5291603e+02    0.0000000e+00    3.0468677e-04    4.0491232e+02    4.4794151e+02    3.8630756e+02    5.0000000e+02    5.0000000e+02    5.0000000e+02    2.9750520e+05    1.2093086e+02   -2.6041034e+02    2.2763775e-02   -3.2974673e+00   -5.7527412e+02   -5.4262568e-04   -3.7683230e+03   -3.0088421e-03   -1.3293057e-05   -9.8810417e-03   -7.1361647e-05    2.1822782e+02   -4.8231349e-07   -5.4075801e-07    7.7095507e-04   -1.0325295e-06    8.0487450e+01    9.5532433e+01    6.0587424e+01
   -9.2874562e+01    8.1182728e+00    1.2532491e+00    4.4261083e+02    0.0000000e+00    3.0221983e-04    4.0491342e+02    4.4604533e+02    3.8558614e+02    5.0000000e+02    5.0000000e+02    5.0000000e+02    2.9978634e+05    1.2099915e+02   -2.6085889e+02    2.2763775e-02   -3.3156561e+00   -5.7957914e+02   -5.1243577e-04   -3.7972783e+03   -3.1779339e-03   -5.8793197e-05   -1.0277611e-02   -7.3517787e-05    2.1974514e+02   -3.0753949e-07   -5.6912720e-06    8.0732615e-04   -4.1367430e-06    8.0531876e+01    9.7512599e+01    6.0290632e+01
   -9.2449366e+01    8.1144140e+00    1.2456725e+00    4.3847674e+02    0.0000000e+00    3.0137621e-04    4.0582683e+02    4.4772606e+02    3.8699913e+02    5.0000000e+02    5.0000000e+02    5.0000000e+02    3.0206478e+05    1.2143295e+02   -2.5926029e+02    2.2763775e-02   -3.3338201e+00   -5.8380321e+02    3.6420977e-03   -3.8262399e+03   -3.2336147e-03   -3.1735298e-05   -1.0424836e-02    3.8781412e-04    2.2103534e+02    2.6617808e-07   -2.2684127e-06    8.2173075e-04   -3.4526895e-06    8.0589530e+01    9.5925547e+01    6.2334516e+01
   -9.2025430e+01    8.1490457e+00    1.2364012e+00    4.3401684e+02    0.0000000e+00    3.0006204e-04    4.0691379e+02    4.4896890e+02    3.8841040e+02    5.0000000e+02    5.0000000e+02    5.0000000e+02    3.0444755e+05    1.2178003e+02   -2.5690547e+02    2.2763775e-02   -3.3518271e+00   -5.8856603e+02    2.8754867e-03   -3.8563286e+03   -3.0527200e-03    1.1573477e-05   -1.0391638e-02    3.5654636e-04    2.2241509e+02    4.1339684e-07    1.9051521e-06    8.0027322e-04   -3.8367639e-08    8.0512741e+01    9.9358702e+01    6.2048273e+01
   -9.1602720e+01    8.1874855e+00    1.2328228e+00    4.3260167e+02    0.0000000e+00    2.9941063e-04    4.0801389e+02    4.5017584e+02    3.8959174e+02    5.0000000e+02    5.0000000e+02    5.0000000e+02    3.0679644e+05    1.2234445e+02   -2.5493344e+02    2.2763775e-02   -3.3696191e+00   -5.9320032e+02   -2.2095465e-03   -3.8860452e+03   -2.8252142e-03   -9.0651937e-07   -1.0424344e-02   -2.6589010e-04    2.2374770e+02    1.8075649e-06    6.1629493e-07    7.7454052e-04   -6.8628430e-07    8.0613203e+01    9.8566114e+01    6.1787632e+01
   -9.1181206e+01    8.2330712e+00    1.2290382e+00    4.3084345e+02    0.0000000e+00    2.9892153e-04    4.0923079e+02    4.5138744e+02    3.9072126e+02    5.0000000e+02    5.0000000e+02    5.0000000e+02    3.0920258e+05    1.2289781e+02   -2.5249333e+02    2.2763775e-02   -3.3872193e+00   -5.9786420e+02    9.6930947e-04   -3.9165148e+03   -2.8163402e-03    2.7458561e-05   -1.0433288e-02    1.1983134e-04    2.2509363e+02    9.4958496e-07    3.6290730e-06    7.7393927e-04    1.2957149e-06    8.0655097e+01    9.7786545e+01    6.1529603e+01
   -9.0760867e+01    8.2267607e+00    1.2389910e+00    4.3578390e+02    0.0000000e+00    3.0037677e-04    4.0977026e+02    4.5260063e+02    3.9117876e+02    5.0000000e+02    5.0000000e+02    5.0000000e+02    3.1164311e+05    1.2407873e+02   -2.5331946e+02    2.2763775e-02   -3.4045854e+00   -6.0257554e+02    1.4816633e-03   -3.9474242e+03   -3.1240501e-03    3.5371668e-05   -1.0304238e-02    1.7560966e-04    2.2645005e+02   -2.8448733e-07    4.5020453e-06    7.9817322e-04    1.6853920e-06    8.1434273e+01    9.7025763e+01    6.1318359e+01
   -9.0341662e+01    8.2448652e+00    1.2369677e+00    4.3415915e+02    0.0000000e+00    3.0045917e-04    4.1043594e+02    4.4962733e+02    3.9219203e+02    5.0000000e+02    5.0000000e+02    5.0000000e+02    3.1411929e+05    1.2478206e+02   -2.5288162e+02    2.2763775e-02   -3.4219746e+00   -6.0738562e+02   -1.3217976e-03   -3.9787741e+03   -2.7504329e-03    4.3523748e-05   -1.1048162e-02   -1.5896315e-04    2.2798318e+02   -3.6562316e-07    5.7922002e-06    7.9322996e-04    1.9831204e-06    8.1781526e+01    9.7161527e+01    6.1042846e+01
   -8.9923558e+01    8.2459465e+00    1.2244736e+00    4.2804997e+02    0.0000000e+00    2.9861028e-04    4.1095312e+02    4.5121259e+02    3.9187434e+02    5.0000000e+02    5.0000000e+02    5.0000000e+02    3.1661029e+05    1.2507363e+02   -2.5189376e+02    2.2763775e-02   -3.4393131e+00   -6.1197437e+02   -8.0581502e-04   -4.0104498e+03   -3.0044501e-03   -2.4870463e-05   -1.0585904e-02   -1.0339422e-04    2.2948543e+02    7.5376104e-09   -2.5633689e-07    7.9289235e-04   -2.0351942e-06    8.1805498e+01    9.7668212e+01    6.0786573e+01
   -8.9506524e+01    8.2503687e+00    1.2191387e+00    4.2524425e+02    0.0000000e+00    2.9799013e-04    4.1191914e+02    4.5283241e+02    3.9331510e+02    5.0000000e+02    5.0000000e+02    5.0000000e+02    3.1915610e+05    1.2562581e+02   -2.5020234e+02    2.2763775e-02   -3.4565060e+00   -6.1693729e+02   -2.6684952e-03   -4.0426839e+03   -3.0652890e-03    1.2036264e-05   -1.0761034e-02   -3.1224688e-04    2.3094638e+02   -8.4534642e-07    2.7614326e-06    8.0924486e-04   -8.0317891e-07    8.1936871e+01    9.5962351e+01    6.2882808e+01
   -8.9090531e+01    8.2812327e+00    1.2121778e+00    4.2209268e+02    0.0000000e+00    2.9691920e-04    4.1307857e+02    4.5406082e+02    3.9458644e+02    5.0000000e+02    5.0000000e+02    5.0000000e+02    3.2173255e+05    1.2609035e+02   -2.4768342e+02    2.2763775e-02   -3.4735448e+00   -6.2197509e+02    6.6929735e-04   -4.0752862e+03   -2.8743281e-03    2.0473517e-05   -1.0845106e-02    5.9700695e-05    2.3241233e+02    1.0805529e-06    3.2207215e-06    7.9383745e-04   -2.5030730e-07    8.1928960e+01    1.0018342e+02    6.2650137e+01
   -8.8675556e+01    8.3169917e+00    1.2095191e+00    4.2106525e+02    0.0000000e+00    2.9646452e-04    4.1420667e+02    4.5529674e+02    3.9578055e+02    5.0000000e+02    5.0000000e+02    5.0000000e+02    3.2437647e+05    1.2674592e+02   -2.4560197e+02    2.2763775e-02   -3.4903670e+00   -6.2717316e+02    1.9546327e-03   -4.1087357e+03   -2.6915029e-03    9.8580879e-06   -1.0898752e-02    1.9653316e-04    2.3390935e+02    1.9102559e-06    1.8195698e-06    7.7528322e-04   -4.1674541e-07    8.2084711e+01    9.9426134e+01    6.2413218e+01
   -8.8261565e+01    8.3711651e+00    1.2053593e+00    4.1921846e+02    0.0000000e+00    2.9586877e-04    4.1550816e+02    4.5650878e+02    3.9690102e+02    5.0000000e+02    5.0000000e+02    5.0000000e+02    3.2699083e+05    1.2733315e+02   -2.4274862e+02    2.2763775e-02   -3.5070004e+00   -6.3228567e+02    1.6283043e-03   -4.1418172e+03   -2.6643761e-03   -1.0884838e-05   -1.0876962e-02    2.0104141e-04    2.3536268e+02    3.8380801e-07   -3.6517054e-07    7.7070632e-04   -1.3746678e-06    8.2115683e+01    9.8712866e+01    6.2169541e+01
   -8.7848528e+01    8.3492702e+00    1.2152172e+00    4.2413448e+02    0.0000000e+00    2.9729313e-04    4.1608073e+02    4.5773876e+02    3.9747806e+02    5.0000000e+02    5.0000000e+02    5.0000000e+02    3.2970485e+05    1.2858200e+02   -2.4335003e+02    2.2763775e-02   -3.5233712e+00   -6.3748882e+02   -1.0703270e-05   -4.1762118e+03   -2.9972421e-03   -2.9752910e-05   -1.0727476e-02   -1.0450777e-05    2.3687084e+02   -1.1398637e-08   -2.1587278e-06    7.9667022e-04   -2.3642330e-06    8.2920885e+01    9.8002969e+01    6.1914988e+01
   -8.7436415e+01    8.3573494e+00    1.2060988e+00    4.1869221e+02    0.0000000e+00    2.9649660e-04    4.1628133e+02    4.5559266e+02    3.9691717e+02    5.0000000e+02    5.0000000e+02    5.0000000e+02    3.3243197e+05    1.2907887e+02   -2.4389940e+02    2.2763775e-02   -3.5397602e+00   -6.4284622e+02    1.5892777e-04   -4.2107171e+03   -2.6046351e-03   -4.0729689e-07   -1.1405947e-02    1.6613026e-05    2.3854182e+02   -4.1395476e-07    8.1292211e-07    7.8549143e-04   -4.3647318e-07    8.3247959e+01    9.8761653e+01    6.1675399e+01
   -8.7025198e+01    8.3417194e+00    1.2016349e+00    4.1661458e+02    0.0000000e+00    2.9574396e-04    4.1711550e+02    4.5675243e+02    3.9839044e+02    5.0000000e+02    5.0000000e+02    5.0000000e+02    3.3513316e+05    1.2973042e+02   -2.4261580e+02    2.2763775e-02   -3.5562019e+00   -6.4761812e+02   -3.3564082e-04   -4.2451717e+03   -2.8184454e-03    7.1392264e-05   -1.1144930e-02   -3.9352214e-05    2.4016624e+02    6.5228904e-07    7.7893016e-06    7.9115703e-04    3.2350842e-06    8.3482141e+01    9.8206672e+01    6.1452990e+01
   -8.6614849e+01    8.3569917e+00    1.1944129e+00    4.1311627e+02    0.0000000e+00    2.9474110e-04    4.1816159e+02    4.5801332e+02    3.9974596e+02    5.0000000e+02    5.0000000e+02    5.0000000e+02    3.3797416e+05    1.3024441e+02   -2.4045264e+02    2.2763775e-02   -3.5724859e+00   -6.5330524e+02    1.2034169e-04   -4.2810455e+03   -2.7641349e-03    2.5886982e-05   -1.1223489e-02   -1.1133601e-05    2.4180307e+02    7.9773522e-07    3.6581806e-06    7.9049750e-04    3.3085349e-07    8.3556889e+01    1.0193935e+02    6.3580456e+01
   -8.6205342e+01    8.3923942e+00    1.1903244e+00    4.1134007e+02    0.0000000e+00    2.9410474e-04    4.1929696e+02    4.5924449e+02    4.0094054e+02    5.0000000e+02    5.0000000e+02    5.0000000e+02    3.4078139e+05    1.3088088e+02   -2.3815987e+02    2.2763775e-02   -3.5885867e+00   -6.5889402e+02   -5.0203039e-04   -4.3165348e+03   -2.6594175e-03   -1.5414951e-05   -1.1251033e-02   -3.2573551e-05    2.4339453e+02    1.7655200e-06   -7.1654968e-07    7.8237807e-04   -1.5187329e-06    8.3697246e+01    1.0128316e+02    6.3333791e+01
   -8.5796648e+01    8.4342529e+00    1.1863201e+00    4.0968046e+02    0.0000000e+00    2.9344232e-04    4.2057828e+02    4.6047326e+02    4.0218774e+02    5.0000000e+02    5.0000000e+02    5.0000000e+02    3.4365608e+05    1.3152069e+02   -2.3528204e+02    2.2763775e-02   -3.6044955e+00   -6.6447873e+02    1.8181440e-04   -4.3529320e+03   -2.4355033e-03   -2.5243934e-05   -1.1308415e-02    1.2538336e-05    2.4499884e+02    1.7261095e-06   -1.8272601e-06    7.6071002e-04   -1.8153145e-06    8.3779891e+01    1.0066310e+02    6.3125768e+01
   -8.5388743e+01    8.4245210e+00    1.1961883e+00    4.1474285e+02    0.0000000e+00    2.9480854e-04    4.2140020e+02    4.6171596e+02    4.0281912e+02    5.0000000e+02    5.0000000e+02    5.0000000e+02    3.4660860e+05    1.3283299e+02   -2.3506744e+02    2.2763775e-02   -3.6201637e+00   -6.7016711e+02    8.9435351e-04   -4.3903337e+03   -2.7028150e-03   -2.6259313e-05   -1.1306334e-02    1.8622175e-05    2.4663601e+02    1.5190256e-07   -2.2968472e-06    7.8452974e-04   -1.4982639e-06    8.4550151e+01    1.0006718e+02    6.2888879e+01
   -8.5292430e+01    8.4461521e+00    1.1973816e+00    4.1467335e+02    0.0000000e+00    2.9540715e-04    4.2145317e+02    4.6203560e+02    4.0310171e+02    5.0000000e+02    5.0000000e+02    5.0000000e+02    3.4740391e+05    1.3312588e+02   -2.3538799e+02    2.2763775e-02   -3.6239189e+00   -6.7185422e+02   -7.8242268e-03   -4.4004540e+03   -2.7087328e-03   -1.1323393e-04   -1.1194017e-02   -9.4293861e-04    2.4710754e+02    8.6099874e-07   -1.0914930e-05    7.7841032e-04   -7.0871086e-06    8.4753784e+01    9.9950116e+01    6.2832764e+01
   -8.5172040e+01    8.4698970e+00    1.1959200e+00    4.1404214e+02    0.0000000e+00    2.9517500e-04    4.2187617e+02    4.6240859e+02    4.0346624e+02    5.0000000e+02    5.0000000e+02    5.0000000e+02    3.4828321e+05    1.3330757e+02   -2.3433452e+02    2.2763775e-02   -3.6286152e+00   -6.7355303e+02   -7.5006979e-03   -4.4115757e+03   -2.7344880e-03   -1.1915097e-04   -1.0988252e-02   -7.6368035e-04    2.4759675e+02   -4.4093725e-07   -1.1413509e-05    7.6953117e-04   -7.7396946e-06    8.4753689e+01    9.9776131e+01    6.2764200e+01
   -8.5021551e+01    8.4851176e+00    1.1960642e+00    4.1413636e+02    0.0000000e+00    2.9521260e-04    4.2233699e+02    4.6286691e+02    4.0392837e+02    5.0000000e+02    5.0000000e+02    5.0000000e+02    3.4937310e+05    1.3362778e+02   -2.3342410e+02    2.2763775e-02   -3.6344494e+00   -6.7560806e+02   -4.7342388e-03   -4.4253508e+03   -2.7277767e-03   -1.3930135e-04   -1.0797985e-02   -4.6728446e-04    2.4819663e+02   -6.1408007e-07   -1.3448960e-05    7.5689078e-04   -8.9084888e-06    8.4853043e+01    9.9555589e+01    6.2683156e+01
   -8.4833440e+01    8.4735644e+00    1.1923639e+00    4.1179198e+02    0.0000000e+00    2.9485733e-04    4.2219349e+02    4.6105734e+02    4.0427990e+02    5.0000000e+02    5.0000000e+02    5.0000000e+02    3.5074102e+05    1.3393713e+02   -2.3467884e+02    2.2763775e-02   -3.6416988e+00   -6.7813057e+02   -2.8428329e-03   -4.4426695e+03   -2.4510993e-03   -3.5286814e-05   -1.1800820e-02   -3.0879617e-04    2.4910147e+02   -5.3533976e-07   -4.6692768e-06    7.8099863e-04   -3.4305583e-06    8.5154323e+01    9.9635937e+01    6.2585698e+01
   -8.4598302e+01    8.4622859e+00    1.1805373e+00    4.0576678e+02    0.0000000e+00    2.9324864e-04    4.2240896e+02    4.6179635e+02    4.0349428e+02    5.0000000e+02    5.0000000e+02    5.0000000e+02    3.5244216e+05    1.3393489e+02   -2.3408780e+02    2.2763775e-02   -3.6507984e+00   -6.8102012e+02    2.6499338e-03   -4.4644334e+03   -2.8054994e-03    9.6167178e-06   -1.1297661e-02    3.2014232e-04    2.5014073e+02    7.5779832e-08    8.5744253e-07    7.8575194e-04   -3.5281656e-07    8.5073117e+01    1.0054073e+02    6.2467833e+01
   -8.4304379e+01    8.4457524e+00    1.1772091e+00    4.0429881e+02    0.0000000e+00    2.9274970e-04    4.2315691e+02    4.6277848e+02    4.0460252e+02    5.0000000e+02    5.0000000e+02    5.0000000e+02    3.5461380e+05    1.3441155e+02   -2.3257044e+02    2.2763775e-02   -3.6620980e+00   -6.8518702e+02    1.1504391e-03   -4.4919716e+03   -2.7449048e-03    2.8865158e-05   -1.1431324e-02    1.4308704e-04    2.5137403e+02    6.5897126e-07    2.5847225e-06    7.8570986e-04    6.8311694e-07    8.5204361e+01    9.9402669e+01    6.2329345e+01
   -8.3936976e+01    8.4617100e+00    1.1737937e+00    4.0315310e+02    0.0000000e+00    2.9208459e-04    4.2417499e+02    4.6405230e+02    4.0597343e+02    5.0000000e+02    5.0000000e+02    5.0000000e+02    3.5733890e+05    1.3503615e+02   -2.3041745e+02    2.2763775e-02   -3.6760812e+00   -6.9078055e+02   -1.5654046e-04   -4.5263034e+03   -2.6772132e-03    3.1810807e-05   -1.1589388e-02   -1.9322416e-06    2.5293441e+02    7.3084268e-07    2.8737183e-06    7.8717962e-04    8.4368578e-07    8.5361161e+01    1.0368475e+02    6.4503443e+01
   -8.3532366e+01    8.4868452e+00    1.1701778e+00    4.0158970e+02    0.0000000e+00    2.9147220e-04    4.2535246e+02    4.6419287e+02    4.0722511e+02    5.0000000e+02    5.0000000e+02    5.0000000e+02    3.6043893e+05    1.3575746e+02   -2.2793049e+02    2.2763775e-02   -3.6913053e+00   -6.9690871e+02   -9.0084012e-04   -4.5655234e+03   -2.4980403e-03   -4.1343975e-05   -1.1589440e-02   -1.0042159e-04    2.5468527e+02    1.8089419e-06   -3.5134145e-06    7.6932796e-04   -3.4651433e-06    8.5543689e+01    1.0308114e+02    6.4287486e+01
   -8.3128362e+01    8.5257699e+00    1.1668086e+00    4.0032827e+02    0.0000000e+00    2.9087736e-04    4.2666275e+02    4.6544062e+02    4.0851992e+02    5.0000000e+02    5.0000000e+02    5.0000000e+02    3.6360890e+05    1.3648151e+02   -2.2486674e+02    2.2763775e-02   -3.7063327e+00   -7.0308399e+02   -4.9761808e-03   -4.6056592e+03   -2.2378326e-03   -9.3642701e-05   -1.1535981e-02   -5.4941693e-04    2.5645363e+02    2.3419974e-06   -7.4782173e-06    7.3782125e-04   -6.5870091e-06    8.5671414e+01    1.0249478e+02    6.4135757e+01
   -8.2724973e+01    8.5701968e+00    1.1662793e+00    4.0053542e+02    0.0000000e+00    2.9067754e-04    4.2807149e+02    4.6668747e+02    4.0919882e+02    5.0000000e+02    5.0000000e+02    5.0000000e+02    3.6682789e+05    1.3733874e+02   -2.2165211e+02    2.2763775e-02   -3.7211162e+00   -7.0930712e+02   -1.7228538e-03   -4.6464223e+03   -2.2388621e-03   -1.0882659e-04   -1.1443509e-02   -1.9212570e-04    2.5823101e+02    3.8680143e-07   -7.5243560e-06    7.3120320e-04   -7.4530464e-06    8.5869337e+01    1.0192693e+02    6.3926016e+01
   -8.2322173e+01    8.5268363e+00    1.1766013e+00    4.0519289e+02    0.0000000e+00    2.9242409e-04    4.2866551e+02    4.6793912e+02    4.1047834e+02    5.0000000e+02    5.0000000e+02    5.0000000e+02    3.7009518e+05    1.3882323e+02   -2.2206793e+02    2.2763775e-02   -3.7356272e+00   -7.1559507e+02    1.6645196e-04   -4.6878180e+03   -2.5180547e-03   -9.4358788e-05   -1.1237127e-02    1.3263372e-05    2.6003872e+02   -2.3058384e-07   -5.0298253e-06    7.4452102e-04   -6.4825295e-06    8.6812929e+01    1.0137297e+02    6.3728257e+01
   -8.1919938e+01    8.5181896e+00    1.1613491e+00    3.9654936e+02    0.0000000e+00    2.9074551e-04    4.2885233e+02    4.6884106e+02    4.1023655e+02    5.0000000e+02    5.0000000e+02    5.0000000e+02    3.7340991e+05    1.3917436e+02   -2.2243097e+02    2.2763775e-02   -3.7501811e+00   -7.2200444e+02    8.5558909e-04   -4.7298124e+03   -2.4926839e-03   -1.5870663e-04   -1.2362631e-02    1.1529327e-04    2.6202314e+02   -8.2250305e-07   -1.4133316e-05    8.0277761e-04   -1.1049953e-05    8.7033974e+01    1.0114197e+02    6.3545030e+01
   -8.1518242e+01    8.4966253e+00    1.1624982e+00    3.9759556e+02    0.0000000e+00    2.9065339e-04    4.2985854e+02    4.7005010e+02    4.1182720e+02    5.0000000e+02    5.0000000e+02    5.0000000e+02    3.7674587e+05    1.4019699e+02   -2.2071861e+02    2.2763775e-02   -3.7647697e+00   -7.2799180e+02    5.8257216e-03   -4.7723134e+03   -2.7460700e-03   -7.9630123e-05   -1.2064530e-02    6.5404547e-04    2.6403981e+02   -4.9344643e-08   -6.0023603e-06    8.0881348e-04   -6.1840427e-06    8.7476883e+01    1.0051976e+02    6.5890573e+01
   -8.1117060e+01    8.5141652e+00    1.1582096e+00    3.9611295e+02    0.0000000e+00    2.8987651e-04    4.3110603e+02    4.7167543e+02    4.1294164e+02    5.0000000e+02    5.0000000e+02    5.0000000e+02    3.8016784e+05    1.4091527e+02   -2.1771666e+02    2.2763775e-02   -3.7792013e+00   -7.3486619e+02    5.9310296e-03   -4.8155211e+03   -2.5881365e-03   -1.5583018e-05   -1.2230391e-02    5.9786248e-04    2.6598797e+02    7.6664023e-07   -4.6630735e-07    8.0371722e-04   -1.9194416e-06    8.7618107e+01    1.0536271e+02    6.5743529e+01
   -8.0716368e+01    8.5396379e+00    1.1563972e+00    3.9542680e+02    0.0000000e+00    2.8949037e-04    4.3232355e+02    4.7037455e+02    4.1420365e+02    5.0000000e+02    5.0000000e+02    5.0000000e+02    3.8363303e+05    1.4180735e+02   -2.1509857e+02    2.2763775e-02   -3.7934095e+00   -7.4175929e+02    2.1647952e-03   -4.8593215e+03   -2.3850208e-03    3.2012584e-05   -1.2320665e-02    2.0766512e-04    2.6793838e+02    2.2755106e-06    3.3422726e-06    7.8630149e-04    1.2173038e-06    8.7905096e+01    1.0479703e+02    6.5589510e+01
   -8.0316141e+01    8.5816372e+00    1.1540371e+00    3.9464313e+02    0.0000000e+00    2.8909238e-04    4.3368149e+02    4.7163489e+02    4.1555351e+02    5.0000000e+02    5.0000000e+02    5.0000000e+02    3.8714861e+05    1.4264318e+02   -2.1174580e+02    2.2763775e-02   -3.8074188e+00   -7.4859608e+02   -7.1138106e-03   -4.9038284e+03   -2.3239163e-03   -2.3760109e-05   -1.2256722e-02   -7.2671228e-04    2.6988486e+02    1.7703298e-06   -1.6065715e-06    7.7718769e-04   -2.3099958e-06    8.8087179e+01    1.0426184e+02    6.5412508e+01
   -7.9916354e+01    8.5468080e+00    1.1648592e+00    4.0009698e+02    0.0000000e+00    2.9061608e-04    4.3433734e+02    4.7290138e+02    4.1651347e+02    5.0000000e+02    5.0000000e+02    5.0000000e+02    3.9071941e+05    1.4423512e+02   -2.1184842e+02    2.2763775e-02   -3.8211675e+00   -7.5548551e+02    1.5213491e-03   -4.9490585e+03   -2.6757764e-03   -1.8627054e-06   -1.2277498e-02    1.7304354e-04    2.7184770e+02    3.0452046e-07    8.1330084e-07    8.0753618e-04   -9.0765346e-07    8.9074005e+01    1.0374369e+02    6.5223748e+01
   -7.9516984e+01    8.5639499e+00    1.1654370e+00    3.9988273e+02    0.0000000e+00    2.9098987e-04    4.3537923e+02    4.7400642e+02    4.1743050e+02    5.0000000e+02    5.0000000e+02    5.0000000e+02    3.9435707e+05    1.4532772e+02   -2.0998049e+02    2.2763775e-02   -3.8349245e+00   -7.6259637e+02    1.5760526e-04   -4.9950891e+03   -2.3834781e-03   -4.6716240e-05   -1.3148505e-02    3.5031204e-05    2.7405052e+02   -3.3115476e-07   -2.6509764e-06    8.2677411e-04   -3.6895054e-06    8.9557361e+01    1.0356674e+02    6.5043655e+01
   -7.9118005e+01    8.5517357e+00    1.1522801e+00    3.9337713e+02    0.0000000e+00    2.8910466e-04    4.3585403e+02    4.7538085e+02    4.1747509e+02    5.0000000e+02    5.0000000e+02    5.0000000e+02    3.9802406e+05    1.4577331e+02   -2.0919264e+02    2.2763775e-02   -3.8485618e+00   -7.6941757e+02    3.0602695e-03   -5.0416787e+03   -2.5352025e-03    1.0965212e-05   -1.2577390e-02    2.7927651e-04    2.7621687e+02    2.5431604e-07    1.9115222e-06    8.0439465e-04   -5.1345156e-07    8.9727129e+01    1.0390109e+02    6.4883861e+01
   -7.8719394e+01    8.5305198e+00    1.1491581e+00    3.9197604e+02    0.0000000e+00    2.8872292e-04    4.3699423e+02    4.7661513e+02    4.1943949e+02    5.0000000e+02    5.0000000e+02    5.0000000e+02    4.0176233e+05    1.4665796e+02   -2.0660377e+02    2.2763775e-02   -3.8621160e+00   -7.7641542e+02   -1.7639392e-02   -5.0891729e+03   -2.5793752e-03   -4.5662053e-05   -1.2766394e-02   -1.7088417e-03    2.7830732e+02   -3.3682967e-08   -3.9627965e-06    8.1914490e-04   -4.2085852e-06    9.0019881e+01    1.0319627e+02    6.7258827e+01
   -7.8321127e+01    8.5413447e+00    1.1434937e+00    3.8924042e+02    0.0000000e+00    2.8786730e-04    4.3828513e+02    4.7455200e+02    4.2038213e+02    5.0000000e+02    5.0000000e+02    5.0000000e+02    4.0557360e+05    1.4743941e+02   -2.0333869e+02    2.2763775e-02   -3.8754878e+00   -7.8397348e+02   -1.2899661e-02   -5.1373394e+03   -2.3504717e-03   -1.3385616e-04   -1.2876890e-02   -1.2684874e-03    2.8045407e+02    1.9925582e-06   -1.1204448e-05    8.0528257e-04   -9.3384070e-06    9.0185780e+01    1.0753720e+02    6.7079302e+01
   -7.7923178e+01    8.5633593e+00    1.1424019e+00    3.8909354e+02    0.0000000e+00    2.8756931e-04    4.3958546e+02    4.7584474e+02    4.2176084e+02    5.0000000e+02    5.0000000e+02    5.0000000e+02    4.0949227e+05    1.4844540e+02   -2.0023400e+02    2.2763775e-02   -3.8886208e+00   -7.9173293e+02   -1.2854488e-02   -5.1868851e+03   -2.1135763e-03   -2.0261171e-04   -1.2910679e-02   -1.2881221e-03    2.8264811e+02    3.0694249e-06   -1.7035240e-05    7.8327506e-04   -1.3774431e-05    9.0512373e+01    1.0706846e+02    6.6920480e+01
   -7.7525525e+01    8.6109348e+00    1.1407080e+00    3.8869296e+02    0.0000000e+00    2.8723401e-04    4.4105557e+02    4.7711357e+02    4.2315874e+02    5.0000000e+02    5.0000000e+02    5.0000000e+02    4.1337788e+05    1.4940726e+02   -1.9631715e+02    2.2763775e-02   -3.9015285e+00   -7.9936899e+02   -5.2363030e-03   -5.2360299e+03   -2.0520071e-03   -2.9947581e-04   -1.2892663e-02   -5.1264507e-04    2.8478811e+02    1.0207872e-06   -2.4426257e-05    7.7532669e-04   -1.9983583e-05    9.0736121e+01    1.0660987e+02    6.6807214e+01
   -7.7128143e+01    8.5657131e+00    1.1494676e+00    3.9305341e+02    0.0000000e+00    2.8848139e-04    4.4180388e+02    4.7802213e+02    4.2427880e+02    5.0000000e+02    5.0000000e+02    5.0000000e+02    4.1741747e+05    1.5102146e+02   -1.9571964e+02    2.2763775e-02   -3.9141387e+00   -8.0710990e+02   -3.2802156e-04   -5.2872305e+03   -2.3339222e-03   -3.2049129e-04   -1.2730683e-02   -4.9130381e-05    2.8700758e+02   -1.2618558e-07   -2.3039317e-05    7.8984240e-04   -2.1833918e-05    9.1680564e+01    1.0619040e+02    6.6646878e+01
   -7.6731008e+01    8.5542768e+00    1.1372899e+00    3.8589231e+02    0.0000000e+00    2.8733139e-04    4.4217568e+02    4.7938390e+02    4.2412328e+02    5.0000000e+02    5.0000000e+02    5.0000000e+02    4.2148895e+05    1.5163106e+02   -1.9561504e+02    2.2763775e-02   -3.9267165e+00   -8.1508811e+02    1.7074635e-02   -5.3387558e+03   -2.0448020e-03   -2.2807382e-04   -1.3307073e-02    1.6789220e-03    2.8944335e+02   -7.0208559e-07   -1.7209266e-05    7.8971857e-04   -1.5715174e-05    9.2027197e+01    1.0580969e+02    6.6502646e+01
   -7.6334096e+01    8.5208409e+00    1.1350468e+00    3.8495197e+02    0.0000000e+00    2.8690009e-04    4.4328337e+02    4.8074513e+02    4.2538646e+02    5.0000000e+02    5.0000000e+02    5.0000000e+02    4.2552692e+05    1.5266197e+02   -1.9305981e+02    2.2763775e-02   -3.9393270e+00   -8.2213450e+02    5.2645143e-04   -5.3903210e+03   -2.4223335e-03   -1.2446040e-04   -1.3220286e-02    7.1821140e-05    2.9181031e+02    1.1066464e-06   -9.7874367e-06    8.1648704e-04   -9.3979236e-06    9.2415950e+01    1.0580387e+02    6.6372024e+01
   -7.5937384e+01    8.5263444e+00    1.1309650e+00    3.8326870e+02    0.0000000e+00    2.8622818e-04    4.4457430e+02    4.8220269e+02    4.2685642e+02    5.0000000e+02    5.0000000e+02    5.0000000e+02    4.2978982e+05    1.5360189e+02   -1.8969629e+02    2.2763775e-02   -3.9517255e+00   -8.3069199e+02   -2.4554330e-03   -5.4441222e+03   -2.3785895e-03   -2.0127942e-04   -1.3463398e-02   -2.7361301e-04    2.9422759e+02    1.4081694e-06   -1.6762704e-05    8.2660840e-04   -1.4179616e-05    9.2684146e+01    1.1053629e+02    6.8714146e+01
   -7.5540846e+01    8.5478603e+00    1.1281047e+00    3.8205149e+02    0.0000000e+00    2.8575672e-04    4.4589342e+02    4.8120219e+02    4.2824817e+02    5.0000000e+02    5.0000000e+02    5.0000000e+02    4.3401469e+05    1.5460986e+02   -1.8626584e+02    2.2763775e-02   -3.9638929e+00   -8.3912208e+02   -6.6277882e-03   -5.4975279e+03   -2.2116909e-03   -2.1971841e-04   -1.3497888e-02   -5.9826998e-04    2.9659192e+02    2.1006552e-06   -1.8254156e-05    8.1549779e-04   -1.5262766e-05    9.2992409e+01    1.1009803e+02    6.8573705e+01
   -7.5144460e+01    8.5843785e+00    1.1256637e+00    3.8129124e+02    0.0000000e+00    2.8527228e-04    4.4733518e+02    4.8253236e+02    4.2969664e+02    5.0000000e+02    5.0000000e+02    5.0000000e+02    4.3835267e+05    1.5562984e+02   -1.8220541e+02    2.2763775e-02   -3.9758202e+00   -8.4761990e+02    2.8307802e-03   -5.5524101e+03   -2.0282322e-03   -1.9703565e-04   -1.3682887e-02    2.6737362e-04    2.9899044e+02    2.1686397e-06   -1.5911957e-05    8.0760888e-04   -1.3675039e-05    9.3252890e+01    1.0969372e+02    6.8505605e+01
   -7.4748201e+01    8.6189809e+00    1.1270002e+00    3.8244477e+02    0.0000000e+00    2.8530649e-04    4.4884023e+02    4.8386288e+02    4.3105983e+02    5.0000000e+02    5.0000000e+02    5.0000000e+02    4.4282082e+05    1.5687125e+02   -1.7809973e+02    2.2763775e-02   -3.9874545e+00   -8.5624548e+02    1.5499422e-03   -5.6089944e+03   -2.0852104e-03   -1.7420401e-04   -1.3826501e-02    1.5171846e-04    3.0144220e+02    4.7343830e-09   -1.2992298e-05    8.1850177e-04   -1.2594004e-05    9.3653763e+01    1.0932073e+02    6.8362120e+01
   -7.4352045e+01    8.5577305e+00    1.1344178e+00    3.8578286e+02    0.0000000e+00    2.8662944e-04    4.4939627e+02    4.8518499e+02    4.3252132e+02    5.0000000e+02    5.0000000e+02    5.0000000e+02    4.4731521e+05    1.5857305e+02   -1.7795763e+02    2.2763775e-02   -3.9987791e+00   -8.6495557e+02    3.7969017e-04   -5.6659160e+03   -2.2934822e-03   -1.9344174e-04   -1.3770192e-02    5.9120538e-05    3.0391294e+02   -5.1949272e-07   -1.3034479e-05    8.2823763e-04   -1.4292486e-05    9.4701677e+01    1.0895144e+02    6.8232619e+01
   -7.3955968e+01    8.5584728e+00    1.1151893e+00    3.7478548e+02    0.0000000e+00    2.8450501e-04    4.4989370e+02    4.8638601e+02    4.3255166e+02    5.0000000e+02    5.0000000e+02    5.0000000e+02    4.5189053e+05    1.5893093e+02   -1.7717460e+02    2.2763775e-02   -4.0101204e+00   -8.7389321e+02    8.8857469e-03   -5.7238296e+03   -2.2362523e-03    1.7263423e-05   -1.4327018e-02    7.4955364e-04    3.0661010e+02   -8.3988414e-07    2.0069336e-06    8.5125372e-04   -5.8626477e-07    9.4824141e+01    1.0859692e+02    6.8118526e+01
   -7.3559946e+01    8.5249231e+00    1.1169140e+00    3.7593662e+02    0.0000000e+00    2.8454744e-04    4.5117647e+02    4.8544543e+02    4.3432707e+02    5.0000000e+02    5.0000000e+02    5.0000000e+02    4.5644539e+05    1.6029099e+02   -1.7389974e+02    2.2763775e-02   -4.0214341e+00   -8.8203881e+02   -7.0952792e-03   -5.7818827e+03   -2.4162749e-03   -1.9385135e-05   -1.3871790e-02   -5.6034536e-04    3.0931057e+02    1.4672248e-06   -1.2144726e-06    8.3859374e-04   -2.9028617e-06    9.5373729e+01    1.0820476e+02    6.8160108e+01
   -7.3163954e+01    8.5250554e+00    1.1117942e+00    3.7374517e+02    0.0000000e+00    2.8372882e-04    4.5257048e+02    4.8680256e+02    4.3523405e+02    5.0000000e+02    5.0000000e+02    5.0000000e+02    4.6117742e+05    1.6125879e+02   -1.6980026e+02    2.2763775e-02   -4.0325147e+00   -8.9132563e+02    7.8922070e-03   -5.8417391e+03   -2.2735520e-03   -3.0162056e-05   -1.4089108e-02    6.3372552e-04    3.1195523e+02    7.9822106e-07   -2.2174550e-06    8.3968174e-04   -2.9790674e-06    9.5609640e+01    1.1336298e+02    7.0374307e+01
   -7.2767968e+01    8.5482578e+00    1.1115336e+00    3.7407285e+02    0.0000000e+00    2.8350711e-04    4.5398460e+02    4.8817678e+02    4.3671288e+02    5.0000000e+02    5.0000000e+02    5.0000000e+02    4.6600432e+05    1.6252059e+02   -1.6581165e+02    2.2763775e-02   -4.0433105e+00   -9.0107321e+02    5.3976870e-03   -5.9026722e+03   -1.9669458e-03   -1.8320480e-05   -1.4191132e-02    4.8053300e-04    3.1465391e+02    2.7131947e-06   -9.2011667e-07    8.1698672e-04   -2.0756229e-06    9.6047145e+01    1.1298983e+02    7.0290843e+01
   -7.2371963e+01    8.5890577e+00    1.1102007e+00    3.7387478e+02    0.0000000e+00    2.8321706e-04    4.5552557e+02    4.8954972e+02    4.3827222e+02    5.0000000e+02    5.0000000e+02    5.0000000e+02    4.7096717e+05    1.6371338e+02   -1.6107034e+02    2.2763775e-02   -4.0538315e+00   -9.1069951e+02    4.3766102e-04   -5.9655112e+03   -1.8702445e-03    1.2328235e-05   -1.4228017e-02    3.9055356e-05    3.1738429e+02    1.4023177e-06    1.8658359e-06    8.1052322e-04   -4.2122995e-07    9.6376021e+01    1.1266165e+02    7.0335774e+01
   -7.1975916e+01    8.5506799e+00    1.1202380e+00    3.7892681e+02    0.0000000e+00    2.8461517e-04    4.5636720e+02    4.9088770e+02    4.3973230e+02    5.0000000e+02    5.0000000e+02    5.0000000e+02    4.7589569e+05    1.6569292e+02   -1.5972108e+02    2.2763775e-02   -4.0640169e+00   -9.2033937e+02   -3.5443256e-03   -6.0278798e+03   -2.1300062e-03   -4.3905219e-05   -1.4077567e-02   -2.7475685e-04    3.2007497e+02   -9.9083245e-09   -1.6947749e-06    8.1819055e-04   -4.1483722e-06    9.7505067e+01    1.1232745e+02    7.0220592e+01
   -7.1579801e+01    8.5531763e+00    1.1199191e+00    3.7804443e+02    0.0000000e+00    2.8490448e-04    4.5757983e+02    4.9225125e+02    4.4059677e+02    5.0000000e+02    5.0000000e+02    5.0000000e+02    4.8103666e+05    1.6711714e+02   -1.5657296e+02    2.2763775e-02   -4.0741306e+00   -9.3019460e+02    2.8519317e-03   -6.0930312e+03   -1.9425652e-03   -1.3084251e-04   -1.4996596e-02    2.3677379e-04    3.2311906e+02   -1.0713407e-06   -8.2171405e-06    8.5383923e-04   -1.0207224e-05    9.8117055e+01    1.1204497e+02    7.0114000e+01
   -7.1183593e+01    8.5137025e+00    1.1060943e+00    3.7110784e+02    0.0000000e+00    2.8298775e-04    4.5831172e+02    4.9073739e+02    4.4095885e+02    5.0000000e+02    5.0000000e+02    5.0000000e+02    4.8618225e+05    1.6775707e+02   -1.5468385e+02    2.2763775e-02   -4.0840588e+00   -9.3977416e+02   -1.0993957e-02   -6.1584127e+03   -2.4147763e-03   -2.7892056e-04   -1.4519564e-02   -9.8184930e-04    3.2611255e+02    9.5030582e-08   -1.9632123e-05    8.6054628e-04   -1.8630643e-05    9.8329786e+01    1.1202024e+02    7.0029030e+01
   -7.0787267e+01    8.4637092e+00    1.1015968e+00    3.6873978e+02    0.0000000e+00    2.8248083e-04    4.5964790e+02    4.9210124e+02    4.4335915e+02    5.0000000e+02    5.0000000e+02    5.0000000e+02    4.9143602e+05    1.6890741e+02   -1.5064758e+02    2.2763775e-02   -4.0938539e+00   -9.4959548e+02    1.8105815e-02   -6.2251608e+03   -2.4517033e-03   -1.3814321e-04   -1.4682101e-02    1.3963965e-03    3.2902096e+02   -1.3073142e-06   -1.0173057e-05    8.7293900e-04   -9.5404087e-06    9.8699737e+01    1.1142449e+02    7.2516491e+01
   -7.0390799e+01    8.4611093e+00    1.0968989e+00    3.6673798e+02    0.0000000e+00    2.8171182e-04    4.6113776e+02    4.9351930e+02    4.4426812e+02    5.0000000e+02    5.0000000e+02    5.0000000e+02    4.9681672e+05    1.7003429e+02   -1.4586237e+02    2.2763775e-02   -4.1033799e+00   -9.6030560e+02    2.1584472e-02   -6.2931447e+03   -2.0885761e-03   -2.7894994e-05   -1.4715372e-02    1.7829464e-03    3.3202175e+02    1.4655583e-06   -1.6271813e-06    8.4568415e-04   -2.0676393e-06    9.8995898e+01    1.1653911e+02    7.2434992e+01
   -6.9994162e+01    8.4733122e+00    1.0960165e+00    3.6660783e+02    0.0000000e+00    2.8146523e-04    4.6262093e+02    4.9492651e+02    4.4582823e+02    5.0000000e+02    5.0000000e+02    5.0000000e+02    5.0228569e+05    1.7141422e+02   -1.4120356e+02    2.2763775e-02   -4.1125761e+00   -9.7118210e+02    1.3564435e-02   -6.3622649e+03   -1.9070031e-03    8.1686817e-05   -1.4843422e-02    1.1513423e-03    3.3504699e+02    2.7533065e-06    6.6826877e-06    8.3574494e-04    4.9591773e-06    9.9468442e+01    1.1621000e+02    7.2365092e+01
   -6.9597332e+01    8.5113309e+00    1.0949889e+00    3.6650652e+02    0.0000000e+00    2.8122130e-04    4.6426683e+02    4.9632253e+02    4.4745316e+02    5.0000000e+02    5.0000000e+02    5.0000000e+02    5.0785524e+05    1.7277356e+02   -1.3566875e+02    2.2763775e-02   -4.1214516e+00   -9.8205044e+02    5.7907517e-03   -6.4327441e+03   -1.9002329e-03    2.0579497e-04   -1.4983911e-02    4.9833429e-04    3.3809145e+02    2.4017034e-07    1.6459318e-05    8.4087028e-04    1.2506525e-05    9.9855660e+01    1.1720038e+02    7.2399369e+01
   -6.9200282e+01    8.4501049e+00    1.1025609e+00    3.7019468e+02    0.0000000e+00    2.8230368e-04    4.6521699e+02    4.9771744e+02    4.4907272e+02    5.0000000e+02    5.0000000e+02    5.0000000e+02    5.1353598e+05    1.7480822e+02   -1.3334062e+02    2.2763775e-02   -4.1299306e+00   -9.9302181e+02    3.4016641e-04   -6.5047006e+03   -2.2540361e-03    2.7606329e-04   -1.4961484e-02    8.5534516e-05    3.4118638e+02   -7.7440656e-07    2.2540105e-05    8.6441724e-04    1.6235577e-05    1.0094981e+02    1.1561794e+02    7.2309967e+01
   -6.8802986e+01    8.4221286e+00    1.0864383e+00    3.6105863e+02    0.0000000e+00    2.8065302e-04    4.6575776e+02    4.9690787e+02    4.4923637e+02    5.0000000e+02    5.0000000e+02    5.0000000e+02    5.1932517e+05    1.7547478e+02   -1.3232813e+02    2.2763775e-02   -4.1382750e+00   -1.0043485e+03   -1.2403281e-02   -6.5779734e+03   -2.0455004e-03    1.1685254e-04   -1.5496086e-02   -1.1016203e-03    3.4458400e+02   -4.3611397e-07    9.1243659e-06    8.7196392e-04    5.3054579e-06    1.0126301e+02    1.1535392e+02    7.2234867e+01
   -6.8405418e+01    8.4125480e+00    1.0840716e+00    3.5990573e+02    0.0000000e+00    2.8025776e-04    4.6712592e+02    4.9839369e+02    4.5053667e+02    5.0000000e+02    5.0000000e+02    5.0000000e+02    5.2519715e+05    1.7690346e+02   -1.2790130e+02    2.2763775e-02   -4.1465884e+00   -1.0152628e+03   -3.4928235e-02   -6.6525626e+03   -2.2915535e-03    1.8621142e-04   -1.4968382e-02   -2.7322080e-03    3.4801717e+02   -2.0237865e-06    1.4802690e-05    8.5775790e-04    9.8072333e-06    1.0178667e+02    1.1607856e+02    7.2184590e+01
   -6.8007552e+01    8.4076812e+00    1.0794740e+00    3.5770231e+02    0.0000000e+00    2.7958000e-04    4.6861179e+02    4.9982380e+02    4.5222862e+02    5.0000000e+02    5.0000000e+02    5.0000000e+02    5.3119884e+05    1.7819826e+02   -1.2291176e+02    2.2763775e-02   -4.1545992e+00   -1.0268236e+03   -4.6290819e-02   -6.7286110e+03   -2.2676942e-03    1.0741467e-04   -1.5316116e-02   -3.6854120e-03    3.5134215e+02    1.5937794e-07    8.5997142e-06    8.7627734e-04    6.0200363e-06    1.0218435e+02    1.2022864e+02    7.4655028e+01
   -6.7609360e+01    8.3866515e+00    1.0767277e+00    3.5654614e+02    0.0000000e+00    2.7913238e-04    4.7014234e+02    5.0126734e+02    4.5382537e+02    5.0000000e+02    5.0000000e+02    5.0000000e+02    5.3730764e+05    1.7960078e+02   -1.1764484e+02    2.2763775e-02   -4.1622771e+00   -1.0384949e+03    2.2009767e-02   -6.8061080e+03   -2.1051776e-03    2.0127026e-04   -1.5440389e-02    1.8250248e-03    3.5469949e+02    4.8575045e-06    1.5134203e-05    8.7190849e-04    1.1924146e-05    1.0263770e+02    1.1992938e+02    7.4618257e+01
   -6.7210816e+01    8.4344871e+00    1.0752595e+00    3.5626862e+02    0.0000000e+00    2.7877308e-04    4.7179956e+02    5.0273383e+02    4.5555329e+02    5.0000000e+02    5.0000000e+02    5.0000000e+02    5.4358482e+05    1.8109474e+02   -1.1160754e+02    2.2763775e-02   -4.1695911e+00   -1.0512932e+03   -1.7701991e-02   -6.8852436e+03   -1.9191497e-03    1.6080983e-04   -1.5647266e-02   -1.3783682e-03    3.5817049e+02    2.8099692e-06    1.2257691e-05    8.6735708e-04    9.5945035e-06    1.0309017e+02    1.1964613e+02    7.4744240e+01
   -6.6811892e+01    8.4841470e+00    1.0768650e+00    3.5752506e+02    0.0000000e+00    2.7884091e-04    4.7355463e+02    5.0417146e+02    4.5728247e+02    5.0000000e+02    5.0000000e+02    5.0000000e+02    5.4994908e+05    1.8280138e+02   -1.0516145e+02    2.2763775e-02   -4.1764824e+00   -1.0635731e+03   -1.2198710e-02   -6.9658526e+03   -1.9759187e-03    1.7181995e-04   -1.5841439e-02   -9.8260385e-04    3.6162510e+02    1.2531712e-06    1.4646785e-05    8.7981775e-04    1.0162553e-05    1.0365119e+02    1.1940726e+02    7.4677445e+01
   -6.6412561e+01    8.4008333e+00    1.0851130e+00    3.6127777e+02    0.0000000e+00    2.8021809e-04    4.7452850e+02    5.0560964e+02    4.5905618e+02    5.0000000e+02    5.0000000e+02    5.0000000e+02    5.5644164e+05    1.8510800e+02   -1.0225441e+02    2.2763775e-02   -4.1829131e+00   -1.0760002e+03    4.1454988e-03   -7.0481616e+03   -2.2855368e-03    3.2288686e-04   -1.5742972e-02    3.1611250e-04    3.6515338e+02   -8.0020554e-07    2.5244712e-05    8.9378797e-04    1.8572748e-05    1.0489224e+02    1.1965476e+02    7.4624439e+01
   -6.6012794e+01    8.3759654e+00    1.0679278e+00    3.5172556e+02    0.0000000e+00    2.7828231e-04    4.7535447e+02    5.0516193e+02    4.5948990e+02    5.0000000e+02    5.0000000e+02    5.0000000e+02    5.6308775e+05    1.8582794e+02   -9.9778521e+01    2.2763775e-02   -4.1891814e+00   -1.0889927e+03    1.5717115e-03   -7.1322907e+03   -2.1263297e-03   -5.8526282e-05   -1.6274770e-02    7.4767630e-05    3.6900448e+02   -5.3940778e-07    9.0577047e-07    9.0763954e-04   -6.5658328e-06    1.0513091e+02    1.2048110e+02    7.4591434e+01
   -6.5612564e+01    8.3218018e+00    1.0674710e+00    3.5155373e+02    0.0000000e+00    2.7812738e-04    4.7679985e+02    5.0684676e+02    4.6151784e+02    5.0000000e+02    5.0000000e+02    5.0000000e+02    5.6980781e+05    1.8757473e+02   -9.4566581e+01    2.2763775e-02   -4.1953245e+00   -1.1011447e+03   -4.5301697e-02   -7.2178428e+03   -2.4952122e-03    8.7933513e-05   -1.5961873e-02   -3.2567913e-03    3.7292766e+02    3.1508648e-07    6.4505599e-06    9.1403017e-04    4.0018012e-06    1.0581931e+02    1.1991192e+02    7.7344992e+01
   -6.5211841e+01    8.3194985e+00    1.0631313e+00    3.4969485e+02    0.0000000e+00    2.7742192e-04    4.7846087e+02    5.0836727e+02    4.6252918e+02    5.0000000e+02    5.0000000e+02    5.0000000e+02    5.7672950e+05    1.8902267e+02   -8.8153186e+01    2.2763775e-02   -4.2010989e+00   -1.1148895e+03   -2.4101839e-02   -7.3053280e+03   -2.2242128e-03    8.4978118e-05   -1.6096469e-02   -1.8393530e-03    3.7676618e+02    1.0199539e-06    6.7477361e-06    9.0246631e-04    4.6830936e-06    1.0623210e+02    1.2401117e+02    7.7312605e+01
   -6.4810596e+01    8.2893678e+00    1.0625354e+00    3.4969789e+02    0.0000000e+00    2.7719841e-04    4.8010939e+02    5.0985864e+02    4.6426821e+02    5.0000000e+02    5.0000000e+02    5.0000000e+02    5.8375545e+05    1.9075911e+02   -8.1797939e+01    2.2763775e-02   -4.2064372e+00   -1.1282566e+03    3.9921649e-02   -7.3944875e+03   -1.9870292e-03    2.0958707e-04   -1.6357526e-02    2.9633730e-03    3.8060423e+02    4.7482500e-06    1.5417285e-05    8.9756473e-04    1.2369483e-05    1.0684250e+02    1.2378196e+02    7.7300444e+01
   -6.4408799e+01    8.3023616e+00    1.0607945e+00    3.4918398e+02    0.0000000e+00    2.7686335e-04    4.8187680e+02    5.1136890e+02    4.6606388e+02    5.0000000e+02    5.0000000e+02    5.0000000e+02    5.9096686e+05    1.9242592e+02   -7.4619524e+01    2.2763775e-02   -4.2113313e+00   -1.1425485e+03    2.6056988e-02   -7.4856169e+03   -1.9510930e-03    3.2400871e-04   -1.6535378e-02    2.0762009e-03    3.8454379e+02    2.6005185e-06    2.2915615e-05    9.0406397e-04    1.9352257e-05    1.0734649e+02    1.2358456e+02    7.7438862e+01
   -6.4188905e+01    8.3559963e+00    1.0623687e+00    3.4985735e+02    0.0000000e+00    2.7726499e-04    4.8291299e+02    5.1225472e+02    4.6702400e+02    5.0000000e+02    5.0000000e+02    5.0000000e+02    5.9524876e+05    1.9356177e+02   -7.0378016e+01    2.2763775e-02   -4.2138790e+00   -1.1512994e+03   -1.7670194e-02   -7.5396749e+03   -1.9373567e-03    3.3059207e-04   -1.6702931e-02   -1.5259877e-03    3.8691973e+02    3.7705561e-07    2.2958221e-05    9.0970304e-04    1.9664220e-05    1.0774530e+02    1.2363477e+02    7.7409890e+01
   -6.3914037e+01    8.3023102e+00    1.0693004e+00    3.5316655e+02    0.0000000e+00    2.7819781e-04    4.8344991e+02    5.1326526e+02    4.6826755e+02    5.0000000e+02    5.0000000e+02    5.0000000e+02    6.0025302e+05    1.9542607e+02   -6.8605403e+01    2.2763775e-02   -4.2168058e+00   -1.1610247e+03   -8.7575097e-03   -7.6029625e+03   -2.2853431e-03    3.2531466e-04   -1.6642211e-02   -7.5877894e-04    3.8962789e+02   -4.7410694e-07    2.1371644e-05    9.2743456e-04    1.9805208e-05    1.0881106e+02    1.2489557e+02    7.7389276e+01
   -6.3570451e+01    8.2701447e+00    1.0649143e+00    3.5057468e+02    0.0000000e+00    2.7780867e-04    4.8444469e+02    5.1215211e+02    4.6915896e+02    5.0000000e+02    5.0000000e+02    5.0000000e+02    6.0662792e+05    1.9680377e+02   -6.4945328e+01    2.2763775e-02   -4.2203007e+00   -1.1729068e+03    2.1858328e-03   -7.6839498e+03   -2.2246430e-03    2.8308457e-04   -1.7488577e-02    8.7616393e-05    3.9334534e+02   -1.3843196e-06    1.7297908e-05    9.6660015e-04    1.5202898e-05    1.0940610e+02    1.2668081e+02    7.7378419e+01
   -6.3166714e+01    8.2221212e+00    1.0552461e+00    3.4593704e+02    0.0000000e+00    2.7640375e-04    4.8580785e+02    5.1391713e+02    4.7004584e+02    5.0000000e+02    5.0000000e+02    5.0000000e+02    6.1431719e+05    1.9807665e+02   -5.9374341e+01    2.2763775e-02   -4.2240694e+00   -1.1871204e+03    4.1045726e-03   -7.7816638e+03   -2.6317041e-03    2.3213494e-04   -1.6769584e-02    3.1333132e-04    3.9774961e+02    3.2103189e-07    1.5340618e-05    9.4860633e-04    1.3013928e-05    1.0977724e+02    1.2799695e+02    7.7395401e+01
   -6.2843724e+01    8.1837672e+00    1.0547261e+00    3.4569396e+02    0.0000000e+00    2.7642199e-04    4.8710427e+02    5.1537000e+02    4.7229219e+02    5.0000000e+02    5.0000000e+02    5.0000000e+02    6.2059641e+05    1.9962856e+02   -5.3938344e+01    2.2763775e-02   -4.2268703e+00   -1.1992841e+03    4.5483645e-03   -7.8612551e+03   -2.5259819e-03    2.0967097e-04   -1.6858659e-02    3.2530457e-04    4.0122060e+02    1.6296274e-06    1.3931630e-05    9.4660134e-04    1.1225150e-05    1.1035716e+02    1.3211759e+02    8.0045228e+01
   -6.2585331e+01    8.1965243e+00    1.0530661e+00    3.4523508e+02    0.0000000e+00    2.7610990e-04    4.8825780e+02    5.1639568e+02    4.7269007e+02    5.0000000e+02    5.0000000e+02    5.0000000e+02    6.2572165e+05    2.0074680e+02   -4.8912381e+01    2.2763775e-02   -4.2289349e+00   -1.2096048e+03    3.4109342e-03   -7.9259907e+03   -2.1358062e-03    1.7638090e-04   -1.6884543e-02    2.4331392e-04    4.0406262e+02    1.8078693e-06    1.1843672e-05    9.2115067e-04    9.6614558e-06    1.1069540e+02    1.3603290e+02    8.0070079e+01
   -6.2378618e+01    8.2121489e+00    1.0506617e+00    3.4383306e+02    0.0000000e+00    2.7586113e-04    4.8917226e+02    5.1672088e+02    4.7363368e+02    5.0000000e+02    5.0000000e+02    5.0000000e+02    6.2983331e+05    2.0162104e+02   -4.4954476e+01    2.2763775e-02   -4.2304534e+00   -1.2178059e+03    1.4591050e-03   -7.9779648e+03   -1.9605768e-03    2.6075448e-04   -1.6862433e-02    1.3292741e-04    4.0632830e+02    2.8672677e-06    1.6048740e-05    9.0828439e-04    1.6052900e-05    1.1095632e+02    1.3127674e+02    8.0094469e+01
   -6.2120226e+01    8.2200221e+00    1.0508923e+00    3.4422190e+02    0.0000000e+00    2.7575279e-04    4.9028497e+02    5.1770181e+02    4.7482668e+02    5.0000000e+02    5.0000000e+02    5.0000000e+02    6.3499306e+05    2.0291655e+02   -4.0108059e+01    2.2763775e-02   -4.2321226e+00   -1.2277584e+03   -3.0421419e-03   -8.0432451e+03   -1.8029437e-03    2.9358681e-04   -1.6976529e-02   -1.6825375e-04    4.0913292e+02    4.1221375e-06    1.7037113e-05    9.0121156e-04    1.8593825e-05    1.1142776e+02    1.3291480e+02    8.0131580e+01
   -6.1797235e+01    8.2408065e+00    1.0508108e+00    3.4457398e+02    0.0000000e+00    2.7559156e-04    4.9174097e+02    5.1891076e+02    4.7630149e+02    5.0000000e+02    5.0000000e+02    5.0000000e+02    6.4143226e+05    2.0449360e+02   -3.3536805e+01    2.2763775e-02   -4.2338552e+00   -1.2403420e+03   -6.6865645e-03   -8.1246966e+03   -1.6861175e-03    2.5338315e-04   -1.6904294e-02   -4.5240230e-04    4.1261680e+02    3.8306850e-06    1.1997891e-05    8.8793574e-04    1.6172146e-05    1.1195330e+02    1.3506845e+02    8.0386413e+01
   -6.1393498e+01    8.1581370e+00    1.0573292e+00    3.4782007e+02    0.0000000e+00    2.7641586e-04    4.9315889e+02    5.2042240e+02    4.7820484e+02    5.0000000e+02    5.0000000e+02    5.0000000e+02    6.4967341e+05    2.0712272e+02   -2.7162845e+01    2.2763775e-02   -4.2354160e+00   -1.2561089e+03   -8.9058718e-04   -8.2291695e+03   -2.0895128e-03    6.0353145e-05   -1.7487823e-02   -3.7743094e-05    4.1704701e+02    3.2411598e-07    4.4830616e-06    9.4169527e-04    2.7491646e-06    1.1318340e+02    1.3076368e+02    8.0398581e+01
   -6.0985784e+01    8.1610793e+00    1.0576133e+00    3.4784035e+02    0.0000000e+00    2.7662275e-04    4.9469730e+02    5.2216859e+02    4.8020841e+02    5.0000000e+02    5.0000000e+02    5.0000000e+02    6.5831288e+05    2.0932149e+02   -2.0029347e+01    2.2763775e-02   -4.2365410e+00   -1.2730721e+03   -2.5028463e-02   -8.3384744e+03   -2.1489549e-03   -1.1706717e-04   -1.7327242e-02   -1.8607988e-03    4.2174168e+02    4.5168288e-07   -7.6465942e-06    9.3102251e-04   -8.1499493e-06    1.1407075e+02    1.3232992e+02    8.0425177e+01
   -6.0659613e+01    8.1035677e+00    1.0425413e+00    3.3953970e+02    0.0000000e+00    2.7490968e-04    4.9564111e+02    5.2195369e+02    4.8082923e+02    5.0000000e+02    5.0000000e+02    5.0000000e+02    6.6555412e+05    2.1006515e+02   -1.6174730e+01    2.2763775e-02   -4.2371644e+00   -1.2863192e+03    4.7425562e-05   -8.4306499e+03   -2.2880079e-03   -9.3483190e-05   -1.8372202e-02    1.2129626e-04    4.2591462e+02   -3.9254037e-06   -6.8118868e-06    9.9863360e-04   -7.1488788e-06    1.1424297e+02    1.2908330e+02    8.0461924e+01
   -6.0251900e+01    8.0500348e+00    1.0414127e+00    3.3928397e+02    0.0000000e+00    2.7458197e-04    4.9736615e+02    5.2377351e+02    4.8242713e+02    5.0000000e+02    5.0000000e+02    5.0000000e+02    6.7440496e+05    2.1219962e+02   -7.9558642e+00    2.2763775e-02   -4.2375540e+00   -1.3031534e+03   -1.5731781e-02   -8.5428664e+03   -2.4536083e-03   -1.1175153e-04   -1.7731194e-02   -7.8456327e-04    4.3104450e+02    4.2796873e-06   -7.7770209e-06    9.7001840e-04   -8.0114690e-06    1.1501272e+02    1.3399547e+02    8.0556630e+01
   -5.9841705e+01    8.0351347e+00    1.0395306e+00    3.3882808e+02    0.0000000e+00    2.7417224e-04    4.9921882e+02    5.2542020e+02    4.8428839e+02    5.0000000e+02    5.0000000e+02    5.0000000e+02    6.8362433e+05    2.1427681e+02    9.7345913e-01    2.2763775e-02   -4.2373628e+00   -1.3213946e+03    3.4688582e-03   -8.6594432e+03   -2.1120878e-03   -1.3385804e-04   -1.7907945e-02    2.6270605e-04    4.3611654e+02    2.4788844e-06   -8.9504363e-06    9.5624477e-04   -8.5034857e-06    1.1570716e+02    1.4015339e+02    8.3066903e+01
   -5.9430554e+01    8.0317542e+00    1.0384747e+00    3.3846634e+02    0.0000000e+00    2.7392131e-04    5.0109061e+02    5.2698860e+02    4.8631028e+02    5.0000000e+02    5.0000000e+02    5.0000000e+02    6.9305720e+05    2.1651142e+02    1.0156529e+01    2.2763775e-02   -4.2365229e+00   -1.3400243e+03    1.6635136e-03   -8.7787424e+03   -1.8865244e-03   -1.2388105e-04   -1.8191369e-02    1.1814231e-04    4.4127435e+02    4.9686814e-06   -8.2246285e-06    9.5517367e-04   -7.7800266e-06    1.1649063e+02    1.3653751e+02    8.3201024e+01
   -5.9018408e+01    8.0598713e+00    1.0374760e+00    3.3833611e+02    0.0000000e+00    2.7370290e-04    5.0307646e+02    5.2863307e+02    4.8836091e+02    5.0000000e+02    5.0000000e+02    5.0000000e+02    7.0271171e+05    2.1873668e+02    2.0263955e+01    2.2763775e-02   -4.2350238e+00   -1.3588707e+03    1.4152469e-02   -8.9009207e+03   -1.7320575e-03   -4.3363104e-05   -1.8199539e-02    9.3873540e-04    4.4650607e+02    2.2738243e-06   -3.4796959e-06    9.4430090e-04   -2.8258376e-06    1.1720776e+02    1.3938827e+02    8.3609497e+01
   -5.8605230e+01    7.9732650e+00    1.0434466e+00    3.4116932e+02    0.0000000e+00    2.7458393e-04    5.0447120e+02    5.3027136e+02    4.9045164e+02    5.0000000e+02    5.0000000e+02    5.0000000e+02    7.1258858e+05    2.2173117e+02    2.7660121e+01    2.2763775e-02   -4.2327779e+00   -1.3779287e+03    6.7678136e-03   -9.0260407e+03   -2.1121148e-03    1.1431328e-05   -1.8295125e-02    4.3015742e-04    4.5182620e+02   -4.1881951e-07   -6.2860470e-08    9.6476471e-04    1.8191005e-07    1.1862727e+02    1.3981755e+02    8.3670631e+01
   -5.8190980e+01    7.9659706e+00    1.0441884e+00    3.4134454e+02    0.0000000e+00    2.7485936e-04    5.0629620e+02    5.3190769e+02    4.9258909e+02    5.0000000e+02    5.0000000e+02    5.0000000e+02    7.2270780e+05    2.2428648e+02    3.7341077e+01    2.2763775e-02   -4.2300260e+00   -1.3974238e+03   -6.3296400e-03   -9.1542568e+03   -2.1854984e-03    8.6801811e-05   -1.8223015e-02   -4.2384602e-04    4.5729928e+02   -1.1107887e-06    4.5029602e-06    9.6122582e-04    4.0089348e-06    1.1960124e+02    1.4155806e+02    8.3753911e+01
   -5.7775612e+01    7.9168388e+00    1.0219886e+00    3.2950312e+02    0.0000000e+00    2.7208986e-04    5.0772732e+02    5.3196223e+02    4.9318884e+02    5.0000000e+02    5.0000000e+02    5.0000000e+02    7.3304698e+05    2.2511884e+02    4.3988129e+01    2.2763775e-02   -4.2265898e+00   -1.4171514e+03    7.7172527e-03   -9.2853553e+03   -2.7864173e-03   -1.5423263e-05   -1.8472891e-02    4.4338096e-04    4.6349065e+02   -8.3407899e-07    6.2062528e-08    1.0083298e-03   -1.6881136e-06    1.1964547e+02    1.3850445e+02    8.3890004e+01
   -5.7359087e+01    7.8446483e+00    1.0202764e+00    3.2876470e+02    0.0000000e+00    2.7188377e-04    5.0963317e+02    5.3364579e+02    4.9606435e+02    5.0000000e+02    5.0000000e+02    5.0000000e+02    7.4362834e+05    2.2753157e+02    5.4254317e+01    2.2763775e-02   -4.2226777e+00   -1.4368446e+03    6.7112209e-03   -9.4198193e+03   -2.7640311e-03    2.6995822e-05   -1.8645270e-02    4.7715242e-04    4.6925365e+02    2.0763857e-06    3.0167428e-06    1.0166013e-03    1.0915989e-07    1.2050049e+02    1.4413112e+02    8.6792287e+01
   -5.6941366e+01    7.8477499e+00    1.0169487e+00    3.2769812e+02    0.0000000e+00    2.7123652e-04    5.1170766e+02    5.3539406e+02    4.9751544e+02    5.0000000e+02    5.0000000e+02    5.0000000e+02    7.5456037e+05    2.2979578e+02    6.5676609e+01    2.2763775e-02   -4.2180047e+00   -1.4586459e+03    2.3320608e-03   -9.5579191e+03   -2.2495724e-03    3.1126585e-05   -1.8742961e-02    1.9556177e-04    4.7524338e+02    2.7391306e-06    2.9661362e-06    9.9004166e-04    1.3664829e-06    1.2119275e+02    1.5117806e+02    8.6999186e+01
   -5.6522407e+01    7.8458178e+00    1.0158173e+00    3.2724126e+02    0.0000000e+00    2.7099420e-04    5.1373769e+02    5.3713491e+02    4.9967806e+02    5.0000000e+02    5.0000000e+02    5.0000000e+02    7.6570240e+05    2.3237741e+02    7.7112918e+01    2.2763775e-02   -4.2124684e+00   -1.4806376e+03   -1.5231555e-03   -9.6988385e+03   -2.0535469e-03    1.3862820e-04   -1.9055564e-02   -6.5619653e-05    4.8129981e+02    5.5172972e-06    7.3455079e-06    9.9251990e-04    8.6948700e-06    1.2210563e+02    1.4284568e+02    8.7230167e+01
   -5.6102166e+01    7.8670047e+00    1.0158989e+00    3.2759039e+02    0.0000000e+00    2.7092473e-04    5.1589125e+02    5.3885284e+02    5.0189534e+02    5.0000000e+02    5.0000000e+02    5.0000000e+02    7.7715800e+05    2.3506834e+02    8.9577151e+01    2.2763775e-02   -4.2060824e+00   -1.5028226e+03   -4.6672545e-03   -9.8439000e+03   -2.0382752e-03    1.2999144e-04   -1.9280044e-02   -2.9186139e-04    4.8747159e+02    2.7118066e-06    6.0871024e-06    9.9876865e-04    8.4210076e-06    1.2303453e+02    1.4559042e+02    8.7762552e+01
   -5.5680599e+01    7.7614323e+00    1.0218214e+00    3.3038141e+02    0.0000000e+00    2.7179231e-04    5.1744017e+02    5.4059242e+02    5.0416075e+02    5.0000000e+02    5.0000000e+02    5.0000000e+02    7.8889141e+05    2.3847888e+02    9.9357259e+01    2.2763775e-02   -4.1987394e+00   -1.5254692e+03   -2.2474435e-03   -9.9925373e+03   -2.3973505e-03    2.9157896e-04   -1.9319951e-02   -1.3316106e-04    4.9377655e+02    3.1554604e-08    1.4995942e-05    1.0164175e-03    1.7573741e-05    1.2461685e+02    1.4814699e+02    8.7882360e+01
   -5.5257643e+01    7.7186213e+00    1.0121377e+00    3.2485659e+02    0.0000000e+00    2.7086408e-04    5.1904869e+02    5.4234621e+02    5.0573367e+02    5.0000000e+02    5.0000000e+02    5.0000000e+02    8.0095709e+05    2.4058594e+02    1.0856520e+02    2.2763775e-02   -4.1906996e+00   -1.5490209e+03    1.1621697e-02   -1.0145290e+04   -2.3522655e-03   -4.3779016e-05   -2.0257323e-02    7.5390623e-04    5.0065025e+02    1.1085403e-07   -2.4893815e-06    1.0632938e-03   -5.8834809e-06    1.2537653e+02    1.4946405e+02    8.8039120e+01
   -5.4833264e+01    7.6629940e+00    1.0056794e+00    3.2195308e+02    0.0000000e+00    2.6986061e-04    5.2102698e+02    5.4441549e+02    5.0746836e+02    5.0000000e+02    5.0000000e+02    5.0000000e+02    8.1325235e+05    2.4288600e+02    1.2040163e+02    2.2763775e-02   -4.1819709e+00   -1.5717003e+03    2.2871935e-02   -1.0301560e+04   -2.7899007e-03    1.0754963e-04   -1.9396031e-02    1.1679036e-03    5.0759017e+02   -1.2743784e-06    7.1730465e-06    1.0361023e-03    4.3867653e-06    1.2609895e+02    1.5454523e+02    8.8243730e+01
   -5.4407415e+01    7.6064271e+00    1.0032652e+00    3.2080677e+02    0.0000000e+00    2.6954864e-04    5.2313484e+02    5.4488913e+02    5.0970490e+02    5.0000000e+02    5.0000000e+02    5.0000000e+02    8.2592347e+05    2.4565777e+02    1.3340268e+02    2.2763775e-02   -4.1723604e+00   -1.5960597e+03   -6.0606507e-03   -1.0462154e+04   -2.5221499e-03   -2.1374211e-05   -1.9802631e-02   -6.7949915e-04    5.1449296e+02    1.1059677e-06   -1.2447257e-07    1.0419998e-03   -3.4789961e-06    1.2706546e+02    1.5746887e+02    9.1072623e+01
   -5.3980046e+01    7.5978942e+00    1.0007557e+00    3.1967038e+02    0.0000000e+00    2.6914722e-04    5.2535514e+02    5.4683138e+02    5.1027663e+02    5.0000000e+02    5.0000000e+02    5.0000000e+02    8.3942445e+05    2.4850983e+02    1.4742492e+02    2.2763775e-02   -4.1617316e+00   -1.6228234e+03   -1.2692089e-03   -1.0632825e+04   -2.2173707e-03   -1.0772059e-04   -1.9979846e-02   -1.8170998e-04    5.2187608e+02    2.6040080e-06   -3.8959970e-06    1.0349173e-03   -8.1209129e-06    1.2802886e+02    1.5036631e+02    9.1385741e+01
   -5.3638151e+01    7.6069138e+00    9.9934349e-01    3.1911171e+02    0.0000000e+00    2.6892928e-04    5.2716193e+02    5.4832713e+02    5.1370766e+02    5.0000000e+02    5.0000000e+02    5.0000000e+02    8.5016980e+05    2.5084449e+02    1.5913704e+02    2.2763775e-02   -4.1525912e+00   -1.6440175e+03   -1.3684148e-02   -1.0768822e+04   -2.0890508e-03   -6.3732432e-05   -2.0227681e-02   -8.0900487e-04    5.2770563e+02    4.7204721e-06   -1.8193437e-06    1.0416636e-03   -5.4639221e-06    1.2880759e+02    1.5210940e+02    9.1650322e+01
   -5.3364635e+01    7.6339053e+00    9.9722094e-01    3.1812806e+02    0.0000000e+00    2.6866561e-04    5.2865190e+02    5.4951449e+02    5.1526193e+02    5.0000000e+02    5.0000000e+02    5.0000000e+02    8.5889065e+05    2.5262788e+02    1.6886278e+02    2.2763775e-02   -4.1448464e+00   -1.6611302e+03    8.6820841e-04   -1.0879153e+04   -2.2607988e-03   -1.0043111e-04   -2.0589204e-02    7.6749029e-05    5.3240629e+02    1.6386662e-06   -4.8858557e-06    1.0674443e-03   -7.9549660e-06    1.2935624e+02    1.5408162e+02    9.2240128e+01
   -5.3022740e+01    7.5512097e+00    1.0039447e+00    3.2136619e+02    0.0000000e+00    2.6955636e-04    5.3004952e+02    5.5094114e+02    5.1727409e+02    5.0000000e+02    5.0000000e+02    5.0000000e+02    8.6961114e+05    2.5591770e+02    1.7922166e+02    2.2763775e-02   -4.1344375e+00   -1.6819382e+03    8.0960109e-03   -1.1014811e+04   -2.6064048e-03   -5.0841353e-05   -2.0826730e-02    5.4706754e-04    5.3812943e+02   -7.1078155e-07   -1.2756404e-06    1.0917101e-03   -5.5237674e-06    1.3085792e+02    1.5646880e+02    9.2395740e+01
   -5.2595371e+01    7.5466634e+00    1.0031521e+00    3.2104263e+02    0.0000000e+00    2.6950135e-04    5.3210219e+02    5.5274783e+02    5.1975701e+02    5.0000000e+02    5.0000000e+02    5.0000000e+02    8.8352291e+05    2.5907370e+02    1.9353321e+02    2.2763775e-02   -4.1204305e+00   -1.7086254e+03    7.8388230e-03   -1.1191052e+04   -2.8123161e-03   -1.9773338e-04   -2.0832963e-02    4.6274361e-04    5.4557746e+02   -2.5535685e-06   -8.1017490e-06    1.0960240e-03   -1.4981206e-05    1.3202492e+02    1.5881066e+02    9.2627785e+01
   -5.2253476e+01    7.4855832e+00    9.8539584e-01    3.1152905e+02    0.0000000e+00    2.6741855e-04    5.3346621e+02    5.5279825e+02    5.2112259e+02    5.0000000e+02    5.0000000e+02    5.0000000e+02    8.9524739e+05    2.6011385e+02    2.0167040e+02    2.2763775e-02   -4.1086013e+00   -1.7307705e+03    5.8987182e-04   -1.1339909e+04   -2.8050640e-03    2.6927489e-05   -2.1507831e-02   -2.3018042e-05    5.5224145e+02   -3.5368705e-06    4.6211662e-06    1.1289591e-03   -1.0450883e-06    1.3217821e+02    1.5446233e+02    9.2839095e+01
   -5.1826107e+01    7.3820872e+00    9.8575458e-01    3.1189492e+02    0.0000000e+00    2.6734187e-04    5.3571311e+02    5.5465757e+02    5.2323940e+02    5.0000000e+02    5.0000000e+02    5.0000000e+02    9.0957859e+05    2.6349254e+02    2.1776267e+02    2.2763775e-02   -4.0929880e+00   -1.7568103e+03   -1.4906120e-02   -1.1522352e+04   -3.0542032e-03    7.3006577e-05   -2.0804312e-02   -7.3672118e-04    5.6033450e+02    1.2133548e-06    6.0412621e-06    1.1021214e-03    1.3269310e-06    1.3338777e+02    1.6024848e+02    9.3167556e+01
   -5.1484212e+01    7.3468863e+00    9.8445628e-01    3.1142348e+02    0.0000000e+00    2.6716732e-04    5.3758117e+02    5.5623858e+02    5.2488628e+02    5.0000000e+02    5.0000000e+02    5.0000000e+02    9.2187329e+05    2.6611499e+02    2.3116807e+02    2.2763775e-02   -4.0797542e+00   -1.7814173e+03   -8.3885798e-03   -1.1677662e+04   -2.6518715e-03   -1.8606539e-05   -2.0676181e-02   -5.4876098e-04    5.6705657e+02    1.9625780e-06   -7.0318604e-07    1.0758401e-03   -4.8881804e-07    1.3427984e+02    1.6598937e+02    9.5926933e+01
   -5.1056843e+01    7.3320326e+00    9.8178882e-01    3.1026677e+02    0.0000000e+00    2.6669937e-04    5.3993188e+02    5.5821654e+02    5.2725247e+02    5.0000000e+02    5.0000000e+02    5.0000000e+02    9.3740995e+05    2.6935184e+02    2.4825233e+02    2.2763775e-02   -4.0619464e+00   -1.8124509e+03   -5.6851235e-03   -1.1873893e+04   -2.5222325e-03    4.1097482e-05   -2.1350064e-02   -1.9423937e-04    5.7550386e+02    4.6015543e-06    3.9308323e-06    1.1002078e-03    7.4613523e-07    1.3535457e+02    1.6242705e+02    9.6354390e+01
   -5.0714948e+01    7.3539913e+00    9.8041327e-01    3.0974929e+02    0.0000000e+00    2.6647997e-04    5.4185223e+02    5.5982648e+02    5.2930409e+02    5.0000000e+02    5.0000000e+02    5.0000000e+02    9.5001026e+05    2.7203267e+02    2.6261389e+02    2.2763775e-02   -4.0469149e+00   -1.8374526e+03   -7.6339979e-03   -1.2033252e+04   -2.2062143e-03    2.7568828e-05   -2.1450021e-02   -3.0579579e-04    5.8231439e+02    6.8526506e-06    2.5732416e-06    1.0880256e-03    3.4507185e-07    1.3623838e+02    1.6517938e+02    9.6709685e+01
   -5.0441432e+01    7.3866394e+00    9.7894107e-01    3.0911928e+02    0.0000000e+00    2.6628772e-04    5.4342351e+02    5.6100862e+02    5.3096063e+02    5.0000000e+02    5.0000000e+02    5.0000000e+02    9.6006694e+05    2.7413399e+02    2.7446828e+02    2.2763775e-02   -4.0343614e+00   -1.8570831e+03    2.1716345e-04   -1.2160562e+04   -2.3846901e-03    8.3543035e-06   -2.1805848e-02    1.4167516e-04    5.8770264e+02    5.4288089e-06    1.6803421e-06    1.1122510e-03   -9.1722711e-07    1.3689904e+02    1.6231799e+02    9.7480226e+01
   -5.0099537e+01    7.2633597e+00    9.8511701e-01    3.1201750e+02    0.0000000e+00    2.6712617e-04    5.4492903e+02    5.6250440e+02    5.3299431e+02    5.0000000e+02    5.0000000e+02    5.0000000e+02    9.7286646e+05    2.7781771e+02    2.8765609e+02    2.2763775e-02   -4.0177869e+00   -1.8810473e+03    8.4952267e-03   -1.2322986e+04   -2.8665563e-03    7.6284094e-05   -2.2183716e-02    6.2047163e-04    5.9450355e+02    8.8729529e-07    4.9685999e-06    1.1487868e-03    3.4150873e-06    1.3852375e+02    1.6472792e+02    9.7697736e+01
   -4.9672169e+01    7.2725454e+00    9.8501946e-01    3.1195140e+02    0.0000000e+00    2.6716488e-04    5.4723446e+02    5.6439057e+02    5.3576209e+02    5.0000000e+02    5.0000000e+02    5.0000000e+02    9.8911464e+05    2.8153181e+02    3.0630320e+02    2.2763775e-02   -3.9958189e+00   -1.9129928e+03   -3.7402188e-03   -1.2528436e+04   -3.1607488e-03   -1.6824644e-05   -2.2311666e-02   -1.7960886e-04    6.0319860e+02   -2.6945008e-07    1.0156688e-07    1.1663346e-03   -2.3434730e-06    1.3984379e+02    1.6712636e+02    9.8016237e+01
   -4.9330274e+01    7.1875889e+00    9.6950927e-01    3.0384437e+02    0.0000000e+00    2.6531053e-04    5.4875737e+02    5.6603193e+02    5.3724085e+02    5.0000000e+02    5.0000000e+02    5.0000000e+02    1.0029263e+06    2.8297912e+02    3.1705044e+02    2.2763775e-02   -3.9773988e+00   -1.9391063e+03    4.9226420e-03   -1.2703792e+04   -3.2369551e-03   -6.8614542e-05   -2.3155906e-02    2.8871997e-04    6.1102003e+02   -1.3052078e-06   -3.0267111e-06    1.2123293e-03   -7.8183495e-06    1.4014000e+02    1.6216417e+02    9.8304337e+01
   -4.8902905e+01    7.0762572e+00    9.6624612e-01    3.0223595e+02    0.0000000e+00    2.6482165e-04    5.5111556e+02    5.6752267e+02    5.3970717e+02    5.0000000e+02    5.0000000e+02    5.0000000e+02    1.0197831e+06    2.8648537e+02    3.3617277e+02    2.2763775e-02   -3.9533254e+00   -1.9699373e+03   -3.5420968e-03   -1.2918248e+04   -3.4047958e-03    2.7489817e-04   -2.2076320e-02    9.3530402e-05    6.2048258e+02    3.3320034e-06    1.4075215e-05    1.1598259e-03    1.1152960e-05    1.4130230e+02    1.6503373e+02    9.8731215e+01
   -4.8561010e+01    7.0193265e+00    9.6421315e-01    3.0126366e+02    0.0000000e+00    2.6458015e-04    5.5310947e+02    5.6910420e+02    5.4140139e+02    5.0000000e+02    5.0000000e+02    5.0000000e+02    1.0342670e+06    2.8943847e+02    3.5262455e+02    2.2763775e-02   -3.9331908e+00   -1.9983063e+03    1.1390967e-02   -1.3101570e+04   -3.0423934e-03    1.5797972e-04   -2.1965398e-02    4.0648784e-04    6.2835423e+02    2.5329832e-07    7.7448788e-06    1.1381206e-03    7.8503879e-06    1.4227321e+02    1.6653362e+02    1.0149522e+02
   -4.8133641e+01    7.0255833e+00    9.5911752e-01    2.9902360e+02    0.0000000e+00    2.6375114e-04    5.5562703e+02    5.7086501e+02    5.4410184e+02    5.0000000e+02    5.0000000e+02    5.0000000e+02    1.0520555e+06    2.9281553e+02    3.7337708e+02    2.2763775e-02   -3.9065035e+00   -2.0342895e+03    5.5584291e-03   -1.3325987e+04   -2.7790601e-03    3.5204499e-05   -2.2289522e-02    3.3253794e-04    6.3797430e+02    3.2802970e-06    1.4632993e-06    1.1404471e-03    2.6356847e-06    1.4327695e+02    1.6703796e+02    1.0205711e+02
   -4.7791746e+01    7.0352790e+00    9.5835671e-01    2.9868995e+02    0.0000000e+00    2.6365924e-04    5.5767867e+02    5.7240580e+02    5.4619382e+02    5.0000000e+02    5.0000000e+02    5.0000000e+02    1.0671589e+06    2.9601208e+02    3.9119603e+02    2.2763775e-02   -3.8841597e+00   -2.0638327e+03    1.9452559e-02   -1.3517215e+04   -2.4325435e-03    1.3897820e-04   -2.2619734e-02    9.0679943e-04    6.4611723e+02    5.4243518e-06    6.4296337e-06    1.1352163e-03    8.5171887e-06    1.4434466e+02    1.6971495e+02    1.0251813e+02
   -4.7364377e+01    7.0339959e+00    9.5775192e-01    2.9863915e+02    0.0000000e+00    2.6346993e-04    5.6023000e+02    5.7437721e+02    5.4897613e+02    5.0000000e+02    5.0000000e+02    5.0000000e+02    1.0856372e+06    3.0002581e+02    4.1385402e+02    2.2763775e-02   -3.8545939e+00   -2.0993533e+03   -7.0103748e-03   -1.3751254e+04   -2.8493237e-03    1.4130159e-04   -2.3483016e-02   -2.5229498e-04    6.5596029e+02    2.8905502e-06    6.3497294e-06    1.1913153e-03    7.2379463e-06    1.4567843e+02    1.7316500e+02    1.0369199e+02
   -4.7022482e+01    6.9106776e+00    9.6350911e-01    3.0120233e+02    0.0000000e+00    2.6436785e-04    5.6188260e+02    5.7654104e+02    5.5111245e+02    5.0000000e+02    5.0000000e+02    5.0000000e+02    1.1014494e+06    3.0425236e+02    4.3112974e+02    2.2763775e-02   -3.8298569e+00   -2.1297849e+03    9.3554953e-04   -1.3951713e+04   -3.2110639e-03    1.7552094e-04   -2.3687999e-02   -2.1714529e-04    6.6441721e+02    4.7172341e-08    7.8262657e-06    1.2122896e-03    9.6192665e-06    1.4747059e+02    1.7589051e+02    1.0398660e+02
   -4.6595113e+01    6.9278600e+00    9.6159243e-01    3.0026982e+02    0.0000000e+00    2.6417277e-04    5.6430044e+02    5.7893690e+02    5.5393921e+02    5.0000000e+02    5.0000000e+02    5.0000000e+02    1.1208230e+06    3.0832535e+02    4.5382746e+02    2.2763775e-02   -3.7973485e+00   -2.1680368e+03    1.8448797e-02   -1.4196572e+04   -3.5082980e-03   -1.4536303e-04   -2.3723313e-02    1.1692188e-03    6.7476815e+02   -1.9849579e-06   -4.8713016e-06    1.2207100e-03   -1.1016494e-05    1.4885577e+02    1.7852281e+02    1.0441066e+02
   -4.6253218e+01    6.8556367e+00    9.4363913e-01    2.9113014e+02    0.0000000e+00    2.6193686e-04    5.6610115e+02    5.8009799e+02    5.5564531e+02    5.0000000e+02    5.0000000e+02    5.0000000e+02    1.1372890e+06    3.0970646e+02    4.6786619e+02    2.2763775e-02   -3.7703214e+00   -2.1988034e+03   -2.4327077e-03   -1.4405801e+04   -3.5822991e-03    3.0538088e-04   -2.3950316e-02   -2.2621566e-04    6.8402507e+02   -3.0085224e-06    1.6236704e-05    1.2401457e-03    1.2614658e-05    1.4895497e+02    1.7123304e+02    1.0478177e+02
   -4.5825849e+01    6.7223064e+00    9.4191804e-01    2.9028314e+02    0.0000000e+00    2.6165647e-04    5.6867719e+02    5.8207340e+02    5.5844970e+02    5.0000000e+02    5.0000000e+02    5.0000000e+02    1.1573698e+06    3.1396468e+02    4.9256716e+02    2.2763775e-02   -3.7351758e+00   -2.2352544e+03    1.0460588e-02   -1.4661437e+04   -3.8522170e-03    8.0422279e-05   -2.2896961e-02    1.7044932e-04    6.9524405e+02   -2.3526961e-06    3.4509404e-06    1.1946725e-03    3.3238801e-06    1.5036024e+02    1.7313583e+02    1.0532295e+02
   -4.5483954e+01    6.6895132e+00    9.3938123e-01    2.8910777e+02    0.0000000e+00    2.6133417e-04    5.7084144e+02    5.8387376e+02    5.6074075e+02    5.0000000e+02    5.0000000e+02    5.0000000e+02    1.1747660e+06    3.1732738e+02    5.1336796e+02    2.2763775e-02   -3.7059032e+00   -2.2704074e+03    1.4286898e-02   -1.4880956e+04   -3.6503976e-03   -2.3755788e-05   -2.2978973e-02    3.4209544e-04    7.0468817e+02   -4.0677011e-06   -9.9265539e-07    1.1913713e-03   -1.7060187e-06    1.5140943e+02    1.7506923e+02    1.0804725e+02
   -4.5056586e+01    6.6914193e+00    9.3633281e-01    2.8794220e+02    0.0000000e+00    2.6076077e-04    5.7353925e+02    5.8597799e+02    5.6318233e+02    5.0000000e+02    5.0000000e+02    5.0000000e+02    1.1959383e+06    3.2151482e+02    5.3973612e+02    2.2763775e-02   -3.6674087e+00   -2.3127657e+03    1.8399519e-03   -1.5148370e+04   -2.8950836e-03    4.1592713e-05   -2.3187777e-02    1.2474089e-04    7.1608325e+02    2.5332882e-06    2.0476079e-06    1.1630359e-03    1.8841733e-06    1.5270278e+02    1.7850382e+02    1.0875657e+02
   -4.4714691e+01    6.6878340e+00    9.3553307e-01    2.8762378e+02    0.0000000e+00    2.6065236e-04    5.7572584e+02    5.8772146e+02    5.6538497e+02    5.0000000e+02    5.0000000e+02    5.0000000e+02    1.2140221e+06    3.2520054e+02    5.6200900e+02    2.2763775e-02   -3.6353509e+00   -2.3476349e+03   -3.6812951e-03   -1.5377604e+04   -2.5434177e-03    3.5091348e-05   -2.3436993e-02   -3.8371826e-04    7.2579152e+02    5.3049241e-06    1.5590211e-06    1.1560523e-03    2.1080796e-06    1.5390290e+02    1.8151130e+02    1.0935161e+02
   -4.4287322e+01    6.6956649e+00    9.3343974e-01    2.8690395e+02    0.0000000e+00    2.6022769e-04    5.7847462e+02    5.9035978e+02    5.6832098e+02    5.0000000e+02    5.0000000e+02    5.0000000e+02    1.2363488e+06    3.2967739e+02    5.9032669e+02    2.2763775e-02   -3.5932211e+00   -2.3909122e+03   -3.7155556e-03   -1.5660182e+04   -3.0451234e-03    1.4557005e-04   -2.4596684e-02   -1.4266109e-04    7.3768299e+02    3.4835653e-06    7.7860258e-06    1.2255362e-03    6.7225501e-06    1.5530162e+02    1.8543277e+02    1.1086214e+02
   -4.3945427e+01    6.7132985e+00    9.3260044e-01    2.8641650e+02    0.0000000e+00    2.6017966e-04    5.8074776e+02    5.9254973e+02    5.7063969e+02    5.0000000e+02    5.0000000e+02    5.0000000e+02    1.2551070e+06    3.3352953e+02    6.1442427e+02    2.2763775e-02   -3.5581789e+00   -2.4272707e+03   -3.5398700e-03   -1.5897797e+04   -3.0887436e-03    1.4041523e-04   -2.4881415e-02   -2.5141714e-04    7.4768342e+02   -1.0319112e-06    6.7245673e-06    1.2360906e-03    6.9306375e-06    1.5652637e+02    1.8645392e+02    1.1125497e+02
   -4.3518058e+01    6.5479643e+00    9.3746673e-01    2.8846205e+02    0.0000000e+00    2.6091355e-04    5.8297122e+02    5.9514194e+02    5.7365989e+02    5.0000000e+02    5.0000000e+02    5.0000000e+02    1.2782428e+06    3.3934848e+02    6.4227259e+02    2.2763775e-02   -3.5122116e+00   -2.4718103e+03    2.7258421e-02   -1.6190868e+04   -3.9178128e-03    1.3258147e-05   -2.5158703e-02    1.5174579e-03    7.5996696e+02   -8.2101180e-07    1.0436705e-06    1.2765899e-03   -8.2063098e-07    1.5884958e+02    1.8870132e+02    1.1180282e+02
   -4.3176163e+01    6.4522217e+00    9.2396512e-01    2.8174883e+02    0.0000000e+00    2.5930587e-04    5.8496014e+02    5.9742335e+02    5.7554963e+02    5.0000000e+02    5.0000000e+02    5.0000000e+02    1.2981041e+06    3.4153900e+02    6.6131676e+02    2.2763775e-02   -3.4741669e+00   -2.5098238e+03    1.2028531e-02   -1.6442912e+04   -3.9195222e-03    1.9148211e-04   -2.5229491e-02    5.7765861e-04    7.7115761e+02    1.2660702e-06    7.5320406e-06    1.2830410e-03    6.0461867e-06    1.5926484e+02    1.8977790e+02    1.1229045e+02
   -4.2748794e+01    6.3567749e+00    9.1937373e-01    2.7974913e+02    0.0000000e+00    2.5856602e-04    5.8775769e+02    5.9801328e+02    5.7855862e+02    5.0000000e+02    5.0000000e+02    5.0000000e+02    1.3224525e+06    3.4600889e+02    6.9181553e+02    2.2763775e-02   -3.4247791e+00   -2.5545326e+03    2.0304661e-03   -1.6752439e+04   -4.2336603e-03    6.1446659e-05   -2.3932266e-02    1.9092205e-04    7.8464310e+02    1.0748259e-06    1.4315048e-06    1.2230301e-03    3.9957865e-06    1.6057745e+02    1.9610571e+02    1.1298333e+02
   -4.2406899e+01    6.3086117e+00    9.1791698e-01    2.7905848e+02    0.0000000e+00    2.5841964e-04    5.9005689e+02    6.0027479e+02    5.8102795e+02    5.0000000e+02    5.0000000e+02    5.0000000e+02    1.3430766e+06    3.5009872e+02    7.1821151e+02    2.2763775e-02   -3.3838606e+00   -2.5957896e+03   -1.5635016e-03   -1.7012956e+04   -3.7827925e-03    1.0772835e-04   -2.3641899e-02   -1.0934887e-04    7.9578154e+02    2.6431913e-06    3.3416380e-06    1.1913645e-03    5.4084733e-06    1.6186971e+02    2.0214289e+02    1.1579175e+02
   -4.1979530e+01    6.3096740e+00    9.1549250e-01    2.7833490e+02    0.0000000e+00    2.5790097e-04    5.9295011e+02    6.0312653e+02    5.8375873e+02    5.0000000e+02    5.0000000e+02    5.0000000e+02    1.3687455e+06    3.5503546e+02    7.5155968e+02    2.2763775e-02   -3.3302931e+00   -2.6467023e+03    8.7883431e-04   -1.7337349e+04   -3.0483485e-03   -5.3317613e-05   -2.3964463e-02    8.8937047e-05    8.0956102e+02    3.2775644e-06   -3.2585095e-06    1.1705357e-03   -8.8927408e-07    1.6337575e+02    2.1077041e+02    1.1666330e+02
   -4.1637635e+01    6.2934971e+00    9.1412722e-01    2.7752079e+02    0.0000000e+00    2.5778538e-04    5.9527873e+02    6.0542791e+02    5.8618156e+02    5.0000000e+02    5.0000000e+02    5.0000000e+02    1.3902380e+06    3.5928603e+02    7.7943398e+02    2.2763775e-02   -3.2858424e+00   -2.6883698e+03    2.1566661e-03   -1.7609716e+04   -2.8789750e-03    5.7260317e-05   -2.4572196e-02    8.4092046e-05    8.2107778e+02    6.8771073e-06    1.2839571e-06    1.1936269e-03    3.5377136e-06    1.6473139e+02    1.9453234e+02    1.1738279e+02
   -4.1210267e+01    6.2903687e+00    9.1166449e-01    2.7658513e+02    0.0000000e+00    2.5730950e-04    5.9820751e+02    6.0820691e+02    5.8934440e+02    5.0000000e+02    5.0000000e+02    5.0000000e+02    1.4170737e+06    3.6446384e+02    8.1486678e+02    2.2763775e-02   -3.2277448e+00   -2.7403359e+03    4.1209555e-03   -1.7949416e+04   -2.8408196e-03    4.3966132e-05   -2.5118111e-02    2.3371908e-04    8.3535443e+02    8.2564743e-06    6.4783031e-07    1.2122260e-03    3.0601587e-06    1.6632209e+02    1.9831639e+02    1.1833734e+02
   -4.0868371e+01    6.2888452e+00    9.1079080e-01    2.7618765e+02    0.0000000e+00    2.5723327e-04    6.0061601e+02    6.1043663e+02    5.9181587e+02    5.0000000e+02    5.0000000e+02    5.0000000e+02    1.4396452e+06    3.6890252e+02    8.4493129e+02    2.2763775e-02   -3.1795780e+00   -2.7839112e+03    3.9550199e-03   -1.8235435e+04   -3.3438882e-03    1.2283742e-04   -2.6212132e-02    1.6958408e-04    8.4736424e+02    3.9027984e-06    5.2145691e-06    1.2729054e-03    5.7227862e-06    1.6771631e+02    2.0146038e+02    1.1996298e+02
   -4.0441003e+01    6.1297640e+00    9.1550218e-01    2.7835249e+02    0.0000000e+00    2.5787902e-04    6.0310718e+02    6.1307200e+02    5.9501455e+02    5.0000000e+02    5.0000000e+02    5.0000000e+02    1.4677815e+06    3.7557823e+02    8.8142537e+02    2.2763775e-02   -3.1166217e+00   -2.8384033e+03    3.0677161e-03   -1.8591669e+04   -4.2868385e-03    1.2878393e-04   -2.6516731e-02    1.9451352e-04    8.6227640e+02    8.8568231e-08    5.4154736e-06    1.3110026e-03    5.8534229e-06    1.7026570e+02    2.0514849e+02    1.2068583e+02
   -4.0099108e+01    6.0996934e+00    9.1320829e-01    2.7709578e+02    0.0000000e+00    2.5771571e-04    6.0546869e+02    6.1540247e+02    5.9753004e+02    5.0000000e+02    5.0000000e+02    5.0000000e+02    1.4914137e+06    3.7999642e+02    9.1212423e+02    2.2763775e-02   -3.0645804e+00   -2.8837431e+03    3.6341884e-03   -1.8891357e+04   -4.2872159e-03    1.3077506e-04   -2.6008422e-02    1.6256611e-04    8.7485710e+02   -1.4856274e-06    6.0724101e-06    1.2805000e-03    6.5440439e-06    1.7164312e+02    2.0732001e+02    1.2130059e+02
   -3.9671739e+01    6.0132483e+00    8.9622797e-01    2.6901766e+02    0.0000000e+00    2.5541335e-04    6.0838581e+02    6.1730537e+02    6.0041314e+02    5.0000000e+02    5.0000000e+02    5.0000000e+02    1.5208280e+06    3.8321987e+02    9.4476379e+02    2.2763775e-02   -2.9967627e+00   -2.9405360e+03    3.9679899e-03   -1.9263861e+04   -4.8739544e-03    1.3459867e-04   -2.6749094e-02    2.3661834e-04    8.9107569e+02   -2.4017963e-06    4.4385460e-06    1.3487851e-03    6.3672762e-06    1.7216068e+02    2.0846033e+02    1.2217988e+02
   -3.9329844e+01    5.9188182e+00    8.9543874e-01    2.6868560e+02    0.0000000e+00    2.5528493e-04    6.1083656e+02    6.1979433e+02    6.0303616e+02    5.0000000e+02    5.0000000e+02    5.0000000e+02    1.5457289e+06    3.8804157e+02    9.7819929e+02    2.2763775e-02   -2.9410338e+00   -2.9851389e+03    6.4738119e-03   -1.9581338e+04   -4.8721566e-03    8.0006798e-05   -2.5325310e-02    2.4529136e-04    9.0502414e+02    1.9225167e-06    2.7379580e-06    1.2702472e-03    3.5723226e-06    1.7370373e+02    2.1408888e+02    1.2294928e+02
   -3.8902475e+01    5.8697173e+00    8.9369510e-01    2.6804670e+02    0.0000000e+00    2.5498809e-04    6.1393309e+02    6.2302236e+02    6.0632103e+02    5.0000000e+02    5.0000000e+02    5.0000000e+02    1.5764954e+06    3.9398129e+02    1.0207625e+03    2.2763775e-02   -2.8683885e+00   -3.0476528e+03    3.6046568e-03   -1.9969224e+04   -4.4504885e-03   -1.0886601e-04   -2.5054386e-02    2.2575046e-04    9.2152690e+02   -1.4470492e-06   -5.7186727e-06    1.2438494e-03   -3.7415622e-06    1.7555638e+02    2.2209377e+02    1.2552662e+02
   -3.8560580e+01    5.8599682e+00    8.9133605e-01    2.6716901e+02    0.0000000e+00    2.5459268e-04    6.1647152e+02    6.2599778e+02    6.0869816e+02    5.0000000e+02    5.0000000e+02    5.0000000e+02    1.6027911e+06    3.9867184e+02    1.0558469e+03    2.2763775e-02   -2.8082115e+00   -3.0989084e+03    2.4933546e-03   -2.0302322e+04   -3.5521912e-03    8.0499479e-06   -2.5469213e-02    4.5031226e-05    9.3562262e+02    3.7161506e-06   -6.9346992e-07    1.2233208e-03    1.3381496e-06    1.7696351e+02    2.2956335e+02    1.2645925e+02
   -3.8133211e+01    5.8454487e+00    8.8902568e-01    2.6607729e+02    0.0000000e+00    2.5422695e-04    6.1959825e+02    6.2976655e+02    6.1213466e+02    5.0000000e+02    5.0000000e+02    5.0000000e+02    1.6349113e+06    4.0477616e+02    1.1006493e+03    2.2763775e-02   -2.7297939e+00   -3.1618243e+03    2.3484909e-03   -2.0708589e+04   -3.6342045e-03    6.1961769e-05   -2.6550450e-02    1.9030865e-04    9.5271930e+02    9.1022530e-06    1.5969536e-06    1.2769160e-03    3.5022734e-06    1.7884341e+02    2.1129265e+02    1.2767878e+02
   -3.7791316e+01    5.8278680e+00    8.8737218e-01    2.6533321e+02    0.0000000e+00    2.5401372e-04    6.2215054e+02    6.3047849e+02    6.1472959e+02    5.0000000e+02    5.0000000e+02    5.0000000e+02    1.6624512e+06    4.0984215e+02    1.1381547e+03    2.2763775e-02   -2.6649276e+00   -3.2146310e+03    2.6162395e-03   -2.1057800e+04   -3.4341982e-03    8.5834382e-05   -2.6942716e-02    3.7276748e-05    9.6737792e+02    1.0037436e-05    2.4740936e-06    1.2824956e-03    4.6916426e-06    1.8040136e+02    2.1459961e+02    1.2868058e+02
   -3.7363947e+01    5.8331165e+00    8.8535128e-01    2.6457497e+02    0.0000000e+00    2.5362269e-04    6.2534768e+02    6.3412479e+02    6.1824178e+02    5.0000000e+02    5.0000000e+02    5.0000000e+02    1.6960920e+06    4.1618801e+02    1.1859539e+03    2.2763775e-02   -2.5804522e+00   -3.2801225e+03    2.6052759e-03   -2.1483446e+04   -4.0349305e-03    9.2993577e-05   -2.7961386e-02    2.1054168e-04    9.8517062e+02    4.5995197e-06    2.5999639e-06    1.3414447e-03    5.3435701e-06    1.8233012e+02    2.1873345e+02    1.3103556e+02
   -3.7022052e+01    5.6511412e+00    8.8931149e-01    2.6635900e+02    0.0000000e+00    2.5424922e-04    6.2754956e+02    6.3592046e+02    6.2086349e+02    5.0000000e+02    5.0000000e+02    5.0000000e+02    1.7250640e+06    4.2256639e+02    1.2252309e+03    2.2763775e-02   -2.5105795e+00   -3.3357398e+03    1.0638698e-03   -2.1850814e+04   -4.7306344e-03    7.5230687e-05   -2.8274784e-02   -1.5314097e-05    1.0005402e+03    5.1387833e-07    1.8314114e-06    1.3664065e-03    5.0060183e-06    1.8468561e+02    2.2196720e+02    1.3178344e+02
   -3.6594684e+01    5.6467130e+00    8.8855484e-01    2.6576753e+02    0.0000000e+00    2.5425264e-04    6.3072768e+02    6.3967090e+02    6.2432564e+02    5.0000000e+02    5.0000000e+02    5.0000000e+02    1.7604254e+06    4.2958116e+02    1.2766168e+03    2.2763775e-02   -2.4197005e+00   -3.4049332e+03    1.5993705e-03   -2.2298140e+04   -5.4014829e-03    2.0013228e-04   -2.7915275e-02    1.8956315e-04    1.0192540e+03   -1.0331337e-06    7.8366606e-06    1.3695934e-03    9.3815838e-06    1.8690723e+02    2.2525991e+02    1.3280850e+02
   -3.6252789e+01    5.5441977e+00    8.7580241e-01    2.5992442e+02    0.0000000e+00    2.5249212e-04    6.3340819e+02    6.4268824e+02    6.2690750e+02    5.0000000e+02    5.0000000e+02    5.0000000e+02    1.7906996e+06    4.3281508e+02    1.3122613e+03    2.2763775e-02   -2.3445585e+00   -3.4629392e+03   -1.0048552e-02   -2.2682040e+04   -5.6983993e-03    1.3677736e-04   -2.8584251e-02   -4.1216465e-04    1.0361125e+03    4.8688081e-06    3.3432799e-06    1.4193253e-03    3.6004785e-06    1.8740753e+02    2.2665474e+02    1.3370053e+02
   -3.5825420e+01    5.4291879e+00    8.7255678e-01    2.5860195e+02    0.0000000e+00    2.5193649e-04    6.3670027e+02    6.4652080e+02    6.3041549e+02    5.0000000e+02    5.0000000e+02    5.0000000e+02    1.8278699e+06    4.3942428e+02    1.3650596e+03    2.2763775e-02   -2.2473067e+00   -3.5308454e+03   -8.2547871e-02   -2.3154968e+04   -6.1946546e-03    2.8607074e-04   -2.6955395e-02   -2.3601154e-03    1.0565255e+03    7.7906317e-06    5.2141853e-06    1.3439830e-03    1.4091371e-05    1.8933837e+02    2.3359762e+02    1.3494650e+02
   -3.5483525e+01    5.3358012e+00    8.6974476e-01    2.5732721e+02    0.0000000e+00    2.5157456e-04    6.3944050e+02    6.4962466e+02    6.3324641e+02    5.0000000e+02    5.0000000e+02    5.0000000e+02    1.8594579e+06    4.4489257e+02    1.4096848e+03    2.2763775e-02   -2.1670418e+00   -3.5928947e+03   -3.8766464e-02   -2.3554635e+04   -5.0497963e-03    2.2061592e-04   -2.5976150e-02   -1.4630071e-03    1.0734302e+03    3.8743428e-06    4.5181064e-06    1.2609893e-03    1.6690674e-05    1.9090659e+02    2.4005427e+02    1.3599952e+02
   -3.5056156e+01    5.2993435e+00    8.6719133e-01    2.5646775e+02    0.0000000e+00    2.5107259e-04    6.4282526e+02    6.5351584e+02    6.3675934e+02    5.0000000e+02    5.0000000e+02    5.0000000e+02    1.8987624e+06    4.5189564e+02    1.4665167e+03    2.2763775e-02   -2.0626555e+00   -3.6708200e+03    3.5790504e-02   -2.4051335e+04   -4.3301555e-03    1.7017733e-04   -2.6798964e-02    1.4312563e-03    1.0943870e+03    4.0321411e-06    4.7914951e-06    1.2651782e-03    1.3127005e-05    1.9295180e+02    2.4889003e+02    1.3790664e+02
   -3.4714261e+01    5.2724265e+00    8.6372844e-01    2.5467060e+02    0.0000000e+00    2.5066061e-04    6.4557853e+02    6.5666187e+02    6.3956842e+02    5.0000000e+02    5.0000000e+02    5.0000000e+02    1.9318082e+06    4.5752059e+02    1.5134548e+03    2.2763775e-02   -1.9764137e+00   -3.7353772e+03    2.9021478e-02   -2.4469805e+04   -4.2909028e-03    2.6226333e-04   -2.7714184e-02    1.0349033e-03    1.1120036e+03    6.0309224e-06    6.9628140e-06    1.3108577e-03    1.9002907e-05    1.9454191e+02    2.2578729e+02    1.3913265e+02
   -3.4286892e+01    5.2607550e+00    8.6089037e-01    2.5350412e+02    0.0000000e+00    2.5016797e-04    6.4901696e+02    6.6061445e+02    6.4327734e+02    5.0000000e+02    5.0000000e+02    5.0000000e+02    1.9728808e+06    4.6480614e+02    1.5738616e+03    2.2763775e-02   -1.8643902e+00   -3.8154548e+03   -2.9762618e-02   -2.4989450e+04   -4.2924881e-03    3.4501464e-04   -2.8601643e-02   -1.0772408e-03    1.1337723e+03    1.2798424e-05    9.8473975e-06    1.3430310e-03    2.0177670e-05    1.9664267e+02    2.2761097e+02    1.4073897e+02
   -3.3944997e+01    5.2451933e+00    8.5846046e-01    2.5238694e+02    0.0000000e+00    2.4986190e-04    6.5178551e+02    6.6155687e+02    6.4614155e+02    5.0000000e+02    5.0000000e+02    5.0000000e+02    2.0076551e+06    4.7078994e+02    1.6237661e+03    2.2763775e-02   -1.7718690e+00   -3.8821823e+03    4.0220122e-02   -2.5430364e+04   -4.3690474e-03    3.4455928e-04   -2.9235233e-02    1.4668786e-03    1.1522059e+03    1.0603079e-05    1.0097991e-05    1.3688698e-03    1.9273618e-05    1.9836896e+02    2.3087667e+02    1.4205629e+02
   -3.3517628e+01    5.2391511e+00    8.5581583e-01    2.5126294e+02    0.0000000e+00    2.4941843e-04    6.5527668e+02    6.6540237e+02    6.4982727e+02    5.0000000e+02    5.0000000e+02    5.0000000e+02    2.0507467e+06    4.7844689e+02    1.6882074e+03    2.2763775e-02   -1.6516919e+00   -3.9659662e+03    2.5178779e-02   -2.5975682e+04   -5.0319561e-03    2.5079812e-04   -3.0240976e-02    9.7599319e-04    1.1749429e+03    3.0949791e-06    7.3832598e-06    1.4270475e-03    1.2810303e-05    2.0056937e+02    2.3492217e+02    1.4509248e+02
   -3.3175733e+01    5.0684587e+00    8.5939416e-01    2.5284913e+02    0.0000000e+00    2.4999159e-04    6.5774312e+02    6.6757613e+02    6.5268449e+02    5.0000000e+02    5.0000000e+02    5.0000000e+02    2.0873316e+06    4.8606379e+02    1.7423903e+03    2.2763775e-02   -1.5524808e+00   -4.0371741e+03    7.9364006e-02   -2.6439039e+04   -5.9144782e-03    2.3512678e-04   -2.9833510e-02    3.1169847e-03    1.1943003e+03   -1.0987513e-06    7.3860802e-06    1.4298015e-03    1.1946480e-05    2.0319826e+02    2.3757254e+02    1.4608981e+02
   -3.2748364e+01    5.0453952e+00    8.5821993e-01    2.5213430e+02    0.0000000e+00    2.4991686e-04    6.6120144e+02    6.7157551e+02    6.5534028e+02    5.0000000e+02    5.0000000e+02    5.0000000e+02    2.1325015e+06    4.9446621e+02    1.8114655e+03    2.2763775e-02   -1.4235843e+00   -4.1242666e+03   -2.3291882e-02   -2.7011187e+04   -6.4875711e-03    2.1640365e-04   -2.9731466e-02   -7.5109508e-04    1.2181366e+03   -1.2302054e-06    7.7389417e-06    1.4417222e-03    9.9530893e-06    2.0571693e+02    2.4078458e+02    1.4743552e+02
   -3.2406469e+01    4.9514517e+00    8.4952707e-01    2.4834550e+02    0.0000000e+00    2.4865711e-04    6.6421025e+02    6.7476530e+02    6.5739453e+02    5.0000000e+02    5.0000000e+02    5.0000000e+02    2.1707594e+06    4.9931245e+02    1.8632398e+03    2.2763775e-02   -1.3171957e+00   -4.1980295e+03   -2.1572188e-02   -2.7496088e+04   -6.3612897e-03   -1.8649177e-04   -2.9740897e-02   -9.6864974e-04    1.2393471e+03    5.6370914e-07   -5.2508471e-06    1.4432246e-03   -1.4805585e-05    2.0669565e+02    2.4237901e+02    1.4862499e+02
   -3.1979101e+01    4.8445742e+00    8.4134096e-01    2.4497446e+02    0.0000000e+00    2.4734707e-04    6.6786924e+02    6.7883027e+02    6.5980485e+02    5.0000000e+02    5.0000000e+02    5.0000000e+02    2.2179963e+06    5.0604330e+02    1.9302364e+03    2.2763775e-02   -1.1793916e+00   -4.2853840e+03    1.5849788e-03   -2.8096495e+04   -7.8071872e-03    6.0645214e-06   -2.8703555e-02    1.5414149e-04    1.2651655e+03    5.0535073e-08   -1.8281697e-07    1.4094427e-03   -6.4380343e-07    2.0827278e+02    2.4945365e+02    1.5019470e+02
   -3.1637206e+01    4.7445852e+00    8.3871443e-01    2.4383389e+02    0.0000000e+00    2.4698475e-04    6.7085019e+02    6.8205204e+02    6.6182665e+02    5.0000000e+02    5.0000000e+02    5.0000000e+02    2.2581631e+06    5.1266459e+02    1.9902907e+03    2.2763775e-02   -1.0661126e+00   -4.3628042e+03    3.4844714e-02   -2.8605544e+04   -7.1598255e-03   -5.2923561e-05   -2.8786011e-02    9.1457626e-05    1.2865703e+03   -1.2540328e-06   -4.3965330e-06    1.3920679e-03   -4.5556110e-06    2.1007582e+02    2.5587104e+02    1.5150885e+02
   -3.1209837e+01    4.7271259e+00    8.3699372e-01    2.4323295e+02    0.0000000e+00    2.4665439e-04    6.7455575e+02    6.8613143e+02    6.6432875e+02    5.0000000e+02    5.0000000e+02    5.0000000e+02    2.3081726e+06    5.2147193e+02    2.0684503e+03    2.2763775e-02   -9.1905350e-01   -4.4630753e+03    1.6131635e-02   -2.9236782e+04   -5.8040529e-03   -3.4441401e-04   -2.8919200e-02    2.9428997e-04    1.3131498e+03   -2.4206003e-06   -1.1276129e-05    1.3479142e-03   -2.0351897e-05    2.1256540e+02    2.6472680e+02    1.5289045e+02
   -3.0867942e+01    4.7216730e+00    8.3399587e-01    2.4200668e+02    0.0000000e+00    2.4618773e-04    6.7751377e+02    6.8937074e+02    6.6638598e+02    5.0000000e+02    5.0000000e+02    5.0000000e+02    2.3502433e+06    5.2822671e+02    2.1307731e+03    2.2763775e-02   -7.9765554e-01   -4.5442696e+03   -5.5933493e-03   -2.9770210e+04   -5.5773914e-03   -3.1053345e-04   -2.9267344e-02    2.6850117e-05    1.3355132e+03    4.3483039e-06   -1.0455870e-05    1.3546953e-03   -1.8353883e-05    2.1439627e+02    2.7258637e+02    1.5440847e+02
   -3.0440573e+01    4.6915046e+00    8.3136011e-01    2.4087689e+02    0.0000000e+00    2.4576546e-04    6.8125405e+02    6.9345853e+02    6.7136224e+02    5.0000000e+02    5.0000000e+02    5.0000000e+02    2.4023371e+06    5.3714944e+02    2.2126041e+03    2.2763775e-02   -6.4019845e-01   -4.6457594e+03    1.0864373e-02   -3.0429348e+04   -5.7386543e-03   -1.3426282e-04   -2.9990720e-02    2.6101771e-04    1.3630628e+03    1.1122563e-05   -6.9525380e-06    1.3859019e-03   -6.5039045e-06    2.1685089e+02    2.5278950e+02    1.5640471e+02
   -3.0098678e+01    4.6863033e+00    8.2840441e-01    2.3956035e+02    0.0000000e+00    2.4534443e-04    6.8424090e+02    6.9489423e+02    6.7364287e+02    5.0000000e+02    5.0000000e+02    5.0000000e+02    2.4466670e+06    5.4426581e+02    2.2790001e+03    2.2763775e-02   -5.1036392e-01   -4.7316577e+03    3.1674074e-02   -3.0990937e+04   -5.7481384e-03   -2.4351663e-04   -3.0489842e-02    8.6098162e-04    1.3865301e+03    1.3618670e-05   -9.4199283e-06    1.4026448e-03   -1.3744063e-05    2.1877907e+02    2.5473839e+02    1.5803732e+02
   -2.9671309e+01    4.6722868e+00    8.2577216e-01    2.3855500e+02    0.0000000e+00    2.4487353e-04    6.8797397e+02    6.9886731e+02    6.7635427e+02    5.0000000e+02    5.0000000e+02    5.0000000e+02    2.5011855e+06    5.5350351e+02    2.3647964e+03    2.2763775e-02   -3.4203865e-01   -4.8368159e+03   -1.3190690e-02   -3.1681355e+04   -6.6146830e-03   -2.0088036e-04   -3.1136610e-02   -2.8365582e-04    1.4152415e+03    1.1497253e-05   -8.4300002e-06    1.4451076e-03   -1.1629817e-05    2.2132341e+02    2.6123858e+02    1.6215125e+02
   -2.9329414e+01    4.6589705e+00    8.2348437e-01    2.3752605e+02    0.0000000e+00    2.4456368e-04    6.9099832e+02    7.0205071e+02    6.7863184e+02    5.0000000e+02    5.0000000e+02    5.0000000e+02    2.5478002e+06    5.6108425e+02    2.4358418e+03    2.2763775e-02   -2.0332002e-01   -4.9267730e+03   -2.4905898e-03   -3.2272088e+04   -7.1643116e-03   -1.4403149e-04   -3.0680978e-02   -2.4269079e-04    1.4398422e+03    4.2552874e-06   -6.3849125e-06    1.4327979e-03   -9.9147508e-06    2.2340151e+02    2.6520011e+02    1.6339625e+02
   -2.8902045e+01    4.4327094e+00    8.2772489e-01    2.3964351e+02    0.0000000e+00    2.4509326e-04    6.9462580e+02    7.0628374e+02    6.8135599e+02    5.0000000e+02    5.0000000e+02    5.0000000e+02    2.6050551e+06    5.7249383e+02    2.5327655e+03    2.2763775e-02   -2.3495327e-02   -5.0382017e+03    9.4400838e-03   -3.2996727e+04   -8.5400016e-03   -3.6671925e-04   -2.9472360e-02    2.9985284e-04    1.4699535e+03    1.6743107e-06   -1.3375668e-05    1.4067902e-03   -2.2314681e-05    2.2695698e+02    2.6775043e+02    1.6507986e+02
   -2.8578605e+01    4.4238814e+00    8.2576245e-01    2.3859563e+02    0.0000000e+00    2.4489829e-04    6.9747518e+02    7.0946452e+02    6.8369429e+02    5.0000000e+02    5.0000000e+02    5.0000000e+02    2.6518008e+06    5.8010205e+02    2.6042611e+03    2.2763775e-02    1.1683745e-01   -5.1285584e+03    1.0289002e-01   -3.3589230e+04   -8.6618734e-03   -5.5636172e-04   -2.9533943e-02    2.4432593e-03    1.4946606e+03   -1.0249720e-05   -1.9172668e-05    1.4112105e-03   -3.5208984e-05    2.2907440e+02    2.6979670e+02    1.6646935e+02
   -2.8174305e+01    4.3484718e+00    8.2246689e-01    2.3708122e+02    0.0000000e+00    2.4447982e-04    7.0128318e+02    7.1348863e+02    6.8618388e+02    5.0000000e+02    5.0000000e+02    5.0000000e+02    2.7082919e+06    5.8924895e+02    2.6966852e+03    2.2763775e-02    2.9830411e-01   -5.2383670e+03    4.9012481e-02   -3.4304242e+04   -8.5138084e-03   -2.3943001e-04   -3.1319225e-02    1.5060268e-03    1.5256276e+03   -1.0134665e-05   -7.1701086e-06    1.5051528e-03   -1.5563530e-05    2.3143095e+02    2.7234930e+02    1.6838532e+02
   -2.7850865e+01    4.2460394e+00    8.1400842e-01    2.3382109e+02    0.0000000e+00    2.4307097e-04    7.0447678e+02    7.1672253e+02    6.8822755e+02    5.0000000e+02    5.0000000e+02    5.0000000e+02    2.7565001e+06    5.9459727e+02    2.7638067e+03    2.2763775e-02    4.4775100e-01   -5.3266222e+03    6.1584035e-02   -3.4917633e+04   -8.7141582e-03   -3.1418893e-04   -3.1220857e-02    1.3273853e-03    1.5508925e+03   -7.9414727e-06   -5.6651656e-06    1.4949284e-03   -1.8391133e-05    2.3238623e+02    2.7453213e+02    1.6981343e+02
   -2.7446564e+01    4.1588017e+00    8.0948068e-01    2.3202933e+02    0.0000000e+00    2.4233002e-04    7.0827885e+02    7.2077046e+02    6.9073489e+02    5.0000000e+02    5.0000000e+02    5.0000000e+02    2.8160462e+06    6.0358673e+02    2.8578835e+03    2.2763775e-02    6.4035131e-01   -5.4420078e+03    3.7717813e-03   -3.5671666e+04   -9.9198229e-03   -5.0622024e-04   -3.0475009e-02    4.0752550e-04    1.5836297e+03    1.5513397e-05   -1.2311911e-05    1.4585026e-03   -2.8618300e-05    2.3465560e+02    2.8131824e+02    1.7100414e+02
   -2.7123124e+01    4.0676763e+00    8.0856688e-01    2.3165363e+02    0.0000000e+00    2.4219833e-04    7.1138758e+02    7.2400835e+02    6.9279044e+02    5.0000000e+02    5.0000000e+02    5.0000000e+02    2.8661790e+06    6.1188924e+02    2.9406451e+03    2.2763775e-02    7.9856072e-01   -5.5391907e+03   -1.5146530e-01   -3.6306723e+04   -8.9118738e-03   -2.2850697e-04   -3.0713176e-02   -4.1399778e-03    1.6102317e+03    1.1410919e-05   -4.7074987e-06    1.4478414e-03   -1.0534081e-05    2.3691369e+02    2.8773651e+02    1.7202292e+02
   -2.6718824e+01    4.0577809e+00    8.0647214e-01    2.3096025e+02    0.0000000e+00    2.4179268e-04    7.1520364e+02    7.2805398e+02    6.9527447e+02    5.0000000e+02    5.0000000e+02    5.0000000e+02    2.9286338e+06    6.2197764e+02    3.0432793e+03    2.2763775e-02    1.0033573e+00   -5.6635624e+03   -9.6775198e-03   -3.7095753e+04   -7.4567912e-03   -2.5071899e-05   -3.1476862e-02   -1.2471354e-04    1.6432944e+03    6.5809317e-06   -3.6695303e-06    1.4190152e-03    7.9139646e-08    2.3961297e+02    2.9632762e+02    1.7343861e+02
   -2.6395384e+01    4.0403996e+00    8.0391289e-01    2.2993209e+02    0.0000000e+00    2.4138535e-04    7.1823348e+02    7.3127656e+02    6.9724438e+02    5.0000000e+02    5.0000000e+02    5.0000000e+02    2.9808706e+06    6.2999076e+02    3.1260428e+03    2.2763775e-02    1.1718180e+00   -5.7639805e+03   -7.6284317e-02   -3.7758027e+04   -7.3252854e-03    8.4470433e-05   -3.1898741e-02   -2.1729004e-03    1.6709426e+03    1.0916364e-05   -1.1440456e-06    1.4313258e-03    7.9953046e-06    2.4173061e+02    3.0386357e+02    1.7532258e+02
   -2.5991083e+01    4.0143068e+00    8.0158507e-01    2.2897065e+02    0.0000000e+00    2.4101345e-04    7.2209952e+02    7.3527158e+02    7.0223527e+02    5.0000000e+02    5.0000000e+02    5.0000000e+02    3.0457151e+06    6.4043889e+02    3.2347152e+03    2.2763775e-02    1.3895024e+00   -5.8905773e+03    1.2090249e-02   -3.8578429e+04   -7.6555714e-03   -1.8854998e-04   -3.2631859e-02    3.6660144e-04    1.7051487e+03    1.4102808e-05   -7.3726788e-06    1.4629825e-03   -1.0606508e-05    2.4448642e+02    2.8930295e+02    1.7775804e+02
   -2.5667643e+01    3.9939550e+00    7.9898139e-01    2.2789466e+02    0.0000000e+00    2.4060216e-04    7.2515719e+02    7.3851551e+02    7.0443042e+02    5.0000000e+02    5.0000000e+02    5.0000000e+02    3.1004040e+06    6.4873102e+02    3.3219146e+03    2.2763775e-02    1.5685074e+00   -5.9951711e+03   -6.1401975e-02   -3.9271977e+04   -7.7370251e-03   -1.0822311e-04   -3.3036559e-02   -1.9935091e-03    1.7340122e+03    2.3145332e-05   -4.8186385e-06    1.4763035e-03   -4.4252669e-06    2.4666049e+02    2.9173377e+02    1.7974291e+02
   -2.5263343e+01    3.9819493e+00    7.9599398e-01    2.2670151e+02    0.0000000e+00    2.4010124e-04    7.2895135e+02    7.4144477e+02    7.0710060e+02    5.0000000e+02    5.0000000e+02    5.0000000e+02    3.1680266e+06    6.5930734e+02    3.4333437e+03    2.2763775e-02    1.7997289e+00   -6.1268809e+03   -2.5969285e-02   -4.0127739e+04   -8.2253696e-03   -1.6436119e-05   -3.3209624e-02   -7.1277704e-04    1.7695829e+03    2.0765718e-05   -4.1760374e-07    1.4881026e-03    1.5725109e-06    2.4944687e+02    2.9530471e+02    1.8230118e+02
   -2.4939903e+01    3.9767207e+00    7.9305092e-01    2.2550207e+02    0.0000000e+00    2.3964475e-04    7.3202032e+02    7.4479718e+02    7.0932880e+02    5.0000000e+02    5.0000000e+02    5.0000000e+02    3.2251576e+06    6.6773098e+02    3.5241293e+03    2.2763775e-02    1.9896906e+00   -6.2372410e+03    2.6218214e-02   -4.0851581e+04   -8.9028850e-03   -2.3174611e-04   -3.1664804e-02    5.7672246e-04    1.7996631e+03    1.4990902e-05   -3.4835773e-06    1.4383746e-03   -8.1229624e-06    2.5161538e+02    2.9998243e+02    1.8704778e+02
   -2.4535602e+01    3.9637783e+00    7.9096189e-01    2.2470900e+02    0.0000000e+00    2.3925443e-04    7.3582799e+02    7.4904687e+02    7.1198431e+02    5.0000000e+02    5.0000000e+02    5.0000000e+02    3.2957453e+06    6.7899439e+02    3.6427349e+03    2.2763775e-02    2.2348593e+00   -6.3740889e+03   -2.1726923e-02   -4.1745277e+04   -9.8556797e-03    1.6316093e-04   -3.1261891e-02   -5.1256023e-04    1.8367147e+03    4.4548794e-06    1.5964905e-05    1.4277611e-03    1.6117516e-05    2.5462831e+02    3.0543927e+02    1.8908864e+02
   -2.4212162e+01    3.7446828e+00    7.9339011e-01    2.2594919e+02    0.0000000e+00    2.3958787e-04    7.3890353e+02    7.5245015e+02    7.1420065e+02    5.0000000e+02    5.0000000e+02    5.0000000e+02    3.3554192e+06    6.8942355e+02    3.7472000e+03    2.2763775e-02    2.4362773e+00   -6.4892449e+03    2.4237834e-03   -4.2501463e+04   -1.0945307e-02    4.6843847e-04   -3.0369290e-02    4.1558361e-04    1.8680997e+03    3.7818467e-06    3.1161161e-05    1.3938230e-03    3.2967048e-05    2.5763113e+02    3.0794188e+02    1.7651341e+02
   -2.3807862e+01    3.7286908e+00    7.9122544e-01    2.2505098e+02    0.0000000e+00    2.3922749e-04    7.4271078e+02    7.5670458e+02    7.1681610e+02    5.0000000e+02    5.0000000e+02    5.0000000e+02    3.4289190e+06    7.0105119e+02    3.8717346e+03    2.2763775e-02    2.6969872e+00   -6.6314328e+03    5.5623221e-03   -4.3432468e+04   -1.1685781e-02    2.2061644e-04   -2.9362309e-02    4.0559544e-04    1.9066937e+03   -2.2060003e-06    4.0186039e-05    1.3432614e-03    1.6212081e-05    2.6071595e+02    3.1153747e+02    1.7950181e+02
   -2.3484422e+01    3.6876427e+00    7.8934128e-01    2.2416769e+02    0.0000000e+00    2.3903627e-04    7.4596213e+02    7.6008653e+02    7.1899924e+02    5.0000000e+02    5.0000000e+02    5.0000000e+02    3.4908782e+06    7.1045739e+02    3.9765569e+03    2.2763775e-02    2.9111198e+00   -6.7509762e+03    7.4560987e-03   -4.4217684e+04   -1.1669731e-02    2.2944868e-04   -2.8757086e-02    9.6802026e-05    1.9393160e+03   -4.1944645e-06    4.0817334e-05    1.2981594e-03    1.6462845e-05    2.6310347e+02    3.1431300e+02    1.8545891e+02
   -2.3080121e+01    3.5979653e+00    7.7925556e-01    2.2047838e+02    0.0000000e+00    2.3725359e-04    7.5047188e+02    7.6434641e+02    7.2157682e+02    5.0000000e+02    5.0000000e+02    5.0000000e+02    3.5673747e+06    7.1851451e+02    4.0954537e+03    2.2763775e-02    3.1875914e+00   -6.8986253e+03   -1.4998592e-03   -4.5186290e+04   -1.2128181e-02    6.0194362e-04   -3.2775228e-02    2.6820240e-04    1.9809959e+03   -1.1256948e-06    1.7796712e-05    1.5248588e-03    4.1036763e-05    2.6425836e+02    3.1794658e+02    1.8801926e+02
   -2.2756681e+01    3.4748744e+00    7.7540371e-01    2.1897169e+02    0.0000000e+00    2.3661738e-04    7.5373373e+02    7.6776741e+02    7.2375068e+02    5.0000000e+02    5.0000000e+02    5.0000000e+02    3.6315172e+06    7.2720761e+02    4.1990048e+03    2.2763775e-02    3.4140469e+00   -7.0132600e+03   -2.0428539e-02   -4.6004475e+04   -1.1510613e-02    1.5133534e-04   -3.3724934e-02   -5.5086569e-04    2.0145874e+03   -4.9378985e-07    1.1861151e-07    1.5531350e-03    1.1832894e-05    2.6629353e+02    3.2244711e+02    1.9011555e+02
   -2.2352381e+01    3.4325847e+00    7.7320145e-01    2.1815178e+02    0.0000000e+00    2.3624253e-04    7.5769574e+02    7.7204708e+02    7.2650686e+02    5.0000000e+02    5.0000000e+02    5.0000000e+02    3.7113637e+06    7.3934119e+02    4.3360612e+03    2.2763775e-02    3.7060247e+00   -7.1746282e+03   -6.1319604e-03   -4.7011435e+04   -1.2860500e-02   -5.4327309e-05   -3.3093502e-02    9.9318080e-05    2.0583640e+03    7.3972916e-06   -5.9460854e-06    1.5178013e-03   -6.3523290e-07    2.6938936e+02    3.2992777e+02    1.9279269e+02
   -2.2028941e+01    3.3789765e+00    7.7144914e-01    2.1743934e+02    0.0000000e+00    2.3596318e-04    7.6104104e+02    7.7545758e+02    7.2875378e+02    5.0000000e+02    5.0000000e+02    5.0000000e+02    3.7785141e+06    7.4932359e+02    4.4519136e+03    2.2763775e-02    3.9456790e+00   -7.3059140e+03    2.9286412e-03   -4.7861595e+04   -1.2411575e-02   -7.4944965e-05   -3.3352036e-02   -5.4717747e-05    2.0938658e+03    8.7391449e-06   -6.5042712e-06    1.5111506e-03   -1.8077705e-06    2.7185794e+02    3.3631362e+02    1.9436673e+02
   -2.1624640e+01    3.3796910e+00    7.6997330e-01    2.1703587e+02    0.0000000e+00    2.3563843e-04    7.6505585e+02    7.7971649e+02    7.3111185e+02    5.0000000e+02    5.0000000e+02    5.0000000e+02    3.8612860e+06    7.6194886e+02    4.5970509e+03    2.2763775e-02    4.2549419e+00   -7.4678125e+03    1.3608673e-03   -4.8908847e+04   -1.2492510e-02   -1.0097565e-04   -3.3810346e-02    2.3374549e-04    2.1375144e+03   -6.3590428e-06   -7.2336585e-06    1.5258713e-03   -2.7896243e-06    2.7505517e+02    3.4474476e+02    1.9639606e+02
   -2.1301200e+01    3.3586033e+00    7.6813198e-01    2.1637260e+02    0.0000000e+00    2.3531712e-04    7.6828965e+02    7.8308949e+02    7.3302661e+02    5.0000000e+02    5.0000000e+02    5.0000000e+02    3.9309059e+06    7.7209733e+02    4.7153963e+03    2.2763775e-02    4.5089652e+00   -7.6018244e+03    4.0098311e-03   -4.9791513e+04   -1.0718807e-02   -1.1713521e-04   -3.5049155e-02   -3.8935945e-05    2.1742665e+03    9.7682276e-06   -7.6808138e-06    1.5108937e-03   -4.5098281e-06    2.7759173e+02    3.5200042e+02    1.9812635e+02
   -2.1099050e+01    3.3451099e+00    7.6672813e-01    2.1582350e+02    0.0000000e+00    2.3509073e-04    7.7032428e+02    7.8518976e+02    7.3425078e+02    5.0000000e+02    5.0000000e+02    5.0000000e+02    3.9760039e+06    7.7850003e+02    4.7906823e+03    2.2763775e-02    4.6703363e+00   -7.6888642e+03    6.4419779e-03   -5.0363320e+04   -1.0705947e-02   -1.6494391e-04   -3.5338978e-02   -3.6583389e-05    2.1980850e+03    1.0064075e-05   -8.6526868e-06    1.5189354e-03   -7.5551168e-06    2.7918093e+02    3.5680825e+02    1.9926698e+02
   -2.0846362e+01    3.3387787e+00    7.6437647e-01    2.1484189e+02    0.0000000e+00    2.3471495e-04    7.7287607e+02    7.8779418e+02    7.4118227e+02    5.0000000e+02    5.0000000e+02    5.0000000e+02    4.0308815e+06    7.8623137e+02    4.8846115e+03    2.2763775e-02    4.8759671e+00   -7.7967551e+03    5.5767371e-04   -5.1056666e+04   -1.1217619e-02   -2.6263544e-04   -3.5487110e-02    4.5929883e-04    2.2269733e+03    1.3359435e-05   -1.0248845e-05    1.5296626e-03   -1.1858785e-05    2.8100820e+02    3.3960117e+02    2.0070365e+02
   -2.0644212e+01    3.3443730e+00    7.6334002e-01    2.1447033e+02    0.0000000e+00    2.3453377e-04    7.7487662e+02    7.8985633e+02    7.4257612e+02    5.0000000e+02    5.0000000e+02    5.0000000e+02    4.0752134e+06    7.9273465e+02    4.9614094e+03    2.2763775e-02    5.0430295e+00   -7.8831698e+03    8.2250792e-03   -5.1618196e+04   -1.1606738e-02   -2.5945852e-04   -3.5193895e-02    3.3459771e-04    2.2503224e+03    1.6040929e-05   -9.8641086e-06    1.5220460e-03   -1.2198027e-05    2.8262842e+02    3.4165156e+02    2.0189630e+02
   -2.0391524e+01    3.3381313e+00    7.6174538e-01    2.1388611e+02    0.0000000e+00    2.3424750e-04    7.7738308e+02    7.9239920e+02    7.4426976e+02    5.0000000e+02    5.0000000e+02    5.0000000e+02    4.1308599e+06    8.0078518e+02    5.0578982e+03    2.2763775e-02    5.2559047e+00   -7.9896510e+03    3.8153429e-03   -5.2323302e+04   -1.2248324e-02   -3.0672456e-04   -3.3828430e-02    1.7381401e-04    2.2795501e+03    2.1968066e-05   -1.1614404e-05    1.4772329e-03   -1.6550721e-05    2.8459964e+02    3.4420735e+02    2.0342646e+02
   -2.0075665e+01    3.3273575e+00    7.5900764e-01    2.1283164e+02    0.0000000e+00    2.3376724e-04    7.8047515e+02    7.9553597e+02    7.4633648e+02    5.0000000e+02    5.0000000e+02    5.0000000e+02    4.2002988e+06    8.1057762e+02    5.1773377e+03    2.2763775e-02    5.5283504e+00   -8.1230641e+03    1.1382160e-03   -5.3202921e+04   -1.2913683e-02   -4.0798238e-04   -3.2938559e-02    1.6153450e-04    2.3159733e+03    2.6553199e-05   -1.3244980e-05    1.4504770e-03   -2.2856007e-05    2.8694811e+02    3.4737811e+02    2.0541118e+02
   -1.9680840e+01    3.2875781e+00    7.5581803e-01    8.4589325e+02    0.0000000e+00    5.8332082e-05    7.8437089e+02    7.9998563e+02    7.4903857e+02    5.0000000e+02    5.0000000e+02    5.0000000e+02    4.2913085e+06    1.0311545e+03    6.6785082e+03    2.2763775e-02    5.8790406e+00   -8.2975190e+03    2.4287529e-03   -5.4356330e+04   -1.5409800e-02   -3.3751574e-04   -3.1689374e-02   -1.0178605e-04    2.3633541e+03    1.2394847e-05   -1.6606844e-05    1.3809034e-03   -1.8942085e-05    7.2578911e+01    8.7938644e+01    5.2087287e+01
   -1.9518751e+01    3.1900916e+00    7.3952039e-01    8.2283951e+02    0.0000000e+00    5.7427860e-05    7.8550643e+02    8.0163997e+02    7.4908053e+02    5.0000000e+02    5.0000000e+02    5.0000000e+02    4.3263359e+06    1.0290896e+03    6.6921888e+03    2.2763775e-02    6.0597447e+00   -8.3475617e+03    4.2203478e-02   -5.4813288e+04   -1.4197219e-02   -2.7480313e-04   -3.2291207e-02    1.3359167e-03    2.3820248e+03    1.5287615e-05   -9.1368729e-06    1.4149494e-03   -1.1905588e-05    7.2232207e+01    8.7900438e+01    5.1910681e+01
   -1.9389079e+01    3.1606654e+00    7.2727060e-01    8.0130367e+02    0.0000000e+00    5.7021906e-05    7.8650549e+02    8.0252494e+02    7.4929705e+02    5.0000000e+02    5.0000000e+02    5.0000000e+02    4.3575816e+06    1.0279937e+03    6.7086437e+03    2.2763775e-02    6.2046595e+00   -8.4152014e+03    1.2784613e-02   -5.5203579e+04   -1.3873155e-02   -2.9154147e-04   -3.1812357e-02    5.9354248e-04    2.3984552e+03    1.5283241e-05   -9.2480274e-06    1.3857109e-03   -1.3040827e-05    7.1990796e+01    8.7879628e+01    5.1804600e+01
   -1.9230194e+01    3.1605388e+00    7.1338155e-01    7.7874512e+02    0.0000000e+00    5.6451161e-05    7.8773209e+02    8.0368227e+02    7.5012193e+02    5.0000000e+02    5.0000000e+02    5.0000000e+02    4.3939842e+06    1.0270395e+03    6.7313462e+03    2.2763775e-02    6.3827175e+00   -8.4961256e+03   -1.1636693e-03   -5.5657245e+04   -1.3955250e-02   -3.0538630e-04   -3.1286087e-02    1.5761679e-04    2.4175423e+03    1.4603744e-05   -9.1694256e-06    1.3671093e-03   -1.3136732e-05    7.1729280e+01    8.7882092e+01    5.1656982e+01
   -1.9103086e+01    3.1839764e+00    7.0271374e-01    7.6028637e+02    0.0000000e+00    5.6091370e-05    7.8871569e+02    8.0440455e+02    7.5025462e+02    5.0000000e+02    5.0000000e+02    5.0000000e+02    4.4253622e+06    1.0264826e+03    6.7508598e+03    2.2763775e-02    6.5256143e+00   -8.5640732e+03   -1.8897987e-03   -5.6051319e+04   -1.3796281e-02   -3.4839664e-04   -3.1036901e-02   -1.6851657e-04    2.4341614e+03    1.7252795e-05   -9.6688703e-06    1.3501955e-03   -1.6135787e-05    7.1538403e+01    8.7975595e+01    5.1543296e+01
   -1.8944201e+01    3.2079761e+00    6.9004487e-01    7.4035392e+02    0.0000000e+00    5.5542543e-05    7.8987529e+02    8.0714536e+02    7.5059240e+02    5.0000000e+02    5.0000000e+02    5.0000000e+02    4.4614321e+06    1.0257954e+03    6.7737873e+03    2.2763775e-02    6.7047702e+00   -8.6326659e+03    3.7822839e-04   -5.6507928e+04   -1.4184486e-02   -4.1392141e-04   -3.0563605e-02    1.0536522e-04    2.4531219e+03    1.7513829e-05   -1.0759473e-05    1.3417336e-03   -1.8659177e-05    7.1311050e+01    8.8155694e+01    5.1391679e+01
   -1.8817094e+01    3.2377693e+00    6.8049035e-01    7.2424665e+02    0.0000000e+00    5.5205728e-05    7.9077513e+02    8.0822905e+02    7.5058763e+02    5.0000000e+02    5.0000000e+02    5.0000000e+02    4.4928570e+06    1.0255679e+03    6.7934551e+03    2.2763775e-02    6.8485364e+00   -8.6963552e+03    1.9012177e-03   -5.6905931e+04   -1.3735774e-02   -3.6154843e-04   -3.0860185e-02   -5.0952544e-05    2.4699197e+03    1.5549935e-05   -9.7950551e-06    1.3551883e-03   -1.7111017e-05    7.1161876e+01    8.8436722e+01    5.1278096e+01
   -1.8715407e+01    3.2517607e+00    6.7332229e-01    7.1228743e+02    0.0000000e+00    5.4949468e-05    7.9145380e+02    8.0911507e+02    7.5067065e+02    5.0000000e+02    5.0000000e+02    5.0000000e+02    4.5173967e+06    1.0255783e+03    6.8094608e+03    2.2763775e-02    6.9638310e+00   -8.7414093e+03   -1.0434385e-04   -5.7217666e+04   -1.3730024e-02   -3.6695107e-04   -3.0702406e-02   -1.1456137e-05    2.4828122e+03    1.4965711e-05   -9.8204094e-06    1.3487932e-03   -1.7293988e-05    7.1065289e+01    8.8862118e+01    5.1185200e+01
   -1.8588299e+01    3.2175810e+00    6.7074008e-01    7.0828562e+02    0.0000000e+00    5.4858178e-05    7.9300595e+02    8.1022800e+02    7.5358358e+02    5.0000000e+02    5.0000000e+02    5.0000000e+02    4.5470308e+06    1.0290227e+03    6.8710823e+03    2.2763775e-02    7.1082906e+00   -8.7946579e+03    1.8190719e-03   -5.7594115e+04   -1.4895133e-02   -3.0952829e-04   -3.0310539e-02    1.6876340e-04    2.4983148e+03    1.8433658e-05   -8.6761021e-06    1.3488713e-03   -1.5090906e-05    7.1129870e+01    8.9851028e+01    5.1067463e+01
   -1.8372892e+01    3.1990033e+00    6.5589768e-01    6.8472488e+02    0.0000000e+00    5.4258207e-05    7.9471714e+02    8.1208958e+02    7.5428127e+02    5.0000000e+02    5.0000000e+02    5.0000000e+02    4.5988156e+06    1.0289677e+03    6.9113648e+03    2.2763775e-02    7.3558114e+00   -8.8904411e+03    1.3778381e-03   -5.8251626e+04   -1.4623057e-02   -3.1994918e-04   -2.9517066e-02    1.3767903e-04    2.5254970e+03    1.6435543e-05   -8.9831007e-06    1.3142502e-03   -1.5400934e-05    7.0882416e+01    8.9557090e+01    5.0878699e+01
   -1.8271206e+01    3.1853572e+00    6.4906309e-01    6.7367800e+02    0.0000000e+00    5.4003073e-05    7.9552806e+02    8.1297362e+02    7.5468616e+02    5.0000000e+02    5.0000000e+02    5.0000000e+02    4.6240240e+06    1.0290140e+03    6.9309415e+03    2.2763775e-02    7.4731658e+00   -8.9386573e+03    2.3775881e-03   -5.8571196e+04   -1.4387665e-02   -3.6214101e-04   -2.9216058e-02   -5.5911873e-05    2.5387623e+03    1.4329613e-05   -9.6875024e-06    1.2954756e-03   -1.6494184e-05    7.0771972e+01    8.9454559e+01    5.0794691e+01
   -1.8144098e+01    3.1705778e+00    6.4060846e-01    6.6199664e+02    0.0000000e+00    5.3552458e-05    7.9657410e+02    8.1406188e+02    7.5504991e+02    5.0000000e+02    5.0000000e+02    5.0000000e+02    4.6544802e+06    1.0289592e+03    6.9553609e+03    2.2763775e-02    7.6203252e+00   -8.9992164e+03    1.4464926e-03   -5.8956259e+04   -1.4547146e-02   -3.2997766e-04   -2.8235150e-02    9.5734305e-05    2.5548807e+03    1.2855140e-05   -8.9675591e-06    1.2526025e-03   -1.5699829e-05    7.0621465e+01    8.9348612e+01    5.0689892e+01
   -1.8042411e+01    3.1493804e+00    6.3396590e-01    6.5124534e+02    0.0000000e+00    5.3307939e-05    7.9738538e+02    8.1490973e+02    7.5533204e+02    5.0000000e+02    5.0000000e+02    5.0000000e+02    4.6798226e+06    1.0289859e+03    6.9747946e+03    2.2763775e-02    7.7384048e+00   -9.0459229e+03    7.8300397e-04   -5.9279650e+04   -1.4255505e-02   -3.4594556e-04   -2.8069967e-02   -5.3893571e-05    2.5683371e+03    1.3693653e-05   -8.9485453e-06    1.2377285e-03   -1.5298927e-05    7.0510803e+01    8.9292178e+01    5.0606368e+01
   -1.7915304e+01    3.1333249e+00    6.2592837e-01    6.3934412e+02    0.0000000e+00    5.2938387e-05    7.9840857e+02    8.1591330e+02    7.5537409e+02    5.0000000e+02    5.0000000e+02    5.0000000e+02    4.7106113e+06    1.0290639e+03    6.9997475e+03    2.2763775e-02    7.8864720e+00   -9.1076221e+03    1.0026797e-03   -5.9668413e+04   -1.4332337e-02   -2.9629065e-04   -2.7743772e-02    1.1659829e-04    2.5845614e+03    1.6374207e-05   -7.8759133e-06    1.2271960e-03   -1.3783037e-05    7.0374562e+01    8.9234569e+01    5.0510840e+01
   -1.7813617e+01    3.1234605e+00    6.1961450e-01    6.2920923e+02    0.0000000e+00    5.2709548e-05    7.9920339e+02    8.1667011e+02    7.5560746e+02    5.0000000e+02    5.0000000e+02    5.0000000e+02    4.7364156e+06    1.0292213e+03    7.0196512e+03    2.2763775e-02    8.0053184e+00   -9.1593615e+03    1.6343024e-03   -5.9994244e+04   -1.4192779e-02   -3.2228673e-04   -2.7597337e-02   -4.2650111e-05    2.5981647e+03    1.7393146e-05   -8.0248710e-06    1.2155360e-03   -1.4896202e-05    7.0278061e+01    8.9230726e+01    5.0436865e+01
   -1.7686509e+01    3.1204455e+00    6.1212412e-01    6.1823135e+02    0.0000000e+00    5.2360099e-05    8.0021178e+02    8.1755984e+02    7.5595234e+02    5.0000000e+02    5.0000000e+02    5.0000000e+02    4.7674330e+06    1.0295412e+03    7.0458654e+03    2.2763775e-02    8.1543470e+00   -9.2218863e+03    1.4704661e-03   -6.0385553e+04   -1.4465059e-02   -3.3832139e-04   -2.7306558e-02    1.2455328e-04    2.6144940e+03    1.6264653e-05   -8.1014393e-06    1.2073258e-03   -1.5814568e-05    7.0165368e+01    8.9260640e+01    5.0342153e+01
   -1.7584823e+01    3.1189688e+00    6.0649919e-01    6.0921710e+02    0.0000000e+00    5.2159469e-05    8.0101427e+02    8.1821150e+02    7.5615099e+02    5.0000000e+02    5.0000000e+02    5.0000000e+02    4.7933780e+06    1.0300520e+03    7.0684222e+03    2.2763775e-02    8.2739784e+00   -9.2724621e+03    1.8692078e-03   -6.0713982e+04   -1.4426090e-02   -3.4550367e-04   -2.7113097e-02   -5.5220968e-05    2.6281730e+03    1.5533220e-05   -8.2192610e-06    1.1966273e-03   -1.6045934e-05    7.0097849e+01    8.9336603e+01    5.0269505e+01
   -1.7465512e+01    3.1211267e+00    5.9993218e-01    5.9959213e+02    0.0000000e+00    5.1858940e-05    8.0193161e+02    8.1889908e+02    7.5643808e+02    5.0000000e+02    5.0000000e+02    5.0000000e+02    4.8226772e+06    1.0305285e+03    7.0935423e+03    2.2763775e-02    8.4148206e+00   -9.3292920e+03    1.3297568e-03   -6.1084857e+04   -1.4593595e-02   -3.5410824e-04   -2.6834179e-02    1.1521727e-04    2.6436022e+03    1.7625487e-05   -8.2433686e-06    1.1889983e-03   -1.6824138e-05    7.0011775e+01    8.9459810e+01    5.0182590e+01
   -1.7358000e+01    3.1213598e+00    5.9429277e-01    5.9098766e+02    0.0000000e+00    5.1630401e-05    8.0275129e+02    8.1964251e+02    7.5664061e+02    5.0000000e+02    5.0000000e+02    5.0000000e+02    4.8498383e+06    1.0311191e+03    7.1171498e+03    2.2763775e-02    8.5421707e+00   -9.3810224e+03    2.0383628e-03   -6.1429293e+04   -1.4628449e-02   -3.6285401e-04   -2.6644560e-02   -5.5482400e-06    2.6579232e+03    1.9090436e-05   -8.3836313e-06    1.1818076e-03   -1.7460403e-05    6.9948783e+01    8.9618579e+01    5.0106749e+01
   -1.7262992e+01    3.1203206e+00    5.8932289e-01    5.8342056e+02    0.0000000e+00    5.1429624e-05    8.0345139e+02    8.2346311e+02    7.5681221e+02    5.0000000e+02    5.0000000e+02    5.0000000e+02    4.8740177e+06    1.0316167e+03    7.1372891e+03    2.2763775e-02    8.6550619e+00   -9.4268440e+03    8.9897983e-04   -6.1736083e+04   -1.4628364e-02   -3.8298709e-04   -2.6511698e-02   -1.0417323e-05    2.6706751e+03    1.9303275e-05   -8.7496858e-06    1.1761223e-03   -1.8419507e-05    6.9894501e+01    8.9791782e+01    5.0040973e+01
   -1.7169991e+01    3.1193184e+00    5.8466068e-01    5.7655692e+02    0.0000000e+00    5.1223526e-05    8.0413271e+02    8.2428864e+02    7.5698665e+02    5.0000000e+02    5.0000000e+02    5.0000000e+02    4.8975976e+06    1.0322027e+03    7.1575488e+03    2.2763775e-02    8.7658752e+00   -9.4717413e+03    1.1594865e-03   -6.2035031e+04   -1.4407389e-02   -3.2401822e-04   -2.6781900e-02    6.5667356e-05    2.6832075e+03    1.8098737e-05   -7.5498411e-06    1.1926286e-03   -1.5758592e-05    6.9850653e+01    8.9988817e+01    4.9977293e+01
   -1.7075082e+01    3.1190233e+00    5.8017584e-01    5.6998753e+02    0.0000000e+00    5.1023866e-05    8.0481156e+02    8.2509616e+02    7.5716825e+02    5.0000000e+02    5.0000000e+02    5.0000000e+02    4.9215930e+06    1.0329688e+03    7.1789418e+03    2.2763775e-02    8.8792924e+00   -9.5180896e+03    1.7689376e-03   -6.2338835e+04   -1.4666912e-02   -3.1670280e-04   -2.6432022e-02    7.3982932e-05    2.6958242e+03    1.6504790e-05   -7.3938029e-06    1.1877859e-03   -1.5479714e-05    6.9822437e+01    9.0176623e+01    4.9913143e+01
   -1.6898566e+01    2.9972075e+00    5.7841523e-01    5.6824719e+02    0.0000000e+00    5.0937980e-05    8.0750031e+02    8.2664376e+02    7.6086619e+02    5.0000000e+02    5.0000000e+02    5.0000000e+02    4.9662630e+06    1.0382547e+03    7.2829674e+03    2.2763775e-02    9.0911673e+00   -9.6053857e+03    1.8641529e-03   -6.2904182e+04   -1.5375179e-02   -3.1439583e-04   -2.5854454e-02    1.6581359e-04    2.7193241e+03    1.7478903e-05   -7.6334377e-06    1.1809281e-03   -1.4373811e-05    6.9888895e+01    9.1139139e+01    4.9796366e+01
   -1.6791717e+01    2.9926367e+00    5.7325496e-01    5.6074378e+02    0.0000000e+00    5.0706491e-05    8.0843756e+02    8.2756476e+02    7.6235408e+02    5.0000000e+02    5.0000000e+02    5.0000000e+02    4.9934894e+06    1.0389130e+03    7.3101623e+03    2.2763775e-02    9.2211857e+00   -9.6591724e+03    2.7349955e-03   -6.3248695e+04   -1.5553210e-02   -2.7981520e-04   -2.5568824e-02   -1.9776307e-05    2.7336541e+03    2.3600321e-05   -6.9280181e-06    1.1754572e-03   -1.3752595e-05    6.9816196e+01    9.1004727e+01    4.9727088e+01
   -1.6678923e+01    2.9896603e+00    5.6799737e-01    5.5310050e+02    0.0000000e+00    5.0471371e-05    8.0942596e+02    8.2853226e+02    7.6282825e+02    5.0000000e+02    5.0000000e+02    5.0000000e+02    5.0219839e+06    1.0397146e+03    7.3397008e+03    2.2763775e-02    9.3589740e+00   -9.7147130e+03    1.5640223e-03   -6.3609507e+04   -1.5517426e-02   -3.0206259e-04   -2.5389052e-02    6.3804518e-05    2.7486270e+03    2.1784559e-05   -7.2564514e-06    1.1672076e-03   -1.4957493e-05    6.9748003e+01    9.0893643e+01    4.9653694e+01
   -1.6560095e+01    2.9884133e+00    5.6227957e-01    5.4481882e+02    0.0000000e+00    5.0213726e-05    8.1042476e+02    8.2953534e+02    7.6330795e+02    5.0000000e+02    5.0000000e+02    5.0000000e+02    5.0519891e+06    1.0403833e+03    7.3685189e+03    2.2763775e-02    9.5047415e+00   -9.7725066e+03    1.6401189e-03   -6.3989656e+04   -1.5521607e-02   -2.9941447e-04   -2.5167465e-02    4.2980386e-05    2.7643818e+03    1.6891947e-05   -7.1116880e-06    1.1585312e-03   -1.4782364e-05    6.9667886e+01    9.0810461e+01    4.9577057e+01
   -1.6458716e+01    2.9748014e+00    5.5779697e-01    5.3825714e+02    0.0000000e+00    5.0024397e-05    8.1132750e+02    8.3037798e+02    7.6372059e+02    5.0000000e+02    5.0000000e+02    5.0000000e+02    5.0792476e+06    1.0412505e+03    7.3965769e+03    2.2763775e-02    9.6295613e+00   -9.8228233e+03    8.7003190e-04   -6.4335978e+04   -1.5125111e-02   -2.9615440e-04   -2.5193099e-02   -1.8970909e-04    2.7786899e+03    1.4938840e-05   -7.0766993e-06    1.1464910e-03   -1.4912879e-05    6.9616808e+01    9.0776062e+01    4.9515596e+01
   -1.6331993e+01    2.9615477e+00    5.5142380e-01    5.3017379e+02    0.0000000e+00    4.9656970e-05    8.1250514e+02    8.3142057e+02    7.6419632e+02    5.0000000e+02    5.0000000e+02    5.0000000e+02    5.1123234e+06    1.0416215e+03    7.4273822e+03    2.2763775e-02    9.7862676e+00   -9.8843221e+03    9.8105795e-04   -6.4755639e+04   -1.5177334e-02   -2.9827908e-04   -2.4425818e-02    1.0251872e-04    2.7961414e+03    1.4134579e-05   -7.1039744e-06    1.1049983e-03   -1.4638945e-05    6.9491526e+01    9.0755710e+01    4.9438426e+01
   -1.6230614e+01    2.9447575e+00    5.4675460e-01    5.2321966e+02    0.0000000e+00    4.9469543e-05    8.1337695e+02    8.3224950e+02    7.6453156e+02    5.0000000e+02    5.0000000e+02    5.0000000e+02    5.1387051e+06    1.0422309e+03    7.4528173e+03    2.2763775e-02    9.9120540e+00   -9.9320559e+03    1.2875712e-03   -6.5092490e+04   -1.5212090e-02   -2.8184068e-04   -2.4162445e-02    1.7047877e-04    2.8101305e+03    1.5379460e-05   -6.7421074e-06    1.0951765e-03   -1.3704592e-05    6.9424346e+01    9.0774544e+01    4.9373766e+01
   -1.6149510e+01    2.9367132e+00    5.4312560e-01    5.1776641e+02    0.0000000e+00    4.9330893e-05    8.1407902e+02    8.3289720e+02    7.6393720e+02    5.0000000e+02    5.0000000e+02    5.0000000e+02    5.1597159e+06    1.0427768e+03    7.4737619e+03    2.2763775e-02    1.0012983e+01   -9.9728191e+03    2.5093350e-03   -6.5358389e+04   -1.5332489e-02   -2.5931816e-04   -2.3885041e-02    1.6163279e-04    2.8211992e+03    1.7075954e-05   -6.2066063e-06    1.0884015e-03   -1.2560499e-05    6.9374269e+01    9.0786957e+01    4.9327144e+01
   -1.6048131e+01    2.9293883e+00    5.3881147e-01    5.1193119e+02    0.0000000e+00    4.9112073e-05    8.1495416e+02    8.3367736e+02    7.6421638e+02    5.0000000e+02    5.0000000e+02    5.0000000e+02    5.1866817e+06    1.0435884e+03    7.5008409e+03    2.2763775e-02    1.0139562e+01   -1.0028721e+04    8.1604337e-04   -6.5698176e+04   -1.5295365e-02   -2.6227259e-04   -2.3728235e-02    8.3888868e-06    2.8354157e+03    1.8883887e-05   -6.2020846e-06    1.0806931e-03   -1.2743192e-05    6.9322879e+01    9.0824162e+01    4.9270761e+01
   -1.5967028e+01    2.9304508e+00    5.3519221e-01    5.0657930e+02    0.0000000e+00    4.8967711e-05    8.1563242e+02    8.3428565e+02    7.6445124e+02    5.0000000e+02    5.0000000e+02    5.0000000e+02    5.2080451e+06    1.0441082e+03    7.5209342e+03    2.2763775e-02    1.0241145e+01   -1.0073341e+04    9.5276478e-04   -6.5967260e+04   -1.5414038e-02   -2.5788379e-04   -2.3517984e-02    5.3722748e-05    2.8466739e+03    1.8972621e-05   -6.3091199e-06    1.0750912e-03   -1.2518104e-05    6.9274653e+01    9.0878626e+01    4.9224991e+01
   -1.5865649e+01    2.9337304e+00    5.3115685e-01    5.0114959e+02    0.0000000e+00    4.8760651e-05    8.1651628e+02    8.3502188e+02    7.6474396e+02    5.0000000e+02    5.0000000e+02    5.0000000e+02    5.2348080e+06    1.0450740e+03    7.5493801e+03    2.2763775e-02    1.0368522e+01   -1.0127713e+04    1.8211098e-03   -6.6304723e+04   -1.5451648e-02   -2.5950466e-04   -2.3364995e-02    5.4368417e-05    2.8607508e+03    1.7997766e-05   -6.4122162e-06    1.0691254e-03   -1.2228497e-05    6.9234654e+01    9.0973532e+01    4.9167477e+01
   -1.5784546e+01    2.9415673e+00    5.2795203e-01    4.9639821e+02    0.0000000e+00    4.8635860e-05    8.1719208e+02    8.3559576e+02    7.6498553e+02    5.0000000e+02    5.0000000e+02    5.0000000e+02    5.2558488e+06    1.0458311e+03    7.5712314e+03    2.2763775e-02    1.0470758e+01   -1.0169143e+04    2.7224350e-03   -6.6570729e+04   -1.5670072e-02   -2.5698701e-04   -2.3112480e-02    1.2734642e-04    2.8718129e+03    1.7058442e-05   -6.4472637e-06    1.0653314e-03   -1.1843033e-05    6.9206079e+01    9.1077432e+01    4.9120698e+01
   -1.5683167e+01    2.9485245e+00    5.2401071e-01    4.9107809e+02    0.0000000e+00    4.8436012e-05    8.1801785e+02    8.3629030e+02    7.6530277e+02    5.0000000e+02    5.0000000e+02    5.0000000e+02    5.2815318e+06    1.0467610e+03    7.5980426e+03    2.2763775e-02    1.0598974e+01   -1.0217644e+04    2.7258567e-03   -6.6896111e+04   -1.6047889e-02   -2.6794771e-04   -2.2778399e-02    1.2049746e-04    2.8852813e+03    1.7764369e-05   -6.9813094e-06    1.0622443e-03   -1.1091769e-05    6.9171452e+01    9.1230009e+01    4.9060789e+01
   -1.5556443e+01    2.9508060e+00    5.1925484e-01    4.8473083e+02    0.0000000e+00    4.8191471e-05    8.1907642e+02    8.3710252e+02    7.6566688e+02    5.0000000e+02    5.0000000e+02    5.0000000e+02    5.3139507e+06    1.0480002e+03    7.6328472e+03    2.2763775e-02    1.0759905e+01   -1.0278046e+04    1.4692296e-03   -6.7307862e+04   -1.6102983e-02   -3.0313354e-04   -2.2572483e-02   -1.0524748e-05    2.9023154e+03    2.0392170e-05   -7.4624735e-06    1.0530628e-03   -1.2373926e-05    6.9130882e+01    9.1460611e+01    4.8986719e+01
   -1.5477241e+01    2.9513923e+00    5.1634685e-01    4.8022732e+02    0.0000000e+00    4.8100306e-05    8.1972729e+02    8.3756060e+02    7.6572260e+02    5.0000000e+02    5.0000000e+02    5.0000000e+02    5.3369101e+06    1.0489052e+03    7.6552749e+03    2.2763775e-02    1.0860863e+01   -1.0322920e+04   -1.5695201e-03   -6.7599838e+04   -1.5294637e-02   -3.1664398e-04   -2.2847865e-02   -3.9350756e-04    2.9145060e+03    2.1086749e-05   -7.6440463e-06    1.0392032e-03   -1.4532226e-05    6.9117711e+01    9.1660923e+01    4.8946341e+01
   -1.5378238e+01    2.9548924e+00    5.1273372e-01    4.7546573e+02    0.0000000e+00    4.7910884e-05    8.2050124e+02    8.4179062e+02    7.6603578e+02    5.0000000e+02    5.0000000e+02    5.0000000e+02    5.3622245e+06    1.0498900e+03    7.6813612e+03    2.2763775e-02    1.0987462e+01   -1.0370238e+04    5.7959709e-04   -6.7920317e+04   -1.5577621e-02   -3.3046601e-04   -2.2651769e-02    2.2584682e-04    2.9277766e+03    2.1205023e-05   -7.8051709e-06    1.0384281e-03   -1.4957186e-05    6.9094457e+01    9.1906020e+01    4.8890131e+01
   -1.5254485e+01    2.9545413e+00    5.0852834e-01    4.6999065e+02    0.0000000e+00    4.7684666e-05    8.2147722e+02    8.4287655e+02    7.6643477e+02    5.0000000e+02    5.0000000e+02    5.0000000e+02    5.3935607e+06    1.0513194e+03    7.7156482e+03    2.2763775e-02    1.1146334e+01   -1.0428507e+04    4.2492682e-03   -6.8317198e+04   -1.5795068e-02   -2.4050950e-04   -2.2726217e-02    2.0921442e-04    2.9442996e+03    1.9445195e-05   -5.8470131e-06    1.0602595e-03   -1.1734826e-05    6.9080599e+01    9.2232866e+01    4.8819881e+01
   -1.5099793e+01    2.9505011e+00    5.0352962e-01    4.6352041e+02    0.0000000e+00    4.7412676e-05    8.2268687e+02    8.4422435e+02    7.6690440e+02    5.0000000e+02    5.0000000e+02    5.0000000e+02    5.4336659e+06    1.0533465e+03    7.7599338e+03    2.2763775e-02    1.1345985e+01   -1.0504283e+04    2.4601472e-03   -6.8825904e+04   -1.5745566e-02   -2.5883216e-04   -2.2571096e-02    1.8226666e-06    2.9653228e+03    1.7844787e-05   -6.0303434e-06    1.0529636e-03   -1.2590644e-05    6.9084742e+01    9.2608584e+01    4.8736446e+01
   -1.4881269e+01    2.8356286e+00    5.0137192e-01    4.6089048e+02    0.0000000e+00    4.7338781e-05    8.2566650e+02    8.4603165e+02    7.7297318e+02    5.0000000e+02    5.0000000e+02    5.0000000e+02    5.4952824e+06    1.0596336e+03    7.8827839e+03    2.2763775e-02    1.1631219e+01   -1.0630233e+04    6.5532232e-04   -6.9604782e+04   -1.5815269e-02   -3.1143756e-04   -2.2496462e-02    2.1914868e-04    2.9978844e+03    2.5029142e-05   -6.6785478e-06    1.0351043e-03   -1.4878888e-05    6.9187600e+01    9.2880109e+01    4.8632452e+01
   -1.4799482e+01    2.8328016e+00    4.9851493e-01    4.5676016e+02    0.0000000e+00    4.7228028e-05    8.2638805e+02    8.4670144e+02    7.7336880e+02    5.0000000e+02    5.0000000e+02    5.0000000e+02    5.5184248e+06    1.0605466e+03    7.9073181e+03    2.2763775e-02    1.1738904e+01   -1.0676408e+04    2.9446776e-03   -6.9897217e+04   -1.5845913e-02   -2.8932579e-04   -2.2341642e-02   -2.5981643e-05    3.0100708e+03    2.6468334e-05   -6.3110179e-06    1.0299807e-03   -1.4644758e-05    6.9165657e+01    9.2832878e+01    4.8593216e+01
   -1.4636054e+01    2.8322013e+00    4.9305774e-01    4.4934997e+02    0.0000000e+00    4.6967436e-05    8.2777268e+02    8.4803165e+02    7.7406752e+02    5.0000000e+02    5.0000000e+02    5.0000000e+02    5.5624549e+06    1.0624033e+03    7.9553071e+03    2.2763775e-02    1.1955095e+01   -1.0760445e+04    3.7387365e-03   -7.0454638e+04   -1.6435262e-02   -2.4621588e-04   -2.1823772e-02    1.8991042e-04    3.0331543e+03    1.9500379e-05   -5.5606035e-06    1.0263112e-03   -1.2988384e-05    6.9131928e+01    9.2769986e+01    4.8510268e+01
   -1.4554398e+01    2.8284829e+00    4.9038036e-01    4.4574046e+02    0.0000000e+00    4.6838771e-05    8.2846364e+02    8.4868617e+02    7.7438978e+02    5.0000000e+02    5.0000000e+02    5.0000000e+02    5.5844568e+06    1.0633184e+03    7.9793062e+03    2.2763775e-02    1.2063582e+01   -1.0801876e+04    3.1107177e-03   -7.0733852e+04   -1.6469181e-02   -2.3918798e-04   -2.1647693e-02    1.0098751e-04    3.0446982e+03    1.7856740e-05   -5.3149014e-06    1.0202305e-03   -1.2372332e-05    6.9113832e+01    9.2762988e+01    4.8468824e+01
   -1.4472781e+01    2.8240700e+00    4.8775586e-01    4.4223450e+02    0.0000000e+00    4.6711307e-05    8.2915367e+02    8.4933225e+02    7.7469788e+02    5.0000000e+02    5.0000000e+02    5.0000000e+02    5.6064675e+06    1.0642500e+03    8.0034430e+03    2.2763775e-02    1.2172343e+01   -1.0843434e+04    1.9955044e-03   -7.1013255e+04   -1.6532822e-02   -2.5260715e-04   -2.1452889e-02    3.7357447e-05    3.0562516e+03    1.6337024e-05   -5.7362954e-06    1.0149897e-03   -1.2601628e-05    6.9097131e+01    9.2774250e+01    4.8427684e+01
   -1.4391204e+01    2.8170178e+00    4.8451304e-01    4.3830444e+02    0.0000000e+00    4.6521121e-05    8.2990809e+02    8.5108729e+02    7.7499412e+02    5.0000000e+02    5.0000000e+02    5.0000000e+02    5.6285150e+06    1.0645771e+03    8.0243181e+03    2.2763775e-02    1.2281377e+01   -1.0885324e+04    1.4183178e-03   -7.1293005e+04   -1.6568566e-02   -2.7568408e-04   -2.0787165e-02    1.6766835e-05    3.0679227e+03    1.5565560e-05   -5.8462719e-06    9.7698643e-04   -1.3447186e-05    6.9026591e+01    9.2804731e+01    4.8387180e+01
   -1.4207743e+01    2.7892755e+00    4.7843843e-01    4.3040648e+02    0.0000000e+00    4.6204019e-05    8.3142840e+02    8.5268288e+02    7.7557286e+02    5.0000000e+02    5.0000000e+02    5.0000000e+02    5.6775931e+06    1.0663803e+03    8.0755581e+03    2.2763775e-02    1.2527609e+01   -1.0974828e+04    1.9356228e-03   -7.1917759e+04   -1.6553831e-02   -2.5752375e-04   -2.0483410e-02    1.0512202e-04    3.0937695e+03    1.7173564e-05   -5.1864893e-06    9.6114611e-04   -1.1657794e-05    6.8971333e+01    9.2889537e+01    4.8293861e+01
   -1.4080339e+01    2.7749449e+00    4.7428121e-01    4.2516640e+02    0.0000000e+00    4.5976223e-05    8.3247835e+02    8.5376974e+02    7.7481883e+02    5.0000000e+02    5.0000000e+02    5.0000000e+02    5.7116097e+06    1.0675994e+03    8.1109386e+03    2.2763775e-02    1.2699588e+01   -1.1041625e+04    2.4057768e-03   -7.2347335e+04   -1.6687999e-02   -2.7596636e-04   -2.0203203e-02    5.8556507e-05    3.1115923e+03    1.9840765e-05   -5.7220498e-06    9.5315612e-04   -1.1650961e-05    6.8930248e+01    9.2970094e+01    4.8232964e+01
   -1.3978417e+01    2.7678920e+00    4.7102840e-01    4.2063719e+02    0.0000000e+00    4.5840256e-05    8.3332115e+02    8.5461000e+02    7.7509205e+02    5.0000000e+02    5.0000000e+02    5.0000000e+02    5.7401310e+06    1.0686788e+03    8.1400400e+03    2.2763775e-02    1.2837704e+01   -1.1099350e+04    6.9243353e-04   -7.2707713e+04   -1.6527722e-02   -2.7593065e-04   -2.0047543e-02   -1.4202314e-04    3.1266141e+03    2.1092770e-05   -5.7009735e-06    9.4081448e-04   -1.2623025e-05    6.8905858e+01    9.3079559e+01    4.8186687e+01
   -1.3851013e+01    2.7634429e+00    4.6699822e-01    4.1554314e+02    0.0000000e+00    4.5619192e-05    8.3436381e+02    8.5568287e+02    7.7549532e+02    5.0000000e+02    5.0000000e+02    5.0000000e+02    5.7743172e+06    1.0699650e+03    8.1758028e+03    2.2763775e-02    1.3011053e+01   -1.1166643e+04    1.7177005e-03   -7.3139660e+04   -1.6602753e-02   -3.1685698e-04   -1.9830531e-02    1.2356778e-04    3.1445561e+03    2.0270390e-05   -6.2629671e-06    9.3298027e-04   -1.4055653e-05    6.8871198e+01    9.3258618e+01    4.8127033e+01
   -1.3749090e+01    2.7620899e+00    4.6397044e-01    4.1132504e+02    0.0000000e+00    4.5492496e-05    8.3519319e+02    8.5649244e+02    7.7573095e+02    5.0000000e+02    5.0000000e+02    5.0000000e+02    5.8028987e+06    1.0712068e+03    8.2058680e+03    2.2763775e-02    1.3150270e+01   -1.1223127e+04    1.3083323e-03   -7.3501483e+04   -1.6549613e-02   -3.3630480e-04   -1.9591566e-02   -7.2865326e-05    3.1596240e+03    1.9287189e-05   -6.4384506e-06    9.2096259e-04   -1.5076141e-05    6.8861543e+01    9.3432411e+01    4.8081472e+01
   -1.3621687e+01    2.7612184e+00    4.6045800e-01    4.0688677e+02    0.0000000e+00    4.5301288e-05    8.3623058e+02    8.5752102e+02    7.7611581e+02    5.0000000e+02    5.0000000e+02    5.0000000e+02    5.8371255e+06    1.0728822e+03    8.2446104e+03    2.2763775e-02    1.3325014e+01   -1.1288992e+04    2.3564609e-03   -7.3934791e+04   -1.6841665e-02   -3.0889096e-04   -1.9255948e-02    1.5045224e-04    3.1776029e+03    1.9257872e-05   -5.9347433e-06    9.1525911e-04   -1.4776596e-05    6.8858653e+01    9.3671803e+01    4.8022677e+01
   -1.3519764e+01    2.7599889e+00    4.5766524e-01    4.0305972e+02    0.0000000e+00    4.5182783e-05    8.3704818e+02    8.5830339e+02    7.7633856e+02    5.0000000e+02    5.0000000e+02    5.0000000e+02    5.8657472e+06    1.0742237e+03    8.2753218e+03    2.2763775e-02    1.3465397e+01   -1.1344833e+04    1.8436345e-03   -7.4297524e+04   -1.6838099e-02   -3.1745460e-04   -1.9069868e-02   -7.3128378e-05    3.1926978e+03    2.1273094e-05   -5.7629118e-06    9.0652783e-04   -1.5482417e-05    6.8858343e+01    9.3930640e+01    4.7977852e+01
   -1.3392361e+01    2.7592543e+00    4.5408417e-01    3.9859270e+02    0.0000000e+00    4.4983895e-05    8.3804930e+02    8.5929421e+02    7.7671222e+02    5.0000000e+02    5.0000000e+02    5.0000000e+02    5.9000094e+06    1.0757421e+03    8.3120380e+03    2.2763775e-02    1.3641612e+01   -1.1410486e+04    2.2779716e-03   -7.4731435e+04   -1.7112246e-02   -3.2465458e-04   -1.8755168e-02    1.4826139e-04    3.2106942e+03    2.3205476e-05   -6.2344737e-06    9.0094276e-04   -1.5741899e-05    6.8847961e+01    9.4226485e+01    4.7919933e+01
   -1.3290438e+01    2.7602250e+00    4.5116614e-01    3.9462928e+02    0.0000000e+00    4.4857003e-05    8.3880789e+02    8.6004361e+02    7.7692701e+02    5.0000000e+02    5.0000000e+02    5.0000000e+02    5.9286579e+06    1.0769018e+03    8.3399402e+03    2.2763775e-02    1.3783140e+01   -1.1466366e+04    1.4813360e-03   -7.5094463e+04   -1.7132031e-02   -3.0239534e-04   -1.8616137e-02   -7.8636271e-05    3.2258015e+03    2.3684877e-05   -5.9857994e-06    8.9528244e-04   -1.5161573e-05    6.8840935e+01    9.4535746e+01    4.7875865e+01
   -1.3163035e+01    2.7582245e+00    4.4777040e-01    3.9048334e+02    0.0000000e+00    4.4659535e-05    8.3974746e+02    8.6243686e+02    7.7728471e+02    5.0000000e+02    5.0000000e+02    5.0000000e+02    5.9629456e+06    1.0784968e+03    8.3757455e+03    2.2763775e-02    1.3960722e+01   -1.1531887e+04    2.2695348e-03   -7.5528660e+04   -1.6975286e-02   -2.7419496e-04   -1.8753884e-02    1.3593745e-04    3.2439419e+03    2.2624551e-05   -5.3976645e-06    9.0458079e-04   -1.3401619e-05    6.8844982e+01    9.4875637e+01    4.7818765e+01
   -1.3061112e+01    2.7587756e+00    4.4534800e-01    3.8720208e+02    0.0000000e+00    4.4556644e-05    8.4050459e+02    8.6324887e+02    7.7749143e+02    5.0000000e+02    5.0000000e+02    5.0000000e+02    5.9916444e+06    1.0800522e+03    8.4066880e+03    2.2763775e-02    1.4103333e+01   -1.1587880e+04    1.7306073e-03   -7.5892365e+04   -1.6955816e-02   -2.6262409e-04   -1.8629667e-02   -8.6499605e-05    3.2590395e+03    2.0916242e-05   -5.2222890e-06    8.9787644e-04   -1.2976849e-05    6.8869784e+01    9.5232683e+01    4.7775508e+01
   -1.2933709e+01    2.7577519e+00    4.4229698e-01    3.8353361e+02    0.0000000e+00    4.4375849e-05    8.4140806e+02    8.6426558e+02    7.7783544e+02    5.0000000e+02    5.0000000e+02    5.0000000e+02    6.0259807e+06    1.0818872e+03    8.4434921e+03    2.2763775e-02    1.4282336e+01   -1.1653466e+04    2.3235195e-03   -7.6327155e+04   -1.7068189e-02   -2.5300147e-04   -1.8452300e-02    1.5058403e-04    3.2770251e+03    1.9755134e-05   -5.0532803e-06    8.9233945e-04   -1.2393710e-05    6.8897683e+01    9.5543681e+01    4.7719743e+01
   -1.2831786e+01    2.6333326e+00    4.4516604e-01    3.8774217e+02    0.0000000e+00    4.4524575e-05    8.4352592e+02    8.6513025e+02    7.8206689e+02    5.0000000e+02    5.0000000e+02    5.0000000e+02    6.0547309e+06    1.0878063e+03    8.5480965e+03    2.2763775e-02    1.4426090e+01   -1.1709494e+04    1.6507413e-03   -7.6691645e+04   -1.7726878e-02   -2.4748224e-04   -1.8321935e-02   -9.1117931e-05    3.2921589e+03    2.0572230e-05   -4.9785711e-06    8.8912144e-04   -1.2195783e-05    6.9070084e+01    9.5149729e+01    4.7677400e+01
   -1.2704382e+01    2.6272080e+00    4.4154566e-01    3.8318254e+02    0.0000000e+00    4.4327265e-05    8.4453013e+02    8.6612212e+02    7.8404803e+02    5.0000000e+02    5.0000000e+02    5.0000000e+02    6.0891606e+06    1.0890762e+03    8.5834494e+03    2.2763775e-02    1.4608130e+01   -1.1776241e+04    2.4893920e-03   -7.7127392e+04   -1.7826624e-02   -2.5919586e-04   -1.8129173e-02    1.6473764e-04    3.3102118e+03    2.5253667e-05   -5.0990724e-06    8.8419175e-04   -1.2574265e-05    6.9039697e+01    9.5111552e+01    4.7623259e+01
   -1.2602460e+01    2.6202524e+00    4.3912617e-01    3.7999768e+02    0.0000000e+00    4.4217279e-05    8.4535821e+02    8.6689947e+02    7.8459170e+02    5.0000000e+02    5.0000000e+02    5.0000000e+02    6.1179046e+06    1.0905255e+03    8.6160094e+03    2.2763775e-02    1.4754287e+01   -1.1832223e+04    2.2039487e-03   -7.7491461e+04   -1.7742037e-02   -2.4926105e-04   -1.8039649e-02   -1.0925752e-04    3.3253102e+03    2.9339211e-05   -5.1773045e-06    8.7839628e-04   -1.2341328e-05    6.9045162e+01    9.5110063e+01    4.7581601e+01
   -1.2475056e+01    2.6137275e+00    4.3598905e-01    3.7609984e+02    0.0000000e+00    4.4044442e-05    8.4639741e+02    8.6786690e+02    7.8520845e+02    5.0000000e+02    5.0000000e+02    5.0000000e+02    6.1522326e+06    1.0921673e+03    8.6554691e+03    2.2763775e-02    1.4937772e+01   -1.1897760e+04    2.4198257e-03   -7.7926231e+04   -1.7827353e-02   -2.6008509e-04   -1.7882711e-02    1.7348104e-04    3.3432899e+03    2.6005485e-05   -5.4187834e-06    8.7367086e-04   -1.2665587e-05    6.9038546e+01    9.5126243e+01    4.7527496e+01
   -1.2373134e+01    2.6089843e+00    4.3316443e-01    3.7239804e+02    0.0000000e+00    4.3913289e-05    8.4717400e+02    8.6862094e+02    7.8574725e+02    5.0000000e+02    5.0000000e+02    5.0000000e+02    6.1809854e+06    1.0931785e+03    8.6831941e+03    2.2763775e-02    1.5085155e+01   -1.1953354e+04    1.7593047e-03   -7.8290812e+04   -1.7703542e-02   -2.8156444e-04   -1.7805199e-02   -1.1180809e-04    3.3583989e+03    2.1570908e-05   -5.5284933e-06    8.6664708e-04   -1.2195840e-05    6.9017203e+01    9.5169125e+01    4.7486230e+01
   -1.2245730e+01    2.5972760e+00    4.2986861e-01    3.6831044e+02    0.0000000e+00    4.3730949e-05    8.4815572e+02    8.6955768e+02    7.8629893e+02    5.0000000e+02    5.0000000e+02    5.0000000e+02    6.2153824e+06    1.0945878e+03    8.7193945e+03    2.2763775e-02    1.5270066e+01   -1.2019005e+04    2.4303027e-03   -7.8726555e+04   -1.7530632e-02   -2.3635697e-04   -1.7713474e-02    1.5760784e-04    3.3764152e+03    1.9150788e-05   -4.8344644e-06    8.5779640e-04   -1.1072574e-05    6.9000246e+01    9.5242121e+01    4.7422813e+01
   -1.2143807e+01    2.5891979e+00    4.2762862e-01    3.6542244e+02    0.0000000e+00    4.3625897e-05    8.4898828e+02    8.7030297e+02    7.8666204e+02    5.0000000e+02    5.0000000e+02    5.0000000e+02    6.2442233e+06    1.0960890e+03    8.7527716e+03    2.2763775e-02    1.5418530e+01   -1.2074798e+04    1.7366587e-03   -7.9092232e+04   -1.7278840e-02   -2.2748825e-04   -1.7748552e-02   -8.8158023e-05    3.3915655e+03    1.7712695e-05   -4.7480157e-06    8.5286405e-04   -1.1006111e-05    6.9008653e+01    9.5333619e+01    4.7373818e+01
   -1.2016404e+01    2.5777011e+00    4.2371290e-01    3.6098424e+02    0.0000000e+00    4.3372686e-05    8.5002895e+02    8.7522344e+02    7.8706315e+02    5.0000000e+02    5.0000000e+02    5.0000000e+02    6.2783043e+06    1.0967543e+03    8.7842544e+03    2.2763775e-02    1.5604906e+01   -1.2139618e+04    2.8432830e-03   -7.9523879e+04   -1.7173277e-02   -2.1902777e-04   -1.7075389e-02    2.1846396e-04    3.4095364e+03    1.7351286e-05   -4.6219029e-06    8.1042630e-04   -1.0623977e-05    6.8929332e+01    9.5464867e+01    4.7310541e+01
   -1.1859732e+01    2.5563885e+00    4.1992076e-01    3.5645425e+02    0.0000000e+00    4.3149500e-05    8.5127168e+02    8.7641759e+02    7.8749705e+02    5.0000000e+02    5.0000000e+02    5.0000000e+02    6.3203268e+06    1.0985469e+03    8.8304711e+03    2.2763775e-02    1.5835025e+01   -1.2217701e+04    1.8364516e-03   -8.0058391e+04   -1.7114290e-02   -2.1411058e-04   -1.6876120e-02    5.7365425e-05    3.4316719e+03    1.9412113e-05   -4.6519272e-06    8.0087575e-04   -9.8873031e-06    6.8908278e+01    9.5639563e+01    4.7230261e+01
   -1.1734395e+01    2.5445945e+00    4.1681655e-01    3.5238856e+02    0.0000000e+00    4.3012836e-05    8.5222903e+02    8.7732376e+02    7.8656419e+02    5.0000000e+02    5.0000000e+02    5.0000000e+02    6.3566752e+06    1.0999076e+03    8.8659454e+03    2.2763775e-02    1.6019993e+01   -1.2289922e+04    1.8585348e-04   -8.0518363e+04   -1.6887388e-02   -1.6982619e-04   -1.6870215e-02   -2.5383998e-04    3.4508176e+03    2.1892828e-05   -3.7632777e-06    7.9337006e-04   -8.0030846e-06    6.8890459e+01    9.5834209e+01    4.7172789e+01
   -1.1634125e+01    2.5383751e+00    4.1438973e-01    3.4922686e+02    0.0000000e+00    4.2903732e-05    8.5298704e+02    8.7805253e+02    7.8682864e+02    5.0000000e+02    5.0000000e+02    5.0000000e+02    6.3849032e+06    1.1010039e+03    8.8942486e+03    2.2763775e-02    1.6168471e+01   -1.2346483e+04    6.2952733e-04   -8.0874721e+04   -1.6901452e-02   -1.6897258e-04   -1.6818966e-02    6.9370503e-05    3.4656461e+03    2.3306793e-05   -3.6315345e-06    7.8945126e-04   -8.1236734e-06    6.8877788e+01    9.6008152e+01    4.7126080e+01
   -1.1508787e+01    2.5354035e+00    4.1120667e-01    3.4546856e+02    0.0000000e+00    4.2715554e-05    8.5390574e+02    8.7897283e+02    7.8720090e+02    5.0000000e+02    5.0000000e+02    5.0000000e+02    6.4187707e+06    1.1021479e+03    8.9270240e+03    2.2763775e-02    1.6354742e+01   -1.2412846e+04    3.3890539e-03   -8.1302244e+04   -1.7288297e-02   -1.9752658e-04   -1.6535147e-02    2.6213116e-04    3.4833868e+03    2.3168520e-05   -4.1222280e-06    7.8752515e-04   -8.0275077e-06    6.8848329e+01    9.6207277e+01    4.7064962e+01
   -1.1353042e+01    2.5304157e+00    4.0777356e-01    3.4141395e+02    0.0000000e+00    4.2511796e-05    8.5507901e+02    8.8009815e+02    7.8763992e+02    5.0000000e+02    5.0000000e+02    5.0000000e+02    6.4602926e+06    1.1040435e+03    8.9725319e+03    2.2763775e-02    1.6587165e+01   -1.2493313e+04    3.6272141e-03   -8.1827679e+04   -1.7668431e-02   -1.7049933e-04   -1.6165601e-02    1.2108656e-04    3.5051635e+03    2.1752120e-05   -3.6279794e-06    7.8303400e-04   -7.7258652e-06    6.8844248e+01    9.6516247e+01    4.6986641e+01
   -1.1228447e+01    2.5268303e+00    4.0514806e-01    3.3796003e+02    0.0000000e+00    4.2398591e-05    8.5601222e+02    8.8093305e+02    7.8784328e+02    5.0000000e+02    5.0000000e+02    5.0000000e+02    6.4960718e+06    1.1056958e+03    9.0099748e+03    2.2763775e-02    1.6773954e+01   -1.2563186e+04    7.8094332e-04   -8.2281662e+04   -1.7303538e-02   -1.9608986e-04   -1.6175090e-02   -2.5707881e-04    3.5240295e+03    2.1032806e-05   -3.8366179e-06    7.7258221e-04   -8.9371057e-06    6.8852073e+01    9.6791852e+01    4.6927125e+01
   -1.1128770e+01    2.5241300e+00    4.0284748e-01    3.3498204e+02    0.0000000e+00    4.2293610e-05    8.5670377e+02    8.8159830e+02    7.8805234e+02    5.0000000e+02    5.0000000e+02    5.0000000e+02    6.5238357e+06    1.1067548e+03    9.0363484e+03    2.2763775e-02    1.6923925e+01   -1.2616767e+04    4.6490632e-04   -8.2633485e+04   -1.7175612e-02   -2.1502648e-04   -1.6128487e-02    5.5482241e-05    3.5386278e+03    2.2108048e-05   -4.2118804e-06    7.6642708e-04   -9.4414011e-06    6.8845460e+01    9.7032825e+01    4.6878689e+01
   -1.1004174e+01    2.5197912e+00    4.0040232e-01    3.3217001e+02    0.0000000e+00    4.2145167e-05    8.5760789e+02    8.8247681e+02    7.8838117e+02    5.0000000e+02    5.0000000e+02    5.0000000e+02    6.5571657e+06    1.1084247e+03    9.0733015e+03    2.2763775e-02    1.7112009e+01   -1.2679685e+04    3.3571024e-03   -8.3055515e+04   -1.7416019e-02   -2.0534595e-04   -1.5964125e-02    2.4840500e-04    3.5560967e+03    2.4388935e-05   -4.0994834e-06    7.6519084e-04   -9.3390867e-06    6.8858619e+01    9.7386109e+01    4.6816020e+01
   -1.0848429e+01    2.5101311e+00    3.9694271e-01    3.2811908e+02    0.0000000e+00    4.1938733e-05    8.5866683e+02    8.8355499e+02    7.8878614e+02    5.0000000e+02    5.0000000e+02    5.0000000e+02    6.5983058e+06    1.1100316e+03    9.1137996e+03    2.2763775e-02    1.7348188e+01   -1.2757511e+04    3.6269518e-03   -8.3576894e+04   -1.7534364e-02   -2.0183305e-04   -1.5767916e-02    1.1559061e-04    3.5776713e+03    2.6058299e-05   -4.0575257e-06    7.6070140e-04   -9.3253839e-06    6.8846927e+01    9.7995706e+01    4.6736305e+01
   -1.0723833e+01    2.5041471e+00    3.9446306e-01    3.2495916e+02    0.0000000e+00    4.1825247e-05    8.5951388e+02    8.8432402e+02    7.8896736e+02    5.0000000e+02    5.0000000e+02    5.0000000e+02    6.6340104e+06    1.1116392e+03    9.1488879e+03    2.2763775e-02    1.7537895e+01   -1.2826938e+04    8.1652869e-04   -8.4029995e+04   -1.7193123e-02   -2.3511652e-04   -1.5863426e-02   -2.6129033e-04    3.5965101e+03    2.6354400e-05   -4.6022748e-06    7.5418806e-04   -1.0393798e-05    6.8862343e+01    9.8534832e+01    4.6676674e+01
   -1.0624156e+01    2.4983648e+00    3.9244693e-01    3.2242563e+02    0.0000000e+00    4.1726822e-05    8.6016361e+02    8.8493734e+02    7.8916066e+02    5.0000000e+02    5.0000000e+02    5.0000000e+02    6.6617290e+06    1.1128581e+03    9.1755846e+03    2.2763775e-02    1.7690162e+01   -1.2880821e+04    7.4101221e-04   -8.4381061e+04   -1.6673814e-02   -1.9727219e-04   -1.6225809e-02    5.6323514e-05    3.6112498e+03    2.5583740e-05   -3.9471238e-06    7.6157874e-04   -8.6827802e-06    6.8873663e+01    9.8880016e+01    4.6628521e+01
   -1.0547814e+01    2.4966395e+00    3.9110900e-01    3.2071060e+02    0.0000000e+00    4.1669157e-05    8.6067204e+02    8.8537555e+02    7.8928667e+02    5.0000000e+02    5.0000000e+02    5.0000000e+02    6.6834747e+06    1.1140047e+03    9.1981394e+03    2.2763775e-02    1.7807079e+01   -1.2923364e+04    5.5392416e-04   -8.4656599e+04   -1.6401066e-02   -1.7687145e-04   -1.6313057e-02   -6.3975661e-06    3.6226700e+03    2.4386038e-05   -3.6217932e-06    7.5634391e-04   -8.7849512e-06    6.8897037e+01    9.9165944e+01    4.6592342e+01
   -1.0481211e+01    2.4928399e+00    3.8979134e-01    3.1908122e+02    0.0000000e+00    4.1602654e-05    8.6109096e+02    8.8579211e+02    7.8942625e+02    5.0000000e+02    5.0000000e+02    5.0000000e+02    6.7020241e+06    1.1148612e+03    9.2158734e+03    2.2763775e-02    1.7909313e+01   -1.2958896e+04    2.0923110e-03   -8.4891838e+04   -1.6054613e-02   -1.7622240e-04   -1.6404686e-02    2.2465275e-04    3.6323796e+03    2.3371440e-05   -3.6351541e-06    7.4960834e-04   -8.6450180e-06    6.8910085e+01    9.9372137e+01    4.6560186e+01
   -1.0360897e+01    2.4811273e+00    3.8761351e-01    3.1643235e+02    0.0000000e+00    4.1489619e-05    8.6183890e+02    8.8653500e+02    7.8967433e+02    5.0000000e+02    5.0000000e+02    5.0000000e+02    6.7354343e+06    1.1165925e+03    9.2493079e+03    2.2763775e-02    1.8094501e+01   -1.3019885e+04    5.0474529e-03   -8.5315817e+04   -1.5404732e-02   -1.7727211e-04   -1.6557195e-02    1.8287738e-04    3.6498241e+03    2.2136248e-05   -3.6097964e-06    7.3523967e-04   -8.3074625e-06    6.8948557e+01    9.9725346e+01    4.6501435e+01
   -1.0295569e+01    2.4731136e+00    3.8656022e-01    3.1524179e+02    0.0000000e+00    4.1423438e-05    8.6229061e+02    8.8697571e+02    7.8980917e+02    5.0000000e+02    5.0000000e+02    5.0000000e+02    6.7538179e+06    1.1177095e+03    9.2702070e+03    2.2763775e-02    1.8195337e+01   -1.3052168e+04    4.2930677e-03   -8.5550247e+04   -1.4968276e-02   -1.6973173e-04   -1.6656223e-02    1.1925408e-04    3.6594437e+03    2.2199127e-05   -3.4965670e-06    7.2641802e-04   -8.1651813e-06    6.8976754e+01    9.9910102e+01    4.6469727e+01
   -1.0150657e+01    2.3336403e+00    3.8870854e-01    3.1846705e+02    0.0000000e+00    4.1517632e-05    8.6497968e+02    8.8834733e+02    7.9454465e+02    5.0000000e+02    5.0000000e+02    5.0000000e+02    6.7955697e+06    1.1246329e+03    9.4053163e+03    2.2763775e-02    1.8420569e+01   -1.3123899e+04    1.2171343e-03   -8.6084673e+04   -1.5029919e-02   -1.4646172e-04   -1.6707693e-02   -1.1400392e-05    3.6812333e+03    2.3579228e-05   -3.2790365e-06    7.1175608e-04   -6.8725970e-06    6.9134523e+01    9.8377434e+01    4.6401208e+01
   -1.0095386e+01    2.3164843e+00    3.8749291e-01    3.1700232e+02    0.0000000e+00    4.1450413e-05    8.6541513e+02    8.8876387e+02    7.9477826e+02    5.0000000e+02    5.0000000e+02    5.0000000e+02    6.8120660e+06    1.1253344e+03    9.4227143e+03    2.2763775e-02    1.8507324e+01   -1.3149047e+04    1.3828122e-03   -8.6295772e+04   -1.4573907e-02   -1.1744363e-04   -1.6842589e-02    6.4969442e-06    3.6898553e+03    2.4319983e-05   -2.8300835e-06    7.0533300e-04   -6.5077044e-06    6.9131785e+01    9.8316075e+01    4.6376656e+01
   -9.9583313e+00    2.2576908e+00    3.8457880e-01    3.1344796e+02    0.0000000e+00    4.1295786e-05    8.6652634e+02    8.8982568e+02    7.9726778e+02    5.0000000e+02    5.0000000e+02    5.0000000e+02    6.8538423e+06    1.1272651e+03    9.4680633e+03    2.2763775e-02    1.8723112e+01   -1.3213363e+04    2.7865419e-03   -8.6827407e+04   -1.4279882e-02   -1.2015311e-04   -1.6737860e-02    3.3004683e-05    3.7117207e+03    3.2252088e-05   -2.7240190e-06    6.9686147e-04   -6.6423810e-06    6.9136870e+01    9.8170684e+01    4.6320912e+01
   -9.8547049e+00    2.2134896e+00    3.8224560e-01    3.1059209e+02    0.0000000e+00    4.1168870e-05    8.6738980e+02    8.9067885e+02    7.9775326e+02    5.0000000e+02    5.0000000e+02    5.0000000e+02    6.8863030e+06    1.1287053e+03    9.5027618e+03    2.2763775e-02    1.8887012e+01   -1.3274432e+04    2.8387108e-03   -8.7238025e+04   -1.4289608e-02   -1.4030175e-04   -1.6438537e-02    6.4874582e-05    3.7289370e+03    3.2590869e-05   -2.9319048e-06    6.9187076e-04   -6.4582608e-06    6.9136080e+01    9.8063960e+01    4.6291317e+01
   -9.7998101e+00    2.1976356e+00    3.8119302e-01    3.0929766e+02    0.0000000e+00    4.1113287e-05    8.6788480e+02    8.9114690e+02    7.9803468e+02    5.0000000e+02    5.0000000e+02    5.0000000e+02    6.9037483e+06    1.1296914e+03    9.5240826e+03    2.2763775e-02    1.8974082e+01   -1.3313247e+04    2.5369183e-03   -8.7457562e+04   -1.4347409e-02   -1.6016866e-04   -1.6323084e-02    1.1815469e-05    3.7382718e+03    3.1504114e-05   -3.1050992e-06    6.9316388e-04   -7.3022446e-06    6.9147479e+01    9.8011064e+01    4.6281953e+01
   -9.6867480e+00    2.1767940e+00    3.7873550e-01    3.0624323e+02    0.0000000e+00    4.0982977e-05    8.6885088e+02    8.9210630e+02    7.9864336e+02    5.0000000e+02    5.0000000e+02    5.0000000e+02    6.9398322e+06    1.1314299e+03    9.5637968e+03    2.2763775e-02    1.9154025e+01   -1.3405070e+04    1.9969658e-03   -8.7908653e+04   -1.4360505e-02   -1.5483252e-04   -1.6164823e-02    2.8500861e-05    3.7575650e+03    2.6060145e-05   -2.8074171e-06    6.9248238e-04   -7.1292028e-06    6.9156860e+01    9.7909983e+01    4.6272386e+01
   -9.5973440e+00    2.1768302e+00    3.7680289e-01    3.0383547e+02    0.0000000e+00    4.0884331e-05    8.6959462e+02    8.9285279e+02    7.9913585e+02    5.0000000e+02    5.0000000e+02    5.0000000e+02    6.9686058e+06    1.1327873e+03    9.5946096e+03    2.2763775e-02    1.9296806e+01   -1.3480960e+04    1.9647180e-03   -8.8267258e+04   -1.4266418e-02   -1.5563344e-04   -1.6149841e-02    4.7223320e-05    3.7728903e+03    2.3920861e-05   -2.7736334e-06    6.9118244e-04   -7.2062106e-06    6.9165388e+01    9.7851227e+01    4.6268637e+01
   -9.4961585e+00    2.1802014e+00    3.7460645e-01    3.0115576e+02    0.0000000e+00    4.0763910e-05    8.7043040e+02    8.9366299e+02    7.9966022e+02    5.0000000e+02    5.0000000e+02    5.0000000e+02    7.0009120e+06    1.1342519e+03    9.6287596e+03    2.2763775e-02    1.9458975e+01   -1.3558141e+04    2.4245551e-03   -8.8669115e+04   -1.4293766e-02   -1.4816417e-04   -1.6093568e-02    4.1325069e-05    3.7899736e+03    2.2303876e-05   -2.7526970e-06    6.8809488e-04   -6.7753350e-06    6.9170433e+01    9.7814727e+01    4.6259165e+01
   -9.3891793e+00    2.1901470e+00    3.7237448e-01    2.9846989e+02    0.0000000e+00    4.0640971e-05    8.7129465e+02    8.9447895e+02    8.0013580e+02    5.0000000e+02    5.0000000e+02    5.0000000e+02    7.0342739e+06    1.1357416e+03    9.6641340e+03    2.2763775e-02    1.9631036e+01   -1.3628675e+04    2.7466575e-03   -8.9087117e+04   -1.4618438e-02   -1.3439797e-04   -1.5940043e-02    4.1900770e-05    3.8075898e+03    2.0667074e-05   -2.8403039e-06    6.8861428e-04   -6.7980595e-06    6.9173191e+01    9.7813860e+01    4.6235199e+01
   -9.2880719e+00    2.1979823e+00    3.6990508e-01    2.9559823e+02    0.0000000e+00    4.0497499e-05    8.7217857e+02    9.0142115e+02    8.0050412e+02    5.0000000e+02    5.0000000e+02    5.0000000e+02    7.0649457e+06    1.1365491e+03    9.6940787e+03    2.2763775e-02    1.9794237e+01   -1.3688679e+04    2.5167552e-03   -8.9475867e+04   -1.5018858e-02   -1.3639447e-04   -1.5264819e-02    4.3920561e-05    3.8239178e+03    1.9765325e-05   -2.8229541e-06    6.5517592e-04   -6.7423069e-06    6.9124462e+01    9.7848242e+01    4.6198683e+01
   -9.1895550e+00    2.2044913e+00    3.6781374e-01    2.9313996e+02    0.0000000e+00    4.0376648e-05    8.7290132e+02    9.0216259e+02    8.0078758e+02    5.0000000e+02    5.0000000e+02    5.0000000e+02    7.0939210e+06    1.1376016e+03    9.7221662e+03    2.2763775e-02    1.9953685e+01   -1.3736744e+04    1.4459866e-03   -8.9849305e+04   -1.5240063e-02   -1.3275375e-04   -1.5077585e-02    5.6155396e-05    3.8393748e+03    1.9539005e-05   -2.7425198e-06    6.5209048e-04   -6.5371806e-06    6.9112564e+01    9.7866785e+01    4.6153039e+01
   -9.0840861e+00    2.2138487e+00    3.6567006e-01    2.9062570e+02    0.0000000e+00    4.0255443e-05    8.7364123e+02    9.0285895e+02    8.0105032e+02    5.0000000e+02    5.0000000e+02    5.0000000e+02    7.1241935e+06    1.1386742e+03    9.7508973e+03    2.2763775e-02    2.0124864e+01   -1.3789523e+04    2.2459167e-03   -9.0232981e+04   -1.5718344e-02   -1.5651776e-04   -1.4818905e-02    4.7353922e-05    3.8552376e+03    2.0026906e-05   -3.0343371e-06    6.5470345e-04   -7.1589100e-06    6.9100191e+01    9.7882736e+01    4.6106117e+01
   -8.9709219e+00    2.2199437e+00    3.6353790e-01    2.8816391e+02    0.0000000e+00    4.0131983e-05    8.7444029e+02    9.0356548e+02    8.0133394e+02    5.0000000e+02    5.0000000e+02    5.0000000e+02    7.1554622e+06    1.1398155e+03    9.7819066e+03    2.2763775e-02    2.0309075e+01   -1.3850178e+04    2.5168582e-03   -9.0626937e+04   -1.6459970e-02   -1.5326007e-04   -1.4476627e-02    3.8666563e-05    3.8716115e+03    2.1567263e-05   -2.9081520e-06    6.6053405e-04   -8.1608795e-06    6.9085182e+01    9.7920368e+01    4.6051802e+01
   -8.8218150e+00    2.2393666e+00    3.6068714e-01    2.8498894e+02    0.0000000e+00    3.9954525e-05    8.7538644e+02    9.0445245e+02    8.0100918e+02    5.0000000e+02    5.0000000e+02    5.0000000e+02    7.1948522e+06    1.1409677e+03    9.8169827e+03    2.2763775e-02    2.0552653e+01   -1.3932169e+04    2.7890088e-03   -9.1124292e+04   -1.7963468e-02   -1.9683427e-04   -1.3801231e-02    2.6216614e-05    3.8922230e+03    2.4052877e-05   -2.7786355e-06    6.7180955e-04   -1.0183894e-05    6.9052678e+01    9.8011926e+01    4.5974714e+01
   -8.7555453e+00    2.2464590e+00    3.5946694e-01    2.8352257e+02    0.0000000e+00    3.9894601e-05    8.7579172e+02    9.0483034e+02    8.0111317e+02    5.0000000e+02    5.0000000e+02    5.0000000e+02    7.2119155e+06    1.1414376e+03    9.8319162e+03    2.2763775e-02    2.0661173e+01   -1.3965327e+04    2.5719941e-03   -9.1341011e+04   -1.8335572e-02   -1.4393441e-04   -1.3662909e-02    3.1067219e-05    3.9011239e+03    2.5179660e-05   -2.3445607e-06    6.7155857e-04   -7.8943517e-06    6.9036689e+01    9.8071882e+01    4.5938067e+01
   -8.6727082e+00    2.2534759e+00    3.5782741e-01    2.8170106e+02    0.0000000e+00    3.9791309e-05    8.7627495e+02    9.0528775e+02    8.0122183e+02    5.0000000e+02    5.0000000e+02    5.0000000e+02    7.2329256e+06    1.1418815e+03    9.8487127e+03    2.2763775e-02    2.0797051e+01   -1.4001575e+04    2.5146625e-03   -9.1609049e+04   -1.8443666e-02   -1.3043192e-04   -1.3590125e-02    5.0808081e-05    3.9120624e+03    2.6221506e-05   -2.3823721e-06    6.6862085e-04   -6.8690387e-06    6.9009115e+01    9.8160435e+01    4.5890001e+01
   -8.5236013e+00    2.2492342e+00    3.5513157e-01    2.7862422e+02    0.0000000e+00    3.9635445e-05    8.7714093e+02    9.0608359e+02    8.0137364e+02    5.0000000e+02    5.0000000e+02    5.0000000e+02    7.2704842e+06    1.1429069e+03    9.8807579e+03    2.2763775e-02    2.1042222e+01   -1.4058513e+04    2.4642137e-03   -9.2090380e+04   -1.8130152e-02   -1.2842197e-04   -1.3643808e-02    5.4585803e-05    3.9315882e+03    2.6567322e-05   -2.5262030e-06    6.5785609e-04   -6.3898956e-06    6.8977311e+01    9.8348918e+01    4.5800289e+01
   -8.4573315e+00    2.2376305e+00    3.5383261e-01    2.7704251e+02    0.0000000e+00    3.9572279e-05    8.7753003e+02    9.0643159e+02    8.0143582e+02    5.0000000e+02    5.0000000e+02    5.0000000e+02    7.2871348e+06    1.1432261e+03    9.8939971e+03    2.2763775e-02    2.1151435e+01   -1.4082712e+04    2.5988683e-03   -9.2304094e+04   -1.8030931e-02   -1.2660267e-04   -1.3608713e-02    3.6962157e-05    3.9402680e+03    2.6134050e-05   -2.4986671e-06    6.5386512e-04   -6.4902276e-06    6.8951946e+01    9.8440363e+01    4.5760150e+01
   -8.3744944e+00    2.2196699e+00    3.5234697e-01    2.7542605e+02    0.0000000e+00    3.9475706e-05    8.7800446e+02    9.0687499e+02    8.0152690e+02    5.0000000e+02    5.0000000e+02    5.0000000e+02    7.3078882e+06    1.1437813e+03    9.9115500e+03    2.2763775e-02    2.1288156e+01   -1.4115162e+04    2.6712450e-03   -9.2569584e+04   -1.7944290e-02   -1.2853970e-04   -1.3549827e-02    7.4695421e-05    3.9511365e+03    2.5521516e-05   -2.4082009e-06    6.5083877e-04   -6.9753801e-06    6.8933967e+01    9.8551711e+01    4.5711036e+01
   -8.2253875e+00    2.1807023e+00    3.4958156e-01    2.7223110e+02    0.0000000e+00    3.9317778e-05    8.7886364e+02    9.0769435e+02    8.0172434e+02    5.0000000e+02    5.0000000e+02    5.0000000e+02    7.3454734e+06    1.1446899e+03    9.9423122e+03    2.2763775e-02    2.1534882e+01   -1.4184010e+04    2.4833139e-03   -9.3047276e+04   -1.7778278e-02   -1.7958535e-04   -1.3221235e-02    6.0309129e-05    3.9708842e+03    2.4380656e-05   -2.4271745e-06    6.4177372e-04   -1.0243891e-05    6.8894776e+01    9.8751249e+01    4.5626651e+01
   -8.1591177e+00    2.1648288e+00    3.4851760e-01    2.7093841e+02    0.0000000e+00    3.9267622e-05    8.7925610e+02    9.0805940e+02    8.0182622e+02    5.0000000e+02    5.0000000e+02    5.0000000e+02    7.3622976e+06    1.1452714e+03    9.9578578e+03    2.2763775e-02    2.1644770e+01   -1.4218599e+04    2.3574513e-03   -9.3259979e+04   -1.7526918e-02   -1.8230142e-04   -1.3164795e-02    4.0408857e-06    3.9797440e+03    2.3918811e-05   -2.3927175e-06    6.3616956e-04   -1.0433073e-05    6.8889186e+01    9.8841034e+01    4.5590594e+01
   -8.0762806e+00    2.1497999e+00    3.4719444e-01    2.6947358e+02    0.0000000e+00    3.9182698e-05    8.7977654e+02    9.0851804e+02    8.0197075e+02    5.0000000e+02    5.0000000e+02    5.0000000e+02    7.3831668e+06    1.1460321e+03    9.9783114e+03    2.2763775e-02    2.1782364e+01   -1.4263783e+04    2.5405408e-03   -9.3522439e+04   -1.7469078e-02   -1.5828741e-04   -1.3002515e-02    7.4959730e-05    3.9907512e+03    2.3982814e-05   -2.4262646e-06    6.3229678e-04   -8.5882827e-06    6.8881147e+01    9.8950912e+01    4.5546369e+01
   -7.9727341e+00    2.1387947e+00    3.4505003e-01    2.6709377e+02    0.0000000e+00    3.9048041e-05    8.8029273e+02    9.0908071e+02    8.0214897e+02    5.0000000e+02    5.0000000e+02    5.0000000e+02    7.4090559e+06    1.1462891e+03    9.9941490e+03    2.2763775e-02    2.1954735e+01   -1.4321382e+04    2.8866184e-03   -9.3847368e+04   -1.7616357e-02   -1.7168588e-04   -1.2782692e-02    4.8271015e-05    4.0044011e+03    2.4951487e-05   -2.8840325e-06    6.2940973e-04   -8.3338326e-06    6.8836943e+01    9.9088727e+01    4.5491030e+01
   -7.8898970e+00    2.1325541e+00    3.4366323e-01    2.6542675e+02    0.0000000e+00    3.8979741e-05    8.8075218e+02    9.0951698e+02    8.0227465e+02    5.0000000e+02    5.0000000e+02    5.0000000e+02    7.4299638e+06    1.1468761e+03    1.0011519e+04    2.2763775e-02    2.2092823e+01   -1.4367244e+04    2.4185035e-03   -9.4110683e+04   -1.7290348e-02   -1.6485424e-04   -1.2829755e-02   -7.2917132e-05    4.0154194e+03    2.6222174e-05   -2.7069199e-06    6.2127757e-04   -8.7937671e-06    6.8823746e+01    9.9212615e+01    4.5446514e+01
   -7.7407901e+00    2.1267417e+00    3.4114636e-01    2.6256705e+02    0.0000000e+00    3.8834457e-05    8.8156145e+02    9.1026670e+02    8.0248321e+02    5.0000000e+02    5.0000000e+02    5.0000000e+02    7.4666655e+06    1.1477994e+03    1.0041138e+04    2.2763775e-02    2.2341981e+01   -1.4442776e+04    2.7964132e-03   -9.4573213e+04   -1.7389705e-02   -1.9398668e-04   -1.2706213e-02    1.1382876e-04    4.0347195e+03    2.8473031e-05   -2.8652323e-06    6.1453946e-04   -1.0673241e-05    6.8792685e+01    9.9447425e+01    4.5363187e+01
   -7.6372436e+00    2.1247230e+00    3.3930926e-01    2.6055223e+02    0.0000000e+00    3.8716374e-05    8.8207773e+02    9.1075903e+02    8.0260354e+02    5.0000000e+02    5.0000000e+02    5.0000000e+02    7.4914422e+06    1.1482584e+03    1.0058850e+04    2.2763775e-02    2.2515397e+01   -1.4491010e+04    3.5735324e-03   -9.4886580e+04   -1.7855023e-02   -2.2961177e-04   -1.2410778e-02    9.6958489e-05    4.0477551e+03    2.9422092e-05   -3.2777418e-06    6.1460975e-04   -1.2068276e-05    6.8763534e+01    9.9614553e+01    4.5302605e+01
   -7.5544064e+00    2.1217728e+00    3.3771140e-01    2.5864471e+02    0.0000000e+00    3.8635758e-05    8.8244942e+02    9.1113013e+02    8.0267173e+02    5.0000000e+02    5.0000000e+02    5.0000000e+02    7.5114346e+06    1.1484237e+03    1.0070134e+04    2.2763775e-02    2.2654351e+01   -1.4529337e+04    2.5504164e-03   -9.5140594e+04   -1.7784786e-02   -2.3203883e-04   -1.2367445e-02   -1.0866004e-04    4.0582568e+03    2.9746827e-05   -3.2132744e-06    6.0880111e-04   -1.2488273e-05    6.8730556e+01    9.9757901e+01    4.5253481e+01
   -7.4881367e+00    2.1189490e+00    3.3664397e-01    2.5738295e+02    0.0000000e+00    3.8582587e-05    8.8277267e+02    9.1141983e+02    8.0272728e+02    5.0000000e+02    5.0000000e+02    5.0000000e+02    7.5272390e+06    1.1487857e+03    1.0081991e+04    2.2763775e-02    2.2765624e+01   -1.4558826e+04    1.3658635e-03   -9.5341696e+04   -1.7552774e-02   -2.2554996e-04   -1.2425155e-02    9.4123274e-07    4.0665516e+03    3.0041879e-05   -3.1587206e-06    6.0328471e-04   -1.1995730e-05    6.8717553e+01    9.9875003e+01    4.5213748e+01
   -7.3017531e+00    2.1034231e+00    3.3359334e-01    2.5411979e+02    0.0000000e+00    3.8380308e-05    8.8362513e+02    9.1219065e+02    8.0287002e+02    5.0000000e+02    5.0000000e+02    5.0000000e+02    7.5704261e+06    1.1496141e+03    1.0112032e+04    2.2763775e-02    2.3079171e+01   -1.4636247e+04    3.7202929e-03   -9.5889808e+04   -1.7644232e-02   -2.1238018e-04   -1.2160964e-02    1.0858438e-04    4.0891762e+03    2.9519429e-05   -3.3731836e-06    5.9471996e-04   -1.1405298e-05    6.8674730e+01    1.0010731e+02    4.5098790e+01
   -7.2189159e+00    2.0917794e+00    3.3198472e-01    2.5221220e+02    0.0000000e+00    3.8297717e-05    8.8394367e+02    9.1250942e+02    8.0291085e+02    5.0000000e+02    5.0000000e+02    5.0000000e+02    7.5897011e+06    1.1496336e+03    1.0120524e+04    2.2763775e-02    2.3218834e+01   -1.4671548e+04    2.7325505e-03   -9.6135101e+04   -1.7346860e-02   -1.8808290e-04   -1.2377579e-02   -9.8888648e-05    4.0994399e+03    2.8834810e-05   -3.1414882e-06    6.0228488e-04   -1.0156586e-05    6.8638077e+01    1.0016328e+02    4.5047313e+01
   -7.1526462e+00    2.0836898e+00    3.3106855e-01    2.5113174e+02    0.0000000e+00    3.8252953e-05    8.8423676e+02    9.1278928e+02    8.0294946e+02    5.0000000e+02    5.0000000e+02    5.0000000e+02    7.6049699e+06    1.1500907e+03    1.0132345e+04    2.2763775e-02    2.3330648e+01   -1.4699638e+04    1.5484935e-03   -9.6329372e+04   -1.7131175e-02   -1.9198131e-04   -1.2437209e-02    5.4143345e-06    4.1074216e+03    2.8025577e-05   -3.1464711e-06    5.9818356e-04   -1.0664333e-05    6.8636346e+01    1.0019285e+02    4.5006100e+01
   -7.0698090e+00    2.0715428e+00    3.2949813e-01    2.4942190e+02    0.0000000e+00    3.8151098e-05    8.8455917e+02    9.1314240e+02    8.0300339e+02    5.0000000e+02    5.0000000e+02    5.0000000e+02    7.6237718e+06    1.1501182e+03    1.0141026e+04    2.2763775e-02    2.3470584e+01   -1.4733892e+04    2.8818002e-03   -9.6567864e+04   -1.7111639e-02   -2.0492726e-04   -1.2332556e-02    1.2699606e-04    4.1172686e+03    2.7049456e-05   -3.1879578e-06    5.9547917e-04   -1.1479701e-05    6.8599793e+01    1.0021273e+02    4.4954450e+01
   -6.9662626e+00    2.0553161e+00    3.2790881e-01    2.4771747e+02    0.0000000e+00    3.8045019e-05    8.8499367e+02    9.1357527e+02    8.0306978e+02    5.0000000e+02    5.0000000e+02    5.0000000e+02    7.6469482e+06    1.1505965e+03    1.0156634e+04    2.2763775e-02    2.3645653e+01   -1.4778345e+04    3.6959062e-03   -9.6861168e+04   -1.7123411e-02   -2.1983632e-04   -1.2184683e-02    1.0395263e-04    4.1294227e+03    2.5898183e-05   -3.2416106e-06    5.9224002e-04   -1.2290093e-05    6.8582953e+01    1.0022609e+02    4.4889865e+01
   -6.8834254e+00    2.0418827e+00    3.2651634e-01    2.4608173e+02    0.0000000e+00    3.7974179e-05    8.8529804e+02    9.1390681e+02    8.0310417e+02    5.0000000e+02    5.0000000e+02    5.0000000e+02    7.6659275e+06    1.1507974e+03    1.0166310e+04    2.2763775e-02    2.3785915e+01   -1.4815991e+04    2.2346553e-03   -9.7102011e+04   -1.6909131e-02   -2.0918805e-04   -1.2163531e-02   -1.6991391e-04    4.1393823e+03    2.5373777e-05   -3.1015990e-06    5.8727905e-04   -1.1966610e-05    6.8561757e+01    1.0023671e+02    4.4838821e+01
   -6.7798790e+00    2.0258418e+00    3.2475428e-01    2.4419872e+02    0.0000000e+00    3.7856325e-05    8.8569890e+02    9.1431887e+02    8.0316867e+02    5.0000000e+02    5.0000000e+02    5.0000000e+02    7.6887820e+06    1.1509651e+03    1.0178274e+04    2.2763775e-02    2.3961399e+01   -1.4861316e+04    2.4372234e-03   -9.7390757e+04   -1.6864399e-02   -2.1106802e-04   -1.2042277e-02    1.1042797e-04    4.1513614e+03    2.5219255e-05   -3.1131463e-06    5.8251587e-04   -1.2016393e-05    6.8526403e+01    1.0023689e+02    4.4774065e+01
   -6.6970418e+00    2.0125925e+00    3.2345683e-01    2.4265163e+02    0.0000000e+00    3.7793143e-05    8.8603909e+02    9.1463181e+02    8.0319704e+02    5.0000000e+02    5.0000000e+02    5.0000000e+02    7.7075042e+06    1.1512521e+03    1.0189734e+04    2.2763775e-02    2.4101945e+01   -1.4898330e+04    2.2999251e-03   -9.7627950e+04   -1.6670524e-02   -2.0754362e-04   -1.2011144e-02   -1.1582097e-04    4.1611796e+03    2.5581114e-05   -3.0572943e-06    5.7694336e-04   -1.1889317e-05    6.8507013e+01    1.0023880e+02    4.4722640e+01
   -6.5934953e+00    1.9317149e+00    3.2412092e-01    2.4353713e+02    0.0000000e+00    3.7822663e-05    8.8860540e+02    9.1543942e+02    8.0808361e+02    5.0000000e+02    5.0000000e+02    5.0000000e+02    7.7299676e+06    1.1542082e+03    1.0294543e+04    2.2763775e-02    2.4277809e+01   -1.4942248e+04    2.9696572e-03   -9.7911689e+04   -1.7064578e-02   -1.8146393e-04   -1.1860008e-02    1.5723825e-04    4.1729531e+03    2.6301051e-05   -2.9698410e-06    5.7430558e-04   -9.8179921e-06    6.8382006e+01    9.6315645e+01    4.4656997e+01
   -6.4071117e+00    1.9055390e+00    3.2057877e-01    2.3953724e+02    0.0000000e+00    3.7615785e-05    8.8943560e+02    9.1628558e+02    8.1044476e+02    5.0000000e+02    5.0000000e+02    5.0000000e+02    7.7702871e+06    1.1537874e+03    1.0313228e+04    2.2763775e-02    2.4597824e+01   -1.5021057e+04    3.0020262e-03   -9.8422021e+04   -1.7001431e-02   -1.7392739e-04   -1.1671150e-02    1.4851245e-04    4.1940987e+03    2.8625692e-05   -2.9509728e-06    5.6682149e-04   -9.1301529e-06    6.8251158e+01    9.5952770e+01    4.4537733e+01
   -6.3242746e+00    1.8936811e+00    3.1883553e-01    2.3752517e+02    0.0000000e+00    3.7523034e-05    8.8977005e+02    9.1754783e+02    8.1057020e+02    5.0000000e+02    5.0000000e+02    5.0000000e+02    7.7881260e+06    1.1533053e+03    1.0317924e+04    2.2763775e-02    2.4740227e+01   -1.5055493e+04    2.9257085e-03   -9.8648188e+04   -1.6887028e-02   -1.5963887e-04   -1.1600679e-02   -6.8604060e-05    4.2034318e+03    3.3734945e-05   -2.7581281e-06    5.6117959e-04   -8.4710326e-06    6.8176052e+01    9.5802435e+01    4.4484091e+01
   -6.2207281e+00    1.8820066e+00    3.1706901e-01    2.3560116e+02    0.0000000e+00    3.7410032e-05    8.9022636e+02    9.1796963e+02    8.1071238e+02    5.0000000e+02    5.0000000e+02    5.0000000e+02    7.8096173e+06    1.1532084e+03    1.0329475e+04    2.2763775e-02    2.4918304e+01   -1.5096819e+04    3.0261837e-03   -9.8920356e+04   -1.6949325e-02   -1.5760297e-04   -1.1450408e-02    1.3373707e-04    4.2147063e+03    3.6907722e-05   -2.7675622e-06    5.5884387e-04   -8.0202714e-06    6.8113963e+01    9.5626624e+01    4.4415894e+01
   -6.1378909e+00    1.8696233e+00    3.1532743e-01    2.3358543e+02    0.0000000e+00    3.7317227e-05    8.9056269e+02    9.1829662e+02    8.1081832e+02    5.0000000e+02    5.0000000e+02    5.0000000e+02    7.8269819e+06    1.1526684e+03    1.0333655e+04    2.2763775e-02    2.5060918e+01   -1.5129998e+04    2.8744643e-03   -9.9140568e+04   -1.6834405e-02   -1.4929908e-04   -1.1355525e-02   -2.4030386e-05    4.2237904e+03    3.7464995e-05   -2.6654728e-06    5.5243756e-04   -7.5988338e-06    6.8034504e+01    9.5488589e+01    4.4361224e+01
   -6.0343445e+00    1.8579653e+00    3.1355781e-01    2.3166969e+02    0.0000000e+00    3.7203977e-05    8.9098562e+02    9.1869256e+02    8.1093793e+02    5.0000000e+02    5.0000000e+02    5.0000000e+02    7.8480152e+06    1.1524641e+03    1.0343327e+04    2.2763775e-02    2.5239247e+01   -1.5170224e+04    2.7847757e-03   -9.9407066e+04   -1.6840763e-02   -1.6317998e-04   -1.1244181e-02    1.1215451e-04    4.2348125e+03    3.6816834e-05   -2.8569034e-06    5.4965454e-04   -7.9296734e-06    6.7968976e+01    9.5326009e+01    4.4291906e+01
   -5.9515073e+00    1.8471102e+00    3.1213237e-01    2.3003705e+02    0.0000000e+00    3.7128700e-05    8.9133105e+02    9.1899795e+02    8.1102714e+02    5.0000000e+02    5.0000000e+02    5.0000000e+02    7.8650701e+06    1.1522730e+03    1.0350968e+04    2.2763775e-02    2.5382041e+01   -1.5202388e+04    2.6840454e-03   -9.9623603e+04   -1.6645337e-02   -1.4954402e-04   -1.1209050e-02   -9.9961895e-05    4.2437272e+03    3.5329841e-05   -2.6247162e-06    5.4403428e-04   -7.4629397e-06    6.7913970e+01    9.5200583e+01    4.4236461e+01
   -5.8479609e+00    1.8317362e+00    3.1026441e-01    2.2798697e+02    0.0000000e+00    3.7010539e-05    8.9174928e+02    9.1936714e+02    8.1112317e+02    5.0000000e+02    5.0000000e+02    5.0000000e+02    7.8854294e+06    1.1518792e+03    1.0358673e+04    2.2763775e-02    2.5560648e+01   -1.5241004e+04    3.1137856e-03   -9.9881284e+04   -1.6654770e-02   -1.5558470e-04   -1.0984320e-02    1.7223148e-04    4.2543981e+03    3.2139874e-05   -2.6813321e-06    5.3887113e-04   -7.5783847e-06    6.7835650e+01    9.5048307e+01    4.4166052e+01
   -5.7185278e+00    1.8172091e+00    3.0763023e-01    2.2511631e+02    0.0000000e+00    3.6844333e-05    8.9217541e+02    9.1980623e+02    8.1122220e+02    5.0000000e+02    5.0000000e+02    5.0000000e+02    7.9101208e+06    1.1508455e+03    1.0360739e+04    2.2763775e-02    2.5784036e+01   -1.5289967e+04    3.7926922e-03   -1.0019347e+05   -1.6799764e-02   -1.2555562e-04   -1.0673988e-02    1.2858357e-04    4.2673468e+03    2.8136395e-05   -2.5790616e-06    5.3302369e-04   -5.6998064e-06    6.7710566e+01    9.4865237e+01    4.4077042e+01
   -5.6149813e+00    1.8020682e+00    3.0571886e-01    2.2294105e+02    0.0000000e+00    3.6741860e-05    8.9255207e+02    9.2013802e+02    8.1129982e+02    5.0000000e+02    5.0000000e+02    5.0000000e+02    7.9310009e+06    1.1502654e+03    1.0365695e+04    2.2763775e-02    2.5962792e+01   -1.5329959e+04    1.0555761e-03   -1.0045900e+05   -1.6340052e-02   -1.0400292e-04   -1.0682242e-02   -3.6809425e-04    4.2782458e+03    2.6938129e-05   -2.3182746e-06    5.2163208e-04   -5.1625995e-06    6.7623820e+01    9.4718772e+01    4.4006141e+01
   -5.5321442e+00    1.7860835e+00    3.0423629e-01    2.2126154e+02    0.0000000e+00    3.6661226e-05    8.9283052e+02    9.2039134e+02    8.1134646e+02    5.0000000e+02    5.0000000e+02    5.0000000e+02    7.9469765e+06    1.1498299e+03    1.0369235e+04    2.2763775e-02    2.6105863e+01   -1.5358784e+04    7.1988357e-04   -1.0066188e+05   -1.5988358e-02   -9.3867371e-05   -1.0663513e-02    5.8409741e-05    4.2865764e+03    2.6127490e-05   -2.1880977e-06    5.1287259e-04   -5.0979155e-06    6.7559515e+01    9.4607478e+01    4.3948543e+01
   -5.4285977e+00    1.7670909e+00    3.0235665e-01    2.1924618e+02    0.0000000e+00    3.6540374e-05    8.9318443e+02    9.2070031e+02    8.1139025e+02    5.0000000e+02    5.0000000e+02    5.0000000e+02    7.9662241e+06    1.1491645e+03    1.0372810e+04    2.2763775e-02    2.6284736e+01   -1.5393622e+04    4.2129105e-03   -1.0090564e+05   -1.6052404e-02   -1.1377255e-04   -1.0390077e-02    2.8906972e-04    4.2966631e+03    2.4989573e-05   -2.3047925e-06    5.0764974e-04   -5.9280660e-06    6.7469552e+01    9.4466792e+01    4.3875828e+01
   -5.2991647e+00    1.7486905e+00    2.9987528e-01    2.1657785e+02    0.0000000e+00    3.6382587e-05    8.9358788e+02    9.2106946e+02    8.1143093e+02    5.0000000e+02    5.0000000e+02    5.0000000e+02    7.9898050e+06    1.1480703e+03    1.0373782e+04    2.2763775e-02    2.6508354e+01   -1.5440559e+04    4.1599366e-03   -1.0120389e+05   -1.6074037e-02   -1.3578188e-04   -1.0084366e-02    1.1794705e-04    4.3090531e+03    2.3683164e-05   -2.3050109e-06    5.0203429e-04   -7.4204917e-06    6.7343110e+01    9.4293524e+01    4.3784640e+01
   -5.1956182e+00    1.7285509e+00    2.9806613e-01    2.1454218e+02    0.0000000e+00    3.6283403e-05    8.9395021e+02    9.2134394e+02    8.1146011e+02    5.0000000e+02    5.0000000e+02    5.0000000e+02    8.0094387e+06    1.1474395e+03    1.0377766e+04    2.2763775e-02    2.6687282e+01   -1.5479295e+04    1.3259386e-03   -1.0145304e+05   -1.5577998e-02   -1.3505543e-04   -1.0072391e-02   -2.9835720e-04    4.3193158e+03    2.2907729e-05   -2.4782843e-06    4.9204627e-04   -6.6535114e-06    6.7255086e+01    9.4151489e+01    4.3711855e+01
   -5.0092346e+00    1.6873178e+00    2.9413217e-01    2.1051326e+02    0.0000000e+00    3.6014417e-05    8.9464296e+02    9.3065893e+02    8.1145787e+02    5.0000000e+02    5.0000000e+02    5.0000000e+02    8.0424484e+06    1.1450683e+03    1.0374486e+04    2.2763775e-02    2.7009380e+01   -1.5540129e+04    3.8299660e-03   -1.0187287e+05   -1.5653375e-02   -1.2424409e-04   -9.2904823e-03    3.6130798e-04    4.3368315e+03    2.2222633e-05   -2.4981581e-06    4.5217156e-04   -5.8411171e-06    6.7006036e+01    9.3887191e+01    4.3577396e+01
   -4.8798015e+00    1.6675932e+00    2.9159519e-01    2.0786621e+02    0.0000000e+00    3.5843679e-05    8.9500069e+02    9.3100456e+02    8.1143176e+02    5.0000000e+02    5.0000000e+02    5.0000000e+02    8.0646850e+06    1.1436283e+03    1.0370823e+04    2.2763775e-02    2.7232945e+01   -1.5585716e+04    3.2757275e-03   -1.0215308e+05   -1.5871015e-02   -1.2554491e-04   -9.0039670e-03    3.9008483e-05    4.3484878e+03    2.2260054e-05   -2.4044064e-06    4.4746793e-04   -6.1567590e-06    6.6861377e+01    9.3659199e+01    4.3483720e+01
   -4.7762551e+00    1.6503345e+00    2.8955736e-01    2.0555490e+02    0.0000000e+00    3.5737147e-05    8.9526076e+02    9.3126092e+02    8.1140726e+02    5.0000000e+02    5.0000000e+02    5.0000000e+02    8.0830583e+06    1.1424157e+03    1.0366620e+04    2.2763775e-02    2.7411766e+01   -1.5622197e+04    1.3013922e-03   -1.0238568e+05   -1.5596892e-02   -1.0944375e-04   -9.0484905e-03   -2.6051174e-04    4.3580709e+03    2.2514931e-05   -2.5115055e-06    4.3973714e-04   -4.9582400e-06    6.6744419e+01    9.3472607e+01    4.3408701e+01
   -4.6934179e+00    1.6357909e+00    2.8806625e-01    2.0385621e+02    0.0000000e+00    3.5660395e-05    8.9548784e+02    9.3146618e+02    8.1137196e+02    5.0000000e+02    5.0000000e+02    5.0000000e+02    8.0970974e+06    1.1416113e+03    1.0365315e+04    2.2763775e-02    2.7554780e+01   -1.5648571e+04    1.7544630e-03   -1.0256333e+05   -1.5490284e-02   -9.9263754e-05   -9.0034496e-03    1.0597384e-04    4.3653975e+03    2.2966031e-05   -2.4699231e-06    4.3334524e-04   -4.3859116e-06    6.6660593e+01    9.3328257e+01    4.3347806e+01
   -4.5898714e+00    1.6166668e+00    2.8621942e-01    2.0198626e+02    0.0000000e+00    3.5531203e-05    8.9576814e+02    9.3171548e+02    8.1130588e+02    5.0000000e+02    5.0000000e+02    5.0000000e+02    8.1139504e+06    1.1405328e+03    1.0363008e+04    2.2763775e-02    2.7733475e+01   -1.5679931e+04    3.6726420e-03   -1.0277632e+05   -1.5707499e-02   -9.4184019e-05   -8.8019396e-03    2.2493877e-04    4.3742197e+03    2.3690631e-05   -2.1752189e-06    4.3063449e-04   -4.3244641e-06    6.6550803e+01    9.3139555e+01    4.3270511e+01
   -4.4604384e+00    1.5951129e+00    2.8390313e-01    1.9960605e+02    0.0000000e+00    3.5371907e-05    8.9612222e+02    9.3201696e+02    8.1119142e+02    5.0000000e+02    5.0000000e+02    5.0000000e+02    8.1340132e+06    1.1391056e+03    1.0359512e+04    2.2763775e-02    2.7956700e+01   -1.5719339e+04    4.4426279e-03   -1.0303004e+05   -1.5871456e-02   -1.1369666e-04   -8.4263057e-03    1.7017772e-04    4.3847585e+03    2.4883682e-05   -2.4219543e-06    4.2369483e-04   -4.8905199e-06    6.6407267e+01    9.2892650e+01    4.3172364e+01
   -4.3568919e+00    1.5766535e+00    2.8198518e-01    1.9745928e+02    0.0000000e+00    3.5271254e-05    8.9634624e+02    9.3223360e+02    8.1110750e+02    5.0000000e+02    5.0000000e+02    5.0000000e+02    8.1509741e+06    1.1378146e+03    1.0353679e+04    2.2763775e-02    2.8135269e+01   -1.5752066e+04    1.2634838e-03   -1.0324584e+05   -1.5599137e-02   -1.0108029e-04   -8.4379615e-03   -3.2024552e-04    4.3936365e+03    2.5928139e-05   -2.2473813e-06    4.1586813e-04   -4.6544497e-06    6.6289140e+01    9.2693470e+01    4.3094141e+01
   -4.2274589e+00    1.5549072e+00    2.7939195e-01    1.9481228e+02    0.0000000e+00    3.5092631e-05    8.9659648e+02    9.3250503e+02    8.1095343e+02    5.0000000e+02    5.0000000e+02    5.0000000e+02    8.1701799e+06    1.1358089e+03    1.0341960e+04    2.2763775e-02    2.8358253e+01   -1.5788369e+04    2.9011827e-03   -1.0348911e+05   -1.5469850e-02   -9.5573336e-05   -8.2324461e-03    2.2625817e-04    4.4037028e+03    2.7048199e-05   -2.1496684e-06    4.0818936e-04   -3.8972070e-06    6.6116639e+01    9.2431848e+01    4.2994314e+01
   -4.1239124e+00    1.5338163e+00    2.7760511e-01    1.9280749e+02    0.0000000e+00    3.4999681e-05    8.9683102e+02    9.3269707e+02    8.1083009e+02    5.0000000e+02    5.0000000e+02    5.0000000e+02    8.1862005e+06    1.1345975e+03    1.0337137e+04    2.2763775e-02    2.8536490e+01   -1.5818116e+04    2.3844864e-03   -1.0369245e+05   -1.5306209e-02   -8.9232209e-05   -8.1553095e-03   -1.6084733e-04    4.4120723e+03    2.8022586e-05   -2.0793942e-06    4.0043447e-04   -3.9802655e-06    6.6002985e+01    9.2218215e+01    4.2914594e+01
   -3.9944793e+00    1.5096431e+00    2.7525512e-01    1.9045403e+02    0.0000000e+00    3.4834083e-05    8.9707771e+02    9.3293935e+02    8.1062910e+02    5.0000000e+02    5.0000000e+02    5.0000000e+02    8.2043494e+06    1.1327713e+03    1.0327064e+04    2.2763775e-02    2.8759073e+01   -1.5852688e+04    3.8057837e-03   -1.0392222e+05   -1.5372995e-02   -1.1309720e-04   -7.8952101e-03    2.4733317e-04    4.4215959e+03    2.9061145e-05   -2.5024334e-06    3.9356407e-04   -4.5892767e-06    6.5843960e+01    9.1934396e+01    4.2813110e+01
   -3.8564187e+00    1.4833098e+00    2.7256233e-01    1.8763791e+02    0.0000000e+00    3.4661230e-05    8.9727789e+02    9.3316288e+02    8.1040125e+02    5.0000000e+02    5.0000000e+02    5.0000000e+02    8.2238066e+06    1.1304941e+03    1.0311437e+04    2.2763775e-02    2.8996206e+01   -1.5890701e+04    2.6322417e-03   -1.0416857e+05   -1.5135952e-02   -1.1137321e-04   -7.6217676e-03   -4.8903985e-05    4.4317831e+03    2.9883287e-05   -2.5796685e-06    3.8013970e-04   -4.6038456e-06    6.5658643e+01    9.1617819e+01    4.2704198e+01
   -3.7459702e+00    1.4604031e+00    2.7058464e-01    1.8542850e+02    0.0000000e+00    3.4557186e-05    8.9747549e+02    9.3332143e+02    8.1020918e+02    5.0000000e+02    5.0000000e+02    5.0000000e+02    8.2397732e+06    1.1289195e+03    1.0302139e+04    2.2763775e-02    2.9185698e+01   -1.5920049e+04    1.2915587e-03   -1.0437181e+05   -1.4648209e-02   -9.7138792e-05   -7.5105218e-03   -1.9445153e-04    4.4401259e+03    3.0219950e-05   -2.4432605e-06    3.6524345e-04   -4.5984843e-06    6.5523838e+01    9.1363130e+01    4.2616942e+01
   -3.6079660e+00    1.4366364e+00    2.6787032e-01    1.8270152e+02    0.0000000e+00    3.4366644e-05    8.9762603e+02    9.3354626e+02    8.0987205e+02    5.0000000e+02    5.0000000e+02    5.0000000e+02    8.2555697e+06    1.1263669e+03    1.0282531e+04    2.2763775e-02    2.9422088e+01   -1.5950605e+04    7.8515496e-03   -1.0457086e+05   -1.4882088e-02   -7.7766439e-05   -6.8890866e-03    6.7028623e-04    4.4484169e+03    3.0262515e-05   -2.1784547e-06    3.5355592e-04   -4.3494787e-06    6.5325262e+01    9.1032230e+01    4.2504571e+01
   -3.4700355e+00    1.4110148e+00    2.6539845e-01    1.8013495e+02    0.0000000e+00    3.4210516e-05    8.9781147e+02    9.3367994e+02    8.0960720e+02    5.0000000e+02    5.0000000e+02    5.0000000e+02    8.2752506e+06    1.1241667e+03    1.0267261e+04    2.2763775e-02    2.9657919e+01   -1.5990681e+04   -3.4385148e-03   -1.0482051e+05   -1.4155977e-02   -1.1006129e-04   -6.7369900e-03   -7.5004447e-04    4.4587331e+03    3.0147162e-05   -2.4962721e-06    3.3080177e-04   -4.9029185e-06    6.5147516e+01    9.0685809e+01    4.2394486e+01
   -3.3596912e+00    1.3890515e+00    2.6333818e-01    1.7785615e+02    0.0000000e+00    3.4101344e-05    8.9797014e+02    9.3379489e+02    8.0932683e+02    5.0000000e+02    5.0000000e+02    5.0000000e+02    8.2889622e+06    1.1222059e+03    1.0253356e+04    2.2763775e-02    2.9846362e+01   -1.6014527e+04    2.6307912e-03   -1.0499474e+05   -1.3571454e-02   -1.0007156e-04   -6.3607528e-03    2.2755783e-04    4.4658805e+03    2.9712236e-05   -2.2535349e-06    3.0778147e-04   -5.0781179e-06    6.4989761e+01    9.0399664e+01    4.2304271e+01
   -3.2217982e+00    1.3628329e+00    2.6097685e-01    1.7553613e+02    0.0000000e+00    3.3930927e-05    8.9812648e+02    9.3392708e+02    8.0893744e+02    5.0000000e+02    5.0000000e+02    5.0000000e+02    8.3048442e+06    1.1199556e+03    1.0236880e+04    2.2763775e-02    3.0081387e+01   -1.6044569e+04    5.5157670e-03   -1.0519568e+05   -1.3353302e-02   -1.3400501e-04   -5.7877612e-03    3.3089569e-04    4.4742256e+03    2.9226008e-05   -2.9798833e-06    2.8933679e-04   -6.0760905e-06    6.4811812e+01    9.0023698e+01    4.2190281e+01
   -3.0839477e+00    1.3370559e+00    2.5840389e-01    1.7287278e+02    0.0000000e+00    3.3767560e-05    8.9822859e+02    9.3401696e+02    8.0854271e+02    5.0000000e+02    5.0000000e+02    5.0000000e+02    8.3213624e+06    1.1173254e+03    1.0215284e+04    2.2763775e-02    3.0315948e+01   -1.6077218e+04    2.1350541e-03   -1.0540506e+05   -1.2741160e-02   -1.5806845e-04   -5.4219165e-03   -1.3732185e-04    4.4828902e+03    2.8896781e-05   -3.3769146e-06    2.6711483e-04   -6.6939432e-06    6.4613577e+01    8.9626695e+01    4.2076264e+01
   -2.8621697e+00    1.2930521e+00    2.5432710e-01    1.6867281e+02    0.0000000e+00    3.3507739e-05    8.9839469e+02    9.3414049e+02    8.0777966e+02    5.0000000e+02    5.0000000e+02    5.0000000e+02    8.3447639e+06    1.1129389e+03    1.0179235e+04    2.2763775e-02    3.0692361e+01   -1.6119716e+04    7.2434560e-03   -1.0570158e+05   -1.1765879e-02   -1.2422851e-04   -4.5562912e-03    7.1699779e-04    4.4951208e+03    2.8128542e-05   -2.3684234e-06    2.2539325e-04   -6.3108000e-06    6.4283551e+01    8.8943234e+01    4.1889123e+01
   -2.7244167e+00    1.2695012e+00    2.5175838e-01    1.6603821e+02    0.0000000e+00    3.3343634e-05    8.9845541e+02    9.3416042e+02    8.0948572e+02    5.0000000e+02    5.0000000e+02    5.0000000e+02    8.3600213e+06    1.1100548e+03    1.0154188e+04    2.2763775e-02    3.0925373e+01   -1.6152581e+04   -2.6393967e-04   -1.0589438e+05   -1.0973656e-02   -1.3923088e-04   -4.0557874e-03   -4.3093009e-04    4.5031740e+03    2.7768018e-05   -2.1616323e-06    1.9864445e-04   -7.1038762e-06    6.4072172e+01    8.8492015e+01    4.1773082e+01
   -2.6142143e+00    1.2508927e+00    2.4989517e-01    1.6402483e+02    0.0000000e+00    3.3243418e-05    8.9852872e+02    9.3416661e+02    8.0925563e+02    5.0000000e+02    5.0000000e+02    5.0000000e+02    8.3711362e+06    1.1079653e+03    1.0136884e+04    2.2763775e-02    3.1111416e+01   -1.6174270e+04    1.7993554e-03   -1.0603522e+05   -1.0225526e-02   -1.0787130e-04   -3.5382427e-03    8.4313927e-06    4.5089726e+03    2.7424336e-05   -2.0985214e-06    1.6669737e-04   -4.7871353e-06    6.3915756e+01    8.8120580e+01    4.1678730e+01
   -2.5553933e+00    1.2385109e+00    2.4885399e-01    1.6275952e+02    0.0000000e+00    3.3213238e-05    8.9854326e+02    9.3414884e+02    8.0908489e+02    5.0000000e+02    5.0000000e+02    5.0000000e+02    8.3777633e+06    1.1067647e+03    1.0126221e+04    2.2763775e-02    3.1210663e+01   -1.6186012e+04   -3.7030319e-05   -1.0611999e+05   -9.3531370e-03   -5.7788464e-05   -3.2869274e-03   -5.3001107e-04    4.5123708e+03    2.7362255e-05   -1.5641488e-06    1.3840585e-04   -4.4224581e-06    6.3828929e+01    8.7917998e+01    4.1628395e+01
   -2.4820091e+00    1.2275653e+00    2.4754621e-01    1.6133427e+02    0.0000000e+00    3.3146960e-05    8.9855934e+02    9.3413898e+02    8.0891497e+02    5.0000000e+02    5.0000000e+02    5.0000000e+02    8.3848655e+06    1.1052239e+03    1.0112477e+04    2.2763775e-02    3.1334368e+01   -1.6196121e+04    1.7943345e-03   -1.0621074e+05   -8.2947069e-03   -2.5552435e-05   -2.6979091e-03    5.4502754e-04    4.5160500e+03    2.7091488e-05   -1.9528651e-06    1.0165399e-04   -2.1158459e-06    6.3717878e+01    8.7663610e+01    4.1564435e+01
   -2.3975363e+00    1.2146107e+00    2.4608279e-01    1.5983308e+02    0.0000000e+00    3.3056854e-05    8.9855815e+02    9.3412648e+02    8.0870973e+02    5.0000000e+02    5.0000000e+02    5.0000000e+02    8.3927191e+06    1.1034773e+03    1.0096402e+04    2.2763775e-02    3.1476573e+01   -1.6201928e+04    1.1703083e-02   -1.0631002e+05   -7.7919167e-03   -5.2977612e-05   -1.8125254e-03    5.4374820e-04    4.5201752e+03    2.7068540e-05   -2.8641978e-06    7.3251463e-05   -2.2180291e-06    6.3594163e+01    8.7364916e+01    4.1490118e+01
   -2.2823594e+00    1.1920941e+00    2.4415586e-01    1.5787647e+02    0.0000000e+00    3.2934734e-05    8.9857430e+02    9.3410468e+02    8.0841123e+02    5.0000000e+02    5.0000000e+02    5.0000000e+02    8.4023987e+06    1.1010929e+03    1.0074943e+04    2.2763775e-02    3.1670117e+01   -1.6217847e+04    5.0612209e-03   -1.0643170e+05   -6.9939038e-03    2.3285864e-06   -2.2122631e-04   -1.8521516e-05    4.5254214e+03    2.7230363e-05   -1.7536865e-06    2.9311157e-05   -2.2002716e-06    6.3423347e+01    8.6940055e+01    4.1388579e+01
   -2.1850862e+00    1.1743758e+00    2.4252296e-01    1.5622072e+02    0.0000000e+00    3.2830593e-05    8.9858560e+02    9.3407874e+02    8.0817432e+02    5.0000000e+02    5.0000000e+02    5.0000000e+02    8.4097107e+06    1.0989729e+03    1.0055716e+04    2.2763775e-02    3.1833273e+01   -1.6247963e+04   -3.4084723e-03   -1.0652309e+05   -6.6835887e-03   -1.6296871e-07   -9.5736156e-05   -2.3293314e-04    4.5295438e+03    2.7362603e-05   -1.5661338e-06    3.6535177e-05   -2.1101240e-06    6.3271933e+01    8.6566001e+01    4.1303568e+01
   -2.0992425e+00    1.1674293e+00    2.4103922e-01    1.5473814e+02    0.0000000e+00    3.2734552e-05    8.9854520e+02    9.3402940e+02    8.0798786e+02    5.0000000e+02    5.0000000e+02    5.0000000e+02    8.4156336e+06    1.0969276e+03    1.0035854e+04    2.2763775e-02    3.1976968e+01   -1.6282543e+04   -2.2920433e-03   -1.0659446e+05   -7.1658346e-03   -3.1257523e-05   -5.3601773e-04   -6.0729300e-05    4.5327890e+03    2.7596006e-05   -1.5981331e-06    6.5913017e-05   -3.3203105e-06    6.3131438e+01    8.6227803e+01    4.1229071e+01
   -1.9932292e+00    1.1786423e+00    2.3913218e-01    1.5283315e+02    0.0000000e+00    3.2610786e-05    8.9843286e+02    9.3391433e+02    8.0774846e+02    5.0000000e+02    5.0000000e+02    5.0000000e+02    8.4219872e+06    1.0941709e+03    1.0007390e+04    2.2763775e-02    3.2153992e+01   -1.6317212e+04    6.2769994e-03   -1.0666454e+05   -7.8170546e-03    1.1801162e-05   -2.4479085e-04    1.7509391e-04    4.5358900e+03    2.7895358e-05   -2.0545256e-06    3.4750007e-05   -1.3592195e-06    6.2949165e+01    8.5804723e+01    4.1135094e+01
   -1.8995178e+00    1.2130827e+00    2.3745484e-01    1.5116725e+02    0.0000000e+00    3.2501199e-05    8.9830186e+02    9.3378035e+02    8.0748179e+02    5.0000000e+02    5.0000000e+02    5.0000000e+02    8.4269813e+06    1.0916767e+03    9.9810239e+03    2.2763775e-02    3.2310055e+01   -1.6324816e+04    8.0473947e-03   -1.0672162e+05   -8.3518211e-03    5.6820838e-05    1.4312683e-03    1.4624590e-04    4.5381424e+03    2.8193585e-05   -3.2479702e-06   -6.3276339e-05    4.3726672e-07    6.2787213e+01    8.5440178e+01    4.1047317e+01
   -1.7919314e+00    1.2561139e+00    2.3560672e-01    1.4934381e+02    0.0000000e+00    3.2379326e-05    8.9813000e+02    9.3357079e+02    8.0704122e+02    5.0000000e+02    5.0000000e+02    5.0000000e+02    8.4314950e+06    1.0888277e+03    9.9507159e+03    2.2763775e-02    3.2488718e+01   -1.6310534e+04    2.1025815e-03   -1.0678402e+05   -8.6030699e-03   -1.6756891e-05    5.6544182e-03    2.8547247e-05    4.5403199e+03    2.8516085e-05   -3.0488352e-06   -2.9951491e-04   -2.3487477e-06    6.2603718e+01    8.5031520e+01    4.0939489e+01
   -1.6949133e+00    1.2594658e+00    2.3406903e-01    1.4784100e+02    0.0000000e+00    3.2276753e-05    8.9800130e+02    9.3338625e+02    8.0657992e+02    5.0000000e+02    5.0000000e+02    5.0000000e+02    8.4360528e+06    1.0865333e+03    9.9269562e+03    2.2763775e-02    3.2649401e+01   -1.6306676e+04   -6.4606275e-04   -1.0687000e+05   -6.9174436e-03    2.4606182e-05    6.2856468e-03   -2.5821868e-05    4.5428611e+03    2.8905729e-05   -2.5644739e-06   -3.8541049e-04   -1.4565542e-06    6.2453921e+01    8.4660139e+01    4.0838123e+01
   -1.5962810e+00    1.2526868e+00    2.3264615e-01    1.4645206e+02    0.0000000e+00    3.2181598e-05    8.9793258e+02    9.3324267e+02    8.0611896e+02    5.0000000e+02    5.0000000e+02    5.0000000e+02    8.4407856e+06    1.0844304e+03    9.9064999e+03    2.2763775e-02    3.2812389e+01   -1.6251851e+04    5.4114797e-03   -1.0693701e+05   -3.7561858e-03   -1.3859169e-05    6.8501967e-03    1.0454036e-04    4.5449597e+03    2.9276937e-05   -2.5070108e-06   -3.8946107e-04   -2.8444289e-06    6.2311084e+01    8.4269914e+01    4.0736076e+01
   -1.4958108e+00    1.2251133e+00    2.3118081e-01    1.4502129e+02    0.0000000e+00    3.2083445e-05    8.9788126e+02    9.3308610e+02    8.0574095e+02    5.0000000e+02    5.0000000e+02    5.0000000e+02    8.4478788e+06    1.0824974e+03    9.8878906e+03    2.2763775e-02    3.2978094e+01   -1.6201511e+04    5.8628755e-03   -1.0703536e+05   -3.5886642e-05   -3.3044745e-05    6.2929417e-03    1.6904295e-04    4.5480573e+03    2.9617240e-05   -4.0738626e-06   -3.2554737e-04   -6.6149260e-07    6.2178839e+01    8.3876092e+01    4.0635350e+01
   -1.3967761e+00    1.2175272e+00    2.2981631e-01    1.4368817e+02    0.0000000e+00    3.1991990e-05    8.9790731e+02    9.3303305e+02    8.0542996e+02    5.0000000e+02    5.0000000e+02    5.0000000e+02    8.4573441e+06    1.0809955e+03    9.8751990e+03    2.2763775e-02    3.3141171e+01   -1.6241458e+04    7.2391259e-03   -1.0719071e+05    4.4518783e-03    6.2310467e-05    5.0333023e-03    2.7237704e-04    4.5534974e+03    3.0196460e-05   -4.1247615e-06   -2.6314855e-04    3.5825032e-06    6.2068589e+01    8.3438435e+01    4.0541816e+01
   -1.2977256e+00    1.3156857e+00    2.2877454e-01    1.4267876e+02    0.0000000e+00    3.1921243e-05    8.9811388e+02    9.3304758e+02    8.0519506e+02    5.0000000e+02    5.0000000e+02    5.0000000e+02    8.4708293e+06    1.0803942e+03    9.8751171e+03    2.2763775e-02    3.3304177e+01   -1.6175356e+04    1.1434353e-02   -1.0734207e+05    1.3450066e-02    1.1218586e-04    4.4642357e-03    5.5285596e-04    4.5591872e+03    3.0579800e-05   -1.9926490e-06   -2.0753432e-04    5.2786949e-06    6.2003133e+01    8.3020361e+01    4.0466163e+01
   -1.1986127e+00    1.5382169e+00    2.2777961e-01    1.4171183e+02    0.0000000e+00    3.1853807e-05    8.9833838e+02    9.3301697e+02    8.0520032e+02    5.0000000e+02    5.0000000e+02    5.0000000e+02    8.4861077e+06    1.0800845e+03    9.8780396e+03    2.2763775e-02    3.3467338e+01   -1.6187079e+04   -5.5585896e-04   -1.0754026e+05    2.5073851e-02   -5.6798426e-05    4.6658841e-03    3.6003726e-05    4.5681905e+03    3.0613526e-05   -2.1774174e-06   -1.9432275e-04   -1.7884021e-06    6.1956611e+01    8.2594172e+01    4.0411123e+01
   -1.0995776e+00    1.8317833e+00    2.2707708e-01    1.4103759e+02    0.0000000e+00    3.1805603e-05    8.9860215e+02    9.3332714e+02    8.0522541e+02    5.0000000e+02    5.0000000e+02    5.0000000e+02    8.5021610e+06    1.0803128e+03    9.8866519e+03    2.2763775e-02    3.3630434e+01   -1.6297367e+04    1.5100594e-02   -1.0774462e+05    2.3747552e-02   -8.4434858e-05    5.4108325e-03    1.6922287e-04    4.5782054e+03    3.0936374e-05   -2.3631308e-06   -1.8286421e-04   -3.4408870e-06    6.1944506e+01    8.2010191e+01    4.0385202e+01
   -9.9145730e-01    2.0278575e+00    2.2642100e-01    1.4039472e+02    0.0000000e+00    3.1761109e-05    8.9906656e+02    9.3348049e+02    8.0555312e+02    5.0000000e+02    5.0000000e+02    5.0000000e+02    8.5259907e+06    1.0813770e+03    9.9073902e+03    2.2763775e-02    3.3808775e+01   -1.6399646e+04    6.4685534e-02   -1.0800780e+05    2.3119282e-02   -7.1312079e-05    5.2691564e-03    1.7820321e-04    4.5902115e+03    3.1280166e-05   -1.8068717e-06   -1.5551999e-04   -2.3709204e-06    6.1971283e+01    8.1397507e+01    4.0414380e+01
   -8.9239115e-01    2.0445036e+00    2.2602914e-01    1.4001463e+02    0.0000000e+00    3.1733653e-05    8.9962635e+02    9.3358819e+02    8.0611197e+02    5.0000000e+02    5.0000000e+02    5.0000000e+02    8.5517396e+06    1.0831106e+03    9.9368094e+03    2.2763775e-02    3.3972617e+01   -1.6504784e+04    4.9040895e-02   -1.0831389e+05    2.2023686e-02   -8.6587565e-05    5.5163306e-03    1.1634023e-03    4.6035381e+03    3.1970209e-05   -2.0384057e-06   -1.4159868e-04   -3.0138711e-06    6.2034754e+01    8.0819895e+01    4.0446885e+01
   -7.9327423e-01    2.0978806e+00    2.2576562e-01    1.3973911e+02    0.0000000e+00    3.1716098e-05    9.0029384e+02    9.3384419e+02    8.0628232e+02    5.0000000e+02    5.0000000e+02    5.0000000e+02    8.5825972e+06    1.0856537e+03    9.9769689e+03    2.2763775e-02    3.4137101e+01   -1.6517451e+04    1.7976439e-01   -1.0867059e+05    2.1318699e-02   -1.1857809e-04    5.0005682e-03    2.2302754e-03    4.6171571e+03    3.5701556e-05   -2.8016457e-06   -1.1464181e-04   -4.5671126e-06    6.2141974e+01    8.0364779e+01    4.0475977e+01
   -6.9414482e-01    2.5064922e+00    2.2641869e-01    1.4031426e+02    0.0000000e+00    3.1762116e-05    9.0119465e+02    9.3402536e+02    8.0648939e+02    5.0000000e+02    5.0000000e+02    5.0000000e+02    8.6213503e+06    1.0908477e+03    1.0049116e+04    2.2763775e-02    3.4302520e+01   -1.6409872e+04    3.4885234e-01   -1.0918250e+05    1.8262486e-02   -2.0537742e-04    2.9759900e-03    2.2645410e-03    4.6358396e+03    6.9078267e-05   -5.0352526e-06    3.2147120e-05   -7.1120309e-06    6.2405824e+01    8.0236754e+01    4.0465317e+01
   -5.9499596e-01    3.9169373e+00    2.6702276e-01    4.4979320e+02    0.0000000e+00    3.2478624e-05    9.0238862e+02    9.3678267e+02    8.0524232e+02    5.0000000e+02    5.0000000e+02    5.0000000e+02    8.6701599e+06    1.1248239e+03    1.0396319e+04    2.2763775e-02    3.4470715e+01   -1.6217360e+04    9.2422076e-01   -1.0984345e+05    1.2858380e-02   -3.8018181e-04    4.5358916e-03    1.1968908e-02    4.6592981e+03    3.1945085e-04   -7.3512252e-06    8.4415719e-05   -1.3921646e-05    6.4097885e+01    6.2274203e+02    4.0447327e+01
   -4.9584964e-01    6.7157114e+00    2.1057425e+00    7.1276303e+04    0.0000000e+00    3.8429539e-05    9.0434492e+02    9.9332054e+02    7.6992064e+02    5.0000000e+02    5.0000000e+02    5.0000000e+02    8.7297165e+06    1.5211307e+03    1.4182905e+04    2.2763775e-02    3.4667071e+01   -1.6101888e+04    3.0449225e-01   -1.1067321e+05   -3.0969407e-03    4.8991656e-02   -1.3538732e-01    2.1477351e-03    4.6902505e+03    2.7167410e-04    5.8411319e-04    5.7931558e-03    1.9057678e-03    7.7762527e+01    3.1301346e+03    4.0490330e+01
   -3.9717508e-01    9.6446599e+00    8.6364620e+00    4.6084908e+05    0.0000000e+00    5.2368769e-05    9.0786574e+02    1.0926889e+03    8.0760371e+02    5.0000000e+02    5.0000000e+02    5.0000000e+02    8.8012260e+06    2.3067348e+03    2.3733026e+04    2.2763775e-02    3.4983297e+01   -1.6140481e+04    7.5730861e-01   -1.1163641e+05   -6.2143423e-02   -6.7020393e-02   -6.8934625e-01    1.3769493e-02    4.7288431e+03    1.2777876e-04   -8.8527735e-04    2.8386935e-02   -2.5900381e-03    1.0379285e+02    2.7684160e+03    4.0664182e+01
   -2.9675741e-01    1.2643541e+01    1.4739091e+01    8.1280681e+05    0.0000000e+00    6.5697732e-05    9.1493916e+02    1.4365611e+03    8.0938596e+02    5.0000000e+02    5.0000000e+02    5.0000000e+02    8.8918829e+06    3.0204398e+03    3.5363069e+04    2.2763775e-02    3.5480040e+01   -1.6245079e+04    7.7276255e-02   -1.1273522e+05   -1.5962966e-01   -1.3894775e-01   -1.1838322e+00   -1.6699432e-02    4.7741062e+03   -2.8604471e-04   -1.8648011e-03    4.9457524e-02   -5.3852116e-03    1.2232730e+02    3.3614448e+03    4.0985730e+01
   -1.9971967e-01    1.5001891e+01    1.9816621e+01    1.1333265e+06    0.0000000e+00    7.0303308e-05    9.2653090e+02    1.6212093e+03    8.1176888e+02    5.0000000e+02    5.0000000e+02    5.0000000e+02    8.9871299e+06    3.6260520e+03    4.8056567e+04    2.2763775e-02    3.6161785e+01   -1.6674849e+04    1.4506137e+00   -1.1399101e+05   -2.4491344e-01   -1.7767555e-01   -1.5229684e+00   -6.8380764e-03    4.8304824e+03    1.7046478e-04   -2.2885615e-03    6.4210866e-02   -6.8705382e-03    1.2179829e+02    2.9196725e+03    4.1397270e+01
   -9.5092392e-02    1.6428145e+01    2.3447056e+01    1.3326402e+06    0.0000000e+00    7.4498263e-05    9.4183898e+02    2.5201488e+03    8.1469720e+02    5.0000000e+02    5.0000000e+02    5.0000000e+02    9.1036215e+06    4.1504202e+03    5.9515048e+04    2.2763775e-02    3.7106494e+01   -1.7160098e+04   -8.3184682e-01   -1.1538510e+05   -3.6282923e-01    2.1241581e-03   -1.7465481e+00    6.0464260e-03    4.8952007e+03   -5.8630599e-05    1.2668357e-04    7.4757422e-02    1.2302987e-04    1.2338120e+02    2.7634212e+03    4.1677129e+01
    7.5023246e-03    1.8144296e+01    2.7415654e+01    1.5773166e+06    0.0000000e+00    8.0247064e-05    9.6024511e+02    2.6118676e+03    8.1796092e+02    5.0000000e+02    5.0000000e+02    5.0000000e+02    9.2392471e+06    4.6878566e+03    7.0968616e+04    2.2763775e-02    3.8230821e+01   -1.7490959e+04    3.1370599e+00   -1.1704668e+05   -5.8880786e-01    9.5476892e-02   -1.8338634e+00    1.4680645e-01    4.9671573e+03    2.3802665e-05    1.5561669e-03    8.1578463e-02    3.7146404e-03    1.2907036e+02    2.6759812e+03    4.2016815e+01
    1.0691080e-01    1.8888300e+01    3.1191783e+01    1.8353454e+06    0.0000000e+00    8.6034122e-05    9.7712001e+02    2.6333093e+03    8.2112149e+02    5.0000000e+02    5.0000000e+02    5.0000000e+02    9.3628021e+06    5.1148561e+03    8.0386598e+04    2.2763775e-02    3.9494193e+01   -1.8222020e+04   -1.3362847e+00   -1.1863891e+05   -6.9444006e-01   -1.5820290e-02   -1.9902609e+00   -1.2769825e-01    5.0418482e+03    2.8949396e-04    2.1120771e-04    8.9450353e-02   -6.2818173e-04    1.3464634e+02    2.6114209e+03    4.2398298e+01
    2.0357511e-01    1.8183651e+01    3.4275644e+01    2.0195706e+06    0.0000000e+00    9.1219679e-05    9.8706320e+02    2.6143752e+03    8.2404714e+02    5.0000000e+02    5.0000000e+02    5.0000000e+02    9.4360931e+06    5.4438378e+03    8.7729731e+04    2.2763775e-02    4.0855289e+01   -1.9088174e+04   -3.1036292e+00   -1.1942915e+05   -7.3062774e-01   -9.1964435e-02   -2.4361845e+00    7.5132820e-02    5.0934665e+03    2.1362433e-05   -1.0411200e-03    1.0772025e-01   -3.6322114e-03    1.3941071e+02    2.5562046e+03    4.2771980e+01
    3.0701646e-01    1.7615505e+01    3.7696110e+01    2.2581176e+06    0.0000000e+00    9.6285005e-05    9.9368752e+02    2.6174604e+03    8.2676625e+02    5.0000000e+02    5.0000000e+02    5.0000000e+02    9.5344503e+06    5.8368257e+03    9.5747029e+04    2.2763775e-02    4.2442385e+01   -1.9381380e+04    1.8678366e-01   -1.2046492e+05   -8.6062786e-01    8.7621989e-03   -2.7799899e+00    3.3937741e-02    5.1440747e+03   -1.7861357e-04   -1.2602634e-04    1.2326029e-01    3.0454389e-04    1.4518406e+02    2.7624103e+03    3.9634688e+01
    4.0473414e-01    1.6687816e+01    4.0644570e+01    2.4626870e+06    0.0000000e+00    1.0066572e-04    9.9985215e+02    2.5819103e+03    8.2870502e+02    5.0000000e+02    5.0000000e+02    5.0000000e+02    9.6179562e+06    6.1703018e+03    1.0287126e+05    2.2763775e-02    4.4064682e+01   -1.9731525e+04   -1.0587054e+00   -1.2136445e+05   -9.9951404e-01    8.0228238e-02   -3.0240908e+00   -5.9354955e-02    5.1809451e+03    3.6525429e-04    7.8083999e-04    1.3507221e-01    3.1719417e-03    1.4989095e+02    2.5013742e+03    4.3432334e+01
    5.0261767e-01    1.6019279e+01    4.3181152e+01    2.6106372e+06    0.0000000e+00    1.0466416e-04    1.0057007e+03    2.6142648e+03    8.2993503e+02    5.0000000e+02    5.0000000e+02    5.0000000e+02    9.6638516e+06    6.4700850e+03    1.0979631e+05    2.2763775e-02    4.5804233e+01   -1.9691606e+04   -1.1998155e-01   -1.2177808e+05   -1.1552614e+00    8.5011352e-02   -2.9802380e+00   -6.0340358e-03    5.1963382e+03    8.7941190e-05    1.1174388e-03    1.3582849e-01    3.4018379e-03    1.5331069e+02    2.4927533e+03    4.1203045e+01
    6.0210665e-01    1.8031114e+01    4.5251979e+01    2.7057436e+06    0.0000000e+00    1.0856093e-04    1.0116100e+03    2.5603956e+03    8.2932516e+02    5.0000000e+02    5.0000000e+02    5.0000000e+02    9.6819927e+06    6.7263257e+03    1.1625138e+05    2.2763775e-02    4.7684573e+01   -1.9186927e+04   -7.2568268e-02   -1.2219089e+05   -1.3029503e+00    2.2633238e-02   -2.9431421e+00    9.9222203e-03    5.2084699e+03    1.9288306e-04    4.9588536e-04    1.3617302e-01    9.2139048e-04    1.5595559e+02    2.4323784e+03    4.0793343e+01
    7.0875417e-01    1.8677126e+01    4.6924087e+01    2.7826182e+06    0.0000000e+00    1.1197948e-04    1.0175352e+03    2.5769997e+03    8.2515953e+02    5.0000000e+02    5.0000000e+02    5.0000000e+02    9.6942187e+06    6.9393440e+03    1.2184211e+05    2.2763775e-02    4.9806130e+01   -1.8633725e+04   -5.9417585e-01   -1.2295740e+05   -1.4263749e+00   -9.9589616e-03   -3.0363778e+00   -6.0063779e-03    5.2289448e+03    7.3049482e-05    5.8744627e-05    1.4184757e-01   -4.4809160e-04    1.5780075e+02    2.3408488e+03    3.6764393e+01
    8.0850916e-01    1.7553686e+01    4.7743854e+01    2.7877226e+06    0.0000000e+00    1.1437415e-04    1.0230994e+03    2.5615920e+03    8.2252842e+02    5.0000000e+02    5.0000000e+02    5.0000000e+02    9.7051776e+06    7.0989756e+03    1.2656828e+05    2.2763775e-02    5.1874604e+01   -1.8318928e+04    3.2089551e-01   -1.2336381e+05   -1.5239398e+00   -4.8842011e-02   -3.1363861e+00    2.5558733e-02    5.2353988e+03    5.0711911e-05   -5.6083612e-04    1.4759001e-01   -2.0035847e-03    1.5867487e+02    2.1915049e+03    3.7790949e+01
    9.0817123e-01    1.8636307e+01    4.8159305e+01    2.7442128e+06    0.0000000e+00    1.1665267e-04    1.0296354e+03    2.5782725e+03    8.2366580e+02    5.0000000e+02    5.0000000e+02    5.0000000e+02    9.7363276e+06    7.2636754e+03    1.3201176e+05    2.2763775e-02    5.4025046e+01   -1.8148672e+04    7.9014381e-01   -1.2350673e+05   -1.5795817e+00   -3.4242850e-02   -3.1232224e+00    2.6647803e-03    5.2300557e+03   -8.5300147e-05   -4.8622688e-04    1.4862220e-01   -1.4303119e-03    1.5956724e+02    2.0196276e+03    3.5671476e+01
    1.0078734e+00    1.9428928e+01    4.9099755e+01    2.7615767e+06    0.0000000e+00    1.1935640e-04    1.0380379e+03    2.5597143e+03    8.2613417e+02    5.0000000e+02    5.0000000e+02    5.0000000e+02    9.7880085e+06    7.4538962e+03    1.3836562e+05    2.2763775e-02    5.6275634e+01   -1.7943109e+04   -9.0300639e-01   -1.2401566e+05   -1.5901834e+00   -1.9239598e-02   -2.9395612e+00    7.7791715e-03    5.2440679e+03   -4.0579155e-05   -3.0878785e-04    1.4243664e-01   -8.2550192e-04    1.6067481e+02    1.9760687e+03    3.7689914e+01
    1.1074459e+00    2.1966732e+01    5.0698540e+01    2.8561987e+06    0.0000000e+00    1.2263111e-04    1.0465383e+03    2.5459386e+03    8.2498483e+02    5.0000000e+02    5.0000000e+02    5.0000000e+02    9.8455793e+06    7.6639985e+03    1.4451348e+05    2.2763775e-02    5.8627068e+01   -1.7676367e+04   -5.6220026e-01   -1.2502929e+05   -1.6115311e+00   -1.2703157e-02   -2.8542281e+00   -3.4985873e-02    5.2866451e+03    5.5306377e-05   -1.7344646e-04    1.3947134e-01   -5.1829064e-04    1.6276793e+02    2.0947177e+03    3.9113583e+01
    1.2072048e+00    2.4150233e+01    5.2774890e+01    2.9998694e+06    0.0000000e+00    1.2644493e-04    1.0565739e+03    2.5575366e+03    8.2329140e+02    5.0000000e+02    5.0000000e+02    5.0000000e+02    9.9213100e+06    7.9089718e+03    1.5094150e+05    2.2763775e-02    6.1088545e+01   -1.7738948e+04   -4.0360456e-01   -1.2631649e+05   -1.6362425e+00   -4.2295638e-02   -2.9850291e+00   -5.3932884e-04    5.3465673e+03    2.3646839e-04   -4.9191752e-04    1.4568826e-01   -1.6257477e-03    1.6624128e+02    2.1658345e+03    3.9654688e+01
    1.3069639e+00    2.6868127e+01    5.4911697e+01    3.1361267e+06    0.0000000e+00    1.3045009e-04    1.0656381e+03    2.5700996e+03    8.2681378e+02    5.0000000e+02    5.0000000e+02    5.0000000e+02    1.0023523e+07    8.1690129e+03    1.5725913e+05    2.2763775e-02    6.3655965e+01   -1.8598010e+04    1.1132965e-01   -1.2746145e+05   -1.6708676e+00   -5.9125824e-02   -3.1230050e+00    5.1393430e-02    5.4074047e+03    3.2298339e-05   -7.4175548e-04    1.5207848e-01   -2.2676751e-03    1.7023462e+02    2.0337437e+03    4.0748387e+01
    1.4068030e+00    2.7542710e+01    5.6683430e+01    3.2281441e+06    0.0000000e+00    1.3442349e-04    1.0753132e+03    2.5686899e+03    8.3441026e+02    5.0000000e+02    5.0000000e+02    5.0000000e+02    1.0138097e+07    8.4124484e+03    1.6370768e+05    2.2763775e-02    6.6330282e+01   -1.9931496e+04    5.8639220e-01   -1.2825550e+05   -1.7231836e+00   -9.4118933e-03   -3.1642432e+00    2.5912129e-03    5.4568204e+03    7.4565852e-06   -2.3965239e-04    1.5495726e-01   -3.5445326e-04    1.7428608e+02    2.0196446e+03    3.9628741e+01
    1.5045856e+00    2.6385150e+01    5.8110794e+01    3.2765101e+06    0.0000000e+00    1.3794301e-04    1.0838976e+03    2.5660265e+03    8.3961241e+02    5.0000000e+02    5.0000000e+02    5.0000000e+02    1.0243665e+07    8.6293417e+03    1.7014215e+05    2.2763775e-02    6.9055811e+01   -2.0940927e+04   -4.5140799e-01   -1.2906599e+05   -1.7677604e+00    5.8008008e-02   -3.2087403e+00   -5.7240523e-02    5.5035597e+03    2.1981954e-05    5.1281622e-04    1.5785578e-01    2.2715188e-03    1.7718495e+02    1.9953015e+03    3.9739049e+01
    1.6009360e+00    2.4953126e+01    5.9618961e+01    3.3427725e+06    0.0000000e+00    1.4126598e-04    1.0919929e+03    2.5495213e+03    8.4049610e+02    5.0000000e+02    5.0000000e+02    5.0000000e+02    1.0331857e+07    8.8330757e+03    1.7643159e+05    2.2763775e-02    7.1843400e+01   -2.1179381e+04   -7.4971161e-01   -1.3024404e+05   -1.8329603e+00    6.6676498e-02   -3.2734654e+00   -1.3583804e-02    5.5594576e+03    8.9946277e-05    7.1437014e-04    1.6163169e-01    2.6402026e-03    1.7971373e+02    2.0376692e+03    3.8701090e+01
    1.7048955e+00    2.4346207e+01    6.1049074e+01    3.4036595e+06    0.0000000e+00    1.4418445e-04    1.1004105e+03    2.5921597e+03    8.3896730e+02    5.0000000e+02    5.0000000e+02    5.0000000e+02    1.0402008e+07    9.0158700e+03    1.8269487e+05    2.2763775e-02    7.4962167e+01   -2.0943159e+04   -5.5002328e-01   -1.3151584e+05   -1.9178230e+00    2.7397922e-02   -3.3293229e+00    2.0198231e-02    5.6136778e+03    1.1185601e-04    4.2717394e-04    1.6531094e-01    1.1282844e-03    1.8111959e+02    1.9737751e+03    3.6721573e+01
    1.8101516e+00    2.3590603e+01    6.1692858e+01    3.4018472e+06    0.0000000e+00    1.4624464e-04    1.1076866e+03    2.6188742e+03    8.3852130e+02    5.0000000e+02    5.0000000e+02    5.0000000e+02    1.0450205e+07    9.1314560e+03    1.8773920e+05    2.2763775e-02    7.8217264e+01   -2.0762389e+04   -4.0659635e-02   -1.3229034e+05   -1.9996926e+00   -9.3819476e-03   -3.4404085e+00    2.7502898e-02    5.6424717e+03   -1.3809158e-05    5.3667271e-05    1.7153887e-01   -3.2989630e-04    1.8144650e+02    1.9087575e+03    3.5557575e+01
    1.9095026e+00    2.3420998e+01    6.2064167e+01    3.3972667e+06    0.0000000e+00    1.4760054e-04    1.1137024e+03    2.5995226e+03    8.3953887e+02    5.0000000e+02    5.0000000e+02    5.0000000e+02    1.0489970e+07    9.2134506e+03    1.9205045e+05    2.2763775e-02    8.1366034e+01   -2.0664634e+04   -5.6741457e-01   -1.3270051e+05   -2.0980974e+00   -2.6284024e-02   -3.5298958e+00    4.5644382e-02    5.6505401e+03   -2.2489329e-05   -2.2415119e-04    1.7666712e-01   -1.0377861e-03    1.8112805e+02    1.8551187e+03    3.4614330e+01
    2.0012413e+00    2.3263895e+01    6.2327526e+01    3.3914078e+06    0.0000000e+00    1.4863117e-04    1.1193539e+03    2.5803788e+03    8.3974699e+02    5.0000000e+02    5.0000000e+02    5.0000000e+02    1.0523393e+07    9.2835843e+03    1.9599078e+05    2.2763775e-02    8.4337263e+01   -2.0434202e+04    2.2770414e-01   -1.3310317e+05   -2.1732726e+00   -2.6525313e-02   -3.4837504e+00    5.2980861e-02    5.6558723e+03   -2.9499370e-05   -3.0066872e-04    1.7612461e-01   -1.0834930e-03    1.8067326e+02    1.8211263e+03    3.5407622e+01
    2.1090920e+00    2.4181163e+01    6.3066807e+01    3.4348160e+06    0.0000000e+00    1.5012759e-04    1.1264278e+03    2.5626310e+03    8.3804071e+02    5.0000000e+02    5.0000000e+02    5.0000000e+02    1.0557612e+07    9.3830942e+03    2.0066301e+05    2.2763775e-02    8.7907054e+01   -1.9886005e+04    1.1213411e-01   -1.3379313e+05   -2.2216188e+00   -4.1839790e-02   -3.3462509e+00    1.6193081e-02    5.6728780e+03    2.3166128e-05   -5.6246238e-04    1.7221010e-01   -1.6951354e-03    1.8062380e+02    1.8675019e+03    3.5200735e+01
    2.2012994e+00    2.4831108e+01    6.4023352e+01    3.5053980e+06    0.0000000e+00    1.5180329e-04    1.1334916e+03    2.5577214e+03    8.3616679e+02    5.0000000e+02    5.0000000e+02    5.0000000e+02    1.0595591e+07    9.4891735e+03    2.0495627e+05    2.2763775e-02    9.1028648e+01   -1.9391201e+04   -4.7053489e-01   -1.3461607e+05   -2.2368338e+00   -1.9171428e-02   -3.2917345e+00    3.0916895e-02    5.7007485e+03    2.1187536e-05   -3.7739479e-04    1.7101797e-01   -8.2083328e-04    1.8136821e+02    1.9428681e+03    3.5677017e+01
    2.3012098e+00    2.6082040e+01    6.4446999e+01    3.5080690e+06    0.0000000e+00    1.5313392e-04    1.1409150e+03    2.5634867e+03    8.3586045e+02    5.0000000e+02    5.0000000e+02    5.0000000e+02    1.0657213e+07    9.5906881e+03    2.0906480e+05    2.2763775e-02    9.4480994e+01   -1.9244010e+04   -1.3758274e-01   -1.3559373e+05   -2.2437203e+00    3.6545429e-02   -3.3071416e+00    2.2213578e-02    5.7401415e+03   -8.2177544e-07    2.1373710e-04    1.7273859e-01    1.3622834e-03    1.8175826e+02    1.8580269e+03    3.6120407e+01
    2.4052907e+00    2.7880759e+01    6.3722057e+01    3.3836140e+06    0.0000000e+00    1.5402703e-04    1.1491348e+03    2.5668650e+03    8.3846491e+02    5.0000000e+02    5.0000000e+02    5.0000000e+02    1.0744502e+07    9.6436521e+03    2.1253382e+05    2.2763775e-02    9.8142803e+01   -1.9724901e+04   -4.9621653e-01   -1.3652006e+05   -2.2458664e+00    6.9783346e-02   -3.2555269e+00   -6.0068815e-03    5.7850641e+03    4.9217291e-05    6.5124801e-04    1.7128058e-01    2.7064982e-03    1.8168991e+02    1.7397040e+03    3.6027402e+01
    2.5039482e+00    2.8498875e+01    6.1787712e+01    3.1439654e+06    0.0000000e+00    1.5410248e-04    1.1586434e+03    2.5657894e+03    8.4271650e+02    5.0000000e+02    5.0000000e+02    5.0000000e+02    1.0843210e+07    9.6096478e+03    2.1500129e+05    2.2763775e-02    1.0166165e+02   -2.0583565e+04   -4.6531530e-01   -1.3740929e+05   -2.2159730e+00    6.8222357e-02   -3.1058931e+00    2.5646252e-04    5.8333333e+03    6.2771862e-05    7.6740533e-04    1.6540122e-01    2.6938525e-03    1.7992400e+02    1.5147981e+03    3.6465738e+01
    2.6120398e+00    2.7672871e+01    5.8504618e+01    2.7943779e+06    0.0000000e+00    1.5323493e-04    1.1702926e+03    2.5567567e+03    8.4671031e+02    5.0000000e+02    5.0000000e+02    5.0000000e+02    1.0952534e+07    9.4671545e+03    2.1633693e+05    2.2763775e-02    1.0555076e+02   -2.1533848e+04   -2.8019214e-01   -1.3852191e+05   -2.1464874e+00    4.9021195e-02   -2.8564765e+00   -7.3338727e-03    5.8948999e+03    4.7715259e-05    6.8133609e-04    1.5488934e-01    1.9800944e-03    1.7589758e+02    1.2708692e+03    3.5954677e+01
    2.7130233e+00    2.6121608e+01    5.4799811e+01    2.4499650e+06    0.0000000e+00    1.5145102e-04    1.1824156e+03    2.5599952e+03    8.4876758e+02    5.0000000e+02    5.0000000e+02    5.0000000e+02    1.1049552e+07    9.2622186e+03    2.1667253e+05    2.2763775e-02    1.0919574e+02   -2.2088791e+04   -3.0047913e-01   -1.3967441e+05   -2.0533523e+00    2.5794988e-02   -2.6150301e+00   -7.2732608e-03    5.9537797e+03    5.8386096e-05    4.7850300e-04    1.4411694e-01    1.0819151e-03    1.7061322e+02    1.0730372e+03    3.4721355e+01
    2.8033194e+00    2.4593219e+01    5.1171630e+01    2.1502464e+06    0.0000000e+00    1.4894681e-04    1.1940623e+03    2.5684398e+03    8.5001323e+02    5.0000000e+02    5.0000000e+02    5.0000000e+02    1.1126420e+07    9.0328483e+03    2.1623487e+05    2.2763775e-02    1.1245307e+02   -2.2351363e+04   -3.6316465e-01   -1.4064268e+05   -1.9512059e+00    9.1018765e-03   -2.3889891e+00    3.7529452e-03    5.9996809e+03    5.6899874e-05    3.0120623e-04    1.3364964e-01    4.2789384e-04    1.6496795e+02    9.4608952e+02    3.2737868e+01
    2.9020710e+00    2.2907962e+01    4.7152458e+01    1.8525181e+06    0.0000000e+00    1.4562291e-04    1.2069555e+03    2.5639025e+03    8.5112868e+02    5.0000000e+02    5.0000000e+02    5.0000000e+02    1.1194679e+07    8.7478124e+03    2.1516526e+05    2.2763775e-02    1.1600221e+02   -2.2464130e+04   -4.3416242e-01   -1.4149575e+05   -1.8269871e+00   -2.7719587e-03   -2.1568684e+00    5.5801661e-04    6.0365841e+03    6.1651313e-05    1.5785741e-04    1.2245235e-01   -5.8668974e-05    1.5856585e+02    8.2519170e+02    3.3072614e+01
    3.0063052e+00    2.1262063e+01    4.2982651e+01    1.5739855e+06    0.0000000e+00    1.4153211e-04    1.2212597e+03    2.5646687e+03    8.5159191e+02    5.0000000e+02    5.0000000e+02    5.0000000e+02    1.1248566e+07    8.4309874e+03    2.1375578e+05    2.2763775e-02    1.1972531e+02   -2.2392088e+04   -3.6361286e-01   -1.4220766e+05   -1.6880443e+00   -1.1290846e-02   -1.9126943e+00   -2.2462806e-03    6.0622815e+03    5.3177903e-05    3.1397829e-05    1.1033830e-01   -4.1624981e-04    1.5152593e+02    7.2891048e+02    3.5525191e+01
    3.1195405e+00    2.0031126e+01    3.8599001e+01    1.3081209e+06    0.0000000e+00    1.3664128e-04    1.2371791e+03    2.5766495e+03    8.5097936e+02    5.0000000e+02    5.0000000e+02    5.0000000e+02    1.1291202e+07    8.0877160e+03    2.1171162e+05    2.2763775e-02    1.2373667e+02   -2.2093739e+04   -2.3313331e-01   -1.4289704e+05   -1.5353417e+00   -1.5559963e-02   -1.6351975e+00    7.3352309e-03    6.0823051e+03    6.6904522e-05   -4.4249378e-05    9.6419401e-02   -6.0988392e-04    1.4402233e+02    6.3080387e+02    3.3950236e+01
    3.2140301e+00    1.9335051e+01    3.5293794e+01    1.1248437e+06    0.0000000e+00    1.3252857e-04    1.2511967e+03    2.5823596e+03    8.5002026e+02    5.0000000e+02    5.0000000e+02    5.0000000e+02    1.1323481e+07    7.8185513e+03    2.1000515e+05    2.2763775e-02    1.2705387e+02   -2.1737553e+04   -3.3995203e-01   -1.4348799e+05   -1.4032212e+00   -1.6825053e-02   -1.4294626e+00   -2.1248069e-03    6.0984409e+03    5.1229983e-05   -7.0979678e-05    8.5984766e-02   -6.7104935e-04    1.3812252e+02    5.6780503e+02    3.2865410e+01
    3.3090767e+00    1.8873596e+01    3.2325579e+01    9.7185774e+05    0.0000000e+00    1.2861052e-04    1.2664277e+03    2.5834392e+03    8.4931035e+02    5.0000000e+02    5.0000000e+02    5.0000000e+02    1.1360685e+07    7.5651844e+03    2.0848312e+05    2.2763775e-02    1.3036486e+02   -2.1420071e+04   -3.9327949e-01   -1.4411964e+05   -1.2705382e+00   -1.7667570e-02   -1.2507678e+00    1.8208871e-03    6.1177622e+03    3.9525321e-05   -1.0938970e-04    7.6788736e-02   -7.2738944e-04    1.3277671e+02    5.1369522e+02    3.2380484e+01
    3.4057923e+00    1.8921005e+01    2.9635624e+01    8.4295579e+05    0.0000000e+00    1.2478272e-04    1.2831443e+03    2.5766725e+03    8.4933550e+02    5.0000000e+02    5.0000000e+02    5.0000000e+02    1.1408941e+07    7.3255008e+03    2.0704900e+05    2.2763775e-02    1.3371075e+02   -2.1277649e+04   -3.7289209e-01   -1.4482004e+05   -1.1436209e+00   -1.9231891e-02   -1.1035795e+00    4.4188913e-03    6.1434555e+03    3.8730475e-05   -1.5298002e-04    6.8990104e-02   -7.9412656e-04    1.2779702e+02    4.6262492e+02    3.2953669e+01
    3.5062266e+00    1.9273939e+01    2.7181934e+01    7.3254289e+05    0.0000000e+00    1.2128051e-04    1.3009562e+03    2.6033517e+03    8.5030876e+02    5.0000000e+02    5.0000000e+02    5.0000000e+02    1.1472596e+07    7.0984172e+03    2.0554995e+05    2.2763775e-02    1.3716070e+02   -2.1406576e+04   -2.8052197e-01   -1.4561838e+05   -1.0224401e+00   -1.9491708e-02   -9.7089951e-01    1.7381788e-03    6.1780915e+03    4.4049733e-05   -1.9370424e-04    6.1647478e-02   -7.9935475e-04    1.2366895e+02    4.3265292e+02    3.1758663e+01
    3.6116250e+00    1.9432429e+01    2.4921479e+01    6.3680325e+05    0.0000000e+00    1.1792337e-04    1.3203050e+03    2.6622412e+03    8.5224830e+02    5.0000000e+02    5.0000000e+02    5.0000000e+02    1.1552498e+07    6.8850966e+03    2.0397110e+05    2.2763775e-02    1.4075425e+02   -2.1829292e+04   -2.9022365e-01   -1.4652626e+05   -9.0628903e-01   -1.8889830e-02   -8.5596445e-01   -2.1749519e-03    6.2224210e+03    3.6632042e-05   -2.1972671e-04    5.4990449e-02   -7.7769930e-04    1.2004750e+02    4.0595058e+02    3.3360528e+01
    3.7241361e+00    1.9028529e+01    2.2825628e+01    5.5337740e+05    0.0000000e+00    1.1452313e-04    1.3411601e+03    2.6922135e+03    8.5489017e+02    5.0000000e+02    5.0000000e+02    5.0000000e+02    1.1645109e+07    6.6827482e+03    2.0236937e+05    2.2763775e-02    1.4455997e+02   -2.2456418e+04   -2.3936087e-01   -1.4752115e+05   -7.9562584e-01   -1.8363429e-02   -7.5704623e-01    5.6313066e-04    6.2741307e+03    4.1139943e-05   -2.3413763e-04    4.9022630e-02   -7.5769424e-04    1.1654153e+02    3.7525058e+02    3.2412694e+01
    3.8135868e+00    1.8249757e+01    2.1326804e+01    4.9643279e+05    0.0000000e+00    1.1207046e-04    1.3572187e+03    2.6841155e+03    8.5693329e+02    5.0000000e+02    5.0000000e+02    5.0000000e+02    1.1717596e+07    6.5328736e+03    2.0097483e+05    2.2763775e-02    1.4756318e+02   -2.2941439e+04   -2.4314288e-01   -1.4830138e+05   -7.1974538e-01   -1.7332181e-02   -6.9446707e-01    2.9509329e-03    6.3148099e+03    6.6026087e-05   -2.3654387e-04    4.5096012e-02   -7.1759340e-04    1.1423010e+02    3.5233559e+02    3.3583407e+01
    3.9049735e+00    1.7131947e+01    1.9941518e+01    4.4620669e+05    0.0000000e+00    1.0949126e-04    1.3722807e+03    2.6816431e+03    8.5858411e+02    5.0000000e+02    5.0000000e+02    5.0000000e+02    1.1784322e+07    6.3895418e+03    1.9939688e+05    2.2763775e-02    1.5060818e+02   -2.3323824e+04   -1.7957690e-01   -1.4904662e+05   -6.5168233e-01   -1.6707686e-02   -6.4427019e-01   -1.2885888e-03    6.3524113e+03    4.4747233e-05   -2.3995795e-04    4.1771913e-02   -6.9161918e-04    1.1180586e+02    3.2914669e+02    3.2157639e+01
    4.0291814e+00    1.5436580e+01    1.8226164e+01    3.8688870e+05    0.0000000e+00    1.0596075e-04    1.3903598e+03    2.6937224e+03    8.5982128e+02    5.0000000e+02    5.0000000e+02    5.0000000e+02    1.1856368e+07    6.2022729e+03    1.9687586e+05    2.2763775e-02    1.5470348e+02   -2.3581398e+04   -9.8283140e-02   -1.4991567e+05   -5.7347715e-01   -1.5314828e-02   -5.8906370e-01   -1.0492690e-02    6.3926433e+03   -8.4850705e-06   -2.3009928e-04    3.7948182e-02   -6.4051305e-04    1.0848191e+02    3.2741450e+02    3.1728760e+01
    4.1222170e+00    1.4276988e+01    1.7074293e+01    3.4863174e+05    0.0000000e+00    1.0366452e-04    1.4022735e+03    2.6630001e+03    8.6006817e+02    5.0000000e+02    5.0000000e+02    5.0000000e+02    1.1895527e+07    6.0670031e+03    1.9480445e+05    2.2763775e-02    1.5773508e+02   -2.3573349e+04   -2.4404183e-01   -1.5044703e+05   -5.2489034e-01   -1.4316181e-02   -5.4870452e-01   -3.3681712e-03    6.4138632e+03    3.8943928e-04   -2.2285925e-04    3.5182907e-02   -6.0290105e-04    1.0624067e+02    3.2734143e+02    3.1000238e+01
    4.2027342e+00    1.3495873e+01    1.6158344e+01    3.1953505e+05    0.0000000e+00    1.0152882e-04    1.4112617e+03    2.6567374e+03    8.5985790e+02    5.0000000e+02    5.0000000e+02    5.0000000e+02    1.1922211e+07    5.9579854e+03    1.9299009e+05    2.2763775e-02    1.6033325e+02   -2.3448636e+04   -2.5680066e-01   -1.5085410e+05   -4.8853133e-01   -1.3316850e-02   -5.1099658e-01    2.8693599e-03    6.4275721e+03    3.5847259e-04   -2.1386574e-04    3.2737471e-02   -5.6551179e-04    1.0436442e+02    3.2675594e+02    3.0734083e+01
    4.3184105e+00    1.2717140e+01    1.4958709e+01    2.8294773e+05    0.0000000e+00    9.8612892e-05    1.4208985e+03    2.6794372e+03    8.6470392e+02    5.0000000e+02    5.0000000e+02    5.0000000e+02    1.1946961e+07    5.8072626e+03    1.8978208e+05    2.2763775e-02    1.6401467e+02   -2.3202102e+04   -2.0785863e-01   -1.5128932e+05   -4.4385204e-01   -1.1693957e-02   -4.6710325e-01   -1.6112599e-03    6.4402499e+03    2.4837709e-05   -1.9278117e-04    2.9914246e-02   -5.0021930e-04    1.0188364e+02    3.2505666e+02    2.9199135e+01
    4.4107039e+00    1.2357733e+01    1.4117553e+01    2.5795646e+05    0.0000000e+00    9.6689489e-05    1.4271314e+03    2.6709384e+03    8.6429492e+02    5.0000000e+02    5.0000000e+02    5.0000000e+02    1.1965427e+07    5.6980440e+03    1.8720913e+05    2.2763775e-02    1.6690757e+02   -2.2995563e+04   -1.0621360e-01   -1.5161674e+05   -4.1078362e-01   -1.0706688e-02   -4.3465337e-01   -1.9843454e-04    6.4491925e+03    5.6357582e-04   -1.7738902e-04    2.7995909e-02   -4.6768299e-04    1.0018913e+02    3.5569869e+02    2.9098342e+01
    4.5061741e+00    1.2222448e+01    1.3344392e+01    2.3601108e+05    0.0000000e+00    9.4739201e-05    1.4325392e+03    2.6905728e+03    8.6411378e+02    5.0000000e+02    5.0000000e+02    5.0000000e+02    1.1987165e+07    5.5975144e+03    1.8466553e+05    2.2763775e-02    1.6985896e+02   -2.2846738e+04   -1.6517533e-01   -1.5196052e+05   -3.7860556e-01   -9.4181615e-03   -4.0186267e-01    1.2089757e-03    6.4600337e+03    5.7890757e-04   -1.5883980e-04    2.6186889e-02   -4.2337209e-04    9.8770817e+01    3.4967243e+02    2.8847174e+01
    4.6052740e+00    1.2275100e+01    1.2630975e+01    2.1626976e+05    0.0000000e+00    9.2881850e-05    1.4380331e+03    2.6952314e+03    8.6434999e+02    5.0000000e+02    5.0000000e+02    5.0000000e+02    1.2014455e+07    5.5054299e+03    1.8228279e+05    2.2763775e-02    1.7288230e+02   -2.2821909e+04   -1.2474533e-01   -1.5233831e+05   -3.4756562e-01   -8.0514236e-03   -3.7230495e-01    2.6487301e-03    6.4749199e+03    6.1564854e-04   -1.3503716e-04    2.4584688e-02   -3.7637318e-04    9.7430829e+01    3.4342979e+02    2.8926526e+01
    4.7063896e+00    1.2378202e+01    1.1988182e+01    1.9864286e+05    0.0000000e+00    9.1328977e-05    1.4432127e+03    2.6830486e+03    8.6505965e+02    5.0000000e+02    5.0000000e+02    5.0000000e+02    1.2048546e+07    5.4233055e+03    1.7999853e+05    2.2763775e-02    1.7592810e+02   -2.2941088e+04   -1.3251292e-01   -1.5275252e+05   -3.1786835e-01   -6.6712234e-03   -3.4489458e-01    3.4519550e-03    6.4941782e+03   -2.1313499e-04   -1.0858642e-04    2.3020249e-02   -3.3379709e-04    9.6272316e+01    3.9539924e+02    2.8834487e+01
    4.8107579e+00    1.2350334e+01    1.1390934e+01    1.8293164e+05    0.0000000e+00    8.9637630e-05    1.4482626e+03    2.6839382e+03    8.6618945e+02    5.0000000e+02    5.0000000e+02    5.0000000e+02    1.2088664e+07    5.3504441e+03    1.7785583e+05    2.2763775e-02    1.7903365e+02   -2.3186378e+04   -1.3502706e-01   -1.5319353e+05   -2.8892427e-01   -5.4713027e-03   -3.1786505e-01    1.0650136e-03    6.5169313e+03   -3.1609973e-04   -8.6098382e-05    2.1395625e-02   -2.9714164e-04    9.5062617e+01    3.9429095e+02    2.8740211e+01
    4.9142468e+00    1.2069085e+01    1.0856265e+01    1.6922897e+05    0.0000000e+00    8.8113869e-05    1.4530264e+03    2.6922027e+03    8.6748800e+02    5.0000000e+02    5.0000000e+02    5.0000000e+02    1.2129373e+07    5.2852488e+03    1.7586602e+05    2.2763775e-02    1.8207796e+02   -2.3481711e+04   -2.0563932e-01   -1.5362023e+05   -2.6258669e-01   -4.5727153e-03   -2.9609789e-01    4.2643612e-03    6.5400320e+03   -7.8655410e-05   -7.0917741e-05    1.9984130e-02   -2.6843315e-04    9.4070949e+01    3.9101601e+02    2.8900655e+01
    5.0180807e+00    1.1532857e+01    1.0361912e+01    1.5688820e+05    0.0000000e+00    8.6680126e-05    1.4573794e+03    2.6800152e+03    8.6847950e+02    5.0000000e+02    5.0000000e+02    5.0000000e+02    1.2166000e+07    5.2226352e+03    1.7391890e+05    2.2763775e-02    1.8509876e+02   -2.3747233e+04   -1.1129422e-01   -1.5400612e+05   -2.3837176e-01   -3.6298237e-03   -2.8041641e-01   -2.2972167e-03    6.5610259e+03    3.9323675e-05   -5.6135361e-05    1.8806107e-02   -2.3977334e-04    9.3179464e+01    3.8617605e+02    2.7904408e+01
    5.1235685e+00    1.0831451e+01    9.8977625e+00    1.4560336e+05    0.0000000e+00    8.5339394e-05    1.4610841e+03    2.6883859e+03    8.6895965e+02    5.0000000e+02    5.0000000e+02    5.0000000e+02    1.2195537e+07    5.1603834e+03    1.7193533e+05    2.2763775e-02    1.8813287e+02   -2.3913814e+04   -1.7420629e-01   -1.5433691e+05   -2.1566955e-01   -3.0353119e-03   -2.6775026e-01    1.1844381e-03    6.5779016e+03   -3.2034879e-06   -4.8406072e-05    1.7697126e-02   -2.1913067e-04    9.2318915e+01    3.8056160e+02    2.7845421e+01
    5.2302489e+00    1.0129059e+01    9.4537511e+00    1.3525906e+05    0.0000000e+00    8.3528864e-05    1.4636901e+03    2.6952472e+03    8.6903856e+02    5.0000000e+02    5.0000000e+02    5.0000000e+02    1.2215628e+07    5.1016565e+03    1.6984375e+05    2.2763775e-02    1.9116473e+02   -2.3950811e+04   -1.7002425e-01   -1.5459372e+05   -1.9347707e-01   -2.6229557e-03   -2.5281484e-01   -1.5668654e-03    6.5894500e+03    8.6448205e-04   -4.3621693e-05    1.6379960e-02   -2.0349500e-04    9.0731059e+01    3.7433562e+02    2.7592610e+01
    5.3038188e+00    9.7369516e+00    9.1688246e+00    1.2876552e+05    0.0000000e+00    8.2573884e-05    1.4650967e+03    2.6967454e+03    8.6892379e+02    5.0000000e+02    5.0000000e+02    5.0000000e+02    1.2224415e+07    5.0589931e+03    1.6834795e+05    2.2763775e-02    1.9323355e+02   -2.3904896e+04   -1.6540023e-01   -1.5473359e+05   -1.7774012e-01   -1.5744901e-03   -2.4546960e-01   -2.9723264e-03    6.5944363e+03    8.8202620e-04   -2.1169707e-05    1.5550521e-02   -1.8402718e-04    9.0089303e+01    3.7002599e+02    2.6874008e+01
    5.4176772e+00    9.3121852e+00    8.7606652e+00    1.1962207e+05    0.0000000e+00    8.1383875e-05    1.4667081e+03    2.7010741e+03    8.6846941e+02    5.0000000e+02    5.0000000e+02    5.0000000e+02    1.2231867e+07    4.9929405e+03    1.6599829e+05    2.2763775e-02    1.9639895e+02   -2.3761050e+04   -1.3110746e-01   -1.5488960e+05   -1.5461205e-01   -1.7889766e-03   -2.3558235e-01   -1.9528311e-04    6.5981266e+03    3.8457490e-04   -2.6560802e-05    1.4422949e-02   -1.7490431e-04    8.9384664e+01    3.6359417e+02    2.7008516e+01
    5.5362056e+00    9.0985000e+00    8.3809759e+00    1.1142394e+05    0.0000000e+00    8.0051400e-05    1.4681714e+03    2.6962670e+03    8.6792709e+02    5.0000000e+02    5.0000000e+02    5.0000000e+02    1.2236445e+07    4.9308580e+03    1.6376520e+05    2.2763775e-02    1.9964842e+02   -2.3593828e+04   -1.2791947e-01   -1.5501487e+05   -1.2940116e-01    5.7711019e-04   -2.2731046e-01    4.9223278e-03    6.6001071e+03    3.4166010e-04    2.1102389e-05    1.3439198e-02   -1.1760918e-04    8.8493577e+01    3.5636871e+02    2.5930529e+01
    5.6185019e+00    9.0662164e+00    8.1344879e+00    1.0651451e+05    0.0000000e+00    7.8935724e-05    1.4691956e+03    2.6969160e+03    8.6765677e+02    5.0000000e+02    5.0000000e+02    5.0000000e+02    1.2240647e+07    4.8915142e+03    1.6228486e+05    2.2763775e-02    2.0187924e+02   -2.3510441e+04   -1.8996262e-01   -1.5510397e+05   -1.1133033e-01    1.2151058e-03   -2.2203211e-01    5.3219200e-03    6.6022144e+03    2.7201392e-04    3.3674631e-05    1.2842675e-02   -9.4098126e-05    8.7714783e+01    2.0448000e+02    2.6421287e+01
    5.7015662e+00    9.1132498e+00    7.9102662e+00    1.0184491e+05    0.0000000e+00    7.8041810e-05    1.4702720e+03    2.6974399e+03    8.6754238e+02    5.0000000e+02    5.0000000e+02    5.0000000e+02    1.2247197e+07    4.8551629e+03    1.6088109e+05    2.2763775e-02    2.0411088e+02   -2.3471217e+04    2.2529573e-02   -1.5520672e+05   -9.3261462e-02    2.3850162e-04   -2.1684563e-01    7.3906601e-03    6.6058236e+03   -2.2622690e-04    1.2417565e-05    1.2267089e-02   -1.0753413e-04    8.6983697e+01    2.0548373e+02    2.5926231e+01
    5.8259259e+00    9.2392406e+00    7.6070578e+00    9.5602428e+04    0.0000000e+00    7.6964689e-05    1.4719498e+03    2.7035108e+03    8.6770382e+02    5.0000000e+02    5.0000000e+02    5.0000000e+02    1.2261229e+07    4.8044513e+03    1.5884971e+05    2.2763775e-02    2.0741696e+02   -2.3514468e+04   -1.3486313e-01   -1.5537809e+05   -7.0061531e-02    1.1470114e-03   -2.1020027e-01    7.7663660e-03    6.6140551e+03   -2.1780532e-04    2.9353868e-05    1.1596133e-02   -8.5635249e-05    8.6251305e+01    2.0074120e+02    2.5365087e+01
    5.9093385e+00    9.2875078e+00    7.4261519e+00    9.1924653e+04    0.0000000e+00    7.6276435e-05    1.4730216e+03    2.7019793e+03    8.6800574e+02    5.0000000e+02    5.0000000e+02    5.0000000e+02    1.2272989e+07    4.7749112e+03    1.5757585e+05    2.2763775e-02    2.0961169e+02   -2.3602436e+04   -1.2077453e-01   -1.5550269e+05   -5.6103454e-02    1.3888246e-03   -2.0617802e-01    7.0303926e-03    6.6211968e+03   -1.9592483e-05    3.3540925e-05    1.1152376e-02   -7.8497597e-05    8.5778715e+01    1.9831959e+02    2.6076116e+01
    6.0366519e+00    9.1845084e+00    7.1722721e+00    8.6840625e+04    0.0000000e+00    7.5319803e-05    1.4743858e+03    2.6737505e+03    8.6858477e+02    5.0000000e+02    5.0000000e+02    5.0000000e+02    1.2291251e+07    4.7322237e+03    1.5563069e+05    2.2763775e-02    2.1292752e+02   -2.3774908e+04   -8.7143811e-02   -1.5567844e+05   -3.7942635e-02    2.8835267e-03   -2.0080489e-01    1.8815755e-03    6.6322849e+03   -5.3655159e-05    6.1026094e-05    1.0514821e-02   -3.2906151e-05    8.5165267e+01    1.9716533e+02    2.5516702e+01
    6.1232727e+00    8.9946162e+00    7.0116154e+00    8.3692223e+04    0.0000000e+00    7.4582349e-05    1.4747596e+03    2.6613980e+03    8.6893360e+02    5.0000000e+02    5.0000000e+02    5.0000000e+02    1.2301830e+07    4.7048054e+03    1.5424659e+05    2.2763775e-02    2.1515900e+02   -2.3882601e+04   -1.1139732e-01   -1.5577728e+05   -2.8365600e-02    3.5165114e-03   -1.9770771e-01   -6.6204534e-04    6.6388335e+03   -1.3800790e-04    7.3186588e-05    1.0129925e-02   -1.4945028e-05    8.4538602e+01    1.9671658e+02    2.5699625e+01
    6.2120461e+00    8.7345901e+00    6.8528338e+00    8.0635972e+04    0.0000000e+00    7.3927726e-05    1.4743150e+03    2.6404410e+03    8.6915480e+02    5.0000000e+02    5.0000000e+02    5.0000000e+02    1.2309603e+07    4.6748719e+03    1.5266327e+05    2.2763775e-02    2.1742353e+02   -2.3958178e+04   -1.3236371e-02   -1.5585310e+05   -2.0756741e-02    5.5809118e-03   -1.9481950e-01    7.4663752e-03    6.6437946e+03   -1.5738563e-03    1.1671466e-04    9.7475464e-03    4.1102806e-05    8.4120916e+01    1.9483658e+02    2.5702464e+01
    6.3025989e+00    8.4596802e+00    6.6996543e+00    7.7710440e+04    0.0000000e+00    7.3297579e-05    1.4733461e+03    2.6186262e+03    8.6919397e+02    5.0000000e+02    5.0000000e+02    5.0000000e+02    1.2313579e+07    4.6438516e+03    1.5096753e+05    2.2763775e-02    2.1970813e+02   -2.3982299e+04   -2.6755306e-02   -1.5589619e+05   -1.4509111e-02    7.2595888e-03   -1.9090199e-01    1.1284715e-03    6.6464649e+03   -1.7635747e-03    1.4665002e-04    9.3017188e-03    8.2470391e-05    8.3571322e+01    1.9129521e+02    2.5279987e+01
    6.4414124e+00    8.1275748e+00    6.4782109e+00    7.3635151e+04    0.0000000e+00    7.2156646e-05    1.4703041e+03    2.6123273e+03    8.6890794e+02    5.0000000e+02    5.0000000e+02    5.0000000e+02    1.2312503e+07    4.5976960e+03    1.4822462e+05    2.2763775e-02    2.2315795e+02   -2.3926197e+04   -9.1777313e-02   -1.5590412e+05   -8.5591441e-03    8.8303791e-03   -1.8623527e-01    1.4469348e-03    6.6463173e+03   -1.8966654e-03    1.7824992e-04    8.8167235e-03    1.2064897e-04    8.2817899e+01    1.8772322e+02    2.5029398e+01
    6.5341725e+00    7.9981613e+00    6.3392417e+00    7.1095939e+04    0.0000000e+00    7.1540560e-05    1.4673611e+03    2.6134455e+03    8.6857595e+02    5.0000000e+02    5.0000000e+02    5.0000000e+02    1.2308724e+07    4.5657861e+03    1.4623179e+05    2.2763775e-02    2.2542624e+02   -2.3848777e+04   -1.0156290e-02   -1.5588401e+05   -6.1113848e-03    9.5200329e-03   -1.8287326e-01    3.5504596e-03    6.6444393e+03   -2.0209558e-03    1.8917147e-04    8.5595326e-03    1.4199850e-04    8.2463283e+01    1.8466745e+02    2.5129329e+01
    6.6268535e+00    7.9422497e+00    6.2031731e+00    6.8621500e+04    0.0000000e+00    7.0931806e-05    1.4640868e+03    2.6164638e+03    8.6822578e+02    5.0000000e+02    5.0000000e+02    5.0000000e+02    1.2303757e+07    4.5341249e+03    1.4419019e+05    2.2763775e-02    2.2766105e+02   -2.3770460e+04   -5.9326632e-02   -1.5584889e+05   -3.4601815e-03    1.0370200e-02   -1.8089973e-01    4.9915109e-03    6.6419473e+03   -2.0560052e-03    2.0395051e-04    8.4027842e-03    1.6476487e-04    8.2119908e+01    1.8177154e+02    2.5247775e+01
    6.7195245e+00    7.9452918e+00    6.0726533e+00    6.6269059e+04    0.0000000e+00    7.0352188e-05    1.4605901e+03    2.6340998e+03    8.6793166e+02    5.0000000e+02    5.0000000e+02    5.0000000e+02    1.2299100e+07    4.5032213e+03    1.4213296e+05    2.2763775e-02    2.2986388e+02   -2.3708938e+04    6.2318292e-02   -1.5581028e+05   -7.0509189e-04    1.0767946e-02   -1.7873210e-01   -1.2991656e-04    6.6396114e+03    5.8681655e-05    2.1079495e-04    8.2830312e-03    1.7505286e-04    8.1825868e+01    1.7738683e+02    2.5104766e+01
    6.8121856e+00    7.9707413e+00    5.9428747e+00    6.3947591e+04    0.0000000e+00    6.9784172e-05    1.4569053e+03    2.6429859e+03    8.6773674e+02    5.0000000e+02    5.0000000e+02    5.0000000e+02    1.2295126e+07    4.4725944e+03    1.4008037e+05    2.2763775e-02    2.3203480e+02   -2.3678443e+04   -1.0153347e-02   -1.5576740e+05    1.9040412e-03    1.1624156e-02   -1.7607174e-01    7.9623646e-04    6.6376923e+03    9.2549763e-05    2.3077722e-04    8.1678853e-03    1.9009673e-04    8.1573419e+01    1.7357427e+02    2.5110860e+01
    6.9048193e+00    8.0169347e+00    5.8203408e+00    6.1775468e+04    0.0000000e+00    6.9191926e-05    1.4533701e+03    2.6352181e+03    8.6764842e+02    5.0000000e+02    5.0000000e+02    5.0000000e+02    1.2292649e+07    4.4437893e+03    1.3811447e+05    2.2763775e-02    2.3417431e+02   -2.3678661e+04   -3.5609894e-02   -1.5573491e+05    4.5136346e-03    1.2357338e-02   -1.7323502e-01    3.4513120e-03    6.6369577e+03   -2.4214357e-04    2.4492298e-04    8.0467466e-03    2.0666045e-04    8.1213290e+01    1.6942497e+02    2.5400932e+01
    7.0437663e+00    8.0410332e+00    5.6413795e+00    5.8628435e+04    0.0000000e+00    6.8355594e-05    1.4481197e+03    2.6308604e+03    8.6765042e+02    5.0000000e+02    5.0000000e+02    5.0000000e+02    1.2289652e+07    4.4009333e+03    1.3523984e+05    2.2763775e-02    2.3732746e+02   -2.3722849e+04   -1.2925442e-02   -1.5567623e+05    8.6631297e-03    1.3678424e-02   -1.6839005e-01   -1.3517262e-03    6.6363235e+03   -1.2964743e-03    2.7209361e-04    7.8100895e-03    2.3524829e-04    8.0751396e+01    1.6430979e+02    2.5498428e+01
    7.1364199e+00    7.9994803e+00    5.5261318e+00    5.6678442e+04    0.0000000e+00    6.7627674e-05    1.4447883e+03    2.6256879e+03    8.6768113e+02    5.0000000e+02    5.0000000e+02    5.0000000e+02    1.2287438e+07    4.3743195e+03    1.3347503e+05    2.2763775e-02    2.3939428e+02   -2.3762732e+04    1.4130745e-03   -1.5563074e+05    1.1625341e-02    1.5428177e-02   -1.6504085e-01   -1.1445539e-03    6.6358927e+03   -8.3695159e-04    3.0843495e-04    7.6107481e-03    2.7562985e-04    8.0329601e+01    1.6072787e+02    2.5325869e+01
    7.2289971e+00    7.9131178e+00    5.4110436e+00    5.4632341e+04    0.0000000e+00    6.7207297e-05    1.4414919e+03    2.6415173e+03    8.6767859e+02    5.0000000e+02    5.0000000e+02    5.0000000e+02    1.2284006e+07    4.3442453e+03    1.3161503e+05    2.2763775e-02    2.4143197e+02   -2.3794991e+04    2.1215402e-03   -1.5557220e+05    1.3778838e-02    1.6832102e-02   -1.6158711e-01    6.0505584e-05    6.6347931e+03   -5.9919714e-04    3.3727872e-04    7.3995599e-03    3.0841093e-04    8.0115996e+01    2.3613280e+02    2.5552513e+01
    7.3216116e+00    7.8040489e+00    5.2975662e+00    5.2712678e+04    0.0000000e+00    6.6649737e-05    1.4380888e+03    2.6485825e+03    8.6760456e+02    5.0000000e+02    5.0000000e+02    5.0000000e+02    1.2278733e+07    4.3147769e+03    1.2981361e+05    2.2763775e-02    2.4344235e+02   -2.3808363e+04   -3.6308352e-03   -1.5549589e+05    1.5139376e-02    1.7746765e-02   -1.5804600e-01   -7.5708295e-04    6.6326081e+03   -6.5873946e-04    3.5757319e-04    7.1845907e-03    3.3082248e-04    7.9774530e+01    2.3372900e+02    2.5192914e+01
    7.4142305e+00    7.6893547e+00    5.1845838e+00    5.0844933e+04    0.0000000e+00    6.6100701e-05    1.4346142e+03    2.6319772e+03    8.6744061e+02    5.0000000e+02    5.0000000e+02    5.0000000e+02    1.2271305e+07    4.2841602e+03    1.2801907e+05    2.2763775e-02    2.4542515e+02   -2.3798433e+04    1.0996148e-02   -1.5539980e+05    1.4257700e-02    1.8569168e-02   -1.5383591e-01   -3.9428662e-03    6.6291761e+03   -7.2571282e-04    3.7271442e-04    6.9956077e-03    3.4816826e-04    7.9507532e+01    2.3001461e+02    2.4924542e+01
    7.5068208e+00    7.5900688e+00    5.0739499e+00    4.9035746e+04    0.0000000e+00    6.5563543e-05    1.4309927e+03    2.6345738e+03    8.6679577e+02    5.0000000e+02    5.0000000e+02    5.0000000e+02    1.2261913e+07    4.2531644e+03    1.2621718e+05    2.2763775e-02    2.4737946e+02   -2.3767800e+04    1.2321515e-02   -1.5528670e+05    1.3438722e-02    1.9987690e-02   -1.4957089e-01   -1.9308384e-03    6.6246206e+03   -8.4886124e-04    4.0064567e-04    6.7974950e-03    3.7989261e-04    7.9206216e+01    2.2576293e+02    2.4621169e+01
    7.6456470e+00    7.4854885e+00    4.9032295e+00    4.6227744e+04    0.0000000e+00    6.5045270e-05    1.4251680e+03    2.6098895e+03    8.6571458e+02    5.0000000e+02    5.0000000e+02    5.0000000e+02    1.2244975e+07    4.2009172e+03    1.2328341e+05    2.2763775e-02    2.5025631e+02   -2.3695443e+04   -5.1340591e-03   -1.5508793e+05    1.2129840e-02    1.9987847e-02   -1.4367007e-01   -2.3087096e-03    6.6160831e+03    1.4753612e-03    3.9927354e-04    6.5620209e-03    3.7841398e-04    7.8907636e+01    2.1751879e+02    2.3985044e+01
    7.7382526e+00    7.4537957e+00    4.7933574e+00    4.4534179e+04    0.0000000e+00    6.4432940e-05    1.4212112e+03    2.6208890e+03    8.6498638e+02    5.0000000e+02    5.0000000e+02    5.0000000e+02    1.2232702e+07    4.1688865e+03    1.2144962e+05    2.2763775e-02    2.5213757e+02   -2.3644322e+04    1.1121218e-02   -1.5494342e+05    1.1219321e-02    1.9789546e-02   -1.4042587e-01   -2.8112197e-03    6.6098509e+03    1.5689530e-03    3.9413769e-04    6.4553450e-03    3.7481202e-04    7.8546469e+01    2.1128226e+02    2.3592575e+01
    7.8308250e+00    7.4440238e+00    4.6867397e+00    4.2899397e+04    0.0000000e+00    6.3829645e-05    1.4171811e+03    2.6118768e+03    8.6428314e+02    5.0000000e+02    5.0000000e+02    5.0000000e+02    1.2220347e+07    4.1375335e+03    1.1963994e+05    2.2763775e-02    2.5399018e+02   -2.3598506e+04    6.7478743e-03   -1.5479550e+05    1.0576466e-02    1.9785759e-02   -1.3694722e-01   -8.5462330e-04    6.6036453e+03    1.4801416e-03    3.9460817e-04    6.3509614e-03    3.8050161e-04    7.8177065e+01    2.0484651e+02    2.3479512e+01
    7.9233975e+00    7.4453606e+00    4.5813139e+00    4.1300882e+04    0.0000000e+00    6.3223527e-05    1.4133916e+03    2.6031323e+03    8.6362096e+02    5.0000000e+02    5.0000000e+02    5.0000000e+02    1.2208020e+07    4.1061950e+03    1.1785997e+05    2.2763775e-02    2.5581505e+02   -2.3566738e+04    3.3805041e-02   -1.5464336e+05    1.0413916e-02    1.9672907e-02   -1.3389597e-01   -1.2153692e-03    6.5975634e+03    1.3630122e-03    3.9226418e-04    6.2582873e-03    3.8122990e-04    7.7759552e+01    1.9841094e+02    2.3374028e+01
    8.0160034e+00    7.4437716e+00    4.4775595e+00    3.9625804e+04    0.0000000e+00    6.3037235e-05    1.4097874e+03    2.5936561e+03    8.6300495e+02    5.0000000e+02    5.0000000e+02    5.0000000e+02    1.2195760e+07    4.0714470e+03    1.1601272e+05    2.2763775e-02    2.5761387e+02   -2.3549608e+04    2.1505001e-02   -1.5448592e+05    1.0298164e-02    1.9396746e-02   -1.3081427e-01    5.4614587e-04    6.5915597e+03    1.1960784e-03    3.8703929e-04    6.1678235e-03    3.7704639e-04    7.7687316e+01    1.9189223e+02    2.3338333e+01
    8.1086686e+00    7.4318775e+00    4.3783749e+00    3.8141357e+04    0.0000000e+00    6.2540341e-05    1.4063816e+03    2.5869293e+03    8.6242590e+02    5.0000000e+02    5.0000000e+02    5.0000000e+02    1.2183590e+07    4.0405901e+03    1.1435253e+05    2.2763775e-02    2.5938609e+02   -2.3540426e+04    6.2406204e-03   -1.5432594e+05    9.9910920e-03    1.8877657e-02   -1.2771588e-01    1.4483431e-03    6.5856415e+03    1.1946191e-03    3.7593548e-04    6.0727535e-03    3.6964771e-04    7.7423463e+01    1.8563307e+02    2.3340895e+01
    8.2014536e+00    7.3602745e+00    4.2816702e+00    3.6738836e+04    0.0000000e+00    6.1956783e-05    1.4024302e+03    2.5316278e+03    8.6186011e+02    5.0000000e+02    5.0000000e+02    5.0000000e+02    1.2170898e+07    4.0105319e+03    1.1270481e+05    2.2763775e-02    2.6113479e+02   -2.3536194e+04    2.4266592e-02   -1.5415736e+05    9.0739258e-03    1.8821191e-02   -1.2484244e-01   -4.5016126e-04    6.5794772e+03    1.1202624e-03    3.7307268e-04    5.9698371e-03    3.7457638e-04    7.7093936e+01    1.7963090e+02    2.3618885e+01
    8.3408495e+00    7.2708692e+00    4.1413757e+00    3.4711962e+04    0.0000000e+00    6.1155777e-05    1.3967598e+03    2.5180585e+03    8.6097831e+02    5.0000000e+02    5.0000000e+02    5.0000000e+02    1.2150082e+07    3.9653388e+03    1.1028373e+05    2.2763775e-02    2.6371512e+02   -2.3519328e+04    1.9681064e-02   -1.5388302e+05    7.0016373e-03    1.8435524e-02   -1.1951833e-01   -2.6726026e-03    6.5692015e+03    1.7363991e-03    3.6582764e-04    5.7623934e-03    3.7237928e-04    7.6527899e+01    1.7135352e+02    2.4116458e+01
    8.4341362e+00    7.2107076e+00    4.0509709e+00    3.3423122e+04    0.0000000e+00    6.0688808e-05    1.3930608e+03    2.5114731e+03    8.6034845e+02    5.0000000e+02    5.0000000e+02    5.0000000e+02    1.2134826e+07    3.9349058e+03    1.0870929e+05    2.2763775e-02    2.6541125e+02   -2.3496987e+04    2.7289777e-02   -1.5368776e+05    5.4834943e-03    1.7879105e-02   -1.1637586e-01   -2.2156646e-03    6.5616357e+03    1.7086229e-03    3.5412771e-04    5.6409068e-03    3.6427103e-04    7.6274291e+01    1.6635934e+02    2.4550037e+01
    8.5277528e+00    7.1529953e+00    3.9635488e+00    3.2216908e+04    0.0000000e+00    6.0125716e-05    1.3895829e+03    2.5057196e+03    8.5967727e+02    5.0000000e+02    5.0000000e+02    5.0000000e+02    1.2118306e+07    3.9057385e+03    1.0722451e+05    2.2763775e-02    2.6708970e+02   -2.3463143e+04   -3.9949416e-03   -1.5347952e+05    4.1375526e-03    1.7617168e-02   -1.1364470e-01   -6.5943398e-04    6.5533312e+03    1.2230368e-03    3.4699691e-04    5.5356598e-03    3.6547759e-04    7.5916056e+01    1.6198581e+02    2.4651881e+01
    8.6209559e+00    7.1015179e+00    3.8786815e+00    3.0945168e+04    0.0000000e+00    5.9974696e-05    1.3863528e+03    2.5001041e+03    8.5897835e+02    5.0000000e+02    5.0000000e+02    5.0000000e+02    1.2100847e+07    3.8734704e+03    1.0567498e+05    2.2763775e-02    2.6873719e+02   -2.3421280e+04    2.4986537e-02   -1.5326238e+05    3.3069254e-03    1.7330297e-02   -1.1127438e-01   -8.1819705e-06    6.5444729e+03    1.0870408e-03    3.3989091e-04    5.4414694e-03    3.6397175e-04    7.5782480e+01    1.6647215e+02    2.4715015e+01
    8.7153245e+00    7.0633585e+00    3.7946320e+00    2.9826030e+04    0.0000000e+00    5.9367949e-05    1.3830376e+03    2.4861779e+03    8.5825303e+02    5.0000000e+02    5.0000000e+02    5.0000000e+02    1.2082223e+07    3.8448260e+03    1.0425786e+05    2.2763775e-02    2.7038227e+02   -2.3372929e+04    1.0766463e-02   -1.5303107e+05    2.4199159e-03    1.6847775e-02   -1.0893924e-01   -1.9254624e-03    6.5349860e+03   -3.2766929e-04    3.2958268e-04    5.3552922e-03    3.5691019e-04    7.5326182e+01    1.6855370e+02    2.4847187e+01
    8.8100737e+00    7.0344510e+00    3.7123279e+00    2.8761959e+04    0.0000000e+00    5.8700580e-05    1.3798508e+03    2.4748891e+03    8.5752091e+02    5.0000000e+02    5.0000000e+02    5.0000000e+02    1.2062913e+07    3.8169030e+03    1.0288373e+05    2.2763775e-02    2.7201167e+02   -2.3323968e+04    1.9118442e-02   -1.5279130e+05    1.8800097e-03    1.6614347e-02   -1.0640916e-01   -1.7383988e-03    6.5251362e+03    7.4371323e-04    3.2374318e-04    5.2626668e-03    3.5605782e-04    7.4766275e+01    1.6997092e+02    2.4791797e+01
    8.9026592e+00    7.0117124e+00    3.6348241e+00    2.7737232e+04    0.0000000e+00    5.8172123e-05    1.3767840e+03    2.4697605e+03    8.5957404e+02    5.0000000e+02    5.0000000e+02    5.0000000e+02    1.2043905e+07    3.7892508e+03    1.0154026e+05    2.2763775e-02    2.7358333e+02   -2.3278322e+04    1.8746242e-02   -1.5255449e+05    1.5496288e-03    1.6233053e-02   -1.0391880e-01    5.0071757e-04    6.5154322e+03   -1.0518447e-03    3.1632135e-04    5.1729741e-03    3.4950004e-04    7.4277115e+01    1.7087022e+02    2.4684545e+01
    9.0460173e+00    6.9847082e+00    3.5214872e+00    2.6232288e+04    0.0000000e+00    5.7603066e-05    1.3724062e+03    2.4624846e+03    8.5887186e+02    5.0000000e+02    5.0000000e+02    5.0000000e+02    1.2013290e+07    3.7450441e+03    9.9511895e+04    2.2763775e-02    2.7597716e+02   -2.3219880e+04    1.3704860e-02   -1.5216650e+05    1.2481157e-03    1.5762791e-02   -1.0043584e-01    8.3679135e-04    6.4998840e+03   -7.7079487e-05    3.0625371e-04    5.0448454e-03    3.4408675e-04    7.3823130e+01    1.7203348e+02    2.4504505e+01
    9.1420992e+00    6.9589088e+00    3.4499837e+00    2.5337252e+04    0.0000000e+00    5.7112929e-05    1.3696274e+03    2.4414926e+03    8.5849878e+02    5.0000000e+02    5.0000000e+02    5.0000000e+02    1.1992584e+07    3.7172168e+03    9.8256882e+04    2.2763775e-02    2.7755537e+02   -2.3185029e+04    1.4764679e-03   -1.5190198e+05    1.1260865e-03    1.5523021e-02   -9.8351914e-02   -6.6418042e-04    6.4893592e+03   -5.4442220e-05    3.0100381e-04    4.9638698e-03    3.4206679e-04    7.3436406e+01    1.7203630e+02    2.4359843e+01
    9.2385549e+00    6.9284227e+00    3.3813975e+00    2.4478284e+04    0.0000000e+00    5.6681874e-05    1.3668531e+03    2.4455296e+03    8.5804862e+02    5.0000000e+02    5.0000000e+02    5.0000000e+02    1.1971302e+07    3.6895427e+03    9.7019699e+04    2.2763775e-02    2.7911987e+02   -2.3150454e+04    1.0667600e-02   -1.5162932e+05    7.0175814e-04    1.5303394e-02   -9.6248360e-02   -8.0301433e-04    6.4785570e+03    1.6454590e-05    2.9574985e-04    4.8836580e-03    3.4025821e-04    7.3103123e+01    1.7196304e+02    2.3768684e+01
    9.3348668e+00    6.8936793e+00    3.3152643e+00    2.3674180e+04    0.0000000e+00    5.6164405e-05    1.3640008e+03    2.4513112e+03    8.5751534e+02    5.0000000e+02    5.0000000e+02    5.0000000e+02    1.1949444e+07    3.6634930e+03    9.5829436e+04    2.2763775e-02    2.8066258e+02   -2.3114654e+04    1.8109141e-02   -1.5135009e+05    1.0425195e-03    1.5277768e-02   -9.4280413e-02   -9.9016520e-04    6.4675003e+03    8.9410841e-05    2.9436966e-04    4.8011504e-03    3.4338486e-04    7.2664222e+01    1.7186281e+02    2.2743435e+01
    9.4316005e+00    6.8461090e+00    3.2489370e+00    2.2886710e+04    0.0000000e+00    5.5708289e-05    1.3610998e+03    2.4367190e+03    8.5690260e+02    5.0000000e+02    5.0000000e+02    5.0000000e+02    1.1926706e+07    3.6354384e+03    9.4590474e+04    2.2763775e-02    2.8219250e+02   -2.3073078e+04    2.8233795e-02   -1.5106243e+05    5.6094401e-05    1.5163484e-02   -9.2713053e-02   -2.0616353e-04    6.4559946e+03    5.7683071e-05    2.9074765e-04    4.7468875e-03    3.4573962e-04    7.2325471e+01    1.7133133e+02    2.1826541e+01
    9.5283468e+00    6.8094042e+00    3.1841171e+00    2.2050968e+04    0.0000000e+00    5.5585813e-05    1.3582238e+03    2.4426779e+03    8.5621938e+02    5.0000000e+02    5.0000000e+02    5.0000000e+02    1.1903103e+07    3.6046280e+03    9.3275386e+04    2.2763775e-02    2.8370260e+02   -2.3031540e+04    2.1256570e-02   -1.5076160e+05   -8.2612746e-04    1.5011780e-02   -9.1175897e-02   -8.7581104e-04    6.4439157e+03   -7.0084791e-05    2.8600168e-04    4.6913403e-03    3.4704047e-04    7.2238358e+01    1.7069158e+02    2.1292577e+01
    9.6247689e+00    6.7727657e+00    3.1215788e+00    2.1323429e+04    0.0000000e+00    5.5052003e-05    1.3553880e+03    2.4425361e+03    8.5553589e+02    5.0000000e+02    5.0000000e+02    5.0000000e+02    1.1879032e+07    3.5780884e+03    9.2084556e+04    2.2763775e-02    2.8518703e+02   -2.2985074e+04   -1.2223944e-02   -1.5045686e+05   -1.5598759e-03    1.4828203e-02   -8.9674700e-02   -1.5338355e-03    6.4315541e+03   -1.0670395e-04    2.7955082e-04    4.6342188e-03    3.4904653e-04    7.1639331e+01    1.7014930e+02    2.1167845e+01
    9.7224838e+00    6.7384057e+00    3.0594453e+00    2.0631784e+04    0.0000000e+00    5.4586882e-05    1.3524359e+03    2.4441399e+03    8.5483070e+02    5.0000000e+02    5.0000000e+02    5.0000000e+02    1.1853835e+07    3.5500558e+03    9.0879252e+04    2.2763775e-02    2.8667174e+02   -2.2933534e+04   -3.5680455e-03   -1.5013901e+05   -2.1470349e-03    1.4418057e-02   -8.8148623e-02    9.3569800e-05    6.4186060e+03   -1.3488060e-04    2.7105052e-04    4.5763479e-03    3.4077367e-04    7.1303541e+01    1.6962861e+02    2.2251129e+01
    9.8207273e+00    6.7057830e+00    2.9991528e+00    1.9951022e+04    0.0000000e+00    5.4122049e-05    1.3497143e+03    2.4477902e+03    8.5411054e+02    5.0000000e+02    5.0000000e+02    5.0000000e+02    1.1827889e+07    3.5225244e+03    8.9719215e+04    2.2763775e-02    2.8814536e+02   -2.2877847e+04   -8.9408397e-03   -1.4981243e+05   -2.7322686e-03    1.4175426e-02   -8.6474022e-02   -3.3546124e-04    6.4052390e+03   -1.3537905e-04    2.6585875e-04    4.5147649e-03    3.3717328e-04    7.0869275e+01    1.6926534e+02    2.3179834e+01
    9.9184078e+00    6.6351706e+00    2.9409565e+00    1.9333869e+04    0.0000000e+00    5.3606399e-05    1.3461539e+03    2.4554392e+03    8.5339191e+02    5.0000000e+02    5.0000000e+02    5.0000000e+02    1.1801634e+07    3.4952927e+03    8.8526878e+04    2.2763775e-02    2.8959104e+02   -2.2821445e+04    7.9892932e-03   -1.4948215e+05   -4.8387989e-03    1.3871542e-02   -8.4806889e-02    4.7875264e-04    6.3917049e+03   -1.0278100e-04    2.5987950e-04    4.4573457e-03    3.3203656e-04    7.0438591e+01    1.6899158e+02    2.3388272e+01
    1.0015342e+01    6.6020539e+00    2.8856975e+00    1.8712461e+04    0.0000000e+00    5.3309872e-05    1.3429933e+03    2.4495239e+03    8.5268434e+02    5.0000000e+02    5.0000000e+02    5.0000000e+02    1.1775142e+07    3.4670797e+03    8.7360399e+04    2.2763775e-02    2.9100722e+02   -2.2766908e+04   -7.5495175e-03   -1.4914794e+05   -5.8091436e-03    1.3602846e-02   -8.3400969e-02   -2.7896058e-04    6.3780917e+03   -1.0624594e-05    2.5528084e-04    4.4036147e-03    3.2531248e-04    7.0220450e+01    1.6727379e+02    2.3925064e+01
    1.0114216e+01    6.5773826e+00    2.8327247e+00    1.8152075e+04    0.0000000e+00    5.2854469e-05    1.3399085e+03    2.4527569e+03    8.5197271e+02    5.0000000e+02    5.0000000e+02    5.0000000e+02    1.1747722e+07    3.4409488e+03    8.6264421e+04    2.2763775e-02    2.9243298e+02   -2.2714691e+04   -7.3069080e-03   -1.4880112e+05   -6.6557540e-03    1.3405230e-02   -8.1914450e-02    6.1188139e-04    6.3640478e+03   -6.6011294e-06    2.5090648e-04    4.3470775e-03    3.2351427e-04    6.9816403e+01    1.6702078e+02    2.4499792e+01
    1.0211480e+01    6.5507153e+00    2.7821762e+00    1.7640022e+04    0.0000000e+00    5.2372383e-05    1.3370315e+03    2.4600559e+03    8.5128107e+02    5.0000000e+02    5.0000000e+02    5.0000000e+02    1.1720345e+07    3.4161007e+03    8.5233244e+04    2.2763775e-02    2.9381870e+02   -2.2666343e+04   -3.6791411e-03   -1.4845272e+05   -7.3591927e-03    1.3256840e-02   -8.0479676e-02   -9.7854165e-04    6.3499654e+03    1.9555099e-05    2.4696019e-04    4.2909889e-03    3.2326412e-04    6.9388948e+01    1.6690322e+02    2.4826237e+01
    1.0308716e+01    6.5342144e+00    2.7325880e+00    1.7116434e+04    0.0000000e+00    5.1962217e-05    1.3341810e+03    2.4748841e+03    8.5059254e+02    5.0000000e+02    5.0000000e+02    5.0000000e+02    1.1692751e+07    3.3907867e+03    8.4197502e+04    2.2763775e-02    2.9518729e+02   -2.2614997e+04    2.1065415e-02   -1.4810143e+05   -8.2695192e-03    1.3103496e-02   -7.9080645e-02    2.7544277e-06    6.3356892e+03    4.0988322e-05    2.4234201e-04    4.2367950e-03    3.2418366e-04    6.8988867e+01    1.6664710e+02    2.4561401e+01
    1.0405478e+01    6.5145724e+00    2.6842497e+00    1.6628228e+04    0.0000000e+00    5.1484893e-05    1.3313337e+03    2.4543168e+03    8.4989964e+02    5.0000000e+02    5.0000000e+02    5.0000000e+02    1.1664917e+07    3.3663436e+03    8.3204366e+04    2.2763775e-02    2.9653262e+02   -2.2562661e+04    1.5461449e-02   -1.4774827e+05   -9.3286638e-03    1.2909646e-02   -7.7692257e-02   -9.4046877e-04    6.3213936e+03    9.7835658e-05    2.3707938e-04    4.1850238e-03    3.2204861e-04    6.8564722e+01    1.6665526e+02    2.3487243e+01
    1.0502959e+01    6.4852329e+00    2.6372051e+00    1.6056010e+04    0.0000000e+00    5.1485428e-05    1.3285856e+03    2.4603510e+03    8.4919050e+02    5.0000000e+02    5.0000000e+02    5.0000000e+02    1.1636161e+07    3.3379685e+03    8.2134972e+04    2.2763775e-02    2.9787221e+02   -2.2509119e+04   -1.9141955e-02   -1.4738413e+05   -1.0362319e-02    1.2812354e-02   -7.6453566e-02    7.6489163e-04    6.3066342e+03    1.2358778e-04    2.3371216e-04    4.1391258e-03    3.2155413e-04    6.8694119e+01    1.8968449e+02    2.2500912e+01
    1.0600584e+01    6.4544126e+00    2.5933404e+00    1.5697441e+04    0.0000000e+00    5.0845098e-05    1.3260103e+03    2.4563287e+03    8.4847141e+02    5.0000000e+02    5.0000000e+02    5.0000000e+02    1.1606933e+07    3.3156842e+03    8.1256255e+04    2.2763775e-02    2.9919730e+02   -2.2452204e+04    2.3523786e-02   -1.4701417e+05   -1.1425365e-02    1.2504851e-02   -7.5416846e-02   -6.3485573e-04    6.2915597e+03    8.0702068e-06    2.2729195e-04    4.0986413e-03    3.1206638e-04    6.8148846e+01    1.9192165e+02    2.1649603e+01
    1.0745921e+01    6.4075423e+00    2.5310581e+00    1.5096403e+04    0.0000000e+00    5.0278284e-05    1.3221766e+03    2.4734655e+03    8.4738517e+02    5.0000000e+02    5.0000000e+02    5.0000000e+02    1.1562485e+07    3.2801035e+03    7.9894503e+04    2.2763775e-02    3.0114318e+02   -2.2363343e+04    1.4689482e-02   -1.4645155e+05   -1.2898822e-02    1.2398473e-02   -7.3629588e-02    1.5773888e-03    6.2685517e+03   -5.4095527e-05    2.2311009e-04    4.0295603e-03    3.1463079e-04    6.7623319e+01    1.9386000e+02    2.0726656e+01
    1.0843914e+01    6.3792892e+00    2.4916831e+00    1.4748685e+04    0.0000000e+00    4.9821992e-05    1.3197145e+03    2.4794840e+03    8.4660208e+02    5.0000000e+02    5.0000000e+02    5.0000000e+02    1.1531801e+07    3.2572146e+03    7.9034299e+04    2.2763775e-02    3.0243717e+02   -2.2304647e+04    1.8112654e-02   -1.4606329e+05   -1.3567295e-02    1.2248627e-02   -7.2651639e-02    3.1646809e-04    6.2527508e+03   -4.9389414e-05    2.2011925e-04    3.9898133e-03    3.1167878e-04    6.7210837e+01    1.9433478e+02    2.1005257e+01
    1.0941660e+01    6.3512077e+00    2.4524589e+00    1.4377341e+04    0.0000000e+00    4.9497260e-05    1.3169978e+03    2.4836397e+03    8.4572178e+02    5.0000000e+02    5.0000000e+02    5.0000000e+02    1.1501226e+07    3.2331785e+03    7.8112870e+04    2.2763775e-02    3.0371343e+02   -2.2242847e+04    3.3907314e-03   -1.4567728e+05   -1.4223522e-02    1.2080926e-02   -7.1683878e-02    5.2644636e-04    6.2369530e+03   -2.5634491e-05    2.1692513e-04    3.9540915e-03    3.0827722e-04    6.6907990e+01    1.9472862e+02    2.2740207e+01
    1.1039524e+01    6.3273726e+00    2.4144829e+00    1.3830324e+04    0.0000000e+00    4.9906121e-05    1.3143507e+03    2.4783727e+03    8.4484530e+02    5.0000000e+02    5.0000000e+02    5.0000000e+02    1.1470045e+07    3.2040054e+03    7.7054432e+04    2.2763775e-02    3.0497502e+02   -2.2183006e+04   -1.8821967e-03   -1.4528239e+05   -1.4882917e-02    1.1869843e-02   -7.0840525e-02    1.3009989e-03    6.2208397e+03    6.5919642e-05    2.1385120e-04    3.9220699e-03    3.0189648e-04    6.7258036e+01    2.2138854e+02    2.2775445e+01
    1.1137340e+01    6.3042354e+00    2.3779130e+00    1.3495342e+04    0.0000000e+00    4.9551969e-05    1.3116932e+03    2.4807761e+03    8.4391144e+02    5.0000000e+02    5.0000000e+02    5.0000000e+02    1.1438538e+07    3.1812084e+03    7.6170325e+04    2.2763775e-02    3.0622016e+02   -2.2122786e+04   -1.5671316e-02   -1.4488309e+05   -1.5431766e-02    1.1760337e-02   -7.0161885e-02    1.4987507e-03    6.2045434e+03    1.0083080e-04    2.1189915e-04    3.8953882e-03    3.0014847e-04    6.6899393e+01    2.2429732e+02    2.2429502e+01
    1.1235125e+01    6.2810579e+00    2.3416695e+00    1.3172094e+04    0.0000000e+00    4.9174428e-05    1.3089348e+03    2.4853318e+03    8.4286880e+02    5.0000000e+02    5.0000000e+02    5.0000000e+02    1.1406685e+07    3.1585862e+03    7.5290011e+04    2.2763775e-02    3.0745058e+02   -2.2062131e+04   -7.8762007e-03   -1.4447902e+05   -1.6332645e-02    1.1621840e-02   -6.9302336e-02   -9.5104983e-05    6.1880513e+03    1.7464977e-04    2.0931161e-04    3.8634985e-03    2.9518955e-04    6.6539052e+01    2.2608498e+02    2.2097914e+01
    1.1332875e+01    6.2181703e+00    2.3062658e+00    1.2871803e+04    0.0000000e+00    4.8774832e-05    1.3054397e+03    2.4672586e+03    8.4182892e+02    5.0000000e+02    5.0000000e+02    5.0000000e+02    1.1374449e+07    3.1356313e+03    7.4368846e+04    2.2763775e-02    3.0866562e+02   -2.2000597e+04   -8.6980056e-03   -1.4407074e+05   -1.8841193e-02    1.1547553e-02   -6.8498780e-02    1.4592310e-03    6.1713878e+03    1.5860797e-04    2.0725128e-04    3.8381706e-03    2.9451813e-04    6.6173474e+01    2.2692998e+02    2.2027554e+01
    1.1430060e+01    6.1861705e+00    2.2727642e+00    1.2591701e+04    0.0000000e+00    4.8404875e-05    1.3023119e+03    2.4574114e+03    8.4079646e+02    5.0000000e+02    5.0000000e+02    5.0000000e+02    1.1342142e+07    3.1133568e+03    7.3502081e+04    2.2763775e-02    3.0985951e+02   -2.1937780e+04   -1.2326192e-02   -1.4366155e+05   -2.0161568e-02    1.1552412e-02   -6.7710597e-02    1.2320542e-04    6.1546418e+03    1.4567791e-04    2.0628447e-04    3.8107373e-03    2.9684490e-04    6.5814389e+01    2.2710547e+02    2.1822273e+01
    1.1527764e+01    6.1579011e+00    2.2422236e+00    1.2151736e+04    0.0000000e+00    4.8847064e-05    1.2994486e+03    2.4572387e+03    8.3975993e+02    5.0000000e+02    5.0000000e+02    5.0000000e+02    1.1308961e+07    3.0860344e+03    7.2525706e+04    2.2763775e-02    3.1104493e+02   -2.1875902e+04   -1.1983922e-02   -1.4324074e+05   -2.1357924e-02    1.1555875e-02   -6.7016291e-02    1.0511049e-03    6.1374964e+03   -2.5562995e-05    2.0500224e-04    3.7866765e-03    2.9973288e-04    6.6175323e+01    2.2682976e+02    2.1642955e+01
    1.1625528e+01    6.1305419e+00    2.2136409e+00    1.1910615e+04    0.0000000e+00    4.8524770e-05    1.2967175e+03    2.4686306e+03    8.3872317e+02    5.0000000e+02    5.0000000e+02    5.0000000e+02    1.1275738e+07    3.0656138e+03    7.1757286e+04    2.2763775e-02    3.1221708e+02   -2.1811322e+04   -8.2303160e-03   -1.4282034e+05   -2.2593767e-02    1.1603799e-02   -6.6303128e-02    2.9738307e-04    6.1202726e+03   -6.4098020e-05    2.0405813e-04    3.7633013e-03    3.0453498e-04    6.5831069e+01    2.2629316e+02    2.1697910e+01
    1.1723318e+01    6.1051901e+00    2.1845254e+00    1.1658672e+04    0.0000000e+00    4.8227256e-05    1.2939684e+03    2.4557929e+03    8.3768757e+02    5.0000000e+02    5.0000000e+02    5.0000000e+02    1.1242100e+07    3.0448978e+03    7.0970134e+04    2.2763775e-02    3.1337685e+02   -2.1745589e+04   -1.3045685e-02   -1.4239409e+05   -2.3951568e-02    1.1577705e-02   -6.5559368e-02   -3.3926253e-05    6.1028187e+03   -8.6201354e-05    2.0250767e-04    3.7400602e-03    3.0476574e-04    6.5499325e+01    2.2557628e+02    2.0896854e+01
    1.1821125e+01    6.0809209e+00    2.1557098e+00    1.1408915e+04    0.0000000e+00    4.7938095e-05    1.2913071e+03    2.4578802e+03    8.3785844e+02    5.0000000e+02    5.0000000e+02    5.0000000e+02    1.1208103e+07    3.0243436e+03    7.0197547e+04    2.2763775e-02    3.1452416e+02   -2.1679445e+04   -1.5302892e-02   -1.4196377e+05   -2.5055072e-02    1.1492830e-02   -6.4880558e-02    1.0449786e-03    6.0851867e+03   -8.4447337e-05    2.0012926e-04    3.7182341e-03    3.0400100e-04    6.5182914e+01    2.2476306e+02    2.0345637e+01
    1.1918804e+01    6.0582064e+00    2.1276377e+00    1.1176244e+04    0.0000000e+00    4.7611786e-05    1.2887399e+03    2.4657851e+03    8.3705126e+02    5.0000000e+02    5.0000000e+02    5.0000000e+02    1.1174107e+07    3.0042887e+03    6.9452199e+04    2.2763775e-02    3.1565766e+02   -2.1611042e+04   -1.3976246e-02   -1.4153425e+05   -2.5955199e-02    1.1409374e-02   -6.4115009e-02    1.4193136e-03    6.0675227e+03   -4.2789123e-05    1.9752122e-04    3.6930222e-03    3.0406075e-04    6.4799902e+01    2.2216110e+02    1.9636499e+01
    1.2016103e+01    6.0355670e+00    2.1036173e+00    1.0877698e+04    0.0000000e+00    4.7890463e-05    1.2863976e+03    2.4444542e+03    8.3610699e+02    5.0000000e+02    5.0000000e+02    5.0000000e+02    1.1139771e+07    2.9808155e+03    6.8661586e+04    2.2763775e-02    3.1677421e+02   -2.1544152e+04   -6.9831063e-03   -1.4109960e+05   -2.6509925e-02    1.1298444e-02   -6.3669408e-02    3.0242172e-04    6.0497099e+03    2.5284472e-04    1.9647741e-04    3.6759663e-03    3.0086303e-04    6.5082372e+01    2.6909517e+02    1.9064192e+01
    1.2113035e+01    6.0148347e+00    2.0792369e+00    1.0680443e+04    0.0000000e+00    4.7620224e-05    1.2840495e+03    2.4346570e+03    8.3518576e+02    5.0000000e+02    5.0000000e+02    5.0000000e+02    1.1105315e+07    2.9617064e+03    6.7987543e+04    2.2763775e-02    3.1787515e+02   -2.1477908e+04   -2.6920044e-02   -1.4066351e+05   -2.7043374e-02    1.1306923e-02   -6.2906947e-02    7.5505071e-04    6.0318611e+03    3.6495513e-04    1.9564283e-04    3.6494372e-03    3.0307331e-04    6.4771682e+01    2.6779877e+02    1.8712226e+01
    1.2210945e+01    5.9849457e+00    2.0549926e+00    1.0495601e+04    0.0000000e+00    4.7293450e-05    1.2815522e+03    2.4308209e+03    8.3426298e+02    5.0000000e+02    5.0000000e+02    5.0000000e+02    1.1069975e+07    2.9430698e+03    6.7314088e+04    2.2763775e-02    3.1897621e+02   -2.1408440e+04    1.0183378e-03   -1.4021784e+05   -2.6969340e-02    1.1402420e-02   -6.2094428e-02    3.4308068e-03    6.0136451e+03   -4.4006906e-04    1.9587795e-04    3.6191724e-03    3.0919181e-04    6.4411535e+01    2.6648923e+02    1.8797679e+01
    1.2308894e+01    5.9694649e+00    2.0303117e+00    1.0297586e+04    0.0000000e+00    4.6956660e-05    1.2789929e+03    2.4293781e+03    8.3334262e+02    5.0000000e+02    5.0000000e+02    5.0000000e+02    1.1034651e+07    2.9241982e+03    6.6613440e+04    2.2763775e-02    3.2006631e+02   -2.1342181e+04   -6.2074595e-03   -1.3976880e+05   -2.7503926e-02    1.1534808e-02   -6.1437751e-02    3.2294429e-03    5.9952500e+03   -3.4298453e-04    1.9700828e-04    3.5978708e-03    3.1603219e-04    6.3934420e+01    2.6540304e+02    1.9420660e+01
    1.2406883e+01    5.9531547e+00    2.0055505e+00    1.0097936e+04    0.0000000e+00    4.6697295e-05    1.2763945e+03    2.4245090e+03    8.3244163e+02    5.0000000e+02    5.0000000e+02    5.0000000e+02    1.0998908e+07    2.9044249e+03    6.5894482e+04    2.2763775e-02    3.2114530e+02   -2.1276043e+04   -2.0178422e-02   -1.3931439e+05   -2.7940328e-02    1.1529463e-02   -6.0791270e-02    2.5384873e-03    5.9766538e+03   -3.6513246e-04    1.9648279e-04    3.5750239e-03    3.1834709e-04    6.3633191e+01    2.6406694e+02    2.0243771e+01
    1.2504748e+01    5.9318495e+00    1.9826729e+00    9.8312381e+03    0.0000000e+00    4.6949387e-05    1.2738905e+03    2.4248858e+03    8.3154791e+02    5.0000000e+02    5.0000000e+02    5.0000000e+02    1.0962949e+07    2.8813807e+03    6.5108577e+04    2.2763775e-02    3.2221062e+02   -2.1207958e+04   -1.0202516e-02   -1.3885798e+05   -2.8451849e-02    1.1597927e-02   -6.0261187e-02    2.7958401e-03    5.9579356e+03   -4.7023095e-04    1.9652279e-04    3.5574751e-03    3.2345301e-04    6.3821652e+01    2.6279827e+02    2.0918339e+01
    1.2602933e+01    5.8905297e+00    1.9593187e+00    9.6513226e+03    0.0000000e+00    4.6659397e-05    1.2709646e+03    2.4183683e+03    8.3064402e+02    5.0000000e+02    5.0000000e+02    5.0000000e+02    1.0926199e+07    2.8618877e+03    6.4397532e+04    2.2763775e-02    3.2326734e+02   -2.1138566e+04   -1.3136591e-02   -1.3839164e+05   -2.9767382e-02    1.1681270e-02   -5.9550695e-02    2.2710651e-03    5.9388309e+03   -7.3957931e-04    1.9649599e-04    3.5369615e-03    3.3010323e-04    6.3497415e+01    2.6154945e+02    2.1543093e+01
    1.2701162e+01    5.8594731e+00    1.9360369e+00    9.4792308e+03    0.0000000e+00    4.6301728e-05    1.2678675e+03    2.4016112e+03    8.2973307e+02    5.0000000e+02    5.0000000e+02    5.0000000e+02    1.0889744e+07    2.8428434e+03    6.3678229e+04    2.2763775e-02    3.2431250e+02   -2.1064197e+04   -2.2764311e-02   -1.3793185e+05   -3.0810117e-02    1.1816326e-02   -5.8670367e-02    2.8682033e-03    5.9198516e+03   -7.4448845e-04    1.9795870e-04    3.5084408e-03    3.3731979e-04    6.3022760e+01    2.6044098e+02    2.1611342e+01
    1.2848193e+01    5.8241241e+00    1.9042886e+00    9.2723914e+03    0.0000000e+00    4.5798132e-05    1.2636429e+03    2.4029692e+03    8.2836768e+02    5.0000000e+02    5.0000000e+02    5.0000000e+02    1.0833861e+07    2.8154124e+03    6.2689241e+04    2.2763775e-02    3.2585627e+02   -2.0955519e+04   -2.0950016e-02   -1.3722424e+05   -3.1704291e-02    1.1974413e-02   -5.7143595e-02    1.5401566e-03    5.8907811e+03   -6.8559090e-04    1.9959854e-04    3.4540797e-03    3.4461073e-04    6.2421519e+01    2.5880831e+02    2.0400831e+01
    1.2946581e+01    5.8123092e+00    1.8841625e+00    9.0661353e+03    0.0000000e+00    4.5992874e-05    1.2609352e+03    2.3944606e+03    8.2746395e+02    5.0000000e+02    5.0000000e+02    5.0000000e+02    1.0796777e+07    2.7931202e+03    6.1962444e+04    2.2763775e-02    3.2687597e+02   -2.0880324e+04   -2.9574641e-02   -1.3675552e+05   -3.2030521e-02    1.2117236e-02   -5.6210037e-02    2.7934501e-03    5.8714145e+03   -3.8899581e-04    2.0029488e-04    3.4219828e-03    3.5200915e-04    6.2662794e+01    2.5756648e+02    2.0099076e+01
    1.3044988e+01    5.8004664e+00    1.8633954e+00    8.9483037e+03    0.0000000e+00    4.5548190e-05    1.2581974e+03    2.3889312e+03    8.2656628e+02    5.0000000e+02    5.0000000e+02    5.0000000e+02    1.0759039e+07    2.7761502e+03    6.1351363e+04    2.2763775e-02    3.2788393e+02   -2.0809806e+04   -1.5765698e-02   -1.3627696e+05   -3.2459861e-02    1.2114874e-02   -5.5411283e-02    1.9885005e-03    5.8518245e+03   -3.1352305e-04    1.9930106e-04    3.3952612e-03    3.5544606e-04    6.2191356e+01    2.5629412e+02    1.9820877e+01
    1.3143412e+01    5.7816813e+00    1.8422564e+00    8.7885176e+03    0.0000000e+00    4.5275116e-05    1.2555088e+03    2.3886654e+03    8.2567345e+02    5.0000000e+02    5.0000000e+02    5.0000000e+02    1.0721639e+07    2.7576905e+03    6.0704201e+04    2.2763775e-02    3.2888207e+02   -2.0736229e+04   -1.5568246e-02   -1.3580359e+05   -3.3043042e-02    1.2124834e-02   -5.4489154e-02    8.0321329e-04    5.8323273e+03    1.2737549e-04    1.9895502e-04    3.3666018e-03    3.5853128e-04    6.1869069e+01    2.5502086e+02    1.9663964e+01
    1.3241870e+01    5.7619126e+00    1.8228667e+00    8.6697352e+03    0.0000000e+00    4.4907188e-05    1.2529784e+03    2.3905805e+03    8.2478103e+02    5.0000000e+02    5.0000000e+02    5.0000000e+02    1.0683739e+07    2.7407668e+03    6.0123124e+04    2.2763775e-02    3.2987050e+02   -2.0664222e+04   -2.9645689e-02   -1.3532296e+05   -3.3502234e-02    1.2165838e-02   -5.3729629e-02    9.5013681e-04    5.8126027e+03    1.9316325e-04    1.9969235e-04    3.3411323e-03    3.6115043e-04    6.1466866e+01    2.5385940e+02    1.9574122e+01
    1.3340319e+01    5.7405079e+00    1.8040052e+00    8.5381875e+03    0.0000000e+00    4.4653851e-05    1.2505559e+03    2.3842536e+03    8.2388622e+02    5.0000000e+02    5.0000000e+02    5.0000000e+02    1.0645585e+07    2.7229847e+03    5.9531967e+04    2.2763775e-02    3.3084945e+02   -2.0591770e+04   -3.0998902e-02   -1.3483985e+05   -3.3848420e-02    1.2231240e-02   -5.2852193e-02    8.1269021e-04    5.7927968e+03    3.1083516e-04    2.0098733e-04    3.3100238e-03    3.6429705e-04    6.1150440e+01    2.5277790e+02    1.9508836e+01
    1.3438858e+01    5.7184791e+00    1.7861042e+00    8.3081856e+03    0.0000000e+00    4.5114991e-05    1.2481084e+03    2.3647173e+03    8.2298831e+02    5.0000000e+02    5.0000000e+02    5.0000000e+02    1.0607297e+07    2.6999508e+03    5.8809343e+04    2.2763775e-02    3.3181935e+02   -2.0517797e+04   -1.3809003e-02   -1.3435477e+05   -3.4363947e-02    1.2314485e-02   -5.2301641e-02    7.0117228e-04    5.7728443e+03    4.2423129e-04    2.0344556e-04    3.2956108e-03    3.6740777e-04    6.1543443e+01    2.5174421e+02    1.9346801e+01
    1.3537445e+01    5.7004760e+00    1.7680654e+00    8.2033561e+03    0.0000000e+00    4.4737080e-05    1.2455002e+03    2.3633419e+03    8.2209076e+02    5.0000000e+02    5.0000000e+02    5.0000000e+02    1.0568739e+07    2.6838246e+03    5.8231921e+04    2.2763775e-02    3.3277808e+02   -2.0443829e+04   -2.1039992e-02   -1.3386620e+05   -3.4840305e-02    1.2376623e-02   -5.1799533e-02    5.2009582e-04    5.7527688e+03    3.4805436e-04    2.0506046e-04    3.2817438e-03    3.7114543e-04    6.1112985e+01    2.5071140e+02    1.8965532e+01
    1.3635764e+01    5.6807865e+00    1.7490211e+00    8.1316162e+03    0.0000000e+00    4.4190151e-05    1.2428123e+03    2.3605322e+03    8.2105163e+02    5.0000000e+02    5.0000000e+02    5.0000000e+02    1.0529703e+07    2.6684107e+03    5.7657195e+04    2.2763775e-02    3.3372472e+02   -2.0371822e+04   -3.4291400e-02   -1.3337081e+05   -3.5258188e-02    1.2441644e-02   -5.1298604e-02    3.5327881e-04    5.7324623e+03    3.5732042e-04    2.0622264e-04    3.2664229e-03    3.7525340e-04    6.0470382e+01    2.3634270e+02    1.8789836e+01
    1.3734400e+01    5.6455109e+00    1.7283491e+00    8.0024587e+03    0.0000000e+00    4.3777489e-05    1.2398116e+03    2.3548153e+03    8.1985735e+02    5.0000000e+02    5.0000000e+02    5.0000000e+02    1.0490869e+07    2.6508747e+03    5.7026472e+04    2.2763775e-02    3.3466440e+02   -2.0294392e+04   -2.5263731e-02   -1.3287948e+05   -3.6507560e-02    1.2495300e-02   -5.0499941e-02    2.5786219e-03    5.7121537e+03    1.0668316e-04    2.0739444e-04    3.2444323e-03    3.7902728e-04    6.0014871e+01    2.3525406e+02    1.8453835e+01
    1.3833082e+01    5.6217563e+00    1.7082467e+00    7.9019432e+03    0.0000000e+00    4.3313375e-05    1.2366891e+03    2.3568893e+03    8.1866112e+02    5.0000000e+02    5.0000000e+02    5.0000000e+02    1.0451312e+07    2.6335454e+03    5.6399358e+04    2.2763775e-02    3.3559401e+02   -2.0218808e+04   -1.1979676e-02   -1.3237789e+05   -3.7116181e-02    1.2483996e-02   -4.9781064e-02    2.9725148e-04    5.6915221e+03    1.1094754e-04    2.0769590e-04    3.2189711e-03    3.7988457e-04    5.9473996e+01    2.3396672e+02    1.8590833e+01
    1.3931815e+01    5.5979483e+00    1.6910002e+00    7.6277983e+03    0.0000000e+00    4.4150612e-05    1.2338525e+03    2.3408913e+03    8.1746800e+02    5.0000000e+02    5.0000000e+02    5.0000000e+02    1.0412075e+07    2.6074677e+03    5.5601983e+04    2.2763775e-02    3.3651408e+02   -2.0139046e+04   -2.0270028e-02   -1.3188235e+05   -3.7683900e-02    1.2446660e-02   -4.9105310e-02    1.9290596e-03    5.6710161e+03   -8.4378958e-05    2.0793391e-04    3.1987151e-03    3.7875815e-04    6.0295851e+01    2.4267462e+02    1.9064105e+01
    1.4030547e+01    5.5759619e+00    1.6750557e+00    7.5296838e+03    0.0000000e+00    4.3854562e-05    1.2311293e+03    2.3460755e+03    8.1627902e+02    5.0000000e+02    5.0000000e+02    5.0000000e+02    1.0372342e+07    2.5912075e+03    5.5046053e+04    2.2763775e-02    3.3742185e+02   -2.0061534e+04   -1.8066969e-02   -1.3137997e+05   -3.8223179e-02    1.2547326e-02   -4.8538129e-02    2.2153773e-03    5.6503065e+03   -3.8399910e-06    2.0981967e-04    3.1825427e-03    3.8260525e-04    5.9933754e+01    2.4922321e+02    1.9591128e+01
    1.4129336e+01    5.5558423e+00    1.6584966e+00    7.4113025e+03    0.0000000e+00    4.3665488e-05    1.2284280e+03    2.3169102e+03    8.1509617e+02    5.0000000e+02    5.0000000e+02    5.0000000e+02    1.0332582e+07    2.5740367e+03    5.4465147e+04    2.2763775e-02    3.3832085e+02   -1.9983547e+04   -1.0995255e-02   -1.3087642e+05   -3.8572118e-02    1.2545526e-02   -4.7837687e-02    1.7423971e-03    5.6295342e+03    5.6173149e-05    2.1029244e-04    3.1581857e-03    3.8334879e-04    5.9680621e+01    2.5352646e+02    1.9730156e+01
    1.4228139e+01    5.5369543e+00    1.6419823e+00    7.2961395e+03    0.0000000e+00    4.3426426e-05    1.2257823e+03    2.3069992e+03    8.1465416e+02    5.0000000e+02    5.0000000e+02    5.0000000e+02    1.0292259e+07    2.5575305e+03    5.3901066e+04    2.2763775e-02    3.3921052e+02   -1.9908789e+04   -2.3749198e-02   -1.3036485e+05   -3.8925001e-02    1.2546447e-02   -4.7200012e-02    1.7671198e-03    5.6085394e+03    5.0949425e-05    2.0989972e-04    3.1357368e-03    3.8509935e-04    5.9352118e+01    2.5648307e+02    2.0083599e+01
    1.4326979e+01    5.5170443e+00    1.6262343e+00    7.2011509e+03    0.0000000e+00    4.3141335e-05    1.2233006e+03    2.3023121e+03    8.1357826e+02    5.0000000e+02    5.0000000e+02    5.0000000e+02    1.0252080e+07    2.5416607e+03    5.3376501e+04    2.2763775e-02    3.4009160e+02   -1.9831821e+04   -1.4497912e-02   -1.2985550e+05   -3.9102680e-02    1.2633190e-02   -4.6433026e-02    2.3832284e-03    5.5875566e+03   -2.0620546e-05    2.1124607e-04    3.1046194e-03    3.8878359e-04    5.8990146e+01    2.5838296e+02    2.0046422e+01
    1.4425717e+01    5.4960524e+00    1.6119283e+00    7.0242172e+03    0.0000000e+00    4.3660827e-05    1.2209193e+03    2.3042758e+03    8.1252090e+02    5.0000000e+02    5.0000000e+02    5.0000000e+02    1.0211799e+07    2.5199090e+03    5.2741867e+04    2.2763775e-02    3.4096331e+02   -1.9753879e+04   -1.8643138e-02   -1.2934503e+05   -3.9464838e-02    1.2690074e-02   -4.5795639e-02    1.6489568e-03    5.5665068e+03   -1.2576157e-04    2.1246242e-04    3.0806152e-03    3.9051450e-04    5.9524955e+01    2.5940651e+02    1.9986440e+01
    1.4524600e+01    5.4673826e+00    1.5976307e+00    6.9265777e+03    0.0000000e+00    4.3469916e-05    1.2183977e+03    2.2973728e+03    8.1146765e+02    5.0000000e+02    5.0000000e+02    5.0000000e+02    1.0171054e+07    2.5041536e+03    5.2222205e+04    2.2763775e-02    3.4182592e+02   -1.9671762e+04   -1.8768147e-02   -1.2883140e+05   -3.9169647e-02    1.2788270e-02   -4.5057742e-02    1.6882768e-03    5.5453041e+03   -8.1990215e-05    2.1496910e-04    3.0514367e-03    3.9363036e-04    5.9249307e+01    2.5966317e+02    2.0002196e+01
    1.4623492e+01    5.4537839e+00    1.5834215e+00    6.8344839e+03    0.0000000e+00    4.3237630e-05    1.2158966e+03    2.2854958e+03    8.1041378e+02    5.0000000e+02    5.0000000e+02    5.0000000e+02    1.0130448e+07    2.4887141e+03    5.1699335e+04    2.2763775e-02    3.4267988e+02   -1.9593109e+04   -2.1445686e-02   -1.2831702e+05   -3.9357296e-02    1.2900414e-02   -4.4579670e-02    1.5544874e-03    5.5240548e+03   -9.5491930e-05    2.1687756e-04    3.0332057e-03    3.9811161e-04    5.8904392e+01    2.5934383e+02    2.0159690e+01
    1.4722474e+01    5.4427121e+00    1.5683300e+00    6.7428007e+03    0.0000000e+00    4.2938773e-05    1.2133410e+03    2.2723759e+03    8.0938236e+02    5.0000000e+02    5.0000000e+02    5.0000000e+02    1.0089999e+07    2.4733640e+03    5.1174131e+04    2.2763775e-02    3.4352580e+02   -1.9513353e+04   -1.7701646e-02   -1.2780456e+05   -3.9526352e-02    1.2918475e-02   -4.4026666e-02    2.3327668e-03    5.5028586e+03   -3.9624055e-05    2.1755341e-04    3.0121696e-03    4.0041405e-04    5.8503944e+01    2.5855565e+02    2.0322807e+01
    1.4821503e+01    5.4200810e+00    1.5525101e+00    6.6326287e+03    0.0000000e+00    4.2712241e-05    1.2105511e+03    2.2727519e+03    8.0836932e+02    5.0000000e+02    5.0000000e+02    5.0000000e+02    1.0048838e+07    2.4567177e+03    5.0612004e+04    2.2763775e-02    3.4436343e+02   -1.9438459e+04   -9.5125019e-03   -1.2728102e+05   -4.0213665e-02    1.2883054e-02   -4.3468833e-02    8.4187983e-04    5.4813652e+03   -2.6093246e-05    2.1773697e-04    2.9913386e-03    3.9959968e-04    5.8150012e+01    2.5740354e+02    1.9956138e+01
    1.4920540e+01    5.3995763e+00    1.5378755e+00    6.4849695e+03    0.0000000e+00    4.3046613e-05    1.2077137e+03    2.2700472e+03    8.0735673e+02    5.0000000e+02    5.0000000e+02    5.0000000e+02    1.0007815e+07    2.4357673e+03    4.9987108e+04    2.2763775e-02    3.4519166e+02   -1.9361461e+04   -2.0387529e-02   -1.2676099e+05   -4.0532659e-02    1.2962983e-02   -4.2890707e-02    1.3973327e-03    5.4599554e+03    3.4503669e-04    2.1907654e-04    2.9672295e-03    4.0381020e-04    5.8605377e+01    2.5599152e+02    1.9923547e+01
    1.5019642e+01    5.3783973e+00    1.5238830e+00    6.3926647e+03    0.0000000e+00    4.2844285e-05    1.2050475e+03    2.2658014e+03    8.0633827e+02    5.0000000e+02    5.0000000e+02    5.0000000e+02    9.9665691e+06    2.4197046e+03    4.9468483e+04    2.2763775e-02    3.4601062e+02   -1.9282037e+04   -1.1165159e-02   -1.2623832e+05   -4.1026245e-02    1.3111172e-02   -4.2337219e-02    2.1093056e-03    5.4383826e+03    1.8335514e-04    2.2190321e-04    2.9469234e-03    4.0961379e-04    5.8312174e+01    2.5368920e+02    2.0111256e+01
    1.5118807e+01    5.3681222e+00    1.5107874e+00    6.3093200e+03    0.0000000e+00    4.2609485e-05    1.2023715e+03    2.2552917e+03    8.0531624e+02    5.0000000e+02    5.0000000e+02    5.0000000e+02    9.9252875e+06    2.4043049e+03    4.8961493e+04    2.2763775e-02    3.4682170e+02   -1.9199466e+04   -7.0710595e-03   -1.2571592e+05   -4.1368371e-02    1.3329937e-02   -4.1834976e-02    1.4586725e-03    5.4167191e+03    2.6202296e-04    2.2489078e-04    2.9286576e-03    4.1920761e-04    5.7926062e+01    2.5137758e+02    2.0282140e+01
    1.5207988e+01    5.3585108e+00    1.4980977e+00    6.2370939e+03    0.0000000e+00    4.2347214e-05    1.2000033e+03    2.2388905e+03    8.0439756e+02    5.0000000e+02    5.0000000e+02    5.0000000e+02    9.8871744e+06    2.3906791e+03    4.8514986e+04    2.2763775e-02    3.4754415e+02   -1.9130091e+04   -2.4589923e-02   -1.2523250e+05   -4.1738096e-02    1.3388988e-02   -4.1308026e-02    5.2178004e-04    5.3968948e+03    2.3822384e-04    2.2531443e-04    2.9088091e-03    4.2357693e-04    5.7555878e+01    2.4924152e+02    1.9995900e+01
    1.5307121e+01    5.3439152e+00    1.4844940e+00    6.1589400e+03    0.0000000e+00    4.2067661e-05    1.1974865e+03    2.2340914e+03    8.0337666e+02    5.0000000e+02    5.0000000e+02    5.0000000e+02    9.8455527e+06    2.3755816e+03    4.8035860e+04    2.2763775e-02    3.4833932e+02   -1.9046228e+04   -4.8011429e-04   -1.2470622e+05   -4.1996163e-02    1.3433634e-02   -4.0744513e-02    8.2970699e-04    5.3750702e+03    1.6665334e-04    2.2564937e-04    2.8846958e-03    4.2698267e-04    5.7200042e+01    2.4687279e+02    1.9776662e+01
    1.5445990e+01    5.3217504e+00    1.4671218e+00    6.0179913e+03    0.0000000e+00    4.2208857e-05    1.1941586e+03    2.2267435e+03    8.0194722e+02    5.0000000e+02    5.0000000e+02    5.0000000e+02    9.7868673e+06    2.3509883e+03    4.7313173e+04    2.2763775e-02    3.4943989e+02   -1.8930321e+04    3.0352037e-03   -1.2396342e+05   -4.1585523e-02    1.3769570e-02   -3.9442482e-02    1.0927571e-03    5.3443164e+03   -3.9796733e-04    2.2925786e-04    2.8243152e-03    4.4191389e-04    5.7247727e+01    2.4338614e+02    1.9508961e+01
    1.5515460e+01    5.3085200e+00    1.4578305e+00    5.9686197e+03    0.0000000e+00    4.1967672e-05    1.1924682e+03    2.2261867e+03    8.0123608e+02    5.0000000e+02    5.0000000e+02    5.0000000e+02    9.7570939e+06    2.3410239e+03    4.6993803e+04    2.2763775e-02    3.4998455e+02   -1.8876027e+04   -4.9778498e-02   -1.2358589e+05   -4.1557890e-02    1.3835239e-02   -3.8848344e-02    7.4434692e-04    5.3287882e+03   -4.6346463e-04    2.3115568e-04    2.8001966e-03    4.4368291e-04    5.6890746e+01    2.4151422e+02    1.9389003e+01
    1.5610052e+01    5.2938699e+00    1.4448988e+00    5.8928825e+03    0.0000000e+00    4.1698719e-05    1.1900178e+03    2.2285713e+03    8.0027109e+02    5.0000000e+02    5.0000000e+02    5.0000000e+02    9.7176260e+06    2.3271315e+03    4.6533906e+04    2.2763775e-02    3.5072030e+02   -1.8794042e+04    2.6964452e-03   -1.2308820e+05   -4.1415726e-02    1.3996480e-02   -3.8349893e-02    2.2430912e-03    5.3080340e+03   -3.5828683e-04    2.3440490e-04    2.7762086e-03    4.4921882e-04    5.6490456e+01    2.3909789e+02    1.9320294e+01
    1.5708160e+01    5.2820417e+00    1.4319105e+00    5.8379553e+03    0.0000000e+00    4.1337443e-05    1.1876115e+03    2.2143699e+03    7.9927164e+02    5.0000000e+02    5.0000000e+02    5.0000000e+02    9.6768582e+06    2.3134034e+03    4.6086966e+04    2.2763775e-02    3.5147522e+02   -1.8708232e+04    3.5722827e-03   -1.2257313e+05   -4.1323825e-02    1.4192303e-02   -3.7845569e-02    1.0052229e-03    5.2866171e+03    8.9687445e-05    2.3716858e-04    2.7530932e-03    4.5755905e-04    5.6017642e+01    2.3651776e+02    1.9378750e+01
    1.5807476e+01    5.2648678e+00    1.4190719e+00    5.6823753e+03    0.0000000e+00    4.1826182e-05    1.1848845e+03    2.2059663e+03    7.9813889e+02    5.0000000e+02    5.0000000e+02    5.0000000e+02    9.6347421e+06    2.2925588e+03    4.5479782e+04    2.2763775e-02    3.5223160e+02   -1.8632412e+04   -5.6268736e-03   -1.2203862e+05   -4.1415880e-02    1.3937490e-02   -3.6964497e-02   -3.7387668e-04    5.2646849e+03    3.4218510e-05    2.3391327e-04    2.7151878e-03    4.5017165e-04    5.6535022e+01    2.3488173e+02    1.9502664e+01
    1.5906812e+01    5.2491849e+00    1.4060139e+00    5.5980404e+03    0.0000000e+00    4.1655922e-05    1.1821399e+03    2.2060192e+03    7.9687687e+02    5.0000000e+02    5.0000000e+02    5.0000000e+02    9.5928585e+06    2.2767724e+03    4.4981256e+04    2.2763775e-02    3.5297817e+02   -1.8556923e+04   -1.3772290e-02   -1.2150670e+05   -4.1709898e-02    1.4294409e-02   -3.6458246e-02   -8.1946080e-05    5.2428328e+03    1.5243993e-05    2.3858406e-04    2.6950355e-03    4.6501873e-04    5.6264310e+01    2.3414558e+02    1.9610538e+01
    1.6006154e+01    5.2284087e+00    1.3941219e+00    5.5248729e+03    0.0000000e+00    4.1478851e-05    1.1795390e+03    2.2049249e+03    7.9561898e+02    5.0000000e+02    5.0000000e+02    5.0000000e+02    9.5504432e+06    2.2617304e+03    4.4513164e+04    2.2763775e-02    3.5371690e+02   -1.8482037e+04   -8.4857673e-03   -1.2096655e+05   -4.2344004e-02    1.4479657e-02   -3.6110503e-02   -2.8219840e-04    5.2206597e+03    1.8217326e-04    2.4111662e-04    2.6846397e-03    4.7303398e-04    5.5970095e+01    2.3247636e+02    1.9615262e+01
    1.6105530e+01    5.2055908e+00    1.3826922e+00    5.4602435e+03    0.0000000e+00    4.1254620e-05    1.1770168e+03    2.2019094e+03    7.9435247e+02    5.0000000e+02    5.0000000e+02    5.0000000e+02    9.5080876e+06    2.2474202e+03    4.4065688e+04    2.2763775e-02    3.5444839e+02   -1.8401314e+04   -6.7661676e-03   -1.2042874e+05   -4.2985256e-02    1.4603647e-02   -3.5816515e-02    2.2013606e-04    5.1984160e+03    3.5911580e-04    2.4272554e-04    2.6754474e-03    4.7927306e-04    5.5613758e+01    2.3020166e+02    1.9593419e+01
    1.6204921e+01    5.1834322e+00    1.3706584e+00    5.3936867e+03    0.0000000e+00    4.1003524e-05    1.1745532e+03    2.1740751e+03    7.9347104e+02    5.0000000e+02    5.0000000e+02    5.0000000e+02    9.4655237e+06    2.2332847e+03    4.3622177e+04    2.2763775e-02    3.5517246e+02   -1.8315968e+04   -1.0147317e-03   -1.1989033e+05   -4.3371546e-02    1.4623439e-02   -3.5387039e-02   -4.1635681e-04    5.1760417e+03    4.8139719e-04    2.4211747e-04    2.6570449e-03    4.8336638e-04    5.5238031e+01    2.2755671e+02    1.9049455e+01
    1.6304319e+01    5.1645401e+00    1.3591007e+00    5.2925122e+03    0.0000000e+00    4.1376467e-05    1.1722136e+03    2.1458494e+03    7.9228120e+02    5.0000000e+02    5.0000000e+02    5.0000000e+02    9.4231161e+06    2.2145876e+03    4.3106652e+04    2.2763775e-02    3.5588935e+02   -1.8226324e+04   -6.5609844e-03   -1.1935626e+05   -4.2909774e-02    1.4172189e-02   -3.4757043e-02    6.0292972e-04    5.1537335e+03    2.6880431e-04    2.3695503e-04    2.6226631e-03    4.6681486e-04    5.5641743e+01    2.2476611e+02    1.8778674e+01
    1.6403739e+01    5.1495068e+00    1.3482672e+00    5.2348196e+03    0.0000000e+00    4.1120871e-05    1.1699518e+03    2.1518846e+03    7.9110915e+02    5.0000000e+02    5.0000000e+02    5.0000000e+02    9.3800768e+06    2.2012965e+03    4.2704980e+04    2.2763775e-02    3.5659823e+02   -1.8141033e+04    2.8435570e-03   -1.1881256e+05   -4.2745684e-02    1.4089495e-02   -3.4215248e-02   -1.0995021e-03    5.1311984e+03    1.5435794e-04    2.3590112e-04    2.5952501e-03    4.6499973e-04    5.5256090e+01    2.2166960e+02    1.8874071e+01
    1.6503196e+01    5.1277820e+00    1.3365318e+00    5.1642982e+03    0.0000000e+00    4.0922079e-05    1.1676082e+03    2.1570649e+03    7.8996060e+02    5.0000000e+02    5.0000000e+02    5.0000000e+02    9.3371530e+06    2.1871723e+03    4.2278954e+04    2.2763775e-02    3.5730064e+02   -1.8052454e+04   -7.5479005e-03   -1.1827232e+05   -4.2158897e-02    1.4082398e-02   -3.3571327e-02   -5.0384055e-04    5.1087587e+03    1.3451577e-04    2.3656631e-04    2.5625094e-03    4.6540354e-04    5.4921241e+01    2.1837576e+02    1.9123440e+01
    1.6602699e+01    5.1243737e+00    1.3254228e+00    5.0994407e+03    0.0000000e+00    4.0705136e-05    1.1652666e+03    2.1623476e+03    7.8882281e+02    5.0000000e+02    5.0000000e+02    5.0000000e+02    9.2946816e+06    2.1735888e+03    4.1854351e+04    2.2763775e-02    3.5799627e+02   -1.7970448e+04   -4.5297732e-03   -1.1773379e+05   -4.1976369e-02    1.4092734e-02   -3.3201272e-02    4.2127758e-04    5.0864225e+03    1.1150869e-04    2.3786461e-04    2.5413732e-03    4.6614308e-04    5.4564895e+01    2.1481048e+02    1.9196820e+01
    1.6702214e+01    5.1194156e+00    1.3135032e+00    5.0288391e+03    0.0000000e+00    4.0463862e-05    1.1629618e+03    2.1678977e+03    7.8772316e+02    5.0000000e+02    5.0000000e+02    5.0000000e+02    9.2523141e+06    2.1598414e+03    4.1426710e+04    2.2763775e-02    3.5868490e+02   -1.7891636e+04    3.7480033e-03   -1.1719524e+05   -4.1771043e-02    1.4028402e-02   -3.2743405e-02   -2.0191890e-05    5.0641710e+03    8.1927690e-05    2.3754923e-04    2.5169853e-03    4.6463996e-04    5.4144958e+01    2.1105275e+02    1.9324756e+01
    1.6801744e+01    5.1051967e+00    1.3027998e+00    4.9010113e+03    0.0000000e+00    4.0992770e-05    1.1602885e+03    2.1728214e+03    7.8664610e+02    5.0000000e+02    5.0000000e+02    5.0000000e+02    9.2099966e+06    2.1399127e+03    4.0882740e+04    2.2763775e-02    3.5936617e+02   -1.7813589e+04   -1.1172294e-03   -1.1665724e+05   -4.1841552e-02    1.4134940e-02   -3.2211395e-02    5.0490293e-06    5.0419722e+03    1.4012753e-04    2.3928297e-04    2.4901299e-03    4.6931214e-04    5.4754350e+01    2.0724812e+02    1.9316361e+01
    1.6901297e+01    5.0872467e+00    1.2919834e+00    4.8415910e+03    0.0000000e+00    4.0802521e-05    1.1578280e+03    2.1776229e+03    7.8556539e+02    5.0000000e+02    5.0000000e+02    5.0000000e+02    9.1676152e+06    2.1258045e+03    4.0458722e+04    2.2763775e-02    3.6003903e+02   -1.7734756e+04   -4.2564062e-03   -1.1611911e+05   -4.1754967e-02    1.4039472e-02   -3.1670624e-02    2.7155368e-04    5.0197544e+03    2.0882342e-04    2.3889119e-04    2.4633268e-03    4.6641377e-04    5.4433858e+01    2.0500650e+02    1.9262597e+01
    1.7000865e+01    5.0696932e+00    1.2822021e+00    4.7955404e+03    0.0000000e+00    4.0546461e-05    1.1555012e+03    2.1822928e+03    7.8447708e+02    5.0000000e+02    5.0000000e+02    5.0000000e+02    9.1251972e+06    2.1128586e+03    4.0070385e+04    2.2763775e-02    3.6070532e+02   -1.7652939e+04    1.7302090e-03   -1.1558186e+05   -4.1686942e-02    1.3927024e-02   -3.1188001e-02    1.9463885e-04    4.9975131e+03    2.9494465e-04    2.3808359e-04    2.4393899e-03    4.6283970e-04    5.4017155e+01    2.0311874e+02    1.9142339e+01
    1.7100472e+01    5.0623418e+00    1.2713564e+00    4.7448214e+03    0.0000000e+00    4.0243795e-05    1.1530491e+03    2.1866030e+03    7.8338612e+02    5.0000000e+02    5.0000000e+02    5.0000000e+02    9.0826919e+06    2.0996955e+03    3.9672592e+04    2.2763775e-02    3.6136517e+02   -1.7569723e+04   -1.7454355e-03   -1.1504405e+05   -4.1461183e-02    1.3822171e-02   -3.0620978e-02    3.7075773e-04    4.9752118e+03    2.5242973e-04    2.3697399e-04    2.4104477e-03    4.6042044e-04    5.3587058e+01    2.0114592e+02    1.9006141e+01
    1.7200111e+01    5.0510929e+00    1.2609521e+00    4.6909735e+03    0.0000000e+00    3.9974071e-05    1.1507811e+03    2.1908927e+03    7.8229983e+02    5.0000000e+02    5.0000000e+02    5.0000000e+02    9.0405337e+06    2.0867685e+03    3.9291615e+04    2.2763775e-02    3.6201886e+02   -1.7484624e+04    4.4249437e-03   -1.1451158e+05   -4.1259569e-02    1.3674774e-02   -3.0054891e-02    8.1164082e-04    4.9530603e+03    2.2928566e-04    2.3497185e-04    2.3815371e-03    4.5612187e-04    5.3185567e+01    1.9909702e+02    1.8855841e+01
    1.7349599e+01    5.0324596e+00    1.2479015e+00    4.5647535e+03    0.0000000e+00    4.0436913e-05    1.1476467e+03    2.1965391e+03    7.8068181e+02    5.0000000e+02    5.0000000e+02    5.0000000e+02    8.9764738e+06    2.0620690e+03    3.8650926e+04    2.2763775e-02    3.6298734e+02   -1.7362607e+04    2.4362080e-05   -1.1369923e+05   -4.0943241e-02    1.3772484e-02   -2.9161222e-02    9.2899983e-04    4.9194635e+03   -2.9561111e-05    2.3561454e-04    2.3364972e-03    4.6202098e-04    5.3608542e+01    1.9592542e+02    1.8711816e+01
    1.7449271e+01    5.0177423e+00    1.2379429e+00    4.5248126e+03    0.0000000e+00    4.0146003e-05    1.1454384e+03    2.2006993e+03    7.7961060e+02    5.0000000e+02    5.0000000e+02    5.0000000e+02    8.9341325e+06    2.0497509e+03    3.8286173e+04    2.2763775e-02    3.6362455e+02   -1.7280430e+04   -4.5115844e-04   -1.1316290e+05   -4.1322934e-02    1.4226205e-02   -2.8919315e-02    1.7209738e-03    4.8972035e+03   -9.9393956e-05    2.4204641e-04    2.3285735e-03    4.7906638e-04    5.3164638e+01    1.9405984e+02    1.8622283e+01
    1.7548980e+01    5.0062302e+00    1.2276188e+00    4.4839414e+03    0.0000000e+00    3.9822441e-05    1.1432409e+03    2.2044188e+03    7.7854051e+02    5.0000000e+02    5.0000000e+02    5.0000000e+02    8.8918751e+06    2.0375865e+03    3.7921125e+04    2.2763775e-02    3.6425584e+02   -1.7197626e+04    4.9450917e-03   -1.1262777e+05   -4.1476237e-02    1.4047890e-02   -2.8645594e-02    1.4443750e-03    4.8749797e+03   -3.8927049e-04    2.4061857e-04    2.3160517e-03    4.7237606e-04    5.2703639e+01    1.9294456e+02    1.8516573e+01
    1.7648720e+01    4.9938832e+00    1.2160122e+00    4.4268442e+03    0.0000000e+00    3.9514633e-05    1.1407331e+03    2.2078936e+03    7.7747337e+02    5.0000000e+02    5.0000000e+02    5.0000000e+02    8.8499397e+06    2.0242886e+03    3.7517561e+04    2.2763775e-02    3.6488100e+02   -1.7113643e+04    2.9062565e-03   -1.1209743e+05   -4.1692608e-02    1.3777257e-02   -2.8119617e-02    2.0195260e-03    4.8529029e+03   -5.3453535e-04    2.3809507e-04    2.2937085e-03    4.6154680e-04    5.2241869e+01    1.9220762e+02    1.8419596e+01
    1.7748486e+01    4.9841960e+00    1.2044052e+00    4.3673491e+03    0.0000000e+00    3.9261519e-05    1.1382456e+03    2.2109360e+03    7.7624444e+02    5.0000000e+02    5.0000000e+02    5.0000000e+02    8.8075616e+06    2.0103835e+03    3.7111270e+04    2.2763775e-02    3.6549960e+02   -1.7033716e+04    4.2630337e-04   -1.1156028e+05   -4.1734242e-02    1.3592052e-02   -2.7666156e-02    1.1761599e-03    4.8306996e+03   -4.9300143e-04    2.3654498e-04    2.2721003e-03    4.5451417e-04    5.1864124e+01    1.9116846e+02    1.8307492e+01
    1.7848279e+01    4.9721086e+00    1.1948529e+00    4.2761718e+03    0.0000000e+00    3.9588470e-05    1.1359575e+03    2.1898953e+03    7.7492900e+02    5.0000000e+02    5.0000000e+02    5.0000000e+02    8.7654969e+06    1.9935212e+03    3.6672573e+04    2.2763775e-02    3.6611135e+02   -1.6953151e+04    4.5562447e-03   -1.1102729e+05   -4.2079771e-02    1.3535615e-02   -2.7444553e-02    1.2605983e-03    4.8086213e+03   -1.7777922e-04    2.3577859e-04    2.2651247e-03    4.5434575e-04    5.2190311e+01    1.8985511e+02    1.8188561e+01
    1.7948100e+01    4.9603859e+00    1.1844163e+00    4.2185079e+03    0.0000000e+00    3.9425317e-05    1.1336632e+03    2.1735901e+03    7.7362353e+02    5.0000000e+02    5.0000000e+02    5.0000000e+02    8.7236383e+06    1.9799457e+03    3.6288475e+04    2.2763775e-02    3.6671655e+02   -1.6872772e+04    6.7722030e-03   -1.1049681e+05   -4.2022378e-02    1.3575077e-02   -2.7062487e-02    8.8140868e-04    4.7866323e+03   -3.3277748e-04    2.3705997e-04    2.2447053e-03    4.5624134e-04    5.1913072e+01    1.8817333e+02    1.8074632e+01
    1.8047942e+01    4.9490171e+00    1.1744587e+00    4.1638094e+03    0.0000000e+00    3.9232395e-05    1.1314391e+03    2.1641826e+03    7.7259326e+02    5.0000000e+02    5.0000000e+02    5.0000000e+02    8.6821350e+06    1.9671355e+03    3.5919898e+04    2.2763775e-02    3.6731563e+02   -1.6791012e+04    6.1303146e-03   -1.0997139e+05   -4.1859476e-02    1.3566025e-02   -2.6611433e-02    1.0309467e-03    4.7648008e+03   -4.5255149e-04    2.3684921e-04    2.2210671e-03    4.5732370e-04    5.1581788e+01    1.8655308e+02    1.7978027e+01
    1.8147831e+01    4.9354122e+00    1.1646998e+00    4.1367497e+03    0.0000000e+00    3.8814439e-05    1.1293343e+03    2.1611482e+03    7.7141192e+02    5.0000000e+02    5.0000000e+02    5.0000000e+02    8.6401156e+06    1.9561247e+03    3.5590693e+04    2.2763775e-02    3.6790911e+02   -1.6712903e+04    5.3133736e-03   -1.0943814e+05   -4.1731853e-02    1.3536402e-02   -2.6151747e-02   -4.1143489e-04    4.7427803e+03   -3.1580017e-04    2.3644497e-04    2.1963713e-03    4.5698898e-04    5.0969745e+01    1.8446259e+02    1.7864715e+01
    1.8247746e+01    4.9156118e+00    1.1547424e+00    4.0877021e+03    0.0000000e+00    3.8538989e-05    1.1271990e+03    2.1590095e+03    7.7024766e+02    5.0000000e+02    5.0000000e+02    5.0000000e+02    8.5981942e+06    1.9441554e+03    3.5248356e+04    2.2763775e-02    3.6849727e+02   -1.6629342e+04    1.5304742e-03   -1.0890929e+05   -4.1257166e-02    1.3514811e-02   -2.5639378e-02    4.9235284e-04    4.7208422e+03   -2.6293616e-04    2.3642761e-04    2.1677962e-03    4.5681195e-04    5.0534359e+01    1.8244782e+02    1.7760262e+01
    1.8347681e+01    4.9118580e+00    1.1454599e+00    3.9936699e+03    0.0000000e+00    3.9017714e-05    1.1251698e+03    2.1582337e+03    7.6907900e+02    5.0000000e+02    5.0000000e+02    5.0000000e+02    8.5565158e+06    1.9268689e+03    3.4823565e+04    2.2763775e-02    3.6907920e+02   -1.6549189e+04    6.3521292e-03   -1.0838084e+05   -4.1209645e-02    1.3548560e-02   -2.5243438e-02    5.0023327e-04    4.6988940e+03   -2.8257129e-04    2.3681827e-04    2.1467506e-03    4.5888858e-04    5.1056499e+01    1.8084324e+02    1.7663014e+01
    1.8447645e+01    4.9063550e+00    1.1357054e+00    3.9433799e+03    0.0000000e+00    3.8790058e-05    1.1230222e+03    2.1582212e+03    7.6793701e+02    5.0000000e+02    5.0000000e+02    5.0000000e+02    8.5150118e+06    1.9146575e+03    3.4469889e+04    2.2763775e-02    3.6965478e+02   -1.6468716e+04    1.0523338e-02   -1.0785451e+05   -4.1020135e-02    1.3543995e-02   -2.4847536e-02    5.9054020e-04    4.6770176e+03   -2.5481045e-04    2.3709434e-04    2.1244391e-03    4.5882063e-04    5.0663396e+01    1.7926761e+02    1.7572133e+01
    1.8547659e+01    4.8999006e+00    1.1259237e+00    3.8926603e+03    0.0000000e+00    3.8570868e-05    1.1207642e+03    2.1591392e+03    7.6681501e+02    5.0000000e+02    5.0000000e+02    5.0000000e+02    8.4735384e+06    1.9020136e+03    3.4111892e+04    2.2763775e-02    3.7022478e+02   -1.6388334e+04    8.4474462e-03   -1.0732859e+05   -4.0946738e-02    1.3478631e-02   -2.4418678e-02    6.7311030e-04    4.6551668e+03   -3.5096346e-04    2.3714336e-04    2.1014007e-03    4.5585120e-04    5.0290877e+01    1.7816298e+02    1.7462288e+01
    1.8647688e+01    4.8919391e+00    1.1158515e+00    3.8427097e+03    0.0000000e+00    3.8329635e-05    1.1185264e+03    2.1603674e+03    7.6569634e+02    5.0000000e+02    5.0000000e+02    5.0000000e+02    8.4322852e+06    1.8892501e+03    3.3759241e+04    2.2763775e-02    3.7078895e+02   -1.6307633e+04    5.9394934e-03   -1.0680642e+05   -4.0784420e-02    1.3452251e-02   -2.3993436e-02    3.2964857e-04    4.6334705e+03   -4.9689607e-04    2.3758975e-04    2.0785816e-03    4.5459280e-04    4.9905785e+01    1.7629445e+02    1.7344931e+01
    1.8747766e+01    4.8818436e+00    1.1065333e+00    3.8011630e+03    0.0000000e+00    3.8052530e-05    1.1163792e+03    2.1538258e+03    7.6458077e+02    5.0000000e+02    5.0000000e+02    5.0000000e+02    8.3910656e+06    1.8773183e+03    3.3430677e+04    2.2763775e-02    3.7134776e+02   -1.6227327e+04    9.6806209e-03   -1.0628485e+05   -4.0583840e-02    1.3454430e-02   -2.3611531e-02    7.0606888e-05    4.6118198e+03   -1.5197668e-04    2.3826411e-04    2.0574456e-03    4.5484056e-04    4.9459269e+01    1.7413996e+02    1.7238037e+01
    1.8847891e+01    4.8824626e+00    1.0980238e+00    3.7324071e+03    0.0000000e+00    3.8489245e-05    1.1142614e+03    2.1557681e+03    7.6347450e+02    5.0000000e+02    5.0000000e+02    5.0000000e+02    8.3501909e+06    1.8600487e+03    3.3028347e+04    2.2763775e-02    3.7190064e+02   -1.6146912e+04    3.1772950e-03   -1.0576785e+05   -4.0253834e-02    1.3449769e-02   -2.3226776e-02    1.0957086e-04    4.5903387e+03   -1.9902808e-04    2.3867544e-04    2.0349254e-03    4.5527115e-04    5.0006603e+01    1.7254683e+02    1.7128101e+01
    1.8948053e+01    4.8768662e+00    1.0893550e+00    3.6914898e+03    0.0000000e+00    3.8264663e-05    1.1121906e+03    2.1579322e+03    7.6238222e+02    5.0000000e+02    5.0000000e+02    5.0000000e+02    8.3093181e+06    1.8484694e+03    3.2709272e+04    2.2763775e-02    3.7244773e+02   -1.6069127e+04    3.9541711e-03   -1.0524983e+05   -4.0143302e-02    1.3433201e-02   -2.2885404e-02   -7.7576815e-05    4.5688835e+03   -3.8747519e-04    2.3889558e-04    2.0161670e-03    4.5478460e-04    4.9645659e+01    1.7046846e+02    1.7025694e+01
    1.9048249e+01    4.8680050e+00    1.0811623e+00    3.6540783e+03    0.0000000e+00    3.7992596e-05    1.1102658e+03    2.1601881e+03    7.6130043e+02    5.0000000e+02    5.0000000e+02    5.0000000e+02    8.2682422e+06    1.8375188e+03    3.2413707e+04    2.2763775e-02    3.7298993e+02   -1.5993736e+04    3.2592312e-03   -1.0472799e+05   -4.0012083e-02    1.3384848e-02   -2.2479977e-02   -6.0895517e-04    4.5473537e+03   -1.9348212e-04    2.3898887e-04    1.9942176e-03    4.5288865e-04    4.9206398e+01    1.6892770e+02    1.6923088e+01
    1.9148489e+01    4.8565492e+00    1.0721620e+00    3.6103066e+03    0.0000000e+00    3.7759307e-05    1.1082232e+03    2.1620614e+03    7.6021905e+02    5.0000000e+02    5.0000000e+02    5.0000000e+02    8.2274332e+06    1.8259727e+03    3.2095623e+04    2.2763775e-02    3.7352728e+02   -1.5916259e+04    3.6084008e-04   -1.0421039e+05   -3.9947777e-02    1.3366859e-02   -2.2107410e-02    6.0131009e-04    4.5258887e+03   -2.7917964e-04    2.3954972e-04    1.9753705e-03    4.5205754e-04    4.8817116e+01    1.6682934e+02    1.6823035e+01
    1.9248773e+01    4.8463957e+00    1.0631115e+00    3.5703568e+03    0.0000000e+00    3.7471990e-05    1.1061619e+03    2.1638399e+03    7.5913276e+02    5.0000000e+02    5.0000000e+02    5.0000000e+02    8.1870598e+06    1.8148574e+03    3.1782056e+04    2.2763775e-02    3.7405949e+02   -1.5835529e+04    1.1368685e-02   -1.0369978e+05   -3.9733392e-02    1.3380831e-02   -2.1792774e-02    7.9310444e-04    4.5045972e+03   -2.6578035e-04    2.4009446e-04    1.9559600e-03    4.5258416e-04    4.8370565e+01    1.6477323e+02    1.6733916e+01
    1.9349071e+01    4.8417793e+00    1.0545539e+00    3.4792932e+03    0.0000000e+00    3.8063761e-05    1.1040295e+03    2.1527667e+03    7.5804695e+02    5.0000000e+02    5.0000000e+02    5.0000000e+02    8.1464560e+06    1.7972368e+03    3.1369251e+04    2.2763775e-02    3.7458590e+02   -1.5755758e+04    1.3270362e-02   -1.0318571e+05   -3.9945587e-02    1.3273044e-02   -2.1574385e-02   -9.4407896e-04    4.4832149e+03    6.3875049e-05    2.3820094e-04    1.9449953e-03    4.4864426e-04    4.9029530e+01    1.6357595e+02    1.6641695e+01
    1.9449414e+01    4.8384682e+00    1.0457995e+00    3.4514971e+03    0.0000000e+00    3.7761639e-05    1.1018397e+03    2.1359689e+03    7.5671587e+02    5.0000000e+02    5.0000000e+02    5.0000000e+02    8.1057334e+06    1.7860573e+03    3.1057138e+04    2.2763775e-02    3.7510642e+02   -1.5677639e+04    4.8393432e-03   -1.0266997e+05   -3.9877490e-02    1.3021324e-02   -2.1306844e-02   -9.8863973e-04    4.4618268e+03    3.5294462e-05    2.3504799e-04    1.9303235e-03    4.3872951e-04    4.8565678e+01    1.5995586e+02    1.6546816e+01
    1.9549793e+01    4.8316573e+00    1.0373188e+00    3.4203224e+03    0.0000000e+00    3.7527396e-05    1.0997598e+03    2.1253423e+03    7.5547299e+02    5.0000000e+02    5.0000000e+02    5.0000000e+02    8.0656332e+06    1.7745626e+03    3.0752390e+04    2.2763775e-02    3.7562203e+02   -1.5597339e+04    7.3621125e-03   -1.0216312e+05   -3.9630344e-02    1.2922185e-02   -2.1016872e-02    5.2838146e-04    4.4406973e+03   -6.1198099e-05    2.3435916e-04    1.9123229e-03    4.3501407e-04    4.8207730e+01    1.5811358e+02    1.6447347e+01
    1.9650215e+01    4.8252806e+00    1.0286272e+00    3.3761804e+03    0.0000000e+00    3.7322959e-05    1.0976886e+03    2.1185306e+03    7.5424953e+02    5.0000000e+02    5.0000000e+02    5.0000000e+02    8.0254760e+06    1.7631987e+03    3.0444914e+04    2.2763775e-02    3.7613271e+02   -1.5519352e+04    8.9200072e-03   -1.0165460e+05   -3.9341967e-02    1.2843571e-02   -2.0732703e-02    1.7743968e-04    4.4195670e+03   -2.4719820e-04    2.3321903e-04    1.8930656e-03    4.3255768e-04    4.7866979e+01    1.5628113e+02    1.6339900e+01
    1.9700443e+01    4.8208038e+00    1.0244042e+00    3.3540027e+03    0.0000000e+00    3.7246306e-05    1.0966653e+03    2.1161485e+03    7.5365503e+02    5.0000000e+02    5.0000000e+02    5.0000000e+02    8.0055307e+06    1.7574684e+03    3.0291084e+04    2.2763775e-02    3.7638622e+02   -1.5480789e+04    1.0931974e-02   -1.0140235e+05   -3.9220098e-02    1.2786830e-02   -2.0611409e-02    3.4328974e-05    4.4090976e+03   -2.7204939e-04    2.3229622e-04    1.8845954e-03    4.3070053e-04    4.7735023e+01    1.5533486e+02    1.6285533e+01
    1.9800875e+01    4.8118476e+00    1.0172411e+00    3.2744600e+03    0.0000000e+00    3.7764447e-05    1.0948125e+03    2.1128136e+03    7.5247765e+02    5.0000000e+02    5.0000000e+02    5.0000000e+02    7.9656176e+06    1.7417745e+03    2.9924998e+04    2.2763775e-02    3.7688946e+02   -1.5404329e+04    8.3042844e-03   -1.0089645e+05   -3.9042896e-02    1.2746818e-02   -2.0318150e-02   -4.5840903e-06    4.3881119e+03   -2.1510366e-04    2.3122692e-04    1.8665222e-03    4.3020740e-04    4.8198775e+01    1.5305360e+02    1.6188362e+01
    1.9901342e+01    4.8026768e+00    1.0095586e+00    3.2411895e+03    0.0000000e+00    3.7509608e-05    1.0928630e+03    2.1107105e+03    7.5131668e+02    5.0000000e+02    5.0000000e+02    5.0000000e+02    7.9255435e+06    1.7316743e+03    2.9650758e+04    2.2763775e-02    3.7738688e+02   -1.5325327e+04    1.0316351e-02   -1.0039038e+05   -3.8531157e-02    1.2642683e-02   -1.9906178e-02    1.5113708e-05    4.3671141e+03   -2.2520033e-04    2.2943536e-04    1.8417408e-03    4.2760396e-04    4.7786845e+01    1.5079683e+02    1.6095948e+01
    2.0001890e+01    4.8054960e+00    1.0016308e+00    3.2095082e+03    0.0000000e+00    3.7228509e-05    1.0909237e+03    2.1095292e+03    7.5015772e+02    5.0000000e+02    5.0000000e+02    5.0000000e+02    7.8859732e+06    1.7216752e+03    2.9380292e+04    2.2763775e-02    3.7788013e+02   -1.5248861e+04    8.6443716e-03   -9.9888807e+04   -3.8305692e-02    1.2577344e-02   -1.9629797e-02    2.2809257e-05    4.3462493e+03   -1.6132974e-04    2.2878322e-04    1.8240477e-03    4.2548650e-04    4.7386135e+01    1.4893976e+02    1.5993489e+01
    2.0102497e+01    4.8061342e+00    9.9356599e-01    3.1699837e+03    0.0000000e+00    3.7037799e-05    1.0890554e+03    2.1067986e+03    7.4902488e+02    5.0000000e+02    5.0000000e+02    5.0000000e+02    7.8464460e+06    1.7110396e+03    2.9099371e+04    2.2763775e-02    3.7836905e+02   -1.5173515e+04    5.9704914e-03   -9.9387187e+04   -3.8271504e-02    1.2436846e-02   -1.9292800e-02    6.9572521e-05    4.3254188e+03   -1.6044869e-04    2.2748557e-04    1.8088748e-03    4.2015131e-04    4.7058017e+01    1.4850552e+02    1.5916533e+01
    2.0203121e+01    4.8112640e+00    9.8532683e-01    3.1334464e+03    0.0000000e+00    3.6807172e-05    1.0869438e+03    2.1072426e+03    7.4791357e+02    5.0000000e+02    5.0000000e+02    5.0000000e+02    7.8071472e+06    1.6998811e+03    2.8803127e+04    2.2763775e-02    3.7885318e+02   -1.5098453e+04    6.9817927e-03   -9.8888679e+04   -3.8285512e-02    1.2433561e-02   -1.8956812e-02    1.9795941e-04    4.3047203e+03   -4.3418274e-04    2.2840182e-04    1.7933246e-03    4.1968777e-04    4.6674444e+01    1.4741694e+02    1.5816926e+01
    2.0303791e+01    4.8057687e+00    9.7801845e-01    3.0639910e+03    0.0000000e+00    3.7272872e-05    1.0850446e+03    2.1078426e+03    7.4680513e+02    5.0000000e+02    5.0000000e+02    5.0000000e+02    7.7679076e+06    1.6839405e+03    2.8460623e+04    2.2763775e-02    3.7933283e+02   -1.5023227e+04    6.8473258e-03   -9.8391288e+04   -3.8078856e-02    1.2374278e-02   -1.8636233e-02   -1.2494659e-03    4.2840693e+03    1.5692575e-03    2.2804857e-04    1.7751045e-03    4.1796617e-04    4.7214532e+01    1.4613576e+02    1.5705924e+01
    2.0404519e+01    4.8060115e+00    9.7087265e-01    3.0325316e+03    0.0000000e+00    3.7080490e-05    1.0830734e+03    2.1081921e+03    7.4569618e+02    5.0000000e+02    5.0000000e+02    5.0000000e+02    7.7286917e+06    1.6733418e+03    2.8188126e+04    2.2763775e-02    3.7980700e+02   -1.4947854e+04   -2.4642347e-03   -9.7894526e+04   -3.7876222e-02    1.2394923e-02   -1.8331494e-02   -9.1005464e-04    4.2634377e+03    1.2814145e-03    2.2844286e-04    1.7574483e-03    4.1960219e-04    4.6883453e+01    1.4511827e+02    1.5578356e+01
    2.0505286e+01    4.8021646e+00    9.6454760e-01    3.0090863e+03    0.0000000e+00    3.6888203e-05    1.0812475e+03    2.1083323e+03    7.4459125e+02    5.0000000e+02    5.0000000e+02    5.0000000e+02    7.6896494e+06    1.6633402e+03    2.7934951e+04    2.2763775e-02    3.8027693e+02   -1.4871901e+04    6.7694910e-03   -9.7400364e+04   -3.7732882e-02    1.2382602e-02   -1.8083187e-02   -7.7784435e-04    4.2428933e+03    1.1431269e-03    2.2844176e-04    1.7426789e-03    4.1960292e-04    4.6560691e+01    1.4400278e+02    1.5458530e+01
    2.0606114e+01    4.7969201e+00    9.5826909e-01    2.9905567e+03    0.0000000e+00    3.6578924e-05    1.0795110e+03    2.1078036e+03    7.4349237e+02    5.0000000e+02    5.0000000e+02    5.0000000e+02    7.6507355e+06    1.6544713e+03    2.7706271e+04    2.2763775e-02    3.8074311e+02   -1.4796063e+04    4.8060520e-03   -9.6907770e+04   -3.7570647e-02    1.2301616e-02   -1.7776328e-02   -1.2494373e-03    4.2224173e+03    1.1513160e-03    2.2764126e-04    1.7253214e-03    4.1695797e-04    4.6092401e+01    1.4288007e+02    1.5346223e+01
    2.0706999e+01    4.7922751e+00    9.5093048e-01    2.9574389e+03    0.0000000e+00    3.6334321e-05    1.0776416e+03    2.1069256e+03    7.4240120e+02    5.0000000e+02    5.0000000e+02    5.0000000e+02    7.6119854e+06    1.6445996e+03    2.7448188e+04    2.2763775e-02    3.8120551e+02   -1.4720749e+04    5.2957527e-03   -9.6417107e+04   -3.7412933e-02    1.2142239e-02   -1.7468027e-02   -1.0053494e-03    4.2020060e+03    9.9269653e-04    2.2583290e-04    1.7082701e-03    4.1018399e-04    4.5700393e+01    1.4182401e+02    1.5239703e+01
    2.0807913e+01    4.7885414e+00    9.4442814e-01    2.8788175e+03    0.0000000e+00    3.6963639e-05    1.0758218e+03    2.1050412e+03    7.4131815e+02    5.0000000e+02    5.0000000e+02    5.0000000e+02    7.5733672e+06    1.6289837e+03    2.7106725e+04    2.2763775e-02    3.8166371e+02   -1.4646176e+04    6.9623880e-03   -9.5927860e+04   -3.7239514e-02    1.2103114e-02   -1.7235020e-02   -1.4610980e-03    4.1816640e+03    8.7175700e-04    2.2510734e-04    1.6937343e-03    4.0916350e-04    4.6342607e+01    1.4078411e+02    1.5140128e+01
    2.0908872e+01    4.7891491e+00    9.3772486e-01    2.8605222e+03    0.0000000e+00    3.6730618e-05    1.0738980e+03    2.0900400e+03    7.4024086e+02    5.0000000e+02    5.0000000e+02    5.0000000e+02    7.5348526e+06    1.6191788e+03    2.6853478e+04    2.2763775e-02    3.8211654e+02   -1.4572089e+04    7.2447982e-03   -9.5439655e+04   -3.7278163e-02    1.2073461e-02   -1.7016676e-02   -1.2050223e-03    4.1613719e+03    7.7336460e-04    2.2486418e-04    1.6828385e-03    4.0805365e-04    4.5975256e+01    1.3730573e+02    1.5043815e+01
    2.1009859e+01    4.7877901e+00    9.3013825e-01    2.8248355e+03    0.0000000e+00    3.6558220e-05    1.0719544e+03    2.0718019e+03    7.3894363e+02    5.0000000e+02    5.0000000e+02    5.0000000e+02    7.4965664e+06    1.6084671e+03    2.6586099e+04    2.2763775e-02    3.8256509e+02   -1.4497665e+04    5.3286138e-03   -9.4954782e+04   -3.7124271e-02    1.1997722e-02   -1.6702389e-02   -8.4209614e-04    4.1412023e+03    6.4726317e-04    2.2387925e-04    1.6657928e-03    4.0514829e-04    4.5676217e+01    1.3647907e+02    1.4938045e+01
    2.1110873e+01    4.7828414e+00    9.2329277e-01    2.7961235e+03    0.0000000e+00    3.6393148e-05    1.0700583e+03    2.0593752e+03    7.3775394e+02    5.0000000e+02    5.0000000e+02    5.0000000e+02    7.4583750e+06    1.5981997e+03    2.6331047e+04    2.2763775e-02    3.8300939e+02   -1.4423705e+04    4.6553246e-03   -9.4471097e+04   -3.6965007e-02    1.1939106e-02   -1.6473472e-02   -7.5337256e-04    4.1210893e+03    5.2783572e-04    2.2332909e-04    1.6517436e-03    4.0296412e-04    4.5391387e+01    1.3621727e+02    1.4828485e+01
    2.1211940e+01    4.7775302e+00    9.1661758e-01    2.7705247e+03    0.0000000e+00    3.6194265e-05    1.0682095e+03    2.0479747e+03    7.3655038e+02    5.0000000e+02    5.0000000e+02    5.0000000e+02    7.4203449e+06    1.5886025e+03    2.6085437e+04    2.2763775e-02    3.8344965e+02   -1.4349929e+04    6.8113468e-03   -9.3989503e+04   -3.6764129e-02    1.1784846e-02   -1.6219385e-02   -4.8245850e-04    4.1010618e+03    2.7376394e-04    2.2092019e-04    1.6358528e-03    3.9734209e-04    4.5062340e+01    1.3585563e+02    1.4732562e+01
    2.1313058e+01    4.7715239e+00    9.1072913e-01    2.7274058e+03    0.0000000e+00    3.6478260e-05    1.0664786e+03    2.0446552e+03    7.3537156e+02    5.0000000e+02    5.0000000e+02    5.0000000e+02    7.3824711e+06    1.5760024e+03    2.5805232e+04    2.2763775e-02    3.8388618e+02   -1.4276558e+04    3.1032069e-03   -9.3509878e+04   -3.6604333e-02    1.1763654e-02   -1.5953861e-02    1.7185818e-04    4.0811251e+03    2.7741162e-05    2.2118798e-04    1.6195249e-03    3.9690441e-04    4.5325406e+01    1.3538435e+02    1.4652507e+01
    2.1414223e+01    4.7677137e+00    9.0439178e-01    2.7035134e+03    0.0000000e+00    3.6256280e-05    1.0647095e+03    2.0329339e+03    7.3421058e+02    5.0000000e+02    5.0000000e+02    5.0000000e+02    7.3444797e+06    1.5669628e+03    2.5577710e+04    2.2763775e-02    3.8431826e+02   -1.4200740e+04    1.7471796e-02   -9.3030407e+04   -3.6148282e-02    1.1603336e-02   -1.5629032e-02   -7.6678562e-04    4.0611818e+03    1.1993824e-03    2.1917555e-04    1.5991947e-03    3.9081673e-04    4.4977854e+01    1.3486107e+02    1.4577771e+01
    2.1515423e+01    4.7757424e+00    8.9790312e-01    2.6770039e+03    0.0000000e+00    3.6042471e-05    1.0629464e+03    2.0261258e+03    7.3305477e+02    5.0000000e+02    5.0000000e+02    5.0000000e+02    7.3069902e+06    1.5578693e+03    2.5343132e+04    2.2763775e-02    3.8474650e+02   -1.4127956e+04    1.0791853e-02   -9.2555432e+04   -3.5886645e-02    1.1438944e-02   -1.5379963e-02   -3.3687411e-04    4.0413950e+03    1.1212136e-03    2.1678433e-04    1.5824774e-03    3.8467595e-04    4.4628261e+01    1.3418656e+02    1.4508288e+01
    2.1616651e+01    4.7878124e+00    8.9107265e-01    2.6442522e+03    0.0000000e+00    3.5849379e-05    1.0610998e+03    2.0199602e+03    7.3193098e+02    5.0000000e+02    5.0000000e+02    5.0000000e+02    7.2696266e+06    1.5483700e+03    2.5101253e+04    2.2763775e-02    3.8517091e+02   -1.4056974e+04    3.6688959e-03   -9.2081103e+04   -3.5742775e-02    1.1292578e-02   -1.5082011e-02   -6.5293929e-04    4.0216815e+03    9.6031191e-04    2.1492082e-04    1.5652621e-03    3.7933335e-04    4.4286043e+01    1.3322578e+02    1.4464871e+01
    2.1717909e+01    4.7946028e+00    8.8430846e-01    2.6210836e+03    0.0000000e+00    3.5614054e-05    1.0592777e+03    2.0161343e+03    7.3083127e+02    5.0000000e+02    5.0000000e+02    5.0000000e+02    7.2324490e+06    1.5389504e+03    2.4867553e+04    2.2763775e-02    3.8559143e+02   -1.3986925e+04    5.5811258e-03   -9.1609260e+04   -3.5518348e-02    1.1168009e-02   -1.4779976e-02   -7.8569267e-04    4.0020986e+03    1.2254665e-03    2.1305190e-04    1.5473286e-03    3.7467765e-04    4.3925615e+01    1.3210200e+02    1.4412421e+01
    2.1819212e+01    4.7926021e+00    8.7872673e-01    2.5737367e+03    0.0000000e+00    3.5934148e-05    1.0575939e+03    2.0098935e+03    7.2973489e+02    5.0000000e+02    5.0000000e+02    5.0000000e+02    7.1958296e+06    1.5262528e+03    2.4597077e+04    2.2763775e-02    3.8600834e+02   -1.3914855e+04    1.4183270e-02   -9.1145831e+04   -3.5187395e-02    1.1032835e-02   -1.4499825e-02   -5.7215772e-04    3.9827834e+03    1.3934301e-03    2.1111640e-04    1.5289517e-03    3.6987206e-04    4.4199509e+01    1.3099162e+02    1.4345955e+01
    2.1920590e+01    4.7965041e+00    8.7287810e-01    2.5548342e+03    0.0000000e+00    3.5729433e-05    1.0558452e+03    2.0110636e+03    7.2863934e+02    5.0000000e+02    5.0000000e+02    5.0000000e+02    7.1588971e+06    1.5172259e+03    2.4378957e+04    2.2763775e-02    3.8642097e+02   -1.3844809e+04   -4.1836034e-03   -9.0677390e+04   -3.5001307e-02    1.0953029e-02   -1.4273104e-02   -1.6169679e-03    3.9633398e+03    1.4313704e-03    2.0986100e-04    1.5147565e-03    3.6751368e-04    4.3873123e+01    1.2991313e+02    1.4290906e+01
    2.2022023e+01    4.7941337e+00    8.6716135e-01    2.5384124e+03    0.0000000e+00    3.5501302e-05    1.0541947e+03    2.0117438e+03    7.2754745e+02    5.0000000e+02    5.0000000e+02    5.0000000e+02    7.1217622e+06    1.5086589e+03    2.4175586e+04    2.2763775e-02    3.8683029e+02   -1.3776102e+04   -8.4121954e-03   -9.0205964e+04   -3.4942786e-02    1.0765614e-02   -1.4057878e-02   -2.1736478e-03    3.9438252e+03    1.3111386e-03    2.0702162e-04    1.5028032e-03    3.6078056e-04    4.3522745e+01    1.2886603e+02    1.4227604e+01
    2.2123477e+01    4.7912755e+00    8.6101748e-01    2.5280119e+03    0.0000000e+00    3.5200650e-05    1.0525338e+03    2.0005481e+03    7.2645547e+02    5.0000000e+02    5.0000000e+02    5.0000000e+02    7.0849082e+06    1.5003650e+03    2.3972522e+04    2.2763775e-02    3.8723631e+02   -1.3705280e+04   -2.2264255e-03   -8.9739188e+04   -3.4822002e-02    1.0592772e-02   -1.3774722e-02   -7.3549382e-04    3.9244155e+03    1.0574410e-03    2.0435108e-04    1.4874949e-03    3.5445714e-04    4.3098466e+01    1.2788384e+02    1.4171552e+01
    2.2224991e+01    4.7894473e+00    8.5438265e-01    2.5106388e+03    0.0000000e+00    3.4882252e-05    1.0507871e+03    1.9931086e+03    7.2536349e+02    5.0000000e+02    5.0000000e+02    5.0000000e+02    7.0482901e+06    1.4920639e+03    2.3761074e+04    2.2763775e-02    3.8763901e+02   -1.3632911e+04    9.5873683e-03   -8.9276075e+04   -3.4641246e-02    1.0455477e-02   -1.3587932e-02   -4.4123429e-04    3.9050854e+03    7.4396521e-04    2.0237624e-04    1.4745091e-03    3.4940259e-04    4.2645610e+01    1.2411707e+02    1.4137158e+01
    2.2326543e+01    4.7942465e+00    8.4777344e-01    2.4406870e+03    0.0000000e+00    3.5357887e-05    1.0489631e+03    1.9764081e+03    7.2427766e+02    5.0000000e+02    5.0000000e+02    5.0000000e+02    7.0119117e+06    1.4780563e+03    2.3458553e+04    2.2763775e-02    3.8803817e+02   -1.3560232e+04    1.1101238e-02   -8.8815981e+04   -3.4527842e-02    1.0336390e-02   -1.3380211e-02   -4.3471221e-04    3.8858576e+03   -2.6441755e-04    2.0058455e-04    1.4618064e-03    3.4507141e-04    4.3054864e+01    1.2313912e+02    1.4120127e+01
    2.2428161e+01    4.7971447e+00    8.4116009e-01    2.4101518e+03    0.0000000e+00    3.5220378e-05    1.0471484e+03    1.9800648e+03    7.2298879e+02    5.0000000e+02    5.0000000e+02    5.0000000e+02    6.9759500e+06    1.4683037e+03    2.3228608e+04    2.2763775e-02    3.8843252e+02   -1.3487258e+04    7.9626345e-04   -8.8361664e+04   -3.4239083e-02    1.0254029e-02   -1.3079628e-02    1.2215717e-04    3.8668551e+03   -2.6329249e-04    1.9969244e-04    1.4433918e-03    3.4130951e-04    4.2806754e+01    1.2184068e+02    1.4090552e+01
    2.2529770e+01    4.7969856e+00    8.3468227e-01    2.3961538e+03    0.0000000e+00    3.4927923e-05    1.0453826e+03    1.9729260e+03    7.2178929e+02    5.0000000e+02    5.0000000e+02    5.0000000e+02    6.9399223e+06    1.4597183e+03    2.3021037e+04    2.2763775e-02    3.8882311e+02   -1.3417626e+04   -5.0273700e-03   -8.7905247e+04   -3.4042178e-02    1.0178637e-02   -1.2846465e-02   -2.6111729e-04    3.8478630e+03   -1.3400739e-04    1.9876411e-04    1.4289430e-03    3.3886616e-04    4.2398166e+01    1.2069294e+02    1.4051588e+01
    2.2631375e+01    4.7958275e+00    8.2837176e-01    2.3721441e+03    0.0000000e+00    3.4733888e-05    1.0436768e+03    1.9737004e+03    7.2061032e+02    5.0000000e+02    5.0000000e+02    5.0000000e+02    6.9037458e+06    1.4509021e+03    2.2810096e+04    2.2763775e-02    3.8921016e+02   -1.3351193e+04   -2.0096068e-03   -8.7445735e+04   -3.3918412e-02    1.0047731e-02   -1.2659512e-02   -7.9067241e-04    3.8288445e+03   -1.2297515e-05    1.9689917e-04    1.4170835e-03    3.3409865e-04    4.2085525e+01    1.1964859e+02    1.4009633e+01
    2.2732987e+01    4.7930289e+00    8.2259863e-01    2.3662582e+03    0.0000000e+00    3.4409157e-05    1.0420413e+03    1.9661054e+03    7.1945423e+02    5.0000000e+02    5.0000000e+02    5.0000000e+02    6.8683580e+06    1.4432282e+03    2.2622577e+04    2.2763775e-02    3.8959380e+02   -1.3282152e+04    8.4445151e-03   -8.6997953e+04   -3.3777005e-02    9.9330206e-03   -1.2432980e-02    8.3406253e-04    3.8101992e+03    8.3948677e-05    1.9512014e-04    1.4036845e-03    3.2975828e-04    4.1649987e+01    1.1859452e+02    1.3945916e+01
    2.2834640e+01    4.7926136e+00    8.1727883e-01    2.3088251e+03    0.0000000e+00    3.4856313e-05    1.0404571e+03    1.9652869e+03    7.1831610e+02    5.0000000e+02    5.0000000e+02    5.0000000e+02    6.8323193e+06    1.4309508e+03    2.2368586e+04    2.2763775e-02    3.8997440e+02   -1.3212888e+04    7.6833879e-03   -8.6541842e+04   -3.3338650e-02    9.7537652e-03   -1.2199892e-02    1.4317157e-03    3.7912702e+03   -1.2818282e-03    1.9210357e-04    1.3860828e-03    3.2283822e-04    4.2040606e+01    1.1750486e+02    1.3864974e+01
    2.2936327e+01    4.8009610e+00    8.1160336e-01    2.2817221e+03    0.0000000e+00    3.4734506e-05    1.0388130e+03    1.9594772e+03    7.1717433e+02    5.0000000e+02    5.0000000e+02    5.0000000e+02    6.7968523e+06    1.4223051e+03    2.2161844e+04    2.2763775e-02    3.9035075e+02   -1.3144157e+04    3.8189370e-03   -8.6092387e+04   -3.3173596e-02    9.6083933e-03   -1.2005484e-02    2.1989044e-03    3.7725291e+03   -1.4796273e-03    1.8978257e-04    1.3730033e-03    3.1688549e-04    4.1800659e+01    1.2022624e+02    1.3794040e+01
    2.3038068e+01    4.8147906e+00    8.0576139e-01    2.2567357e+03    0.0000000e+00    3.4543830e-05    1.0371147e+03    1.9491603e+03    7.1605544e+02    5.0000000e+02    5.0000000e+02    5.0000000e+02    6.7615851e+06    1.4139017e+03    2.1959810e+04    2.2763775e-02    3.9072387e+02   -1.3075525e+04    2.1309043e-03   -8.5645395e+04   -3.3090833e-02    9.4491836e-03   -1.1797875e-02    2.2400377e-03    3.7538792e+03   -1.6919606e-03    1.8722101e-04    1.3608086e-03    3.1065785e-04    4.1474260e+01    1.1746319e+02    1.3737867e+01
    2.3139873e+01    4.8240671e+00    7.9941358e-01    2.2382704e+03    0.0000000e+00    3.4287267e-05    1.0354152e+03    1.9520233e+03    7.1495834e+02    5.0000000e+02    5.0000000e+02    5.0000000e+02    6.7264935e+06    1.4055223e+03    2.1761013e+04    2.2763775e-02    3.9109385e+02   -1.3007258e+04    3.5468201e-03   -8.5200814e+04   -3.2898686e-02    9.3268117e-03   -1.1529793e-02    1.9599747e-03    3.7353425e+03   -1.8763346e-03    1.8510877e-04    1.3448037e-03    3.0605753e-04    4.1100267e+01    1.1450548e+02    1.3668929e+01
    2.3231553e+01    4.8316085e+00    7.9406995e-01    2.2174665e+03    0.0000000e+00    3.4103831e-05    1.0339053e+03    1.9425637e+03    7.1397251e+02    5.0000000e+02    5.0000000e+02    5.0000000e+02    6.6943400e+06    1.3978611e+03    2.1583671e+04    2.2763775e-02    3.9142427e+02   -1.2948423e+04   -6.3983844e-03   -8.4791637e+04   -3.2833769e-02    9.1818494e-03   -1.1345567e-02    2.1798847e-03    3.7183663e+03   -1.6430892e-03    1.8280466e-04    1.3343456e-03    3.0070380e-04    4.0795193e+01    1.1356263e+02    1.3607210e+01
    2.3304896e+01    4.8348319e+00    7.8941225e-01    2.2025818e+03    0.0000000e+00    3.3939280e-05    1.0326573e+03    1.9431678e+03    7.1318310e+02    5.0000000e+02    5.0000000e+02    5.0000000e+02    6.6692208e+06    1.3915575e+03    2.1436823e+04    2.2763775e-02    3.9168665e+02   -1.2898379e+04    1.4459706e-03   -8.4474798e+04   -3.2666338e-02    9.0524574e-03   -1.1209754e-02    2.3220465e-03    3.7051327e+03   -1.4468552e-03    1.8039193e-04    1.3249778e-03    2.9586443e-04    4.0547056e+01    1.1285895e+02    1.3556365e+01
    2.3436915e+01    4.8386552e+00    7.8281646e-01    2.1639652e+03    0.0000000e+00    3.4104231e-05    1.0306256e+03    1.9329124e+03    7.1175461e+02    5.0000000e+02    5.0000000e+02    5.0000000e+02    6.6241500e+06    1.3783816e+03    2.1166469e+04    2.2763775e-02    3.9215419e+02   -1.2807134e+04    1.7513389e-02   -8.3905411e+04   -3.2242519e-02    8.7812462e-03   -1.0894309e-02    5.7159396e-04    3.6812952e+03   -7.9834661e-04    1.7597173e-04    1.3029611e-03    2.8539744e-04    4.0672889e+01    1.1165190e+02    1.3469435e+01
    2.3528187e+01    4.8430098e+00    7.7735644e-01    2.1414040e+03    0.0000000e+00    3.3908593e-05    1.0290914e+03    1.9353014e+03    7.1078300e+02    5.0000000e+02    5.0000000e+02    5.0000000e+02    6.5932239e+06    1.3710288e+03    2.0989608e+04    2.2763775e-02    3.9247432e+02   -1.2745525e+04    1.0421758e-02   -8.3514390e+04   -3.1925461e-02    8.6439209e-03   -1.0630317e-02   -3.1827901e-04    3.6649558e+03   -8.8454091e-04    1.7352119e-04    1.2859475e-03    2.8037335e-04    4.0364037e+01    1.1088632e+02    1.3412563e+01
    2.3612940e+01    4.8485065e+00    7.7247421e-01    2.1223005e+03    0.0000000e+00    3.3704146e-05    1.0276729e+03    1.9237696e+03    7.0989602e+02    5.0000000e+02    5.0000000e+02    5.0000000e+02    6.5647244e+06    1.3645220e+03    2.0829335e+04    2.2763775e-02    3.9276920e+02   -1.2690371e+04   -4.3258212e-03   -8.3153704e+04   -3.1629634e-02    8.5390082e-03   -1.0403505e-02   -2.0564957e-04    3.6499342e+03   -9.3971488e-04    1.7164931e-04    1.2707991e-03    2.7665762e-04    4.0042352e+01    1.1021647e+02    1.3362608e+01
    2.3704212e+01    4.8621241e+00    7.6810841e-01    2.0771720e+03    0.0000000e+00    3.4189674e-05    1.0261650e+03    1.9193886e+03    7.0895404e+02    5.0000000e+02    5.0000000e+02    5.0000000e+02    6.5342463e+06    1.3529587e+03    2.0604713e+04    2.2763775e-02    3.9308373e+02   -1.2633020e+04    2.7337907e-03   -8.2767315e+04   -3.1465152e-02    8.4279374e-03   -1.0209837e-02   -2.2845209e-04    3.6338897e+03   -5.6043479e-04    1.6961362e-04    1.2591245e-03    2.7303124e-04    4.0522519e+01    1.0882867e+02    1.3283998e+01
    2.3847196e+01    4.8701715e+00    7.6117853e-01    2.0517974e+03    0.0000000e+00    3.3952931e-05    1.0238348e+03    1.9245018e+03    7.0726760e+02    5.0000000e+02    5.0000000e+02    5.0000000e+02    6.4873381e+06    1.3417576e+03    2.0347580e+04    2.2763775e-02    3.9357043e+02   -1.2544364e+04    1.1807176e-02   -8.2172133e+04   -3.1152611e-02    8.2746084e-03   -9.9501107e-03   -1.0090064e-03    3.6091740e+03   -2.0723363e-04    1.6727664e-04    1.2409250e-03    2.6725395e-04    4.0120694e+01    1.0773276e+02    1.3167201e+01
    2.3949830e+01    4.8698210e+00    7.5576799e-01    2.0365728e+03    0.0000000e+00    3.3704322e-05    1.0222029e+03    1.9158871e+03    7.0610782e+02    5.0000000e+02    5.0000000e+02    5.0000000e+02    6.4535889e+06    1.3342780e+03    2.0171857e+04    2.2763775e-02    3.9391610e+02   -1.2483205e+04    2.1368207e-03   -8.1742393e+04   -3.1078389e-02    8.1253135e-03   -9.7225435e-03   -2.1523993e-03    3.5913984e+03   -1.3110716e-04    1.6448927e-04    1.2287361e-03    2.6217458e-04    3.9763676e+01    1.0737151e+02    1.3087632e+01
    2.4001145e+01    4.8670645e+00    7.5354061e-01    2.0279709e+03    0.0000000e+00    3.3634880e-05    1.0214445e+03    1.9165495e+03    7.0554166e+02    5.0000000e+02    5.0000000e+02    5.0000000e+02    6.4370086e+06    1.3304474e+03    2.0085092e+04    2.2763775e-02    3.9408780e+02   -1.2451143e+04   -3.5754332e-03   -8.1532513e+04   -3.1124101e-02    8.0519313e-03   -9.6967320e-03   -1.0170335e-03    3.5826583e+03   -1.9943202e-05    1.6325207e-04    1.2277546e-03    2.5954689e-04    3.9630474e+01    1.0716462e+02    1.3049793e+01
    2.4103797e+01    4.8532689e+00    7.5036509e-01    1.9787187e+03    0.0000000e+00    3.4220348e-05    1.0199611e+03    1.9072861e+03    7.0440791e+02    5.0000000e+02    5.0000000e+02    5.0000000e+02    6.4033523e+06    1.3189336e+03    1.9860737e+04    2.2763775e-02    3.9442917e+02   -1.2388387e+04   -4.6286959e-04   -8.1105597e+04   -3.0823267e-02    7.9521782e-03   -9.5365568e-03    1.2776766e-03    3.5649816e+03   -1.2299774e-03    1.6124697e-04    1.2161568e-03    2.5674108e-04    4.0121512e+01    1.0645244e+02    1.2988862e+01
    2.4206531e+01    4.8668921e+00    7.4559960e-01    1.9630391e+03    0.0000000e+00    3.3976598e-05    1.0184832e+03    1.9096033e+03    7.0326615e+02    5.0000000e+02    5.0000000e+02    5.0000000e+02    6.3694454e+06    1.3120111e+03    1.9697701e+04    2.2763775e-02    3.9476702e+02   -1.2319687e+04   -7.2392868e-04   -8.0677850e+04   -3.0982618e-02    7.7228541e-03   -9.4774341e-03    1.1340483e-03    3.5470667e+03   -1.0782896e-03    1.5721722e-04    1.2137959e-03    2.4761454e-04    3.9732606e+01    1.0540731e+02    1.2922891e+01
    2.4309309e+01    4.8756845e+00    7.4151460e-01    1.9466716e+03    0.0000000e+00    3.3811553e-05    1.0170273e+03    1.9003467e+03    7.0212711e+02    5.0000000e+02    5.0000000e+02    5.0000000e+02    6.3358697e+06    1.3050800e+03    1.9535993e+04    2.2763775e-02    3.9510219e+02   -1.2252571e+04    9.6610074e-03   -8.0253271e+04   -3.0954336e-02    7.5707301e-03   -9.3907973e-03    1.4421773e-03    3.5292766e+03   -1.2883753e-03    1.5452379e-04    1.2075302e-03    2.4179017e-04    3.9425008e+01    1.0442804e+02    1.2867330e+01
    2.4412100e+01    4.8916630e+00    7.3680987e-01    1.9404309e+03    0.0000000e+00    3.3481405e-05    1.0153917e+03    1.8940796e+03    7.0101776e+02    5.0000000e+02    5.0000000e+02    5.0000000e+02    6.3024879e+06    1.2984232e+03    1.9378832e+04    2.2763775e-02    3.9543460e+02   -1.2185518e+04    4.7828654e-03   -7.9831107e+04   -3.0887643e-02    7.3781350e-03   -9.2179548e-03    1.0078719e-03    3.5115859e+03   -1.2018234e-03    1.5113406e-04    1.1977677e-03    2.3452086e-04    3.8976456e+01    1.0378319e+02    1.2794644e+01
    2.4514901e+01    4.8995406e+00    7.3201212e-01    1.9265371e+03    0.0000000e+00    3.3242973e-05    1.0138922e+03    1.8970842e+03    6.9992646e+02    5.0000000e+02    5.0000000e+02    5.0000000e+02    6.2693248e+06    1.2913227e+03    1.9219111e+04    2.2763775e-02    3.9576440e+02   -1.2119691e+04    1.2502462e-03   -7.9411551e+04   -3.0703114e-02    7.2111804e-03   -8.9743354e-03    1.0420145e-03    3.4940314e+03   -1.2364416e-03    1.4839809e-04    1.1834367e-03    2.2799522e-04    3.8608804e+01    1.0336334e+02    1.2726157e+01
    2.4617730e+01    4.9113214e+00    7.2773999e-01    1.8858563e+03    0.0000000e+00    3.3773743e-05    1.0123880e+03    1.8876105e+03    6.9884318e+02    5.0000000e+02    5.0000000e+02    5.0000000e+02    6.2363452e+06    1.2791601e+03    1.8997869e+04    2.2763775e-02    3.9609149e+02   -1.2055486e+04    1.2489908e-03   -7.8993910e+04   -3.0386708e-02    7.0399386e-03   -8.6674020e-03    1.3271411e-03    3.4766000e+03   -1.2585430e-03    1.4493164e-04    1.1648050e-03    2.2171228e-04    3.9123876e+01    1.0290783e+02    1.2659988e+01
    2.4720597e+01    4.9168956e+00    7.2426348e-01    1.8793485e+03    0.0000000e+00    3.3570875e-05    1.0110004e+03    1.8830646e+03    6.9777150e+02    5.0000000e+02    5.0000000e+02    5.0000000e+02    6.2033086e+06    1.2726593e+03    1.8859743e+04    2.2763775e-02    3.9641515e+02   -1.1994086e+04    4.1310074e-04   -7.8574593e+04   -3.0234815e-02    6.9529197e-03   -8.4048502e-03    5.0714699e-04    3.4591921e+03   -1.1235933e-03    1.4317283e-04    1.1508794e-03    2.1904523e-04    3.8804455e+01    1.0241120e+02    1.2598763e+01
    2.4823487e+01    4.9214855e+00    7.1999558e-01    1.8692811e+03    0.0000000e+00    3.3282810e-05    1.0095544e+03    1.8857126e+03    6.9671008e+02    5.0000000e+02    5.0000000e+02    5.0000000e+02    6.1706906e+06    1.2663933e+03    1.8713981e+04    2.2763775e-02    3.9673651e+02   -1.1932108e+04    2.3687992e-03   -7.8161159e+04   -3.0031113e-02    6.7864838e-03   -8.1722717e-03    4.4632092e-04    3.4419920e+03   -7.8172192e-04    1.4000552e-04    1.1372120e-03    2.1288933e-04    3.8380646e+01    1.0171843e+02    1.2536909e+01
    2.4926421e+01    4.9265753e+00    7.1530768e-01    1.8563414e+03    0.0000000e+00    3.3053706e-05    1.0080415e+03    1.8762205e+03    6.9565835e+02    5.0000000e+02    5.0000000e+02    5.0000000e+02    6.1386361e+06    1.2596300e+03    1.8560191e+04    2.2763775e-02    3.9705545e+02   -1.1869447e+04    7.4098023e-03   -7.7755664e+04   -2.9839140e-02    6.6635424e-03   -7.9905226e-03    2.0723528e-04    3.4250700e+03   -6.0710464e-04    1.3766186e-04    1.1254770e-03    2.0831861e-04    3.8051061e+01    1.0083043e+02    1.2486443e+01
[truncated: 247,976 more chars]
