# Supplementary material for: Research on combustion and emissions of heavy duty diesel engines under low-speed and low-load conditions in low temperature environments
Source: PLoS One. 2025 Feb 21;20(2):e0318933. doi: 10.1371/journal.pone.0318933 (PMC11844864; doi:10.1371/journal.pone.0318933)
Supplement: S1 File — (ZIP) [file pone.0318933.s001.zip › 1000rpm_30%/4-gaibianpenyoudingshi/-3/bound2-wall.out]

# CONVERGE Release Build 2.4.21/  Sep 13, 2018       Run Date:Tue Mar 19 10:15:57 2024
# column        1                2                3                4                5                6                7                8                9               10               11               12               13               14               15               16               17               18               19               20               21               22               23               24               25               26               27               28               29               30               31               32
#           Crank      Avg_Vel_Mag              TKE              EPS            OMEGA        Turb_Visc  Near_Wall_Avg_T  Near_Wall_Max_T  Near_Wall_Min_T       Wall_Avg_T       Wall_Max_T       Wall_Min_T         Avg_Pres          Avg_HTC     HT_xfer_Rate        Wall_Area      Tot_HT_xfer     Pres_Force_X     Pres_Force_Y     Pres_Force_Z     Visc_Force_X     Visc_Force_Y     Visc_Force_Z    Pres_Torque_X    Pres_Torque_Y    Pres_Torque_Z    Visc_Torque_X    Visc_Torque_Y    Visc_Torque_Z        Yplus_avg        Yplus_max        Yplus_min
#           (DEG)            (m/s)        (m^2/s^2)        (m^2/s^3)              1/s          (m^2/s)              (K)              (K)              (K)              (K)              (K)              (K)          (N/m^2)        (W/m^2-K)            (J/s)            (m^2)              (J)              (N)              (N)              (N)              (N)              (N)              (N)            (N-m)            (N-m)            (N-m)            (N-m)            (N-m)            (N-m)           (none)           (none)           (none)
#
   -1.4600000e+02    1.9304323e+00    1.0800000e+01    1.1036913e+04    0.0000000e+00    8.9301055e-04    3.2200000e+02    3.2200000e+02    3.2200000e+02    4.6000000e+02    4.6000000e+02    4.6000000e+02    1.6847000e+05    1.9911249e+02   -1.8908522e+03    6.8814504e-02    0.0000000e+00    1.1297766e+04   -3.9790393e-13    0.0000000e+00    0.0000000e+00    0.0000000e+00    3.9225071e-01   -1.7763568e-14   -9.7431468e+02   -1.9097106e-07    3.3082738e-11   -2.4271506e-02    0.0000000e+00    1.9807022e+02    1.9807022e+02    1.9807022e+02
   -1.4587230e+02    1.9411607e+00    1.0577514e+01    1.0712159e+04    0.0000000e+00    8.8256643e-04    3.2224740e+02    3.2299981e+02    3.2214390e+02    4.6000000e+02    4.6000000e+02    4.6000000e+02    1.6864772e+05    1.9751836e+02   -1.8715385e+03    6.8784697e-02   -4.0014015e-02    1.1304786e+04    4.7737650e-05    0.0000000e+00    3.1747915e-05   -3.8326090e-07    3.7423022e-01    9.6024977e-06   -9.7462146e+02   -1.8016825e-07   -4.7708797e-08   -2.3156437e-02   -2.2095292e-08    1.9596647e+02    1.9604949e+02    1.9553756e+02
   -1.4579372e+02    1.9571544e+00    1.0441551e+01    1.0514154e+04    0.0000000e+00    8.7622090e-04    3.2238297e+02    3.2357187e+02    3.2222279e+02    4.6000000e+02    4.6000000e+02    4.6000000e+02    1.6872834e+05    1.9650656e+02   -1.8596196e+03    6.8766307e-02   -6.4410656e-02    1.1307166e+04   -9.1069306e-05    0.0000000e+00   -7.3603845e-05   -4.8135583e-07    3.6913347e-01   -1.5852114e-05   -9.7461711e+02   -1.8771247e-07   -4.4816393e-08   -2.2838584e-02   -2.8448398e-08    1.9465474e+02    1.9479918e+02    1.9393663e+02
   -1.4567094e+02    1.9854759e+00    1.0234342e+01    1.0214588e+04    0.0000000e+00    8.6648018e-04    3.2258689e+02    3.2434705e+02    3.2234237e+02    4.6000000e+02    4.6000000e+02    4.6000000e+02    1.6884246e+05    1.9493952e+02   -1.8412813e+03    6.8737474e-02   -1.0219032e-01    1.1310070e+04    3.6230698e-03    0.0000000e+00   -1.4314964e-04   -1.4189260e-06    3.6181114e-01    6.3209132e-04   -9.7447344e+02   -1.6664153e-07   -1.8315996e-07   -2.2383994e-02   -8.7397819e-08    1.9263382e+02    1.9285715e+02    1.9139940e+02
   -1.4558567e+02    2.0011104e+00    1.0094231e+01    1.0013357e+04    0.0000000e+00    8.5986049e-04    3.2272451e+02    3.2480847e+02    3.2242554e+02    4.6000000e+02    4.6000000e+02    4.6000000e+02    1.6891622e+05    1.9386503e+02   -1.8287626e+03    6.8717396e-02   -1.2818612e-01    1.1311706e+04   -3.4993323e-03    0.0000000e+00   -1.3780057e-04   -2.6805635e-06    3.5680838e-01   -5.7248823e-04   -9.7430101e+02    1.0430425e-08   -4.8896869e-07   -2.2073849e-02   -1.5584024e-07    1.9125362e+02    1.9152964e+02    1.8962783e+02
   -1.4547909e+02    2.0124060e+00    9.9236975e+00    9.7700253e+03    0.0000000e+00    8.5175542e-04    3.2289285e+02    3.2535404e+02    3.2252964e+02    4.6000000e+02    4.6000000e+02    4.6000000e+02    1.6900373e+05    1.9254201e+02   -1.8133893e+03    6.8692221e-02   -1.6041005e-01    1.1313420e+04   -8.0528935e-03    0.0000000e+00   -1.1217359e-04   -2.0217108e-06    3.5067545e-01   -1.3504760e-03   -9.7402765e+02    3.5581858e-07   -4.5701272e-07   -2.1693652e-02   -1.3934709e-07    1.8955907e+02    1.8990202e+02    1.8743117e+02
   -1.4534587e+02    2.0131922e+00    9.7173817e+00    9.4780030e+03    0.0000000e+00    8.4187737e-04    3.2310135e+02    3.2602703e+02    3.2265997e+02    4.6000000e+02    4.6000000e+02    4.6000000e+02    1.6911148e+05    1.9092424e+02   -1.7945917e+03    6.8660640e-02   -2.0027604e-01    1.1315427e+04   -1.2659065e-02    0.0000000e+00   -5.9858386e-05    3.0990953e-06    3.4324072e-01   -2.1219244e-03   -9.7366498e+02    5.7299078e-07    2.4957667e-07   -2.1235697e-02    1.3413756e-07    1.8749040e+02    1.8791666e+02    1.8475447e+02
   -1.4517933e+02    2.0000397e+00    9.4697482e+00    9.1309457e+03    0.0000000e+00    8.2991509e-04    3.2336103e+02    3.2689688e+02    3.2281223e+02    4.6000000e+02    4.6000000e+02    4.6000000e+02    1.6924999e+05    1.8896038e+02   -1.7717374e+03    6.8620996e-02   -2.4947948e-01    1.1318156e+04   -5.3913650e-03    0.0000000e+00   -2.0159154e-05    2.9996140e-06    3.3431608e-01   -8.9094817e-04   -9.7325105e+02    1.7343351e-07    3.6471092e-07   -2.0683477e-02    7.4206297e-08    1.8498202e+02    1.8550769e+02    1.8155252e+02
   -1.4497117e+02    1.9781909e+00    9.1766447e+00    8.7247884e+03    0.0000000e+00    8.1563019e-04    3.2368778e+02    3.2807322e+02    3.2299864e+02    4.6000000e+02    4.6000000e+02    4.6000000e+02    1.6943383e+05    1.8661004e+02   -1.7442428e+03    6.8571162e-02   -3.1003795e-01    1.1322222e+04   -4.9605848e-04    0.0000000e+00    1.4467951e-05    2.2868117e-06    3.2377427e-01   -7.4997926e-05   -9.7284463e+02   -1.3662233e-07    2.8136792e-07   -2.0031487e-02    2.6881221e-08    1.8197880e+02    1.8262031e+02    1.7777857e+02
   -1.4471096e+02    1.9578600e+00    8.8330117e+00    8.2557147e+03    0.0000000e+00    7.9864685e-04    3.2409818e+02    3.2959650e+02    3.2324666e+02    4.6000000e+02    4.6000000e+02    4.6000000e+02    1.6967691e+05    1.8381525e+02   -1.7113703e+03    6.8508450e-02   -3.8432265e-01    1.1328096e+04    1.0773412e-03    0.0000000e+00    4.9624235e-05    2.1362686e-06    3.1143946e-01    1.8418320e-04   -9.7246304e+02   -2.3934691e-07    1.4236313e-07   -1.9269388e-02    3.9802912e-08    1.7840768e+02    1.7919086e+02    1.7334348e+02
   -1.4438570e+02    1.9469164e+00    8.4347870e+00    7.7219414e+03    0.0000000e+00    7.7862851e-04    3.2460967e+02    3.3147558e+02    3.2356876e+02    4.6000000e+02    4.6000000e+02    4.6000000e+02    1.6999434e+05    1.8051410e+02   -1.6723627e+03    6.8429388e-02   -4.7508228e-01    1.1336191e+04    8.5778312e-04    0.0000000e+00    9.3803602e-05    1.5275027e-06    2.9716777e-01    1.4210818e-04   -9.7208561e+02   -2.3271722e-07    3.2723715e-08   -1.8387969e-02    3.4867106e-08    1.7419444e+02    1.7516038e+02    1.6814141e+02
   -1.4397912e+02    1.9505086e+00    7.9806724e+00    7.1262630e+03    0.0000000e+00    7.5535203e-04    3.2523858e+02    3.3375351e+02    3.2396482e+02    4.6000000e+02    4.6000000e+02    4.6000000e+02    1.7038745e+05    1.7664973e+02   -1.6265610e+03    6.8329519e-02   -5.8545554e-01    1.1345823e+04    2.4094524e-04    0.0000000e+00    1.2077451e-04    5.4095483e-06    2.8089777e-01    5.3038647e-05   -9.7157202e+02   -2.0548862e-07   -2.6142499e-08   -1.7382538e-02    2.6429398e-07    1.6927681e+02    1.7047596e+02    1.6209292e+02
   -1.4347090e+02    1.9733974e+00    7.4713231e+00    6.4754598e+03    0.0000000e+00    7.2860084e-04    3.2600824e+02    3.3651691e+02    3.2444287e+02    4.6000000e+02    4.6000000e+02    4.6000000e+02    1.7087583e+05    1.7217482e+02   -1.5733584e+03    6.8203056e-02   -7.1895597e-01    1.1357284e+04    2.8881671e-04    0.0000000e+00    1.7132157e-04    3.8064349e-06    2.6266243e-01    5.2222376e-05   -9.7083690e+02   -2.0187576e-07   -4.8968239e-07   -1.6256042e-02    1.7992587e-07    1.6360425e+02    1.6507969e+02    1.5515092e+02
   -1.4287090e+02    2.0164423e+00    6.9396334e+00    5.8104397e+03    0.0000000e+00    7.0058255e-04    3.2689728e+02    3.3967782e+02    3.2498276e+02    4.6000000e+02    4.6000000e+02    4.6000000e+02    1.7143075e+05    1.6732257e+02   -1.5154677e+03    6.8051430e-02   -8.7081702e-01    1.1368836e+04    7.1950789e-04    0.0000000e+00    2.0336627e-04    1.3640220e-05    2.4363723e-01    1.3928094e-04   -9.6972213e+02   -2.4465978e-07   -6.1608114e-07   -1.5080310e-02    7.6743382e-07    1.5748130e+02    1.5926851e+02    1.4770014e+02
   -1.4227090e+02    2.0634861e+00    6.4673990e+00    5.2212761e+03    0.0000000e+00    6.7712804e-04    3.2774963e+02    3.4281331e+02    3.2553557e+02    4.6000000e+02    4.6000000e+02    4.6000000e+02    1.7203858e+05    1.6286557e+02   -1.4623238e+03    6.7897281e-02   -1.0173203e+00    1.1383302e+04    1.1224270e-03    0.0000000e+00    3.4701090e-04   -1.8012835e-07    2.2686988e-01    1.4711882e-04   -9.6877529e+02   -2.5873026e-07   -5.1017038e-07   -1.4046864e-02    1.0434653e-07    1.5189748e+02    1.5395397e+02    1.4091588e+02
   -1.4167090e+02    2.1051338e+00    6.0474346e+00    4.7146921e+03    0.0000000e+00    6.5564298e-04    3.2854028e+02    3.4566816e+02    3.2609478e+02    4.6000000e+02    4.6000000e+02    4.6000000e+02    1.7266495e+05    1.5876924e+02   -1.4137469e+03    6.7740611e-02   -1.1589468e+00    1.1398385e+04   -2.2219668e-04    0.0000000e+00    4.4576046e-04   -7.7178637e-06    2.1212203e-01   -5.1290493e-05   -9.6780641e+02   -1.8484708e-07   -2.2375696e-07   -1.3137772e-02   -3.4744421e-07    1.4681532e+02    1.4908441e+02    1.3487751e+02
   -1.4107090e+02    2.1437713e+00    5.6751924e+00    4.2824331e+03    0.0000000e+00    6.3568807e-04    3.2936635e+02    3.4846179e+02    3.2665526e+02    4.6000000e+02    4.6000000e+02    4.6000000e+02    1.7330531e+05    1.5501928e+02   -1.3684353e+03    6.7581418e-02   -1.2960700e+00    1.1413772e+04   -1.5765106e-05    0.0000000e+00    4.7632039e-04   -6.1436965e-07    1.9913819e-01   -4.1952014e-06   -9.6680917e+02   -1.8299096e-07   -5.7338705e-07   -1.2335094e-02    1.5475322e-07    1.4214311e+02    1.4460912e+02    1.2950381e+02
   -1.4047090e+02    2.1737568e+00    5.3368974e+00    3.9023513e+03    0.0000000e+00    6.1691575e-04    3.3018025e+02    3.5119285e+02    3.2721311e+02    4.6000000e+02    4.6000000e+02    4.6000000e+02    1.7395645e+05    1.5150144e+02   -1.3258654e+03    6.7419702e-02   -1.4289294e+00    1.1429241e+04   -1.0962191e-03    0.0000000e+00    4.4872790e-04    3.4531111e-05    1.8745406e-01   -1.7881780e-04   -9.6577087e+02   -1.2363758e-07   -5.9881087e-07   -1.1612226e-02    2.5291623e-06    1.3778195e+02    1.4048433e+02    1.2470483e+02
   -1.3987090e+02    2.1965600e+00    5.0329237e+00    3.5712999e+03    0.0000000e+00    5.9950495e-04    3.3097931e+02    3.5388277e+02    3.2776598e+02    4.6000000e+02    4.6000000e+02    4.6000000e+02    1.7461914e+05    1.4824878e+02   -1.2862679e+03    6.7255462e-02   -1.5578227e+00    1.1444832e+04   -5.5542793e-04    0.0000000e+00    4.4044853e-04    1.2102076e-04    1.7796813e-01   -8.9880804e-05   -9.6470698e+02   -1.5755494e-07   -4.3553046e-07   -1.1025578e-02    8.7021013e-06    1.3376098e+02    1.3667152e+02    1.2044498e+02
   -1.3927090e+02    2.2168763e+00    4.7586310e+00    3.2812186e+03    0.0000000e+00    5.8331807e-04    3.3176679e+02    3.5572402e+02    3.2831341e+02    4.6000000e+02    4.6000000e+02    4.6000000e+02    1.7529439e+05    1.4523573e+02   -1.2493223e+03    6.7088699e-02   -1.6830143e+00    1.1460602e+04   -2.2818019e-04    0.0000000e+00    4.1728927e-04   -1.4950718e-05    1.6942463e-01   -3.5989595e-05   -9.6363024e+02   -1.7495931e-07   -1.9244644e-06   -1.0497670e-02   -6.6511530e-07    1.3004359e+02    1.3314269e+02    1.1810035e+02
   -1.3867090e+02    2.2380990e+00    4.5101373e+00    3.0258018e+03    0.0000000e+00    5.6822460e-04    3.3255197e+02    3.5820002e+02    3.2886535e+02    4.6000000e+02    4.6000000e+02    4.6000000e+02    1.7601217e+05    1.4244463e+02   -1.2147268e+03    6.6919412e-02   -1.8047381e+00    1.1478492e+04    2.5190441e-04    0.0000000e+00    4.3754892e-04   -4.5572907e-06    1.6059781e-01    2.2549956e-05   -9.6270170e+02   -1.9915034e-07   -1.6685856e-06   -9.9517608e-03    9.1341277e-09    1.2659968e+02    1.2986669e+02    1.1367988e+02
   -1.3807090e+02    2.2665399e+00    4.2841110e+00    2.7997271e+03    0.0000000e+00    5.5410583e-04    3.3331937e+02    3.6061895e+02    3.2940335e+02    4.6000000e+02    4.6000000e+02    4.6000000e+02    1.7668942e+05    1.3983248e+02   -1.1822144e+03    6.6747602e-02   -1.9232047e+00    1.1493075e+04   -1.8730012e-03    0.0000000e+00    3.5831433e-04   -4.7875132e-06    1.5255502e-01   -2.6648805e-04   -9.6146458e+02   -8.8611559e-08   -1.2341504e-06   -9.4529596e-03   -2.5598052e-07    1.2338771e+02    1.2681594e+02    1.0965924e+02
   -1.3747090e+02    2.2970497e+00    4.0779865e+00    2.5987720e+03    0.0000000e+00    5.4089837e-04    3.3410191e+02    3.6316652e+02    3.2995191e+02    4.6000000e+02    4.6000000e+02    4.6000000e+02    1.7742995e+05    1.3741021e+02   -1.1515307e+03    6.6573269e-02   -2.0386021e+00    1.1511100e+04    1.1063336e-04    0.0000000e+00    3.7243813e-04   -1.3342828e-05    1.4513198e-01   -1.7317603e-05   -9.6046887e+02   -1.9490338e-07   -1.2955471e-06   -8.9937871e-03   -7.1899425e-07    1.2039653e+02    1.2396923e+02    1.0601431e+02
   -1.3687090e+02    2.3321519e+00    3.8883459e+00    2.4185231e+03    0.0000000e+00    5.2842065e-04    3.3487711e+02    3.6570872e+02    3.3049783e+02    4.6000000e+02    4.6000000e+02    4.6000000e+02    1.7816417e+05    1.3513014e+02   -1.1224592e+03    6.6396413e-02   -2.1510807e+00    1.1528028e+04   -9.4484977e-05    0.0000000e+00    3.3475939e-04   -1.3235004e-05    1.3832009e-01   -8.4968224e-07   -9.5933872e+02   -1.7937233e-07   -1.1171091e-06   -8.5717270e-03   -7.6820217e-07    1.1758653e+02    1.2130704e+02    1.0264502e+02
   -1.3627090e+02    2.3637716e+00    3.7099172e+00    2.2521409e+03    0.0000000e+00    5.1657147e-04    3.3554295e+02    3.6826530e+02    3.3104559e+02    4.6000000e+02    4.6000000e+02    4.6000000e+02    1.7890727e+05    1.3293998e+02   -1.0954984e+03    6.6217035e-02   -2.2607904e+00    1.1544836e+04    9.3280195e-04    0.0000000e+00    3.0795761e-04   -1.3237747e-05    1.3194772e-01    1.5706236e-04   -9.5814218e+02   -2.4163067e-07   -7.3963339e-07   -8.1768570e-03   -7.8331103e-07    1.1495319e+02    1.1881085e+02    9.9372421e+01
   -1.3567090e+02    2.3962626e+00    3.5498225e+00    2.1070418e+03    0.0000000e+00    5.0552461e-04    3.3628285e+02    3.7043900e+02    3.3159625e+02    4.6000000e+02    4.6000000e+02    4.6000000e+02    1.7966501e+05    1.3094238e+02   -1.0696604e+03    6.6035136e-02   -2.3679763e+00    1.1561884e+04   -1.0758877e-03    0.0000000e+00    2.8985989e-04   -1.3662427e-05    1.2618678e-01   -1.7102252e-04   -9.5692000e+02   -1.2664077e-07   -1.0878648e-06   -7.8204272e-03   -8.2130298e-07    1.1249903e+02    1.1646609e+02    9.6639081e+01
   -1.3507090e+02    2.4283573e+00    3.3990113e+00    1.9735384e+03    0.0000000e+00    4.9485020e-04    3.3702633e+02    3.7280950e+02    3.3214975e+02    4.6000000e+02    4.6000000e+02    4.6000000e+02    1.8043731e+05    1.2902053e+02   -1.0447136e+03    6.5850718e-02   -2.4726636e+00    1.1579155e+04    2.9428191e-05    0.0000000e+00    2.7350699e-04   -1.3223106e-05    1.2075981e-01    3.9946214e-06   -9.5566876e+02   -2.0307781e-07   -1.0166058e-06   -7.4844113e-03   -7.8765368e-07    1.1014337e+02    1.1426277e+02    9.4289790e+01
   -1.3447090e+02    2.4599137e+00    3.2602050e+00    1.8533169e+03    0.0000000e+00    4.8480693e-04    3.3776401e+02    3.7521775e+02    3.3270576e+02    4.6000000e+02    4.6000000e+02    4.6000000e+02    1.8122425e+05    1.2722599e+02   -1.0210968e+03    6.5663781e-02   -2.5749873e+00    1.1596641e+04   -1.4880492e-03    0.0000000e+00    2.5824920e-04   -1.2637683e-05    1.1576564e-01   -2.3945499e-04   -9.5438874e+02   -1.0148803e-07   -9.2690038e-07   -7.1750889e-03   -7.7047273e-07    1.0793957e+02    1.1219362e+02    9.2265319e+01
   -1.3387090e+02    2.4902388e+00    3.1321396e+00    1.7446487e+03    0.0000000e+00    4.7534693e-04    3.3849868e+02    3.7518974e+02    3.3326410e+02    4.6000000e+02    4.6000000e+02    4.6000000e+02    1.8202600e+05    1.2554955e+02   -9.9868743e+02    6.5474327e-02   -2.6750655e+00    1.1614339e+04   -6.4797952e-04    0.0000000e+00    2.4389797e-04   -1.2673436e-05    1.1115885e-01   -1.0496645e-04   -9.5308173e+02   -1.5688085e-07   -9.3064346e-07   -6.8896953e-03   -7.8259422e-07    1.0587428e+02    1.1024211e+02    9.1766419e+01
   -1.3327090e+02    2.5204909e+00    3.0136014e+00    1.6460686e+03    0.0000000e+00    4.6641187e-04    3.3923532e+02    3.7758800e+02    3.3382485e+02    4.6000000e+02    4.6000000e+02    4.6000000e+02    1.8284332e+05    1.2397944e+02   -9.7733044e+02    6.5282357e-02   -2.7730024e+00    1.1632283e+04    2.9236115e-05    0.0000000e+00    2.3079035e-04   -1.5628310e-05    1.0689461e-01    5.7549382e-06   -9.5175325e+02   -1.8836718e-07   -1.1498810e-06   -6.6255976e-03   -9.8272255e-07    1.0393185e+02    1.0839868e+02    9.0011625e+01
   -1.3267090e+02    2.5500281e+00    2.9035657e+00    1.5563297e+03    0.0000000e+00    4.5795327e-04    3.3997508e+02    3.7999060e+02    3.3438832e+02    4.6000000e+02    4.6000000e+02    4.6000000e+02    1.8367606e+05    1.2250652e+02   -9.5692136e+02    6.5087875e-02   -2.8688948e+00    1.1650449e+04    2.4698084e-03    0.0000000e+00    2.1779712e-04   -1.5075919e-05    1.0293669e-01    3.9269404e-04   -9.5039877e+02   -3.4841691e-07   -1.0620800e-06   -6.3802830e-03   -9.3122035e-07    1.0210063e+02    1.0665437e+02    8.7677795e+01
   -1.3207090e+02    2.5823489e+00    2.8011066e+00    1.4743021e+03    0.0000000e+00    4.4992924e-04    3.4072159e+02    3.8196070e+02    3.3495498e+02    4.6000000e+02    4.6000000e+02    4.6000000e+02    1.8452530e+05    1.2112259e+02   -9.3736271e+02    6.4890881e-02   -2.9628329e+00    1.1668892e+04   -1.3739276e-03    0.0000000e+00    2.0559092e-04   -1.4080805e-05    9.9251919e-02   -2.1948652e-04   -9.4902521e+02   -1.1746858e-07   -9.6779470e-07   -6.1518752e-03   -8.8169945e-07    1.0036938e+02    1.0500110e+02    8.5414860e+01
   -1.3147090e+02    2.6144940e+00    2.7032190e+00    1.3971402e+03    0.0000000e+00    4.4217709e-04    3.4138560e+02    3.8394136e+02    3.3552555e+02    4.6000000e+02    4.6000000e+02    4.6000000e+02    1.8539175e+05    1.1978588e+02   -9.1906186e+02    6.4691379e-02   -3.0548800e+00    1.1687640e+04   -2.1941289e-04    0.0000000e+00    1.9521074e-04   -1.5206145e-05    9.5761040e-02   -3.8913148e-05   -9.4763216e+02   -1.7052522e-07   -1.0976721e-06   -5.9356370e-03   -9.6093567e-07    9.8732949e+01    1.0343883e+02    8.3300693e+01
   -1.3087090e+02    2.6430818e+00    2.6130362e+00    1.3273587e+03    0.0000000e+00    4.3489904e-04    3.4205818e+02    3.8577930e+02    3.3610059e+02    4.6000000e+02    4.6000000e+02    4.6000000e+02    1.8627336e+05    1.1854966e+02   -9.0156094e+02    6.4489371e-02   -3.1452006e+00    1.1706550e+04    1.6450792e-04    0.0000000e+00    1.8828549e-04   -9.9253739e-06    9.2538604e-02    2.4919791e-05   -9.4619822e+02   -2.2920154e-07    5.4759236e-08   -5.7363043e-03   -6.3049228e-07    9.7201039e+01    1.0196125e+02    8.2670335e+01
   -1.3027090e+02    2.6751358e+00    2.5253790e+00    1.2608934e+03    0.0000000e+00    4.2763744e-04    3.4276763e+02    3.8763588e+02    3.3668033e+02    4.6000000e+02    4.6000000e+02    4.6000000e+02    1.8717389e+05    1.1732178e+02   -8.8406005e+02    6.4284861e-02   -3.2337806e+00    1.1725841e+04    9.8570842e-04    0.0000000e+00    1.7976883e-04   -9.7718560e-06    8.9402701e-02    1.4845201e-04   -9.4475555e+02   -2.3805262e-07   -4.1163835e-07   -5.5421916e-03   -6.3150121e-07    9.5677376e+01    1.0055785e+02    8.1309250e+01
   -1.2967090e+02    2.7063338e+00    2.4442836e+00    1.2004663e+03    0.0000000e+00    4.2079803e-04    3.4350174e+02    3.8941924e+02    3.3726485e+02    4.6000000e+02    4.6000000e+02    4.6000000e+02    1.8809038e+05    1.1618444e+02   -8.6720921e+02    6.4077851e-02   -3.3206895e+00    1.1745312e+04   -1.1114844e-03    0.0000000e+00    1.7113224e-04   -1.0832797e-05    8.6496962e-02   -1.8207128e-04   -9.4327321e+02   -1.2794611e-07   -5.1016259e-07   -5.3621312e-03   -7.1057752e-07    9.4243012e+01    9.9222825e+01    8.0090734e+01
   -1.2907090e+02    2.7374286e+00    2.3685823e+00    1.1448778e+03    0.0000000e+00    4.1432225e-04    3.4422294e+02    3.8613773e+02    3.3785414e+02    4.6000000e+02    4.6000000e+02    4.6000000e+02    1.8902482e+05    1.1512417e+02   -8.5119742e+02    6.3868345e-02   -3.4059837e+00    1.1765071e+04    1.3729275e-03    0.0000000e+00    1.6109151e-04   -6.5209489e-06    8.3789967e-02    2.0287883e-04   -9.4176844e+02   -2.9965496e-07   -9.9715110e-08   -5.1941371e-03   -4.1368343e-07    9.2898951e+01    9.7950953e+01    7.9248721e+01
   -1.2847090e+02    2.7690823e+00    2.2979139e+00    1.0938498e+03    0.0000000e+00    4.0817486e-04    3.4496085e+02    3.8791034e+02    3.3844824e+02    4.6000000e+02    4.6000000e+02    4.6000000e+02    1.8997730e+05    1.1413337e+02   -8.3568214e+02    6.3656348e-02   -3.4897380e+00    1.1785105e+04   -1.8420040e-03    0.0000000e+00    1.5731461e-04   -7.4324484e-06    8.1257359e-02   -2.8532452e-04   -9.4023910e+02   -1.1957261e-07   -2.1335851e-07   -5.0377566e-03   -4.8662810e-07    9.1625060e+01    9.6737555e+01    7.7788099e+01
   -1.2787090e+02    2.8002158e+00    2.2318386e+00    1.0468612e+03    0.0000000e+00    4.0233807e-04    3.4571043e+02    3.8968663e+02    3.3904725e+02    4.6000000e+02    4.6000000e+02    4.6000000e+02    1.9094783e+05    1.1320942e+02   -8.2069636e+02    6.3441862e-02   -3.5719944e+00    1.1805399e+04   -7.2204671e-04    0.0000000e+00    1.5196396e-04   -8.1878607e-06    7.8887289e-02   -1.1344849e-04   -9.3868254e+02   -1.6402017e-07   -3.3738220e-07   -4.8910828e-03   -5.3974672e-07    9.0419360e+01    9.5586149e+01    7.6396073e+01
   -1.2727090e+02    2.8310834e+00    2.1696708e+00    1.0032705e+03    0.0000000e+00    3.9677053e-04    3.4648976e+02    3.9149006e+02    3.3965774e+02    4.6000000e+02    4.6000000e+02    4.6000000e+02    1.9197028e+05    1.1234913e+02   -8.0610323e+02    6.3224894e-02   -3.6527920e+00    1.1828022e+04    1.3435103e-03    0.0000000e+00    1.5223246e-04   -1.2605118e-05    7.6656432e-02    1.8266462e-04   -9.3726473e+02   -2.6847145e-07   -8.0370026e-07   -4.7529460e-03   -8.1520688e-07    8.9272029e+01    9.4493513e+01    7.5060911e+01
   -1.2667090e+02    2.8637868e+00    2.1068846e+00    9.5969202e+02    0.0000000e+00    3.9112347e-04    3.4706835e+02    3.8974432e+02    3.4026805e+02    4.6000000e+02    4.6000000e+02    4.6000000e+02    1.9298608e+05    1.1145878e+02   -7.9295891e+02    6.3005447e-02   -3.7321626e+00    1.1849339e+04   -4.9144700e-04    0.0000000e+00    1.3806257e-04   -8.4274858e-06    7.4456624e-02   -6.2633333e-05   -9.3570270e+02   -1.8779000e-07   -1.7799442e-07   -4.6162297e-03   -5.5778022e-07    8.8180710e+01    9.3453443e+01    7.3794589e+01
   -1.2607090e+02    2.8936602e+00    2.0514755e+00    9.2195999e+02    0.0000000e+00    3.8601189e-04    3.4781373e+02    3.9141079e+02    3.4087686e+02    4.6000000e+02    4.6000000e+02    4.6000000e+02    1.9398284e+05    1.1068610e+02   -7.7944763e+02    6.2783526e-02   -3.8102918e+00    1.1868588e+04    2.0915823e-03    0.0000000e+00    1.2420487e-04   -7.5728772e-06    7.2469494e-02    3.3774501e-04   -9.3391870e+02   -3.4519149e-07   -3.1171787e-07   -4.4929237e-03   -5.0144212e-07    8.7144289e+01    9.2459953e+01    7.2592504e+01
   -1.2547090e+02    2.9225573e+00    1.9963531e+00    8.8496187e+02    0.0000000e+00    3.8084697e-04    3.4857387e+02    3.9310678e+02    3.4150399e+02    4.6000000e+02    4.6000000e+02    4.6000000e+02    1.9506164e+05    1.0991257e+02   -7.6600073e+02    6.2559138e-02   -3.8870696e+00    1.1891939e+04    4.9346074e-04    0.0000000e+00    1.3095036e-04   -1.0202347e-05    7.0500987e-02    3.3994484e-05   -9.3240804e+02   -2.1962592e-07   -4.6112267e-07   -4.3712629e-03   -6.4021888e-07    8.6111966e+01    9.1505971e+01    7.1430599e+01
   -1.2487090e+02    2.9531274e+00    1.9446711e+00    8.5073750e+02    0.0000000e+00    3.7593130e-04    3.4932735e+02    3.9478450e+02    3.4213284e+02    4.6000000e+02    4.6000000e+02    4.6000000e+02    1.9613600e+05    1.0919413e+02   -7.5309078e+02    6.2332288e-02   -3.9625530e+00    1.1914077e+04   -4.3113863e-05    0.0000000e+00    1.2125303e-04   -1.0110615e-05    6.8658473e-02    5.5212815e-06   -9.3075518e+02   -1.7425330e-07   -5.7853480e-07   -4.2568186e-03   -6.4392672e-07    8.5139555e+01    9.0593005e+01    7.0325974e+01
   -1.2427090e+02    2.9833554e+00    1.8965415e+00    8.1927796e+02    0.0000000e+00    3.7130069e-04    3.5010013e+02    3.9645297e+02    3.4276673e+02    4.6000000e+02    4.6000000e+02    4.6000000e+02    1.9722740e+05    1.0853611e+02   -7.4053758e+02    6.2102982e-02   -4.0367795e+00    1.1936300e+04   -8.0517361e-04    0.0000000e+00    1.1374466e-04   -9.7336262e-06    6.6936752e-02   -1.1705043e-04   -9.2905880e+02   -1.3996223e-07   -5.7776221e-07   -4.1498928e-03   -6.2319671e-07    8.4222976e+01    8.9728366e+01    6.9270402e+01
   -1.2367090e+02    3.0150835e+00    1.8513913e+00    7.9014496e+02    0.0000000e+00    3.6690136e-04    3.5088603e+02    3.9812305e+02    3.4340662e+02    4.6000000e+02    4.6000000e+02    4.6000000e+02    1.9833986e+05    1.0793064e+02   -7.2833092e+02    6.1871227e-02   -4.1097896e+00    1.1958832e+04   -2.5091282e-05    0.0000000e+00    1.1005912e-04   -9.6777137e-06    6.5318167e-02   -7.1943849e-07   -9.2733922e+02   -1.6987504e-07   -6.4995003e-07   -4.0497031e-03   -6.1720263e-07    8.3355699e+01    8.8906669e+01    6.8229738e+01
   -1.2307090e+02    3.0464453e+00    1.8087397e+00    7.6293653e+02    0.0000000e+00    3.6270132e-04    3.5168507e+02    3.9980360e+02    3.4405302e+02    4.6000000e+02    4.6000000e+02    4.6000000e+02    1.9947378e+05    1.0737047e+02   -7.1644744e+02    6.1637029e-02   -4.1816142e+00    1.1981675e+04    8.3120105e-05    0.0000000e+00    1.0596037e-04   -9.7222926e-06    6.3788733e-02    1.3793515e-05   -9.2559293e+02   -1.9882980e-07   -7.0717090e-07   -3.9548631e-03   -6.1808271e-07    8.2531678e+01    8.8119953e+01    6.7231785e+01
   -1.2247090e+02    3.0783306e+00    1.7648100e+00    7.3513350e+02    0.0000000e+00    3.5835438e-04    3.5229501e+02    3.9723934e+02    3.4470647e+02    4.6000000e+02    4.6000000e+02    4.6000000e+02    2.0063229e+05    1.0677597e+02   -7.0579836e+02    6.1400396e-02   -4.2522754e+00    1.2004996e+04    5.2375288e-04    0.0000000e+00    1.0179754e-04   -1.0033875e-05    6.2255756e-02    7.4652534e-05   -9.2383877e+02   -2.2508278e-07   -5.5880409e-07   -3.8597295e-03   -6.2934988e-07    8.1747255e+01    8.7366080e+01    6.6275384e+01
   -1.2187090e+02    3.1042468e+00    1.7262357e+00    7.1110595e+02    0.0000000e+00    3.5446738e-04    3.5305132e+02    3.9882014e+02    3.4536711e+02    4.6000000e+02    4.6000000e+02    4.6000000e+02    2.0181031e+05    1.0629010e+02   -6.9484957e+02    6.1161336e-02   -4.3219235e+00    1.2028469e+04    3.6526130e-04    0.0000000e+00    9.8832813e-05   -8.1985426e-06    6.0880525e-02    5.8297538e-05   -9.2203458e+02   -2.3026530e-07   -1.5033924e-07   -3.7745764e-03   -5.1115904e-07    8.1014813e+01    8.6642464e+01    6.5358578e+01
   -1.2127090e+02    3.1372338e+00    1.6866266e+00    6.8672669e+02    0.0000000e+00    3.5040980e-04    3.5384370e+02    4.0044048e+02    3.4603532e+02    4.6000000e+02    4.6000000e+02    4.6000000e+02    2.0301521e+05    1.0576685e+02   -6.8357912e+02    6.0919856e-02   -4.3904475e+00    1.2052509e+04    2.5771726e-03    0.0000000e+00    9.6089919e-05   -5.9923503e-06    5.9470041e-02    3.7068791e-04   -9.2023463e+02   -3.6291745e-07   -4.8554617e-08   -3.6872567e-03   -3.5623706e-07    8.0246617e+01    8.5947125e+01    6.4479245e+01
   -1.2067611e+02    3.1671359e+00    1.6503341e+00    6.6462570e+02    0.0000000e+00    3.4666868e-04    3.5464181e+02    4.0203555e+02    3.4670587e+02    4.6000000e+02    4.6000000e+02    4.6000000e+02    2.0423599e+05    1.0531002e+02   -6.7277061e+02    6.0678093e-02   -4.4573088e+00    1.2076865e+04   -8.4112502e-04    0.0000000e+00    9.4362852e-05   -7.4937484e-06    5.8174207e-02   -1.4014567e-04   -9.1843079e+02   -1.0521184e-07   -2.7903929e-07   -3.6070621e-03   -4.5004915e-07    7.9540780e+01    8.5301165e+01    6.3642072e+01
   -1.2008717e+02    3.1966161e+00    1.6168357e+00    6.4444950e+02    0.0000000e+00    3.4318279e-04    3.5544472e+02    4.0407072e+02    3.4737710e+02    4.6000000e+02    4.6000000e+02    4.6000000e+02    2.0546963e+05    1.0491016e+02   -6.6236416e+02    6.0436385e-02   -4.5224862e+00    1.2101415e+04   -1.1537889e-03    0.0000000e+00    9.2220582e-05   -8.5791511e-06    5.6975917e-02   -1.7515687e-04   -9.1662913e+02   -1.1232985e-07   -4.5197454e-07   -3.5328845e-03   -5.2251030e-07    7.8888455e+01    8.4690077e+01    6.2845695e+01
   -1.1950389e+02    3.2271132e+00    1.5857448e+00    6.2590313e+02    0.0000000e+00    3.3991906e-04    3.5625709e+02    4.0564280e+02    3.4804876e+02    4.6000000e+02    4.6000000e+02    4.6000000e+02    2.0671504e+05    1.0456022e+02   -6.5231405e+02    6.0194729e-02   -4.5860587e+00    1.2126084e+04   -1.2688990e-04    0.0000000e+00    8.9986721e-05   -1.0814721e-05    5.5862030e-02   -2.5008863e-05   -9.1482475e+02   -2.0716046e-07   -7.2888545e-07   -3.4638906e-03   -6.7687434e-07    7.8280567e+01    8.4109239e+01    6.2087634e+01
   -1.1892610e+02    3.2634424e+00    1.5553739e+00    6.0798379e+02    0.0000000e+00    3.3669837e-04    3.5695905e+02    4.0721672e+02    3.4872098e+02    4.6000000e+02    4.6000000e+02    4.6000000e+02    2.0797255e+05    1.0421998e+02   -6.4312109e+02    5.9953117e-02   -4.6480911e+00    1.2150883e+04    2.2644292e-03    0.0000000e+00    8.4349643e-05   -9.0234829e-06    5.4792097e-02    3.3118711e-04   -9.1302122e+02   -3.8049866e-07   -5.3318694e-07   -3.3971790e-03   -5.5586706e-07    7.7720611e+01    8.3556515e+01    6.1365678e+01
   -1.1835364e+02    3.2874175e+00    1.5240115e+00    5.8953374e+02    0.0000000e+00    3.3335515e-04    3.5762719e+02    4.0553219e+02    3.4939408e+02    4.6000000e+02    4.6000000e+02    4.6000000e+02    2.0923716e+05    1.0384942e+02   -6.3419739e+02    5.9711566e-02   -4.7086989e+00    1.2175514e+04   -3.7199295e-04    0.0000000e+00    8.1132289e-05   -9.6114286e-06    5.3702052e-02   -5.9388613e-05   -9.1117873e+02   -1.6210023e-07   -2.7204428e-07   -3.3294788e-03   -5.9753042e-07    7.7154964e+01    8.3029159e+01    6.0677688e+01
   -1.1778632e+02    3.3126794e+00    1.4945053e+00    5.7243786e+02    0.0000000e+00    3.3015670e-04    3.5840732e+02    4.0700169e+02    3.5006869e+02    4.6000000e+02    4.6000000e+02    4.6000000e+02    2.1051826e+05    1.0350481e+02   -6.2471252e+02    5.9470065e-02   -4.7679122e+00    1.2200516e+04   -6.2459198e-04    0.0000000e+00    8.0224194e-05   -9.6916695e-06    5.2653035e-02   -8.8502576e-05   -9.0935915e+02   -1.5930227e-07   -3.5161502e-07   -3.2646781e-03   -6.0220838e-07    7.6578297e+01    8.2526319e+01    6.0021765e+01
   -1.1722396e+02    3.3414739e+00    1.4671820e+00    5.5678253e+02    0.0000000e+00    3.2715711e-04    3.5919370e+02    4.0911955e+02    3.5074412e+02    4.6000000e+02    4.6000000e+02    4.6000000e+02    2.1181157e+05    1.0321158e+02   -6.1555635e+02    5.9228598e-02   -4.8257388e+00    1.2225627e+04    4.3808818e-05    0.0000000e+00    7.8014346e-05   -9.0825885e-06    5.1681761e-02    7.1825375e-06   -9.0753164e+02   -2.1446977e-07   -4.7458973e-07   -3.2045145e-03   -5.5985455e-07    7.6048196e+01    8.2044599e+01    5.9395679e+01
   -1.1666646e+02    3.3709574e+00    1.4423291e+00    5.4269894e+02    0.0000000e+00    3.2440326e-04    3.5999563e+02    4.1119949e+02    3.5142120e+02    4.6000000e+02    4.6000000e+02    4.6000000e+02    2.1311746e+05    1.0297553e+02   -6.0667187e+02    5.8987184e-02   -4.8822445e+00    1.2250864e+04    6.7075627e-04    0.0000000e+00    7.5785812e-05   -9.0124198e-06    5.0793337e-02    9.7156379e-05   -9.0569732e+02   -2.5214445e-07   -4.7303949e-07   -3.1494256e-03   -5.5399846e-07    7.5565637e+01    8.1586828e+01    5.8797754e+01
   -1.1611365e+02    3.4003327e+00    1.4193473e+00    5.2980513e+02    0.0000000e+00    3.2183418e-04    3.6079257e+02    4.1262719e+02    3.5209890e+02    4.6000000e+02    4.6000000e+02    4.6000000e+02    2.1443543e+05    1.0278328e+02   -5.9812061e+02    5.8745817e-02   -4.9374824e+00    1.2276188e+04    1.1422867e-05    0.0000000e+00    7.2816121e-05   -8.9944954e-06    4.9970653e-02    2.0214659e-06   -9.0385420e+02   -2.1573950e-07   -4.8040792e-07   -3.0982974e-03   -5.5663104e-07    7.5124196e+01    8.1167738e+01    5.8226393e+01
   -1.1556538e+02    3.4311579e+00    1.3980124e+00    5.1794292e+02    0.0000000e+00    3.1942887e-04    3.6162064e+02    4.1404319e+02    3.5277378e+02    4.6000000e+02    4.6000000e+02    4.6000000e+02    2.1573306e+05    1.0262449e+02   -5.8962361e+02    5.8504481e-02   -4.9914955e+00    1.2299738e+04   -9.1572325e-05    0.0000000e+00    6.8172952e-05   -8.5724636e-06    4.9199299e-02    4.2691091e-06   -9.0186800e+02   -2.0274903e-07   -4.9318983e-07   -3.0504332e-03   -5.3874762e-07    7.4705706e+01    8.0767781e+01    5.7683024e+01
   -1.1502155e+02    3.4576950e+00    1.3747848e+00    5.0499877e+02    0.0000000e+00    3.1681725e-04    3.6223165e+02    4.1068331e+02    3.5345914e+02    4.6000000e+02    4.6000000e+02    4.6000000e+02    2.1710929e+05    1.0242636e+02   -5.8244288e+02    5.8263198e-02   -5.0443107e+00    1.2327152e+04    8.0580281e-04    0.0000000e+00    7.1312369e-05   -9.0507149e-06    4.8402688e-02    7.3566035e-05   -9.0015008e+02   -2.4784932e-07   -2.4161750e-07   -3.0009484e-03   -5.5595619e-07    7.4324382e+01    8.0385830e+01    5.7157004e+01
   -1.1448200e+02    3.4766209e+00    1.3553029e+00    4.9434220e+02    0.0000000e+00    3.1458779e-04    3.6299925e+02    4.1203710e+02    3.5413970e+02    4.6000000e+02    4.6000000e+02    4.6000000e+02    2.1843377e+05    1.0231098e+02   -5.7467680e+02    5.8021949e-02   -5.0961126e+00    1.2351000e+04   -1.6268568e-03    0.0000000e+00    6.6480834e-05   -8.6671580e-06    4.7706070e-02   -1.8995152e-04   -8.9814831e+02   -1.1042822e-07   -1.6051903e-07   -2.9579421e-03   -5.4765295e-07    7.3965642e+01    8.0020321e+01    5.6659808e+01
   -1.1394661e+02    3.5009327e+00    1.3339758e+00    4.8272481e+02    0.0000000e+00    3.1212207e-04    3.6378889e+02    4.1405942e+02    3.5482492e+02    4.6000000e+02    4.6000000e+02    4.6000000e+02    2.1980336e+05    1.0213848e+02   -5.6660696e+02    5.7780735e-02   -5.1467903e+00    1.2376772e+04    7.9205987e-04    0.0000000e+00    6.9468147e-05   -8.7143293e-06    4.6947507e-02    8.8645217e-05   -8.9628558e+02   -2.3190508e-07   -1.8998576e-07   -2.9112839e-03   -5.3986737e-07    7.3558619e+01    7.9669658e+01    5.6180613e+01
   -1.1341530e+02    3.5278005e+00    1.3142570e+00    4.7207965e+02    0.0000000e+00    3.0982352e-04    3.6455998e+02    4.1543717e+02    3.5551286e+02    4.6000000e+02    4.6000000e+02    4.6000000e+02    2.2118789e+05    1.0201016e+02   -5.5893729e+02    5.7539570e-02   -5.1963950e+00    1.2402750e+04   -3.7511725e-04    0.0000000e+00    6.7699370e-05   -1.0421026e-05    4.6249314e-02   -4.9280012e-05   -8.9441736e+02   -1.6642197e-07   -3.7902337e-07   -2.8678838e-03   -6.5610034e-07    7.3195875e+01    7.9332977e+01    5.5721542e+01
   -1.1288790e+02    3.5552340e+00    1.2963256e+00    4.6250324e+02    0.0000000e+00    3.0771425e-04    3.6534593e+02    4.1680446e+02    3.5620294e+02    4.6000000e+02    4.6000000e+02    4.6000000e+02    2.2258631e+05    1.0192875e+02   -5.5144482e+02    5.7298431e-02   -5.2449731e+00    1.2428857e+04   -7.2615703e-04    0.0000000e+00    6.5768434e-05   -1.0621021e-05    4.5610527e-02   -9.6348557e-05   -8.9254261e+02   -1.5202963e-07   -4.9675833e-07   -2.8281996e-03   -6.6682306e-07    7.2869291e+01    7.9008805e+01    5.5281637e+01
   -1.1236435e+02    3.5829087e+00    1.2799987e+00    4.5388427e+02    0.0000000e+00    3.0577527e-04    3.6616248e+02    4.1816994e+02    3.5689529e+02    4.6000000e+02    4.6000000e+02    4.6000000e+02    2.2400004e+05    1.0188967e+02   -5.4399724e+02    5.7057326e-02   -5.2925518e+00    1.2455167e+04   -1.4367665e-04    0.0000000e+00    6.4810240e-05   -1.0964992e-05    4.5022663e-02   -1.7701462e-05   -8.9066729e+02   -1.7904898e-07   -5.5358730e-07   -2.7917894e-03   -6.8563021e-07    7.2570341e+01    7.8719097e+01    5.4859752e+01
   -1.1184453e+02    3.6094709e+00    1.2647073e+00    4.4585864e+02    0.0000000e+00    3.0395295e-04    3.6701246e+02    4.1955536e+02    3.5759095e+02    4.6000000e+02    4.6000000e+02    4.6000000e+02    2.2546167e+05    1.0188400e+02   -5.3657500e+02    5.6816264e-02   -5.3391495e+00    1.2483473e+04   -1.2691341e-04    0.0000000e+00    6.6710220e-05   -1.1251190e-05    4.4470204e-02   -3.4257092e-05   -8.8891928e+02   -1.7411108e-07   -5.3478542e-07   -2.7576520e-03   -6.9654921e-07    7.2292243e+01    7.8443769e+01    5.4452509e+01
   -1.1132833e+02    3.6369379e+00    1.2464094e+00    4.3614709e+02    0.0000000e+00    3.0177029e-04    3.6759906e+02    4.1685637e+02    3.5828784e+02    4.6000000e+02    4.6000000e+02    4.6000000e+02    2.2690923e+05    1.0179303e+02   -5.3053670e+02    5.6575234e-02   -5.3847863e+00    1.2510324e+04   -4.3934169e-04    0.0000000e+00    6.1240890e-05   -1.1556878e-05    4.3854566e-02   -3.7492814e-05   -8.8705935e+02   -1.6696347e-07   -4.0199380e-07   -2.7191659e-03   -7.2747751e-07    7.2025532e+01    7.8182917e+01    5.4065067e+01
   -1.1081566e+02    3.6522376e+00    1.2318239e+00    4.2855774e+02    0.0000000e+00    3.0001809e-04    3.6834842e+02    4.1814248e+02    3.5898712e+02    4.6000000e+02    4.6000000e+02    4.6000000e+02    2.2833232e+05    1.0179635e+02   -5.2387060e+02    5.6334236e-02   -5.4296459e+00    1.2535158e+04   -2.0632682e-03    0.0000000e+00    5.8861660e-05   -1.0800772e-05    4.3336565e-02   -2.5418861e-04   -8.8502174e+02   -4.2020046e-08   -5.6324690e-07   -2.6872565e-03   -6.8023012e-07    7.1787333e+01    7.7934314e+01    5.3696348e+01
   -1.1030642e+02    3.6742875e+00    1.2157141e+00    4.2019807e+02    0.0000000e+00    2.9806373e-04    3.6913364e+02    4.2009126e+02    3.5968879e+02    4.6000000e+02    4.6000000e+02    4.6000000e+02    2.2983575e+05    1.0175634e+02   -5.1687892e+02    5.6093269e-02   -5.4736054e+00    1.2563723e+04    7.5364227e-04    0.0000000e+00    6.4249339e-05   -1.3333335e-05    4.2768012e-02    5.9738678e-05   -8.8324892e+02   -2.0761544e-07   -7.7268742e-07   -2.6523572e-03   -8.3209288e-07    7.1507329e+01    7.7692590e+01    5.3337713e+01
   -1.0980052e+02    3.7002813e+00    1.2013113e+00    4.1283740e+02    0.0000000e+00    2.9628764e-04    3.6993568e+02    4.2140719e+02    3.6039371e+02    4.6000000e+02    4.6000000e+02    4.6000000e+02    2.3132476e+05    1.0176252e+02   -5.1000696e+02    5.5852333e-02   -5.5167047e+00    1.2590804e+04   -8.3225679e-04    0.0000000e+00    6.0580352e-05   -1.3080504e-05    4.2255558e-02   -8.8027317e-05   -8.8135134e+02   -1.5547153e-07   -7.8589376e-07   -2.6204503e-03   -8.2317031e-07    7.1260690e+01    7.7462885e+01    5.2996695e+01
   -1.0929789e+02    3.7264052e+00    1.1883182e+00    4.0627572e+02    0.0000000e+00    2.9467285e-04    3.7074625e+02    4.2271248e+02    3.6110047e+02    4.6000000e+02    4.6000000e+02    4.6000000e+02    2.3282870e+05    1.0180997e+02   -5.0329020e+02    5.5611426e-02   -5.5589618e+00    1.2618001e+04    1.4903712e-05    0.0000000e+00    5.8910906e-05   -1.2601180e-05    4.1789737e-02    1.1694027e-05   -8.7944420e+02   -1.8863105e-07   -7.6896528e-07   -2.5915322e-03   -7.9193162e-07    7.1045691e+01    7.7241457e+01    5.2669295e+01
   -1.0905138e+02    3.7405217e+00    1.1824314e+00    4.0262594e+02    0.0000000e+00    2.9446343e-04    3.7116668e+02    4.2338806e+02    3.6144508e+02    4.6000000e+02    4.6000000e+02    4.6000000e+02    2.3364433e+05    1.0185918e+02   -4.9998109e+02    5.5492718e-02   -5.5795263e+00    1.2635175e+04    4.4831968e-03    0.0000000e+00    6.8419215e-05   -1.3903325e-05    4.1577103e-02    4.3320052e-04   -8.7876799e+02   -3.2602235e-07   -5.4592954e-07   -2.5787279e-03   -8.3633442e-07    7.0954875e+01    7.7131218e+01    5.2506125e+01
   -1.0874324e+02    3.7615093e+00    1.1752189e+00    3.9919714e+02    0.0000000e+00    2.9341790e-04    3.7169855e+02    4.2420091e+02    3.6188345e+02    4.6000000e+02    4.6000000e+02    4.6000000e+02    2.3457967e+05    1.0191506e+02   -4.9580366e+02    5.5343835e-02   -5.6050263e+00    1.2651723e+04   -1.6914463e-03    0.0000000e+00    5.8193357e-05   -1.1784048e-05    4.1317748e-02   -8.3967774e-05   -8.7756504e+02   -8.4034199e-08   -5.1353073e-07   -2.5624648e-03   -7.2262212e-07    7.0835849e+01    7.7003300e+01    5.2315507e+01
   -1.0835807e+02    3.7833842e+00    1.1652517e+00    3.9443133e+02    0.0000000e+00    2.9200294e-04    3.7225245e+02    4.2520751e+02    3.6243705e+02    4.6000000e+02    4.6000000e+02    4.6000000e+02    2.3575205e+05    1.0195157e+02   -4.9111887e+02    5.5156941e-02   -5.6365794e+00    1.2672016e+04   -3.9166651e-04    0.0000000e+00    5.2101725e-05   -1.1141603e-05    4.0970874e-02   -1.6502269e-05   -8.7600109e+02   -1.8417441e-07   -5.2953337e-07   -2.5407404e-03   -6.8764386e-07    7.0694134e+01    7.6865450e+01    5.2083458e+01
   -1.0787660e+02    3.8012806e+00    1.1502654e+00    3.8694183e+02    0.0000000e+00    2.8996339e-04    3.7288128e+02    4.2157005e+02    3.6313670e+02    4.6000000e+02    4.6000000e+02    4.6000000e+02    2.3723443e+05    1.0193413e+02   -4.8559708e+02    5.4922101e-02   -5.6755619e+00    1.2697402e+04   -2.5987516e-04    0.0000000e+00    5.1691621e-05   -1.0938154e-05    4.0468989e-02   -4.0466867e-05   -8.7400537e+02   -2.1808253e-07   -4.8675808e-07   -2.5096326e-03   -6.8136609e-07    7.0490690e+01    7.6698772e+01    5.1802931e+01
   -1.0738582e+02    3.8170569e+00    1.1367472e+00    3.8020763e+02    0.0000000e+00    2.8824186e-04    3.7368187e+02    4.2283069e+02    3.6385724e+02    4.6000000e+02    4.6000000e+02    4.6000000e+02    2.3879286e+05    1.0195319e+02   -4.7901549e+02    5.4681325e-02   -5.7148296e+00    1.2724783e+04   -2.4252901e-04    0.0000000e+00    5.4140869e-05   -1.1132849e-05    3.9988379e-02   -6.4300652e-05   -8.7204420e+02   -1.6951171e-07   -5.3730641e-07   -2.4798919e-03   -6.8721600e-07    7.0263290e+01    7.6535563e+01    5.1525612e+01
   -1.0689788e+02    3.8361081e+00    1.1246737e+00    3.7424140e+02    0.0000000e+00    2.8669972e-04    3.7449079e+02    4.2460615e+02    3.6458104e+02    4.6000000e+02    4.6000000e+02    4.6000000e+02    2.4034926e+05    1.0202064e+02   -4.7260442e+02    5.4440560e-02   -5.7533450e+00    1.2751327e+04   -5.6120956e-04    0.0000000e+00    5.3586360e-05   -1.0528511e-05    3.9558061e-02   -6.0984802e-05   -8.7001400e+02   -1.4441804e-07   -6.2229338e-07   -2.4533394e-03   -6.5339173e-07    7.0073195e+01    7.6379649e+01    5.1260750e+01
   -1.0641273e+02    3.8564459e+00    1.1137821e+00    3.6893079e+02    0.0000000e+00    2.8529843e-04    3.7530270e+02    4.2587954e+02    3.6530679e+02    4.6000000e+02    4.6000000e+02    4.6000000e+02    2.4194690e+05    1.0212921e+02   -4.6637501e+02    5.4199815e-02   -5.7911363e+00    1.2779324e+04    7.0430860e-04    0.0000000e+00    5.6320783e-05   -1.0601138e-05    3.9169042e-02    5.6166758e-05   -8.6806649e+02   -2.3427374e-07   -6.4224136e-07   -2.4292662e-03   -6.4723293e-07    6.9915421e+01    7.6230641e+01    5.1004022e+01
   -1.0593033e+02    3.8779251e+00    1.1040820e+00    3.6427925e+02    0.0000000e+00    2.8403304e-04    3.7613052e+02    4.2715218e+02    3.6603495e+02    4.6000000e+02    4.6000000e+02    4.6000000e+02    2.4356619e+05    1.0227716e+02   -4.6022076e+02    5.3959102e-02   -5.8282171e+00    1.2807718e+04   -1.4438252e-04    0.0000000e+00    5.6872613e-05   -1.0689215e-05    3.8819703e-02   -2.8775681e-05   -8.6613161e+02   -1.9282100e-07   -6.6415262e-07   -2.4076080e-03   -6.4918254e-07    6.9785815e+01    7.6087974e+01    5.0756941e+01
   -1.0545059e+02    3.9001547e+00    1.0952664e+00    3.6007011e+02    0.0000000e+00    2.8287975e-04    3.7698923e+02    4.2842876e+02    3.6676582e+02    4.6000000e+02    4.6000000e+02    4.6000000e+02    2.4520452e+05    1.0245751e+02   -4.5405749e+02    5.3718416e-02   -5.8646009e+00    1.2836354e+04   -4.7868058e-04    0.0000000e+00    5.6199436e-05   -1.0461070e-05    3.8499373e-02   -6.4053316e-05   -8.6419777e+02   -1.7050879e-07   -6.1119142e-07   -2.3877110e-03   -6.3382712e-07    6.9675405e+01    7.5951062e+01    5.0519575e+01
   -1.0497345e+02    3.9210255e+00    1.0834255e+00    3.5423593e+02    0.0000000e+00    2.8134460e-04    3.7760024e+02    4.2620413e+02    3.6750018e+02    4.6000000e+02    4.6000000e+02    4.6000000e+02    2.4686116e+05    1.0254840e+02   -4.4917011e+02    5.3477757e-02   -5.9002975e+00    1.2865184e+04    1.3038625e-03    0.0000000e+00    5.4712077e-05   -9.0315855e-06    3.8110085e-02    1.6673407e-04   -8.6226340e+02   -3.3430495e-07   -5.8819277e-08   -2.3634172e-03   -5.5345319e-07    6.9564258e+01    7.5819600e+01    5.0292199e+01
   -1.0449884e+02    3.9315294e+00    1.0748522e+00    3.5015506e+02    0.0000000e+00    2.8022777e-04    3.7839647e+02    4.2742920e+02    3.6823849e+02    4.6000000e+02    4.6000000e+02    4.6000000e+02    2.4853191e+05    1.0273883e+02   -4.4347063e+02    5.3237123e-02   -5.9354471e+00    1.2893973e+04   -4.9746491e-03    0.0000000e+00    5.4705220e-05   -9.0149284e-06    3.7805849e-02   -6.3263109e-04   -8.6029316e+02    1.1141412e-07   -3.5896364e-07   -2.3446358e-03   -5.6217716e-07    6.9479750e+01    7.5701929e+01    5.0074599e+01
   -1.0402669e+02    3.9510482e+00    1.0644158e+00    3.4518411e+02    0.0000000e+00    2.7884377e-04    3.7921436e+02    4.2927037e+02    3.6898088e+02    4.6000000e+02    4.6000000e+02    4.6000000e+02    2.5022802e+05    1.0286241e+02   -4.3743057e+02    5.2996500e-02   -5.9699421e+00    1.2923292e+04   -2.1195547e-03    0.0000000e+00    5.4874047e-05   -8.4441645e-06    3.7437802e-02   -2.7802088e-04   -8.5836100e+02   -8.0318825e-08   -3.3717019e-07   -2.3218885e-03   -5.2889492e-07    6.9338167e+01    7.5609384e+01    4.9866161e+01
   -1.0355698e+02    3.9742443e+00    1.0553007e+00    3.4085825e+02    0.0000000e+00    2.7763101e-04    3.8003670e+02    4.3052249e+02    3.6972775e+02    4.6000000e+02    4.6000000e+02    4.6000000e+02    2.5194138e+05    1.0303591e+02   -4.3156358e+02    5.2755915e-02   -6.0037971e+00    1.2952712e+04   -1.9902283e-03    0.0000000e+00    5.3703500e-05   -8.1681735e-06    3.7115062e-02   -2.5448678e-04   -8.5641167e+02   -1.1048221e-07   -3.9434620e-07   -2.3018233e-03   -5.1852418e-07    6.9234686e+01    7.5522896e+01    4.9666677e+01
   -1.0308961e+02    3.9987260e+00    1.0472305e+00    3.3713348e+02    0.0000000e+00    2.7653662e-04    3.8087301e+02    4.3176222e+02    3.7047797e+02    4.6000000e+02    4.6000000e+02    4.6000000e+02    2.5367330e+05    1.0324334e+02   -4.2574904e+02    5.2515355e-02   -6.0370297e+00    1.2982283e+04    5.2567061e-03    0.0000000e+00    5.4119866e-05   -7.7558917e-06    3.6826021e-02    6.6905139e-04   -8.5445199e+02   -4.9467940e-07   -3.4950297e-07   -2.2840185e-03   -4.7886341e-07    6.9154961e+01    7.5442080e+01    4.9475796e+01
   -1.0262452e+02    4.0217411e+00    1.0401423e+00    3.3393387e+02    0.0000000e+00    2.7556042e-04    3.8172792e+02    4.3300500e+02    3.7123173e+02    4.6000000e+02    4.6000000e+02    4.6000000e+02    2.5542409e+05    1.0348604e+02   -4.1995353e+02    5.2274805e-02   -6.0696486e+00    1.3012008e+04    1.3107504e-03    0.0000000e+00    5.4514676e-05   -7.7263826e-06    3.6568667e-02    1.6750623e-04   -8.5248225e+02   -2.6767597e-07   -3.4420549e-07   -2.2681679e-03   -4.7240618e-07    6.9097731e+01    7.5366277e+01    4.9293175e+01
   -1.0216169e+02    4.0423158e+00    1.0336605e+00    3.3100678e+02    0.0000000e+00    2.7467006e-04    3.8262556e+02    4.3426781e+02    3.7198892e+02    4.6000000e+02    4.6000000e+02    4.6000000e+02    2.5722345e+05    1.0375846e+02   -4.1404187e+02    5.2034286e-02   -6.1016548e+00    1.3043381e+04   -3.6269301e-04    0.0000000e+00    5.7202191e-05   -7.5622468e-06    3.6330348e-02   -7.7502588e-05   -8.5060273e+02   -2.0749651e-07   -5.0873874e-07   -2.2535524e-03   -4.5891556e-07    6.9052724e+01    7.5295072e+01    4.9116633e+01
   -1.0170105e+02    4.0631608e+00    1.0234100e+00    3.2605103e+02    0.0000000e+00    2.7329697e-04    3.8325366e+02    4.3316286e+02    3.7275037e+02    4.6000000e+02    4.6000000e+02    4.6000000e+02    2.5901859e+05    1.0391206e+02   -4.0948425e+02    5.1793796e-02   -6.1330485e+00    1.3073706e+04   -6.8154899e-03    0.0000000e+00    5.3666796e-05   -9.2685092e-06    3.5999829e-02   -8.1935426e-04   -8.4864458e+02    1.7545099e-07   -2.8449395e-07   -2.2328698e-03   -5.9878734e-07    6.8990473e+01    7.5228205e+01    4.8949271e+01
   -1.0124252e+02    4.0692730e+00    1.0168019e+00    3.2304658e+02    0.0000000e+00    2.7239876e-04    3.8405651e+02    4.3434196e+02    3.7351586e+02    4.6000000e+02    4.6000000e+02    4.6000000e+02    2.6079891e+05    1.0417697e+02   -4.0416676e+02    5.1553308e-02   -6.1639984e+00    1.3102445e+04    3.1847098e-03    0.0000000e+00    5.2121228e-05   -7.3640473e-06    3.5765832e-02    3.9528479e-04   -8.4654245e+02   -4.1949548e-07   -4.4103525e-07   -2.2184420e-03   -4.6157685e-07    6.8966691e+01    7.5164613e+01    4.8791817e+01
   -1.0078610e+02    4.0849851e+00    1.0085639e+00    3.1927710e+02    0.0000000e+00    2.7126592e-04    3.8491158e+02    4.3590101e+02    3.7428512e+02    4.6000000e+02    4.6000000e+02    4.6000000e+02    2.6263565e+05    1.0438573e+02   -3.9836621e+02    5.1312862e-02   -6.1943625e+00    1.3133181e+04    2.6548988e-03    0.0000000e+00    5.4165852e-05   -7.3173099e-06    3.5474346e-02    3.2252637e-04   -8.4458035e+02   -3.7856732e-07   -4.2630594e-07   -2.2004595e-03   -4.5277869e-07    6.8886625e+01    7.5105352e+01    4.8639682e+01
   -1.0033170e+02    4.1073203e+00    1.0015584e+00    3.1611067e+02    0.0000000e+00    2.7029054e-04    3.8575821e+02    4.3457779e+02    3.7505890e+02    4.6000000e+02    4.6000000e+02    4.6000000e+02    2.6449007e+05    1.0464421e+02   -3.9278814e+02    5.1072423e-02   -6.2241677e+00    1.3163939e+04    1.9521408e-03    0.0000000e+00    5.3033857e-05   -8.3188448e-06    3.5226367e-02    2.4103874e-04   -8.4259811e+02   -3.3663310e-07   -4.7246089e-07   -2.1850628e-03   -5.2291775e-07    6.8845681e+01    7.5050206e+01    4.8494125e+01
   -9.9879287e+01    4.1301374e+00    9.9549000e-01    3.1346671e+02    0.0000000e+00    2.6942553e-04    3.8662144e+02    4.3581209e+02    3.7583739e+02    4.6000000e+02    4.6000000e+02    4.6000000e+02    2.6636778e+05    1.0493668e+02   -3.8723243e+02    5.0832015e-02   -6.2534215e+00    1.3194989e+04    2.6346277e-03    0.0000000e+00    5.2680752e-05   -8.1746795e-06    3.5008653e-02    3.1877769e-04   -8.4061026e+02   -3.7197422e-07   -4.5441748e-07   -2.1715320e-03   -5.1192363e-07    6.8826534e+01    7.5013223e+01    4.8355346e+01
   -9.9428806e+01    4.1520572e+00    9.9037095e-01    3.1129578e+02    0.0000000e+00    2.6868251e-04    3.8752427e+02    4.3705405e+02    3.7662072e+02    4.6000000e+02    4.6000000e+02    4.6000000e+02    2.6826742e+05    1.0526816e+02   -3.8157926e+02    5.0591620e-02   -6.2821292e+00    1.3226245e+04    1.8455031e-03    0.0000000e+00    5.2377056e-05   -8.2924176e-06    3.4820264e-02    2.2384730e-04   -8.3861436e+02   -3.2755722e-07   -3.8355405e-07   -2.1598413e-03   -5.1911293e-07    6.8826660e+01    7.4995124e+01    4.8227720e+01
   -9.8980218e+01    4.1738254e+00    9.8422479e-01    3.0856179e+02    0.0000000e+00    2.6781425e-04    3.8832635e+02    4.3830952e+02    3.7740900e+02    4.6000000e+02    4.6000000e+02    4.6000000e+02    2.7019244e+05    1.0557039e+02   -3.7647245e+02    5.0351251e-02   -6.3102907e+00    1.3257862e+04    4.9604853e-03    0.0000000e+00    5.1200764e-05   -8.7967455e-06    3.4610156e-02    5.9681363e-04   -8.3662735e+02   -5.5238240e-07   -3.2297964e-07   -2.1467168e-03   -5.5098289e-07    6.8832780e+01    7.5211904e+01    4.8112199e+01
   -9.8533471e+01    4.1806528e+00    9.7802523e-01    3.0582237e+02    0.0000000e+00    2.6691079e-04    3.8902063e+02    4.3950752e+02    3.7820193e+02    4.6000000e+02    4.6000000e+02    4.6000000e+02    2.7213334e+05    1.0588301e+02   -3.7205080e+02    5.0110896e-02   -6.3379725e+00    1.3289356e+04    4.1185228e-04    0.0000000e+00    5.1515855e-05   -9.5126531e-06    3.4411079e-02    4.7783016e-05   -8.3459586e+02   -2.5180237e-07   -6.0895206e-07   -2.1343222e-03   -6.0533353e-07    6.8874179e+01    7.4971482e+01    4.8003065e+01
   -9.8088528e+01    4.1911382e+00    9.7033017e-01    3.0234309e+02    0.0000000e+00    2.6584346e-04    3.8988368e+02    4.4157706e+02    3.7899934e+02    4.6000000e+02    4.6000000e+02    4.6000000e+02    2.7410560e+05    1.0611795e+02   -3.6643342e+02    4.9870568e-02   -6.3651942e+00    1.3321473e+04    4.8984764e-03    0.0000000e+00    5.1708395e-05   -9.0527342e-06    3.4139527e-02    5.7879186e-04   -8.3260410e+02   -5.0501212e-07   -5.2997706e-07   -2.1175327e-03   -5.6505204e-07    6.8813705e+01    7.5847300e+01    4.7899980e+01
   -9.7645332e+01    4.2047816e+00    9.6376875e-01    2.9938128e+02    0.0000000e+00    2.6491982e-04    3.9074394e+02    4.3982977e+02    3.7980128e+02    4.6000000e+02    4.6000000e+02    4.6000000e+02    2.7609921e+05    1.0641133e+02   -3.6103099e+02    4.9630249e-02   -6.3918995e+00    1.3353701e+04    2.1777720e-03    0.0000000e+00    4.9893193e-05   -1.1132014e-05    3.3912140e-02    2.6230041e-04   -8.3059607e+02   -3.5173722e-07   -4.9406969e-07   -2.1032723e-03   -7.0432044e-07    6.8798235e+01    7.4961925e+01    4.7802835e+01
   -9.7203862e+01    4.2211097e+00    9.5818108e-01    2.9697829e+02    0.0000000e+00    2.6410991e-04    3.9162893e+02    4.4103108e+02    3.8060678e+02    4.6000000e+02    4.6000000e+02    4.6000000e+02    2.7814470e+05    1.0674424e+02   -3.5558104e+02    4.9389964e-02   -6.4181108e+00    1.3387501e+04    5.7248868e-03    0.0000000e+00    5.1511698e-05   -1.1109228e-05    3.3715655e-02    6.6263760e-04   -8.2866912e+02   -5.3374242e-07   -4.2406744e-07   -2.0911595e-03   -6.8885136e-07    6.8805748e+01    7.4962722e+01    4.7709677e+01
   -9.6764048e+01    4.2446430e+00    9.5364737e-01    2.9513399e+02    0.0000000e+00    2.6342425e-04    3.9252438e+02    4.4226376e+02    3.8141740e+02    4.6000000e+02    4.6000000e+02    4.6000000e+02    2.8016228e+05    1.0711350e+02   -3.5015416e+02    4.9149680e-02   -6.4438231e+00    1.3419007e+04   -6.1133235e-03    0.0000000e+00    4.8891336e-05   -1.0808104e-05    3.3552183e-02   -6.9226576e-04   -8.2658274e+02    1.6883444e-07   -4.4895417e-07   -2.0810823e-03   -6.9094761e-07    6.8837272e+01    7.4964770e+01    4.7625896e+01
   -9.6325882e+01    4.2647047e+00    9.4993027e-01    2.9367699e+02    0.0000000e+00    2.6285539e-04    3.9345992e+02    4.4347594e+02    3.8223248e+02    4.6000000e+02    4.6000000e+02    4.6000000e+02    2.8222758e+05    1.0752183e+02   -3.4461045e+02    4.8909429e-02   -6.4690360e+00    1.3451852e+04   -1.7307217e-03    0.0000000e+00    5.1288625e-05   -1.0569011e-05    3.3413602e-02   -2.2283016e-04   -8.2455184e+02   -6.0251148e-08   -3.4363374e-07   -2.0726161e-03   -6.7476559e-07    6.8887596e+01    7.4971308e+01    4.7546089e+01
   -9.5889297e+01    4.2818895e+00    9.4242151e-01    2.9016433e+02    0.0000000e+00    2.6179723e-04    3.9414537e+02    4.4122083e+02    3.8305259e+02    4.6000000e+02    4.6000000e+02    4.6000000e+02    2.8434962e+05    1.0781148e+02   -3.4038968e+02    4.8669193e-02   -6.4937447e+00    1.3486424e+04    6.2351108e-03    0.0000000e+00    5.3255946e-05   -1.0562466e-05    3.3179970e-02    7.0415238e-04   -8.2261381e+02   -5.5203684e-07   -6.6751695e-08   -2.0580613e-03   -6.6215851e-07    6.8919060e+01    7.6404895e+01    4.7470122e+01
   -9.5454262e+01    4.2824009e+00    9.3820993e-01    2.8841135e+02    0.0000000e+00    2.6118115e-04    3.9497034e+02    4.4192846e+02    3.8387863e+02    4.6000000e+02    4.6000000e+02    4.6000000e+02    2.8643563e+05    1.0821045e+02   -3.3554215e+02    4.8428968e-02   -6.5180934e+00    1.3518307e+04   -8.2638177e-03    0.0000000e+00    4.8113069e-05   -1.0454589e-05    3.3038207e-02   -9.0892613e-04   -8.2046830e+02    1.7766304e-07   -3.1414638e-07   -2.0490369e-03   -6.7609599e-07    6.8992297e+01    7.6601341e+01    4.7403220e+01
   -9.5020750e+01    4.2958009e+00    9.3191732e-01    2.8566333e+02    0.0000000e+00    2.6027136e-04    3.9586095e+02    4.4313450e+02    3.8470971e+02    4.6000000e+02    4.6000000e+02    4.6000000e+02    2.8858562e+05    1.0852851e+02   -3.3010241e+02    4.8188772e-02   -6.5419855e+00    1.3552223e+04    1.6399124e-04    0.0000000e+00    5.2322097e-05   -1.0085751e-05    3.2819862e-02   -1.2212293e-05   -8.1845958e+02   -2.5414026e-07   -2.8080536e-07   -2.0358419e-03   -6.5076503e-07    6.8987432e+01    7.9422156e+01    4.7339915e+01
   -9.4588705e+01    4.3138024e+00    9.2693499e-01    2.8358095e+02    0.0000000e+00    2.5952608e-04    3.9676480e+02    4.4426652e+02    3.8554622e+02    4.6000000e+02    4.6000000e+02    4.6000000e+02    2.9075698e+05    1.0890297e+02   -3.2471332e+02    4.7948588e-02   -6.5654062e+00    1.3586137e+04   -1.9275005e-04    0.0000000e+00    5.3237151e-05   -9.7574932e-06    3.2645237e-02   -2.5700866e-05   -8.1642041e+02   -2.3782579e-07   -3.3077718e-07   -2.0251153e-03   -6.3188581e-07    6.9020165e+01    7.6940330e+01    4.7281865e+01
   -9.4158099e+01    4.3323450e+00    9.2294465e-01    2.8202061e+02    0.0000000e+00    2.5890430e-04    3.9768504e+02    4.4547980e+02    3.8638796e+02    4.6000000e+02    4.6000000e+02    4.6000000e+02    2.9295795e+05    1.0932022e+02   -3.1933109e+02    4.7708417e-02   -6.5883597e+00    1.3620414e+04    1.1663319e-04    0.0000000e+00    5.3288569e-05   -9.7032681e-06    3.2503299e-02    6.0103440e-06   -8.1438010e+02   -2.7172832e-07   -3.4664810e-07   -2.0163082e-03   -6.3289123e-07    6.9079920e+01    7.7933261e+01    4.7228732e+01
   -9.3728904e+01    4.3510602e+00    9.1985261e-01    2.8092548e+02    0.0000000e+00    2.5839532e-04    3.9862535e+02    4.4669804e+02    3.8723499e+02    4.6000000e+02    4.6000000e+02    4.6000000e+02    2.9518638e+05    1.0977772e+02   -3.1391549e+02    4.7468272e-02   -6.6108482e+00    1.3654939e+04    5.0815434e-04    0.0000000e+00    5.3920193e-05   -9.7440770e-06    3.2390325e-02    5.3586168e-05   -8.1233354e+02   -2.9757788e-07   -3.6978186e-07   -2.0093694e-03   -6.4006202e-07    6.9163403e+01    7.9138548e+01    4.7180595e+01
   -9.3301070e+01    4.3721903e+00    9.1655551e-01    2.7968733e+02    0.0000000e+00    2.5786314e-04    3.9952288e+02    4.4794151e+02    3.8808737e+02    4.6000000e+02    4.6000000e+02    4.6000000e+02    2.9747488e+05    1.1024156e+02   -3.0879578e+02    4.7228144e-02   -6.6328676e+00    1.3691190e+04    1.0373147e-03    0.0000000e+00    5.4393778e-05   -1.0466837e-05    3.2278143e-02    9.6911088e-05   -8.1037364e+02   -3.2284151e-07   -4.3732214e-07   -2.0023278e-03   -6.8815945e-07    6.9263093e+01    7.8436939e+01    4.7135789e+01
   -9.2874562e+01    4.3809684e+00    9.0901426e-01    2.7602390e+02    0.0000000e+00    2.5683030e-04    4.0025360e+02    4.4604533e+02    3.8894580e+02    4.6000000e+02    4.6000000e+02    4.6000000e+02    2.9976006e+05    1.1056016e+02   -3.0459826e+02    4.6988022e-02   -6.6544579e+00    1.3726220e+04   -1.1805279e-05    0.0000000e+00    5.0782751e-05   -9.1908877e-06    3.2047307e-02    3.6555671e-05   -8.0830937e+02   -1.6695404e-07   -4.3226533e-07   -1.9877659e-03   -5.9943569e-07    6.9308058e+01    7.8498437e+01    4.7097955e+01
   -9.2449366e+01    4.3809424e+00    9.0233595e-01    2.7299558e+02    0.0000000e+00    2.5589279e-04    4.0115287e+02    4.4772606e+02    3.8981018e+02    4.6000000e+02    4.6000000e+02    4.6000000e+02    3.0204395e+05    1.1088434e+02   -2.9926907e+02    4.6747927e-02   -6.6756874e+00    1.3760129e+04   -3.3747210e-03    0.0000000e+00    5.0715189e-05   -9.8898040e-06    3.1819565e-02   -3.6037213e-04   -8.0615464e+02   -3.8788039e-08   -4.2860398e-07   -1.9738410e-03   -6.5761970e-07    6.9306396e+01    7.8813566e+01    4.7066643e+01
   -9.2025430e+01    4.3923963e+00    8.9714017e-01    2.7076841e+02    0.0000000e+00    2.5512682e-04    4.0208109e+02    4.4896890e+02    3.9067886e+02    4.6000000e+02    4.6000000e+02    4.6000000e+02    3.0442130e+05    1.1128239e+02   -2.9390626e+02    4.6507848e-02   -6.6964764e+00    1.3797210e+04   -2.0631562e-03    0.0000000e+00    5.4990451e-05   -9.6269889e-06    3.1642864e-02   -2.7668217e-04   -8.0418405e+02   -1.0011145e-07   -5.9290008e-07   -1.9630730e-03   -6.3282792e-07    6.9350244e+01    7.9364253e+01    4.7036600e+01
   -9.1602720e+01    4.4084000e+00    8.9329295e-01    2.6927384e+02    0.0000000e+00    2.5451624e-04    4.0302277e+02    4.5017584e+02    3.9155375e+02    4.6000000e+02    4.6000000e+02    4.6000000e+02    3.0677159e+05    1.1173048e+02   -2.8853046e+02    4.6267786e-02   -6.7168337e+00    1.3831965e+04    1.5323615e-03    0.0000000e+00    5.2934287e-05   -9.0918006e-06    3.1508154e-02    2.0861414e-04   -8.0205144e+02   -4.4393467e-07   -6.1971359e-07   -1.9547167e-03   -6.0262036e-07    6.9425677e+01    8.1180818e+01    4.7014340e+01
   -9.1181206e+01    4.4251062e+00    8.9054096e-01    2.6833316e+02    0.0000000e+00    2.5405200e-04    4.0398599e+02    4.5138744e+02    3.9243385e+02    4.6000000e+02    4.6000000e+02    4.6000000e+02    3.0917860e+05    1.1223257e+02   -2.8313013e+02    4.6027732e-02   -6.7367502e+00    1.3868166e+04   -7.0340696e-04    0.0000000e+00    5.3430633e-05   -9.2046594e-06    3.1409739e-02   -9.7100529e-05   -7.9997789e+02   -2.3655475e-07   -6.3868784e-07   -1.9485403e-03   -6.1399009e-07    6.9534147e+01    8.2439118e+01    4.6994893e+01
   -9.0760867e+01    4.4428028e+00    8.8875252e-01    2.6785270e+02    0.0000000e+00    2.5371591e-04    4.0498927e+02    4.5260063e+02    3.9332001e+02    4.6000000e+02    4.6000000e+02    4.6000000e+02    3.1161963e+05    1.1278392e+02   -2.7759319e+02    4.5787702e-02   -6.7562255e+00    1.3904766e+04   -1.1765508e-03    0.0000000e+00    5.3506117e-05   -9.0972499e-06    3.1341692e-02   -1.3722963e-04   -7.9790582e+02   -2.0206030e-07   -6.3946981e-07   -1.9442367e-03   -6.0850434e-07    6.9668223e+01    8.1099300e+01    4.6979901e+01
   -9.0341662e+01    4.4591821e+00    8.8505130e-01    2.6631826e+02    0.0000000e+00    2.5313556e-04    4.0585571e+02    4.4962733e+02    3.9421245e+02    4.6000000e+02    4.6000000e+02    4.6000000e+02    3.1409424e+05    1.1327236e+02   -2.7280090e+02    4.5547688e-02   -6.7752543e+00    1.3941720e+04    1.2507094e-03    0.0000000e+00    5.1844144e-05   -9.1254916e-06    3.1225353e-02    1.2919111e-04   -7.9583505e+02   -3.2106614e-07   -6.1234472e-07   -1.9367989e-03   -6.0741511e-07    6.9795464e+01    8.1179342e+01    4.6969343e+01
   -8.9923558e+01    4.4580034e+00    8.8231505e-01    2.6538953e+02    0.0000000e+00    2.5265162e-04    4.0669887e+02    4.5121259e+02    3.9511128e+02    4.6000000e+02    4.6000000e+02    4.6000000e+02    3.1659343e+05    1.1380665e+02   -2.6820225e+02    4.5307689e-02   -6.7939158e+00    1.3978605e+04    1.0213742e-03    0.0000000e+00    5.5654998e-05   -1.0418561e-05    3.1144330e-02    1.0784067e-04   -7.9372018e+02   -3.4546145e-07   -4.8077293e-07   -1.9321334e-03   -7.0351787e-07    6.9961201e+01    8.3081520e+01    4.6963328e+01
   -8.9506524e+01    4.4624884e+00    8.7693503e-01    2.6305298e+02    0.0000000e+00    2.5186601e-04    4.0765258e+02    4.5283241e+02    3.9601649e+02    4.6000000e+02    4.6000000e+02    4.6000000e+02    3.1913685e+05    1.1421364e+02   -2.6276927e+02    4.5067706e-02   -6.8122003e+00    1.4016269e+04    2.4229174e-03    0.0000000e+00    5.7549300e-05   -9.9699246e-06    3.0958850e-02    2.7704045e-04   -7.9164816e+02   -5.1285777e-07   -4.3739961e-07   -1.9208546e-03   -6.6923813e-07    7.0008321e+01    8.2365094e+01    4.6961935e+01
   -8.9090531e+01    4.4718925e+00    8.7280831e-01    2.6137990e+02    0.0000000e+00    2.5122707e-04    4.0862430e+02    4.5406082e+02    3.9692828e+02    4.6000000e+02    4.6000000e+02    4.6000000e+02    3.2171241e+05    1.1468702e+02   -2.5733318e+02    4.4827736e-02   -6.8300593e+00    1.4054152e+04   -6.0105736e-04    0.0000000e+00    5.6435256e-05   -1.0133437e-05    3.0818614e-02   -5.1846983e-05   -7.8956213e+02   -2.3870620e-07   -4.7575562e-07   -1.9120414e-03   -6.7253450e-07    7.0098920e+01    8.3004900e+01    4.6964913e+01
   -8.8675556e+01    4.4862290e+00    8.6991186e-01    2.6034085e+02    0.0000000e+00    2.5074508e-04    4.0960940e+02    4.5529674e+02    3.9784423e+02    4.6000000e+02    4.6000000e+02    4.6000000e+02    3.2435522e+05    1.1522363e+02   -2.5192425e+02    4.4587783e-02   -6.8474977e+00    1.4093758e+04   -1.4625290e-03    0.0000000e+00    5.6381694e-05   -1.0290029e-05    3.0721019e-02   -1.6457471e-04   -7.8755296e+02   -1.5656365e-07   -5.0321634e-07   -1.9058748e-03   -6.7770341e-07    7.0232815e+01    8.4284918e+01    4.6970573e+01
   -8.8261565e+01    4.5039717e+00    8.6793680e-01    2.5977850e+02    0.0000000e+00    2.5037520e-04    4.1059611e+02    4.5650878e+02    3.9877180e+02    4.6000000e+02    4.6000000e+02    4.6000000e+02    3.2697257e+05    1.1579954e+02   -2.4655585e+02    4.4347847e-02   -6.8645164e+00    1.4131033e+04   -2.3272120e-03    0.0000000e+00    5.2233075e-05   -8.8549158e-06    3.0653361e-02   -2.0355099e-04   -7.8538733e+02   -1.1492434e-07   -4.4781170e-07   -1.9014894e-03   -5.8859073e-07    7.0394398e+01    8.3745412e+01    4.6983933e+01
   -8.7848528e+01    4.5195516e+00    8.6688297e-01    2.5965950e+02    0.0000000e+00    2.5013537e-04    4.1164909e+02    4.5773876e+02    3.9970093e+02    4.6000000e+02    4.6000000e+02    4.6000000e+02    3.2968458e+05    1.1643011e+02   -2.4087653e+02    4.4107926e-02   -6.8811118e+00    1.4171157e+04    8.4255377e-04    0.0000000e+00    5.5017527e-05   -8.8147967e-06    3.0612922e-02    4.5663179e-05   -7.8335547e+02   -2.6738316e-07   -4.2389979e-07   -1.8990235e-03   -5.8127520e-07    7.0576450e+01    8.4172949e+01    4.6998187e+01
   -8.7436415e+01    4.5358415e+00    8.6178297e-01    2.5734966e+02    0.0000000e+00    2.4935891e-04    4.1245776e+02    4.5559266e+02    4.0063889e+02    4.6000000e+02    4.6000000e+02    4.6000000e+02    3.3240990e+05    1.1690997e+02   -2.3655675e+02    4.3868021e-02   -6.8972719e+00    1.4210587e+04   -2.8831395e-04    0.0000000e+00    5.2885396e-05   -9.3642031e-06    3.0463519e-02   -1.7373408e-05   -7.8126802e+02   -2.0469556e-07   -4.1376881e-07   -1.8894826e-03   -6.2050941e-07    7.0722534e+01    8.5224233e+01    4.7018371e+01
   -8.7025198e+01    4.5266132e+00    8.6021576e-01    2.5693627e+02    0.0000000e+00    2.4907211e-04    4.1340299e+02    4.5675243e+02    4.0158604e+02    4.6000000e+02    4.6000000e+02    4.6000000e+02    3.3512477e+05    1.1752985e+02   -2.3154201e+02    4.3628130e-02   -6.9131383e+00    1.4248303e+04   -1.6936937e-04    0.0000000e+00    5.4587319e-05   -6.9283025e-06    3.0416504e-02    1.3544569e-05   -7.7903112e+02   -2.3532260e-07   -6.1855639e-07   -1.8869001e-03   -4.5971392e-07    7.0927802e+01    8.6483847e+01    4.7044389e+01
   -8.6614849e+01    4.5301903e+00    8.5527961e-01    2.5477020e+02    0.0000000e+00    2.4834699e-04    4.1437875e+02    4.5801332e+02    4.0253528e+02    4.6000000e+02    4.6000000e+02    4.6000000e+02    3.3795779e+05    1.1801019e+02   -2.2621452e+02    4.3388255e-02   -6.9286066e+00    1.4289750e+04    1.1201235e-03    0.0000000e+00    6.0871184e-05   -7.4537105e-06    3.0254073e-02    6.9030047e-05   -7.7701295e+02   -2.8728766e-07   -2.8804390e-07   -1.8772755e-03   -4.8880380e-07    7.1025711e+01    8.6379283e+01    4.7071190e+01
   -8.6205342e+01    4.5426912e+00    8.5208420e-01    2.5356005e+02    0.0000000e+00    2.4782259e-04    4.1538148e+02    4.5924449e+02    4.0349637e+02    4.6000000e+02    4.6000000e+02    4.6000000e+02    3.4076636e+05    1.1856732e+02   -2.2077738e+02    4.3148395e-02   -6.9436753e+00    1.4328852e+04   -1.6887602e-04    0.0000000e+00    5.6099391e-05   -6.2124520e-06    3.0148506e-02    2.3703652e-05   -7.7483730e+02   -2.9115578e-07   -2.4754236e-07   -1.8704342e-03   -4.1048759e-07    7.1168451e+01    8.6555206e+01    4.7105180e+01
   -8.5796648e+01    4.5560235e+00    8.5027761e-01    2.5306520e+02    0.0000000e+00    2.4747879e-04    4.1641639e+02    4.6047326e+02    4.0446235e+02    4.6000000e+02    4.6000000e+02    4.6000000e+02    3.4364208e+05    1.1919668e+02   -2.1522985e+02    4.2908548e-02   -6.9583365e+00    1.4369452e+04    3.5303612e-04    0.0000000e+00    5.6042042e-05   -6.8307817e-06    3.0088013e-02    1.3090017e-05   -7.7271349e+02   -2.6291852e-07   -2.8137795e-07   -1.8665663e-03   -4.4970875e-07    7.1352143e+01    8.7169308e+01    4.7141498e+01
   -8.5388743e+01    4.5712543e+00    8.4933541e-01    2.5302911e+02    0.0000000e+00    2.4724184e-04    4.1747435e+02    4.6171596e+02    4.0543396e+02    4.6000000e+02    4.6000000e+02    4.6000000e+02    3.4659310e+05    1.1987686e+02   -2.0959444e+02    4.2668717e-02   -6.9725826e+00    1.4411843e+04   -1.6588376e-04    0.0000000e+00    5.5083388e-05   -7.2735810e-06    3.0056766e-02   -3.3259275e-05   -7.7066141e+02   -2.4652011e-07   -2.9825404e-07   -1.8644000e-03   -4.7560406e-07    7.1564014e+01    8.8440438e+01    4.7180388e+01
   -8.5292430e+01    4.5817188e+00    8.4926715e-01    2.5289977e+02    0.0000000e+00    2.4735840e-04    4.1775699e+02    4.6203560e+02    4.0565629e+02    4.6000000e+02    4.6000000e+02    4.6000000e+02    3.4735224e+05    1.2006654e+02   -2.0814112e+02    4.2612026e-02   -6.9759243e+00    1.4424216e+04    1.5781071e-02    0.0000000e+00    6.0887611e-05   -9.3047302e-06    3.0054662e-02    1.2332260e-03   -7.7031909e+02   -9.0666539e-07   -6.0494974e-08   -1.8645768e-03   -5.7773080e-07    7.1625772e+01    8.6598388e+01    4.7187662e+01
   -8.5172040e+01    4.5927319e+00    8.4896355e-01    2.5288080e+02    0.0000000e+00    2.4726851e-04    4.1807279e+02    4.6240859e+02    4.0594353e+02    4.6000000e+02    4.6000000e+02    4.6000000e+02    3.4823207e+05    1.2026996e+02   -2.0646231e+02    4.2541126e-02   -6.9800667e+00    1.4436697e+04    4.9672103e-03    0.0000000e+00    5.7047038e-05   -8.5265253e-06    3.0045798e-02    6.2869787e-04   -7.6970992e+02   -4.7154699e-07   -3.3730869e-08   -1.8637826e-03   -5.2926754e-07    7.1689077e+01    8.7724502e+01    4.7200431e+01
   -8.5021551e+01    4.6043431e+00    8.4851702e-01    2.5281059e+02    0.0000000e+00    2.4715513e-04    4.1846798e+02    4.6286691e+02    4.0630393e+02    4.6000000e+02    4.6000000e+02    4.6000000e+02    3.4932769e+05    1.2051994e+02   -2.0435947e+02    4.2452452e-02   -6.9851918e+00    1.4451932e+04    1.2071599e-03    0.0000000e+00    4.8924403e-05   -7.9072615e-06    3.0031840e-02    3.2491528e-04   -7.6891695e+02   -3.4505017e-07   -9.6470513e-09   -1.8625518e-03   -4.9875459e-07    7.1765126e+01    8.9223603e+01    4.7217320e+01
   -8.4833440e+01    4.6146162e+00    8.4516144e-01    2.5113085e+02    0.0000000e+00    2.4669119e-04    4.1879995e+02    4.6105734e+02    4.0675760e+02    4.6000000e+02    4.6000000e+02    4.6000000e+02    3.5070342e+05    1.2072258e+02   -2.0268983e+02    4.2341527e-02   -6.9915147e+00    1.4470935e+04    1.3584084e-03    0.0000000e+00    4.4901682e-05   -6.3032026e-06    2.9936683e-02    2.1171618e-04   -7.6790947e+02   -3.2790326e-07    4.0961933e-07   -1.8565227e-03   -3.9726824e-07    7.1831251e+01    9.1291642e+01    4.7239788e+01
   -8.4598302e+01    4.6109499e+00    8.4299697e-01    2.5021812e+02    0.0000000e+00    2.4633230e-04    4.1927596e+02    4.6179635e+02    4.0733007e+02    4.6000000e+02    4.6000000e+02    4.6000000e+02    3.5242561e+05    1.2105753e+02   -2.0025709e+02    4.2202751e-02   -6.9993305e+00    1.4494333e+04   -2.4492173e-03    0.0000000e+00    4.4505839e-05   -5.3013175e-06    2.9876728e-02   -2.5788679e-04   -7.6660159e+02   -1.4696665e-07    1.8949347e-08   -1.8526724e-03   -3.2842464e-07    7.1951912e+01    8.7961289e+01    4.7269799e+01
   -8.4304379e+01    4.6041610e+00    8.3975492e-01    2.4890040e+02    0.0000000e+00    2.4581180e-04    4.2002340e+02    4.6277848e+02    4.0805292e+02    4.6000000e+02    4.6000000e+02    4.6000000e+02    3.5461242e+05    1.2143919e+02   -1.9619730e+02    4.2029087e-02   -7.0089392e+00    1.4524257e+04   -9.5305337e-04    0.0000000e+00    4.5941162e-05   -5.5012073e-06    2.9767951e-02   -1.0731497e-04   -7.6500763e+02   -2.0748091e-07   -1.1833886e-08   -1.8459976e-03   -3.4278744e-07    7.2030966e+01    9.0092080e+01    4.7310080e+01
   -8.3936976e+01    4.6046506e+00    8.3651248e-01    2.4770673e+02    0.0000000e+00    2.4524674e-04    4.2096536e+02    4.6405230e+02    4.0896445e+02    4.6000000e+02    4.6000000e+02    4.6000000e+02    3.5734387e+05    1.2195651e+02   -1.9111138e+02    4.1811716e-02   -7.0206350e+00    1.4560435e+04   -3.7397006e-04    0.0000000e+00    4.5766956e-05   -5.6120329e-06    2.9659344e-02   -6.6440818e-06   -7.6294896e+02   -2.3671802e-07   -2.0045793e-08   -1.8392763e-03   -3.5541853e-07    7.2155061e+01    9.3253154e+01    4.7365455e+01
   -8.3532366e+01    4.6070088e+00    8.3419248e-01    2.4692897e+02    0.0000000e+00    2.4482317e-04    4.2202580e+02    4.6419287e+02    4.0997058e+02    4.6000000e+02    4.6000000e+02    4.6000000e+02    3.6044826e+05    1.2260705e+02   -1.8546430e+02    4.1571974e-02   -7.0331290e+00    1.4602715e+04    1.9834233e-03    0.0000000e+00    4.7110830e-05   -7.1749321e-06    2.9583499e-02    1.4591090e-04   -7.6077608e+02   -3.5775493e-07    2.8779538e-07   -1.8346143e-03   -4.5296761e-07    7.2340776e+01    9.0018597e+01    4.7426335e+01
   -8.3128362e+01    4.6136688e+00    8.3278933e-01    2.4665134e+02    0.0000000e+00    2.4452568e-04    4.2310764e+02    4.6544062e+02    4.1098135e+02    4.6000000e+02    4.6000000e+02    4.6000000e+02    3.6361392e+05    1.2330919e+02   -1.7974002e+02    4.1332225e-02   -7.0452187e+00    1.4646009e+04    5.7943716e-03    0.0000000e+00    4.8674925e-05   -6.9535419e-06    2.9538405e-02    5.5130653e-04   -7.5863659e+02   -5.9517476e-07    3.0263131e-07   -1.8318866e-03   -4.3169507e-07    7.2555698e+01    9.1317509e+01    4.7489100e+01
   -8.2724973e+01    4.6244621e+00    8.3232049e-01    2.4685062e+02    0.0000000e+00    2.4434744e-04    4.2421304e+02    4.6668747e+02    4.1199845e+02    4.6000000e+02    4.6000000e+02    4.6000000e+02    3.6682579e+05    1.2406540e+02   -1.7390887e+02    4.1092491e-02   -7.0568943e+00    1.4689680e+04    2.0363533e-03    0.0000000e+00    4.9690601e-05   -6.7977221e-06    2.9524067e-02    1.9858970e-04   -7.5649245e+02   -3.7523805e-07    2.9659511e-07   -1.8310663e-03   -4.2043167e-07    7.2799980e+01    9.2576445e+01    4.7555128e+01
   -8.2322173e+01    4.6377989e+00    8.3221329e-01    2.4711012e+02    0.0000000e+00    2.4424513e-04    4.2535934e+02    4.6793912e+02    4.1302388e+02    4.6000000e+02    4.6000000e+02    4.6000000e+02    3.7008501e+05    1.2486000e+02   -1.6789467e+02    4.0852771e-02   -7.0681480e+00    1.4733742e+04   -3.3479222e-05    0.0000000e+00    5.0141806e-05   -6.4431520e-06    2.9521080e-02   -2.3602203e-06   -7.5434070e+02   -2.5271704e-07    2.8895793e-07   -1.8309478e-03   -3.9777504e-07    7.3058791e+01    9.3414808e+01    4.7625115e+01
   -8.1919938e+01    4.6468493e+00    8.2613037e-01    2.4413836e+02    0.0000000e+00    2.4337035e-04    4.2620121e+02    4.6884106e+02    4.1405917e+02    4.6000000e+02    4.6000000e+02    4.6000000e+02    3.7339574e+05    1.2540633e+02   -1.6371517e+02    4.0613066e-02   -7.0789817e+00    1.4778323e+04   -1.0619112e-03    0.0000000e+00    5.0207395e-05   -8.1649295e-06    2.9349150e-02   -9.6127323e-05   -7.5218780e+02   -2.5400704e-07    6.5634408e-07   -1.8201121e-03   -5.1634956e-07    7.3237553e+01    9.3170403e+01    4.7699598e+01
   -8.1518242e+01    4.6353934e+00    8.2604335e-01    2.4450383e+02    0.0000000e+00    2.4326839e-04    4.2726782e+02    4.7005010e+02    4.1510446e+02    4.6000000e+02    4.6000000e+02    4.6000000e+02    3.7674221e+05    1.2621194e+02   -1.5818443e+02    4.0373376e-02   -7.0895423e+00    1.4822770e+04   -7.0547070e-03    0.0000000e+00    5.3849357e-05   -1.0565001e-05    2.9353858e-02   -6.5619559e-04   -7.4997362e+02    2.1774579e-07    2.0782412e-07   -1.8207476e-03   -6.9321457e-07    7.3524193e+01    9.6342574e+01    4.7778622e+01
   -8.1117060e+01    4.6370570e+00    8.2316388e-01    2.4350280e+02    0.0000000e+00    2.4277351e-04    4.2836801e+02    4.7167543e+02    4.1615931e+02    4.6000000e+02    4.6000000e+02    4.6000000e+02    3.8016085e+05    1.2688594e+02   -1.5237667e+02    4.0133699e-02   -7.0997047e+00    1.4868481e+04   -5.1092026e-03    0.0000000e+00    5.5233739e-05   -9.8290108e-06    2.9261587e-02   -5.0657830e-04   -7.4783053e+02    1.0413846e-07    2.4920738e-07   -1.8150984e-03   -6.4791930e-07    7.3708978e+01    1.0033738e+02    4.7862154e+01
   -8.0716368e+01    4.6473515e+00    8.2170067e-01    2.4313132e+02    0.0000000e+00    2.4247423e-04    4.2948706e+02    4.7037455e+02    4.1722297e+02    4.6000000e+02    4.6000000e+02    4.6000000e+02    3.8362863e+05    1.2764910e+02   -1.4649972e+02    3.9894038e-02   -7.1094580e+00    1.4914511e+04   -1.6495681e-03    0.0000000e+00    5.4766475e-05   -1.0616285e-05    2.9218026e-02   -1.5716373e-04   -7.4567104e+02   -1.4785155e-07    1.8052943e-07   -1.8123507e-03   -7.0326894e-07    7.3947692e+01    9.5237330e+01    4.7949725e+01
   -8.0316141e+01    4.6593136e+00    8.2114578e-01    2.4327719e+02    0.0000000e+00    2.4228401e-04    4.3062061e+02    4.7163489e+02    4.1829517e+02    4.6000000e+02    4.6000000e+02    4.6000000e+02    3.8714682e+05    1.2846355e+02   -1.4057524e+02    3.9654390e-02   -7.1188019e+00    1.4960875e+04    7.9620748e-03    0.0000000e+00    5.5143500e-05   -1.1075136e-05    2.9204985e-02    7.4393733e-04   -7.4349562e+02   -6.7410438e-07    3.7703240e-07   -1.8115039e-03   -7.2887598e-07    7.4216611e+01    9.6624443e+01    4.8041074e+01
   -7.9916354e+01    4.6696053e+00    8.2161918e-01    2.4392652e+02    0.0000000e+00    2.4223066e-04    4.3180985e+02    4.7290138e+02    4.1937597e+02    4.6000000e+02    4.6000000e+02    4.6000000e+02    3.9071849e+05    1.2934322e+02   -1.3434187e+02    3.9414757e-02   -7.1277266e+00    1.5007655e+04   -1.4438633e-03    0.0000000e+00    5.5535919e-05   -1.0871069e-05    2.9223702e-02   -1.4039431e-04   -7.4131227e+02   -1.5565132e-07    3.9952903e-07   -1.8126367e-03   -7.1819556e-07    7.4512282e+01    9.7847443e+01    4.8136283e+01
   -7.9516984e+01    4.6835536e+00    8.2020633e-01    2.4344695e+02    0.0000000e+00    2.4196097e-04    4.3289192e+02    4.7400642e+02    4.2046537e+02    4.6000000e+02    4.6000000e+02    4.6000000e+02    3.9435188e+05    1.3015851e+02   -1.2879067e+02    3.9175138e-02   -7.1362180e+00    1.5055129e+04   -4.9811621e-05    0.0000000e+00    5.7015802e-05   -7.8808672e-06    2.9191539e-02   -8.6364200e-06   -7.3914194e+02   -3.0911709e-07    1.4185472e-07   -1.8106773e-03   -5.1494885e-07    7.4795362e+01    9.6741826e+01    4.8235448e+01
   -7.9118005e+01    4.6764558e+00    8.1799349e-01    2.4268228e+02    0.0000000e+00    2.4153068e-04    4.3384579e+02    4.7538085e+02    4.2156307e+02    4.6000000e+02    4.6000000e+02    4.6000000e+02    3.9802692e+05    1.3095093e+02   -1.2404612e+02    3.8935534e-02   -7.1443354e+00    1.5102492e+04   -2.0680270e-03    0.0000000e+00    5.7977323e-05   -6.9329749e-06    2.9146135e-02   -2.1061081e-04   -7.3691729e+02   -4.8011997e-08    4.0579368e-07   -1.8079009e-03   -4.5316906e-07    7.5100146e+01    9.9619407e+01    4.8338708e+01
   -7.8719394e+01    4.6651589e+00    8.1417253e-01    2.4114383e+02    0.0000000e+00    2.4094606e-04    4.3498608e+02    4.7661513e+02    4.2267050e+02    4.6000000e+02    4.6000000e+02    4.6000000e+02    4.0176851e+05    1.3162880e+02   -1.1807502e+02    3.8695944e-02   -7.1521415e+00    1.5150654e+04    1.8162174e-02    0.0000000e+00    6.0524973e-05   -7.5638896e-06    2.9020093e-02    1.6635168e-03   -7.3471061e+02   -1.2276655e-06    3.6956203e-07   -1.8002877e-03   -4.7476549e-07    7.5269371e+01    1.0319627e+02    4.8446028e+01
   -7.8321127e+01    4.6636796e+00    8.1175500e-01    2.4019326e+02    0.0000000e+00    2.4054302e-04    4.3614791e+02    4.7455200e+02    4.2378734e+02    4.6000000e+02    4.6000000e+02    4.6000000e+02    4.0557620e+05    1.3241565e+02   -1.1202662e+02    3.8456368e-02   -7.1595328e+00    1.5199550e+04    1.3424798e-02    0.0000000e+00    6.2946959e-05   -8.1222753e-06    2.8947244e-02    1.2316062e-03   -7.3252486e+02   -9.6185615e-07    5.5613002e-07   -1.7960907e-03   -5.0570556e-07    7.5504677e+01    9.7550201e+01    4.8557598e+01
   -7.7923178e+01    4.6708986e+00    8.1034993e-01    2.3986049e+02    0.0000000e+00    2.4025634e-04    4.3733750e+02    4.7584474e+02    4.2491976e+02    4.6000000e+02    4.6000000e+02    4.6000000e+02    4.0949259e+05    1.3326474e+02   -1.0583566e+02    3.8216806e-02   -7.1665091e+00    1.5250724e+04    1.4311810e-02    0.0000000e+00    6.7193031e-05   -6.4381103e-06    2.8908796e-02    1.2757138e-03   -7.3042015e+02   -1.0087129e-06    7.0960252e-07   -1.7939985e-03   -3.7899835e-07    7.5773060e+01    9.8373022e+01    4.8671687e+01
   -7.7525525e+01    4.6847919e+00    8.1010288e-01    2.4013934e+02    0.0000000e+00    2.4010807e-04    4.3854027e+02    4.7711357e+02    4.2605181e+02    4.6000000e+02    4.6000000e+02    4.6000000e+02    4.1338125e+05    1.3417487e+02   -9.9557216e+01    3.7977259e-02   -7.1730597e+00    1.5299048e+04    4.5762665e-03    0.0000000e+00    6.8476185e-05   -4.8066828e-06    2.8907128e-02    4.7278622e-04   -7.2814536e+02   -4.6868567e-07    8.2772042e-07   -1.7940856e-03   -2.7344832e-07    7.6076307e+01    9.9211929e+01    4.8793856e+01
   -7.7128143e+01    4.6961443e+00    8.1076092e-01    2.4082356e+02    0.0000000e+00    2.4009580e-04    4.3979932e+02    4.7802213e+02    4.2720388e+02    4.6000000e+02    4.6000000e+02    4.6000000e+02    4.1741785e+05    1.3516083e+02   -9.2974067e+01    3.7737727e-02   -7.1791710e+00    1.5351004e+04    1.7297637e-03    0.0000000e+00    7.3734021e-05   -4.4213520e-06    2.8935722e-02    1.0699010e-04   -7.2600843e+02   -3.4473456e-07    7.9077556e-07   -1.7961559e-03   -2.6438941e-07    7.6412613e+01    9.9395832e+01    4.8916517e+01
   -7.6731008e+01    4.7061901e+00    8.0550317e-01    2.3826673e+02    0.0000000e+00    2.3931315e-04    4.4077347e+02    4.7938390e+02    4.2836253e+02    4.6000000e+02    4.6000000e+02    4.6000000e+02    4.2148795e+05    1.3587940e+02   -8.8243599e+01    3.7498208e-02   -7.1848338e+00    1.5402305e+04   -1.8577860e-02    0.0000000e+00    7.1903644e-05   -8.9594718e-06    2.8792325e-02   -1.6234722e-03   -7.2381698e+02    8.1627185e-07    1.0488093e-06   -1.7869580e-03   -5.8566910e-07    7.6657167e+01    9.9554070e+01    4.9045489e+01
   -7.6334096e+01    4.6824702e+00    8.0518287e-01    2.3838745e+02    0.0000000e+00    2.3920897e-04    4.4192336e+02    4.8074513e+02    4.2952584e+02    4.6000000e+02    4.6000000e+02    4.6000000e+02    4.2554466e+05    1.3682906e+02   -8.2386864e+01    3.7258704e-02   -7.1902162e+00    1.5451227e+04   -1.8185169e-03    0.0000000e+00    6.3551006e-05   -7.8517949e-06    2.8796786e-02   -1.0942503e-04   -7.2144206e+02   -2.6057727e-07    8.8713263e-07   -1.7866189e-03   -5.2404329e-07    7.7000392e+01    1.0279481e+02    4.9180561e+01
   -7.5937384e+01    4.6768785e+00    8.0198739e-01    2.3710074e+02    0.0000000e+00    2.3869970e-04    4.4314376e+02    4.8220269e+02    4.3070953e+02    4.6000000e+02    4.6000000e+02    4.6000000e+02    4.2979683e+05    1.3764778e+02   -7.6084354e+01    3.7019215e-02   -7.1951841e+00    1.5505310e+04    4.6689696e-03    0.0000000e+00    6.1069018e-05   -1.1860014e-05    2.8701395e-02    3.4131427e-04   -7.1932776e+02   -5.9844978e-07    9.6116583e-07   -1.7803996e-03   -7.8255142e-07    7.7231999e+01    1.0689044e+02    4.9316066e+01
   -7.5540846e+01    4.6826770e+00    8.0024723e-01    2.3656760e+02    0.0000000e+00    2.3836674e-04    4.4437070e+02    4.8120219e+02    4.3189287e+02    4.6000000e+02    4.6000000e+02    4.6000000e+02    4.3402395e+05    1.3854715e+02   -6.9721724e+01    3.6779740e-02   -7.1997269e+00    1.5556518e+04    4.8509581e-03    0.0000000e+00    5.8912312e-05   -1.0224778e-05    2.8653235e-02    4.9345599e-04   -7.1704387e+02   -7.3940474e-07    9.9596732e-07   -1.7773251e-03   -6.6717223e-07    7.7512855e+01    1.0261638e+02    4.9459545e+01
   -7.5144460e+01    4.6929969e+00    7.9957424e-01    2.3660374e+02    0.0000000e+00    2.3817381e-04    4.4562365e+02    4.8253236e+02    4.3309149e+02    4.6000000e+02    4.6000000e+02    4.6000000e+02    4.3836106e+05    1.3952130e+02   -6.3211249e+01    3.6540279e-02   -7.2038378e+00    1.5609676e+04   -1.8602493e-03    0.0000000e+00    5.6554564e-05   -1.0319678e-05    2.8641973e-02   -1.9912333e-04   -7.1481381e+02   -1.3333106e-07    9.9924322e-07   -1.7763448e-03   -6.8726677e-07    7.7834246e+01    1.0352192e+02    4.9605146e+01
   -7.4748201e+01    4.7043358e+00    7.9999192e-01    2.3720484e+02    0.0000000e+00    2.3811845e-04    4.4691162e+02    4.8386288e+02    4.3430815e+02    4.6000000e+02    4.6000000e+02    4.6000000e+02    4.4282696e+05    1.4057744e+02   -5.6483437e+01    3.6300833e-02   -7.2074980e+00    1.5665371e+04   -4.8805247e-04    0.0000000e+00    5.7247377e-05   -1.0468812e-05    2.8668146e-02   -8.6329480e-05   -7.1266421e+02   -2.0188376e-07    9.9668183e-07   -1.7779185e-03   -7.0324016e-07    7.8197457e+01    1.0442170e+02    4.9753251e+01
   -7.4352045e+01    4.7149602e+00    7.9953112e-01    2.3732032e+02    0.0000000e+00    2.3794439e-04    4.4812340e+02    4.8518499e+02    4.3553127e+02    4.6000000e+02    4.6000000e+02    4.6000000e+02    4.4732126e+05    1.4160270e+02   -5.0250926e+01    3.6061402e-02   -7.2106966e+00    1.5719987e+04   -9.7948313e-04    0.0000000e+00    5.5499063e-05   -1.3201262e-05    2.8671676e-02   -6.5862437e-05   -7.1043305e+02   -2.1010543e-07    8.4484668e-07   -1.7780066e-03   -8.9570480e-07    7.8561615e+01    1.0504368e+02    4.9908213e+01
   -7.3955968e+01    4.7269581e+00    7.9300974e-01    2.3383042e+02    0.0000000e+00    2.3708716e-04    4.4919259e+02    4.8638601e+02    4.3676596e+02    4.6000000e+02    4.6000000e+02    4.6000000e+02    4.5189484e+05    1.4236295e+02   -4.5220890e+01    3.5821985e-02   -7.2134775e+00    1.5775279e+04   -7.6012429e-03    0.0000000e+00    5.6309324e-05   -1.0195965e-05    2.8487096e-02   -6.5604606e-04   -7.0820326e+02    1.6306700e-07    4.8530643e-07   -1.7665436e-03   -6.9293390e-07    7.8801693e+01    1.0489235e+02    5.0067981e+01
   -7.3559946e+01    4.7064613e+00    7.9377983e-01    2.3452454e+02    0.0000000e+00    2.3711042e-04    4.5046667e+02    4.8544543e+02    4.3800651e+02    4.6000000e+02    4.6000000e+02    4.6000000e+02    4.5646596e+05    1.4347277e+02   -3.8617934e+01    3.5582583e-02   -7.2159472e+00    1.5828358e+04    4.6414456e-03    0.0000000e+00    6.4470515e-05   -1.0596908e-05    2.8524319e-02    4.5758838e-04   -7.0580742e+02   -4.2138585e-07    5.6118081e-07   -1.7695729e-03   -6.9535040e-07    7.9199628e+01    1.0463779e+02    5.0234172e+01
   -7.3163954e+01    4.6929376e+00    7.9064302e-01    2.3323588e+02    0.0000000e+00    2.3661467e-04    4.5174296e+02    4.8680256e+02    4.3926486e+02    4.6000000e+02    4.6000000e+02    4.6000000e+02    4.6119410e+05    1.4438708e+02   -3.2077712e+01    3.5343196e-02   -7.2179738e+00    1.5884721e+04   -5.7328465e-03    0.0000000e+00    6.1082708e-05   -1.1902949e-05    2.8432831e-02   -5.3325229e-04   -7.0355950e+02    8.8040714e-09    6.8341449e-07   -1.7635458e-03   -7.8279402e-07    7.9466118e+01    1.0547702e+02    5.0402686e+01
   -7.2767968e+01    4.7005433e+00    7.8949732e-01    2.3303223e+02    0.0000000e+00    2.3635624e-04    4.5306328e+02    4.8817678e+02    4.4053512e+02    4.6000000e+02    4.6000000e+02    4.6000000e+02    4.6601777e+05    1.4542892e+02   -2.5208932e+01    3.5103823e-02   -7.2195508e+00    1.5942151e+04   -4.5342931e-03    0.0000000e+00    6.2675969e-05   -1.2483219e-05    2.8407525e-02   -3.9947628e-04   -7.0133659e+02   -2.8521810e-08    5.6710699e-07   -1.7620634e-03   -8.3492628e-07    7.9799864e+01    1.0642017e+02    5.0575722e+01
   -7.2371963e+01    4.7115516e+00    7.8951521e-01    2.3342083e+02    0.0000000e+00    2.3624892e-04    4.5440755e+02    4.8954972e+02    4.4182338e+02    4.6000000e+02    4.6000000e+02    4.6000000e+02    4.7097878e+05    1.4656108e+02   -1.8187514e+01    3.4864466e-02   -7.2206556e+00    1.6002004e+04    4.8855634e-04    0.0000000e+00    6.3916990e-05   -1.0100235e-05    2.8423552e-02    3.4041350e-06   -6.9917198e+02   -3.4054154e-07    6.0824641e-07   -1.7630806e-03   -6.8020629e-07    8.0183634e+01    1.0743739e+02    5.0751346e+01
   -7.1975916e+01    4.7302787e+00    7.9097578e-01    2.3454334e+02    0.0000000e+00    2.3632150e-04    4.5579516e+02    4.9088770e+02    4.4311173e+02    4.6000000e+02    4.6000000e+02    4.6000000e+02    4.7591021e+05    1.4778388e+02   -1.0856637e+01    3.4625123e-02   -7.2212817e+00    1.6058551e+04    1.9799447e-03    0.0000000e+00    6.6370898e-05   -9.0146724e-06    2.8484071e-02    2.2243752e-04   -6.9682952e+02   -4.1378069e-07    6.9048031e-07   -1.7670514e-03   -6.0966892e-07    8.0610044e+01    1.0942252e+02    5.0935917e+01
   -7.1579801e+01    4.7396912e+00    7.9006283e-01    2.3414896e+02    0.0000000e+00    2.3614977e-04    4.5708261e+02    4.9225125e+02    4.4442554e+02    4.6000000e+02    4.6000000e+02    4.6000000e+02    4.8104645e+05    1.4893344e+02   -4.3033705e+00    3.4385795e-02   -7.2214101e+00    1.6119669e+04   -8.0033191e-04    0.0000000e+00    6.9141044e-05   -1.6740168e-05    2.8479754e-02   -1.4237459e-04   -6.9464557e+02   -2.0384678e-07    8.4406721e-07   -1.7667419e-03   -1.1323696e-06    8.1021074e+01    1.0837740e+02    5.1121008e+01
   -7.1183593e+01    4.7175687e+00    7.8802086e-01    2.3344277e+02    0.0000000e+00    2.3573585e-04    4.5824335e+02    4.9073739e+02    4.4574731e+02    4.6000000e+02    4.6000000e+02    4.6000000e+02    4.8620381e+05    1.5002098e+02    1.4202590e+00    3.4146482e-02   -7.2211150e+00    1.6179100e+04    9.5967287e-03    0.0000000e+00    6.5138876e-05   -1.7073639e-05    2.8448628e-02    8.4879280e-04   -6.9233630e+02   -1.1014146e-06    1.5176295e-06   -1.7644995e-03   -1.1430152e-06    8.1430244e+01    1.1163587e+02    5.1313695e+01
   -7.0787267e+01    4.6882820e+00    7.8369804e-01    2.3147780e+02    0.0000000e+00    2.3512568e-04    4.5958855e+02    4.9210124e+02    4.4708245e+02    4.6000000e+02    4.6000000e+02    4.6000000e+02    4.9146345e+05    1.5094752e+02    8.2586350e+00    3.3907185e-02   -7.2204728e+00    1.6239511e+04   -1.6497193e-02    0.0000000e+00    7.3854956e-05   -1.9729927e-05    2.8310382e-02   -1.2961964e-03   -6.9003993e+02    8.1259947e-07    1.0724294e-06   -1.7566492e-03   -1.3357877e-06    8.1672249e+01    1.1125921e+02    5.1511597e+01
   -7.0390799e+01    4.6750228e+00    7.8092967e-01    2.3035245e+02    0.0000000e+00    2.3468323e-04    4.6096167e+02    4.9351930e+02    4.4843190e+02    4.6000000e+02    4.6000000e+02    4.6000000e+02    4.9683898e+05    1.5200288e+02    1.5312527e+01    3.3667903e-02   -7.2193583e+00    1.6301281e+04   -1.9958755e-02    0.0000000e+00    7.9410523e-05   -2.3421385e-05    2.8231957e-02   -1.5982005e-03   -6.8778674e+02    9.8603199e-07    5.5061689e-07   -1.7522004e-03   -1.6053258e-06    8.1986917e+01    1.1305336e+02    5.1714398e+01
   -6.9994162e+01    4.6773614e+00    7.7977624e-01    2.3007272e+02    0.0000000e+00    2.3444279e-04    4.6236052e+02    4.9492651e+02    4.4979440e+02    4.6000000e+02    4.6000000e+02    4.6000000e+02    5.0230665e+05    1.5317405e+02    2.2576899e+01    3.3428636e-02   -7.2177568e+00    1.6363553e+04   -1.2848991e-02    0.0000000e+00    8.1125443e-05   -2.6008140e-05    2.8209990e-02   -1.0231446e-03   -6.8551819e+02    4.4709037e-07    1.2721581e-07   -1.7509518e-03   -1.7949970e-06    8.2365853e+01    1.1505523e+02    5.1922571e+01
   -6.9597332e+01    4.6867276e+00    7.7999062e-01    2.3051075e+02    0.0000000e+00    2.3437359e-04    4.6378677e+02    4.9632253e+02    4.5116964e+02    4.6000000e+02    4.6000000e+02    4.6000000e+02    5.0787557e+05    1.5444770e+02    3.0065353e+01    3.3189385e-02   -7.2156529e+00    1.6426557e+04   -5.2911540e-03    0.0000000e+00    8.1637865e-05   -2.6539492e-05    2.8235190e-02   -4.2636407e-04   -6.8323656e+02   -9.1436030e-08   -1.0279299e-07   -1.7525179e-03   -1.8383496e-06    8.2799204e+01    1.1720038e+02    5.2135683e+01
   -6.9200282e+01    4.6975682e+00    7.8127041e-01    2.3141422e+02    0.0000000e+00    2.3445731e-04    4.6526088e+02    4.9771744e+02    4.5255990e+02    4.6000000e+02    4.6000000e+02    4.6000000e+02    5.1355455e+05    1.5581924e+02    3.7888657e+01    3.2950149e-02   -7.2130291e+00    1.6490507e+04   -2.7662585e-05    0.0000000e+00    8.0222191e-05   -2.2892546e-05    2.8296705e-02   -1.4813380e-05   -6.8095254e+02   -3.7953679e-07    2.8797309e-07   -1.7561774e-03   -1.5947659e-06    8.3277256e+01    1.1527359e+02    5.2353667e+01
   -6.8802986e+01    4.7022355e+00    7.7361823e-01    2.2752425e+02    0.0000000e+00    2.3339141e-04    4.6638412e+02    4.9690787e+02    4.5396476e+02    4.6000000e+02    4.6000000e+02    4.6000000e+02    5.1934239e+05    1.5669610e+02    4.2960569e+01    3.2710929e-02   -7.2098721e+00    1.6555286e+04    1.3020707e-02    0.0000000e+00    8.0889841e-05   -2.5537627e-05    2.8081269e-02    9.8955038e-04   -6.7866982e+02   -1.1249101e-06    1.3490102e-06   -1.7427051e-03   -1.7577379e-06    8.3556265e+01    1.1524111e+02    5.2577244e+01
   -6.8405418e+01    4.6931366e+00    7.7372400e-01    2.2774292e+02    0.0000000e+00    2.3338189e-04    4.6778784e+02    4.9839369e+02    4.5538496e+02    4.6000000e+02    4.6000000e+02    4.6000000e+02    5.2521963e+05    1.5803929e+02    5.0226590e+01    3.2471725e-02   -7.2063955e+00    1.6620203e+04    3.0450383e-02    0.0000000e+00    8.3868690e-05   -1.6112222e-05    2.8109321e-02    2.3913444e-03   -6.7633205e+02   -3.0873587e-06    1.4166901e-06   -1.7447362e-03   -1.1654107e-06    8.4036435e+01    1.1607856e+02    5.2806364e+01
   -6.8007552e+01    4.6813006e+00    7.7056640e-01    2.2633262e+02    0.0000000e+00    2.3290113e-04    4.6923662e+02    4.9982380e+02    4.5682073e+02    4.6000000e+02    4.6000000e+02    4.6000000e+02    5.3122442e+05    1.5918972e+02    5.7588459e+01    3.2232537e-02   -7.2024381e+00    1.6686398e+04    4.4684118e-02    0.0000000e+00    7.3311529e-05   -8.7446981e-06    2.8024057e-02    3.4059536e-03   -6.7402118e+02   -3.2869597e-06    2.0330989e-06   -1.7385640e-03   -6.2379222e-07    8.4376253e+01    1.1702991e+02    5.3041477e+01
   -6.7609360e+01    4.6594238e+00    7.6842631e-01    2.2551263e+02    0.0000000e+00    2.3254006e-04    4.7069790e+02    5.0126734e+02    4.5827232e+02    4.6000000e+02    4.6000000e+02    4.6000000e+02    5.3734177e+05    1.6041883e+02    6.5103761e+01    3.1993365e-02   -7.1979781e+00    1.6753308e+04   -1.9791014e-02    0.0000000e+00    7.1804684e-05   -1.1647841e-05    2.7971572e-02   -1.5314095e-03   -6.7169434e+02    1.7818625e-06    1.7164900e-06   -1.7351304e-03   -8.0982650e-07    8.4759533e+01    1.1809325e+02    5.3282146e+01
   -6.7210816e+01    4.6775834e+00    7.6834482e-01    2.2580080e+02    0.0000000e+00    2.3243355e-04    4.7220305e+02    5.0273383e+02    4.5973969e+02    4.6000000e+02    4.6000000e+02    4.6000000e+02    5.4360848e+05    1.6180907e+02    7.3043876e+01    3.1754209e-02   -7.1929854e+00    1.6821998e+04    1.5212531e-02    0.0000000e+00    6.6132970e-05   -7.4384177e-06    2.7992518e-02    1.2214618e-03   -6.6943183e+02   -1.3992349e-06    1.9641536e-06   -1.7359624e-03   -5.1969069e-07    8.5226640e+01    1.1925214e+02    5.3528420e+01
   -6.6811892e+01    4.6958685e+00    7.6936113e-01    2.2662027e+02    0.0000000e+00    2.3246572e-04    4.7373612e+02    5.0417146e+02    4.6122125e+02    4.6000000e+02    4.6000000e+02    4.6000000e+02    5.4997555e+05    1.6329409e+02    8.1216938e+01    3.1515070e-02   -7.1874353e+00    1.6890857e+04    1.2726516e-02    0.0000000e+00    6.5934203e-05   -3.2337477e-06    2.8049065e-02    9.7674375e-04   -6.6710927e+02   -9.3921682e-07    1.4545251e-06   -1.7395944e-03   -2.6103122e-07    8.5741169e+01    1.1819422e+02    5.3780353e+01
   -6.6412561e+01    4.7056159e+00    7.7112980e-01    2.2776317e+02    0.0000000e+00    2.3261333e-04    4.7532148e+02    5.0560964e+02    4.6271912e+02    4.6000000e+02    4.6000000e+02    4.6000000e+02    5.5646704e+05    1.6486434e+02    8.9755237e+01    3.1275947e-02   -7.1813103e+00    1.6960550e+04   -4.5029796e-03    0.0000000e+00    7.0806936e-05   -7.1670900e-06    2.8129887e-02   -2.9921312e-04   -6.6477521e+02   -8.1336821e-08    1.5908043e-06   -1.7447753e-03   -5.4103732e-07    8.6290448e+01    1.1965476e+02    5.4038062e+01
   -6.6012794e+01    4.7098618e+00    7.6353754e-01    2.2389010e+02    0.0000000e+00    2.3154984e-04    4.7659686e+02    5.0516193e+02    4.6423541e+02    4.6000000e+02    4.6000000e+02    4.6000000e+02    5.6310978e+05    1.6587805e+02    9.5642481e+01    3.1036840e-02   -7.1746021e+00    1.7031802e+04   -1.8986748e-03    0.0000000e+00    7.0868596e-05   -1.1785920e-05    2.7911555e-02   -1.2543480e-04   -6.6247073e+02   -1.7011091e-07    1.3079847e-06   -1.7310682e-03   -8.2311421e-07    8.6594923e+01    1.2048110e+02    5.4301874e+01
   -6.5612564e+01    4.6731075e+00    7.6404750e-01    2.2432285e+02    0.0000000e+00    2.3158921e-04    4.7810284e+02    5.0684676e+02    4.6576925e+02    4.6000000e+02    4.6000000e+02    4.6000000e+02    5.6984352e+05    1.6741369e+02    1.0355747e+02    3.0797751e-02   -7.1675164e+00    1.7102700e+04    4.0051507e-02    0.0000000e+00    7.2559849e-05   -7.5213127e-06    2.7956665e-02    2.9578534e-03   -6.6007148e+02   -3.1234287e-06    1.1158534e-06   -1.7340667e-03   -4.6988092e-07    8.7144323e+01    1.1991192e+02    5.4572083e+01
   -6.5211841e+01    4.6575427e+00    7.6150170e-01    2.2329287e+02    0.0000000e+00    2.3117156e-04    4.7966943e+02    5.0836727e+02    4.6732081e+02    4.6000000e+02    4.6000000e+02    4.6000000e+02    5.7676184e+05    1.6875777e+02    1.1166766e+02    3.0558679e-02   -7.1598870e+00    1.7175965e+04    2.5173708e-02    0.0000000e+00    6.8494680e-05   -6.1288887e-06    2.7891125e-02    1.7776504e-03   -6.5776546e+02   -2.0221923e-06    1.1860769e-06   -1.7296649e-03   -3.4989171e-07    8.7550299e+01    1.2097095e+02    5.4848934e+01
   -6.4810596e+01    4.6308928e+00    7.6033473e-01    2.2298416e+02    0.0000000e+00    2.3093027e-04    4.8125323e+02    5.0985864e+02    4.6889013e+02    4.6000000e+02    4.6000000e+02    4.6000000e+02    5.8379970e+05    1.7021794e+02    1.1997127e+02    3.0319623e-02   -7.1516893e+00    1.7249546e+04   -3.2948254e-02    0.0000000e+00    6.8857201e-05   -1.0965112e-05    2.7874591e-02   -2.4687772e-03   -6.5540528e+02    2.3260808e-06    7.4854801e-07   -1.7286262e-03   -7.1085138e-07    8.8020768e+01    1.2219046e+02    5.5132075e+01
   -6.4408799e+01    4.6237777e+00    7.6030598e-01    2.2324807e+02    0.0000000e+00    2.3083817e-04    4.8286589e+02    5.1136890e+02    4.7047685e+02    4.6000000e+02    4.6000000e+02    4.6000000e+02    5.9100570e+05    1.7179678e+02    1.2856032e+02    3.0080586e-02   -7.1428922e+00    1.7324790e+04   -2.4490154e-02    0.0000000e+00    6.7689536e-05   -1.9356034e-05    2.7900282e-02   -1.7703890e-03   -6.5308695e+02    1.3539514e-06    2.1049551e-07   -1.7301115e-03   -1.3013045e-06    8.8551952e+01    1.2240979e+02    5.5421563e+01
   -6.4188905e+01    4.6525125e+00    7.6113382e-01    2.2388404e+02    0.0000000e+00    2.3084188e-04    4.8379573e+02    5.1225472e+02    4.7136434e+02    4.6000000e+02    4.6000000e+02    4.6000000e+02    5.9523985e+05    1.7276581e+02    1.3366102e+02    2.9949918e-02   -7.1379377e+00    1.7373113e+04    2.0940374e-02    0.0000000e+00    7.3328003e-05   -1.7134687e-05    2.7947480e-02    1.3891795e-03   -6.5209426e+02   -1.6925864e-06    9.9163267e-08   -1.7332044e-03   -1.1123118e-06    8.8890425e+01    1.2363477e+02    5.5575350e+01
   -6.3914037e+01    4.6839042e+00    7.6253726e-01    2.2464984e+02    0.0000000e+00    2.3099697e-04    4.8495095e+02    5.1326526e+02    4.7246140e+02    4.6000000e+02    4.6000000e+02    4.6000000e+02    6.0026826e+05    1.7398904e+02    1.3997198e+02    2.9786741e-02   -7.1314404e+00    1.7424424e+04    3.9323024e-03    0.0000000e+00    6.8510099e-05   -1.5038905e-05    2.8014441e-02    5.1381093e-04   -6.5045482e+02   -6.1919468e-07    3.2663900e-07   -1.7372719e-03   -9.8292278e-07    8.9322901e+01    1.2489557e+02    5.5781259e+01
   -6.3570451e+01    4.6839057e+00    7.5884324e-01    2.2284966e+02    0.0000000e+00    2.3047549e-04    4.8617918e+02    5.1215211e+02    4.7384986e+02    4.6000000e+02    4.6000000e+02    4.6000000e+02    6.0666765e+05    1.7514079e+02    1.4599216e+02    2.9583022e-02   -7.1228435e+00    1.7489746e+04   -2.9369259e-03    0.0000000e+00    5.6870636e-05   -1.1249351e-05    2.7921117e-02   -1.5854991e-04   -6.4840317e+02   -1.0944089e-07    1.0356170e-06   -1.7308236e-03   -7.4122182e-07    8.9701181e+01    1.2668081e+02    5.6042116e+01
   -6.3166714e+01    4.6388955e+00    7.5772297e-01    2.2253101e+02    0.0000000e+00    2.3023548e-04    4.8770532e+02    5.1391713e+02    4.7550208e+02    4.6000000e+02    4.6000000e+02    4.6000000e+02    6.1437175e+05    1.7675215e+02    1.5389977e+02    2.9344010e-02   -7.1121951e+00    1.7568745e+04   -3.8300934e-03    0.0000000e+00    5.5434106e-05   -1.0083726e-05    2.7922185e-02   -2.6753783e-04   -6.4604237e+02   -1.0405815e-07    4.1528224e-07   -1.7306959e-03   -6.5696056e-07    9.0273237e+01    1.2799695e+02    5.6353370e+01
   -6.2843724e+01    4.6157126e+00    7.5522271e-01    2.2158420e+02    0.0000000e+00    2.2981947e-04    4.8903081e+02    5.1537000e+02    4.7682897e+02    4.6000000e+02    4.6000000e+02    4.6000000e+02    6.2063860e+05    1.7790046e+02    1.6076783e+02    2.9153100e-02   -7.1034033e+00    1.7632484e+04   -4.4071947e-03    0.0000000e+00    6.1776899e-05   -8.7215232e-06    2.7852432e-02   -2.9422599e-04   -6.4417528e+02   -8.8089293e-08    4.8668546e-07   -1.7268209e-03   -5.7508252e-07    9.0604626e+01    1.3211759e+02    5.6615206e+01
   -6.2585331e+01    4.6154965e+00    7.5410220e-01    2.2131165e+02    0.0000000e+00    2.2957915e-04    4.9010463e+02    5.1639568e+02    4.7789726e+02    4.6000000e+02    4.6000000e+02    4.6000000e+02    6.2574751e+05    1.7890662e+02    1.6643415e+02    2.9000569e-02   -7.0961447e+00    1.7684616e+04   -3.4655529e-03    0.0000000e+00    6.6295724e-05   -8.1661392e-06    2.7831499e-02   -2.2401159e-04   -6.4271711e+02   -1.3242720e-07    5.1675921e-07   -1.7257782e-03   -5.4220123e-07    9.0919227e+01    1.3603290e+02    5.6829975e+01
   -6.2378618e+01    4.6252812e+00    7.5368302e-01    2.2118084e+02    0.0000000e+00    2.2947565e-04    4.9096731e+02    5.1672088e+02    4.7875595e+02    4.6000000e+02    4.6000000e+02    4.6000000e+02    6.2985282e+05    1.7977185e+02    1.7104787e+02    2.8878677e-02   -7.0901933e+00    1.7725822e+04   -4.7864022e-04    0.0000000e+00    7.0830973e-05   -6.5273404e-06    2.7832026e-02   -5.8498110e-05   -6.4151767e+02   -1.3790677e-07    6.6090189e-08   -1.7260555e-03   -4.2369683e-07    9.1205104e+01    1.3127674e+02    5.7004580e+01
   -6.2120226e+01    4.6309161e+00    7.5319656e-01    2.2111562e+02    0.0000000e+00    2.2936392e-04    4.9204396e+02    5.1770181e+02    4.7983932e+02    4.6000000e+02    4.6000000e+02    4.6000000e+02    6.3502435e+05    1.8084645e+02    1.7677031e+02    2.8726477e-02   -7.0824842e+00    1.7777176e+04    3.2572255e-03    0.0000000e+00    6.9619359e-05   -4.7450285e-06    2.7833781e-02    2.0937438e-04   -6.3998052e+02   -4.5597760e-07    4.4228702e-08   -1.7260746e-03   -3.1142411e-07    9.1558531e+01    1.3291480e+02    5.7226232e+01
   -6.1797235e+01    4.6356030e+00    7.5363596e-01    2.2159050e+02    0.0000000e+00    2.2935256e-04    4.9340734e+02    5.1891076e+02    4.8120277e+02    4.6000000e+02    4.6000000e+02    4.6000000e+02    6.4148139e+05    1.8227229e+02    1.8414991e+02    2.8536492e-02   -7.0724204e+00    1.7839171e+04    5.7200577e-03    0.0000000e+00    7.0475303e-05   -4.4368732e-06    2.7870235e-02    4.2003672e-04   -6.3796158e+02   -5.1075520e-07    1.3398815e-07   -1.7284413e-03   -2.8853664e-07    9.2041548e+01    1.3506845e+02    5.7509748e+01
   -6.1393498e+01    4.6246263e+00    7.5482147e-01    2.2237571e+02    0.0000000e+00    2.2945444e-04    4.9513993e+02    5.2042240e+02    4.8292356e+02    4.6000000e+02    4.6000000e+02    4.6000000e+02    6.4973179e+05    1.8415358e+02    1.9363866e+02    2.8299442e-02   -7.0591448e+00    1.7918515e+04    2.0370512e-03    0.0000000e+00    7.1265325e-05   -8.1153153e-06    2.7939915e-02    1.2116935e-04   -6.3546622e+02   -3.9397657e-07    7.5976991e-07   -1.7328931e-03   -5.3802342e-07    9.2692444e+01    1.3076368e+02    5.7868256e+01
   -6.0985784e+01    4.6322617e+00    7.5479145e-01    2.2254419e+02    0.0000000e+00    2.2937506e-04    4.9685575e+02    5.2216859e+02    4.8467843e+02    4.6000000e+02    4.6000000e+02    4.6000000e+02    6.5835965e+05    1.8602202e+02    2.0291063e+02    2.8060559e-02   -7.0450506e+00    1.8003193e+04    2.6611220e-02    0.0000000e+00    7.6437713e-05   -3.8040919e-06    2.7973772e-02    1.7437810e-03   -6.3309201e+02   -1.5969446e-06    1.1382468e-06   -1.7353590e-03   -2.1952413e-07    9.3337860e+01    1.3232992e+02    5.8234060e+01
   -6.0659613e+01    4.6069157e+00    7.4903371e-01    2.1951611e+02    0.0000000e+00    2.2858460e-04    4.9813273e+02    5.2195369e+02    4.8609523e+02    4.6000000e+02    4.6000000e+02    4.6000000e+02    6.6558851e+05    1.8716016e+02    2.0901711e+02    2.7869827e-02   -7.0334209e+00    1.8077155e+04    3.8600270e-03    0.0000000e+00    7.4531568e-05   -1.2604909e-05    2.7809654e-02    1.7100716e-04   -6.3135485e+02   -9.5563953e-07    1.5083517e-06   -1.7245515e-03   -7.9141416e-07    9.3671877e+01    1.2908330e+02    5.8525844e+01
   -6.0251900e+01    4.5647778e+00    7.4983841e-01    2.2014084e+02    0.0000000e+00    2.2865090e-04    4.9987211e+02    5.2377351e+02    4.8788890e+02    4.6000000e+02    4.6000000e+02    4.6000000e+02    6.7445902e+05    1.8913320e+02    2.1850194e+02    2.7631892e-02   -7.0182900e+00    1.8161687e+04    1.2259627e-02    0.0000000e+00    8.4046921e-05   -1.5383445e-05    2.7873927e-02    8.8206249e-04   -6.2888002e+02   -2.0600921e-07    8.7349607e-07   -1.7294193e-03   -9.5115352e-07    9.4366487e+01    1.3399547e+02    5.8909291e+01
   -5.9841705e+01    4.5429989e+00    7.4720978e-01    2.1919613e+02    0.0000000e+00    2.2819762e-04    5.0166821e+02    5.2542020e+02    4.8971120e+02    4.6000000e+02    4.6000000e+02    4.6000000e+02    6.8367621e+05    1.9085573e+02    2.2794367e+02    2.7393064e-02   -7.0024239e+00    1.8250766e+04   -1.2718214e-03    0.0000000e+00    8.9008821e-05   -1.8370320e-05    2.7812299e-02   -1.3136721e-04   -6.2651370e+02   -1.1208988e-07    6.3632508e-07   -1.7257997e-03   -1.1406190e-06    9.4886796e+01    1.4015339e+02    5.9299538e+01
   -5.9430554e+01    4.5387810e+00    7.4640239e-01    2.1905337e+02    0.0000000e+00    2.2800150e-04    5.0349737e+02    5.2698860e+02    4.9155419e+02    4.6000000e+02    4.6000000e+02    4.6000000e+02    6.9310759e+05    1.9278687e+02    2.3783194e+02    2.7154258e-02   -6.9858283e+00    1.8341238e+04   -1.0795476e-03    0.0000000e+00    8.9288185e-05   -1.8665477e-05    2.7819453e-02   -6.2182818e-05   -6.2414167e+02   -2.2844163e-07    4.3340543e-07   -1.7262082e-03   -1.1637811e-06    9.5517756e+01    1.3653751e+02    5.9698155e+01
   -5.9018408e+01    4.5460947e+00    7.4666850e-01    2.1950887e+02    0.0000000e+00    2.2793815e-04    5.0535749e+02    5.2863307e+02    4.9342147e+02    4.6000000e+02    4.6000000e+02    4.6000000e+02    7.0276034e+05    1.9483829e+02    2.4804540e+02    2.6915473e-02   -6.9684862e+00    1.8433139e+04   -1.3302679e-02    0.0000000e+00    8.7964890e-05   -2.0402124e-05    2.7865252e-02   -8.2962652e-04   -6.2175919e+02    4.4637008e-07    2.9537533e-07   -1.7289157e-03   -1.3036295e-06    9.6207073e+01    1.3938827e+02    6.0105625e+01
   -5.8605230e+01    4.5519704e+00    7.4832335e-01    2.2049644e+02    0.0000000e+00    2.2809538e-04    5.0727351e+02    5.3027136e+02    4.9531436e+02    4.6000000e+02    4.6000000e+02    4.6000000e+02    7.1263612e+05    1.9708031e+02    2.5881397e+02    2.6676709e-02   -6.9503570e+00    1.8526360e+04   -6.0791520e-03    0.0000000e+00    8.7491326e-05   -1.9740516e-05    2.7961601e-02   -3.7155656e-04   -6.1935951e+02    1.2467342e-07    3.7640565e-07   -1.7348557e-03   -1.2671842e-06    9.6990158e+01    1.3981755e+02    6.0522443e+01
   -5.8190980e+01    4.5525346e+00    7.4708450e-01    2.2005493e+02    0.0000000e+00    2.2785534e-04    5.0909406e+02    5.3190769e+02    4.9723399e+02    4.6000000e+02    4.6000000e+02    4.6000000e+02    7.2275605e+05    1.9911671e+02    2.6862725e+02    2.6437969e-02   -6.9314154e+00    1.8621295e+04    6.5194413e-03    0.0000000e+00    8.3683451e-05   -2.0497306e-05    2.7961130e-02    4.1304638e-04   -6.1696019e+02   -6.4641148e-07    6.5575844e-07   -1.7347690e-03   -1.3299960e-06    9.7682754e+01    1.4155806e+02    6.0949078e+01
   -5.7775612e+01    4.5307405e+00    7.3823642e-01    2.1528693e+02    0.0000000e+00    2.2671119e-04    5.1082183e+02    5.3196223e+02    4.9917988e+02    4.6000000e+02    4.6000000e+02    4.6000000e+02    7.3310040e+05    2.0063677e+02    2.7671769e+02    2.6199251e-02   -6.9117528e+00    1.8717264e+04   -8.2725916e-03    0.0000000e+00    7.5620064e-05   -1.1791019e-05    2.7696770e-02   -4.7132356e-04   -6.1453096e+02   -2.1152635e-07    1.3857462e-07   -1.7175982e-03   -7.1783365e-07    9.8106407e+01    1.3850445e+02    6.1386001e+01
   -5.7359087e+01    4.4785554e+00    7.3442730e-01    2.1371413e+02    0.0000000e+00    2.2613987e-04    5.1274681e+02    5.3364579e+02    5.0115153e+02    4.6000000e+02    4.6000000e+02    4.6000000e+02    7.4368878e+05    2.0246527e+02    2.8673144e+02    2.5960552e-02   -6.8915060e+00    1.8814609e+04   -6.5292680e-03    0.0000000e+00    7.7032392e-05   -1.2580385e-05    2.7590727e-02   -3.8688531e-04   -6.1207693e+02    2.3996049e-07    5.3052323e-08   -1.7110661e-03   -7.7485532e-07    9.8638363e+01    1.4413112e+02    6.1833000e+01
   -5.6941366e+01    4.4611077e+00    7.3232338e-01    2.1305362e+02    0.0000000e+00    2.2575017e-04    5.1471153e+02    5.3539406e+02    5.0314972e+02    4.6000000e+02    4.6000000e+02    4.6000000e+02    7.5461385e+05    2.0451577e+02    2.9727291e+02    2.5721876e-02   -6.8704492e+00    1.8915483e+04   -1.7323084e-03    0.0000000e+00    8.1613745e-05   -1.3675222e-05    2.7555166e-02   -1.1580513e-04   -6.0972037e+02   -6.7420246e-08   -8.1085271e-09   -1.7090192e-03   -8.4594804e-07    9.9284725e+01    1.5117806e+02    6.2289807e+01
   -5.6522407e+01    4.4622536e+00    7.3198841e-01    2.1312114e+02    0.0000000e+00    2.2562171e-04    5.1670544e+02    5.3713491e+02    5.0517560e+02    4.6000000e+02    4.6000000e+02    4.6000000e+02    7.6576192e+05    2.0679070e+02    3.0829667e+02    2.5483222e-02   -6.8485423e+00    1.9016830e+04    1.8354916e-03    0.0000000e+00    8.3457691e-05   -1.3516285e-05    2.7585081e-02    1.0763712e-04   -6.0731063e+02   -2.8822511e-07    3.0360964e-07   -1.7110513e-03   -8.2753971e-07    1.0004715e+02    1.4284568e+02    6.2757892e+01
   -5.6102166e+01    4.4671594e+00    7.3251730e-01    2.1365854e+02    0.0000000e+00    2.2560699e-04    5.1873472e+02    5.3885284e+02    5.0723096e+02    4.6000000e+02    4.6000000e+02    4.6000000e+02    7.7721532e+05    2.0919001e+02    3.1967660e+02    2.5244592e-02   -6.8257662e+00    1.9120521e+04    5.8727597e-03    0.0000000e+00    8.7538525e-05   -1.3734669e-05    2.7646153e-02    3.2386028e-04   -6.0490589e+02   -5.1509328e-07    3.0618384e-07   -1.7149945e-03   -8.3429178e-07    1.0086520e+02    1.4559042e+02    6.3235988e+01
   -5.5680599e+01    4.4702510e+00    7.3429425e-01    2.1471116e+02    0.0000000e+00    2.2578143e-04    5.2082050e+02    5.4059242e+02    5.0931660e+02    4.6000000e+02    4.6000000e+02    4.6000000e+02    7.8894758e+05    2.1178329e+02    3.3167092e+02    2.5005994e-02   -6.8020730e+00    1.9225706e+04    2.7153891e-03    0.0000000e+00    9.4913506e-05   -1.7807334e-05    2.7753492e-02    1.5907634e-04   -6.0248419e+02   -4.1414426e-07    6.9316066e-07   -1.7218230e-03   -1.1576111e-06    1.0177023e+02    1.4814699e+02    6.3726362e+01
   -5.5257643e+01    4.4734852e+00    7.2808208e-01    2.1155446e+02    0.0000000e+00    2.2490565e-04    5.2269152e+02    5.4234621e+02    5.1143236e+02    4.6000000e+02    4.6000000e+02    4.6000000e+02    8.0101479e+05    2.1374648e+02    3.4099425e+02    2.4767413e-02   -6.7774345e+00    1.9333532e+04   -1.1902391e-02    0.0000000e+00    9.3210340e-05   -2.6251694e-05    2.7586604e-02   -6.9050296e-04   -6.0008862e+02    3.8706062e-07    1.8466196e-06   -1.7112507e-03   -1.7251183e-06    1.0237852e+02    1.4946405e+02    6.4228411e+01
   -5.4833264e+01    4.4213649e+00    7.2746360e-01    2.1143579e+02    0.0000000e+00    2.2476797e-04    5.2469787e+02    5.4441549e+02    5.1357789e+02    4.6000000e+02    4.6000000e+02    4.6000000e+02    8.1331476e+05    2.1621662e+02    3.5205643e+02    2.4528856e-02   -6.7520385e+00    1.9441328e+04   -2.0265615e-02    0.0000000e+00    1.0238980e-04   -2.0134797e-05    2.7610393e-02   -1.1686316e-03   -5.9759207e+02    6.0209098e-07    1.4626538e-06   -1.7132131e-03   -1.4051060e-06    1.0322911e+02    1.5454523e+02    6.4742308e+01
   -5.4407415e+01    4.3724649e+00    7.2417801e-01    2.1007486e+02    0.0000000e+00    2.2425135e-04    5.2680507e+02    5.4488913e+02    5.1575550e+02    4.6000000e+02    4.6000000e+02    4.6000000e+02    8.2598942e+05    2.1845095e+02    3.6327842e+02    2.4290323e-02   -6.7258106e+00    1.9552300e+04    7.5717764e-03    0.0000000e+00    9.3937318e-05   -1.9438044e-05    2.7535503e-02    4.4279366e-04   -5.9515416e+02   -1.4056975e-06    1.2467652e-06   -1.7079288e-03   -1.3221015e-06    1.0390091e+02    1.5746887e+02    6.5268196e+01
   -5.3980046e+01    4.3582325e+00    7.2245985e-01    2.0942386e+02    0.0000000e+00    2.2395648e-04    5.2899747e+02    5.4683138e+02    5.1797176e+02    4.6000000e+02    4.6000000e+02    4.6000000e+02    8.3947283e+05    2.2098527e+02    3.7547959e+02    2.4051826e-02   -6.6986091e+00    1.9676357e+04    4.8823349e-03    0.0000000e+00    1.0078909e-04   -1.9414231e-05    2.7526930e-02    1.7807322e-04   -5.9306985e+02   -1.0690857e-06    9.2122837e-07   -1.7075568e-03   -1.3300969e-06    1.0470968e+02    1.5036631e+02    6.5797723e+01
   -5.3638151e+01    4.3638184e+00    7.2205065e-01    2.0943357e+02    0.0000000e+00    2.2380259e-04    5.3074738e+02    5.4832713e+02    5.1976008e+02    4.6000000e+02    4.6000000e+02    4.6000000e+02    8.5022959e+05    2.2311048e+02    3.8535910e+02    2.3861677e-02   -6.6763544e+00    1.9770940e+04    9.0489659e-03    0.0000000e+00    7.7414445e-05   -1.7354030e-05    2.7557164e-02    6.4623989e-04   -5.9121994e+02   -1.4245831e-06    1.0714573e-06   -1.7082346e-03   -1.2252387e-06    1.0540888e+02    1.5210940e+02    6.6237453e+01
   -5.3364635e+01    4.3788870e+00    7.2159925e-01    2.0931082e+02    0.0000000e+00    2.2368472e-04    5.3215208e+02    5.4951449e+02    5.2119819e+02    4.6000000e+02    4.6000000e+02    4.6000000e+02    8.5895239e+05    2.2483330e+02    3.9330063e+02    2.3709978e-02   -6.6582232e+00    1.9846792e+04   -7.3324335e-04    0.0000000e+00    6.5307706e-05   -2.1599401e-05    2.7575210e-02   -4.1445496e-05   -5.8972181e+02   -7.5653880e-07    1.0894654e-06   -1.7087707e-03   -1.5204377e-06    1.0597550e+02    1.5408162e+02    6.6594151e+01
   -5.3022740e+01    4.3954848e+00    7.2260096e-01    2.0995996e+02    0.0000000e+00    2.2377744e-04    5.3390467e+02    5.5094114e+02    5.2300869e+02    4.6000000e+02    4.6000000e+02    4.6000000e+02    8.6969446e+05    2.2711615e+02    4.0346333e+02    2.3520890e-02   -6.6349229e+00    1.9934735e+04   -9.4530753e-03    0.0000000e+00    6.8215527e-05   -2.0776903e-05    2.7648581e-02   -4.7595954e-04   -5.8760713e+02    1.3067775e-07    1.1107299e-06   -1.7135958e-03   -1.4997398e-06    1.0675330e+02    1.5646880e+02    6.7051570e+01
   -5.2595371e+01    4.4055779e+00    7.2250584e-01    2.1006442e+02    0.0000000e+00    2.2372326e-04    5.3607234e+02    5.5274783e+02    5.2529878e+02    4.6000000e+02    4.6000000e+02    4.6000000e+02    8.8359586e+05    2.2992039e+02    4.1583815e+02    2.3285383e-02   -6.6047480e+00    2.0050587e+04   -5.7093717e-03    0.0000000e+00    6.8470707e-05   -2.3772420e-05    2.7697066e-02   -3.3901926e-04   -5.8509989e+02   -1.9180915e-07    9.7513447e-07   -1.7164982e-03   -1.7222000e-06    1.0769846e+02    1.5881066e+02    6.7628372e+01
   -5.2253476e+01    4.3857764e+00    7.1454156e-01    2.0578081e+02    0.0000000e+00    2.2267910e-04    5.3771809e+02    5.5279825e+02    5.2714837e+02    4.6000000e+02    4.6000000e+02    4.6000000e+02    8.9529334e+05    2.3153683e+02    4.2368167e+02    2.3097680e-02   -6.5801271e+00    2.0152255e+04    4.0399254e-03    0.0000000e+00    8.6326975e-05   -1.4518978e-05    2.7452608e-02    8.6706473e-05   -5.8331924e+02   -6.5000079e-07    1.3077392e-06   -1.7017813e-03   -1.0838699e-06    1.0812675e+02    1.5446233e+02    6.8091066e+01
   -5.1826107e+01    4.2889675e+00    7.1554910e-01    2.0642031e+02    0.0000000e+00    2.2280305e-04    5.3993663e+02    5.5465757e+02    5.2949271e+02    4.6000000e+02    4.6000000e+02    4.6000000e+02    9.0965728e+05    2.3452721e+02    4.3657558e+02    2.2863928e-02   -6.5485215e+00    2.0268365e+04    1.0124003e-02    0.0000000e+00    8.1309401e-05   -1.5018229e-05    2.7539709e-02    6.4631348e-04   -5.8069591e+02   -1.0946734e-06    1.3001016e-06   -1.7070540e-03   -1.1142416e-06    1.0914665e+02    1.6024848e+02    6.8693599e+01
   -5.1484212e+01    4.2504569e+00    7.1317308e-01    2.0556123e+02    0.0000000e+00    2.2237560e-04    5.4177351e+02    5.5623858e+02    5.3138115e+02    4.6000000e+02    4.6000000e+02    4.6000000e+02    9.2192767e+05    2.3666426e+02    4.4673138e+02    2.2677648e-02   -6.5227282e+00    2.0374403e+04    1.1641969e-02    0.0000000e+00    8.4388522e-05   -1.5454489e-05    2.7497499e-02    5.2835331e-04   -5.7900234e+02   -1.1357932e-06    1.2922018e-06   -1.7043435e-03   -1.1163196e-06    1.0978997e+02    1.6598937e+02    6.9174324e+01
   -5.1056843e+01    4.2401682e+00    7.1104601e-01    2.0469175e+02    0.0000000e+00    2.2204633e-04    5.4408496e+02    5.5821654e+02    5.3377355e+02    4.6000000e+02    4.6000000e+02    4.6000000e+02    9.3748204e+05    2.3949681e+02    4.5974275e+02    2.2445720e-02   -6.4894215e+00    2.0506264e+04    4.1070819e-03    0.0000000e+00    7.9517879e-05   -1.0797724e-05    2.7479162e-02    2.5232573e-04   -5.7681103e+02   -5.4270700e-07    1.0595881e-06   -1.7030481e-03   -7.9340398e-07    1.1067248e+02    1.6242705e+02    6.9790408e+01
   -5.0714948e+01    4.2592232e+00    7.1062618e-01    2.0471417e+02    0.0000000e+00    2.2188967e-04    5.4595247e+02    5.5982648e+02    5.3570414e+02    4.6000000e+02    4.6000000e+02    4.6000000e+02    9.5008258e+05    2.4192532e+02    4.7056276e+02    2.2260919e-02   -6.4622527e+00    2.0610783e+04    4.8768913e-03    0.0000000e+00    7.6593924e-05   -1.1076017e-05    2.7511174e-02    3.2433135e-04   -5.7499436e+02   -5.0176708e-07    1.1454712e-06   -1.7049596e-03   -7.8224370e-07    1.1145628e+02    1.6517938e+02    7.0294907e+01
   -5.0441432e+01    4.2815873e+00    7.1095136e-01    2.0500433e+02    0.0000000e+00    2.2186228e-04    5.4744143e+02    5.6100862e+02    5.3725554e+02    4.6000000e+02    4.6000000e+02    4.6000000e+02    9.6014745e+05    2.4395724e+02    4.7934052e+02    2.2113569e-02   -6.4401698e+00    2.0691253e+04   -2.4015951e-03    0.0000000e+00    7.6477188e-05   -1.1008460e-05    2.7559119e-02   -4.6813476e-05   -5.7342189e+02    5.3666014e-08    1.2433949e-06   -1.7079785e-03   -7.5344370e-07    1.1212998e+02    1.6231799e+02    7.0705408e+01
   -5.0099537e+01    4.2712470e+00    7.1149342e-01    2.0536408e+02    0.0000000e+00    2.2191729e-04    5.4931489e+02    5.6250440e+02    5.3921545e+02    4.6000000e+02    4.6000000e+02    4.6000000e+02    9.7294458e+05    2.4654662e+02    4.9043763e+02    2.1929985e-02   -6.4118500e+00    2.0792969e+04   -7.4432877e-03    0.0000000e+00    6.9394089e-05   -1.1676578e-05    2.7623598e-02   -3.6892741e-04   -5.7143668e+02    2.0390322e-07    1.0812725e-06   -1.7115328e-03   -8.1670550e-07    1.1298987e+02    1.6472792e+02    7.1224904e+01
   -4.9672169e+01    4.2909861e+00    7.1300568e-01    2.0611863e+02    0.0000000e+00    2.2212822e-04    5.5169955e+02    5.6439057e+02    5.4169054e+02    4.6000000e+02    4.6000000e+02    4.6000000e+02    9.8919809e+05    2.4997323e+02    5.0492224e+02    2.1701496e-02   -6.3752999e+00    2.0920062e+04    2.3572278e-03    0.0000000e+00    6.8415708e-05   -9.1297441e-06    2.7737842e-02    1.6966371e-04   -5.6895098e+02   -3.7623395e-07    1.3363992e-06   -1.7185400e-03   -6.3074162e-07    1.1414387e+02    1.6712636e+02    7.1889567e+01
   -4.9330274e+01    4.2642482e+00    7.0408790e-01    2.0158034e+02    0.0000000e+00    2.2087239e-04    5.5343823e+02    5.6603193e+02    5.4368820e+02    4.6000000e+02    4.6000000e+02    4.6000000e+02    1.0029840e+06    2.5170846e+02    5.1308576e+02    2.1519492e-02   -6.3454787e+00    2.1033717e+04    4.3152788e-04    0.0000000e+00    7.2125182e-05   -1.5400284e-05    2.7458423e-02   -1.9109281e-04   -5.6723461e+02   -3.3655845e-07    2.0705543e-06   -1.7008355e-03   -1.0432282e-06    1.1456490e+02    1.6216417e+02    7.2419454e+01
   -4.8902905e+01    4.1591369e+00    7.0335871e-01    2.0122312e+02    0.0000000e+00    2.2081624e-04    5.5578194e+02    5.6752267e+02    5.4621938e+02    4.6000000e+02    4.6000000e+02    4.6000000e+02    1.0198654e+06    2.5496603e+02    5.2670933e+02    2.1292989e-02   -6.3073293e+00    2.1162621e+04   -2.4703359e-03    0.0000000e+00    9.3688389e-05   -1.3421828e-05    2.7486513e-02    2.6321697e-05   -5.6466048e+02    7.1231785e-07    1.4149142e-06   -1.7040094e-03   -8.2314595e-07    1.1562628e+02    1.6503373e+02    7.3108871e+01
   -4.8561010e+01    4.1010045e+00    7.0037223e-01    1.9996402e+02    0.0000000e+00    2.2033171e-04    5.5774012e+02    5.6913827e+02    5.4826179e+02    4.6000000e+02    4.6000000e+02    4.6000000e+02    1.0343254e+06    2.5737180e+02    5.3765641e+02    2.1112616e-02   -6.2762995e+00    2.1280866e+04   -5.5177052e-03    0.0000000e+00    8.8538018e-05   -1.3174301e-05    2.7425939e-02   -3.1653179e-04   -5.6301680e+02   -1.2862375e-07    1.4115427e-06   -1.6997303e-03   -8.3543477e-07    1.1632679e+02    1.6653362e+02    7.3660002e+01
   -4.8133641e+01    4.0954307e+00    6.9672658e-01    1.9832310e+02    0.0000000e+00    2.1980869e-04    5.6016654e+02    5.7154038e+02    5.5084505e+02    4.6000000e+02    4.6000000e+02    4.6000000e+02    1.0521472e+06    2.6040324e+02    5.5116460e+02    2.0888179e-02   -6.2363816e+00    2.1417419e+04   -7.9642176e-03    0.0000000e+00    7.2450339e-05   -1.6405602e-05    2.7351422e-02   -2.8935680e-04   -5.6063786e+02   -1.0745018e-07    1.5720359e-06   -1.6946221e-03   -1.0925197e-06    1.1721492e+02    1.6703796e+02    7.4373626e+01
   -4.7791746e+01    4.1088954e+00    6.9608925e-01    1.9816182e+02    0.0000000e+00    2.1965335e-04    5.6217160e+02    5.7342817e+02    5.5292687e+02    4.6000000e+02    4.6000000e+02    4.6000000e+02    1.0672348e+06    2.6320516e+02    5.6313620e+02    2.0709468e-02   -6.2038769e+00    2.1538670e+04   -1.3428784e-02    0.0000000e+00    8.6243315e-05   -1.8739161e-05    2.7380010e-02   -7.8189036e-04   -5.5899775e+02    5.0998673e-07    1.3997336e-06   -1.6968246e-03   -1.2850584e-06    1.1810073e+02    1.6971495e+02    7.4945069e+01
   -4.7364377e+01    4.1081336e+00    6.9605705e-01    1.9830298e+02    0.0000000e+00    2.1961040e-04    5.6464947e+02    5.7587792e+02    5.5556116e+02    4.6000000e+02    4.6000000e+02    4.6000000e+02    1.0857365e+06    2.6677930e+02    5.7801173e+02    2.0487160e-02   -6.1620352e+00    2.1676856e+04    2.8247433e-03    0.0000000e+00    7.3356597e-05   -1.7848802e-05    2.7442428e-02    2.6796245e-04   -5.5653749e+02   -7.9393730e-07    1.3584154e-06   -1.7002567e-03   -1.2329000e-06    1.1924750e+02    1.7316500e+02    7.5686155e+01
   -4.7022482e+01    4.1064696e+00    6.9662463e-01    1.9868777e+02    0.0000000e+00    2.1962808e-04    5.6669501e+02    5.7783052e+02    5.5768827e+02    4.6000000e+02    4.6000000e+02    4.6000000e+02    1.1015159e+06    2.6985625e+02    5.9072530e+02    2.0310176e-02   -6.1279328e+00    2.1801906e+04    3.9634203e-03    0.0000000e+00    7.6332013e-05   -2.0353767e-05    2.7520342e-02    7.0158165e-05   -5.5491346e+02   -7.6671589e-07    1.4027669e-06   -1.7049577e-03   -1.3950224e-06    1.2025017e+02    1.7589051e+02    7.6277048e+01
   -4.6595113e+01    4.1494876e+00    6.9584497e-01    1.9840137e+02    0.0000000e+00    2.1949218e-04    5.6917910e+02    5.8038023e+02    5.6038035e+02    4.6000000e+02    4.6000000e+02    4.6000000e+02    1.1209228e+06    2.7351464e+02    6.0566158e+02    2.0090045e-02   -6.0840229e+00    2.1945562e+04   -1.9082396e-02    0.0000000e+00    7.2679989e-05   -2.0325849e-05    2.7559295e-02   -8.4459876e-04   -5.5252938e+02    9.9802961e-07    1.3421566e-06   -1.7074360e-03   -1.4285149e-06    1.2141712e+02    1.7852281e+02    7.7044366e+01
   -4.6253218e+01    4.1231017e+00    6.8676889e-01    1.9364710e+02    0.0000000e+00    2.1829123e-04    5.7112088e+02    5.8237739e+02    5.6254945e+02    4.6000000e+02    4.6000000e+02    4.6000000e+02    1.1373585e+06    2.7557311e+02    6.1508472e+02    1.9914844e-02   -6.0483321e+00    2.2073144e+04    7.2532733e-03    0.0000000e+00    9.1800669e-05   -1.0112543e-05    2.7266826e-02    2.1027342e-04   -5.5087552e+02   -9.8948585e-07    1.4528856e-06   -1.6897067e-03   -7.5459155e-07    1.2188978e+02    1.7123304e+02    7.7656632e+01
   -4.5825849e+01    3.9866285e+00    6.8591710e-01    1.9321422e+02    0.0000000e+00    2.1821748e-04    5.7363931e+02    5.8497700e+02    5.6529574e+02    4.6000000e+02    4.6000000e+02    4.6000000e+02    1.1574571e+06    2.7932432e+02    6.3018334e+02    1.9696964e-02   -6.0027155e+00    2.2217451e+04   -9.2841724e-03    0.0000000e+00    7.8926577e-05   -1.1813332e-05    2.7297587e-02   -3.4223977e-04   -5.4835608e+02   -6.7382421e-07    2.1820431e-06   -1.6913262e-03   -8.7685084e-07    1.2307563e+02    1.7313583e+02    7.8451653e+01
   -4.5483954e+01    3.9449366e+00    6.8293516e-01    1.9200096e+02    0.0000000e+00    2.1772420e-04    5.7575432e+02    5.8701380e+02    5.6751167e+02    4.6000000e+02    4.6000000e+02    4.6000000e+02    1.1748237e+06    2.8214035e+02    6.4242410e+02    1.9523577e-02   -5.9656437e+00    2.2352291e+04   -7.0071302e-03    0.0000000e+00    1.0061050e-04   -1.1973360e-05    2.7240338e-02   -4.2009638e-04   -5.4686561e+02   -4.7052554e-07    2.0449070e-06   -1.6885428e-03   -9.3869044e-07    1.2387843e+02    1.7506923e+02    7.9084899e+01
   -4.5056586e+01    3.9470458e+00    6.8030290e-01    1.9095521e+02    0.0000000e+00    2.1730766e-04    5.7836120e+02    5.8966832e+02    5.7031601e+02    4.6000000e+02    4.6000000e+02    4.6000000e+02    1.1960466e+06    2.8577264e+02    6.5764849e+02    1.9308012e-02   -5.9180512e+00    2.2504829e+04   -4.4530700e-03    0.0000000e+00    9.6513682e-05   -1.3853194e-05    2.7207730e-02   -1.3287036e-04   -5.4454192e+02   -5.2745471e-07    1.8492765e-06   -1.6865049e-03   -1.1213559e-06    1.2494572e+02    1.7850382e+02    7.9907820e+01
   -4.4714691e+01    3.9492135e+00    6.7939494e-01    1.9068926e+02    0.0000000e+00    2.1711202e-04    5.8050625e+02    5.9174585e+02    5.7257621e+02    4.6000000e+02    4.6000000e+02    4.6000000e+02    1.2141072e+06    2.8897937e+02    6.7080925e+02    1.9136495e-02   -5.8793350e+00    2.2641721e+04    9.0048238e-03    0.0000000e+00    1.0588210e-04   -1.4487555e-05    2.7231089e-02    2.6968727e-04   -5.4298732e+02   -1.3963756e-06    1.7482599e-06   -1.6881178e-03   -1.1875648e-06    1.2592835e+02    1.8151130e+02    8.0564175e+01
   -4.4287322e+01    3.9512214e+00    6.7908542e-01    1.9068527e+02    0.0000000e+00    2.1703626e-04    5.8317267e+02    5.9443376e+02    5.7543761e+02    4.6000000e+02    4.6000000e+02    4.6000000e+02    1.2364568e+06    2.9312019e+02    6.8739124e+02    1.8923297e-02   -5.8295802e+00    2.2801626e+04    1.7995379e-03    0.0000000e+00    1.0234553e-04   -1.6218658e-05    2.7292116e-02    1.1274411e-04   -5.4073067e+02   -9.0360054e-07    1.5907777e-06   -1.6918685e-03   -1.3477000e-06    1.2722006e+02    1.8543277e+02    8.1412825e+01
   -4.3945427e+01    3.9615211e+00    6.7908947e-01    1.9070877e+02    0.0000000e+00    2.1699910e-04    5.8534829e+02    5.9656806e+02    5.7774666e+02    4.6000000e+02    4.6000000e+02    4.6000000e+02    1.2552025e+06    2.9662085e+02    7.0129276e+02    1.8753711e-02   -5.7890939e+00    2.2939872e+04    7.0868466e-03    0.0000000e+00    1.0732046e-04   -1.4937987e-05    2.7354512e-02    1.8903774e-04   -5.3913725e+02   -1.2588646e-06    2.0383584e-06   -1.6958146e-03   -1.2450517e-06    1.2832363e+02    1.8645392e+02    8.2095003e+01
   -4.3518058e+01    3.9619090e+00    6.7974857e-01    1.9077133e+02    0.0000000e+00    2.1717497e-04    5.8804529e+02    5.9932458e+02    5.8066486e+02    4.6000000e+02    4.6000000e+02    4.6000000e+02    1.2783474e+06    3.0118485e+02    7.1886563e+02    1.8542941e-02   -5.7370791e+00    2.3100296e+04   -3.4311807e-02    0.0000000e+00    1.0195183e-04    2.8221844e-08    2.7460192e-02   -1.2524495e-03   -5.3680063e+02    1.4012402e-06    1.5713149e-06   -1.7024203e-03   -4.2292320e-08    1.2979348e+02    1.8870132e+02    8.2975213e+01
   -4.3176163e+01    3.9350150e+00    6.6989199e-01    1.8604465e+02    0.0000000e+00    2.1573707e-04    5.9014623e+02    6.0148765e+02    5.8302447e+02    4.6000000e+02    4.6000000e+02    4.6000000e+02    1.2981923e+06    3.0340313e+02    7.2891586e+02    1.8375320e-02   -5.6947643e+00    2.3246837e+04   -1.1734805e-02    0.0000000e+00    1.0799426e-04   -8.7519525e-06    2.7135485e-02   -5.2103083e-04   -5.3531491e+02    3.3363111e-07    2.8117973e-06   -1.6818857e-03   -5.9088130e-07    1.3023208e+02    1.8977790e+02    8.3690430e+01
   -4.2748794e+01    3.8090305e+00    6.6875836e-01    1.8554102e+02    0.0000000e+00    2.1562278e-04    5.9285124e+02    6.0428544e+02    5.8600720e+02    4.6000000e+02    4.6000000e+02    4.6000000e+02    1.3225341e+06    3.0773428e+02    7.4570011e+02    1.8167048e-02   -5.6407579e+00    2.3414307e+04   -5.5573469e-03    0.0000000e+00    9.5550959e-05   -4.0042924e-06    2.7166078e-02   -1.3477192e-04   -5.3301526e+02   -1.7642947e-07    1.9266405e-06   -1.6835859e-03   -2.9295827e-07    1.3156003e+02    1.9610571e+02    8.4621137e+01
   -4.2406899e+01    3.7717803e+00    6.6580183e-01    1.8444389e+02    0.0000000e+00    2.1510239e-04    5.9509613e+02    6.0650507e+02    5.8841233e+02    4.6000000e+02    4.6000000e+02    4.6000000e+02    1.3431485e+06    3.1096380e+02    7.5900779e+02    1.8001435e-02   -5.5969521e+00    2.3562490e+04    3.6532820e-03    0.0000000e+00    9.8751370e-05   -4.5277413e-06    2.7115454e-02    1.1650226e-04   -5.3152796e+02   -6.4095084e-07    1.9109806e-06   -1.6804388e-03   -3.1750661e-07    1.3245955e+02    2.0214289e+02    8.5369180e+01
   -4.1979530e+01    3.7712628e+00    6.6313182e-01    1.8351157e+02    0.0000000e+00    2.1464864e-04    5.9789446e+02    6.0936059e+02    5.9145511e+02    4.6000000e+02    4.6000000e+02    4.6000000e+02    1.3688511e+06    3.1517346e+02    7.7588294e+02    1.7795715e-02   -5.5407863e+00    2.3738961e+04   -2.4020767e-03    0.0000000e+00    9.5020719e-05   -4.9260375e-06    2.7090719e-02   -4.5844350e-05   -5.2941112e+02   -3.1255075e-07    1.8829755e-06   -1.6787948e-03   -3.5396134e-07    1.3367126e+02    2.1077041e+02    8.6332066e+01
   -4.1637635e+01    3.7697346e+00    6.6201566e-01    1.8302886e+02    0.0000000e+00    2.1444485e-04    6.0017416e+02    6.1162586e+02    5.9390879e+02    4.6000000e+02    4.6000000e+02    4.6000000e+02    1.3903427e+06    3.1888083e+02    7.9038204e+02    1.7632177e-02   -5.4951603e+00    2.3890091e+04    1.0361447e-04    0.0000000e+00    9.4570788e-05   -5.0914320e-06    2.7114348e-02   -3.6266676e-05   -5.2788530e+02   -3.9292849e-07    1.8965853e-06   -1.6805012e-03   -3.5044867e-07    1.3479714e+02    1.9453234e+02    8.7107387e+01
   -4.1210267e+01    3.7673475e+00    6.6098297e-01    1.8268408e+02    0.0000000e+00    2.1427018e-04    6.0301539e+02    6.1453313e+02    5.9701338e+02    4.6000000e+02    4.6000000e+02    4.6000000e+02    1.4171922e+06    3.2356848e+02    8.0846467e+02    1.7429058e-02   -5.4366429e+00    2.4070920e+04   -5.3556922e-03    0.0000000e+00    9.0243544e-05   -5.0603772e-06    2.7156096e-02   -1.6982094e-04   -5.2575508e+02   -1.3758979e-07    1.8851813e-06   -1.6829858e-03   -3.6193686e-07    1.3622784e+02    1.9831639e+02    8.8103596e+01
   -4.0868371e+01    3.7653726e+00    6.6086470e-01    1.8272402e+02    0.0000000e+00    2.1420228e-04    6.0533680e+02    6.1684092e+02    5.9951997e+02    4.6000000e+02    4.6000000e+02    4.6000000e+02    1.4397489e+06    3.2758901e+02    8.2382909e+02    1.7267633e-02   -5.3890885e+00    2.4227554e+04   -1.4717419e-03    0.0000000e+00    9.5051931e-05   -5.6166502e-06    2.7222296e-02   -1.0221285e-04   -5.2427454e+02   -3.0010405e-07    1.8692585e-06   -1.6871115e-03   -3.9233699e-07    1.3748861e+02    2.0146038e+02    8.8904603e+01
   -4.0441003e+01    3.7630023e+00    6.6124327e-01    1.8279649e+02    0.0000000e+00    2.1430608e-04    6.0822761e+02    6.1980756e+02    6.0268601e+02    4.6000000e+02    4.6000000e+02    4.6000000e+02    1.4678973e+06    3.3281823e+02    8.4335681e+02    1.7067188e-02   -5.3280590e+00    2.4414490e+04   -4.5952445e-03    0.0000000e+00    9.2290703e-05   -3.8162793e-06    2.7326305e-02   -1.3283033e-04   -5.2218852e+02   -1.8199701e-07    1.9162258e-06   -1.6936084e-03   -2.7729689e-07    1.3915698e+02    2.0514849e+02    8.9934103e+01
   -4.0099108e+01    3.7511102e+00    6.5844681e-01    1.8157487e+02    0.0000000e+00    2.1384916e-04    6.1054526e+02    6.2216207e+02    6.0524377e+02    4.6000000e+02    4.6000000e+02    4.6000000e+02    1.4915176e+06    3.3654039e+02    8.5772982e+02    1.6907905e-02   -5.2784635e+00    2.4575833e+04   -1.6518760e-03    0.0000000e+00    8.8721802e-05   -7.3576148e-06    2.7284757e-02   -9.8237551e-05   -5.2072630e+02   -2.9951724e-07    1.7956650e-06   -1.6908235e-03   -5.0069878e-07    1.4024502e+02    2.0732001e+02    9.0763399e+01
   -3.9671739e+01    3.7183494e+00    6.4776865e-01    1.7624463e+02    0.0000000e+00    2.1241914e-04    6.1342305e+02    6.2518688e+02    6.0847471e+02    4.6000000e+02    4.6000000e+02    4.6000000e+02    1.5209455e+06    3.4011792e+02    8.7264334e+02    1.6710193e-02   -5.2149956e+00    2.4767670e+04   -5.4509066e-03    0.0000000e+00    7.2406423e-05   -4.3227816e-06    2.6932171e-02   -1.5945011e-04   -5.1865332e+02   -1.4421316e-07    1.8140174e-06   -1.6679836e-03   -2.7647840e-07    1.4104277e+02    2.0846033e+02    9.1828056e+01
   -3.9329844e+01    3.5917392e+00    6.4769898e-01    1.7627698e+02    0.0000000e+00    2.1241042e-04    6.1580267e+02    6.2757311e+02    6.1102372e+02    4.6000000e+02    4.6000000e+02    4.6000000e+02    1.5457600e+06    3.4444099e+02    8.8869724e+02    1.6553124e-02   -5.1637122e+00    2.4935157e+04   -3.3432613e-03    0.0000000e+00    6.8292185e-05   -4.7099564e-06    2.7000181e-02   -1.7313024e-04   -5.1719622e+02   -1.6868684e-07    1.8158320e-06   -1.6719721e-03   -2.9617960e-07    1.4239011e+02    2.1408888e+02    9.2681255e+01
   -3.8902475e+01    3.5539918e+00    6.4400629e-01    1.7490572e+02    0.0000000e+00    2.1179340e-04    6.1878340e+02    6.3067471e+02    6.1430532e+02    4.6000000e+02    4.6000000e+02    4.6000000e+02    1.5766043e+06    3.4914110e+02    9.0687956e+02    1.6358178e-02   -5.0980778e+00    2.5133195e+04   -6.6017371e-03    0.0000000e+00    5.9469564e-05   -4.7208935e-06    2.6942944e-02   -1.6737728e-04   -5.1521344e+02   -1.0736064e-07    1.7878645e-06   -1.6682919e-03   -3.1861205e-07    1.4370643e+02    2.2209377e+02    9.3785594e+01
   -3.8560580e+01    3.5386158e+00    6.4204210e-01    1.7425481e+02    0.0000000e+00    2.1142419e-04    6.2123844e+02    6.3310358e+02    6.1690459e+02    4.6000000e+02    4.6000000e+02    4.6000000e+02    1.6028887e+06    3.5326754e+02    9.2269609e+02    1.6203367e-02   -5.0448167e+00    2.5310378e+04    1.7549157e-03    0.0000000e+00    6.6328166e-05   -5.4251171e-06    2.6940809e-02   -1.4489307e-05   -5.1394138e+02   -4.8111078e-07    1.7577223e-06   -1.6681448e-03   -3.4845084e-07    1.4490296e+02    2.2956335e+02    9.4668670e+01
   -3.8133211e+01    3.5422910e+00    6.4031861e-01    1.7349104e+02    0.0000000e+00    2.1116166e-04    6.2425621e+02    6.3626520e+02    6.2025744e+02    4.6000000e+02    4.6000000e+02    4.6000000e+02    1.6350575e+06    3.5861165e+02    9.4249703e+02    1.6011267e-02   -4.9765892e+00    2.5512251e+04   -5.1519946e-03    0.0000000e+00    5.4247523e-05   -4.6235845e-06    2.6964603e-02   -1.1627255e-04   -5.1190968e+02   -1.9808937e-07    1.7384484e-06   -1.6698033e-03   -3.1414771e-07    1.4649036e+02    2.1129265e+02    9.5811451e+01
   -3.7791316e+01    3.5307589e+00    6.3936338e-01    1.7315462e+02    0.0000000e+00    2.1097885e-04    6.2674310e+02    6.3874247e+02    6.2290561e+02    4.6000000e+02    4.6000000e+02    4.6000000e+02    1.6625659e+06    3.6315084e+02    9.5937657e+02    1.5858733e-02   -4.9212169e+00    2.5694334e+04    1.9003210e-03    0.0000000e+00    6.1152900e-05   -5.3580196e-06    2.7004676e-02   -1.3129578e-05   -5.1064476e+02   -4.9013888e-07    1.7144130e-06   -1.6723116e-03   -3.4606209e-07    1.4784908e+02    2.1459961e+02    9.6722508e+01
   -3.7363947e+01    3.5362545e+00    6.3863392e-01    1.7288374e+02    0.0000000e+00    2.1086519e-04    6.2979887e+02    6.4196311e+02    6.2615890e+02    4.6000000e+02    4.6000000e+02    4.6000000e+02    1.6962387e+06    3.6890307e+02    9.8021378e+02    1.5669535e-02   -4.8502663e+00    2.5901989e+04   -5.5170566e-03    0.0000000e+00    5.6287444e-05   -5.1975604e-06    2.7071566e-02   -1.2373414e-04   -5.0863757e+02   -1.8373921e-07    1.6986031e-06   -1.6764484e-03   -3.5777033e-07    1.4958850e+02    2.1873345e+02    9.7902496e+01
   -3.7022052e+01    3.5232563e+00    6.3882650e-01    1.7292115e+02    0.0000000e+00    2.1089491e-04    6.3231914e+02    6.4448257e+02    6.2816301e+02    4.6000000e+02    4.6000000e+02    4.6000000e+02    1.7251719e+06    3.7396065e+02    9.9848157e+02    1.5519343e-02   -4.7926513e+00    2.6091299e+04    3.7006698e-03    0.0000000e+00    6.5596251e-05   -6.3933401e-06    2.7165044e-02    3.9882840e-05   -5.0743861e+02   -5.9271282e-07    1.6750155e-06   -1.6822616e-03   -4.1463894e-07    1.5115363e+02    2.2196720e+02    9.8844138e+01
   -3.6594684e+01    3.5410435e+00    6.3814218e-01    1.7249286e+02    0.0000000e+00    2.1084031e-04    6.3539552e+02    6.4776670e+02    6.3051949e+02    4.6000000e+02    4.6000000e+02    4.6000000e+02    1.7605883e+06    3.8007118e+02    1.0201443e+03    1.5333081e-02   -4.7188058e+00    2.6307362e+04   -4.5733377e-03    0.0000000e+00    5.7003590e-05   -6.8444074e-06    2.7238091e-02   -8.9012160e-05   -5.0550966e+02   -2.6733745e-07    1.6378475e-06   -1.6866318e-03   -4.6727199e-07    1.5301576e+02    2.2525991e+02    1.0006122e+02
   -3.6252789e+01    3.5198279e+00    6.2768477e-01    1.6756640e+02    0.0000000e+00    2.0930751e-04    6.3798408e+02    6.5033903e+02    6.3249021e+02    4.6000000e+02    4.6000000e+02    4.6000000e+02    1.7908198e+06    3.8314645e+02    1.0333465e+03    1.5185281e-02   -4.6588891e+00    2.6501152e+04    1.4967158e-02    0.0000000e+00    8.1757781e-05   -3.6482019e-06    2.6872346e-02    3.2167232e-04   -5.0431849e+02   -6.8128846e-07    2.1719309e-06   -1.6636077e-03   -2.2799280e-07    1.5354262e+02    2.2665474e+02    1.0103114e+02
   -3.5825420e+01    3.3530559e+00    6.2718724e-01    1.6738621e+02    0.0000000e+00    2.0926865e-04    6.4111789e+02    6.5366754e+02    6.3473482e+02    4.6000000e+02    4.6000000e+02    4.6000000e+02    1.8279241e+06    3.8938882e+02    1.0553423e+03    1.5002026e-02   -4.5825329e+00    2.6723793e+04    8.1208354e-02    0.0000000e+00    9.9270073e-05   -7.0614675e-06    2.6948305e-02    2.4946224e-03   -5.0236056e+02   -3.7264346e-06    3.1170237e-06   -1.6690720e-03   -4.0680995e-07    1.5541827e+02    2.3359762e+02    1.0228456e+02
   -3.5483525e+01    3.2600464e+00    6.2256551e-01    1.6554838e+02    0.0000000e+00    2.0851118e-04    6.4372765e+02    6.5630196e+02    6.3669524e+02    4.6000000e+02    4.6000000e+02    4.6000000e+02    1.8595116e+06    3.9361434e+02    1.0714194e+03    1.4856638e-02   -4.5206702e+00    2.6922132e+04    4.0521584e-02    0.0000000e+00    1.1666357e-04   -1.6841137e-05    2.6834562e-02    1.3343532e-03   -5.0119992e+02   -3.0710696e-06    2.2678914e-06   -1.6623660e-03   -9.7840328e-07    1.5649085e+02    2.4005427e+02    1.0329065e+02
   -3.5056156e+01    3.2126200e+00    6.1908393e-01    1.6426530e+02    0.0000000e+00    2.0792586e-04    6.4696198e+02    6.5969337e+02    6.3916486e+02    4.6000000e+02    4.6000000e+02    4.6000000e+02    1.8988796e+06    3.9940832e+02    1.0925309e+03    1.4676447e-02   -4.4416008e+00    2.7158661e+04   -3.7667614e-02    0.0000000e+00    1.2543142e-04   -1.1474271e-05    2.6794260e-02   -1.1524262e-03   -4.9949815e+02    1.6011315e-06    2.2792904e-06   -1.6600088e-03   -6.6623049e-07    1.5807655e+02    2.4889003e+02    1.0458427e+02
   -3.4714261e+01    3.1901771e+00    6.1705252e-01    1.6321378e+02    0.0000000e+00    2.0764411e-04    6.4959912e+02    6.6237968e+02    6.4296123e+02    4.6000000e+02    4.6000000e+02    4.6000000e+02    1.9319425e+06    4.0454772e+02    1.1110656e+03    1.4533522e-02   -4.3774961e+00    2.7362455e+04   -2.6955115e-02    0.0000000e+00    1.3457114e-04   -8.5244811e-06    2.6793638e-02   -8.3302112e-04   -4.9835174e+02    1.1539037e-06    2.1224760e-06   -1.6605234e-03   -4.5870945e-07    1.5953592e+02    2.2578729e+02    1.0562609e+02
   -3.4286892e+01    3.1970473e+00    6.1421794e-01    1.6199865e+02    0.0000000e+00    2.0722310e-04    6.5287824e+02    6.6583241e+02    6.4546242e+02    4.6000000e+02    4.6000000e+02    4.6000000e+02    1.9730442e+06    4.1080583e+02    1.1334612e+03    1.4356434e-02   -4.2954769e+00    2.7604089e+04    2.9014278e-02    0.0000000e+00    1.2435345e-04   -5.6646407e-06    2.6779059e-02    9.9626533e-04   -4.9663761e+02   -2.1468702e-06    2.4653068e-06   -1.6591905e-03   -3.1059018e-07    1.6127506e+02    2.2761097e+02    1.0696194e+02
   -3.3944997e+01    3.1791578e+00    6.1291985e-01    1.6147144e+02    0.0000000e+00    2.0700561e-04    6.5554789e+02    6.6856245e+02    6.4754217e+02    4.6000000e+02    4.6000000e+02    4.6000000e+02    2.0077918e+06    4.1624463e+02    1.1527040e+03    1.4216029e-02   -4.2289614e+00    2.7815506e+04   -3.6769647e-02    0.0000000e+00    1.3591386e-04   -3.5887974e-06    2.6812977e-02   -1.2238154e-03   -4.9553834e+02    1.6906594e-06    2.4640202e-06   -1.6613945e-03   -1.7373061e-07    1.6283834e+02    2.3087667e+02    1.0803311e+02
   -3.3517628e+01    3.1771502e+00    6.1090142e-01    1.6048372e+02    0.0000000e+00    2.0675376e-04    6.5886831e+02    6.7207722e+02    6.5005531e+02    4.6000000e+02    4.6000000e+02    4.6000000e+02    2.0509134e+06    4.2304516e+02    1.1766040e+03    1.4042097e-02   -4.1438166e+00    2.8065274e+04   -2.7008190e-02    0.0000000e+00    1.3226808e-04   -1.8697198e-05    2.6836620e-02   -8.1633770e-04   -4.9387835e+02    9.7445005e-07    2.6426737e-06   -1.6627884e-03   -1.2285846e-06    1.6476525e+02    2.3492217e+02    1.0941058e+02
   -3.3175733e+01    3.2019884e+00    6.1074999e-01    1.6027849e+02    0.0000000e+00    2.0676559e-04    6.6154727e+02    6.7485413e+02    6.5284356e+02    4.6000000e+02    4.6000000e+02    4.6000000e+02    2.0874900e+06    4.2913187e+02    1.1975357e+03    1.3904236e-02   -4.0747443e+00    2.8285350e+04   -7.7092159e-02    0.0000000e+00    1.4549710e-04   -1.2291024e-05    2.6925485e-02   -2.4525695e-03   -4.9287058e+02    3.8743989e-06    1.5119644e-06   -1.6682145e-03   -7.7584712e-07    1.6657941e+02    2.3757254e+02    1.1051585e+02
   -3.2748364e+01    3.1979839e+00    6.0957031e-01    1.5963710e+02    0.0000000e+00    2.0664115e-04    6.6483888e+02    6.7843817e+02    6.5534028e+02    4.6000000e+02    4.6000000e+02    4.6000000e+02    2.1326886e+06    4.3644665e+02    1.2222796e+03    1.3733523e-02   -3.9863074e+00    2.8542989e+04    1.9262914e-02    0.0000000e+00    1.4480411e-04   -1.6041633e-05    2.6987800e-02    6.8953530e-04   -4.9124646e+02   -1.6933747e-06    1.3695128e-06   -1.6719326e-03   -1.0392004e-06    1.6871781e+02    2.4078458e+02    1.1193043e+02
   -3.2406469e+01    3.1808793e+00    6.0042523e-01    1.5545680e+02    0.0000000e+00    2.0529299e-04    6.6768459e+02    6.8126614e+02    6.5739453e+02    4.6000000e+02    4.6000000e+02    4.6000000e+02    2.1709092e+06    4.4045776e+02    1.2383097e+03    1.3598240e-02   -3.9146110e+00    2.8768312e+04    2.4575816e-02    0.0000000e+00    1.5589206e-04   -2.5418538e-05    2.6667852e-02    6.6252596e-04   -4.9024551e+02   -1.8593609e-06    2.7667791e-06   -1.6519474e-03   -1.6307697e-06    1.6944344e+02    2.4237901e+02    1.1306271e+02
   -3.1979101e+01    3.0117137e+00    5.9598118e-01    1.5359735e+02    0.0000000e+00    2.0462785e-04    6.7110782e+02    6.8490779e+02    6.5980485e+02    4.6000000e+02    4.6000000e+02    4.6000000e+02    2.2180420e+06    4.4698281e+02    1.2612770e+03    1.3430790e-02   -3.8231957e+00    2.9030971e+04   -3.5284186e-03    0.0000000e+00    6.8219640e-05   -1.5163479e-05    2.6562561e-02   -4.7682356e-05   -4.8858121e+02   -4.0304533e-07    1.5828100e-06   -1.6432869e-03   -9.8057444e-07    1.7112316e+02    2.4945365e+02    1.1451695e+02
   -3.1637206e+01    2.8965039e+00    5.9123885e-01    1.5168199e+02    0.0000000e+00    2.0387384e-04    6.7393260e+02    6.8778447e+02    6.6182665e+02    4.6000000e+02    4.6000000e+02    4.6000000e+02    2.2581748e+06    4.5207720e+02    1.2797898e+03    1.3298149e-02   -3.7493423e+00    2.9264345e+04   -2.2148393e-02    0.0000000e+00    4.1435979e-05   -1.7917514e-05    2.6439698e-02   -6.8700925e-04   -4.8764330e+02   -5.9817532e-07    2.7249398e-06   -1.6350686e-03   -1.1309144e-06    1.7235195e+02    2.5587104e+02    1.1568411e+02
   -3.1209837e+01    2.8865476e+00    5.8743538e-01    1.5017823e+02    0.0000000e+00    2.0325881e-04    6.7740390e+02    6.9148540e+02    6.6432875e+02    4.6000000e+02    4.6000000e+02    4.6000000e+02    2.3083148e+06    4.5908230e+02    1.3041239e+03    1.3133996e-02   -3.6550268e+00    2.9544860e+04   -1.5605098e-02    0.0000000e+00    5.0457673e-05   -1.5732380e-05    2.6407301e-02   -4.1176388e-04   -4.8628685e+02   -2.9289565e-07    2.6002803e-06   -1.6333666e-03   -1.1121628e-06    1.7418909e+02    2.6472680e+02    1.1718681e+02
   -3.0867942e+01    2.8721528e+00    5.8514160e-01    1.4935636e+02    0.0000000e+00    2.0284925e-04    6.8022262e+02    6.9441455e+02    6.6638598e+02    4.6000000e+02    4.6000000e+02    4.6000000e+02    2.3503882e+06    4.6503092e+02    1.3246246e+03    1.3004025e-02   -3.5786032e+00    2.9785680e+04    6.2473779e-03    0.0000000e+00    3.1775168e-05   -1.3026560e-05    2.6398695e-02    1.5144165e-04   -4.8539128e+02   -6.3363385e-07    2.6274397e-06   -1.6320257e-03   -8.8490471e-07    1.7578637e+02    2.7258637e+02    1.1839556e+02
   -3.0440573e+01    2.8668986e+00    5.8219010e-01    1.4806883e+02    0.0000000e+00    2.0240833e-04    6.8373051e+02    6.9818140e+02    6.7136224e+02    4.6000000e+02    4.6000000e+02    4.6000000e+02    2.4025276e+06    4.7257571e+02    1.3503831e+03    1.2843240e-02   -3.4809061e+00    3.0069975e+04   -1.0561385e-02    0.0000000e+00   -2.4844277e-07   -1.5462908e-05    2.6385709e-02   -2.9262082e-04   -4.8397515e+02   -2.1516490e-07    2.9693948e-06   -1.6306002e-03   -1.0446868e-06    1.7780119e+02    2.5078815e+02    1.1994305e+02
   -3.0098678e+01    2.8679836e+00    5.8052707e-01    1.4736839e+02    0.0000000e+00    2.0214582e-04    6.8658407e+02    7.0115164e+02    6.7364287e+02    4.6000000e+02    4.6000000e+02    4.6000000e+02    2.4468397e+06    4.7906728e+02    1.3724415e+03    1.2715956e-02   -3.4017444e+00    3.0321074e+04   -2.4024901e-02    0.0000000e+00   -7.3285573e-07   -7.4022586e-06    2.6415531e-02   -8.0906874e-04   -4.8318205e+02    4.9051600e-07    2.8779237e-06   -1.6323479e-03   -6.0871861e-07    1.7957956e+02    2.5360974e+02    1.2119476e+02
   -2.9671309e+01    2.8535203e+00    5.7869767e-01    1.4662069e+02    0.0000000e+00    2.0186634e-04    6.9007788e+02    7.0497620e+02    6.7635427e+02    4.6000000e+02    4.6000000e+02    4.6000000e+02    2.5013743e+06    4.8720729e+02    1.3993944e+03    1.2558584e-02   -3.3005322e+00    3.0613255e+04    8.9745425e-03    0.0000000e+00   -4.1559847e-05   -7.8676875e-06    2.6448943e-02    3.3519776e-04   -4.8179770e+02   -1.0458496e-06    2.8075949e-06   -1.6333151e-03   -6.0816636e-07    1.8182615e+02    2.5721157e+02    1.2265431e+02
   -2.9329414e+01    2.8325455e+00    5.7748353e-01    1.4610103e+02    0.0000000e+00    2.0167916e-04    6.9294824e+02    7.0799115e+02    6.7863184e+02    4.6000000e+02    4.6000000e+02    4.6000000e+02    2.5479679e+06    4.9411879e+02    1.4224734e+03    1.2434055e-02   -3.2184774e+00    3.0874280e+04    6.4840007e-03    0.0000000e+00   -5.6255882e-05   -5.4397112e-06    2.6488427e-02    1.4227800e-04   -4.8108373e+02   -7.1382345e-07    2.7974274e-06   -1.6351588e-03   -3.9259773e-07    1.8374540e+02    2.6008195e+02    1.2385424e+02
   -2.8902045e+01    2.8381371e+00    5.7614394e-01    1.4541646e+02    0.0000000e+00    2.0153330e-04    6.9644752e+02    7.1187561e+02    6.8135599e+02    4.6000000e+02    4.6000000e+02    4.6000000e+02    2.6052629e+06    5.0289407e+02    1.4510475e+03    1.2280116e-02   -3.1135558e+00    3.1177700e+04   -1.0832993e-02    0.0000000e+00   -7.0974820e-05   -2.3823576e-06    2.6560853e-02   -2.7768454e-04   -4.7980697e+02    3.9457842e-07    2.9856699e-06   -1.6393266e-03   -1.8082843e-07    1.8621630e+02    2.6335208e+02    1.2540035e+02
   -2.8578605e+01    2.8349835e+00    5.7472287e-01    1.4463908e+02    0.0000000e+00    2.0136670e-04    6.9916521e+02    7.1475808e+02    6.8369429e+02    4.6000000e+02    4.6000000e+02    4.6000000e+02    2.6520090e+06    5.0980405e+02    1.4737890e+03    1.2164914e-02   -3.0331856e+00    3.1439393e+04   -9.5105021e-02    0.0000000e+00   -7.9487657e-05    1.0607161e-05    2.6585048e-02   -2.3502006e-03   -4.7928882e+02    5.2264765e-06    2.4143841e-06   -1.6406207e-03    6.1262613e-07    1.8815451e+02    2.6604107e+02    1.2663707e+02
   -2.8174305e+01    2.8607613e+00    5.6879249e-01    1.4191723e+02    0.0000000e+00    2.0052077e-04    7.0264788e+02    7.1849212e+02    6.8618388e+02    4.6000000e+02    4.6000000e+02    4.6000000e+02    2.7085429e+06    5.1691732e+02    1.4983042e+03    1.2022473e-02   -2.9306180e+00    3.1733619e+04   -5.3176584e-02    0.0000000e+00   -7.0173425e-05   -1.2757123e-05    2.6440679e-02   -1.1671982e-03   -4.7811785e+02    2.7707040e-06    1.5795617e-06   -1.6319104e-03   -1.0055604e-06    1.8984630e+02    2.6856111e+02    1.2817870e+02
   -2.7850865e+01    2.7010179e+00    5.6321066e-01    1.3979607e+02    0.0000000e+00    1.9956356e-04    7.0558965e+02    7.2141628e+02    6.8822755e+02    4.6000000e+02    4.6000000e+02    4.6000000e+02    2.7565017e+06    5.2219370e+02    1.5173822e+03    1.1909784e-02   -2.8476177e+00    3.1992785e+04   -5.4045524e-02    0.0000000e+00   -3.5815403e-05   -2.7972748e-05    2.6273325e-02   -1.3157296e-03   -4.7745514e+02    3.8153870e-06   -1.3439955e-06   -1.6223789e-03   -2.1449869e-06    1.9096764e+02    2.7401199e+02    1.2947392e+02
   -2.7446564e+01    2.5518525e+00    5.5956972e-01    1.3830542e+02    0.0000000e+00    1.9902248e-04    7.0911760e+02    7.2518883e+02    6.9073489e+02    4.6000000e+02    4.6000000e+02    4.6000000e+02    2.8160840e+06    5.3010565e+02    1.5440618e+03    1.1770508e-02   -2.7420275e+00    3.2302094e+04   -2.7548903e-03    0.0000000e+00    3.9876458e-05   -1.7060038e-05    2.6228908e-02   -1.6283535e-04   -4.7643916e+02    1.6597219e-07    3.5079028e-07   -1.6220448e-03   -1.5985470e-06    1.9297017e+02    2.8131824e+02    1.3112839e+02
   -2.7123124e+01    2.4550731e+00    5.5658228e-01    1.3720600e+02    0.0000000e+00    1.9849927e-04    7.1193927e+02    7.2817151e+02    6.9279044e+02    4.6000000e+02    4.6000000e+02    4.6000000e+02    2.8662031e+06    5.3655252e+02    1.5655775e+03    1.1660361e-02   -2.6566866e+00    3.2569342e+04    1.5037299e-01    0.0000000e+00    5.3933613e-05   -2.4496991e-05    2.6191723e-02    3.5528315e-03   -4.7588868e+02   -1.0277193e-05    2.8759299e-07   -1.6197538e-03   -1.8393866e-06    1.9461249e+02    2.8773651e+02    1.3251378e+02
   -2.6718824e+01    2.4579335e+00    5.5270311e-01    1.3579315e+02    0.0000000e+00    1.9782853e-04    7.1548162e+02    7.3198920e+02    6.9527447e+02    4.6000000e+02    4.6000000e+02    4.6000000e+02    2.9288422e+06    5.4454501e+02    1.5921924e+03    1.1524287e-02   -2.5478598e+00    3.2892742e+04    8.2032165e-03    0.0000000e+00    4.1445203e-05   -1.6150518e-05    2.6147010e-02    2.0430572e-04   -4.7504096e+02   -2.0054104e-06    9.2003455e-07   -1.6166827e-03   -1.2484350e-06    1.9661427e+02    2.9632762e+02    1.3427704e+02
   -2.6395384e+01    2.4271298e+00    5.5042742e-01    1.3497223e+02    0.0000000e+00    1.9742316e-04    7.1831385e+02    7.3500965e+02    6.9724438e+02    4.6000000e+02    4.6000000e+02    4.6000000e+02    2.9810548e+06    5.5144006e+02    1.6148145e+03    1.1416715e-02   -2.4598238e+00    3.3166616e+04    7.9059826e-02    0.0000000e+00    4.2191048e-05   -1.5585425e-05    2.6142950e-02    1.8297911e-03   -4.7451515e+02   -6.5311886e-06    9.6200102e-07   -1.6161694e-03   -1.0924570e-06    1.9841600e+02    3.0386357e+02    1.3574449e+02
   -2.5991083e+01    2.4380477e+00    5.4757726e-01    1.3375096e+02    0.0000000e+00    1.9698898e-04    7.2184235e+02    7.3887782e+02    7.0223527e+02    4.6000000e+02    4.6000000e+02    4.6000000e+02    3.0459676e+06    5.6020107e+02    1.6433611e+03    1.1283884e-02   -2.3475338e+00    3.3494534e+04   -1.3884227e-02    0.0000000e+00    1.5464641e-05   -8.7832823e-06    2.6145335e-02   -3.0202210e-04   -4.7364515e+02   -4.5691511e-07    1.5912416e-06   -1.6158480e-03   -6.4443939e-07    2.0070327e+02    2.8672274e+02    1.3760120e+02
   -2.5667643e+01    2.4079905e+00    5.4557279e-01    1.3298881e+02    0.0000000e+00    1.9664730e-04    7.2468601e+02    7.4192519e+02    7.0443042e+02    4.6000000e+02    4.6000000e+02    4.6000000e+02    3.1005778e+06    5.6747642e+02    1.6669229e+03    1.1178931e-02   -2.2566728e+00    3.3777922e+04    6.4546830e-02    0.0000000e+00    2.3042475e-05   -8.5310923e-06    2.6153708e-02    1.5899753e-03   -4.7319732e+02   -5.1175368e-06    1.5758144e-06   -1.6163360e-03   -5.1027432e-07    2.0262726e+02    2.9053673e+02    1.3914629e+02
   -2.5263343e+01    2.3991977e+00    5.4325170e-01    1.3206353e+02    0.0000000e+00    1.9628100e-04    7.2818111e+02    7.4583488e+02    7.0710060e+02    4.6000000e+02    4.6000000e+02    4.6000000e+02    3.1682718e+06    5.7668022e+02    1.6962260e+03    1.1049373e-02   -2.1407918e+00    3.4115373e+04    2.4519653e-02    0.0000000e+00    9.3906720e-06   -4.7563352e-06    2.6179974e-02    6.2594265e-04   -4.7239552e+02   -2.7030246e-06    1.5023930e-06   -1.6177062e-03   -2.3587094e-07    2.0507064e+02    2.9530471e+02    1.4101026e+02
   -2.4939903e+01    2.3937860e+00    5.4128595e-01    1.3127105e+02    0.0000000e+00    1.9596568e-04    7.3105760e+02    7.4891702e+02    7.0932880e+02    4.6000000e+02    4.6000000e+02    4.6000000e+02    3.2253855e+06    5.8430015e+02    1.7208813e+03    1.0947046e-02   -2.0469892e+00    3.4408726e+04   -2.3146734e-02    0.0000000e+00   -1.0397758e-06   -7.8448709e-07    2.6193337e-02   -6.6241624e-04   -4.7204349e+02    7.5996394e-07    1.6571295e-06   -1.6182473e-03    3.0399199e-08    2.0707252e+02    2.9920703e+02    1.4245832e+02
   -2.4535602e+01    2.3887860e+00    5.3922075e-01    1.3043359e+02    0.0000000e+00    1.9564865e-04    7.3454109e+02    7.5286233e+02    7.1198431e+02    4.6000000e+02    4.6000000e+02    4.6000000e+02    3.2960159e+06    5.9393587e+02    1.7510806e+03    1.0820795e-02   -1.9273589e+00    3.4756699e+04    1.9586530e-02    0.0000000e+00   -1.0530449e-05   -1.5176500e-06    2.6234195e-02    5.5440387e-04   -4.7132034e+02   -2.0099029e-06    1.4809305e-06   -1.6206096e-03    1.4444576e-08    2.0964951e+02    3.0390058e+02    1.4430961e+02
   -2.4212162e+01    2.3808803e+00    5.3789378e-01    1.2970550e+02    0.0000000e+00    1.9552749e-04    7.3734804e+02    7.5597422e+02    7.1420065e+02    4.6000000e+02    4.6000000e+02    4.6000000e+02    3.3556528e+06    6.0236347e+02    1.7776418e+03    1.0721122e-02   -1.8305295e+00    3.5059629e+04   -9.8947031e-04    0.0000000e+00   -1.8724687e-05   -1.5809567e-05    2.6288265e-02   -1.3353721e-04   -4.7104687e+02   -5.5880015e-07    1.7643342e-06   -1.6239655e-03   -9.1529563e-07    2.1194658e+02    3.0753431e+02    1.4579380e+02
   -2.3807862e+01    2.3619784e+00    5.3562429e-01    1.2872003e+02    0.0000000e+00    1.9519443e-04    7.4080286e+02    7.5997269e+02    7.1681610e+02    4.6000000e+02    4.6000000e+02    4.6000000e+02    3.4291978e+06    6.1232376e+02    1.8084432e+03    1.0598211e-02   -1.7069950e+00    3.5417296e+04   -6.8929999e-03    0.0000000e+00   -1.1706620e-04   -1.3645527e-05    2.6259147e-02   -1.5708390e-04   -4.7039325e+02   -2.7241770e-07    1.7456510e-06   -1.6201095e-03   -8.1562431e-07    2.1460191e+02    3.1153747e+02    1.4765008e+02
   -2.3484422e+01    2.3613596e+00    5.3121861e-01    1.2701611e+02    0.0000000e+00    1.9445428e-04    7.4383148e+02    7.6310047e+02    7.1899924e+02    4.6000000e+02    4.6000000e+02    4.6000000e+02    3.4910847e+06    6.1927571e+02    1.8316742e+03    1.0501235e-02   -1.6070591e+00    3.5726540e+04   -4.4647020e-04    0.0000000e+00   -1.4974192e-04   -1.7676355e-05    2.6114443e-02   -1.1044231e-04   -4.7015792e+02   -4.7356519e-07    1.7783786e-06   -1.6105591e-03   -1.0494118e-06    2.1617436e+02    3.1425510e+02    1.4912634e+02
   -2.3080121e+01    2.3260588e+00    5.2025216e-01    1.2256023e+02    0.0000000e+00    1.9269354e-04    7.4777668e+02    7.6712297e+02    7.2157682e+02    4.6000000e+02    4.6000000e+02    4.6000000e+02    3.5676080e+06    6.2568289e+02    1.8554380e+03    1.0381703e-02   -1.4798924e+00    3.6094072e+04   -2.7041594e-03    0.0000000e+00   -1.9689740e-04   -2.2406211e-05    2.5713466e-02   -7.5293501e-05   -4.6958998e+02   -2.6982714e-07    3.9304166e-06   -1.5851249e-03   -1.3895815e-06    2.1703593e+02    3.1678242e+02    1.5103035e+02
   -2.2756681e+01    2.0501251e+00    5.1679124e-01    1.2127755e+02    0.0000000e+00    1.9212015e-04    7.5073021e+02    7.7028464e+02    7.2375068e+02    4.6000000e+02    4.6000000e+02    4.6000000e+02    3.6311966e+06    6.3300216e+02    1.8790238e+03    1.0287440e-02   -1.3774301e+00    3.6403792e+04    2.8182709e-02    0.0000000e+00   -1.3349879e-04   -3.4447159e-05    2.5690541e-02    5.2309975e-04   -4.6923979e+02   -2.4172131e-06    1.7483445e-06   -1.5859689e-03   -2.0914587e-06    2.1876056e+02    3.2244711e+02    1.5256228e+02
   -2.2352381e+01    1.9697945e+00    5.1432730e-01    1.2038552e+02    0.0000000e+00    1.9169909e-04    7.5435479e+02    7.7432943e+02    7.2650686e+02    4.6000000e+02    4.6000000e+02    4.6000000e+02    3.7114489e+06    6.4324854e+02    1.9112336e+03    1.0171313e-02   -1.2469482e+00    3.6788353e+04    3.4891943e-03    0.0000000e+00   -7.0539407e-05   -3.7801893e-05    2.5722354e-02    1.1622108e-04   -4.6890733e+02   -9.9948258e-07    1.5976881e-06   -1.5892431e-03   -2.3193540e-06    2.2136801e+02    3.2992777e+02    1.5455623e+02
   -2.2028941e+01    1.9385475e+00    5.1130879e-01    1.1935872e+02    0.0000000e+00    1.9113339e-04    7.5729413e+02    7.7750551e+02    7.2875378e+02    4.6000000e+02    4.6000000e+02    4.6000000e+02    3.7786613e+06    6.5105133e+02    1.9359411e+03    1.0079781e-02   -1.1414909e+00    3.7117521e+04    3.7957952e-03    0.0000000e+00   -3.4969708e-05   -3.4109124e-05    2.5669686e-02    4.0975087e-05   -4.6885367e+02   -8.9490947e-07    1.6404739e-06   -1.5864649e-03   -2.0625656e-06    2.2326263e+02    3.3631362e+02    1.5615949e+02
   -2.1624640e+01    1.9475945e+00    5.0776531e-01    1.1815120e+02    0.0000000e+00    1.9047781e-04    7.6089063e+02    7.8158007e+02    7.3111185e+02    4.6000000e+02    4.6000000e+02    4.6000000e+02    3.8615858e+06    6.6081054e+02    1.9662089e+03    9.9670892e-03   -1.0072604e+00    3.7508013e+04   -3.8843590e-03    0.0000000e+00   -2.7949235e-05   -2.7649654e-05    2.5614914e-02   -4.2507931e-05   -4.6850328e+02   -5.2508569e-07    1.7268781e-06   -1.5831315e-03   -1.6620565e-06    2.2564321e+02    3.4474476e+02    1.5821292e+02
   -2.1301200e+01    1.9201131e+00    5.0515827e-01    1.1726440e+02    0.0000000e+00    1.8998726e-04    7.6382133e+02    7.8476763e+02    7.3302661e+02    4.6000000e+02    4.6000000e+02    4.6000000e+02    3.9311557e+06    6.6899590e+02    1.9918504e+03    9.8783106e-03   -8.9876139e-01    3.7843642e+04    2.7397795e-03    0.0000000e+00   -1.5587969e-05   -2.2023464e-05    2.5555932e-02    1.6790362e-05   -4.6847557e+02   -7.7178432e-07    1.7948640e-06   -1.5794911e-03   -1.2787163e-06    2.2765215e+02    3.5200042e+02    1.5985091e+02
   -2.1099050e+01    1.8979416e+00    5.0361591e-01    1.1674039e+02    0.0000000e+00    1.8969088e-04    7.6568924e+02    7.8673401e+02    7.3425078e+02    4.6000000e+02    4.6000000e+02    4.6000000e+02    3.9762338e+06    6.7432096e+02    2.0087280e+03    9.8234571e-03   -8.3064241e-01    3.8065037e+04    2.8368258e-03    0.0000000e+00   -1.1328674e-05   -1.7618858e-05    2.5502304e-02    9.4199159e-06   -4.6859314e+02   -7.0980282e-07    1.8435781e-06   -1.5761081e-03   -9.8141592e-07    2.2896350e+02    3.5680825e+02    1.6087918e+02
   -2.0846362e+01    1.9092786e+00    5.0178599e-01    1.1594024e+02    0.0000000e+00    1.8941462e-04    7.6795871e+02    7.8926704e+02    7.4118227e+02    4.6000000e+02    4.6000000e+02    4.6000000e+02    4.0313015e+06    6.8110072e+02    2.0298246e+03    9.7555848e-03   -7.4449149e-01    3.8325573e+04   -8.7025163e-03    0.0000000e+00   -3.0160763e-05   -1.4253184e-05    2.5470459e-02   -9.0394290e-05   -4.6855701e+02   -2.4471143e-07    1.8983991e-06   -1.5739757e-03   -7.9368177e-07    2.3065451e+02    3.2367125e+02    1.6219604e+02
   -2.0644212e+01    1.9283608e+00    5.0024334e-01    1.1538920e+02    0.0000000e+00    1.8913333e-04    7.6976086e+02    7.9128535e+02    7.4257612e+02    4.6000000e+02    4.6000000e+02    4.6000000e+02    4.0756874e+06    6.8637461e+02    2.0460884e+03    9.7018209e-03   -6.7511808e-01    3.8534005e+04   -8.1719440e-03    0.0000000e+00   -4.4325003e-05   -1.4093822e-05    2.5423834e-02   -1.5530991e-04   -4.6850949e+02   -1.9394852e-07    1.8614943e-06   -1.5709533e-03   -7.9781761e-07    2.3195365e+02    3.2608815e+02    1.6325975e+02
   -2.0391524e+01    1.9297115e+00    4.9835803e-01    1.1471030e+02    0.0000000e+00    1.8880241e-04    7.7198267e+02    7.9380596e+02    7.4426976e+02    4.6000000e+02    4.6000000e+02    4.6000000e+02    4.1312256e+06    6.9297148e+02    2.0661994e+03    9.6352898e-03   -5.8741292e-01    3.8791247e+04   -3.1629119e-03    0.0000000e+00   -6.4904352e-05   -1.3624850e-05    2.5365958e-02   -6.0069451e-05   -4.6840026e+02   -4.6659438e-07    1.8320135e-06   -1.5671069e-03   -7.7358587e-07    2.3358214e+02    3.2909347e+02    1.6460028e+02
   -2.0075665e+01    1.9208247e+00    4.9606990e-01    1.1388367e+02    0.0000000e+00    1.8840271e-04    7.7471919e+02    7.9698974e+02    7.4633648e+02    4.6000000e+02    4.6000000e+02    4.6000000e+02    4.2005741e+06    7.0123624e+02    2.0910901e+03    9.5532161e-03   -4.7624784e-01    3.9106443e+04   -1.9671501e-03    0.0000000e+00   -9.3709879e-05   -1.4663657e-05    2.5299708e-02   -2.2241253e-05   -4.6818406e+02   -5.6471754e-07    1.7967820e-06   -1.5626396e-03   -8.4877302e-07    2.3562646e+02    3.3284484e+02    1.6630622e+02
   -1.9680840e+01    1.8724873e+00    4.9322162e-01    4.5145571e+02    0.0000000e+00    4.6966394e-05    7.7822516e+02    8.0091668e+02    7.4903857e+02    4.6000000e+02    4.6000000e+02    4.6000000e+02    4.2914218e+06    8.9850422e+02    2.6816624e+03    9.4522940e-03   -3.3477244e-01    3.9530150e+04    2.9332119e-03    0.0000000e+00   -1.2806736e-04   -2.0329733e-05    2.5188221e-02    2.8722603e-05   -4.6825231e+02   -1.0201920e-07    1.7242319e-06   -1.5552437e-03   -1.1975255e-06    5.9642719e+01    8.4491464e+01    4.2185398e+01
   -1.9518751e+01    1.5679015e+00    4.8329493e-01    4.3901799e+02    0.0000000e+00    4.6340380e-05    7.7930242e+02    8.0239562e+02    7.4901903e+02    4.6000000e+02    4.6000000e+02    4.6000000e+02    4.3252247e+06    8.9747909e+02    2.6762232e+03    9.4114045e-03   -2.6211958e-01    3.9669164e+04   -3.5897965e-02    0.0000000e+00   -1.1666993e-04    3.9810264e-05    2.3043709e-02   -6.2338020e-04   -4.6775186e+02    3.4609432e-07    2.5121931e-06   -1.4226373e-03    2.5622385e-06    5.9424468e+01    8.4635424e+01    4.2107635e+01
   -1.9389079e+01    1.4421105e+00    4.7546355e-01    4.2768587e+02    0.0000000e+00    4.6010294e-05    7.8022928e+02    8.0353503e+02    7.4929705e+02    4.6000000e+02    4.6000000e+02    4.6000000e+02    4.3570661e+06    8.9685445e+02    2.6730978e+03    9.3789175e-03   -2.0412298e-01    3.9823271e+04   -1.0454308e-02    0.0000000e+00   -9.5389973e-05    4.4461531e-05    2.0548304e-02   -1.7401971e-04   -4.6798269e+02    3.7381496e-08    2.7637749e-06   -1.2676091e-03    2.6442206e-06    5.9256930e+01    8.4519927e+01    4.2052958e+01
   -1.9230194e+01    1.4163548e+00    4.6620079e-01    4.1503228e+02    0.0000000e+00    4.5549928e-05    7.8141130e+02    8.0491925e+02    7.5012193e+02    4.6000000e+02    4.6000000e+02    4.6000000e+02    4.3941929e+06    8.9635790e+02    2.6704892e+03    9.3393988e-03   -1.3306945e-01    3.9993379e+04   -2.2623233e-04    0.0000000e+00   -8.3032490e-05    8.4379257e-05    1.9845709e-02    3.7610434e-05   -4.6807664e+02    9.4049390e-08    3.0465453e-06   -1.2242405e-03    5.2075979e-06    5.9068610e+01    8.4382440e+01    4.1982162e+01
   -1.9103086e+01    1.4301120e+00    4.5899486e-01    4.0476470e+02    0.0000000e+00    4.5243360e-05    7.8231244e+02    8.0605484e+02    7.5025462e+02    4.6000000e+02    4.6000000e+02    4.6000000e+02    4.4261541e+06    8.9582646e+02    2.6676095e+03    9.3079870e-03   -7.6342799e-02    4.0148784e+04    9.1866249e-03    0.0000000e+00   -1.0392096e-04    3.9545215e-05    1.9931408e-02    1.2341874e-04   -4.6834589e+02   -1.4155247e-07    2.9964211e-06   -1.2295612e-03    2.3700704e-06    5.8913565e+01    8.4188191e+01    4.1931752e+01
   -1.8944201e+01    1.4555278e+00    4.5030336e-01    3.9314085e+02    0.0000000e+00    4.4801037e-05    7.8343178e+02    8.0744655e+02    7.5059240e+02    4.6000000e+02    4.6000000e+02    4.6000000e+02    4.4620933e+06    8.9524454e+02    2.6642110e+03    9.2690237e-03   -5.4602244e-03    4.0305345e+04   -1.7809723e-03    0.0000000e+00   -1.0898708e-04    3.8290548e-05    2.0081994e-02    1.0048384e-06   -4.6820891e+02    1.4120644e-07    2.8184116e-06   -1.2390529e-03    2.2446227e-06    5.8728182e+01    8.3982782e+01    4.1864257e+01
   -1.8817094e+01    1.4599540e+00    4.4347309e-01    3.8368860e+02    0.0000000e+00    4.4497577e-05    7.8427849e+02    8.0857439e+02    7.5058763e+02    4.6000000e+02    4.6000000e+02    4.6000000e+02    4.4938877e+06    8.9457707e+02    2.6604902e+03    9.2380564e-03    5.1113956e-02    4.0456928e+04    4.6910735e-03    0.0000000e+00   -1.2322111e-04    2.6150907e-05    2.0061082e-02    3.5223469e-05   -4.6838929e+02   -1.0498341e-07    1.9488719e-06   -1.2376703e-03    1.4525077e-06    5.8569866e+01    8.3735465e+01    4.1814286e+01
   -1.8715407e+01    1.4606655e+00    4.3832776e-01    3.7653883e+02    0.0000000e+00    4.4276075e-05    7.8496351e+02    8.0946020e+02    7.5067065e+02    4.6000000e+02    4.6000000e+02    4.6000000e+02    4.5181833e+06    8.9423233e+02    2.6581275e+03    9.2134280e-03    9.6297456e-02    4.0567208e+04    1.4177254e-03    0.0000000e+00   -1.2271362e-04    2.1795393e-05    1.9904750e-02    4.1081906e-05   -4.6840886e+02    9.8923475e-08    1.4602874e-06   -1.2279572e-03    1.1769554e-06    5.8458631e+01    8.3559971e+01    4.1772168e+01
   -1.8588299e+01    1.4538938e+00    4.3199000e-01    3.6828779e+02    0.0000000e+00    4.3945124e-05    7.8583193e+02    8.1055362e+02    7.5207888e+02    4.6000000e+02    4.6000000e+02    4.6000000e+02    4.5474113e+06    8.9384023e+02    2.6554189e+03    9.1828182e-03    1.5276256e-01    4.0693984e+04   -3.6943424e-03    0.0000000e+00   -1.1484718e-04    2.7727796e-05    1.9628364e-02   -2.8729262e-05   -4.6830767e+02    1.2254570e-07    1.2205153e-06   -1.2109028e-03    1.5862516e-06    5.8321185e+01    8.3102477e+01    4.1718055e+01
   -1.8372892e+01    1.4222785e+00    4.2182686e-01    3.5489675e+02    0.0000000e+00    4.3446103e-05    7.8732380e+02    8.1244043e+02    7.5304509e+02    4.6000000e+02    4.6000000e+02    4.6000000e+02    4.5987601e+06    8.9349372e+02    2.6519454e+03    9.1314015e-03    2.4830038e-01    4.0923071e+04   -2.9355763e-03    0.0000000e+00   -1.0797036e-04    5.7203542e-05    1.8889641e-02   -2.9920650e-05   -4.6829809e+02    8.3678818e-08    1.6750463e-06   -1.1651147e-03    3.4534226e-06    5.8113036e+01    8.2996376e+01    4.1635465e+01
   -1.8271206e+01    1.4057173e+00    4.1713454e-01    3.4857915e+02    0.0000000e+00    4.3236909e-05    7.8803946e+02    8.1334479e+02    7.5339843e+02    4.6000000e+02    4.6000000e+02    4.6000000e+02    4.6239055e+06    8.9336710e+02    2.6505146e+03    9.1073235e-03    2.9335263e-01    4.1038338e+04    2.5946880e-03    0.0000000e+00   -1.1894822e-04    5.0760275e-05    1.8459990e-02    2.7646204e-05   -4.6837715e+02   -4.0888699e-08    1.4079120e-06   -1.1383617e-03    3.0581156e-06    5.8016846e+01    8.3087776e+01    4.1600307e+01
   -1.8144098e+01    1.3913728e+00    4.1147045e-01    3.4144166e+02    0.0000000e+00    4.2931679e-05    7.8895175e+02    8.1447189e+02    7.5394111e+02    4.6000000e+02    4.6000000e+02    4.6000000e+02    4.6545367e+06    8.9336557e+02    2.6493399e+03    9.0774053e-03    3.4968159e-01    4.1174489e+04   -1.6957949e-03    0.0000000e+00   -1.2790679e-04    2.7681128e-05    1.8073697e-02   -1.6994629e-05   -4.6839151e+02    5.8965283e-08    9.9149997e-07   -1.1143991e-03    1.5602574e-06    5.7907643e+01    8.3169258e+01    4.1556619e+01
   -1.8042411e+01    1.3817805e+00    4.0694243e-01    3.3540722e+02    0.0000000e+00    4.2730385e-05    7.8966086e+02    8.1539227e+02    7.5409099e+02    4.6000000e+02    4.6000000e+02    4.6000000e+02    4.6797305e+06    8.9324736e+02    2.6478834e+03    9.0536106e-03    3.9468806e-01    4.1288835e+04    3.9138782e-03    0.0000000e+00   -5.9365743e-05    4.8709496e-06    1.6869670e-02    4.6055840e-05   -4.6844907e+02   -7.6224586e-08    9.0886185e-07   -1.0407111e-03    6.8618107e-08    5.7813647e+01    8.3199358e+01    4.1525682e+01
   -1.7915304e+01    1.3633796e+00    4.0138680e-01    3.2843122e+02    0.0000000e+00    4.2432752e-05    7.9058480e+02    8.1652263e+02    7.5441460e+02    4.6000000e+02    4.6000000e+02    4.6000000e+02    4.7107506e+06    8.9325248e+02    2.6468435e+03    9.0240380e-03    4.5096429e-01    4.1426764e+04   -1.4714224e-03    0.0000000e+00   -2.7394999e-05    1.0321815e-05    1.6067628e-02   -1.1670878e-05   -4.6847806e+02    3.9784543e-08    1.2381834e-06   -9.9109500e-04    4.1880942e-07    5.7704100e+01    8.3169906e+01    4.1485313e+01
   -1.7813617e+01    1.3482668e+00    3.9700964e-01    3.2271340e+02    0.0000000e+00    4.2229799e-05    7.9132079e+02    8.1743371e+02    7.5462492e+02    4.6000000e+02    4.6000000e+02    4.6000000e+02    4.7367061e+06    8.9324738e+02    2.6459736e+03    9.0005272e-03    4.9593706e-01    4.1546498e+04    3.0446070e-03    0.0000000e+00   -3.7931612e-06   -4.0419727e-05    1.5555480e-02    3.6245242e-05   -4.6861401e+02   -6.8142171e-08    1.0178367e-06   -9.5901175e-04   -2.8459984e-06    5.7616285e+01    8.3111284e+01    4.1455559e+01
   -1.7686509e+01    1.3414948e+00    3.9168097e-01    3.1615283e+02    0.0000000e+00    4.1936841e-05    7.9224520e+02    8.1855728e+02    7.5500808e+02    4.6000000e+02    4.6000000e+02    4.6000000e+02    4.7679511e+06    8.9331081e+02    2.6451415e+03    8.9713175e-03    5.5217459e-01    4.1684830e+04   -1.9341678e-03    0.0000000e+00    1.6967337e-05    2.5083052e-05    1.5300104e-02   -1.8766057e-05   -4.6866126e+02    5.6707497e-08    2.9044707e-07   -9.4303295e-04    1.3744545e-06    5.7511942e+01    8.2974226e+01    4.1416388e+01
   -1.7584823e+01    1.3385996e+00    3.8751774e-01    3.1079297e+02    0.0000000e+00    4.1741304e-05    7.9297288e+02    8.1946478e+02    7.5524192e+02    4.6000000e+02    4.6000000e+02    4.6000000e+02    4.7939102e+06    8.9334550e+02    2.6443397e+03    8.9480932e-03    5.9711800e-01    4.1803288e+04    2.8981810e-03    0.0000000e+00    1.6440908e-05    3.8225823e-05    1.5262725e-02    3.3156727e-05   -4.6877887e+02   -5.5607088e-08    1.0571319e-06   -9.4072351e-04    2.2489262e-06    5.7428906e+01    8.1354425e+01    4.1387391e+01
   -1.7465512e+01    1.3373424e+00    3.8274660e-01    3.0496988e+02    0.0000000e+00    4.1479865e-05    7.9382742e+02    8.2051472e+02    7.5561244e+02    4.6000000e+02    4.6000000e+02    4.6000000e+02    4.8232299e+06    8.9343056e+02    2.6435495e+03    8.9210106e-03    6.4986032e-01    4.1931658e+04   -1.7393463e-03    0.0000000e+00    1.9918120e-05    4.2758136e-05    1.5189630e-02   -1.5190659e-05   -4.6879715e+02    5.1098462e-08    1.1737322e-06   -9.3634339e-04    2.5712008e-06    5.7335194e+01    8.1164994e+01    4.1351542e+01
   -1.7358000e+01    1.3327862e+00    3.7853954e-01    2.9971434e+02    0.0000000e+00    4.1268427e-05    7.9458967e+02    8.2146503e+02    7.5590384e+02    4.6000000e+02    4.6000000e+02    4.6000000e+02    4.8503168e+06    8.9350430e+02    2.6427773e+03    8.8967517e-03    6.9735652e-01    4.2052481e+04    1.2918610e-03    0.0000000e+00    2.2391253e-05    4.2836223e-05    1.5103617e-02    1.4056083e-05   -4.6886599e+02   -1.8706764e-08    1.2037071e-06   -9.3118616e-04    2.5946763e-06    5.7251682e+01    8.0982955e+01    4.1321048e+01
   -1.7262992e+01    1.3263452e+00    3.7489756e-01    2.9517992e+02    0.0000000e+00    4.1086082e-05    7.9526420e+02    8.2230562e+02    7.5617260e+02    4.6000000e+02    4.6000000e+02    4.6000000e+02    4.8743922e+06    8.9359690e+02    2.6421939e+03    8.8754309e-03    7.3930454e-01    4.2159937e+04    1.7691176e-03    0.0000000e+00    2.5744498e-05    3.6169582e-05    1.4921685e-02    2.2675342e-05   -4.6893441e+02   -1.4107804e-08    1.0166840e-06   -9.2000297e-04    2.1803120e-06    5.7180085e+01    8.0823685e+01    4.1294885e+01
   -1.7169991e+01    1.3186255e+00    3.7134490e-01    2.9088689e+02    0.0000000e+00    4.0894480e-05    7.9593479e+02    8.2312710e+02    7.5646445e+02    4.6000000e+02    4.6000000e+02    4.6000000e+02    4.8979015e+06    8.9367845e+02    2.6417109e+03    8.8546673e-03    7.8035692e-01    4.2264168e+04    5.7457911e-05    0.0000000e+00    3.0994582e-05    3.7544073e-05    1.4715554e-02    5.1338143e-06   -4.6899264e+02    2.1924639e-08    9.1151789e-07   -9.0735538e-04    2.2871402e-06    5.7107627e+01    8.0673120e+01    4.1269620e+01
   -1.7075082e+01    1.3123747e+00    3.6791691e-01    2.8674896e+02    0.0000000e+00    4.0710739e-05    7.9661587e+02    8.2396485e+02    7.5678704e+02    4.6000000e+02    4.6000000e+02    4.6000000e+02    4.9219048e+06    8.9390044e+02    2.6415757e+03    8.8335877e-03    8.2225110e-01    4.2370185e+04   -1.0009466e-03    0.0000000e+00    3.6204987e-05    4.3994055e-05    1.4508702e-02   -8.0514854e-06   -4.6905076e+02    3.1531465e-08    1.0988493e-06   -8.9470185e-04    2.7387717e-06    5.7046069e+01    8.0524739e+01    4.1244352e+01
   -1.6898566e+01    1.3005221e+00    3.6169301e-01    2.7930290e+02    0.0000000e+00    4.0372838e-05    7.9789696e+02    8.2554082e+02    7.5743068e+02    4.6000000e+02    4.6000000e+02    4.6000000e+02    4.9666841e+06    8.9437481e+02    2.6416678e+03    8.7946701e-03    9.0015797e-01    4.2567299e+04   -3.1265238e-03    0.0000000e+00    2.8660466e-05    1.6307624e-05    1.4137171e-02   -2.9771962e-05   -4.6915891e+02    7.8382176e-08    1.4357421e-06   -8.7188367e-04    8.8161582e-07    5.6934477e+01    8.0256642e+01    4.1198346e+01
   -1.6791717e+01    1.2933958e+00    3.5805987e-01    2.7501056e+02    0.0000000e+00    4.0172178e-05    7.9866292e+02    8.2648248e+02    7.5800271e+02    4.6000000e+02    4.6000000e+02    4.6000000e+02    4.9940321e+06    8.9470549e+02    2.6417893e+03    8.7713096e-03    9.4734031e-01    4.2688000e+04    7.7811588e-04    0.0000000e+00    2.3952003e-05    1.1607208e-05    1.3978442e-02    6.8000688e-06   -4.6923952e+02   -2.4214918e-08    1.3126723e-06   -8.6206660e-04    5.8432488e-07    5.6871776e+01    8.0382580e+01    4.1171845e+01
   -1.6678923e+01    1.2874108e+00    3.5436460e-01    2.7067823e+02    0.0000000e+00    3.9966433e-05    7.9947270e+02    8.2748666e+02    7.5862414e+02    4.6000000e+02    4.6000000e+02    4.6000000e+02    5.0225494e+06    8.9512494e+02    2.6421667e+03    8.7468040e-03    9.9715814e-01    4.2811815e+04    5.7192679e-05    0.0000000e+00    2.3880845e-05    1.9274295e-05    1.3832233e-02    2.6580851e-06   -4.6928776e+02    5.0903257e-09    1.3559792e-06   -8.5304301e-04    1.0797457e-06    5.6810791e+01    8.0500539e+01    4.1142095e+01
   -1.6560095e+01    1.2814100e+00    3.5059957e-01    2.6630292e+02    0.0000000e+00    3.9754629e-05    8.0031698e+02    8.2852721e+02    7.5927437e+02    4.6000000e+02    4.6000000e+02    4.6000000e+02    5.0525200e+06    8.9561786e+02    2.6426546e+03    8.7211567e-03    1.0496558e+00    4.2941002e+04    8.7360407e-05    0.0000000e+00    2.6533217e-05    1.7400095e-05    1.3755294e-02    2.6883201e-06   -4.6932397e+02    5.9747231e-09    1.4717344e-06   -8.4838585e-04    9.6061224e-07    5.6751890e+01    8.0604362e+01    4.1111702e+01
   -1.6458716e+01    1.2728556e+00    3.4743369e-01    2.6253683e+02    0.0000000e+00    3.9591492e-05    8.0103033e+02    8.2942772e+02    7.5972737e+02    4.6000000e+02    4.6000000e+02    4.6000000e+02    5.0794854e+06    8.9601085e+02    2.6429406e+03    8.6994099e-03    1.0944289e+00    4.3062533e+04    5.9514409e-03    0.0000000e+00    1.3206592e-05   -7.7406402e-06    1.3771670e-02    6.2609197e-05   -4.6947446e+02   -8.9853487e-08    1.5465335e-06   -8.4962025e-04   -6.2736342e-07    5.6700480e+01    8.0682176e+01    4.1088882e+01
   -1.6331993e+01    1.2617250e+00    3.4347189e-01    2.5806472e+02    0.0000000e+00    3.9354612e-05    8.0194361e+02    8.3056509e+02    7.6040362e+02    4.6000000e+02    4.6000000e+02    4.6000000e+02    5.1123115e+06    8.9651631e+02    2.6435021e+03    8.6724039e-03    1.1504475e+00    4.3206276e+04   -9.1226201e-04    0.0000000e+00   -1.0791489e-05   -1.9724815e-06    1.3595673e-02   -5.1709637e-06   -4.6957743e+02    5.2029289e-08    1.4401641e-06   -8.3851379e-04   -2.7988480e-07    5.6635425e+01    8.0749966e+01    4.1060117e+01
   -1.6230614e+01    1.2603379e+00    3.4024688e-01    2.5421176e+02    0.0000000e+00    3.9194772e-05    8.0266151e+02    8.3147645e+02    7.6091871e+02    4.6000000e+02    4.6000000e+02    4.6000000e+02    5.1384686e+06    8.9681965e+02    2.6435698e+03    8.6509435e-03    1.1952342e+00    4.3319868e+04   -8.6090924e-04    0.0000000e+00    4.0305533e-05    1.0562448e-05    1.2473433e-02   -8.7998438e-06   -4.6963475e+02   -2.7552451e-09    1.4821751e-06   -7.6952785e-04    5.4950036e-07    5.6576589e+01    8.0770397e+01    4.1041028e+01
   -1.6149510e+01    1.2544696e+00    3.3769979e-01    2.5115371e+02    0.0000000e+00    3.9068546e-05    8.0325634e+02    8.3220979e+02    7.6135486e+02    4.6000000e+02    4.6000000e+02    4.6000000e+02    5.1595523e+06    8.9713879e+02    2.6440278e+03    8.6338697e-03    1.2310504e+00    4.3411767e+04   -1.6527790e-03    0.0000000e+00    8.8731294e-05   -1.4524894e-05    1.1715127e-02   -1.3843527e-05   -4.6969413e+02    2.1656580e-08    1.4581105e-06   -7.2231334e-04   -1.0503744e-06    5.6533085e+01    8.0754357e+01    4.1026366e+01
   -1.6048131e+01    1.2387622e+00    3.3454336e-01    2.4759514e+02    0.0000000e+00    3.8880218e-05    8.0400419e+02    8.3312429e+02    7.6188444e+02    4.6000000e+02    4.6000000e+02    4.6000000e+02    5.1868885e+06    8.9754906e+02    2.6446871e+03    8.6126395e-03    1.2758550e+00    4.3534465e+04    1.7030910e-03    0.0000000e+00    1.1683213e-04    3.0293312e-05    1.1308176e-02    1.8178793e-05   -4.6986916e+02   -3.6045789e-08    1.2395079e-06   -6.9723621e-04    1.7967341e-06    5.6478947e+01    8.0718104e+01    4.1009624e+01
   -1.5967028e+01    1.2316964e+00    3.3206925e-01    2.4467632e+02    0.0000000e+00    3.8753419e-05    8.0460422e+02    8.3385065e+02    7.6232969e+02    4.6000000e+02    4.6000000e+02    4.6000000e+02    5.2085443e+06    8.9790542e+02    2.6453177e+03    8.5957457e-03    1.3116878e+00    4.3630476e+04    5.2453951e-04    0.0000000e+00    1.2665621e-04    5.9307367e-05    1.1147584e-02    1.2229567e-05   -4.6999313e+02    2.0735967e-08    9.8697823e-07   -6.8741569e-04    3.7032467e-06    5.6437730e+01    8.0665421e+01    4.0996244e+01
   -1.5865649e+01    1.2296105e+00    3.2902925e-01    2.4129258e+02    0.0000000e+00    3.8569380e-05    8.0534668e+02    8.3475432e+02    7.6288402e+02    4.6000000e+02    4.6000000e+02    4.6000000e+02    5.2355347e+06    8.9834265e+02    2.6460322e+03    8.5747460e-03    1.3565138e+00    4.3749424e+04   -5.9087852e-06    0.0000000e+00    1.2097654e-04    4.4249119e-05    1.1095098e-02    2.6314978e-06   -4.7013500e+02    2.1533999e-08    6.2930845e-07   -6.8413827e-04    2.7374105e-06    5.6386591e+01    8.0564186e+01    4.0978941e+01
   -1.5784546e+01    1.2318720e+00    3.2664078e-01    2.3851056e+02    0.0000000e+00    3.8445321e-05    8.0593669e+02    8.3547235e+02    7.6334117e+02    4.6000000e+02    4.6000000e+02    4.6000000e+02    5.2566309e+06    8.9869610e+02    2.6465877e+03    8.5580324e-03    1.3923630e+00    4.3840088e+04   -1.6800852e-03    0.0000000e+00    1.1255840e-04    5.2846081e-05    1.1152608e-02   -1.2917533e-05   -4.7019625e+02    5.4548859e-08    9.6357155e-07   -6.8774928e-04    3.2812588e-06    5.6346572e+01    7.8053751e+01    4.0964663e+01
   -1.5683167e+01    1.2330773e+00    3.2369879e-01    2.3527816e+02    0.0000000e+00    3.8264741e-05    8.0666653e+02    8.3636263e+02    7.6393728e+02    4.6000000e+02    4.6000000e+02    4.6000000e+02    5.2822058e+06    8.9912592e+02    2.6471991e+03    8.5372636e-03    1.4372075e+00    4.3946472e+04   -1.9244529e-03    0.0000000e+00    1.0424850e-04    4.3449051e-05    1.1241857e-02   -1.5925122e-05   -4.7019304e+02    5.2399073e-08    1.0992674e-06   -6.9330838e-04    2.6784446e-06    5.6296642e+01    7.7925135e+01    4.0945792e+01
   -1.5556443e+01    1.2271028e+00    3.2008984e-01    2.3133857e+02    0.0000000e+00    3.8041911e-05    8.0756592e+02    8.3751603e+02    7.6464305e+02    4.6000000e+02    4.6000000e+02    4.6000000e+02    5.3143850e+06    8.9964002e+02    2.6478171e+03    8.5114889e-03    1.4933113e+00    4.4080710e+04    1.0725628e-03    0.0000000e+00    1.0153063e-04    1.9304132e-05    1.1137525e-02    8.9942372e-06   -4.7019833e+02   -1.6862767e-08    8.3381522e-07   -6.8680484e-04    1.1129053e-06    5.6234031e+01    7.7745500e+01    4.0922906e+01
   -1.5477241e+01    1.2170956e+00    3.1786804e-01    2.2869839e+02    0.0000000e+00    3.7940520e-05    8.0810668e+02    8.3824092e+02    7.6487649e+02    4.6000000e+02    4.6000000e+02    4.6000000e+02    5.3373559e+06    8.9988702e+02    2.6478347e+03    8.4954731e-03    1.5283337e+00    4.4187954e+04    1.2850444e-02    0.0000000e+00    8.3956894e-05    1.7811949e-05    1.0949660e-02    1.0407474e-04   -4.7044487e+02   -4.1534425e-07    7.4701296e-07   -6.7509921e-04    1.0443135e-06    5.6191561e+01    7.7629383e+01    4.0913514e+01
   -1.5378238e+01    1.2106158e+00    3.1515378e-01    2.2576418e+02    0.0000000e+00    3.7771920e-05    8.0881599e+02    8.3913899e+02    7.6545889e+02    4.6000000e+02    4.6000000e+02    4.6000000e+02    5.3625163e+06    9.0035556e+02    2.6485942e+03    8.4755688e-03    1.5721457e+00    4.4292222e+04   -4.0349370e-03    0.0000000e+00    8.8470795e-05    2.2588608e-05    1.0763291e-02   -1.2976932e-05   -4.7045488e+02    2.4143908e-07    7.2085661e-07   -6.6364263e-04    1.3236191e-06    5.6147183e+01    7.7465730e+01    4.0896165e+01
   -1.5254485e+01    1.2026524e+00    3.1177770e-01    2.2218504e+02    0.0000000e+00    3.7554584e-05    8.0971395e+02    8.4026327e+02    7.6620366e+02    4.6000000e+02    4.6000000e+02    4.6000000e+02    5.3936586e+06    9.0092509e+02    2.6496322e+03    8.4508661e-03    1.6269661e+00    4.4419600e+04   -4.2768228e-03    0.0000000e+00    9.5583445e-05    2.0932440e-05    1.0558824e-02   -3.6966968e-05   -4.7043462e+02    1.1305060e-07    5.3771484e-07   -6.5106930e-04    1.1987615e-06    5.6088602e+01    7.7300191e+01    4.0876265e+01
   -1.5099793e+01    1.1914209e+00    3.0782927e-01    2.1799711e+02    0.0000000e+00    3.7304072e-05    8.1083344e+02    8.4168302e+02    7.6690440e+02    4.6000000e+02    4.6000000e+02    4.6000000e+02    5.4335613e+06    9.0186885e+02    2.6515597e+03    8.4202359e-03    1.6955929e+00    4.4586036e+04    2.6387247e-04    0.0000000e+00    9.7121575e-05    9.6148965e-06    1.0216640e-02   -1.0815550e-06   -4.7048339e+02    3.8665182e-10    7.7162547e-07   -6.3005376e-04    4.4806860e-07    5.6035136e+01    7.7440012e+01    4.0855917e+01
   -1.4881269e+01    1.1696788e+00    3.0238627e-01    2.1199459e+02    0.0000000e+00    3.7001573e-05    8.1239815e+02    8.4368626e+02    7.6801193e+02    4.6000000e+02    4.6000000e+02    4.6000000e+02    5.4958785e+06    9.0311506e+02    2.6540176e+03    8.3775092e-03    1.7924904e+00    4.4868549e+04   -3.4128248e-03    0.0000000e+00    8.6712191e-05   -7.5207999e-06    9.6857259e-03   -5.9380591e-06   -4.7106443e+02    2.0952310e-07    4.2267199e-07   -5.9731264e-04   -7.1138080e-07    5.5954000e+01    7.7723221e+01    4.0838326e+01
   -1.4799482e+01    1.1652185e+00    3.0051572e-01    2.0989131e+02    0.0000000e+00    3.6909386e-05    8.1297201e+02    8.4442394e+02    7.6835459e+02    4.6000000e+02    4.6000000e+02    4.6000000e+02    5.5191750e+06    9.0368794e+02    2.6551732e+03    8.3616592e-03    1.8287523e+00    4.4973498e+04    1.2082562e-03    0.0000000e+00    8.5070136e-05   -1.1012395e-05    9.6263950e-03    1.4001235e-05   -4.7127704e+02   -9.8622949e-09    2.8771394e-07   -5.9362134e-04   -9.2991569e-07    5.5933418e+01    7.7817450e+01    4.0830587e+01
   -1.4636054e+01    1.1605607e+00    2.9671864e-01    2.0589014e+02    0.0000000e+00    3.6678398e-05    8.1412816e+02    8.4589265e+02    7.6921279e+02    4.6000000e+02    4.6000000e+02    4.6000000e+02    5.5631086e+06    9.0473718e+02    2.6573137e+03    8.3302723e-03    1.9012557e+00    4.5161331e+04   -3.2173510e-03    0.0000000e+00    9.4815553e-05   -6.0006061e-06    9.6222129e-03   -3.0024978e-05   -4.7147270e+02    8.1389389e-08   -9.2564428e-10   -5.9340625e-04   -5.8037551e-07    5.5883814e+01    7.7966004e+01    4.0811846e+01
   -1.4554398e+01    1.1570410e+00    2.9484847e-01    2.0392845e+02    0.0000000e+00    3.6563753e-05    8.1469749e+02    8.4662454e+02    7.6963782e+02    4.6000000e+02    4.6000000e+02    4.6000000e+02    5.5849904e+06    9.0525026e+02    2.6582911e+03    8.3147098e-03    1.9375030e+00    4.5254267e+04   -1.5242548e-03    0.0000000e+00    9.2082061e-05   -1.3661741e-05    9.6925977e-03   -1.6737304e-05   -4.7155752e+02    4.4268765e-08   -1.2183097e-07   -5.9787349e-04   -1.0560176e-06    5.5859297e+01    7.8026143e+01    4.0802937e+01
   -1.4472781e+01    1.1518791e+00    2.9302058e-01    2.0201583e+02    0.0000000e+00    3.6452056e-05    8.1526336e+02    8.4735607e+02    7.7006449e+02    4.6000000e+02    4.6000000e+02    4.6000000e+02    5.6068865e+06    9.0578507e+02    2.6593079e+03    8.2992344e-03    1.9737455e+00    4.5347133e+04    1.1672427e-04    0.0000000e+00    8.9700426e-05    2.1732511e-06    9.6734165e-03    8.2857561e-07   -4.7164226e+02    1.5309824e-08   -4.5807779e-08   -5.9676160e-04   -4.6388289e-08    5.5837087e+01    7.8075161e+01    4.0794550e+01
   -1.4391204e+01    1.1456953e+00    2.9118665e-01    2.0010786e+02    0.0000000e+00    3.6338843e-05    8.1583142e+02    8.4808700e+02    7.7049483e+02    4.6000000e+02    4.6000000e+02    4.6000000e+02    5.6288468e+06    9.0629736e+02    2.6602831e+03    8.2838462e-03    2.0099842e+00    4.5440333e+04    9.0519681e-04    0.0000000e+00    9.3072450e-05    6.5149895e-06    9.6090508e-03    1.0580057e-05   -4.7173253e+02    1.5887582e-09   -4.3585735e-08   -5.9278868e-04    2.3677407e-07    5.5812996e+01    7.8112451e+01    4.0787332e+01
   -1.4207743e+01    1.1469498e+00    2.8690498e-01    1.9564652e+02    0.0000000e+00    3.6070901e-05    8.1709716e+02    8.4973677e+02    7.7148943e+02    4.6000000e+02    4.6000000e+02    4.6000000e+02    5.6774320e+06    9.0726203e+02    2.6618601e+03    8.2495619e-03    2.0915389e+00    4.5642853e+04   -6.0175511e-04    0.0000000e+00    1.6877724e-04   -3.2428646e-06    7.8787816e-03   -1.4552064e-06   -4.7185708e+02    2.3070206e-08   -2.3562582e-07   -4.8553277e-04   -3.6024102e-07    5.5745365e+01    7.8141383e+01    4.0776100e+01
   -1.4080339e+01    1.1351368e+00    2.8399183e-01    1.9264112e+02    0.0000000e+00    3.5882575e-05    8.1800479e+02    8.5087387e+02    7.7224063e+02    4.6000000e+02    4.6000000e+02    4.6000000e+02    5.7115354e+06    9.0804145e+02    2.6635409e+03    8.2260092e-03    2.1482656e+00    4.5785934e+04   -4.1878720e-04    0.0000000e+00    1.7529446e-04    1.2368983e-05    7.4432841e-03   -3.9562805e-06   -4.7199155e+02    4.8383153e-09    5.1020160e-07   -4.5891554e-04    6.8029690e-07    5.5703462e+01    7.8108775e+01    4.0772853e+01
   -1.3978417e+01    1.1285876e+00    2.8169043e-01    1.9017204e+02    0.0000000e+00    3.5752516e-05    8.1871991e+02    8.5178490e+02    7.7277541e+02    4.6000000e+02    4.6000000e+02    4.6000000e+02    5.7402729e+06    9.0862550e+02    2.6647116e+03    8.2073111e-03    2.1936388e+00    4.5911714e+04    4.2339033e-03    0.0000000e+00    1.6329221e-04    3.5936477e-05    7.1889141e-03    3.6793611e-05   -4.7221896e+02   -1.1126130e-07    2.8747802e-07   -4.4335984e-04    2.2813585e-06    5.5668161e+01    7.8064509e+01    4.0774764e+01
   -1.3851013e+01    1.1240701e+00    2.7887755e-01    1.8732049e+02    0.0000000e+00    3.5566512e-05    8.1962267e+02    8.5292434e+02    7.7354001e+02    4.6000000e+02    4.6000000e+02    4.6000000e+02    5.7745787e+06    9.0942037e+02    2.6664572e+03    8.1841273e-03    2.2504247e+00    4.6055627e+04   -8.8914398e-04    0.0000000e+00    1.6634947e-04    9.9125377e-06    7.0695701e-03   -2.0091172e-06   -4.7236840e+02    5.6565420e-08   -3.0233443e-08   -4.3611240e-04    5.0507960e-07    5.5628136e+01    7.7953581e+01    4.0776710e+01
   -1.3749090e+01    1.1197727e+00    2.7666961e-01    1.8498525e+02    0.0000000e+00    3.5440112e-05    8.2032886e+02    8.5383456e+02    7.7403796e+02    4.6000000e+02    4.6000000e+02    4.6000000e+02    5.8032830e+06    9.1001432e+02    2.6676320e+03    8.1657242e-03    2.2958459e+00    4.6180486e+04    2.8005766e-03    0.0000000e+00    1.7055053e-04    1.0692257e-05    6.9858164e-03    2.6183718e-05   -4.7258365e+02   -6.1490372e-08    3.2466960e-07   -4.3101725e-04    5.5117327e-07    5.5594806e+01    7.5408975e+01    4.0782146e+01
   -1.3621687e+01    1.1146407e+00    2.7396725e-01    1.8228563e+02    0.0000000e+00    3.5258791e-05    8.2121862e+02    8.5497922e+02    7.7475174e+02    4.6000000e+02    4.6000000e+02    4.6000000e+02    5.8375009e+06    9.1081285e+02    2.6693420e+03    8.1429002e-03    2.3526906e+00    4.6322936e+04   -1.7449028e-03    0.0000000e+00    1.8141688e-04    1.3201527e-05    6.9354324e-03   -1.0978672e-05   -4.7271747e+02    7.0757034e-08    4.4584631e-07   -4.2797464e-04    7.2551537e-07    5.5556749e+01    7.5286165e+01    4.0787794e+01
   -1.3519764e+01    1.1080695e+00    2.7184049e-01    1.8006656e+02    0.0000000e+00    3.5135612e-05    8.2191523e+02    8.5589118e+02    7.7521302e+02    4.6000000e+02    4.6000000e+02    4.6000000e+02    5.8661749e+06    9.1140734e+02    2.6704948e+03    8.1247926e-03    2.3981590e+00    4.6446965e+04    2.4488867e-03    0.0000000e+00    1.8496347e-04    2.3911579e-05    6.8358176e-03    1.8992414e-05   -4.7292603e+02   -5.2176419e-08    6.5873122e-07   -4.2182295e-04    1.4280535e-06    5.5524631e+01    7.5178576e+01    4.0796319e+01
   -1.3392361e+01    1.1013624e+00    2.6923727e-01    1.7750077e+02    0.0000000e+00    3.4958658e-05    8.2279485e+02    8.5702627e+02    7.7588901e+02    4.6000000e+02    4.6000000e+02    4.6000000e+02    5.9003828e+06    9.1221346e+02    2.6722126e+03    8.1023387e-03    2.4550623e+00    4.6588700e+04   -1.6392501e-03    0.0000000e+00    1.8816521e-04    2.3933274e-05    6.7246079e-03   -1.0173058e-05   -4.7305966e+02    7.6178860e-08    7.1001950e-07   -4.1494198e-04    1.4237141e-06    5.5488367e+01    7.5026446e+01    4.0805940e+01
   -1.3290438e+01    1.0942229e+00    2.6718921e-01    1.7539158e+02    0.0000000e+00    3.4838696e-05    8.2348415e+02    8.5793069e+02    7.7632423e+02    4.6000000e+02    4.6000000e+02    4.6000000e+02    5.9290733e+06    9.1281860e+02    2.6733937e+03    8.0845294e-03    2.5005783e+00    4.6712340e+04    2.6880927e-03    0.0000000e+00    1.8483726e-04    2.7474439e-05    6.6233986e-03    2.2430261e-05   -4.7327034e+02   -5.8258987e-08    7.5931478e-07   -4.0866433e-04    1.6661213e-06    5.5457927e+01    7.4895410e+01    4.0817821e+01
   -1.3163035e+01    1.0866566e+00    2.6463437e-01    1.7293671e+02    0.0000000e+00    3.4657820e-05    8.2436405e+02    8.5905510e+02    7.7696350e+02    4.6000000e+02    4.6000000e+02    4.6000000e+02    5.9632838e+06    9.1357413e+02    2.6750628e+03    8.0624616e-03    2.5575407e+00    4.6853620e+04   -1.4996682e-03    0.0000000e+00    1.8762189e-04    3.5526597e-05    6.5236800e-03   -8.4287021e-06   -4.7340817e+02    7.3638980e-08    9.0306906e-07   -4.0250675e-04    2.1756071e-06    5.5417153e+01    7.4715490e+01    4.0831709e+01
   -1.3061112e+01    1.0810796e+00    2.6271057e-01    1.7097653e+02    0.0000000e+00    3.4545045e-05    8.2504924e+02    8.5995396e+02    7.7737666e+02    4.6000000e+02    4.6000000e+02    4.6000000e+02    5.9920128e+06    9.1425343e+02    2.6764675e+03    8.0449488e-03    2.6031075e+00    4.6977085e+04    2.5148086e-03    0.0000000e+00    1.8598239e-04    3.7172567e-05    6.4136724e-03    2.0528876e-05   -4.7362328e+02   -5.5577108e-08    9.2733604e-07   -3.9566903e-04    2.2899540e-06    5.5393119e+01    7.4816904e+01    4.0847409e+01
   -1.2933709e+01    1.0742554e+00    2.6033829e-01    1.6870616e+02    0.0000000e+00    3.4378826e-05    8.2591012e+02    8.6107080e+02    7.7783544e+02    4.6000000e+02    4.6000000e+02    4.6000000e+02    6.0262808e+06    9.1514100e+02    2.6783985e+03    8.0232425e-03    2.6601391e+00    4.7118265e+04   -1.6368355e-03    0.0000000e+00    1.8898938e-04    3.8794931e-05    6.3061482e-03   -1.0012987e-05   -4.7376661e+02    7.5229281e-08    1.0119832e-06   -3.8901060e-04    2.3911159e-06    5.5365534e+01    7.4932955e+01    4.0866731e+01
   -1.2831786e+01    1.0671176e+00    2.5843041e-01    1.6677660e+02    0.0000000e+00    3.4266454e-05    8.2659976e+02    8.6196299e+02    7.7837558e+02    4.6000000e+02    4.6000000e+02    4.6000000e+02    6.0550575e+06    9.1576710e+02    2.6797669e+03    8.0060266e-03    2.7057621e+00    4.7241682e+04    2.5910968e-03    0.0000000e+00    1.8770590e-04    4.2564358e-05    6.1621846e-03    2.0746088e-05   -4.7398566e+02   -5.9099488e-08    1.0523798e-06   -3.8005774e-04    2.6395150e-06    5.5336220e+01    7.5023856e+01    4.0887064e+01
   -1.2704382e+01    1.0594878e+00    2.5614658e-01    1.6461538e+02    0.0000000e+00    3.4104726e-05    8.2745819e+02    8.6307716e+02    7.7932896e+02    4.6000000e+02    4.6000000e+02    4.6000000e+02    6.0895323e+06    9.1668665e+02    2.6818348e+03    7.9846823e-03    2.7628645e+00    4.7383986e+04   -1.6916991e-03    0.0000000e+00    1.9156249e-04    4.6451305e-05    6.0061698e-03   -9.8608321e-06   -4.7414715e+02    6.8923838e-08    1.1511478e-06   -3.7039981e-04    2.8850288e-06    5.5311365e+01    7.5125961e+01    4.0913339e+01
   -1.2602460e+01    1.0516779e+00    2.5435922e-01    1.6284262e+02    0.0000000e+00    3.3996889e-05    8.2812951e+02    8.6395870e+02    7.7999020e+02    4.6000000e+02    4.6000000e+02    4.6000000e+02    6.1182957e+06    9.1738732e+02    2.6833006e+03    7.9677637e-03    2.8085445e+00    4.7506929e+04    2.3903897e-03    0.0000000e+00    1.8969192e-04    4.9225669e-05    5.8981967e-03    1.9455799e-05   -4.7437043e+02   -5.4289232e-08    1.1958579e-06   -3.6368434e-04    3.0694061e-06    5.5290624e+01    7.5202269e+01    4.0937480e+01
   -1.2475056e+01    1.0435832e+00    2.5221569e-01    1.6085832e+02    0.0000000e+00    3.3841770e-05    8.2898171e+02    8.6504897e+02    7.8079017e+02    4.6000000e+02    4.6000000e+02    4.6000000e+02    6.1525459e+06    9.1836104e+02    2.6855914e+03    7.9468139e-03    2.8657174e+00    4.7647258e+04   -1.7281030e-03    0.0000000e+00    1.9222193e-04    4.8309930e-05    5.8123146e-03   -1.0403870e-05   -4.7452247e+02    7.1780553e-08    1.2354593e-06   -3.5838728e-04    3.0107195e-06    5.5269983e+01    7.5280682e+01    4.0967384e+01
   -1.2373134e+01    1.0357381e+00    2.5056977e-01    1.5927279e+02    0.0000000e+00    3.3739888e-05    8.2964518e+02    8.6591833e+02    7.8122435e+02    4.6000000e+02    4.6000000e+02    4.6000000e+02    6.1812693e+06    9.1914594e+02    2.6873313e+03    7.9301956e-03    2.9114587e+00    4.7769603e+04    2.5783583e-03    0.0000000e+00    1.8989636e-04    5.0044849e-05    5.7300220e-03    2.0253445e-05   -4.7474400e+02   -5.3542550e-08    1.2332868e-06   -3.5329162e-04    3.1292650e-06    5.5256180e+01    7.5335858e+01    4.0996378e+01
   -1.2245730e+01    1.0267183e+00    2.4848347e-01    1.5736028e+02    0.0000000e+00    3.3586964e-05    8.3048991e+02    8.6700386e+02    7.8188543e+02    4.6000000e+02    4.6000000e+02    4.6000000e+02    6.2155855e+06    9.2011923e+02    2.6896245e+03    7.9096121e-03    2.9687129e+00    4.7910118e+04   -1.7030326e-03    0.0000000e+00    1.9061657e-04    5.0451880e-05    5.6461422e-03   -1.0846148e-05   -4.7490510e+02    7.7523519e-08    1.2689893e-06   -3.4809871e-04    3.1555647e-06    5.5236471e+01    7.5388830e+01    4.1031753e+01
   -1.2143807e+01    1.0191516e+00    2.4677057e-01    1.5568976e+02    0.0000000e+00    3.3482309e-05    8.3114531e+02    8.6786973e+02    7.8232947e+02    4.6000000e+02    4.6000000e+02    4.6000000e+02    6.2443926e+06    9.2078188e+02    2.6909519e+03    7.8932921e-03    3.0145200e+00    4.8032860e+04    2.4623989e-03    0.0000000e+00    1.8297081e-04    3.9137127e-05    5.5080641e-03    1.9032454e-05   -4.7513745e+02   -5.0672552e-08    1.2111892e-06   -3.3945738e-04    2.4410405e-06    5.5214974e+01    7.5421401e+01    4.1059260e+01
   -1.2016404e+01    1.0118807e+00    2.4469407e-01    1.5379096e+02    0.0000000e+00    3.3330213e-05    8.3198658e+02    8.6895531e+02    7.8303597e+02    4.6000000e+02    4.6000000e+02    4.6000000e+02    6.2783951e+06    9.2172089e+02    2.6931389e+03    7.8730723e-03    3.0718509e+00    4.8170692e+04   -2.6784941e-03    0.0000000e+00    1.8546992e-04    3.5478820e-05    5.3989388e-03   -1.7969812e-05   -4.7528136e+02    9.3890170e-08    1.2060276e-06   -3.3274215e-04    2.1986966e-06    5.5193911e+01    7.5438272e+01    4.1054378e+01
   -1.1859732e+01    1.0207599e+00    2.4202406e-01    1.5129178e+02    0.0000000e+00    3.3143293e-05    8.3299661e+02    8.7029321e+02    7.8385962e+02    4.6000000e+02    4.6000000e+02    4.6000000e+02    6.3201283e+06    9.2269389e+02    2.6951535e+03    7.8485078e-03    3.1424491e+00    4.8339589e+04    4.0859584e-04    0.0000000e+00    2.2629825e-04    4.4176032e-05    4.2320929e-03    4.2279471e-06   -4.7545226e+02    5.9550865e-09    8.7273042e-07   -2.6046485e-04    2.7703855e-06    5.5156675e+01    7.5427116e+01    4.1050340e+01
   -1.1734395e+01    1.0225057e+00    2.3991266e-01    1.4920349e+02    0.0000000e+00    3.3015417e-05    8.3379940e+02    8.7134970e+02    7.8436465e+02    4.6000000e+02    4.6000000e+02    4.6000000e+02    6.3566460e+06    9.2344269e+02    2.6967032e+03    7.8290766e-03    3.1989233e+00    4.8498536e+04    5.7659348e-03    0.0000000e+00    2.0082413e-04    5.8203436e-05    3.7468541e-03    4.6811813e-05   -4.7583134e+02   -1.3082439e-07    1.3114554e-06   -2.3066170e-04    3.7048531e-06    5.5125046e+01    7.5387489e+01    4.1049541e+01
   -1.1634125e+01    1.0207945e+00    2.3824281e-01    1.4757064e+02    0.0000000e+00    3.2912079e-05    8.3444894e+02    8.7219503e+02    7.8486658e+02    4.6000000e+02    4.6000000e+02    4.6000000e+02    6.3850787e+06    9.2406831e+02    2.6981023e+03    7.8136775e-03    3.2441025e+00    4.8619643e+04    1.2284878e-03    0.0000000e+00    1.9124226e-04    5.8962173e-05    3.5214295e-03    1.9131925e-05   -4.7608669e+02    1.6617247e-08    1.3858374e-06   -2.1666867e-04    3.7342913e-06    5.5100957e+01    7.5340255e+01    4.1048585e+01
   -1.1508787e+01    1.0170633e+00    2.3618841e-01    1.4567477e+02    0.0000000e+00    3.2762794e-05    8.3526253e+02    8.7324515e+02    7.8556341e+02    4.6000000e+02    4.6000000e+02    4.6000000e+02    6.4190902e+06    9.2487231e+02    2.6999548e+03    7.7946011e-03    3.3006418e+00    4.8759288e+04   -3.2912834e-03    0.0000000e+00    1.9654544e-04    6.0790028e-05    3.4338117e-03   -2.2472686e-05   -4.7629646e+02    9.4621982e-08    1.4531715e-06   -2.1128196e-04    3.8398352e-06    5.5072429e+01    7.5250561e+01    4.1046302e+01
   -1.1353042e+01    1.0103570e+00    2.3368116e-01    1.4338303e+02    0.0000000e+00    3.2578626e-05    8.3624914e+02    8.7453452e+02    7.8638442e+02    4.6000000e+02    4.6000000e+02    4.6000000e+02    6.4606477e+06    9.2580522e+02    2.7019472e+03    7.7712004e-03    3.3709885e+00    4.8927629e+04   -1.8614492e-03    0.0000000e+00    2.0238638e-04    6.4989711e-05    3.4175993e-03   -1.7976974e-05   -4.7650885e+02    4.9955234e-08    1.4818258e-06   -2.1031062e-04    4.1063121e-06    5.5034969e+01    7.5097795e+01    4.1042578e+01
   -1.1228447e+01    1.0032720e+00    2.3170789e-01    1.4150045e+02    0.0000000e+00    3.2453163e-05    8.3701056e+02    8.7555732e+02    7.8685714e+02    4.6000000e+02    4.6000000e+02    4.6000000e+02    6.4964233e+06    9.2645860e+02    2.7031245e+03    7.7526929e-03    3.4272551e+00    4.9081405e+04    5.2845759e-03    0.0000000e+00    1.9448628e-04    6.1507647e-05    3.3227976e-03    4.2159055e-05   -4.7686328e+02   -1.2668268e-07    1.4093238e-06   -2.0435452e-04    3.8973119e-06    5.5001073e+01    7.2728805e+01    4.1042926e+01
   -1.1128770e+01    9.9869524e-01    2.3015657e-01    1.4002739e+02    0.0000000e+00    3.2354769e-05    8.3762241e+02    8.7637116e+02    7.8728088e+02    4.6000000e+02    4.6000000e+02    4.6000000e+02    6.5241579e+06    9.2700556e+02    2.7041859e+03    7.7380332e-03    3.4722638e+00    4.9197733e+04    1.4898099e-03    0.0000000e+00    1.9333789e-04    5.8213229e-05    3.2463696e-03    2.1429091e-05   -4.7708911e+02    1.7411011e-08    1.3446556e-06   -1.9960596e-04    3.6822751e-06    5.4975548e+01    7.2637096e+01    4.1042463e+01
   -1.1004174e+01    9.9347315e-01    2.2824960e-01    1.3832093e+02    0.0000000e+00    3.2212003e-05    8.3839076e+02    8.7737987e+02    7.8787890e+02    4.6000000e+02    4.6000000e+02    4.6000000e+02    6.5573736e+06    9.2772073e+02    2.7056607e+03    7.7198779e-03    3.5285807e+00    4.9332185e+04   -3.1031241e-03    0.0000000e+00    2.0060914e-04    4.4361574e-05    3.2083001e-03   -2.1429476e-05   -4.7727242e+02    1.0050359e-07    1.1778336e-06   -1.9734189e-04    2.7872068e-06    5.4945700e+01    7.2513903e+01    4.1040247e+01
   -1.0848429e+01    9.8492105e-01    2.2590909e-01    1.3624340e+02    0.0000000e+00    3.2035178e-05    8.3933921e+02    8.7862956e+02    7.8860823e+02    4.6000000e+02    4.6000000e+02    4.6000000e+02    6.5983481e+06    9.2859426e+02    2.7074312e+03    7.6974920e-03    3.5990612e+00    4.9496499e+04   -1.8387982e-03    0.0000000e+00    2.0759433e-04    4.7502772e-05    3.1338823e-03   -1.6740672e-05   -4.7747327e+02    4.7444672e-08    1.1548510e-06   -1.9279797e-04    2.9746029e-06    5.4908254e+01    7.2344333e+01    4.1037299e+01
   -1.0723833e+01    9.7765291e-01    2.2407397e-01    1.3453887e+02    0.0000000e+00    3.1916222e-05    8.4007883e+02    8.7962733e+02    7.8896736e+02    4.6000000e+02    4.6000000e+02    4.6000000e+02    6.6340228e+06    9.2923997e+02    2.7086171e+03    7.6797934e-03    3.6554363e+00    4.9649696e+04    5.1583466e-03    0.0000000e+00    2.0103613e-04    4.6253253e-05    2.9861631e-03    3.9116386e-05   -4.7784506e+02   -1.1650683e-07    1.0210549e-06   -1.8358741e-04    2.8950979e-06    5.4876339e+01    7.2206675e+01    4.1038921e+01
   -1.0624156e+01    9.7274617e-01    2.2263384e-01    1.3323041e+02    0.0000000e+00    3.1818585e-05    8.4067659e+02    8.8042238e+02    7.8916066e+02    4.6000000e+02    4.6000000e+02    4.6000000e+02    6.6617509e+06    9.2979637e+02    2.7097579e+03    7.6657825e-03    3.7005341e+00    4.9766251e+04    1.3339622e-03    0.0000000e+00    2.0106735e-04    4.4238545e-05    2.8767226e-03    1.8749757e-05   -4.7809358e+02    2.6815683e-08    8.8391989e-07   -1.7681068e-04    2.7565942e-06    5.4853150e+01    7.2089881e+01    4.1039873e+01
   -1.0547814e+01    9.6938127e-01    2.2152665e-01    1.3219579e+02    0.0000000e+00    3.1749685e-05    8.4114521e+02    8.8101625e+02    7.8928667e+02    4.6000000e+02    4.6000000e+02    4.6000000e+02    6.6834923e+06    9.3018815e+02    2.7106539e+03    7.6551425e-03    3.7350714e+00    4.9859369e+04    2.5397448e-03    0.0000000e+00    2.0173568e-04    4.4120994e-05    2.7970485e-03    2.7112692e-05   -4.7832376e+02   -7.2411901e-09    7.6204963e-07   -1.7187931e-04    2.7434682e-06    5.4831102e+01    7.2129086e+01    4.1041373e+01
   -1.0481211e+01    9.6722128e-01    2.2060808e-01    1.3136381e+02    0.0000000e+00    3.1687534e-05    8.4154692e+02    8.8153434e+02    7.8942625e+02    4.6000000e+02    4.6000000e+02    4.6000000e+02    6.7019252e+06    9.3060810e+02    2.7115937e+03    7.6459114e-03    3.7652075e+00    4.9936585e+04   -1.9154532e-03    0.0000000e+00    2.0625134e-04    4.1955762e-05    2.7501840e-03   -6.6191929e-06   -4.7848916e+02    1.1216190e-07    6.5380709e-07   -1.6901498e-04    2.5922869e-06    5.4819083e+01    7.2160346e+01    4.1042402e+01
   -1.0360897e+01    9.6111263e-01    2.1895478e-01    1.2987947e+02    0.0000000e+00    3.1573403e-05    8.4226487e+02    8.8246678e+02    7.8967433e+02    4.6000000e+02    4.6000000e+02    4.6000000e+02    6.7348954e+06    9.3134397e+02    2.7132135e+03    7.6293984e-03    3.8196648e+00    5.0073868e+04   -3.2807845e-03    0.0000000e+00    2.1722352e-04    3.5475120e-05    2.6844351e-03   -3.0831367e-05   -4.7876949e+02    4.6225631e-08    4.4679868e-07   -1.6502893e-04    2.1581683e-06    5.4796499e+01    7.2208752e+01    4.1044616e+01
   -1.0295569e+01    9.5953629e-01    2.1807966e-01    1.2912913e+02    0.0000000e+00    3.1505095e-05    8.4265861e+02    8.8297873e+02    7.8980917e+02    4.6000000e+02    4.6000000e+02    4.6000000e+02    6.7528522e+06    9.3177313e+02    2.7142203e+03    7.6204949e-03    3.8492514e+00    5.0148787e+04   -2.3684403e-03    0.0000000e+00    2.2027696e-04    3.1254941e-05    2.6091426e-03   -2.3928437e-05   -4.7892414e+02    3.6906799e-08    2.6540386e-07   -1.6040392e-04    1.8849348e-06    5.4786016e+01    7.2232839e+01    4.1047130e+01
   -1.0150657e+01    9.5564105e-01    2.1613195e-01    1.2739603e+02    0.0000000e+00    3.1369148e-05    8.4355522e+02    8.8413303e+02    7.9131486e+02    4.6000000e+02    4.6000000e+02    4.6000000e+02    6.7931608e+06    9.3271628e+02    2.7166973e+03    7.6009837e-03    3.9148995e+00    5.0318969e+04    1.3214124e-03    0.0000000e+00    2.1746164e-04    3.3440641e-05    2.2535328e-03    1.5239634e-05   -4.7930818e+02   -1.7313877e-08   -1.4026037e-07   -1.3840430e-04    2.0717552e-06    5.4758739e+01    7.2278441e+01    4.1057338e+01
   -1.0095386e+01    9.5746861e-01    2.1543164e-01    1.2679052e+02    0.0000000e+00    3.1316680e-05    8.4390674e+02    8.8458974e+02    7.9168006e+02    4.6000000e+02    4.6000000e+02    4.6000000e+02    6.8089563e+06    9.3317725e+02    2.7180067e+03    7.5935952e-03    3.9399609e+00    5.0386945e+04    1.1673973e-03    0.0000000e+00    2.2131928e-04    3.3371283e-05    2.0172682e-03    1.4456301e-05   -4.7948456e+02   -1.3032200e-08   -5.4327571e-07   -1.2380198e-04    2.0804524e-06    5.4755026e+01    7.2296846e+01    4.1064133e+01
   -9.9583313e+00    9.6700324e-01    2.1375083e-01    1.2532008e+02    0.0000000e+00    3.1196389e-05    8.4482133e+02    8.8577174e+02    7.9260158e+02    4.6000000e+02    4.6000000e+02    4.6000000e+02    6.8494739e+06    9.3452127e+02    2.7222239e+03    7.5754905e-03    4.0021563e+00    5.0565930e+04    2.0705349e-05    0.0000000e+00    2.1952592e-04    5.6678492e-05    1.1856231e-03    1.8532888e-06   -4.8002809e+02    4.5356146e-09    4.0755306e-07   -7.2404403e-05    3.6482363e-06    5.4755693e+01    7.2341425e+01    4.1090022e+01
   -9.8547049e+00    9.8597608e-01    2.1268515e-01    1.2443827e+02    0.0000000e+00    3.1114268e-05    8.4558510e+02    8.8673700e+02    7.9334348e+02    4.6000000e+02    4.6000000e+02    4.6000000e+02    6.8821380e+06    9.3602395e+02    2.7274343e+03    7.5619538e-03    4.0492739e+00    5.0716284e+04   -1.9749664e-04    0.0000000e+00    2.1786917e-04    5.1011487e-05    4.8654184e-04   -1.9181643e-06   -4.8058819e+02    1.0399771e-08    7.2724518e-07   -2.9266107e-05    3.3119458e-06    5.4783567e+01    7.2382600e+01    4.1122456e+01
   -9.7998101e+00    9.9976617e-01    2.1206371e-01    1.2390310e+02    0.0000000e+00    3.1068671e-05    8.4602506e+02    8.8727200e+02    7.9375840e+02    4.6000000e+02    4.6000000e+02    4.6000000e+02    6.9002407e+06    9.3681989e+02    2.7304596e+03    7.5548233e-03    4.0742787e+00    5.0801740e+04    4.4494929e-05    0.0000000e+00    2.0228499e-04    2.7653142e-05    1.1781088e-04    7.4702890e-07   -4.8094401e+02    8.4363777e-09    5.2302434e-07   -6.4931894e-06    1.8059104e-06    5.4794215e+01    7.2408575e+01    4.1144217e+01
   -9.6867480e+00    1.0190062e+00    2.1100427e-01    1.2304550e+02    0.0000000e+00    3.0986531e-05    8.4694933e+02    8.8838408e+02    7.9464002e+02    4.6000000e+02    4.6000000e+02    4.6000000e+02    6.9385569e+06    9.3886049e+02    2.7380461e+03    7.5403005e-03    4.1258793e+00    5.0985636e+04    4.6356640e-04    0.0000000e+00    1.8296247e-04    2.6033684e-05   -5.3901604e-04    6.0259581e-06   -4.8177117e+02    8.5716098e-09    3.6733611e-07    3.4142825e-05    1.6414364e-06    5.4843854e+01    7.3900062e+01    4.1193927e+01
   -9.5973440e+00    1.0207686e+00    2.1009871e-01    1.2227145e+02    0.0000000e+00    3.0920991e-05    8.4768819e+02    8.8925883e+02    7.9534770e+02    4.6000000e+02    4.6000000e+02    4.6000000e+02    6.9692545e+06    9.4042361e+02    2.7439340e+03    7.5289225e-03    4.1667738e+00    5.1133931e+04    4.1568552e-04    0.0000000e+00    1.7570635e-04    1.3321954e-05   -7.2238128e-04    6.3082620e-06   -4.8246456e+02    2.2687350e-08    2.5988426e-07    4.5488791e-05    8.0045772e-07    5.4878875e+01    7.3764691e+01    4.1234681e+01
   -9.4961585e+00    9.9861457e-01    2.0910660e-01    1.2145819e+02    0.0000000e+00    3.0842526e-05    8.4849883e+02    8.9021751e+02    7.9611571e+02    4.6000000e+02    4.6000000e+02    4.6000000e+02    7.0032910e+06    9.4213106e+02    2.7502953e+03    7.5161777e-03    4.2131642e+00    5.1296678e+04    1.0558534e-04    0.0000000e+00    1.7797514e-04    2.8614635e-05   -4.2754232e-04    1.3990348e-06   -4.8320644e+02    2.2366030e-08   -1.6590217e-07    2.7191646e-05    1.8169830e-06    5.4916265e+01    7.3631971e+01    4.1276574e+01
   -9.3891793e+00    9.6342691e-01    2.0797425e-01    1.2052410e+02    0.0000000e+00    3.0753686e-05    8.4929887e+02    8.9118789e+02    7.9685126e+02    4.6000000e+02    4.6000000e+02    4.6000000e+02    7.0376245e+06    9.4359274e+02    2.7556388e+03    7.5028509e-03    4.2623163e+00    5.1456760e+04   -9.2053054e-05    0.0000000e+00    1.9569116e-04    4.4727177e-05    9.3553029e-05   -1.0266140e-06   -4.8386742e+02    2.6432420e-08    1.2002033e-06   -5.1005724e-06    2.9297124e-06    5.4936763e+01    7.3518713e+01    4.1313268e+01
   -9.2880719e+00    9.3620591e-01    2.0686539e-01    1.1958855e+02    0.0000000e+00    3.0671307e-05    8.4998383e+02    8.9206762e+02    7.9746969e+02    4.6000000e+02    4.6000000e+02    4.6000000e+02    7.0684165e+06    9.4471546e+02    2.7594201e+03    7.4903892e-03    4.3088369e+00    5.1596061e+04    8.3520840e-05    0.0000000e+00    2.1346204e-04    6.7424278e-05    5.6881264e-04    1.3797478e-06   -4.8436618e+02    2.3801395e-08    5.4433148e-07   -3.4458102e-05    4.3273444e-06    5.4945490e+01    7.3428841e+01    4.1340771e+01
   -9.1895550e+00    9.6156219e-01    2.0563326e-01    1.1852203e+02    0.0000000e+00    3.0578546e-05    8.5058055e+02    8.9289915e+02    7.9799968e+02    4.6000000e+02    4.6000000e+02    4.6000000e+02    7.0964634e+06    9.4540896e+02    2.7614172e+03    7.4783734e-03    4.3542044e+00    5.1717681e+04    1.2863830e-03    0.0000000e+00    2.0545147e-04    6.4073885e-05    4.7301447e-04    1.3081490e-05   -4.8470955e+02    3.5790153e-09    5.6263213e-07   -2.8754148e-05    4.1766794e-06    5.4932349e+01    7.3010978e+01    4.1363350e+01
   -9.0840861e+00    9.6201448e-01    2.0430367e-01    1.1735625e+02    0.0000000e+00    3.0479814e-05    8.5121323e+02    8.9373946e+02    7.9853126e+02    4.6000000e+02    4.6000000e+02    4.6000000e+02    7.1263929e+06    9.4610097e+02    2.7634069e+03    7.4656531e-03    4.4028116e+00    5.1847470e+04    4.6867145e-04    0.0000000e+00    2.1862423e-04    7.0634149e-05    2.7622923e-04    5.8996938e-06   -4.8507903e+02    7.7636373e-09    4.4574629e-07   -1.6565157e-05    4.6295106e-06    5.4915230e+01    7.2576985e+01    4.1381329e+01
   -8.9709219e+00    9.4744045e-01    2.0286688e-01    1.1610570e+02    0.0000000e+00    3.0371877e-05    8.5186660e+02    8.9460177e+02    7.9910832e+02    4.6000000e+02    4.6000000e+02    4.6000000e+02    7.1578126e+06    9.4671522e+02    2.7650041e+03    7.4521677e-03    4.4550002e+00    5.1982000e+04    1.1741732e-04    0.0000000e+00    2.2739869e-04    7.5310935e-05    8.3430811e-05    1.5750590e-06   -4.8547271e+02    1.0056621e-08   -2.7204789e-07   -4.5791830e-06    4.9221178e-06    5.4890486e+01    7.2430279e+01    4.1393397e+01
   -8.8218150e+00    9.2668098e-01    2.0094741e-01    1.1446992e+02    0.0000000e+00    3.0221070e-05    8.5266437e+02    8.9568525e+02    7.9990087e+02    4.6000000e+02    4.6000000e+02    4.6000000e+02    7.1975038e+06    9.4724199e+02    2.7658913e+03    7.4346453e-03    4.5238120e+00    5.2147344e+04    1.1530193e-04    0.0000000e+00    2.3679882e-04    5.7833592e-05    1.9931719e-04    5.3931463e-07   -4.8588680e+02    6.2033164e-09   -6.5467030e-07   -1.1679243e-05    3.7581535e-06    5.4844285e+01    7.2323255e+01    4.1398689e+01
   -8.7555453e+00    9.1576701e-01    2.0008063e-01    1.1369904e+02    0.0000000e+00    3.0161597e-05    8.5299026e+02    8.9614189e+02    8.0015564e+02    4.6000000e+02    4.6000000e+02    4.6000000e+02    7.2143892e+06    9.4735184e+02    2.7657473e+03    7.4269566e-03    4.5543899e+00    5.2215626e+04    4.4199645e-04    0.0000000e+00    2.3876702e-04    3.4943387e-05    3.2749945e-04    4.5808922e-06   -4.8602145e+02    8.2252914e-09   -2.7809536e-07   -1.9546866e-05    2.2369732e-06    5.4817809e+01    7.2262065e+01    4.1396896e+01
   -8.6727082e+00    9.0464375e-01    1.9899089e-01    1.1278701e+02    0.0000000e+00    3.0073434e-05    8.5337342e+02    8.9669508e+02    8.0044660e+02    4.6000000e+02    4.6000000e+02    4.6000000e+02    7.2347888e+06    9.4739033e+02    2.7651204e+03    7.4174169e-03    4.5926128e+00    5.2296012e+04   -8.9145933e-05    0.0000000e+00    2.3718214e-04    4.4786332e-05    5.3662400e-04    3.2012503e-07   -4.8614213e+02    2.0925968e-08    1.2910373e-07   -3.2437862e-05    2.8584445e-06    5.4780305e+01    7.2175136e+01    4.1391776e+01
   -8.5236013e+00    8.9054664e-01    1.9703296e-01    1.1111277e+02    0.0000000e+00    2.9925497e-05    8.5402402e+02    8.9766315e+02    8.0091368e+02    4.6000000e+02    4.6000000e+02    4.6000000e+02    7.2705619e+06    9.4731002e+02    2.7633459e+03    7.4004755e-03    4.6613729e+00    5.2434560e+04   -9.1060959e-05    0.0000000e+00    2.3321062e-04    3.8293140e-05    6.7455626e-04    2.3025531e-07   -4.8630350e+02    2.4665933e-08    1.7297817e-07   -4.0935743e-05    2.4198072e-06    5.4706233e+01    7.1994760e+01    4.1379402e+01
   -8.4573315e+00    8.8725990e-01    1.9617324e-01    1.1035603e+02    0.0000000e+00    2.9866741e-05    8.5430842e+02    8.9809146e+02    8.0111078e+02    4.6000000e+02    4.6000000e+02    4.6000000e+02    7.2863643e+06    9.4726270e+02    2.7625215e+03    7.3930438e-03    4.6919141e+00    5.2495755e+04    4.1755498e-04    0.0000000e+00    2.3294574e-04    3.7164628e-05    6.1701788e-04    4.3296674e-06   -4.8637443e+02    8.7695391e-09    2.8021323e-07   -3.7410280e-05    2.3434783e-06    5.4672994e+01    7.1908843e+01    4.1374138e+01
   -8.3744944e+00    8.8728357e-01    1.9512007e-01    1.0948451e+02    0.0000000e+00    2.9781188e-05    8.5467521e+02    8.9863720e+02    8.0136598e+02    4.6000000e+02    4.6000000e+02    4.6000000e+02    7.3063690e+06    9.4726063e+02    2.7617594e+03    7.3838261e-03    4.7300889e+00    5.2574250e+04   -4.1200514e-04    0.0000000e+00    2.3324185e-04    3.4837847e-05    4.1588577e-04   -2.1443001e-06   -4.8648571e+02    2.4216472e-08    3.3350960e-07   -2.5014844e-05    2.1832495e-06    5.4634453e+01    7.1801072e+01    4.1369475e+01
   -8.2253875e+00    8.9238762e-01    1.9328674e-01    1.0793402e+02    0.0000000e+00    2.9642505e-05    8.5537209e+02    8.9964656e+02    8.0172434e+02    4.6000000e+02    4.6000000e+02    4.6000000e+02    7.3435744e+06    9.4743720e+02    2.7612533e+03    7.3674664e-03    4.7987839e+00    5.2724891e+04   -1.6954536e-04    0.0000000e+00    2.2807161e-04    2.1258274e-05   -7.1250806e-05    2.2431249e-07   -4.8679141e+02    2.4113069e-08   -2.9002118e-07    5.0296857e-06    1.3069238e-06    5.4574194e+01    6.9737653e+01    4.1367626e+01
   -8.1591177e+00    8.9530319e-01    1.9249695e-01    1.0724914e+02    0.0000000e+00    2.9588041e-05    8.5569548e+02    9.0010266e+02    8.0182622e+02    4.6000000e+02    4.6000000e+02    4.6000000e+02    7.3605774e+06    9.4758448e+02    2.7613575e+03    7.3602921e-03    4.8293113e+00    5.2795507e+04    9.5480687e-04    0.0000000e+00    2.2468294e-04    1.4512795e-05   -2.7496060e-04    8.8634454e-06   -4.8697030e+02   -3.1580155e-09   -5.4793338e-07    1.7610487e-05    9.0040733e-07    5.4550933e+01    6.9640409e+01    4.1369663e+01
   -8.0762806e+00    8.9782386e-01    1.9152888e-01    1.0646071e+02    0.0000000e+00    2.9508262e-05    8.5611017e+02    9.0067494e+02    8.0197075e+02    4.6000000e+02    4.6000000e+02    4.6000000e+02    7.3819951e+06    9.4782175e+02    2.7617396e+03    7.3513968e-03    4.8674842e+00    5.2885138e+04   -4.1313261e-04    0.0000000e+00    2.2236638e-04    1.4870360e-05   -4.8684142e-04   -1.2341923e-06   -4.8721295e+02    3.2701322e-08   -7.2922789e-07    3.0731852e-05    9.4631102e-07    5.4524587e+01    6.9570011e+01    4.1374081e+01
   -7.9727341e+00    8.9465864e-01    1.9033364e-01    1.0549343e+02    0.0000000e+00    2.9408898e-05    8.5662523e+02    9.0138155e+02    8.0214897e+02    4.6000000e+02    4.6000000e+02    4.6000000e+02    7.4087229e+06    9.4811503e+02    2.7622251e+03    7.3404099e-03    4.9152217e+00    5.2997294e+04   -3.2104174e-04    0.0000000e+00    2.2134527e-04    1.9690294e-05   -5.8623168e-04   -2.6133614e-06   -4.8752509e+02    2.5096620e-08   -7.5144145e-07    3.6889370e-05    1.2581802e-06    5.4491792e+01    6.9479513e+01    4.1379994e+01
   -7.8898970e+00    8.8918817e-01    1.8938413e-01    1.0468428e+02    0.0000000e+00    2.9341788e-05    8.5702795e+02    9.0193956e+02    8.0227465e+02    4.6000000e+02    4.6000000e+02    4.6000000e+02    7.4301332e+06    9.4831761e+02    2.7624825e+03    7.3317134e-03    4.9534040e+00    5.3087481e+04    1.9758088e-03    0.0000000e+00    2.2128911e-04    1.6446593e-05   -5.7154332e-04    1.4624054e-05   -4.8778132e+02   -2.3116912e-08   -8.0183622e-07    3.5969096e-05    1.0457587e-06    5.4464260e+01    6.9404277e+01    4.1384752e+01
   -7.7407901e+00    8.7301769e-01    1.8767577e-01    1.0328198e+02    0.0000000e+00    2.9207674e-05    8.5772036e+02    9.0291217e+02    8.0248321e+02    4.6000000e+02    4.6000000e+02    4.6000000e+02    7.4674015e+06    9.4855459e+02    2.7624183e+03    7.3163087e-03    5.0221240e+00    5.3241655e+04   -1.0336433e-03    0.0000000e+00    2.2554027e-04    2.8086170e-05   -3.6778779e-04   -5.5212166e-06   -4.8817647e+02    4.2674404e-08   -4.6989879e-07    2.3286570e-05    1.7470221e-06    5.4409071e+01    6.9258040e+01    4.1388697e+01
   -7.6372436e+00    8.6205721e-01    1.8648517e-01    1.0233503e+02    0.0000000e+00    2.9106556e-05    8.5817097e+02    9.0356233e+02    8.0260354e+02    4.6000000e+02    4.6000000e+02    4.6000000e+02    7.4923027e+06    9.4859841e+02    2.7618570e+03    7.3057748e-03    5.0698523e+00    5.3342286e+04   -1.3569078e-03    0.0000000e+00    2.2845167e-04    3.7549632e-05   -2.3791544e-04   -1.1521242e-05   -4.8839503e+02    3.6955531e-08   -1.6391382e-07    1.5244050e-05    2.3330513e-06    5.4365350e+01    6.9148073e+01    4.1387452e+01
   -7.5544064e+00    8.5335342e-01    1.8553401e-01    1.0153505e+02    0.0000000e+00    2.9038494e-05    8.5851518e+02    9.0407045e+02    8.0267173e+02    4.6000000e+02    4.6000000e+02    4.6000000e+02    7.5121664e+06    9.4857128e+02    2.7611451e+03    7.2974503e-03    5.1080142e+00    5.3422768e+04    2.3711025e-03    0.0000000e+00    2.2870951e-04    3.6145298e-05   -1.6379866e-04    1.5580973e-05   -4.8857213e+02   -2.8371210e-08   -6.3497496e-08    1.0651179e-05    2.2448690e-06    5.4327660e+01    6.9056748e+01    4.1385304e+01
   -7.4881367e+00    8.4766528e-01    1.8477689e-01    1.0089912e+02    0.0000000e+00    2.8984467e-05    8.5878550e+02    9.0447207e+02    8.0272728e+02    4.6000000e+02    4.6000000e+02    4.6000000e+02    7.5277782e+06    9.4853310e+02    2.7605081e+03    7.2908452e-03    5.1385300e+00    5.3485336e+04    1.3559407e-03    0.0000000e+00    2.2911125e-04    3.3234712e-05   -1.2815293e-04    1.4240830e-05   -4.8869952e+02    1.0769042e-08   -1.9957520e-08    8.4325259e-06    2.0611085e-06    5.4296896e+01    6.8982029e+01    4.1382891e+01
   -7.3017531e+00    8.3324327e-01    1.8265857e-01    9.9232158e+01    0.0000000e+00    2.8802871e-05    8.5951510e+02    9.0556181e+02    8.0287002e+02    4.6000000e+02    4.6000000e+02    4.6000000e+02    7.5704443e+06    9.4831146e+02    2.7582715e+03    7.2725978e-03    5.2243330e+00    5.3653859e+04   -1.5199432e-03    0.0000000e+00    2.3269412e-04    2.4243902e-05   -1.1950645e-04   -1.2198153e-05   -4.8900959e+02    4.0372192e-08   -3.7224955e-09    7.8720678e-06    1.4875356e-06    5.4205580e+01    6.8763594e+01    4.1371313e+01
   -7.2189159e+00    8.2722587e-01    1.8169862e-01    9.8442119e+01    0.0000000e+00    2.8731339e-05    8.5984323e+02    9.0603288e+02    8.0291085e+02    4.6000000e+02    4.6000000e+02    4.6000000e+02    7.5894126e+06    9.4811506e+02    2.7570986e+03    7.2646456e-03    5.2624375e+00    5.3729480e+04    2.1419798e-03    0.0000000e+00    2.3261318e-04    2.3800916e-05   -1.6092769e-04    1.3818928e-05   -4.8916119e+02   -2.6736593e-08   -5.7788527e-08    1.0436616e-05    1.4638013e-06    5.4157016e+01    6.8664471e+01    4.1366018e+01
   -7.1526462e+00    8.2394535e-01    1.8096838e-01    9.7833972e+01    0.0000000e+00    2.8679372e-05    8.6009346e+02    9.0640738e+02    8.0294946e+02    4.6000000e+02    4.6000000e+02    4.6000000e+02    7.6044499e+06    9.4802300e+02    2.7562588e+03    7.2583478e-03    5.2929050e+00    5.3789265e+04    1.2241860e-03    0.0000000e+00    2.3280742e-04    2.3903231e-05   -2.0409899e-04    1.2802427e-05   -4.8928020e+02    1.3270171e-08   -1.1138622e-07    1.3100564e-05    1.4726320e-06    5.4124701e+01    6.8637744e+01    4.1361953e+01
   -7.0698090e+00    8.2119335e-01    1.8006416e-01    9.7132393e+01    0.0000000e+00    2.8600578e-05    8.6040738e+02    9.0687378e+02    8.0300339e+02    4.6000000e+02    4.6000000e+02    4.6000000e+02    7.6230980e+06    9.4791720e+02    2.7552678e+03    7.2505462e-03    5.3309832e+00    5.3863212e+04   -1.5064662e-03    0.0000000e+00    2.3445370e-04    2.5210623e-05   -2.7503500e-04   -8.2423754e-06   -4.8942526e+02    5.3386129e-08   -2.0972866e-07    1.7464840e-05    1.5554503e-06    5.4084881e+01    6.8602038e+01    4.1358266e+01
   -6.9662626e+00    8.1704823e-01    1.7893637e-01    9.6258664e+01    0.0000000e+00    2.8502363e-05    8.6079368e+02    9.0744988e+02    8.0306978e+02    4.6000000e+02    4.6000000e+02    4.6000000e+02    7.6463151e+06    9.4776642e+02    2.7539819e+03    7.2409249e-03    5.3785713e+00    5.3955567e+04   -1.4429311e-03    0.0000000e+00    2.3569299e-04    2.7482600e-05   -3.7320489e-04   -1.1745841e-05   -4.8961330e+02    3.8067934e-08   -3.2446571e-07    2.3514239e-05    1.7033683e-06    5.4034414e+01    6.8554002e+01    4.1354607e+01
   -6.8834254e+00    8.1364048e-01    1.7805421e-01    9.5532162e+01    0.0000000e+00    2.8438885e-05    8.6110224e+02    9.0790676e+02    8.0310417e+02    4.6000000e+02    4.6000000e+02    4.6000000e+02    7.6652838e+06    9.4765643e+02    2.7530101e+03    7.2333230e-03    5.4166173e+00    5.4032634e+04    3.2256247e-03    0.0000000e+00    2.3415310e-04    2.8767077e-05   -4.6608065e-04    2.1727358e-05   -4.8979703e+02   -4.9309907e-08   -4.6407951e-07    2.9252187e-05    1.7994296e-06    5.3994912e+01    6.8514208e+01    4.1353282e+01
   -6.7798790e+00    8.0831637e-01    1.7696191e-01    9.4694554e+01    0.0000000e+00    2.8342603e-05    8.6148674e+02    9.0846720e+02    8.0316867e+02    4.6000000e+02    4.6000000e+02    4.6000000e+02    7.6882986e+06    9.4752051e+02    2.7518346e+03    7.2239558e-03    5.4641653e+00    5.4124681e+04   -1.0757357e-03    0.0000000e+00    2.3527556e-04    2.5776594e-05   -5.4891553e-04   -4.3326150e-06   -4.8999814e+02    4.8603437e-08   -5.9862572e-07    3.4367011e-05    1.6150057e-06    5.3945847e+01    6.8459753e+01    4.1351148e+01
   -6.6970418e+00    8.0383267e-01    1.7609599e-01    9.3987161e+01    0.0000000e+00    2.8279745e-05    8.6178710e+02    9.0890792e+02    8.0319704e+02    4.6000000e+02    4.6000000e+02    4.6000000e+02    7.7070486e+06    9.4739073e+02    2.7508150e+03    7.2165537e-03    5.5021799e+00    5.4201086e+04    2.4504647e-03    0.0000000e+00    2.3399468e-04    2.7657955e-05   -6.1025874e-04    1.7837011e-05   -4.9018752e+02   -3.2936874e-08   -6.7547333e-07    3.8167935e-05    1.7482175e-06    5.3905870e+01    6.8414112e+01    4.1350531e+01
   -6.5934953e+00    7.9683414e-01    1.7498196e-01    9.3135106e+01    0.0000000e+00    2.8181666e-05    8.6217271e+02    9.0944524e+02    8.0591312e+02    4.6000000e+02    4.6000000e+02    4.6000000e+02    7.7296505e+06    9.4712879e+02    2.7494000e+03    7.2074408e-03    5.5496857e+00    5.4291390e+04   -1.7488372e-03    0.0000000e+00    2.3640670e-04    2.5902320e-05   -6.4104212e-04   -1.0489101e-05   -4.9038625e+02    5.7494652e-08   -6.9186458e-07    4.0051408e-05    1.6371215e-06    5.3847044e+01    6.8350907e+01    4.1348429e+01
   -6.4071117e+00    7.8425970e-01    1.7304324e-01    9.1618850e+01    0.0000000e+00    2.8022534e-05    8.6280651e+02    9.1033059e+02    8.0658716e+02    4.6000000e+02    4.6000000e+02    4.6000000e+02    7.7700869e+06    9.4666557e+02    2.7465197e+03    7.1913896e-03    5.6351174e+00    5.4453866e+04   -1.7171888e-03    0.0000000e+00    2.3644979e-04    2.0712769e-05   -7.1527271e-04   -1.0343706e-05   -4.9075902e+02    5.0651566e-08   -7.0137568e-07    4.4630612e-05    1.3273799e-06    5.3749499e+01    6.8224287e+01    4.1346844e+01
   -6.3242746e+00    7.7717003e-01    1.7219179e-01    9.0932382e+01    0.0000000e+00    2.7959700e-05    8.6307500e+02    9.1070720e+02    8.0685769e+02    4.6000000e+02    4.6000000e+02    4.6000000e+02    7.7878613e+06    9.4641772e+02    2.7450749e+03    7.1844100e-03    5.6730506e+00    5.4525462e+04    1.7356447e-03    0.0000000e+00    2.3604998e-04    1.8715827e-05   -7.3318767e-04    1.1945052e-05   -4.9092740e+02   -2.1539311e-08   -6.9839261e-07    4.5740210e-05    1.2086996e-06    5.3704658e+01    6.8161992e+01    4.1345670e+01
   -6.2207281e+00    7.7058347e-01    1.7113162e-01    9.0134190e+01    0.0000000e+00    2.7864402e-05    8.6340584e+02    9.1117026e+02    8.0720595e+02    4.6000000e+02    4.6000000e+02    4.6000000e+02    7.8093763e+06    9.4608833e+02    2.7432164e+03    7.1758015e-03    5.7204450e+00    5.4610580e+04   -1.5284216e-03    0.0000000e+00    2.3760762e-04    1.5823336e-05   -7.5834209e-04   -9.6247362e-06   -4.9110449e+02    4.8420452e-08   -6.7858493e-07    4.7288941e-05    1.0258802e-06    5.3647786e+01    6.8124705e+01    4.1343616e+01
   -6.1378909e+00    7.6334277e-01    1.7038497e-01    8.9556639e+01    0.0000000e+00    2.7807872e-05    8.6366129e+02    9.1153335e+02    8.0745478e+02    4.6000000e+02    4.6000000e+02    4.6000000e+02    7.8266580e+06    9.4594492e+02    2.7421006e+03    7.1690221e-03    5.7583290e+00    5.4679724e+04    1.5426507e-03    0.0000000e+00    2.3704888e-04    1.4500659e-05   -7.9179380e-04    1.0440803e-05   -4.9126124e+02   -1.7032766e-08   -6.7057165e-07    4.9364558e-05    9.5010773e-07    5.3611325e+01    6.8545844e+01    4.1341825e+01
   -6.0343445e+00    7.5653086e-01    1.6932438e-01    8.8761285e+01    0.0000000e+00    2.7711984e-05    8.6397210e+02    9.1197841e+02    8.0777190e+02    4.6000000e+02    4.6000000e+02    4.6000000e+02    7.8476677e+06    9.4552999e+02    2.7399375e+03    7.1606685e-03    5.8056652e+00    5.4762618e+04   -9.2734080e-04    0.0000000e+00    2.3678697e-04    1.1782128e-05   -8.2702915e-04   -5.1709893e-06   -4.9143249e+02    3.8042164e-08   -6.5260064e-07    5.1543875e-05    7.7972266e-07    5.3550613e+01    6.8404098e+01    4.1338982e+01
   -5.9515073e+00    7.5036788e-01    1.6845830e-01    8.8067267e+01    0.0000000e+00    2.7647888e-05    8.6422230e+02    9.1232448e+02    8.0799748e+02    4.6000000e+02    4.6000000e+02    4.6000000e+02    7.8645713e+06    9.4511419e+02    2.7380304e+03    7.1540893e-03    5.8434997e+00    5.4830153e+04    1.9521379e-03    0.0000000e+00    2.3433412e-04    1.1158101e-05   -8.6471617e-04    1.3963463e-05   -4.9158606e+02   -1.9548512e-08   -6.3932145e-07    5.3888000e-05    7.4788004e-07    5.3495547e+01    6.8510039e+01    4.1336823e+01
   -5.8479609e+00    7.4439566e-01    1.6741087e-01    8.7285891e+01    0.0000000e+00    2.7552756e-05    8.6451765e+02    9.1274900e+02    8.0829601e+02    4.6000000e+02    4.6000000e+02    4.6000000e+02    7.8849413e+06    9.4464911e+02    2.7357022e+03    7.1459906e-03    5.8907612e+00    5.4909934e+04   -2.1252312e-03    0.0000000e+00    2.3439193e-04    1.1530070e-05   -9.1301872e-04   -1.3944607e-05   -4.9174393e+02    5.9300275e-08   -6.0585996e-07    5.6873085e-05    7.7121978e-07    5.3433013e+01    6.8633820e+01    4.1333645e+01
   -5.7185278e+00    7.3609460e-01    1.6619354e-01    8.6408710e+01    0.0000000e+00    2.7439233e-05    8.6487653e+02    9.1326178e+02    8.0865420e+02    4.6000000e+02    4.6000000e+02    4.6000000e+02    7.9098166e+06    9.4414855e+02    2.7330766e+03    7.1360594e-03    5.9497859e+00    5.5006612e+04   -1.8189868e-03    0.0000000e+00    2.3657985e-04    1.2049072e-05   -9.6218208e-04   -1.4225213e-05   -4.9192551e+02    4.6974471e-08   -5.7784911e-07    5.9897098e-05    8.0367612e-07    5.3361195e+01    7.1488800e+01    4.1328874e+01
   -5.6149813e+00    7.2746765e-01    1.6514786e-01    8.5579048e+01    0.0000000e+00    2.7360562e-05    8.6513882e+02    9.1365401e+02    8.0886579e+02    4.6000000e+02    4.6000000e+02    4.6000000e+02    7.9304432e+06    9.4355345e+02    2.7302537e+03    7.1282772e-03    5.9969513e+00    5.5089914e+04    6.5517888e-03    0.0000000e+00    2.3209107e-04    1.1138531e-05   -9.8616571e-04    4.5771491e-05   -4.9213320e+02   -9.9252716e-08   -6.0115454e-07    6.1407692e-05    7.6006923e-07    5.3293004e+01    7.1288003e+01    4.1325166e+01
   -5.5321442e+00    7.2106669e-01    1.6430543e-01    8.4910303e+01    0.0000000e+00    2.7297610e-05    8.6534763e+02    9.1396051e+02    8.0905443e+02    4.6000000e+02    4.6000000e+02    4.6000000e+02    7.9461786e+06    9.4304397e+02    2.7279377e+03    7.1221604e-03    6.0346442e+00    5.5151853e+04    8.9989396e-04    0.0000000e+00    2.3047332e-04    1.0953990e-05   -1.0184658e-03    1.4357972e-05   -4.9226378e+02    3.6050765e-08   -5.8578772e-07    6.3407701e-05    7.5103023e-07    5.3236086e+01    7.1135548e+01    4.1321687e+01
   -5.4285977e+00    7.1567918e-01    1.6333081e-01    8.4200560e+01    0.0000000e+00    2.7206911e-05    8.6560679e+02    9.1433829e+02    8.0929808e+02    4.6000000e+02    4.6000000e+02    4.6000000e+02    7.9653422e+06    9.4253925e+02    2.7254753e+03    7.1146334e-03    6.0817194e+00    5.5226431e+04   -3.9395828e-03    0.0000000e+00    2.3025053e-04    1.1679231e-05   -1.0817082e-03   -2.6716170e-05   -4.9240737e+02    9.0102464e-08   -5.4839610e-07    6.7309815e-05    7.9033074e-07    5.3174397e+01    7.0951349e+01    4.1317979e+01
   -5.2991647e+00    7.0936276e-01    1.6208288e-01    8.3289984e+01    0.0000000e+00    2.7091261e-05    8.6593186e+02    9.1479687e+02    8.0958221e+02    4.6000000e+02    4.6000000e+02    4.6000000e+02    7.9891297e+06    9.4179804e+02    2.7221581e+03    7.1054118e-03    6.1405058e+00    5.5319565e+04   -1.6750564e-03    0.0000000e+00    2.2650794e-04    1.4291197e-05   -1.1258849e-03   -1.4928913e-05   -4.9259763e+02    4.2475161e-08   -5.7739384e-07    6.9972331e-05    9.4835198e-07    5.3089232e+01    7.0727450e+01    4.1314373e+01
   -5.1956182e+00    7.0173097e-01    1.6105600e-01    8.2481313e+01    0.0000000e+00    2.7013822e-05    8.6616214e+02    9.1514457e+02    8.0974988e+02    4.6000000e+02    4.6000000e+02    4.6000000e+02    8.0086795e+06    9.4108692e+02    2.7189798e+03    7.0982064e-03    6.1874729e+00    5.5398704e+04    5.3990998e-03    0.0000000e+00    2.1999161e-04    1.4026442e-05   -1.1514450e-03    3.7642842e-05   -4.9280259e+02   -8.4153078e-08   -6.6338219e-07    7.1534835e-05    9.3435232e-07    5.3016457e+01    7.0552857e+01    4.1311652e+01
   -5.0092346e+00    7.1270036e-01    1.5921125e-01    8.1082477e+01    0.0000000e+00    2.6857343e-05    8.6656810e+02    9.1571544e+02    8.1009681e+02    4.6000000e+02    4.6000000e+02    4.6000000e+02    8.0414251e+06    9.3975568e+02    2.7131865e+03    7.0855922e-03    6.2718693e+00    5.5526352e+04   -4.0983577e-03    0.0000000e+00    2.0148521e-04    2.2248793e-06   -1.3991001e-03   -2.7159315e-05   -4.9305948e+02    1.0366535e-07   -4.9558217e-07    8.6910613e-05    1.3511276e-07    5.2882672e+01    7.0033659e+01    4.1309878e+01
   -4.8798015e+00    7.1648459e-01    1.5789084e-01    8.0096690e+01    0.0000000e+00    2.6736906e-05    8.6683716e+02    9.1604723e+02    8.1030140e+02    4.6000000e+02    4.6000000e+02    4.6000000e+02    8.0640069e+06    9.3871380e+02    2.7088162e+03    7.0771055e-03    6.3303685e+00    5.5615594e+04    7.3330316e-05    0.0000000e+00    1.9910804e-04   -1.5722233e-06   -1.4997980e-03   -1.5176399e-06   -4.9325820e+02    8.2962353e-09   -6.0420701e-07    9.3117247e-05   -1.1841853e-07    5.2783035e+01    6.9581917e+01    4.1314042e+01
   -4.7762551e+00    7.1089181e-01    1.5683416e-01    7.9255365e+01    0.0000000e+00    2.6657391e-05    8.6703502e+02    9.1629028e+02    8.1042088e+02    4.6000000e+02    4.6000000e+02    4.6000000e+02    8.0823414e+06    9.3780387e+02    2.7050349e+03    7.0704728e-03    6.3770914e+00    5.5689805e+04    4.9868564e-03    0.0000000e+00    2.0075864e-04    4.2104638e-06   -1.5493640e-03    3.5950953e-05   -4.9345645e+02   -7.7898940e-08   -4.1548090e-07    9.6182315e-05    2.6820216e-07    5.2699817e+01    6.9224754e+01    4.1319023e+01
   -4.6934179e+00    7.0540400e-01    1.5598955e-01    7.8585453e+01    0.0000000e+00    2.6593474e-05    8.6718938e+02    9.1647441e+02    8.1053321e+02    4.6000000e+02    4.6000000e+02    4.6000000e+02    8.0963040e+06    9.3705481e+02    2.7019538e+03    7.0652598e-03    6.4144203e+00    5.5744878e+04   -8.6548713e-05    0.0000000e+00    2.0558327e-04    5.3598962e-06   -1.5437303e-03    5.0889549e-06   -4.9358271e+02    3.4353639e-08   -4.4625526e-07    9.5826197e-05    3.4959841e-07    5.2632244e+01    6.8944603e+01    4.1323499e+01
   -4.5898714e+00    6.9819111e-01    1.5493417e-01    7.7804721e+01    0.0000000e+00    2.6496342e-05    8.6737065e+02    9.1668870e+02    8.1066546e+02    4.6000000e+02    4.6000000e+02    4.6000000e+02    8.1131525e+06    9.3607019e+02    2.6979360e+03    7.0588829e-03    6.4610190e+00    5.5810463e+04   -2.6370058e-03    0.0000000e+00    2.1328714e-04    5.7218641e-06   -1.5214935e-03   -1.7827779e-05   -4.9371830e+02    6.3560097e-08   -4.8053863e-07    9.4433724e-05    3.7791590e-07    5.2545629e+01    6.8602494e+01    4.1328823e+01
   -4.4604384e+00    6.8984114e-01    1.5361904e-01    7.6835600e+01    0.0000000e+00    2.6374877e-05    8.6758077e+02    9.1693575e+02    8.1081840e+02    4.6000000e+02    4.6000000e+02    4.6000000e+02    8.1333539e+06    9.3477571e+02    2.6926974e+03    7.0511185e-03    6.5191647e+00    5.5887888e+04   -2.4209980e-03    0.0000000e+00    2.2154232e-04    6.3997896e-06   -1.5039918e-03   -1.9330186e-05   -4.9385875e+02    5.0010022e-08   -5.3846502e-07    9.3333848e-05    4.2479166e-07    5.2434630e+01    6.8186049e+01    4.1305240e+01
   -4.3568919e+00    6.8250005e-01    1.5257062e-01    7.6012217e+01    0.0000000e+00    2.6294973e-05    8.6772825e+02    9.1711687e+02    8.1087248e+02    4.6000000e+02    4.6000000e+02    4.6000000e+02    8.1501316e+06    9.3366253e+02    2.6882051e+03    7.0450592e-03    6.5655935e+00    5.5955055e+04    5.6592188e-03    0.0000000e+00    2.2322219e-04    6.9966609e-06   -1.4908680e-03    3.9398449e-05   -4.9402651e+02   -1.0223090e-07   -6.8156937e-07    9.2550289e-05    4.7764263e-07    5.2342500e+01    6.7860754e+01    4.1237104e+01
   -4.2274589e+00    6.7590186e-01    1.5126989e-01    7.5057953e+01    0.0000000e+00    2.6175132e-05    8.6791015e+02    9.1732422e+02    8.1095343e+02    4.6000000e+02    4.6000000e+02    4.6000000e+02    8.1693085e+06    9.3226598e+02    2.6826290e+03    7.0376809e-03    6.6235189e+00    5.6027970e+04   -2.4094741e-03    0.0000000e+00    2.3018967e-04    7.7205973e-06   -1.4923407e-03   -1.3217904e-05   -4.9415177e+02    6.5627032e-08   -7.3477448e-07    9.2624044e-05    5.1662559e-07    5.2227335e+01    6.7462188e+01    4.1154134e+01
   -4.1239124e+00    6.6897274e-01    1.5023348e-01    7.4252098e+01    0.0000000e+00    2.6095158e-05    8.6803568e+02    9.1747226e+02    8.1083009e+02    4.6000000e+02    4.6000000e+02    4.6000000e+02    8.1851554e+06    9.3107629e+02    2.6778925e+03    7.0319393e-03    6.6697676e+00    5.6090859e+04    3.1977385e-03    0.0000000e+00    2.3242617e-04    8.0206471e-06   -1.4861381e-03    2.1935507e-05   -4.9430267e+02   -5.6913721e-08   -8.3637803e-07    9.2256038e-05    5.3728839e-07    5.2132143e+01    6.7149797e+01    4.1085120e+01
   -3.9944793e+00    6.6319469e-01    1.4895140e-01    7.3322502e+01    0.0000000e+00    2.5975104e-05    8.6819178e+02    9.1764854e+02    8.1062910e+02    4.6000000e+02    4.6000000e+02    4.6000000e+02    8.2033297e+06    9.2959614e+02    2.6720553e+03    7.0249547e-03    6.7274616e+00    5.6159562e+04   -3.2202194e-03    0.0000000e+00    2.3802286e-04    8.0035521e-06   -1.4950170e-03   -2.1230903e-05   -4.9441625e+02    8.2196068e-08   -8.4800357e-07    9.2783280e-05    5.2286853e-07    5.2013885e+01    6.6766413e+01    4.1000863e+01
   -3.8564187e+00    6.5443043e-01    1.4759377e-01    7.2323007e+01    0.0000000e+00    2.5853938e-05    8.6833014e+02    9.1780308e+02    8.1040125e+02    4.6000000e+02    4.6000000e+02    4.6000000e+02    8.2228043e+06    9.2792259e+02    2.6654739e+03    7.0177711e-03    6.7888514e+00    5.6235323e+04    1.3808396e-03    0.0000000e+00    2.4059898e-04    7.8297339e-06   -1.4931883e-03    8.9183932e-06   -4.9457746e+02   -1.4185279e-08   -8.9841433e-07    9.2671776e-05    5.1052225e-07    5.1884005e+01    6.6366846e+01    4.0908006e+01
   -3.7459702e+00    6.4769130e-01    1.4651635e-01    7.1495408e+01    0.0000000e+00    2.5770112e-05    8.6842579e+02    9.1790641e+02    8.1020918e+02    4.6000000e+02    4.6000000e+02    4.6000000e+02    8.2384922e+06    9.2653476e+02    2.6600394e+03    7.0121959e-03    6.8378529e+00    5.6297852e+04    4.1036708e-03    0.0000000e+00    2.4033992e-04    8.0323820e-06   -1.4994943e-03    3.0661244e-05   -4.9473354e+02   -5.5604508e-08   -9.5764131e-07    9.3066114e-05    5.2757262e-07    5.1778168e+01    6.6053401e+01    4.0832115e+01
   -3.6079660e+00    6.4313355e-01    1.4518835e-01    7.0545517e+01    0.0000000e+00    2.5644168e-05    8.6856273e+02    9.1806531e+02    8.0987205e+02    4.6000000e+02    4.6000000e+02    4.6000000e+02    8.2545239e+06    9.2487677e+02    2.6536533e+03    7.0054450e-03    6.8989421e+00    5.6353091e+04   -1.0805627e-02    0.0000000e+00    2.5065021e-04    7.3225174e-06   -1.5310214e-03   -7.7925306e-05   -4.9474196e+02    2.1650045e-07   -9.2534706e-07    9.4937485e-05    4.5806955e-07    5.1649791e+01    6.5666141e+01    4.0743367e+01
   -3.4700355e+00    6.3202178e-01    1.4386370e-01    6.9575684e+01    0.0000000e+00    2.5527064e-05    8.6863372e+02    9.1819729e+02    8.0960720e+02    4.6000000e+02    4.6000000e+02    4.6000000e+02    8.2742048e+06    9.2298517e+02    2.6462875e+03    6.9989706e-03    6.9598269e+00    5.6435260e+04    1.3751098e-02    0.0000000e+00    2.4223747e-04    8.3953915e-06   -1.5234937e-03    9.7904030e-05   -4.9500648e+02   -2.4958378e-07   -1.1033001e-06    9.4533489e-05    5.5692484e-07    5.1511480e+01    6.5291171e+01    4.0643164e+01
   -3.3596912e+00    6.2495732e-01    1.4281512e-01    6.8779749e+01    0.0000000e+00    2.5444922e-05    8.6869457e+02    9.1828772e+02    8.0932683e+02    4.6000000e+02    4.6000000e+02    4.6000000e+02    8.2876433e+06    9.2149440e+02    2.6405502e+03    6.9939675e-03    7.0084199e+00    5.6486502e+04   -2.0659862e-03    0.0000000e+00    2.4587732e-04    6.9562639e-06   -1.5297810e-03   -6.2808105e-06   -4.9510198e+02    8.6524260e-08   -1.1421842e-06    9.4898839e-05    4.6073402e-07    5.1402090e+01    6.4993813e+01    4.0566496e+01
   -3.2217982e+00    6.1924531e-01    1.4151981e-01    6.7866392e+01    0.0000000e+00    2.5320193e-05    8.6876135e+02    9.1838419e+02    8.0893744e+02    4.6000000e+02    4.6000000e+02    4.6000000e+02    8.3035814e+06    9.1961397e+02    2.6333552e+03    6.9879350e-03    7.0689874e+00    5.6546315e+04   -4.8676359e-03    0.0000000e+00    2.5126309e-04    4.9980961e-06   -1.5662792e-03   -3.6303153e-05   -4.9519768e+02    9.8949110e-08   -1.1860188e-06    9.7106085e-05    3.2763938e-07    5.1265224e+01    6.4628408e+01    4.0470755e+01
   -3.0839477e+00    6.1165670e-01    1.4023578e-01    6.6937129e+01    0.0000000e+00    2.5205808e-05    8.6880006e+02    9.1845611e+02    8.0854271e+02    4.6000000e+02    4.6000000e+02    4.6000000e+02    8.3201084e+06    9.1764345e+02    2.6258256e+03    6.9821586e-03    7.1293610e+00    5.6612032e+04    2.8292197e-03    0.0000000e+00    2.4968424e-04    3.0170681e-06   -1.6058261e-03    1.8212557e-05   -4.9536314e+02   -4.7288939e-08   -1.3461373e-06    9.9548059e-05    2.1117578e-07    5.1124823e+01    6.4270051e+01    4.0371350e+01
   -2.8621697e+00    6.0061124e-01    1.3819847e-01    6.5470407e+01    0.0000000e+00    2.5023742e-05    8.6884742e+02    9.1852495e+02    8.0777966e+02    4.6000000e+02    4.6000000e+02    4.6000000e+02    8.3433265e+06    9.1444089e+02    2.6137299e+03    6.9734049e-03    7.2261332e+00    5.6698831e+04   -1.1081461e-02    0.0000000e+00    2.5698172e-04   -2.6689191e-06   -1.6853701e-03   -7.7743272e-05   -4.9550108e+02    2.3639029e-07   -1.5025580e-06    1.0439703e-04   -1.6037760e-07    5.0898345e+01    6.3701942e+01    4.0214318e+01
   -2.7244167e+00    5.9281098e-01    1.3694595e-01    6.4575540e+01    0.0000000e+00    2.4910601e-05    8.6883714e+02    9.1848978e+02    8.0948572e+02    4.6000000e+02    4.6000000e+02    4.6000000e+02    8.3588789e+06    9.1232377e+02    2.6057319e+03    6.9682888e-03    7.2859973e+00    5.6762857e+04    7.7547656e-03    0.0000000e+00    2.5088314e-04   -3.4843602e-06   -1.7303068e-03    5.2542113e-05   -4.9569645e+02   -1.4512659e-07   -1.6745799e-06    1.0719876e-04   -1.8713715e-07    5.0752575e+01    6.3357973e+01    4.0110900e+01
   -2.6142143e+00    5.8497893e-01    1.3595165e-01    6.3839823e+01    0.0000000e+00    2.4830748e-05    8.6882005e+02    9.1844245e+02    8.0925563e+02    4.6000000e+02    4.6000000e+02    4.6000000e+02    8.3699454e+06    9.1060614e+02    2.5992763e+03    6.9643758e-03    7.3337626e+00    5.6806085e+04    1.2006182e-03    0.0000000e+00    2.5186056e-04   -3.3423415e-06   -1.7485622e-03    1.3972206e-05   -4.9579675e+02    9.7719449e-09   -1.6836536e-06    1.0832514e-04   -1.7073853e-07    5.0635215e+01    6.3084654e+01    4.0029112e+01
   -2.5553933e+00    5.7774927e-01    1.3542145e-01    6.3412606e+01    0.0000000e+00    2.4801236e-05    8.6879710e+02    9.1840752e+02    8.0908489e+02    4.6000000e+02    4.6000000e+02    4.6000000e+02    8.3762599e+06    9.0964024e+02    2.5956340e+03    6.9623637e-03    7.3592155e+00    5.6832521e+04    9.5519458e-03    0.0000000e+00    2.5058035e-04   -3.0665308e-07   -1.7563343e-03    6.9640822e-05   -4.9588478e+02   -1.6002028e-07   -1.7071918e-06    1.0881961e-04    3.7389133e-08    5.0570472e+01    6.2939875e+01    3.9983504e+01
   -2.4820091e+00    5.7113724e-01    1.3476388e-01    6.2921502e+01    0.0000000e+00    2.4750851e-05    8.6877229e+02    9.1836231e+02    8.0891497e+02    4.6000000e+02    4.6000000e+02    4.6000000e+02    8.3829815e+06    9.0845254e+02    2.5911799e+03    6.9599008e-03    7.3909262e+00    5.6857998e+04   -5.6569173e-03    0.0000000e+00    2.5326175e-04    4.7889595e-06   -1.7429025e-03   -2.6317857e-05   -4.9593322e+02    1.7500250e-07   -1.6384888e-06    1.0795340e-04    3.6103519e-07    5.0490588e+01    6.2759637e+01    3.9928464e+01
   -2.3975363e+00    5.6577650e-01    1.3400973e-01    6.2382014e+01    0.0000000e+00    2.4684698e-05    8.6873588e+02    9.1830648e+02    8.0870973e+02    4.6000000e+02    4.6000000e+02    4.6000000e+02    8.3904317e+06    9.0706107e+02    2.5859712e+03    6.9571537e-03    7.4273622e+00    5.6886064e+04   -1.0477634e-02    0.0000000e+00    2.5937881e-04    1.1101500e-06   -1.7298683e-03   -8.7959652e-05   -4.9598032e+02    1.3271803e-07   -1.5925273e-06    1.0707799e-04    1.1629969e-07    5.0397688e+01    6.2553991e+01    3.9864690e+01
   -2.2823594e+00    5.6594796e-01    1.3299165e-01    6.1660488e+01    0.0000000e+00    2.4593523e-05    8.6868248e+02    9.1822934e+02    8.0841123e+02    4.6000000e+02    4.6000000e+02    4.6000000e+02    8.4004100e+06    9.0516109e+02    2.5789136e+03    6.9535800e-03    7.4769257e+00    5.6924468e+04   -1.7249619e-03    0.0000000e+00    2.5575195e-04   -6.5295291e-07   -1.8742263e-03   -2.5812081e-05   -4.9604952e+02    2.8186670e-08   -1.6269700e-06    1.1597104e-04   -1.5959316e-10    5.0271162e+01    6.2277323e+01    3.9777551e+01
   -2.1850862e+00    5.7521609e-01    1.3214792e-01    6.1066207e+01    0.0000000e+00    2.4517199e-05    8.6864809e+02    9.1816254e+02    8.0817432e+02    4.6000000e+02    4.6000000e+02    4.6000000e+02    8.4091286e+06    9.0360883e+02    2.5732246e+03    6.9506910e-03    7.5186829e+00    5.6959876e+04    6.8526740e-03    0.0000000e+00    2.3941242e-04   -1.9495970e-05   -2.1334784e-03    6.2962395e-05   -4.9614585e+02   -5.7384343e-08   -1.7648762e-06    1.3205105e-04   -1.1636731e-06    5.0166940e+01    6.2045806e+01    3.9705822e+01
   -2.0992425e+00    5.7858692e-01    1.3141447e-01    6.0552048e+01    0.0000000e+00    2.4450380e-05    8.6862290e+02    9.1808046e+02    8.0798786e+02    4.6000000e+02    4.6000000e+02    4.6000000e+02    8.4169263e+06    9.0226486e+02    2.5683408e+03    6.9482390e-03    7.5554591e+00    5.6992580e+04    5.5902062e-03    0.0000000e+00    2.3237418e-04   -7.3279754e-06   -2.3211132e-03    5.9141397e-05   -4.9626613e+02   -5.4006972e-08   -1.5161062e-06    1.4368841e-04   -3.5127332e-07    5.0076358e+01    6.1840606e+01    3.9646266e+01
   -1.9932292e+00    5.5134093e-01    1.3050545e-01    5.9917180e+01    0.0000000e+00    2.4367083e-05    8.6856275e+02    9.1792315e+02    8.0774846e+02    4.6000000e+02    4.6000000e+02    4.6000000e+02    8.4255325e+06    9.0049733e+02    2.5618590e+03    6.9453594e-03    7.6007770e+00    5.7027207e+04   -3.7757064e-03    0.0000000e+00    2.5353962e-04   -7.1933484e-06   -2.0996383e-03   -3.4993851e-05   -4.9639602e+02    6.3100369e-08   -1.9104599e-06    1.2993703e-04   -3.5159738e-07    4.9959890e+01    6.1584104e+01    3.9570485e+01
   -1.8995178e+00    5.0245185e-01    1.2967743e-01    5.9340362e+01    0.0000000e+00    2.4290857e-05    8.6843906e+02    9.1774072e+02    8.0748179e+02    4.6000000e+02    4.6000000e+02    4.6000000e+02    8.4308260e+06    8.9867006e+02    2.5549693e+03    6.9429312e-03    7.6407315e+00    5.7043085e+04   -5.4263904e-03    0.0000000e+00    3.0693255e-04    7.6038523e-06   -1.1038732e-03   -5.7175299e-05   -4.9638820e+02    8.9876134e-08   -2.1615248e-06    6.8344489e-05    5.8953985e-07    4.9845224e+01    6.1356339e+01    3.9494727e+01
   -1.7919314e+00    4.7165326e-01    1.2869028e-01    5.8653792e+01    0.0000000e+00    2.4199831e-05    8.6818421e+02    9.1749716e+02    8.0704122e+02    4.6000000e+02    4.6000000e+02    4.6000000e+02    8.4332586e+06    8.9616928e+02    2.5452830e+03    6.9402963e-03    7.6864525e+00    5.7037892e+04    1.5113681e-03    0.0000000e+00    3.2532535e-04   -1.2517449e-05    1.4709881e-03    1.4202147e-05   -4.9614587e+02    5.7432550e-09   -2.7590061e-06   -8.9721546e-05   -6.7153762e-07    4.9695996e+01    6.1100304e+01    3.9402854e+01
   -1.6949133e+00    4.7364877e-01    1.2778734e-01    5.8027577e+01    0.0000000e+00    2.4116369e-05    8.6788562e+02    9.1728466e+02    8.0657992e+02    4.6000000e+02    4.6000000e+02    4.6000000e+02    8.4332177e+06    8.9369142e+02    2.5355686e+03    6.9380462e-03    7.7275234e+00    5.7019125e+04    4.3189954e-03    0.0000000e+00    2.6442305e-04   -1.4857783e-05    2.3390014e-03    4.3851107e-05   -4.9577132e+02   -3.0414206e-08   -2.0826806e-06   -1.4272178e-04   -7.9637975e-07    4.9552095e+01    6.0872714e+01    3.9318706e+01
   -1.5962810e+00    4.6193912e-01    1.2688368e-01    5.7403463e+01    0.0000000e+00    2.4032526e-05    8.6758935e+02    9.1707104e+02    8.0611896e+02    4.6000000e+02    4.6000000e+02    4.6000000e+02    8.4333483e+06    8.9121283e+02    2.5259176e+03    6.9358878e-03    7.7691176e+00    5.7002267e+04    4.4072227e-04    0.0000000e+00    3.3937760e-04   -4.6320644e-05    6.3367813e-04    3.4180577e-06   -4.9542146e+02    1.0996435e-08   -3.1748983e-06   -3.8215449e-05   -2.8489711e-06    4.9407854e+01    6.0643114e+01    3.9233432e+01
   -1.4958108e+00    4.7955969e-01    1.2599697e-01    5.6794466e+01    0.0000000e+00    2.3949728e-05    8.6734716e+02    9.1682465e+02    8.0574095e+02    4.6000000e+02    4.6000000e+02    4.6000000e+02    8.4352693e+06    8.8890596e+02    2.5171115e+03    6.9338232e-03    7.8113329e+00    5.6998278e+04   -2.9125071e-03    0.0000000e+00    2.9557137e-04   -3.6549471e-05   -1.5547700e-03   -2.8032090e-05   -4.9524401e+02    4.9351301e-08   -1.9066951e-06    9.6155991e-05   -2.2193887e-06    4.9270702e+01    6.0404135e+01    3.9146928e+01
   -1.3967761e+00    5.5056763e-01    1.2517566e-01    5.6233828e+01    0.0000000e+00    2.3872536e-05    8.6721364e+02    9.1669453e+02    8.0542996e+02    4.6000000e+02    4.6000000e+02    4.6000000e+02    8.4405365e+06    8.8704027e+02    2.5103329e+03    6.9319185e-03    7.8528158e+00    5.7018201e+04   -6.1976535e-04    0.0000000e+00    2.2008429e-04   -4.8889541e-05   -2.5008562e-03   -4.9814481e-06   -4.9526350e+02    1.8428012e-08   -1.9605570e-06    1.5478795e-04   -3.0446306e-06    4.9153853e+01    6.0176717e+01    3.9066385e+01
   -1.2977256e+00    7.1031810e-01    1.2444342e-01    5.5737971e+01    0.0000000e+00    2.3803281e-05    8.6724574e+02    9.1666441e+02    8.0519506e+02    4.6000000e+02    4.6000000e+02    4.6000000e+02    8.4511875e+06    8.8584173e+02    2.5065773e+03    6.9301438e-03    7.8942208e+00    5.7075539e+04    2.1844167e-03    0.0000000e+00    1.2528467e-04   -4.4216878e-05   -4.2315938e-03    2.5014863e-05   -4.9558425e+02   -1.2897727e-08   -1.1983985e-06    2.6237033e-04   -2.7755928e-06    4.9067590e+01    5.9961767e+01    3.9018000e+01
   -1.1986127e+00    8.5962682e-01    1.2379219e-01    5.5300673e+01    0.0000000e+00    2.3741174e-05    8.6739535e+02    9.1660047e+02    8.0520032e+02    4.6000000e+02    4.6000000e+02    4.6000000e+02    8.4654688e+06    8.8513159e+02    2.5049219e+03    6.9284986e-03    7.9356088e+00    5.7158418e+04    2.6366052e-03    0.0000000e+00    8.2474665e-05   -7.8183734e-05   -5.4718342e-03    2.1622037e-05   -4.9625810e+02   -1.9685854e-08   -1.1637828e-06    3.3904911e-04   -4.9652327e-06    4.9004745e+01    5.9793408e+01    3.9009694e+01
   -1.0995776e+00    1.0976666e+00    1.2328500e-01    5.4966460e+01    0.0000000e+00    2.3692297e-05    8.6777555e+02    9.1691997e+02    8.0522541e+02    4.6000000e+02    4.6000000e+02    4.6000000e+02    8.4875293e+06    8.8544342e+02    2.5078202e+03    6.9269850e-03    7.9769729e+00    5.7294843e+04   -5.3354763e-04    0.0000000e+00    5.8798240e-05   -7.9508964e-05   -5.5538836e-03   -2.1224404e-06   -4.9722703e+02    2.3812582e-08   -1.3679527e-06    3.4418669e-04   -5.0346219e-06    4.8990074e+01    5.9706067e+01    3.9039290e+01
   -9.9145730e-01    1.4986387e+00    1.2294484e-01    5.4755959e+01    0.0000000e+00    2.3657848e-05    8.6842316e+02    9.1711105e+02    8.0555312e+02    4.6000000e+02    4.6000000e+02    4.6000000e+02    8.5189788e+06    8.8691041e+02    2.5156335e+03    6.9254871e-03    8.0222387e+00    5.7494715e+04   -9.9704452e-04    0.0000000e+00    5.7674366e-05   -5.1635948e-05   -6.9215337e-03   -2.8077165e-07   -4.9890725e+02    2.0432489e-08   -8.8550122e-07    4.2849020e-04   -3.1770949e-06    4.9030726e+01    5.9661582e+01    3.9172171e+01
   -8.9239115e-01    1.4187137e+00    1.2268610e-01    5.4602610e+01    0.0000000e+00    2.3630266e-05    8.6905203e+02    9.1726167e+02    8.0611197e+02    4.6000000e+02    4.6000000e+02    4.6000000e+02    8.5487175e+06    8.8844999e+02    2.5235264e+03    6.9242460e-03    8.0638442e+00    5.7685078e+04    6.1420841e-04    0.0000000e+00    5.6451057e-05   -4.1856117e-05   -6.7578070e-03   -6.9302233e-06   -5.0068114e+02    2.3524068e-08   -8.5243108e-07    4.1849068e-04   -2.5329212e-06    4.9078803e+01    5.9669178e+01    3.9322484e+01
   -7.9327423e-01    1.2324869e+00    1.2238958e-01    5.4427144e+01    0.0000000e+00    2.3598316e-05    8.6966178e+02    9.1757179e+02    8.0628232e+02    4.6000000e+02    4.6000000e+02    4.6000000e+02    8.5782920e+06    8.8988045e+02    2.5312260e+03    6.9231348e-03    8.1056054e+00    5.7875357e+04    4.1700483e-03    0.0000000e+00    6.9003385e-05   -3.1856015e-05   -6.2403443e-03    2.7942416e-05   -5.0218554e+02   -1.3632212e-08   -8.6498485e-07    3.8649099e-04   -1.9248476e-06    4.9119926e+01    5.9608817e+01    3.9437338e+01
   -6.9414482e-01    1.0415322e+00    1.2193596e-01    5.4137756e+01    0.0000000e+00    2.3552388e-05    8.7005974e+02    9.1775745e+02    8.0648939e+02    4.6000000e+02    4.6000000e+02    4.6000000e+02    8.6007217e+06    8.9030754e+02    2.5346601e+03    6.9221541e-03    8.1474613e+00    5.8018471e+04   -5.7801890e-05    0.0000000e+00    7.7058643e-05   -3.2042877e-05   -6.2640214e-03    2.1692498e-05   -5.0340030e+02    2.4018194e-08   -7.5816789e-07    3.8796740e-04   -1.9179754e-06    4.9112410e+01    5.9554384e+01    3.9498272e+01
   -5.9499596e-01    1.0794835e+00    1.2148138e-01    5.3846892e+01    0.0000000e+00    2.3507149e-05    8.7048061e+02    9.1833922e+02    8.0644936e+02    4.6000000e+02    4.6000000e+02    4.6000000e+02    8.6243333e+06    8.9084059e+02    2.5387823e+03    6.9213039e-03    8.1893771e+00    5.8170599e+04   -4.6229243e-03    0.0000000e+00    5.5981517e-05   -7.5253690e-05   -5.7367862e-03   -5.7190484e-05   -5.0444239e+02    5.7675020e-08   -1.3439631e-06    3.5565587e-04   -4.7630979e-06    4.9108793e+01    5.9488425e+01    3.9532541e+01
   -4.9584964e-01    1.8169902e+00    1.2134406e-01    5.3783787e+01    0.0000000e+00    2.3491635e-05    8.7127274e+02    9.1939286e+02    8.0661852e+02    4.6000000e+02    4.6000000e+02    4.6000000e+02    8.6603482e+06    8.9319946e+02    2.5506941e+03    6.9205844e-03    8.2314213e+00    5.8407441e+04    2.8925145e-03    0.0000000e+00    3.1577045e-05   -9.0654244e-05   -7.3039819e-03    7.4246679e-06   -5.0614346e+02   -3.5750253e-08   -1.5216977e-06    4.5234716e-04   -5.6978614e-06    4.9195197e+01    6.0325840e+01    3.9665409e+01
   -3.9717508e-01    3.0098436e+00    1.2205180e-01    5.4333573e+01    0.0000000e+00    2.3553353e-05    8.7275132e+02    9.2075868e+02    8.0760371e+02    4.6000000e+02    4.6000000e+02    4.6000000e+02    8.7187353e+06    8.9953156e+02    2.5785332e+03    6.9199978e-03    8.2735906e+00    5.8796222e+04    1.0859961e-02    0.0000000e+00    4.1917387e-05   -2.9974302e-05   -7.9456728e-03    1.5075827e-04   -5.0942273e+02   -1.3414407e-07   -3.3227564e-07    4.9184358e-04   -1.7708914e-06    4.9489593e+01    6.2242118e+01    3.9907117e+01
   -2.9675741e-01    4.1904023e+00    1.2427806e-01    5.6047161e+01    0.0000000e+00    2.3742790e-05    8.7513472e+02    9.2254263e+02    8.0938596e+02    4.6000000e+02    4.6000000e+02    4.6000000e+02    8.8077122e+06    9.1216179e+02    2.6309585e+03    6.9195348e-03    8.3171863e+00    5.9392272e+04   -9.2009151e-03    0.0000000e+00    5.5471726e-05   -2.5028525e-05   -8.2778150e-03   -6.0181824e-05   -5.1463975e+02    8.0810291e-08   -2.5406999e-07    5.1239082e-04   -1.5062872e-06    5.0126768e+01    6.5996209e+01    4.0290096e+01
   -1.9971967e-01    5.0260438e+00    1.2812430e-01    5.9096787e+01    0.0000000e+00    2.4059904e-05    8.7814916e+02    9.2492622e+02    8.1176888e+02    4.6000000e+02    4.6000000e+02    4.6000000e+02    8.9184364e+06    9.3043373e+02    2.7049180e+03    6.9192126e-03    8.3603542e+00    6.0136121e+04   -2.1665607e-02    0.0000000e+00    7.7434521e-05   -6.9946846e-06   -8.4192184e-03   -2.2660953e-04   -5.2120021e+02    3.3630643e-07   -2.1985205e-07    5.2098655e-04   -3.7787242e-07    5.1084148e+01    7.1470397e+01    4.0934857e+01
   -9.5092392e-02    5.6736618e+00    1.3424022e-01    6.4199264e+01    0.0000000e+00    2.4540956e-05    8.8199776e+02    9.2815734e+02    8.1469720e+02    4.6000000e+02    4.6000000e+02    4.6000000e+02    9.0600325e+06    9.5623949e+02    2.8082727e+03    6.9190104e-03    8.4084685e+00    6.1089111e+04    1.3863981e-01    0.0000000e+00    9.7376620e-05   -6.8181391e-05   -8.6761595e-03    8.1095669e-04   -5.2951984e+02   -1.5822107e-06   -3.6307140e-07    5.3701278e-04   -4.2952772e-06    5.2467475e+01    7.9458549e+01    4.1677129e+01
    7.5023246e-03    6.0042739e+00    1.4184428e-01    7.0985807e+01    0.0000000e+00    2.5095075e-05    8.8607588e+02    9.3177555e+02    8.1796092e+02    4.6000000e+02    4.6000000e+02    4.6000000e+02    9.2118692e+06    9.8569005e+02    2.9258685e+03    6.9189522e-03    8.4575593e+00    6.2112346e+04   -2.3995743e-02    0.0000000e+00    8.2408025e-05   -3.4802615e-06   -9.0916074e-03    5.7381876e-04   -5.3853339e+02    3.6763778e-07   -3.9096651e-07    5.6268922e-04   -7.5114704e-08    5.4069116e+01    8.7993486e+01    4.2016815e+01
    1.0691080e-01    5.9407259e+00    1.5008468e-01    7.8759179e+01    0.0000000e+00    2.5666756e-05    8.9006920e+02    9.3518321e+02    8.2112149e+02    4.6000000e+02    4.6000000e+02    4.6000000e+02    9.3629989e+06    1.0158657e+03    3.0469155e+03    6.9190275e-03    8.5071136e+00    6.3132015e+04   -1.2862145e-01    0.0000000e+00    6.0826523e-05    2.0794129e-05   -9.5916019e-03   -1.5510036e-03   -5.4752505e+02    1.3885810e-06   -6.1403848e-07    5.9376428e-04    1.4915112e-06    5.5720288e+01    9.5916280e+01    4.2398298e+01
    2.0357511e-01    5.6039074e+00    1.5790683e-01    8.6486824e+01    0.0000000e+00    2.6187308e-05    8.9376022e+02    9.3858250e+02    8.2404714e+02    4.6000000e+02    4.6000000e+02    4.6000000e+02    9.5056457e+06    1.0440040e+03    3.1611732e+03    6.9192250e-03    8.5572190e+00    6.4095671e+04   -4.4495708e-01    0.0000000e+00    6.1781657e-05    6.2912607e-05   -1.0104361e-02   -3.0111255e-03   -5.5599854e+02    5.7704384e-06   -7.7252733e-08    6.2510423e-04    3.9862514e-06    5.7255796e+01    1.0243634e+02    4.2771980e+01
    3.0701646e-01    4.7975741e+00    1.6470654e-01    9.3480841e+01    0.0000000e+00    2.6615073e-05    8.9715027e+02    9.4150884e+02    8.2676625e+02    4.6000000e+02    4.6000000e+02    4.6000000e+02    9.6402830e+06    1.0691288e+03    3.2650158e+03    6.9195782e-03    8.6127182e+00    6.5006867e+04    1.0764621e+00    0.0000000e+00    8.8149005e-05   -2.7503966e-04   -1.0612962e-02    5.7293828e-03   -5.6411560e+02   -1.2850374e-05   -7.6314921e-07    6.5701408e-04   -1.7390020e-05    5.8611701e+01    1.0743519e+02    4.3145315e+01
    4.0473414e-01    3.8909878e+00    1.6920346e-01    9.8224985e+01    0.0000000e+00    2.6888681e-05    8.9970548e+02    9.4386159e+02    8.2870502e+02    4.6000000e+02    4.6000000e+02    4.6000000e+02    9.7457104e+06    1.0870166e+03    3.3409301e+03    6.9200392e-03    8.6666036e+00    6.5722280e+04   -7.9580659e-01    0.0000000e+00    6.3848737e-05    4.0663012e-05   -1.0505408e-02    2.6239631e-03   -5.7038403e+02    9.0406633e-06    4.6153975e-07    6.4971641e-04    2.7891351e-06    5.9557405e+01    1.1004800e+02    4.3432334e+01
    5.0261767e-01    1.8941612e+00    1.7034116e-01    9.9447177e+01    0.0000000e+00    2.6945978e-05    9.0074645e+02    9.4362965e+02    8.2993503e+02    4.6000000e+02    4.6000000e+02    4.6000000e+02    9.7943339e+06    1.0929862e+03    3.3666874e+03    6.9206284e-03    8.7214249e+00    6.6055675e+04   -2.6559903e-01    0.0000000e+00    8.2568634e-05   -3.0244420e-05   -9.9868536e-03   -1.2735775e-02   -5.7423115e+02    3.6661092e-06   -2.1646917e-07    6.1847600e-04   -2.0024654e-06    5.9862244e+01    1.0974768e+02    4.3585306e+01
    6.0210665e-01    2.3525837e+00    1.6836636e-01    9.7475389e+01    0.0000000e+00    2.6804868e-05    8.9956733e+02    9.4219467e+02    8.2932516e+02    4.6000000e+02    4.6000000e+02    4.6000000e+02    9.7614987e+06    1.0857660e+03    3.3351633e+03    6.9213587e-03    8.7770178e+00    6.5841308e+04    4.5552881e-01    0.0000000e+00   -7.3097001e-05   -3.9701126e-05    1.1705026e-02    7.4153469e-03   -5.7269752e+02   -5.2398761e-06   -8.8903292e-07   -7.2541467e-04   -2.5973072e-06    5.9497398e+01    1.0798358e+02    4.3416575e+01
    7.0875417e-01    3.7645042e+00    1.6607360e-01    9.4999258e+01    0.0000000e+00    2.6661360e-05    8.9690206e+02    9.4185671e+02    8.2515953e+02    4.6000000e+02    4.6000000e+02    4.6000000e+02    9.6772532e+06    1.0748902e+03    3.2846580e+03    6.9222920e-03    8.8358055e+00    6.5281762e+04    1.7460855e-01    0.0000000e+00   -7.9986553e-05   -8.1422291e-06    1.1776613e-02    4.8257199e-03   -5.6586425e+02   -2.1599061e-06   -4.8190871e-07   -7.2943059e-04   -3.5470787e-07    5.9008787e+01    1.0584077e+02    4.3106740e+01
    8.0850916e-01    7.6483962e-01    1.6414689e-01    9.3060569e+01    0.0000000e+00    2.6528895e-05    8.9537676e+02    9.4221886e+02    8.2252842e+02    4.6000000e+02    4.6000000e+02    4.6000000e+02    9.6347050e+06    1.0677583e+03    3.2539979e+03    6.9232980e-03    8.8900958e+00    6.5004188e+04   -3.0303829e-01    0.0000000e+00    4.1374474e-05   -1.0353171e-04    1.2577326e-03   -8.5746131e-03   -5.6193715e+02    3.3716046e-06   -1.1320067e-06   -7.8393162e-05   -6.3143412e-06    5.8661733e+01    1.0465908e+02    4.2898878e+01
    9.0817123e-01    3.7092441e+00    1.6439628e-01    9.3270989e+01    0.0000000e+00    2.6554122e-05    8.9577428e+02    9.4092060e+02    8.2366580e+02    4.6000000e+02    4.6000000e+02    4.6000000e+02    9.6586311e+06    1.0695233e+03    3.2611103e+03    6.9244352e-03    8.9441605e+00    6.5176227e+04   -2.7906960e-01    0.0000000e+00    3.5993809e-05   -1.9066783e-05   -1.1707672e-02    6.2806844e-04   -5.6482409e+02    3.4083691e-06   -1.8504350e-07    7.2487418e-04   -1.2221065e-06    5.8755376e+01    1.0407599e+02    4.2983704e+01
    1.0078734e+00    2.2666543e+00    1.6538971e-01    9.4230396e+01    0.0000000e+00    2.6614610e-05    8.9644753e+02    9.3889064e+02    8.2613417e+02    4.6000000e+02    4.6000000e+02    4.6000000e+02    9.6913102e+06    1.0734172e+03    3.2755588e+03    6.9257049e-03    8.9985079e+00    6.5409012e+04    3.7826220e-01    0.0000000e+00    2.3488893e-05    2.9928468e-06   -1.0055091e-02    3.3823216e-03   -5.6930228e+02   -4.2930082e-06    1.3990425e-08    6.2192668e-04    1.8383033e-07    5.8975268e+01    1.0341943e+02    4.3137443e+01
    1.1074459e+00    1.4020119e+00    1.6435254e-01    9.3332437e+01    0.0000000e+00    2.6527816e-05    8.9648498e+02    9.4044598e+02    8.2498483e+02    4.6000000e+02    4.6000000e+02    4.6000000e+02    9.7061010e+06    1.0726403e+03    3.2758909e+03    6.9271048e-03    9.0528637e+00    6.5521969e+04    7.3164342e-02    0.0000000e+00    7.4828198e-05   -4.8848120e-05    3.2117678e-03    3.0232978e-05   -5.6919880e+02   -9.5623800e-07   -7.4356339e-07   -1.9875791e-04   -2.8580015e-06    5.8904972e+01    1.0325495e+02    4.3074221e+01
    1.2072048e+00    2.7493976e+00    1.6460051e-01    9.3714177e+01    0.0000000e+00    2.6537816e-05    8.9760336e+02    9.4503963e+02    8.2329140e+02    4.6000000e+02    4.6000000e+02    4.6000000e+02    9.7643401e+06    1.0788893e+03    3.3094346e+03    6.9286396e-03    9.1075440e+00    6.5929603e+04   -1.7746532e-01    0.0000000e+00   -9.8896663e-07   -3.3167983e-05   -1.1699858e-02   -1.4385876e-03   -5.6975027e+02    1.9506194e-06   -2.6746522e-07    7.2506604e-04   -2.0168792e-06    5.9176675e+01    1.0502518e+02    4.3074946e+01
    1.3069639e+00    9.4031135e+00    1.7514824e-01    1.0452087e+02    0.0000000e+00    2.7264362e-05    9.0170286e+02    9.4864470e+02    8.2681378e+02    4.6000000e+02    4.6000000e+02    4.6000000e+02    9.9286380e+06    1.1139758e+03    3.4527953e+03    6.9303066e-03    9.1636607e+00    6.7055031e+04   -1.2974493e-02    0.0000000e+00    7.7512084e-05   -8.0974351e-06   -1.2919960e-02   -3.4968373e-04   -5.8004578e+02   -4.2336173e-07   -1.2278471e-07    7.9996079e-04   -4.9135012e-07    6.1126600e+01    1.1330970e+02    4.3620435e+01
    1.4068030e+00    1.0957690e+01    2.0052815e-01    1.3291998e+02    0.0000000e+00    2.8807702e-05    9.0789708e+02    9.5094576e+02    8.3441026e+02    4.6000000e+02    4.6000000e+02    4.6000000e+02    1.0170784e+07    1.1824759e+03    3.7181730e+03    6.9321074e-03    9.2234440e+00    6.8708371e+04    2.9928497e-02    0.0000000e+00    1.4258576e-04    7.6565572e-05   -1.3114021e-02    1.0313147e-03   -5.9781943e+02   -5.0356262e-07    1.2911363e-07    8.1177648e-04    4.8988656e-06    6.5147340e+01    1.2939671e+02    4.4421760e+01
    1.5045856e+00    6.5488521e+00    2.2046308e-01    1.5782279e+02    0.0000000e+00    2.9844680e-05    9.1294779e+02    9.5371019e+02    8.3961241e+02    4.6000000e+02    4.6000000e+02    4.6000000e+02    1.0377326e+07    1.2357005e+03    3.9317836e+03    6.9339984e-03    9.2861141e+00    7.0122815e+04   -2.0509748e-02    0.0000000e+00    9.8044999e-05   -8.2278530e-06   -1.3663289e-02   -5.2160242e-04   -6.1195167e+02    4.0330114e-07   -1.3163847e-07    8.4613482e-04   -4.9595893e-07    6.8223300e+01    1.4002170e+02    4.5008931e+01
    1.6009360e+00    1.8762021e+00    2.2454476e-01    1.6330610e+02    0.0000000e+00    3.0015231e-05    9.1502081e+02    9.5681644e+02    8.4049610e+02    4.6000000e+02    4.6000000e+02    4.6000000e+02    1.0473546e+07    1.2521588e+03    4.0065998e+03    6.9359849e-03    9.3500681e+00    7.0793281e+04    6.1603628e-02    0.0000000e+00    1.3322054e-04    7.0340927e-06   -1.2340076e-02   -1.8907813e-04   -6.1704469e+02   -6.1528574e-07   -3.5607637e-07    7.6387412e-04    3.9090733e-07    6.9085829e+01    1.4162316e+02    4.5170049e+01
    1.7048955e+00    1.2458688e+00    2.2259312e-01    1.6097915e+02    0.0000000e+00    2.9890331e-05    9.1513654e+02    9.5934772e+02    8.3896730e+02    4.6000000e+02    4.6000000e+02    4.6000000e+02    1.0495758e+07    1.2517554e+03    4.0116716e+03    6.9382716e-03    9.4195822e+00    7.0966833e+04   -1.4480322e-02    0.0000000e+00    3.2012290e-04   -1.4983718e-05   -2.5842525e-03    8.5013362e-04   -6.1673801e+02    2.0301139e-07   -9.2062669e-07    1.5847057e-04   -8.2409477e-07    6.9011238e+01    1.4088907e+02    4.5044267e+01
    1.8101516e+00    2.1366098e+00    2.2099128e-01    1.5891444e+02    0.0000000e+00    2.9802812e-05    9.1512300e+02    9.5979593e+02    8.3852130e+02    4.6000000e+02    4.6000000e+02    4.6000000e+02    1.0510447e+07    1.2502810e+03    4.0089737e+03    6.9407336e-03    9.4899140e+00    7.1091286e+04   -5.9924977e-02    0.0000000e+00    1.4774782e-05   -1.4559268e-05   -1.3423472e-02   -1.0098540e-03   -6.1760147e+02    6.0847765e-07   -1.5434079e-07    8.3128132e-04   -9.0806247e-07    6.8905531e+01    1.3956409e+02    4.4963631e+01
    1.9095026e+00    2.4866986e+00    2.2066450e-01    1.5830746e+02    0.0000000e+00    2.9790040e-05    9.1540761e+02    9.5885678e+02    8.3953887e+02    4.6000000e+02    4.6000000e+02    4.6000000e+02    1.0533584e+07    1.2511565e+03    4.0133767e+03    6.9431893e-03    9.5563396e+00    7.1272954e+04   -2.4938214e-02    0.0000000e+00    3.1626548e-05   -1.1795036e-05   -1.3542364e-02   -3.5790643e-04   -6.2051261e+02    4.8672571e-07   -1.6678990e-07    8.3844325e-04   -7.5007624e-07    6.8949659e+01    1.3790836e+02    4.5032425e+01
    2.0012413e+00    1.1366775e+00    2.1932895e-01    1.5665239e+02    0.0000000e+00    2.9704860e-05    9.1517295e+02    9.5778669e+02    8.3974699e+02    4.6000000e+02    4.6000000e+02    4.6000000e+02    1.0535869e+07    1.2483733e+03    4.0021568e+03    6.9455687e-03    9.6176328e+00    7.1312907e+04    1.1056216e-01    0.0000000e+00    3.6809018e-04    6.7602265e-05   -1.0473848e-02    1.0848522e-03   -6.2174292e+02   -1.2892073e-06    6.7239263e-08    6.4639622e-04    4.3189984e-06    6.8799296e+01    1.3689832e+02    4.5014407e+01
    2.1090920e+00    1.5762441e+00    2.1603768e-01    1.5274425e+02    0.0000000e+00    2.9505639e-05    9.1388759e+02    9.5722563e+02    8.3804071e+02    4.6000000e+02    4.6000000e+02    4.6000000e+02    1.0500643e+07    1.2392294e+03    3.9641204e+03    6.9485195e-03    9.6892070e+00    7.1104812e+04   -6.2793732e-02    0.0000000e+00   -3.9097479e-04   -2.5495127e-05    1.3024015e-02   -1.6578948e-04   -6.1949765e+02    7.5744716e-07   -7.5184227e-08   -8.0634197e-04   -1.5277575e-06    6.8317051e+01    1.3588829e+02    4.4771187e+01
    2.2012994e+00    1.1203221e+00    2.1323337e-01    1.4937806e+02    0.0000000e+00    2.9343226e-05    9.1281675e+02    9.5756926e+02    8.3616679e+02    4.6000000e+02    4.6000000e+02    4.6000000e+02    1.0472646e+07    1.2319897e+03    3.9351417e+03    6.9511561e-03    9.7498458e+00    7.0942062e+04   -2.8692432e-02    0.0000000e+00   -2.7617696e-04   -4.9581561e-05    3.2972540e-03   -1.0148740e-03   -6.1709124e+02    3.3199578e-07   -7.1514962e-07   -2.0277199e-04   -3.1588092e-06    6.7929671e+01    1.3525805e+02    4.4521389e+01
    2.3012098e+00    3.0297394e+00    2.1258746e-01    1.4851877e+02    0.0000000e+00    2.9316379e-05    9.1319105e+02    9.5887958e+02    8.3586045e+02    4.6000000e+02    4.6000000e+02    4.6000000e+02    1.0502282e+07    1.2336781e+03    3.9471680e+03    6.9541453e-03    9.8153889e+00    7.1173305e+04   -7.1070355e-03    0.0000000e+00   -5.8384875e-05   -2.0048769e-05   -1.5150031e-02    5.7546048e-04   -6.1857483e+02   -5.7946979e-08   -5.6230447e-07    9.3889295e-04   -1.2646699e-06    6.7988449e+01    1.3536307e+02    4.4466795e+01
    2.4052907e+00    6.5356638e+00    2.1948827e-01    1.5652210e+02    0.0000000e+00    2.9745525e-05    9.1601557e+02    9.6121443e+02    8.3846491e+02    4.6000000e+02    4.6000000e+02    4.6000000e+02    1.0628023e+07    1.2574726e+03    4.0509239e+03    6.9574029e-03    9.8847250e+00    7.2059159e+04   -3.5065138e-02    0.0000000e+00    3.2802565e-05   -4.4515524e-06   -1.6758359e-02   -3.5150939e-04   -6.2708685e+02    5.6628518e-07   -1.6133697e-07    1.0379378e-03   -2.8523799e-07    6.9283488e+01    1.3891412e+02    4.4790014e+01
    2.5039482e+00    7.6176653e+00    2.3320783e-01    1.7354088e+02    0.0000000e+00    3.0510433e-05    9.2008779e+02    9.6421785e+02    8.4271650e+02    4.6000000e+02    4.6000000e+02    4.6000000e+02    1.0803879e+07    1.2975539e+03    4.2193913e+03    6.9606204e-03    9.9528684e+00    7.3285431e+04    8.0055712e-02    0.0000000e+00    1.1700672e-04    3.9576752e-05   -1.5987380e-02    1.7931642e-04   -6.3940184e+02   -1.2921425e-06   -5.8026771e-07    9.8973772e-04    2.5244444e-06    7.1545588e+01    1.4609854e+02    4.5257939e+01
    2.6120398e+00    6.1103318e+00    2.4705277e-01    1.9172292e+02    0.0000000e+00    3.1210532e-05    9.2431355e+02    9.6757214e+02    8.4671031e+02    4.6000000e+02    4.6000000e+02    4.6000000e+02    1.0991596e+07    1.3389605e+03    4.3973896e+03    6.9642992e-03    1.0030775e+01    7.4598241e+04   -2.0835983e-02    0.0000000e+00    7.9684233e-05   -4.4805251e-06   -1.6396994e-02    4.5598005e-04   -6.5199935e+02    2.7473217e-07   -2.2428107e-07    1.0152464e-03   -2.6580065e-07    7.3857794e+01    1.5311292e+02    4.5637251e+01
    2.7130233e+00    4.5228711e+00    2.5428781e-01    2.0150121e+02    0.0000000e+00    3.1553141e-05    9.2723034e+02    9.7088475e+02    8.4876758e+02    4.6000000e+02    4.6000000e+02    4.6000000e+02    1.1128540e+07    1.3648707e+03    4.5152987e+03    6.9678725e-03    1.0106004e+01    7.5566353e+04   -4.7890473e-02    0.0000000e+00    3.5318928e-05   -7.4281198e-06   -1.6669685e-02   -8.1161529e-04   -6.6042706e+02    6.1242300e-07   -1.5498053e-07    1.0323624e-03   -4.6985911e-07    7.5246307e+01    1.5675137e+02    4.5824972e+01
    2.8033194e+00    3.8445974e+00    2.5747970e-01    2.0566171e+02    0.0000000e+00    3.1708722e-05    9.2904192e+02    9.7301297e+02    8.5001323e+02    4.6000000e+02    4.6000000e+02    4.6000000e+02    1.1218883e+07    1.3795217e+03    4.5849846e+03    6.9711764e-03    1.0174616e+01    7.6215873e+04    5.4956443e-03    0.0000000e+00    1.7250883e-05   -9.2105014e-06   -1.6874240e-02   -1.1174410e-04   -6.6610824e+02    1.6758168e-08   -1.4872740e-07    1.0449990e-03   -5.8604507e-07    7.6004896e+01    1.5804513e+02    4.5921107e+01
    2.9020710e+00    3.1730117e+00    2.5879239e-01    2.0716224e+02    0.0000000e+00    3.1774084e-05    9.3030190e+02    9.7407578e+02    8.5112868e+02    4.6000000e+02    4.6000000e+02    4.6000000e+02    1.1287271e+07    1.3886546e+03    4.6300249e+03    6.9749187e-03    1.0250559e+01    7.6721635e+04    3.1965297e-02    0.0000000e+00    1.9026015e-05   -1.0390507e-05   -1.6942888e-02    5.5059077e-04   -6.7104060e+02   -3.3527651e-07   -1.4079252e-07    1.0490417e-03   -6.6470001e-07    7.6465933e+01    1.5796758e+02    4.5993012e+01
    3.0063052e+00    2.0665668e+00    2.5782706e-01    2.0566560e+02    0.0000000e+00    3.1717180e-05    9.3075273e+02    9.7422960e+02    8.5159191e+02    4.6000000e+02    4.6000000e+02    4.6000000e+02    1.1322600e+07    1.3905002e+03    4.6426037e+03    6.9790125e-03    1.0331168e+01    7.7007010e+04   -6.6436166e-03    0.0000000e+00    6.2844109e-05   -1.4585573e-05   -1.6654237e-02   -1.2493794e-04   -6.7412753e+02    1.1974932e-07   -1.3695517e-07    1.0307954e-03   -9.5729232e-07    7.6537062e+01    1.5687192e+02    4.5986173e+01
    3.1195405e+00    1.1915068e+00    2.5471961e-01    2.0148981e+02    0.0000000e+00    3.1544000e-05    9.3026093e+02    9.7395590e+02    8.5097936e+02    4.6000000e+02    4.6000000e+02    4.6000000e+02    1.1320206e+07    1.3849117e+03    4.6221083e+03    6.9836268e-03    1.0418586e+01    7.7041643e+04   -8.5818586e-03    0.0000000e+00    4.1733870e-04    1.0831709e-04   -1.1849882e-02   -1.8981406e-04   -6.7462422e+02    1.5090541e-07   -5.6578272e-07    7.3141387e-04    6.8483480e-06    7.6217936e+01    1.5544551e+02    4.5848334e+01
    3.2140301e+00    1.1070458e+00    2.5162819e-01    1.9741342e+02    0.0000000e+00    3.1377121e-05    9.2950240e+02    9.7363511e+02    8.5002026e+02    4.6000000e+02    4.6000000e+02    4.6000000e+02    1.1303769e+07    1.3779468e+03    4.5944649e+03    6.9875996e-03    1.0491097e+01    7.6973516e+04   -7.2898187e-03    0.0000000e+00    3.3988917e-04    5.9209519e-06   -8.5314726e-03    7.1990158e-05   -6.7396794e+02    9.4201678e-08   -2.3306358e-06    5.2629619e-04    2.4076026e-07    7.5836119e+01    1.5438904e+02    4.5683333e+01
    3.3090767e+00    1.4503269e+00    2.4895990e-01    1.9382946e+02    0.0000000e+00    3.1240078e-05    9.2898515e+02    9.7355493e+02    8.4931035e+02    4.6000000e+02    4.6000000e+02    4.6000000e+02    1.1297416e+07    1.3726727e+03    4.5748435e+03    6.9917152e-03    1.0563657e+01    7.6975567e+04    4.6277242e-03    0.0000000e+00    1.1400830e-04    1.0954509e-05   -1.5694719e-02    1.1898071e-06   -6.7401151e+02   -5.4978626e-08    2.0923921e-07    9.7103435e-04    6.0450621e-07    7.5539001e+01    1.5334721e+02    4.5548799e+01
    3.4057923e+00    2.4445660e+00    2.4755798e-01    1.9172597e+02    0.0000000e+00    3.1182402e-05    9.2916946e+02    9.7394555e+02    8.4933550e+02    4.6000000e+02    4.6000000e+02    4.6000000e+02    1.1320528e+07    1.3725259e+03    4.5790848e+03    6.9960267e-03    1.0637397e+01    7.7180610e+04    6.0431116e-03    0.0000000e+00   -6.3739428e-05    9.4263773e-05   -1.7335021e-02    6.9759603e-05   -6.7603883e+02   -1.1867780e-07   -8.5983248e-08    1.0735673e-03    5.9611454e-06    7.5502903e+01    1.5251918e+02    4.5498776e+01
    3.5062266e+00    3.7336747e+00    2.4849044e-01    1.9245940e+02    0.0000000e+00    3.1262544e-05    9.3034050e+02    9.7512488e+02    8.5030876e+02    4.6000000e+02    4.6000000e+02    4.6000000e+02    1.1385925e+07    1.3806649e+03    4.6208363e+03    7.0006374e-03    1.0714421e+01    7.7677636e+04   -2.3050080e-02    0.0000000e+00   -4.8786595e-05    1.3618264e-05   -1.9580311e-02   -1.0670951e-04   -6.8085630e+02    2.4549729e-07   -1.8038846e-07    1.2128424e-03    8.5406215e-07    7.5906021e+01    1.5260128e+02    4.5565290e+01
    3.6116250e+00    4.8347371e+00    2.5253788e-01    1.9717219e+02    0.0000000e+00    3.1511637e-05    9.3252775e+02    9.7714834e+02    8.5224830e+02    4.6000000e+02    4.6000000e+02    4.6000000e+02    1.1495549e+07    1.3986315e+03    4.7062437e+03    7.0056224e-03    1.0796470e+01    7.8481360e+04   -1.7462993e-02    0.0000000e+00   -4.1066144e-05    2.5889361e-05   -2.0071268e-02   -1.7816516e-04   -6.8861925e+02    2.4176980e-07    6.7957546e-08    1.2431707e-03    1.6335175e-06    7.6846470e+01    1.5428020e+02    4.5754181e+01
    3.7241361e+00    5.2763543e+00    2.5909873e-01    2.0533710e+02    0.0000000e+00    3.1877008e-05    9.3542757e+02    9.7970603e+02    8.5489017e+02    4.6000000e+02    4.6000000e+02    4.6000000e+02    1.1638006e+07    1.4242615e+03    4.8258683e+03    7.0111085e-03    1.0886092e+01    7.9516133e+04    1.0456003e-02    0.0000000e+00   -2.5817147e-05    1.1164690e-04   -1.9075787e-02    1.0854769e-04   -6.9863188e+02   -1.2898512e-07   -3.3742739e-07    1.1811063e-03    7.0913887e-06    7.8211974e+01    1.5720777e+02    4.6034850e+01
    3.8135868e+00    4.9846542e+00    2.6402875e-01    2.1168387e+02    0.0000000e+00    3.2130886e-05    9.3765188e+02    9.8162654e+02    8.5693329e+02    4.6000000e+02    4.6000000e+02    4.6000000e+02    1.1749169e+07    1.4440127e+03    4.9188384e+03    7.0155813e-03    1.0958967e+01    8.0326852e+04   -3.2913425e-03    0.0000000e+00    4.5751713e-06    5.9945013e-05   -1.8986668e-02    4.5396744e-05   -7.0650954e+02    5.6619947e-08    3.8833152e-07    1.1755762e-03    3.8009853e-06    7.9261396e+01    1.5932127e+02    4.6257929e+01
    3.9049735e+00    4.2523367e+00    2.6731303e-01    2.1595383e+02    0.0000000e+00    3.2287375e-05    9.3948380e+02    9.8320066e+02    8.5858411e+02    4.6000000e+02    4.6000000e+02    4.6000000e+02    1.1844620e+07    1.4594540e+03    4.9937564e+03    7.0202601e-03    1.1034666e+01    8.1033440e+04   -2.8612639e-03    0.0000000e+00    2.1975816e-06    1.3825298e-05   -1.8825223e-02   -7.0781176e-05   -7.1340161e+02    3.6777335e-08    6.1887247e-08    1.1655685e-03    8.6346189e-07    8.0065882e+01    1.6045605e+02    4.6437170e+01
    4.0291814e+00    3.0219142e+00    2.6824668e-01    2.1703690e+02    0.0000000e+00    3.2317994e-05    9.4094323e+02    9.8456886e+02    8.5982128e+02    4.6000000e+02    4.6000000e+02    4.6000000e+02    1.1930200e+07    1.4699784e+03    5.0495765e+03    7.0268135e-03    1.1138839e+01    8.1695120e+04    1.0138885e-02    0.0000000e+00    1.6024350e-06   -1.9291816e-06   -1.8681652e-02    6.4750505e-05   -7.1994393e+02   -8.8873099e-08   -4.4682387e-08    1.1565497e-03   -1.5074083e-07    8.0582882e+01    1.6020835e+02    4.6559615e+01
    4.1222170e+00    2.2219805e+00    2.6685213e-01    2.1502602e+02    0.0000000e+00    3.2239168e-05    9.4125051e+02    9.8493230e+02    8.6006817e+02    4.6000000e+02    4.6000000e+02    4.6000000e+02    1.1959875e+07    1.4706766e+03    5.0585997e+03    7.0318459e-03    1.1217247e+01    8.1956981e+04    2.0450382e-02    0.0000000e+00    4.2580759e-05   -6.2576989e-06   -1.8445219e-02    1.3509213e-04   -7.2268297e+02   -1.9621006e-07   -5.6023983e-08    1.1415871e-03   -4.4426918e-07    8.0587853e+01    1.5919350e+02    4.6559800e+01
    4.2027342e+00    1.7274586e+00    2.6481673e-01    2.1216683e+02    0.0000000e+00    3.2134695e-05    9.4108710e+02    9.8488221e+02    8.5985790e+02    4.6000000e+02    4.6000000e+02    4.6000000e+02    1.1966573e+07    1.4678121e+03    5.0500143e+03    7.0362859e-03    1.1285058e+01    8.2054664e+04    1.6901597e-02    0.0000000e+00    1.2771501e-04   -6.6182398e-06   -1.7995559e-02    1.3999583e-04   -7.2387587e+02   -2.0352068e-07    1.9020980e-08    1.1132647e-03   -4.8799565e-07    8.0415052e+01    1.5812552e+02    4.6511624e+01
    4.3184105e+00    1.4241951e+00    2.6130370e-01    2.0746203e+02    0.0000000e+00    3.1946294e-05    9.4046020e+02    9.8448430e+02    8.5930892e+02    4.6000000e+02    4.6000000e+02    4.6000000e+02    1.1957862e+07    1.4606388e+03    5.0231998e+03    7.0428370e-03    1.1382096e+01    8.2071280e+04   -3.5647377e-02    0.0000000e+00    2.5593221e-04    5.0404031e-05   -1.6951977e-02   -2.5368272e-04   -7.2444563e+02    4.3128004e-07    7.2217382e-07    1.0480646e-03    3.0568742e-06    8.0012529e+01    1.5662678e+02    4.6393578e+01
    4.4107039e+00    1.4920692e+00    2.5854073e-01    2.0376087e+02    0.0000000e+00    3.1802315e-05    9.3990438e+02    9.8412134e+02    8.5891150e+02    4.6000000e+02    4.6000000e+02    4.6000000e+02    1.1949223e+07    1.4547749e+03    5.0008745e+03    7.0481808e-03    1.1459119e+01    8.2074220e+04    8.2097282e-03    0.0000000e+00    1.7810367e-04    1.0531732e-05   -1.7272891e-02   -7.6330908e-05   -7.2482222e+02   -4.9004743e-08    2.7234353e-07    1.0681966e-03    5.4571767e-07    7.9688720e+01    1.5547350e+02    4.6297089e+01
    4.5061741e+00    1.8090778e+00    2.5609395e-01    2.0040884e+02    0.0000000e+00    3.1681606e-05    9.3955880e+02    9.8390001e+02    8.5874632e+02    4.6000000e+02    4.6000000e+02    4.6000000e+02    1.1950082e+07    1.4504106e+03    4.9860029e+03    7.0538282e-03    1.1538507e+01    8.2145897e+04    1.1292788e-02    0.0000000e+00    3.4380691e-05    2.0839423e-06   -1.7851301e-02    2.0824720e-04   -7.2589693e+02   -1.5978824e-07    4.4799401e-09    1.1044729e-03    6.3271927e-08    7.9438940e+01    1.5431170e+02    4.6229486e+01
    4.6052740e+00    2.3210517e+00    2.5429766e-01    1.9782879e+02    0.0000000e+00    3.1600732e-05    9.3960200e+02    9.8397860e+02    8.5901802e+02    4.6000000e+02    4.6000000e+02    4.6000000e+02    1.1968707e+07    1.4489922e+03    4.9854729e+03    7.0598200e-03    1.1620818e+01    8.2343816e+04   -3.3793504e-02    0.0000000e+00   -4.9532964e-05    3.6119627e-05   -1.8392852e-02   -1.8257399e-04   -7.2820625e+02    3.7300929e-07    9.8306742e-08    1.1383907e-03    2.2313900e-06    7.9337274e+01    1.5325878e+02    4.6214598e+01
    4.7063896e+00    2.8961201e+00    2.5345315e-01    1.9639813e+02    0.0000000e+00    3.1575876e-05    9.4012512e+02    9.8444413e+02    8.5978474e+02    4.6000000e+02    4.6000000e+02    4.6000000e+02    1.2008744e+07    1.4514503e+03    5.0034416e+03    7.0660688e-03    1.1705000e+01    8.2692394e+04   -2.3011368e-02    0.0000000e+00   -8.8945314e-05    8.5472206e-05   -1.9853843e-02   -2.5899411e-04   -7.3195730e+02    3.0307624e-07    3.8983997e-07    1.2296826e-03    5.3292856e-06    7.9434726e+01    1.5253737e+02    4.6256628e+01
    4.8107579e+00    3.3445218e+00    2.5355392e-01    1.9614912e+02    0.0000000e+00    3.1602038e-05    9.4106140e+02    9.8523362e+02    8.6097562e+02    4.6000000e+02    4.6000000e+02    4.6000000e+02    1.2067827e+07    1.4575391e+03    5.0384488e+03    7.0726620e-03    1.1792407e+01    8.3176769e+04    4.9928356e-03    0.0000000e+00   -7.1527686e-05    1.0465926e-04   -2.0250584e-02    5.7363405e-05   -7.3706097e+02   -3.9131410e-08    5.4504907e-07    1.2539477e-03    6.5479922e-06    7.9723829e+01    1.5229372e+02    4.6316279e+01
    4.9142468e+00    3.4399552e+00    2.5403013e-01    1.9644558e+02    0.0000000e+00    3.1639736e-05    9.4214090e+02    9.8605744e+02    8.6229920e+02    4.6000000e+02    4.6000000e+02    4.6000000e+02    1.2132849e+07    1.4648827e+03    5.0793530e+03    7.0793412e-03    1.1879765e+01    8.3703891e+04   -1.3728171e-03    0.0000000e+00   -7.1993656e-05    1.1320240e-04   -1.9462710e-02    5.5213805e-05   -7.4264249e+02    9.9005053e-08    2.2168597e-07    1.2047759e-03    7.0890360e-06    8.0079489e+01    1.5233233e+02    4.6397943e+01
    5.0180807e+00    3.1573342e+00    2.5407571e-01    1.9627128e+02    0.0000000e+00    3.1645539e-05    9.4305200e+02    9.8674355e+02    8.6347244e+02    4.6000000e+02    4.6000000e+02    4.6000000e+02    1.2191217e+07    1.4707887e+03    5.1137745e+03    7.0861849e-03    1.1968062e+01    8.4187869e+04   -1.5064818e-02    0.0000000e+00   -4.8016727e-05    3.6291510e-05   -1.8918747e-02   -1.2839409e-04   -7.4784498e+02    2.2237832e-07    3.3228827e-08    1.1710582e-03    2.1937893e-06    8.0359374e+01    1.5220691e+02    4.6463867e+01
    5.1235685e+00    2.6417879e+00    2.5316280e-01    1.9493794e+02    0.0000000e+00    3.1594719e-05    9.4358583e+02    9.8714187e+02    8.6425605e+02    4.6000000e+02    4.6000000e+02    4.6000000e+02    1.2232986e+07    1.4732694e+03    5.1326202e+03    7.0932838e-03    1.2058197e+01    8.4560936e+04    4.5223582e-03    0.0000000e+00   -2.0408806e-05    1.2122487e-05   -1.8539451e-02   -1.7837254e-05   -7.5200035e+02    5.0387227e-08    1.8953329e-08    1.1474124e-03    6.6167151e-07    8.0457134e+01    1.5174515e+02    4.6483880e+01
    5.2302489e+00    2.0909699e+00    2.5122374e-01    1.9235872e+02    0.0000000e+00    3.1486459e-05    9.4363356e+02    9.8716553e+02    8.6460792e+02    4.6000000e+02    4.6000000e+02    4.6000000e+02    1.2252973e+07    1.4716289e+03    5.1321940e+03    7.1006124e-03    1.2149457e+01    8.4786595e+04    1.9674314e-02    0.0000000e+00    7.9476473e-06    4.3208238e-06   -1.8217715e-02    1.5898954e-04   -7.5477433e+02   -1.7431205e-07    3.1799027e-08    1.1272426e-03    1.5666875e-07    8.0340876e+01    1.5083958e+02    4.6445883e+01
    5.3038188e+00    1.8015134e+00    2.4943877e-01    1.9004786e+02    0.0000000e+00    3.1387062e-05    9.4340792e+02    9.8697244e+02    8.6458989e+02    4.6000000e+02    4.6000000e+02    4.6000000e+02    1.2254541e+07    1.4683910e+03    5.1218809e+03    7.1057410e-03    1.2212283e+01    8.4858691e+04    1.0920287e-02    0.0000000e+00    5.6139585e-05    3.2454300e-06   -1.7931920e-02    1.1414690e-04   -7.5590171e+02   -8.9416295e-08    1.0600859e-07    1.1092254e-03    6.8998247e-08    8.0153063e+01    1.4997356e+02    4.6386754e+01
    5.4176772e+00    1.5671971e+00    2.4632585e-01    1.8606941e+02    0.0000000e+00    3.1215546e-05    9.4276599e+02    9.8641951e+02    8.6426969e+02    4.6000000e+02    4.6000000e+02    4.6000000e+02    1.2244332e+07    1.4614215e+03    5.0962000e+03    7.1138440e-03    1.2309142e+01    8.4884700e+04   -7.3055946e-03    0.0000000e+00    1.3444026e-04    8.9058446e-06   -1.7374917e-02   -6.9229030e-05   -7.5685289e+02    1.0076453e-07    3.2311829e-07    1.0743242e-03    3.9394259e-07    7.9768254e+01    1.4846053e+02    4.6262100e+01
    5.5362056e+00    1.5715918e+00    2.4303970e-01    1.8189137e+02    0.0000000e+00    3.1037146e-05    9.4200606e+02    9.8576206e+02    8.6385614e+02    4.6000000e+02    4.6000000e+02    4.6000000e+02    1.2229290e+07    1.4535745e+03    5.0665589e+03    7.1224593e-03    1.2409398e+01    8.4883116e+04   -1.5965498e-02    0.0000000e+00    1.0570104e-04    8.8205068e-06   -1.7234634e-02   -1.0363431e-04   -7.5760689e+02    1.8209781e-07    3.2456452e-07    1.0657072e-03    3.7524932e-07    7.9339675e+01    1.4678689e+02    4.6122467e+01
    5.6185019e+00    1.7023645e+00    2.4095007e-01    1.7921787e+02    0.0000000e+00    3.0926660e-05    9.4157748e+02    9.8537970e+02    8.6367309e+02    4.6000000e+02    4.6000000e+02    4.6000000e+02    1.2223198e+07    1.4488943e+03    5.0497536e+03    7.1285409e-03    1.2478696e+01    8.4913287e+04   -2.5225927e-02    0.0000000e+00    3.4663387e-05    6.3948910e-06   -1.7421469e-02   -1.5517776e-04   -7.5844158e+02    2.8448450e-07    2.2324634e-07    1.0775169e-03    2.1615271e-07    7.9080686e+01    1.4604965e+02    4.6038221e+01
    5.7015662e+00    1.9132206e+00    2.3911511e-01    1.7683399e+02    0.0000000e+00    3.0833321e-05    9.4130086e+02    9.8510966e+02    8.6364885e+02    4.6000000e+02    4.6000000e+02    4.6000000e+02    1.2224006e+07    1.4453625e+03    5.0386025e+03    7.1347663e-03    1.2548466e+01    8.4993059e+04   -2.7527743e-02    0.0000000e+00   -2.8103403e-05    1.3875725e-05   -1.7709341e-02   -1.8872973e-04   -7.5977039e+02    3.0820172e-07    1.8411639e-07    1.0955828e-03    6.9190189e-07    7.8879293e+01    1.4533484e+02    4.5973880e+01
    5.8259259e+00    2.2685703e+00    2.3695775e-01    1.7397158e+02    0.0000000e+00    3.0727917e-05    9.4121525e+02    9.8495139e+02    8.6395130e+02    4.6000000e+02    4.6000000e+02    4.6000000e+02    1.2239911e+07    1.4426304e+03    5.0343022e+03    7.1442816e-03    1.2652789e+01    8.5217138e+04   -3.3675418e-02    0.0000000e+00   -7.5044137e-05    5.6653274e-05   -1.8512294e-02   -2.1286682e-04   -7.6279810e+02    4.0169352e-07    2.7514032e-07    1.1453348e-03    3.4077944e-06    7.8707552e+01    1.4432986e+02    4.5921955e+01
    5.9093385e+00    2.4494848e+00    2.3588967e-01    1.7250730e+02    0.0000000e+00    3.0678598e-05    9.4134255e+02    9.8498419e+02    8.6434937e+02    4.6000000e+02    4.6000000e+02    4.6000000e+02    1.2258898e+07    1.4423261e+03    5.0387109e+03    7.1507632e-03    1.2722800e+01    8.5426763e+04   -3.4166929e-02    0.0000000e+00   -1.0319335e-04    6.7780993e-05   -1.9194876e-02   -2.2842828e-04   -7.6542225e+02    3.9951800e-07    3.4883558e-07    1.1877884e-03    4.1421777e-06    7.8671609e+01    1.4369679e+02    4.5912003e+01
    6.0366519e+00    2.5321313e+00    2.3449577e-01    1.7061090e+02    0.0000000e+00    3.0610513e-05    9.4164211e+02    9.8509161e+02    8.6507999e+02    4.6000000e+02    4.6000000e+02    4.6000000e+02    1.2292636e+07    1.4427545e+03    5.0497509e+03    7.1608535e-03    1.2829841e+01    8.5782729e+04   -1.7113471e-02    0.0000000e+00   -1.1236841e-04    3.3961565e-05   -1.9652323e-02   -1.2762899e-04   -7.6982491e+02    2.4029455e-07    4.3821979e-07    1.2163766e-03    1.9762126e-06    7.8663671e+01    1.4275442e+02    4.5914037e+01
    6.1232727e+00    2.4338680e+00    2.3347053e-01    1.6927417e+02    0.0000000e+00    3.0555206e-05    9.4178889e+02    9.8518889e+02    8.6553035e+02    4.6000000e+02    4.6000000e+02    4.6000000e+02    1.2313000e+07    1.4426161e+03    5.0552344e+03    7.1678306e-03    1.2902784e+01    8.6008547e+04   -1.5432655e-03    0.0000000e+00   -1.0374283e-04    3.2939261e-05   -1.9498096e-02   -6.0282278e-06   -7.7269111e+02    4.2355293e-08    3.6341933e-07    1.2067779e-03    1.9028904e-06    7.8636843e+01    1.4209747e+02    4.5910137e+01
    6.2120461e+00    2.2361270e+00    2.3220285e-01    1.6768522e+02    0.0000000e+00    3.0482850e-05    9.4179686e+02    9.8523704e+02    8.6584866e+02    4.6000000e+02    4.6000000e+02    4.6000000e+02    1.2327376e+07    1.4413880e+03    5.0556490e+03    7.1750824e-03    1.2977567e+01    8.6196082e+04   -2.1425238e-03    0.0000000e+00   -9.0571940e-05    5.2785567e-05   -1.9112831e-02    1.3024045e-05   -7.7522062e+02    7.6871242e-08    2.3504523e-07    1.1828546e-03    3.1452591e-06    7.8554619e+01    1.4139055e+02    4.5889148e+01
    6.3025989e+00    1.9963494e+00    2.3062201e-01    1.6576289e+02    0.0000000e+00    3.0389857e-05    9.4161191e+02    9.8508934e+02    8.6597738e+02    4.6000000e+02    4.6000000e+02    4.6000000e+02    1.2333229e+07    1.4386799e+03    5.0490432e+03    7.1825861e-03    1.3053775e+01    8.6327189e+04   -1.0827202e-02    0.0000000e+00   -7.0674367e-05    1.0215422e-04   -1.8434005e-02   -6.7912298e-05   -7.7723228e+02    1.7615845e-07    1.7705186e-07    1.1405375e-03    6.2528588e-06    7.8397664e+01    1.4063378e+02    4.5844010e+01
    6.4414124e+00    1.7009258e+00    2.2771429e-01    1.6228831e+02    0.0000000e+00    3.0218967e-05    9.4098051e+02    9.8453023e+02    8.6571095e+02    4.6000000e+02    4.6000000e+02    4.6000000e+02    1.2326105e+07    1.4319558e+03    5.0264759e+03    7.1943209e-03    1.3170224e+01    8.6418282e+04    1.4470410e-02    0.0000000e+00   -3.2975631e-05    8.3841260e-05   -1.7574751e-02    7.0415576e-05   -7.7927040e+02   -1.0775344e-07    1.2630520e-07    1.0871098e-03    5.0100892e-06    7.8028231e+01    1.3942583e+02    4.5727185e+01
    6.5341725e+00    1.6092796e+00    2.2560319e-01    1.5978272e+02    0.0000000e+00    3.0096494e-05    9.4041389e+02    9.8405077e+02    8.6535674e+02    4.6000000e+02    4.6000000e+02    4.6000000e+02    1.2314568e+07    1.4264410e+03    5.0064165e+03    7.2022931e-03    1.3247677e+01    8.6433080e+04    1.7664908e-02    0.0000000e+00   -1.2017780e-05    7.1921943e-05   -1.7206880e-02    1.5441871e-04   -7.8019809e+02   -1.8376219e-07    2.0130322e-07    1.0642303e-03    4.2369941e-06    7.7730846e+01    1.3860607e+02    4.5619890e+01
    6.6268535e+00    1.6122879e+00    2.2350412e-01    1.5729585e+02    0.0000000e+00    2.9976151e-05    9.3982660e+02    9.8355574e+02    8.6498387e+02    4.6000000e+02    4.6000000e+02    4.6000000e+02    1.2301949e+07    1.4208235e+03    4.9858553e+03    7.2103708e-03    1.3324745e+01    8.6441357e+04   -1.0842869e-02    0.0000000e+00   -1.5211985e-05    7.0229376e-05   -1.7083499e-02   -2.6930469e-05   -7.8107501e+02    1.2018490e-07    1.6225244e-07    1.0566182e-03    4.1160802e-06    7.7428916e+01    1.3779048e+02    4.5511221e+01
    6.7195245e+00    1.6922629e+00    2.2151576e-01    1.5493849e+02    0.0000000e+00    2.9863562e-05    9.3928888e+02    9.8309400e+02    8.6466654e+02    4.6000000e+02    4.6000000e+02    4.6000000e+02    1.2291480e+07    1.4156139e+03    4.9672868e+03    7.2185598e-03    1.3401509e+01    8.6465892e+04   -3.1299652e-02    0.0000000e+00   -3.2906723e-05    7.8842410e-05   -1.7182515e-02   -2.3163952e-04   -7.8213011e+02    3.6691646e-07   -2.9541801e-08    1.0628561e-03    4.6576754e-06    7.7147981e+01    1.3698180e+02    4.5408874e+01
    6.8121856e+00    1.8157041e+00    2.1969511e-01    1.5277451e+02    0.0000000e+00    2.9761676e-05    9.3884169e+02    9.8269926e+02    8.6438441e+02    4.6000000e+02    4.6000000e+02    4.6000000e+02    1.2285055e+07    1.4111140e+03    4.9521815e+03    7.2268602e-03    1.3478016e+01    8.6520072e+04   -1.3792687e-02    0.0000000e+00   -4.6572849e-05    1.0511512e-04   -1.7373752e-02   -1.4876699e-04   -7.8349706e+02    1.7600778e-07    1.3505884e-08    1.0747573e-03    6.3858350e-06    7.6903221e+01    1.3619214e+02    4.5317325e+01
    6.9048193e+00    1.9393399e+00    2.1806266e-01    1.5083147e+02    0.0000000e+00    2.9670865e-05    9.3849399e+02    9.8237488e+02    8.6430236e+02    4.6000000e+02    4.6000000e+02    4.6000000e+02    1.2283053e+07    1.4074000e+03    4.9408940e+03    7.2352701e-03    1.3554311e+01    8.6606635e+04   -2.2697143e-03    0.0000000e+00   -6.3806930e-05    1.1060306e-04   -1.7385261e-02    9.5035781e-06   -7.8520310e+02    4.3982027e-08    1.0938515e-07    1.0755386e-03    6.7620102e-06    7.6698760e+01    1.3544467e+02    4.5235400e+01
    7.0437663e+00    2.0554752e+00    2.1586518e-01    1.4822780e+02    0.0000000e+00    2.9547236e-05    9.3810045e+02    9.8198183e+02    8.6445054e+02    4.6000000e+02    4.6000000e+02    4.6000000e+02    1.2285710e+07    1.4028564e+03    4.9289894e+03    7.2481152e-03    1.3668500e+01    8.6779156e+04   -1.6320024e-02    0.0000000e+00   -7.6338866e-05    1.2901732e-04   -1.7413552e-02   -1.0199006e-04   -7.8821534e+02    2.1035843e-07    1.1337669e-07    1.0773608e-03    7.9436794e-06    7.6444971e+01    1.3436999e+02    4.5128004e+01
    7.1364199e+00    2.0620151e+00    2.1446862e-01    1.4659152e+02    0.0000000e+00    2.9466713e-05    9.3786155e+02    9.8173689e+02    8.6457537e+02    4.6000000e+02    4.6000000e+02    4.6000000e+02    1.2288432e+07    1.4000404e+03    4.9221061e+03    7.2568118e-03    1.3744508e+01    8.6902521e+04   -2.8985592e-03    0.0000000e+00   -7.6013341e-05    1.4474637e-04   -1.7387023e-02   -5.7478617e-05   -7.9032699e+02    8.4431630e-08    2.3564341e-07    1.0757400e-03    8.9573038e-06    7.6287138e+01    1.3366375e+02    4.5064748e+01
    7.2289971e+00    2.0115943e+00    2.1304470e-01    1.4494571e+02    0.0000000e+00    2.9382600e-05    9.3758436e+02    9.8146730e+02    8.6466301e+02    4.6000000e+02    4.6000000e+02    4.6000000e+02    1.2289310e+07    1.3969758e+03    4.9140110e+03    7.2656131e-03    1.3820334e+01    8.7014125e+04    2.1012785e-03    0.0000000e+00   -7.5879020e-05    1.3304306e-04   -1.7230059e-02    3.1098377e-05   -7.9234203e+02    1.9668451e-08    6.8606116e-08    1.0660328e-03    8.1596958e-06    7.6117347e+01    1.3295062e+02    4.4996189e+01
    7.3216116e+00    1.9210210e+00    2.1154259e-01    1.4323388e+02    0.0000000e+00    2.9292069e-05    9.3723177e+02    9.8114670e+02    8.6467387e+02    4.6000000e+02    4.6000000e+02    4.6000000e+02    1.2286681e+07    1.3934003e+03    4.9034194e+03    7.2745297e-03    1.3896038e+01    8.7102272e+04    1.7905130e-03    0.0000000e+00   -6.7221221e-05    1.2480771e-04   -1.6984430e-02    2.6134625e-05   -7.9414444e+02    3.0679167e-08   -2.7396061e-08    1.0507954e-03    7.5948778e-06    7.5922518e+01    1.3222169e+02    4.4918474e+01
    7.4142305e+00    1.8171894e+00    2.0994327e-01    1.4143282e+02    0.0000000e+00    2.9194508e-05    9.3678815e+02    9.8078801e+02    8.6451675e+02    4.6000000e+02    4.6000000e+02    4.6000000e+02    1.2279798e+07    1.3892026e+03    4.8897804e+03    7.2835585e-03    1.3971546e+01    8.7161520e+04    6.8823900e-03    0.0000000e+00   -5.7605200e-05    1.0834519e-04   -1.6677614e-02    3.4850593e-05   -7.9567717e+02   -3.8989783e-08   -1.2213400e-07    1.0317482e-03    6.4968904e-06    7.5697059e+01    1.3147449e+02    4.4832967e+01
    7.5068208e+00    1.7272044e+00    2.0825848e-01    1.3955267e+02    0.0000000e+00    2.9091160e-05    9.3625949e+02    9.8036507e+02    8.6420500e+02    4.6000000e+02    4.6000000e+02    4.6000000e+02    1.2268926e+07    1.3844354e+03    4.8733427e+03    7.2926962e-03    1.4046787e+01    8.7193612e+04    1.4896877e-02    0.0000000e+00   -4.4874377e-05    9.4153414e-05   -1.6383219e-02    9.6641775e-05   -7.9695484e+02   -1.2336015e-07    6.3001047e-09    1.0134241e-03    5.5745033e-06    7.5443644e+01    1.3071136e+02    4.4740076e+01
    7.6456470e+00    1.6578444e+00    2.0565158e-01    1.3666525e+02    0.0000000e+00    2.8931225e-05    9.3536023e+02    9.7964570e+02    8.6364081e+02    4.6000000e+02    4.6000000e+02    4.6000000e+02    1.2247581e+07    1.3766168e+03    4.8453988e+03    7.3066254e-03    1.4159075e+01    8.7208170e+04    6.2168128e-03    0.0000000e+00   -3.2764838e-05    8.3531619e-05   -1.6050774e-02    5.8002495e-05   -7.9856589e+02   -4.6460658e-08    1.5730671e-07    9.9275104e-04    4.8929724e-06    7.5031269e+01    1.2954783e+02    4.4591097e+01
    7.7382526e+00    1.6601771e+00    2.0392404e-01    1.3476119e+02    0.0000000e+00    2.8825532e-05    9.3473905e+02    9.7914638e+02    8.6325336e+02    4.6000000e+02    4.6000000e+02    4.6000000e+02    1.2232254e+07    1.3713064e+03    4.8262795e+03    7.3160485e-03    1.4233610e+01    8.7211372e+04   -2.9349090e-04    0.0000000e+00   -3.4485951e-05    8.1371218e-05   -1.5932910e-02   -7.0880367e-06   -7.9959485e+02    3.1791980e-08    1.7627875e-07    9.8545834e-04    4.7563964e-06    7.4752102e+01    1.2876763e+02    4.4490515e+01
    7.8308250e+00    1.6923334e+00    2.0224738e-01    1.3291865e+02    0.0000000e+00    2.8723169e-05    9.3413358e+02    9.7865556e+02    8.6288974e+02    4.6000000e+02    4.6000000e+02    4.6000000e+02    1.2217538e+07    1.3661502e+03    4.8079132e+03    7.3255798e-03    1.4307830e+01    8.7219939e+04   -5.9157807e-03    0.0000000e+00   -4.0562056e-05    8.4059556e-05   -1.5887542e-02   -4.0187331e-05   -8.0069337e+02    8.9599220e-08    1.3500082e-07    9.8268789e-04    4.9272766e-06    7.4481126e+01    1.2798865e+02    4.4392632e+01
    7.9233975e+00    1.7434713e+00    2.0064274e-01    1.3115976e+02    0.0000000e+00    2.8625323e-05    9.3356276e+02    9.7818956e+02    8.6256702e+02    4.6000000e+02    4.6000000e+02    4.6000000e+02    1.2204318e+07    1.3612770e+03    4.7909474e+03    7.3352225e-03    1.4381783e+01    8.7240244e+04   -1.4075601e-02    0.0000000e+00   -4.9251964e-05    9.0760264e-05   -1.5896956e-02   -8.9957836e-05   -8.0192175e+02    1.7944923e-07    5.6712518e-08    9.8333437e-04    5.3410362e-06    7.4224659e+01    1.2721496e+02    4.4299372e+01
    8.0160034e+00    1.7971817e+00    1.9911329e-01    1.2948887e+02    0.0000000e+00    2.8531869e-05    9.3302991e+02    9.7774750e+02    8.6229062e+02    4.6000000e+02    4.6000000e+02    4.6000000e+02    1.2192744e+07    1.3567076e+03    4.7754791e+03    7.3449803e-03    1.4455518e+01    8.7273451e+04   -1.2684546e-02    0.0000000e+00   -5.7037742e-05    9.9405183e-05   -1.5929546e-02   -9.6495532e-05   -8.0329672e+02    1.7538236e-07   -3.4304013e-08    9.8542007e-04    5.8714218e-06    7.3983794e+01    1.2644659e+02    4.4211312e+01
    8.1086686e+00    1.8325246e+00    1.9764150e-01    1.2788914e+02    0.0000000e+00    2.8441290e-05    9.3252181e+02    9.7731621e+02    8.6217559e+02    4.6000000e+02    4.6000000e+02    4.6000000e+02    1.2182182e+07    1.3523456e+03    4.7610317e+03    7.3548558e-03    1.4529073e+01    8.7315087e+04   -5.1091057e-03    0.0000000e+00   -5.9849531e-05    1.0903278e-04   -1.5957360e-02   -3.7929231e-05   -8.0477894e+02    9.4013032e-08   -6.5721789e-08    9.8719029e-04    6.4622810e-06    7.3753758e+01    1.2568041e+02    4.4127121e+01
    8.2014536e+00    1.8387582e+00    1.9619776e-01    1.2633110e+02    0.0000000e+00    2.8351427e-05    9.3201639e+02    9.7688243e+02    8.6186011e+02    4.6000000e+02    4.6000000e+02    4.6000000e+02    1.2171672e+07    1.3480383e+03    4.7468596e+03    7.3648561e-03    1.4602503e+01    8.7358370e+04    4.3513999e-04    0.0000000e+00   -5.8937661e-05    1.1480674e-04   -1.5958771e-02    9.6820542e-06   -8.0629668e+02    2.9716884e-08    4.5406931e-08    9.8729783e-04    6.8064730e-06    7.3526903e+01    1.2491459e+02    4.4044288e+01
    8.3408495e+00    1.7964222e+00    1.9402008e-01    1.2400651e+02    0.0000000e+00    2.8213691e-05    9.3121026e+02    9.7615777e+02    8.6097831e+02    4.6000000e+02    4.6000000e+02    4.6000000e+02    1.2153560e+07    1.3413164e+03    4.7243355e+03    7.3801127e-03    1.4712394e+01    8.7409072e+04    4.8078412e-03    0.0000000e+00   -5.0498375e-05    1.2258760e-04   -1.5832273e-02    3.4388838e-05   -8.0846623e+02   -1.7091869e-08    2.0702951e-07    9.7942295e-04    7.2874528e-06    7.3174475e+01    1.2375810e+02    4.3916870e+01
    8.4341362e+00    1.7491990e+00    1.9253107e-01    1.2243392e+02    0.0000000e+00    2.8118292e-05    9.3061979e+02    9.7565606e+02    8.6034845e+02    4.6000000e+02    4.6000000e+02    4.6000000e+02    1.2139026e+07    1.3365151e+03    4.7077596e+03    7.3904534e-03    1.4785624e+01    8.7426867e+04    1.1623700e-02    0.0000000e+00   -4.1352755e-05    1.2566100e-04   -1.5674569e-02    7.3136928e-05   -8.0977111e+02   -8.2977975e-08    1.5717891e-07    9.6960690e-04    7.4859549e-06    7.2924046e+01    1.2297823e+02    4.3827034e+01
    8.5277528e+00    1.7036181e+00    1.9100830e-01    1.2083753e+02    0.0000000e+00    2.8020088e-05    9.2998198e+02    9.7511635e+02    8.5967727e+02    4.6000000e+02    4.6000000e+02    4.6000000e+02    1.2122294e+07    1.3314285e+03    4.6897931e+03    7.4009446e-03    1.4858837e+01    8.7430299e+04    1.2507417e-02    0.0000000e+00   -3.0794087e-05    1.3006243e-04   -1.5488369e-02    9.7076031e-05   -8.1094900e+02   -1.1347800e-07    7.4798292e-08    9.5801459e-04    7.7806188e-06    7.2659820e+01    1.2218874e+02    4.3732846e+01
    8.6209559e+00    1.6705294e+00    1.8947481e-01    1.1923682e+02    0.0000000e+00    2.7921263e-05    9.2930938e+02    9.7454777e+02    8.5897835e+02    4.6000000e+02    4.6000000e+02    4.6000000e+02    1.2103852e+07    1.3261539e+03    4.6708513e+03    7.4115023e-03    1.4931436e+01    8.7421825e+04    2.0323176e-03    0.0000000e+00   -2.2075047e-05    1.3294416e-04   -1.5314531e-02    3.0714277e-05   -8.1201638e+02    6.9639635e-09    4.8515980e-08    9.4719481e-04    7.9682642e-06    7.2386769e+01    1.2139749e+02    4.3635956e+01
    8.7153245e+00    1.6534369e+00    1.8792047e-01    1.1762898e+02    0.0000000e+00    2.7819947e-05    9.2860304e+02    9.7394833e+02    8.5825303e+02    4.6000000e+02    4.6000000e+02    4.6000000e+02    1.2083943e+07    1.3206885e+03    4.6510398e+03    7.4223074e-03    1.5004633e+01    8.7405274e+04    1.9795210e-04    0.0000000e+00   -1.6450765e-05    1.3460022e-04   -1.5171998e-02   -1.1574267e-05   -8.1303258e+02    3.6186279e-08    5.2528231e-08    9.3833582e-04    8.0742970e-06    7.2104595e+01    1.2059244e+02    4.3536113e+01
    8.8100737e+00    1.6525935e+00    1.8637496e-01    1.1603503e+02    0.0000000e+00    2.7719459e-05    9.2788254e+02    9.7333407e+02    8.5752091e+02    4.6000000e+02    4.6000000e+02    4.6000000e+02    1.2063368e+07    1.3151733e+03    4.6309953e+03    7.4332728e-03    1.5077809e+01    8.7385361e+04    4.2797622e-03    0.0000000e+00   -1.3777021e-05    1.3536432e-04   -1.5074472e-02    2.5517989e-05   -8.1403502e+02   -1.1086062e-08    5.2855865e-08    9.3228687e-04    8.1247528e-06    7.1820425e+01    1.1978272e+02    4.3435682e+01
    8.9026592e+00    1.6669955e+00    1.8488464e-01    1.1450035e+02    0.0000000e+00    2.7623149e-05    9.2719143e+02    9.7273517e+02    8.5685342e+02    4.6000000e+02    4.6000000e+02    4.6000000e+02    1.2043320e+07    1.3098019e+03    4.6116483e+03    7.4440992e-03    1.5149014e+01    8.7367204e+04   -6.6005341e-03    0.0000000e+00   -1.8066540e-05    1.2726047e-04   -1.5035153e-02   -2.0269395e-05   -8.1503974e+02    9.1396689e-08    1.7065937e-07    9.2987155e-04    7.5725118e-06    7.1542182e+01    1.1899315e+02    4.3338783e+01
    9.0460173e+00    1.7004614e+00    1.8265434e-01    1.1223401e+02    0.0000000e+00    2.7475697e-05    9.2611828e+02    9.7181338e+02    8.5590862e+02    4.6000000e+02    4.6000000e+02    4.6000000e+02    1.2012821e+07    1.3017224e+03    4.5826313e+03    7.4611039e-03    1.5258685e+01    8.7345015e+04   -5.7939629e-03    0.0000000e+00   -1.9979407e-05    1.2412811e-04   -1.5043311e-02   -6.0537180e-05   -8.1669204e+02    1.0590952e-07    5.4437660e-07    9.3041577e-04    7.3436749e-06    7.1126760e+01    1.1777265e+02    4.3192803e+01
    9.1420992e+00    1.7145430e+00    1.8120112e-01    1.1076164e+02    0.0000000e+00    2.7379819e-05    9.2541895e+02    9.7123809e+02    8.5519979e+02    4.6000000e+02    4.6000000e+02    4.6000000e+02    1.1992666e+07    1.2964172e+03    4.5637895e+03    7.4726406e-03    1.5331809e+01    8.7333298e+04    1.1193592e-03    0.0000000e+00   -1.7192835e-05    1.2400193e-04   -1.5048614e-02    6.4452132e-06   -8.1785266e+02    3.5743282e-08    1.0595813e-06    9.3069775e-04    7.3468990e-06    7.0853274e+01    1.1704876e+02    4.3097250e+01
    9.2385549e+00    1.7164132e+00    1.7976223e-01    1.0931345e+02    0.0000000e+00    2.7284093e-05    9.2470459e+02    9.7067086e+02    8.5449140e+02    4.6000000e+02    4.6000000e+02    4.6000000e+02    1.1972161e+07    1.2911041e+03    4.5448760e+03    7.4843429e-03    1.5404914e+01    8.7320505e+04    2.5629761e-03    0.0000000e+00   -1.5916929e-05    1.1548138e-04   -1.5024395e-02    3.2435345e-05   -8.1902390e+02    5.2202207e-09    1.3877857e-06    9.2916688e-04    6.7859654e-06    7.0580484e+01    1.1645182e+02    4.3002117e+01
    9.3348668e+00    1.7071683e+00    1.7833686e-01    1.0788597e+02    0.0000000e+00    2.7188854e-05    9.2397930e+02    9.7007354e+02    8.5377703e+02    4.6000000e+02    4.6000000e+02    4.6000000e+02    1.1951009e+07    1.2857717e+03    4.5258252e+03    7.4961484e-03    1.5477604e+01    8.7303722e+04   -3.3659155e-03    0.0000000e+00   -1.2432200e-05    1.0838066e-04   -1.4933218e-02   -1.3389510e-05   -8.2016636e+02    6.9927628e-08    1.3935925e-06    9.2351932e-04    6.3210810e-06    7.0307300e+01    1.1585644e+02    4.2906660e+01
    9.4316005e+00    1.6987012e+00    1.7688190e-01    1.0643962e+02    0.0000000e+00    2.7090365e-05    9.2323643e+02    9.6938560e+02    8.5304123e+02    4.6000000e+02    4.6000000e+02    4.6000000e+02    1.1928524e+07    1.2802478e+03    4.5060370e+03    7.5081270e-03    1.5550295e+01    8.7278707e+04   -4.6290745e-03    0.0000000e+00   -1.5018994e-05    9.3927098e-05   -1.4880784e-02   -5.9271386e-05   -8.2124086e+02    1.1422744e-07    1.3632529e-06    9.2032864e-04    5.3826187e-06    7.0022546e+01    1.1521875e+02    4.2808490e+01
    9.5283468e+00    1.6885419e+00    1.7544386e-01    1.0501350e+02    0.0000000e+00    2.6993290e-05    9.2247452e+02    9.6868434e+02    8.5229374e+02    4.6000000e+02    4.6000000e+02    4.6000000e+02    1.1905385e+07    1.2747065e+03    4.4860643e+03    7.5202286e-03    1.5622675e+01    8.7249815e+04    6.7624132e-03    0.0000000e+00   -1.2126153e-05    9.5039418e-05   -1.4961695e-02    4.0526636e-05   -8.2229177e+02   -1.3928032e-08    1.2688182e-06    9.2543008e-04    5.4481487e-06    6.9738366e+01    1.1466151e+02    4.2710647e+01
    9.6247689e+00    1.6712923e+00    1.7401666e-01    1.0360247e+02    0.0000000e+00    2.6897099e-05    9.2169240e+02    9.6796559e+02    8.5154247e+02    4.6000000e+02    4.6000000e+02    4.6000000e+02    1.1881218e+07    1.2690918e+03    4.4656552e+03    7.5324104e-03    1.5694486e+01    8.7213751e+04    1.2330075e-02    0.0000000e+00   -1.2036852e-05    7.5521706e-05   -1.5002815e-02    1.0471971e-04   -8.2328986e+02   -6.9614218e-08    1.0008516e-06    9.2794882e-04    4.1993106e-06    6.9451265e+01    1.1412334e+02    4.2611882e+01
    9.7224838e+00    1.6533268e+00    1.7257178e-01    1.0219044e+02    0.0000000e+00    2.6797916e-05    9.2087794e+02    9.6722105e+02    8.5076555e+02    4.6000000e+02    4.6000000e+02    4.6000000e+02    1.1855670e+07    1.2633062e+03    4.4444905e+03    7.5448790e-03    1.5766918e+01    8.7170275e+04    4.8279564e-03    0.0000000e+00   -7.5599435e-06    7.3037358e-05   -1.4989507e-02    5.6665031e-05   -8.2424098e+02   -8.0276613e-09    1.2331137e-06    9.2704909e-04    4.1134453e-06    6.9155887e+01    1.1358235e+02    4.2510003e+01
    9.8207273e+00    1.6408465e+00    1.7113248e-01    1.0078925e+02    0.0000000e+00    2.6699224e-05    9.2004175e+02    9.6645772e+02    8.4997118e+02    4.6000000e+02    4.6000000e+02    4.6000000e+02    1.1829145e+07    1.2574418e+03    4.4229438e+03    7.5575402e-03    1.5839389e+01    8.7121198e+04   -3.9304262e-03    0.0000000e+00   -8.3885861e-06    7.5366825e-05   -1.4917396e-02   -2.6718481e-05   -8.2515238e+02    6.5467910e-08    1.2212374e-06    9.2258348e-04    4.3245469e-06    6.8857207e+01    1.1304035e+02    4.2406606e+01
    9.9184078e+00    1.6403624e+00    1.6971585e-01    9.9416732e+01    0.0000000e+00    2.6601891e-05    9.1920095e+02    9.6569162e+02    8.4917546e+02    4.6000000e+02    4.6000000e+02    4.6000000e+02    1.1802284e+07    1.2515982e+03    4.4014444e+03    7.5702527e-03    1.5911095e+01    8.7069580e+04    6.8791903e-04    0.0000000e+00   -7.3318694e-06    7.2043816e-05   -1.4848896e-02   -1.2521519e-05   -8.2604195e+02    2.7515156e-08    1.1157779e-06    9.1833210e-04    4.1531547e-06    6.8559949e+01    1.1249722e+02    4.2303898e+01
    1.0015342e+01    1.6464252e+00    1.6833637e-01    9.8086604e+01    0.0000000e+00    2.6506858e-05    9.1836413e+02    9.6497742e+02    8.4839060e+02    4.6000000e+02    4.6000000e+02    4.6000000e+02    1.1775480e+07    1.2458449e+03    4.3802986e+03    7.5829899e-03    1.5981910e+01    8.7018005e+04   -3.4124395e-03    0.0000000e+00   -1.2684570e-05    7.0589235e-05   -1.4770154e-02   -5.7372375e-06   -8.2693596e+02    7.2663187e-08    1.0377607e-06    9.1346771e-04    4.0865049e-06    6.8267863e+01    1.1195279e+02    4.2202857e+01
    1.0114216e+01    1.6576613e+00    1.6695456e-01    9.6764470e+01    0.0000000e+00    2.6410667e-05    9.1751197e+02    9.6425057e+02    8.4759955e+02    4.6000000e+02    4.6000000e+02    4.6000000e+02    1.1748128e+07    1.2400308e+03    4.3589854e+03    7.5961083e-03    1.6053790e+01    8.6966073e+04   -3.5491874e-03    0.0000000e+00   -1.4034140e-05    6.6572858e-05   -1.4702597e-02   -2.6641365e-05   -8.2787011e+02    8.7242636e-08    9.6057046e-07    9.0928761e-04    3.8459269e-06    6.7972963e+01    1.1139069e+02    4.2101057e+01
    1.0211480e+01    1.6677365e+00    1.6562023e-01    9.5489051e+01    0.0000000e+00    2.6318342e-05    9.1667526e+02    9.6352889e+02    8.4683014e+02    4.6000000e+02    4.6000000e+02    4.6000000e+02    1.1721213e+07    1.2343662e+03    4.3382746e+03    7.6091360e-03    1.6124163e+01    8.6915644e+04    3.0191510e-03    0.0000000e+00   -1.2397142e-05    6.3305862e-05   -1.4635206e-02    9.9278618e-06   -8.2881164e+02    1.8358449e-08    8.7395363e-07    9.0510465e-04    3.6569567e-06    6.7685936e+01    1.1083267e+02    4.2002132e+01
    1.0308716e+01    1.6691739e+00    1.6430330e-01    9.4240367e+01    0.0000000e+00    2.6226146e-05    9.1583053e+02    9.6279425e+02    8.4606507e+02    4.6000000e+02    4.6000000e+02    4.6000000e+02    1.1693878e+07    1.2287030e+03    4.3175333e+03    7.6222821e-03    1.6194179e+01    8.6862755e+04   -2.3997904e-04    0.0000000e+00   -7.1981324e-06    6.1727137e-05   -1.4548783e-02    1.6228703e-05   -8.2974730e+02    1.7770462e-08    8.2125859e-07    8.9972278e-04    3.5687400e-06    6.7399495e+01    1.1034547e+02    4.1903647e+01
    1.0405478e+01    1.6632973e+00    1.6300464e-01    9.3017981e+01    0.0000000e+00    2.6134376e-05    9.1498059e+02    9.6204756e+02    8.4530189e+02    4.6000000e+02    4.6000000e+02    4.6000000e+02    1.1666199e+07    1.2230540e+03    4.2968164e+03    7.6354853e-03    1.6263520e+01    8.6807261e+04   -7.1043849e-05    0.0000000e+00   -3.9512496e-06    6.0420059e-05   -1.4451473e-02   -4.2287521e-06   -8.3065761e+02    5.1608981e-08    7.8974356e-07    8.9367231e-04    3.4920282e-06    6.7114058e+01    1.0986283e+02    4.1805456e+01
    1.0502959e+01    1.6552245e+00    1.6170422e-01    9.1800202e+01    0.0000000e+00    2.6042141e-05    9.1410934e+02    9.6128007e+02    8.4452930e+02    4.6000000e+02    4.6000000e+02    4.6000000e+02    1.1637608e+07    1.2173180e+03    4.2756970e+03    7.6489094e-03    1.6333034e+01    8.6746757e+04    6.9528823e-04    0.0000000e+00    3.0759512e-07    5.7486240e-05   -1.4366994e-02    1.0287997e-05   -8.3153965e+02    2.7153515e-08    7.2405853e-07    8.8841277e-04    3.3180453e-06    6.6824644e+01    1.0937533e+02    4.1705980e+01
    1.0600584e+01    1.6493895e+00    1.6041060e-01    9.0596399e+01    0.0000000e+00    2.5949788e-05    9.1322367e+02    9.6049842e+02    8.4375268e+02    4.6000000e+02    4.6000000e+02    4.6000000e+02    1.1608343e+07    1.2115395e+03    4.2543571e+03    7.6624764e-03    1.6402305e+01    8.6682097e+04   -4.0969173e-04    0.0000000e+00    4.1755026e-06    5.3800836e-05   -1.4283780e-02   -4.4741753e-07   -8.3239135e+02    3.6668105e-08    6.6722507e-07    8.8323503e-04    3.0925674e-06    6.6533447e+01    1.0888662e+02    4.1605830e+01
    1.0745921e+01    1.6457027e+00    1.5850520e-01    8.8830617e+01    0.0000000e+00    2.5813870e-05    9.1188166e+02    9.5930321e+02    8.4259340e+02    4.6000000e+02    4.6000000e+02    4.6000000e+02    1.1563625e+07    1.2028869e+03    4.2222927e+03    7.6829199e-03    1.6504782e+01    8.6578554e+04    3.4047987e-03    0.0000000e+00    1.0304977e-05    4.8921117e-05   -1.4153536e-02    3.6559608e-05   -8.3361214e+02   -6.4387187e-09    6.0416778e-07    8.7513678e-04    2.8027884e-06    6.6098236e+01    1.0815588e+02    4.1456478e+01
    1.0843914e+01    1.6456745e+00    1.5723735e-01    8.7668440e+01    0.0000000e+00    2.5721951e-05    9.1096611e+02    9.5841572e+02    8.4181660e+02    4.6000000e+02    4.6000000e+02    4.6000000e+02    1.1532964e+07    1.1970476e+03    4.2006088e+03    7.6968471e-03    1.6573437e+01    8.6505522e+04   -4.6747207e-03    0.0000000e+00    1.4463889e-05    4.6816982e-05   -1.4062643e-02   -2.6228853e-05   -8.3441737e+02    1.0096209e-07    5.8283314e-07    8.6948807e-04    2.6721286e-06    6.5804986e+01    1.0766170e+02    4.1355806e+01
    1.0941660e+01    1.6487893e+00    1.5598830e-01    8.6525956e+01    0.0000000e+00    2.5631695e-05    9.1004825e+02    9.5752877e+02    8.4104572e+02    4.6000000e+02    4.6000000e+02    4.6000000e+02    1.1502100e+07    1.1912381e+03    4.1790435e+03    7.7108626e-03    1.6641566e+01    8.6431119e+04   -4.3947701e-04    0.0000000e+00    1.8296813e-05    4.4523980e-05   -1.3974779e-02   -2.0633396e-05   -8.3521396e+02    6.2237915e-08    5.6040670e-07    8.6402906e-04    2.5330859e-06    6.5513448e+01    1.0717558e+02    4.1255726e+01
    1.1039524e+01    1.6540842e+00    1.5475570e-01    8.5404728e+01    0.0000000e+00    2.5542158e-05    9.0912422e+02    9.5663159e+02    8.4030386e+02    4.6000000e+02    4.6000000e+02    4.6000000e+02    1.1470947e+07    1.1854416e+03    4.1575197e+03    7.7250184e-03    1.6709427e+01    8.6355262e+04    6.9371552e-03    0.0000000e+00    2.1731159e-05    4.2253719e-05   -1.3887604e-02    5.3243270e-05   -8.3601217e+02   -3.3875327e-08    5.3864366e-07    8.5861627e-04    2.4018006e-06    6.5222965e+01    1.0669148e+02    4.1156179e+01
    1.1137340e+01    1.6572953e+00    1.5353984e-01    8.4304474e+01    0.0000000e+00    2.5453422e-05    9.0819483e+02    9.5572589e+02    8.3959139e+02    4.6000000e+02    4.6000000e+02    4.6000000e+02    1.1439496e+07    1.1796598e+03    4.1360382e+03    7.7392904e-03    1.6776903e+01    8.6277605e+04   -9.6883365e-04    0.0000000e+00    2.4602331e-05    4.0877100e-05   -1.3794229e-02    2.1495958e-05   -8.3680618e+02    4.3956695e-08    5.3154242e-07    8.5282226e-04    2.3200076e-06    6.4933552e+01    1.0620665e+02    4.1057176e+01
    1.1235125e+01    1.6588506e+00    1.5233873e-01    8.3223447e+01    0.0000000e+00    2.5365306e-05    9.0725994e+02    9.5481543e+02    8.3888250e+02    4.6000000e+02    4.6000000e+02    4.6000000e+02    1.1407759e+07    1.1738898e+03    4.1145947e+03    7.7536812e-03    1.6844009e+01    8.6198221e+04   -6.3446836e-03    0.0000000e+00    2.7517925e-05    4.0162267e-05   -1.3697811e-02   -5.1968239e-05   -8.3759216e+02    1.1610091e-07    5.3319410e-07    8.4684050e-04    2.2746108e-06    6.4645000e+01    1.0572163e+02    4.0958479e+01
    1.1332875e+01    1.6581807e+00    1.5115100e-01    8.2160318e+01    0.0000000e+00    2.5277711e-05    9.0631625e+02    9.5389566e+02    8.3817610e+02    4.6000000e+02    4.6000000e+02    4.6000000e+02    1.1375585e+07    1.1681156e+03    4.0930993e+03    7.7681898e-03    1.6910740e+01    8.6115946e+04    3.9220604e-03    0.0000000e+00    3.2548199e-05    3.8989764e-05   -1.3597346e-02    1.5785510e-05   -8.3836024e+02    3.0037654e-09    5.3239072e-07    8.4059867e-04    2.2084630e-06    6.4356604e+01    1.0523565e+02    4.0859824e+01
    1.1430060e+01    1.6586221e+00    1.4998289e-01    8.1120262e+01    0.0000000e+00    2.5191156e-05    9.0537114e+02    9.5297549e+02    8.3747537e+02    4.6000000e+02    4.6000000e+02    4.6000000e+02    1.1343253e+07    1.1623780e+03    4.0717260e+03    7.7827362e-03    1.6976739e+01    8.6031986e+04    5.9311916e-03    0.0000000e+00    3.6000801e-05    3.7813098e-05   -1.3497617e-02    5.4548655e-05   -8.3911018e+02   -3.6126793e-09    5.3545993e-07    8.3440845e-04    2.1414674e-06    6.4070264e+01    1.0475163e+02    4.0761884e+01
    1.1527764e+01    1.6594221e+00    1.4882181e-01    8.0091811e+01    0.0000000e+00    2.5104728e-05    9.0441185e+02    9.5203931e+02    8.3677354e+02    4.6000000e+02    4.6000000e+02    4.6000000e+02    1.1310335e+07    1.1566072e+03    4.0501879e+03    7.7974827e-03    1.7042741e+01    8.5944856e+04    2.8484856e-03    0.0000000e+00    4.0168666e-05    3.7003655e-05   -1.3397131e-02    3.2972022e-05   -8.3984910e+02    7.4171772e-09    5.4014088e-07    8.2816930e-04    2.0956866e-06    6.3782707e+01    1.0426431e+02    4.0663540e+01
    1.1625528e+01    1.6609704e+00    1.4767363e-01    7.9079993e+01    0.0000000e+00    2.5018873e-05    9.0344474e+02    9.5109641e+02    8.3607296e+02    4.6000000e+02    4.6000000e+02    4.6000000e+02    1.1277031e+07    1.1508380e+03    4.0286362e+03    7.8123610e-03    1.7108431e+01    8.5855301e+04   -2.9127162e-04    0.0000000e+00    4.3429755e-05    3.6268830e-05   -1.3296762e-02   -4.4229847e-06   -8.4057423e+02    4.8245643e-08    5.4715897e-07    8.2194067e-04    2.0522265e-06    6.3495528e+01    1.0377612e+02    4.0565293e+01
    1.1723318e+01    1.6633872e+00    1.4653897e-01    7.8085190e+01    0.0000000e+00    2.4933645e-05    9.0246993e+02    9.5014442e+02    8.3537435e+02    4.6000000e+02    4.6000000e+02    4.6000000e+02    1.1243376e+07    1.1450743e+03    4.0070790e+03    7.8273662e-03    1.7173788e+01    8.5763487e+04   -1.6877499e-04    0.0000000e+00    4.6057656e-05    3.5734761e-05   -1.3197164e-02   -3.9456820e-06   -8.4128768e+02    4.6801158e-08    5.5255144e-07    8.1576355e-04    2.0224760e-06    6.3208978e+01    1.0328737e+02    4.0467255e+01
    1.1821125e+01    1.6647358e+00    1.4540802e-01    7.7102696e+01    0.0000000e+00    2.4847690e-05    9.0149169e+02    9.4918008e+02    8.3467770e+02    4.6000000e+02    4.6000000e+02    4.6000000e+02    1.1209302e+07    1.1392574e+03    3.9853588e+03    7.8424965e-03    1.7238803e+01    8.5668851e+04    9.9734925e-06    0.0000000e+00    4.9494589e-05    3.5409369e-05   -1.3093795e-02    7.8819687e-06   -8.4198496e+02    5.5173000e-08    5.6306052e-07    8.0934864e-04    2.0055908e-06    6.2918627e+01    1.0279770e+02    4.0369309e+01
    1.1918804e+01    1.6681294e+00    1.4429898e-01    7.6141164e+01    0.0000000e+00    2.4763612e-05    9.0050169e+02    9.4823044e+02    8.3398279e+02    4.6000000e+02    4.6000000e+02    4.6000000e+02    1.1174986e+07    1.1334987e+03    3.9637744e+03    7.8577295e-03    1.7303381e+01    8.5572476e+04   -1.1925990e-03    0.0000000e+00    5.1552445e-05    3.5259058e-05   -1.2993609e-02   -1.3498361e-07   -8.4266932e+02    8.0549295e-08    5.7224174e-07    8.0313574e-04    1.9993727e-06    6.2632859e+01    1.0230865e+02    4.0272956e+01
    1.2016103e+01    1.6737611e+00    1.4320283e-01    7.5198107e+01    0.0000000e+00    2.4679685e-05    8.9951661e+02    9.4732543e+02    8.3329415e+02    4.6000000e+02    4.6000000e+02    4.6000000e+02    1.1140607e+07    1.1277496e+03    3.9422842e+03    7.8730246e-03    1.7367359e+01    8.5475273e+04    8.2174580e-04    0.0000000e+00    5.3734235e-05    3.4703961e-05   -1.2899842e-02   -1.7418683e-06   -8.4334832e+02    7.4929888e-08    5.7630633e-07    7.9732167e-04    1.9680514e-06    6.2346686e+01    1.0182225e+02    4.0177732e+01
    1.2113035e+01    1.6804899e+00    1.4213293e-01    7.4279574e+01    0.0000000e+00    2.4597848e-05    8.9852807e+02    9.4644943e+02    8.3261520e+02    4.6000000e+02    4.6000000e+02    4.6000000e+02    1.1106166e+07    1.1220820e+03    3.9210524e+03    7.8883825e-03    1.7430751e+01    8.5377246e+04    4.4771273e-03    0.0000000e+00    5.7122449e-05    3.4043775e-05   -1.2809871e-02    3.5108313e-05   -8.4402373e+02    7.2748261e-09    5.7698747e-07    7.9173594e-04    1.9335510e-06    6.2065927e+01    1.0133823e+02    4.0083407e+01
    1.2210945e+01    1.6881114e+00    1.4104592e-01    7.3355521e+01    0.0000000e+00    2.4513174e-05    8.9752805e+02    9.4556320e+02    8.3193207e+02    4.6000000e+02    4.6000000e+02    4.6000000e+02    1.1070760e+07    1.1162790e+03    3.8993692e+03    7.9040177e-03    1.7494432e+01    8.5273734e+04   -8.8282181e-05    0.0000000e+00    5.3788937e-05    2.9885038e-05   -1.2753944e-02    8.4990314e-06   -8.4467231e+02    2.5937522e-08    5.0936184e-07    7.8827340e-04    1.6803290e-06    6.1776444e+01    1.0081496e+02    3.9987638e+01
    1.2308894e+01    1.7034086e+00    1.3998185e-01    7.2444345e+01    0.0000000e+00    2.4431674e-05    8.9653083e+02    9.4465989e+02    8.3124628e+02    4.6000000e+02    4.6000000e+02    4.6000000e+02    1.1035653e+07    1.1105969e+03    3.8782033e+03    7.9197819e-03    1.7557789e+01    8.5172872e+04   -2.6275358e-03    0.0000000e+00    4.8219549e-05    2.8368298e-05   -1.2673090e-02   -2.5105722e-05   -8.4534479e+02    9.5745758e-08    4.9547513e-07    7.8329534e-04    1.5893971e-06    6.1493987e+01    1.0035664e+02    3.9893208e+01
    1.2406883e+01    1.7088920e+00    1.3893402e-01    7.1552368e+01    0.0000000e+00    2.4350848e-05    8.9552503e+02    9.4374506e+02    8.3043836e+02    4.6000000e+02    4.6000000e+02    4.6000000e+02    1.1000175e+07    1.1049210e+03    3.8569895e+03    7.9356754e-03    1.7620826e+01    8.5069437e+04    8.2208843e-03    0.0000000e+00    4.6313718e-05    2.8131408e-05   -1.2552667e-02    5.8754603e-05   -8.4602606e+02   -6.0520272e-10    5.0102294e-07    7.7584852e-04    1.5840294e-06    6.1212571e+01    9.9931943e+01    3.9791422e+01
    1.2504748e+01    1.7026204e+00    1.3789932e-01    7.0676746e+01    0.0000000e+00    2.4270522e-05    8.9451151e+02    9.4282063e+02    8.2939859e+02    4.6000000e+02    4.6000000e+02    4.6000000e+02    1.0964347e+07    1.0992514e+03    3.8357641e+03    7.9516711e-03    1.7683436e+01    8.4963275e+04    4.2240210e-03    0.0000000e+00    4.1289191e-05    2.9947796e-05   -1.2423610e-02    5.3628242e-05   -8.4668259e+02   -3.3094841e-08    5.3366179e-07    7.6789301e-04    1.7071062e-06    6.0931799e+01    9.9520004e+01    3.9686101e+01
    1.2602933e+01    1.6947195e+00    1.3687013e-01    6.9812662e+01    0.0000000e+00    2.4189751e-05    8.9348074e+02    9.4188329e+02    8.2834429e+02    4.6000000e+02    4.6000000e+02    4.6000000e+02    1.0927821e+07    1.0935411e+03    3.8143172e+03    7.9678423e-03    1.7745901e+01    8.4852435e+04    6.7946722e-03    0.0000000e+00    4.2350820e-05    3.0999011e-05   -1.2291570e-02    4.7259457e-05   -8.4729875e+02   -4.3349008e-08    5.6238765e-07    7.5971659e-04    1.7808944e-06    6.0649428e+01    9.9108181e+01    3.9580137e+01
    1.2701162e+01    1.6923270e+00    1.3585159e-01    6.8959762e+01    0.0000000e+00    2.4109990e-05    8.9244064e+02    9.4093637e+02    8.2728203e+02    4.6000000e+02    4.6000000e+02    4.6000000e+02    1.0890907e+07    1.0878317e+03    3.7928441e+03    7.9841437e-03    1.7808042e+01    8.4738821e+04    5.2755876e-04    0.0000000e+00    3.9348262e-05    3.1408666e-05   -1.2151124e-02    1.3886179e-05   -8.4788774e+02    3.2214809e-08    5.9518358e-07    7.5102163e-04    1.8105934e-06    6.0367469e+01    9.8694436e+01    3.9474272e+01
    1.2848193e+01    1.7020710e+00    1.3435154e-01    6.7710768e+01    0.0000000e+00    2.3992099e-05    8.9086963e+02    9.3949633e+02    8.2569252e+02    4.6000000e+02    4.6000000e+02    4.6000000e+02    1.0835030e+07    1.0792992e+03    3.7607013e+03    8.0087910e-03    1.7900400e+01    8.4564313e+04    6.7982770e-03    0.0000000e+00    4.3541182e-05    3.0465175e-05   -1.2009129e-02    4.5823778e-05   -8.4874715e+02   -3.6506751e-08    5.8889865e-07    7.4220700e-04    1.7591405e-06    5.9946751e+01    9.8067375e+01    3.9316831e+01
    1.2946581e+01    1.7126939e+00    1.3336934e-01    6.6898600e+01    0.0000000e+00    2.3914328e-05    8.8981702e+02    9.3849724e+02    8.2463945e+02    4.6000000e+02    4.6000000e+02    4.6000000e+02    1.0797580e+07    1.0736461e+03    3.7394209e+03    8.0254277e-03    1.7961765e+01    8.4447086e+04   -3.2471994e-03    0.0000000e+00    4.4694409e-05    2.9733950e-05   -1.1930632e-02    3.2040578e-06   -8.4932718e+02    6.1962183e-08    5.8176762e-07    7.3734275e-04    1.7149579e-06    5.9668491e+01    9.7641223e+01    3.9212450e+01
    1.3044988e+01    1.7232339e+00    1.3240571e-01    6.6104520e+01    0.0000000e+00    2.3837944e-05    8.8876299e+02    9.3748272e+02    8.2359894e+02    4.6000000e+02    4.6000000e+02    4.6000000e+02    1.0760084e+07    1.0680403e+03    3.7183258e+03    8.0421909e-03    1.8022795e+01    8.4329605e+04   -9.7743355e-04    0.0000000e+00    4.5676008e-05    2.8955657e-05   -1.1854929e-02   -2.1442253e-05   -8.4991883e+02    9.0166424e-08    5.7428712e-07    7.3265189e-04    1.6658958e-06    5.9393089e+01    9.7212978e+01    3.9109170e+01
    1.3143412e+01    1.7312122e+00    1.3145824e-01    6.5327537e+01    0.0000000e+00    2.3762484e-05    8.8770757e+02    9.3643031e+02    8.2256983e+02    4.6000000e+02    4.6000000e+02    4.6000000e+02    1.0722508e+07    1.0624738e+03    3.6973932e+03    8.0590805e-03    1.8083492e+01    8.4211596e+04    1.0404369e-03    0.0000000e+00    4.6822872e-05    2.8566600e-05   -1.1772109e-02    1.1635958e-05   -8.5051425e+02    6.3746083e-08    5.7046752e-07    7.2752011e-04    1.6454857e-06    5.9119968e+01    9.6779144e+01    3.9006779e+01
    1.3241870e+01    1.7366070e+00    1.3052642e-01    6.4566921e+01    0.0000000e+00    2.3687950e-05    8.8664687e+02    9.3537018e+02    8.2154834e+02    4.6000000e+02    4.6000000e+02    4.6000000e+02    1.0684737e+07    1.0569371e+03    3.6765559e+03    8.0760989e-03    1.8143867e+01    8.4092161e+04    4.5821024e-03    0.0000000e+00    4.8027740e-05    2.8222638e-05   -1.1683868e-02    3.7954296e-05   -8.5110453e+02    3.7095640e-08    5.7243855e-07    7.2205174e-04    1.6279252e-06    5.8848882e+01    9.6342812e+01    3.8905002e+01
    1.3340319e+01    1.7391654e+00    1.2960886e-01    6.3821454e+01    0.0000000e+00    2.3614250e-05    8.8557808e+02    9.3429963e+02    8.2053194e+02    4.6000000e+02    4.6000000e+02    4.6000000e+02    1.0646660e+07    1.0514178e+03    3.6557442e+03    8.0932390e-03    1.8203895e+01    8.3970313e+04    7.4013040e-03    0.0000000e+00    5.0391284e-05    2.8113340e-05   -1.1589171e-02    7.3796936e-05   -8.5167687e+02   -1.2365662e-08    5.7563664e-07    7.1617571e-04    1.6290383e-06    5.8579267e+01    9.5905080e+01    3.8803542e+01
    1.3438858e+01    1.7446857e+00    1.2870489e-01    6.3090691e+01    0.0000000e+00    2.3541321e-05    8.8450487e+02    9.3322491e+02    8.1951897e+02    4.6000000e+02    4.6000000e+02    4.6000000e+02    1.0608416e+07    1.0459246e+03    3.6350341e+03    8.1105181e-03    1.8263637e+01    8.3847317e+04   -6.1309302e-05    0.0000000e+00    5.0895874e-05    2.8032406e-05   -1.1501488e-02    8.9168060e-06   -8.5224168e+02    9.5752824e-08    5.8237524e-07    7.1074427e-04    1.6263074e-06    5.8311264e+01    9.5464664e+01    3.8702537e+01
    1.3537445e+01    1.7515036e+00    1.2781563e-01    6.2375151e+01    0.0000000e+00    2.3469296e-05    8.8342542e+02    9.3213888e+02    8.1851304e+02    4.6000000e+02    4.6000000e+02    4.6000000e+02    1.0569938e+07    1.0404533e+03    3.6143820e+03    8.1279290e-03    1.8323069e+01    8.3722537e+04    3.6458532e-03    0.0000000e+00    5.2343354e-05    2.7913655e-05   -1.1415727e-02    1.5565594e-05   -8.5280015e+02    4.6007442e-08    5.8420071e-07    7.0542791e-04    1.6235727e-06    5.8044847e+01    9.5021124e+01    3.8602121e+01
    1.3635764e+01    1.7556434e+00    1.2694317e-01    6.1676127e+01    0.0000000e+00    2.3398411e-05    8.8234110e+02    9.3104141e+02    8.1751742e+02    4.6000000e+02    4.6000000e+02    4.6000000e+02    1.0531251e+07    1.0350113e+03    3.5937998e+03    8.1454152e-03    1.8382001e+01    8.3595558e+04    1.2024751e-02    0.0000000e+00    5.4852182e-05    2.7687844e-05   -1.1323261e-02    8.8934084e-05   -8.5334269e+02   -4.8044235e-08    5.8475975e-07    6.9968859e-04    1.6176464e-06    5.7780382e+01    9.4576588e+01    3.8502531e+01
    1.3734400e+01    1.7577792e+00    1.2608075e-01    6.0989546e+01    0.0000000e+00    2.3327748e-05    8.8124571e+02    9.2992959e+02    8.1652131e+02    4.6000000e+02    4.6000000e+02    4.6000000e+02    1.0492130e+07    1.0295656e+03    3.5731739e+03    8.1630810e-03    1.8440785e+01    8.3465656e+04    1.5681823e-03    0.0000000e+00    5.6043218e-05    2.7698910e-05   -1.1226592e-02    5.1629536e-05   -8.5386457e+02    1.1360493e-08    5.9911436e-07    6.9369595e-04    1.6233375e-06    5.7516173e+01    9.4131596e+01    3.8402913e+01
    1.3833082e+01    1.7615082e+00    1.2523159e-01    6.0316329e+01    0.0000000e+00    2.3257996e-05    8.8014228e+02    9.2880662e+02    8.1552879e+02    4.6000000e+02    4.6000000e+02    4.6000000e+02    1.0452712e+07    1.0241333e+03    3.5525642e+03    8.1808783e-03    1.8499256e+01    8.3333370e+04    3.9185121e-03    0.0000000e+00    5.6794144e-05    2.7548724e-05   -1.1130869e-02    5.5798035e-06   -8.5437017e+02    1.7145088e-08    6.1003615e-07    6.8776379e-04    1.6163660e-06    5.7253084e+01    9.3686623e+01    3.8303602e+01
    1.3931815e+01    1.7663153e+00    1.2439575e-01    5.9656757e+01    0.0000000e+00    2.3189059e-05    8.7903157e+02    9.2767330e+02    8.1457997e+02    4.6000000e+02    4.6000000e+02    4.6000000e+02    1.0413036e+07    1.0187207e+03    3.5320008e+03    8.1988083e-03    1.8557420e+01    8.3199007e+04    5.0767065e-03    0.0000000e+00    5.8451302e-05    2.7035671e-05   -1.1039187e-02    4.0161089e-05   -8.5485956e+02   -3.6094260e-08    6.1037786e-07    6.8207793e-04    1.5899806e-06    5.6991470e+01    9.3241793e+01    3.8204500e+01
    1.4030547e+01    1.7742072e+00    1.2357648e-01    5.9013024e+01    0.0000000e+00    2.3121272e-05    8.7791575e+02    9.2653170e+02    8.1363791e+02    4.6000000e+02    4.6000000e+02    4.6000000e+02    1.0373192e+07    1.0133431e+03    3.5115496e+03    8.2168612e-03    1.8615245e+01    8.3063150e+04    5.5250824e-03    0.0000000e+00    5.9799510e-05    2.6568609e-05   -1.0956582e-02    6.2406591e-05   -8.5533967e+02   -3.1372793e-08    6.1616169e-07    6.7695571e-04    1.5667181e-06    5.6732124e+01    9.2798169e+01    3.8105997e+01
    1.4129336e+01    1.7864850e+00    1.2277513e-01    5.8385899e+01    0.0000000e+00    2.3054784e-05    8.7679907e+02    9.2538591e+02    8.1270614e+02    4.6000000e+02    4.6000000e+02    4.6000000e+02    1.0333368e+07    1.0080203e+03    3.4913191e+03    8.2350480e-03    1.8672770e+01    8.2927405e+04   -4.9944897e-04    0.0000000e+00    5.9545215e-05    2.5873613e-05   -1.0889113e-02    3.5455427e-06   -8.5582805e+02    4.4247313e-08    6.1259964e-07    6.7278270e-04    1.5239728e-06    5.6475999e+01    9.2355220e+01    3.8008455e+01
    1.4228139e+01    1.7978732e+00    1.2197725e-01    5.7768657e+01    0.0000000e+00    2.2987808e-05    8.7567977e+02    9.2422583e+02    8.1178694e+02    4.6000000e+02    4.6000000e+02    4.6000000e+02    1.0293370e+07    1.0026574e+03    3.4709845e+03    8.2533607e-03    1.8729970e+01    8.2790102e+04    6.7360613e-03    0.0000000e+00    6.1463315e-05    2.5139545e-05   -1.0811656e-02    4.0965925e-05   -8.5631510e+02   -4.3984132e-08    6.0599085e-07    6.6797590e-04    1.4827255e-06    5.6216576e+01    9.1911940e+01    3.7911709e+01
    1.4326979e+01    1.8060379e+00    1.2119925e-01    5.7168780e+01    0.0000000e+00    2.2922166e-05    8.7455726e+02    9.2305722e+02    8.1087117e+02    4.6000000e+02    4.6000000e+02    4.6000000e+02    1.0253251e+07    9.9735230e+02    3.4508522e+03    8.2718035e-03    1.8786860e+01    8.2651705e+04   -2.8559605e-04    0.0000000e+00    6.2073596e-05    2.5067036e-05   -1.0729228e-02    1.6943091e-05   -8.5679627e+02    3.3109769e-08    6.1894670e-07    6.6286854e-04    1.4802015e-06    5.5960852e+01    9.1470493e+01    3.7815600e+01
    1.4425717e+01    1.8121962e+00    1.2044458e-01    5.6587346e+01    0.0000000e+00    2.2858602e-05    8.7342737e+02    9.2188027e+02    8.0996424e+02    4.6000000e+02    4.6000000e+02    4.6000000e+02    1.0212960e+07    9.9211949e+02    3.4309198e+03    8.2903502e-03    1.8843360e+01    8.2511509e+04    1.4035406e-03    0.0000000e+00    6.2812965e-05    2.4892572e-05   -1.0638155e-02    5.5966295e-06   -8.5726324e+02   -3.4042433e-09    6.2981961e-07    6.5722309e-04    1.4709942e-06    5.5710276e+01    9.1033094e+01    3.7720085e+01
    1.4524600e+01    1.8125023e+00    1.1968326e-01    5.6006807e+01    0.0000000e+00    2.2792890e-05    8.7228909e+02    9.2069701e+02    8.0905721e+02    4.6000000e+02    4.6000000e+02    4.6000000e+02    1.0171958e+07    9.8682024e+02    3.4107475e+03    8.3090472e-03    1.8899614e+01    8.2365574e+04    5.2930959e-03    0.0000000e+00    5.7540019e-05    2.3151839e-05   -1.0715770e-02    3.2620251e-05   -8.5767592e+02   -8.4895174e-08    5.3972109e-07    6.6211921e-04    1.3657699e-06    5.5454942e+01    9.0317381e+01    3.7623591e+01
    1.4623492e+01    1.8265011e+00    1.1893588e-01    5.5428995e+01    0.0000000e+00    2.2730266e-05    8.7115395e+02    9.1965232e+02    8.0814742e+02    4.6000000e+02    4.6000000e+02    4.6000000e+02    1.0131276e+07    9.8161110e+02    3.3909619e+03    8.3278693e-03    1.8955543e+01    8.2222013e+04    5.8797286e-03    0.0000000e+00    5.0642468e-05    2.1169119e-05   -1.0654052e-02    6.0314026e-05   -8.5810439e+02   -4.4553729e-09    5.1273220e-07    6.5831332e-04    1.2436606e-06    5.5204597e+01    8.9361530e+01    3.7528471e+01
    1.4722474e+01    1.8451618e+00    1.1820855e-01    5.4870434e+01    0.0000000e+00    2.2668732e-05    8.7001918e+02    9.1852800e+02    8.0726247e+02    4.6000000e+02    4.6000000e+02    4.6000000e+02    1.0090644e+07    9.7646010e+02    3.3713942e+03    8.3468317e-03    1.9011200e+01    8.2078728e+04    8.0215597e-04    0.0000000e+00    4.4912198e-05    2.0411428e-05   -1.0568816e-02    2.6704398e-05   -8.5856334e+02    2.8938737e-08    5.0979364e-07    6.5306517e-04    1.1981971e-06    5.4957794e+01    8.8411294e+01    3.7435377e+01
    1.4821503e+01    1.8532776e+00    1.1750375e-01    5.4330671e+01    0.0000000e+00    2.2609072e-05    8.6888254e+02    9.1739508e+02    8.0639910e+02    4.6000000e+02    4.6000000e+02    4.6000000e+02    1.0049999e+07    9.7137164e+02    3.3520533e+03    8.3659264e-03    1.9066563e+01    8.1935124e+04    6.6207812e-03    0.0000000e+00    3.6035860e-05    2.0946448e-05   -1.0475957e-02    4.1950081e-05   -8.5903331e+02   -7.1922781e-08    5.2705009e-07    6.4738475e-04    1.2371357e-06    5.4714944e+01    8.7463791e+01    3.7342582e+01
    1.4920540e+01    1.8548087e+00    1.1681345e-01    5.3805430e+01    0.0000000e+00    2.2550081e-05    8.6773928e+02    9.1625297e+02    8.0553905e+02    4.6000000e+02    4.6000000e+02    4.6000000e+02    1.0009145e+07    9.6631261e+02    3.3327954e+03    8.3851459e-03    1.9121612e+01    8.1789518e+04    8.6149139e-03    0.0000000e+00    3.4079273e-05    1.9984649e-05   -1.0368613e-02    8.2370549e-05   -8.5948195e+02   -6.0745504e-08    5.3079940e-07    6.4074165e-04    1.1811011e-06    5.4474083e+01    8.6680333e+01    3.7250246e+01
    1.5019642e+01    1.8563381e+00    1.1613401e-01    5.3290963e+01    0.0000000e+00    2.2491718e-05    8.6658585e+02    9.1510156e+02    8.0438985e+02    4.6000000e+02    4.6000000e+02    4.6000000e+02    9.9679371e+06    9.6125869e+02    3.3135098e+03    8.4045011e-03    1.9176378e+01    8.1640806e+04    2.1028372e-03    0.0000000e+00    3.4452850e-05    1.9267619e-05   -1.0275996e-02    3.2177857e-05   -8.5990019e+02    2.4176692e-08    5.3325687e-07    6.3499979e-04    1.1369125e-06    5.4233885e+01    8.6349626e+01    3.7158126e+01
    1.5118807e+01    1.8604725e+00    1.1546677e-01    5.2787696e+01    0.0000000e+00    2.2434274e-05    8.6542328e+02    9.1394123e+02    8.0318998e+02    4.6000000e+02    4.6000000e+02    4.6000000e+02    9.9264053e+06    9.5621819e+02    3.2942338e+03    8.4239922e-03    1.9230861e+01    8.1489193e+04    7.4887414e-04    0.0000000e+00    3.5300687e-05    1.8847128e-05   -1.0198202e-02    1.5569829e-06   -8.6028996e+02    3.5106235e-08    5.3326410e-07    6.3018062e-04    1.1119532e-06    5.3994827e+01    8.6014533e+01    3.7065866e+01
    1.5207988e+01    1.8642137e+00    1.1487885e-01    5.2335318e+01    0.0000000e+00    2.2386714e-05    8.6436831e+02    9.1288454e+02    8.0211609e+02    4.6000000e+02    4.6000000e+02    4.6000000e+02    9.8887281e+06    9.5169599e+02    3.2768764e+03    8.4416216e-03    1.9279597e+01    8.1349771e+04    1.5722668e-02    0.0000000e+00    3.7310062e-05    1.8381231e-05   -1.0126967e-02    1.0169709e-04   -8.6061702e+02   -7.1399716e-08    5.2736022e-07    6.2575923e-04    1.0887098e-06    5.3780988e+01    8.5711844e+01    3.6982933e+01
    1.5307121e+01    1.8724599e+00    1.1424051e-01    5.1868186e+01    0.0000000e+00    2.2328290e-05    8.6319349e+02    9.1170935e+02    8.0092852e+02    4.6000000e+02    4.6000000e+02    4.6000000e+02    9.8468013e+06    9.4671193e+02    3.2577487e+03    8.4613401e-03    1.9333458e+01    8.1194080e+04    2.0424398e-03    0.0000000e+00    3.7198960e-05    1.8101598e-05   -1.0059941e-02    4.3750060e-05   -8.6097127e+02    4.7856673e-08    5.3309354e-07    6.2161333e-04    1.0725936e-06    5.3545798e+01    8.5371702e+01    3.6891320e+01
    1.5445990e+01    1.8885742e+00    1.1337765e-01    5.1225307e+01    0.0000000e+00    2.2253408e-05    8.6154065e+02    9.1005470e+02    7.9927642e+02    4.6000000e+02    4.6000000e+02    4.6000000e+02    9.7878877e+06    9.3981185e+02    3.2312242e+03    8.4891814e-03    1.9408392e+01    8.0973858e+04    3.5524155e-03    0.0000000e+00    3.6894384e-05    1.7524746e-05   -9.9757529e-03    8.2147781e-06   -8.6145748e+02    6.9327110e-08    5.3307784e-07    6.1640935e-04    1.0389548e-06    5.3221698e+01    8.4889322e+01    3.6764236e+01
    1.5515460e+01    1.8957241e+00    1.1295983e-01    5.0886396e+01    0.0000000e+00    2.2226037e-05    8.6071090e+02    9.0923335e+02    7.9845913e+02    4.6000000e+02    4.6000000e+02    4.6000000e+02    9.7583511e+06    9.3639466e+02    3.2180627e+03    8.5031869e-03    1.9445658e+01    8.0862690e+04    1.3160601e-02    0.0000000e+00    3.8089167e-05    1.7311296e-05   -9.9305674e-03    8.8424151e-05   -8.6169656e+02   -4.1680049e-08    5.2811460e-07    6.1360710e-04    1.0306211e-06    5.3061821e+01    8.4647025e+01    3.6701114e+01
    1.5610052e+01    1.9061331e+00    1.1240512e-01    5.0495373e+01    0.0000000e+00    2.2171743e-05    8.5958191e+02    9.0811092e+02    7.9735123e+02    4.6000000e+02    4.6000000e+02    4.6000000e+02    9.7181759e+06    9.3178805e+02    3.2003398e+03    8.5223612e-03    1.9496178e+01    8.0711375e+04    1.0516399e-04    0.0000000e+00    3.7528209e-05    1.6781122e-05   -9.8737149e-03    4.8654479e-05   -8.6202159e+02    3.8571100e-08    5.3050496e-07    6.1009578e-04    9.9951789e-07    5.2846709e+01    8.4316392e+01    3.6615833e+01
    1.5708160e+01    1.9241667e+00    1.1185062e-01    5.0097772e+01    0.0000000e+00    2.2119922e-05    8.5841924e+02    9.0695934e+02    7.9621554e+02    4.6000000e+02    4.6000000e+02    4.6000000e+02    9.6768875e+06    9.2710100e+02    3.1823716e+03    8.5423678e-03    1.9548245e+01    8.0557138e+04   -1.5329288e-02    0.0000000e+00    3.4791217e-05    1.6432406e-05   -9.8441990e-03   -1.2905606e-04   -8.6238443e+02    2.3176633e-07    5.3503159e-07    6.0829493e-04    9.7101818e-07    5.2628485e+01    8.3970863e+01    3.6528890e+01
    1.5807476e+01    1.9455491e+00    1.1131251e-01    4.9703515e+01    0.0000000e+00    2.2072654e-05    8.5724739e+02    9.0579121e+02    7.9508818e+02    4.6000000e+02    4.6000000e+02    4.6000000e+02    9.6353488e+06    9.2244111e+02    3.1645351e+03    8.5627439e-03    1.9600658e+01    8.0402659e+04    1.1697090e-02    0.0000000e+00    3.5635612e-05    1.5624124e-05   -9.8202973e-03    3.2128047e-05   -8.6278280e+02   -2.1647483e-08    5.1424516e-07    6.0681895e-04    9.2350849e-07    5.2412425e+01    8.3617079e+01    3.6442254e+01
    1.5906812e+01    1.9634005e+00    1.1079664e-01    4.9327399e+01    0.0000000e+00    2.2027108e-05    8.5607889e+02    9.0461425e+02    7.9397991e+02    4.6000000e+02    4.6000000e+02    4.6000000e+02    9.5939757e+06    9.1785677e+02    3.1470074e+03    8.5832471e-03    1.9652790e+01    8.0249114e+04    1.8368530e-02    0.0000000e+00    3.6809755e-05    1.4852309e-05   -9.7866845e-03    1.7639807e-04   -8.6320342e+02   -1.0748120e-07    5.0122224e-07    6.0473670e-04    8.8285622e-07    5.2200747e+01    8.3259331e+01    3.6357039e+01
    1.6006154e+01    1.9685142e+00    1.1029732e-01    4.8965680e+01    0.0000000e+00    2.1982629e-05    8.5489924e+02    9.0341742e+02    7.9289438e+02    4.6000000e+02    4.6000000e+02    4.6000000e+02    9.5522516e+06    9.1329097e+02    3.1294708e+03    8.6038744e-03    1.9704635e+01    8.0092130e+04    1.3246178e-02    0.0000000e+00    3.8352395e-05    1.4295589e-05   -9.7164300e-03    1.4323948e-04   -8.6360221e+02   -2.2031392e-08    4.9856944e-07    6.0037634e-04    8.5276515e-07    5.1990876e+01    8.2898190e+01    3.6272294e+01
    1.6105530e+01    1.9635692e+00    1.0980930e-01    4.8614707e+01    0.0000000e+00    2.1938748e-05    8.5370534e+02    9.0220668e+02    7.9181892e+02    4.6000000e+02    4.6000000e+02    4.6000000e+02    9.5099883e+06    9.0871713e+02    3.1118287e+03    8.6246315e-03    1.9756205e+01    7.9930142e+04   -1.7441233e-04    0.0000000e+00    3.8659342e-05    1.3932696e-05   -9.6125637e-03    5.8483201e-06   -8.6394537e+02    8.3291941e-08    5.0287152e-07    5.9393711e-04    8.3025911e-07    5.1781111e+01    8.2537362e+01    3.6186907e+01
    1.6204921e+01    1.9565345e+00    1.0931547e-01    4.8265981e+01    0.0000000e+00    2.1893470e-05    8.5249659e+02    9.0098310e+02    7.9073517e+02    4.6000000e+02    4.6000000e+02    4.6000000e+02    9.4670906e+06    9.0404494e+02    3.0938009e+03    8.6455149e-03    1.9807489e+01    7.9762258e+04    2.7359734e-03    0.0000000e+00    3.9311146e-05    1.3302829e-05   -9.4856627e-03   -7.2224033e-06   -8.6421865e+02   -2.8925903e-09    4.9924796e-07    5.8606069e-04    7.9192411e-07    5.1564851e+01    8.2180688e+01    3.6100391e+01
    1.6304319e+01    1.9586811e+00    1.0884385e-01    4.7932643e+01    0.0000000e+00    2.1850653e-05    8.5127591e+02    8.9975401e+02    7.8964720e+02    4.6000000e+02    4.6000000e+02    4.6000000e+02    9.4238834e+06    8.9943329e+02    3.0759140e+03    8.6665223e-03    1.9858479e+01    7.9591155e+04    2.2666290e-03    0.0000000e+00    3.9677024e-05    1.2736867e-05   -9.3825800e-03    2.4238202e-05   -8.6444623e+02   -2.2412696e-08    4.9495271e-07    5.7966265e-04    7.5877841e-07    5.1353298e+01    8.1830561e+01    3.6013344e+01
    1.6403739e+01    1.9741119e+00    1.0838313e-01    4.7611249e+01    0.0000000e+00    2.1808203e-05    8.5005934e+02    8.9920866e+02    7.8856924e+02    4.6000000e+02    4.6000000e+02    4.6000000e+02    9.3807124e+06    8.9483521e+02    3.0581518e+03    8.6876572e-03    1.9909185e+01    7.9419750e+04    1.1025156e-02    0.0000000e+00    4.0241035e-05    1.1852280e-05   -9.3317452e-03    7.2997411e-05   -8.6467357e+02   -8.6400929e-08    4.7550914e-07    5.7650635e-04    7.0576692e-07    5.1141517e+01    8.1484466e+01    3.5927088e+01
    1.6503196e+01    1.9889869e+00    1.0794737e-01    4.7307824e+01    0.0000000e+00    2.1767418e-05    8.4884354e+02    8.9969309e+02    7.8750879e+02    4.6000000e+02    4.6000000e+02    4.6000000e+02    9.3373646e+06    8.9033226e+02    3.0407371e+03    8.7089225e-03    1.9959620e+01    7.9246244e+04    8.5793844e-03    0.0000000e+00    3.5569311e-05    1.2330599e-05   -9.5519801e-03    8.9583486e-05   -8.6488474e+02   -1.2715319e-07    4.7152476e-07    5.9028840e-04    7.3629324e-07    5.0935628e+01    8.0886493e+01    3.5841007e+01
    1.6602699e+01    2.0223414e+00    1.0752970e-01    4.7012065e+01    0.0000000e+00    2.1729822e-05    8.4764693e+02    9.0034267e+02    7.8646164e+02    4.6000000e+02    4.6000000e+02    4.6000000e+02    9.2948434e+06    8.8594930e+02    3.0239233e+03    8.7303205e-03    2.0009796e+01    7.9079214e+04   -2.8223208e-03    0.0000000e+00    2.7873430e-05    1.0449644e-05   -9.5624259e-03   -7.3024539e-06   -8.6516906e+02    5.2095064e-08    4.5870121e-07    5.9096757e-04    6.1463733e-07    5.0735574e+01    8.0078468e+01    3.5758444e+01
    1.6702214e+01    2.0508671e+00    1.0714183e-01    4.6740084e+01    0.0000000e+00    2.1694448e-05    8.4646058e+02    9.0116422e+02    7.8545452e+02    4.6000000e+02    4.6000000e+02    4.6000000e+02    9.2527220e+06    8.8167537e+02    3.0075627e+03    8.7518435e-03    2.0059704e+01    7.8914926e+04    2.4630877e-04    0.0000000e+00    1.7873612e-05    9.6203169e-06   -9.5153136e-03   -2.2310205e-05   -8.6551648e+02   -8.7241153e-08    4.6033417e-07    5.8812277e-04    5.6169779e-07    5.0541874e+01    7.9272257e+01    3.5678218e+01
    1.6801744e+01    2.0615334e+00    1.0677619e-01    4.6486776e+01    0.0000000e+00    2.1660454e-05    8.4527778e+02    9.0215853e+02    7.8447254e+02    4.6000000e+02    4.6000000e+02    4.6000000e+02    9.2107227e+06    8.7747283e+02    2.9914992e+03    8.7734925e-03    2.0109353e+01    7.8751036e+04    6.9462009e-03    0.0000000e+00    1.4416742e-05    9.0503772e-06   -9.4678620e-03    4.4391663e-05   -8.6587491e+02   -2.3173906e-08    4.6035205e-07    5.8521905e-04    5.2722245e-07    5.0352271e+01    7.8463463e+01    3.5598295e+01
    1.6901297e+01    2.0622751e+00    1.0642702e-01    4.6246875e+01    0.0000000e+00    2.1627776e-05    8.4409171e+02    9.0332145e+02    7.8349181e+02    4.6000000e+02    4.6000000e+02    4.6000000e+02    9.1686312e+06    8.7330922e+02    2.9755818e+03    8.7952689e-03    2.0158748e+01    7.8585726e+04    8.3443420e-03    0.0000000e+00    1.1293789e-05    8.4722732e-06   -9.3936061e-03    8.3592253e-05   -8.6620985e+02   -9.2987729e-08    4.6207521e-07    5.8063432e-04    4.9289338e-07    5.0165006e+01    7.7649788e+01    3.5518873e+01
    1.7000865e+01    2.0632720e+00    1.0609014e-01    4.6018091e+01    0.0000000e+00    2.1595877e-05    8.4289778e+02    9.0464965e+02    7.8250910e+02    4.6000000e+02    4.6000000e+02    4.6000000e+02    9.1262497e+06    8.6915631e+02    2.9596768e+03    8.8171712e-03    2.0207888e+01    7.8417259e+04    6.2801940e-03    0.0000000e+00    1.1585664e-05    8.0389617e-06   -9.3376947e-03    5.7982850e-05   -8.6650373e+02   -1.2875785e-07    4.6532740e-07    5.7716767e-04    4.6707433e-07    4.9978506e+01    7.6827585e+01    3.5439265e+01
    1.7100472e+01    2.0699319e+00    1.0577063e-01    4.5802938e+01    0.0000000e+00    2.1565533e-05    8.4169963e+02    9.0614305e+02    7.8149518e+02    4.6000000e+02    4.6000000e+02    4.6000000e+02    9.0836854e+06    8.6504036e+02    2.9438979e+03    8.8392042e-03    2.0256784e+01    7.8246567e+04    5.9587127e-03    0.0000000e+00    1.1291920e-05    7.3985297e-06   -9.2943601e-03    4.1036760e-05   -8.6677079e+02   -1.6422848e-07    4.6668792e-07    5.7448955e-04    4.2796631e-07    4.9794326e+01    7.5991367e+01    3.5359655e+01
    1.7200111e+01    2.0827174e+00    1.0546980e-01    4.5602721e+01    0.0000000e+00    2.1536777e-05    8.4050236e+02    9.0793032e+02    7.8022436e+02    4.6000000e+02    4.6000000e+02    4.6000000e+02    9.0411493e+06    8.6097580e+02    2.9283329e+03    8.8613669e-03    2.0305436e+01    7.8075435e+04    1.7387386e-03    0.0000000e+00    9.8049450e-06    6.8378886e-06   -9.2631822e-03    1.8063553e-05   -8.6703548e+02   -3.4307471e-08    4.6867859e-07    5.7257499e-04    3.9314626e-07    4.9613042e+01    7.5148479e+01    3.5280757e+01
    1.7349599e+01    2.1047634e+00    1.0506076e-01    4.5334435e+01    0.0000000e+00    2.1497411e-05    8.3870664e+02    9.1088940e+02    7.7833832e+02    4.6000000e+02    4.6000000e+02    4.6000000e+02    8.9773320e+06    8.5499640e+02    2.9054317e+03    8.8948622e-03    2.0377950e+01    7.7817369e+04    1.0455968e-02    0.0000000e+00    8.8770128e-06    5.9551130e-06   -9.2224680e-03    9.4441086e-05   -8.6743655e+02   -1.2761229e-07    4.6336165e-07    5.7006783e-04    3.4140118e-07    4.9348332e+01    7.4428542e+01    3.5164062e+01
    1.7449271e+01    2.1176082e+00    1.0481382e-01    4.5176112e+01    0.0000000e+00    2.1473249e-05    8.3751437e+02    9.1305162e+02    7.7709686e+02    4.6000000e+02    4.6000000e+02    4.6000000e+02    8.9349288e+06    8.5108756e+02    2.8904992e+03    8.9173381e-03    2.0425988e+01    7.7645515e+04    4.1343155e-03    0.0000000e+00    7.3886632e-06    5.2940801e-06   -9.1974729e-03    4.2891411e-05   -8.6770903e+02   -2.2537222e-08    4.6605865e-07    5.6853518e-04    3.0005193e-07    4.9176104e+01    7.4146796e+01    3.5086701e+01
    1.7548980e+01    2.1291084e+00    1.0458642e-01    4.5033551e+01    0.0000000e+00    2.1450622e-05    8.3632459e+02    9.1538653e+02    7.7586558e+02    4.6000000e+02    4.6000000e+02    4.6000000e+02    8.8925515e+06    8.4723037e+02    2.8757941e+03    8.9399444e-03    2.0473798e+01    7.7473157e+04    2.8756128e-03    0.0000000e+00    6.0140848e-06    5.0722814e-06   -9.1701745e-03    1.4179801e-05   -8.6797944e+02   -2.2615954e-08    4.6733845e-07    5.6685842e-04    2.8642393e-07    4.9006671e+01    7.3862060e+01    3.5003524e+01
    1.7648720e+01    2.1417968e+00    1.0437891e-01    4.4906895e+01    0.0000000e+00    2.1429615e-05    8.3514003e+02    9.1791341e+02    7.7464504e+02    4.6000000e+02    4.6000000e+02    4.6000000e+02    8.8503162e+06    8.4343502e+02    2.8613764e+03    8.9626799e-03    2.0521382e+01    7.7301288e+04   -1.3817930e-03    0.0000000e+00    4.6248872e-06    4.8398679e-06   -9.1480266e-03   -5.8146695e-06   -8.6825252e+02    1.4494957e-08    4.7164790e-07    5.6550064e-04    2.7120357e-07    4.8840496e+01    7.3575375e+01    3.4921141e+01
    1.7748486e+01    2.1563381e+00    1.0419296e-01    4.4797198e+01    0.0000000e+00    2.1410418e-05    8.3396049e+02    9.2207257e+02    7.7343764e+02    4.6000000e+02    4.6000000e+02    4.6000000e+02    8.8081736e+06    8.3970087e+02    2.8472396e+03    8.9855432e-03    2.0568741e+01    7.7129449e+04    9.2115698e-03    0.0000000e+00    4.0243018e-06    4.3671308e-06   -9.1291914e-03    6.0697191e-05   -8.6853172e+02   -1.0648456e-07    4.7001068e-07    5.6434071e-04    2.4265815e-07    4.8677583e+01    7.3287334e+01    3.4839778e+01
    1.7848279e+01    2.1721987e+00    1.0402903e-01    4.4704640e+01    0.0000000e+00    2.1393075e-05    8.3278641e+02    9.2635237e+02    7.7224420e+02    4.6000000e+02    4.6000000e+02    4.6000000e+02    8.7661964e+06    8.3603574e+02    2.8334100e+03    9.0085349e-03    2.0615883e+01    7.6958289e+04    5.5947690e-03    0.0000000e+00    2.8329802e-06    4.3977951e-06   -9.1134264e-03    6.5247361e-05   -8.6882101e+02   -5.0574762e-08    4.7690156e-07    5.6337415e-04    2.4663136e-07    4.8518485e+01    7.3303163e+01    3.4759501e+01
    1.7948100e+01    2.1880060e+00    1.0388661e-01    4.4628839e+01    0.0000000e+00    2.1377534e-05    8.3161898e+02    9.3071403e+02    7.7106470e+02    4.6000000e+02    4.6000000e+02    4.6000000e+02    8.7243870e+06    8.3243795e+02    2.8198879e+03    9.0316549e-03    2.0662812e+01    7.6787813e+04    5.0132088e-03    0.0000000e+00    1.1019414e-06    3.8162930e-06   -9.0981927e-03    2.0128051e-05   -8.6912319e+02    3.9928337e-08    4.8070851e-07    5.6244443e-04    2.0889616e-07    4.8363007e+01    7.3510096e+01    3.4680419e+01
    1.8047942e+01    2.2026992e+00    1.0374393e-01    4.4558886e+01    0.0000000e+00    2.1361462e-05    8.3045600e+02    9.3369127e+02    7.6991352e+02    4.6000000e+02    4.6000000e+02    4.6000000e+02    8.6827059e+06    8.2880528e+02    2.8063482e+03    9.0549017e-03    2.0709526e+01    7.6617658e+04    5.4044404e-03    0.0000000e+00    4.9660147e-08    3.3102633e-06   -9.0783067e-03    2.9582069e-05   -8.6943066e+02    2.8724858e-08    4.8262435e-07    5.6122015e-04    1.7766157e-07    4.8203641e+01    7.3692113e+01    3.4602307e+01
    1.8147831e+01    2.2142887e+00    1.0361932e-01    4.4504526e+01    0.0000000e+00    2.1346335e-05    8.2929926e+02    9.3985268e+02    7.6878203e+02    4.6000000e+02    4.6000000e+02    4.6000000e+02    8.6410195e+06    8.2521187e+02    2.7930363e+03    9.0782815e-03    2.0756043e+01    7.6446684e+04    1.5127557e-02    0.0000000e+00   -7.5433976e-08    2.9560457e-06   -9.0540944e-03    1.0565291e-04   -8.6973437e+02   -1.1508759e-08    4.8463952e-07    5.5971825e-04    1.5855632e-07    4.8045818e+01    7.3847778e+01    3.4524951e+01
    1.8247746e+01    2.2186469e+00    1.0350479e-01    4.4461356e+01    0.0000000e+00    2.1330854e-05    8.2814289e+02    9.4599492e+02    7.6765980e+02    4.6000000e+02    4.6000000e+02    4.6000000e+02    8.5989820e+06    8.2162133e+02    2.7797798e+03    9.1017890e-03    2.0802351e+01    7.6271757e+04    8.3455366e-03    0.0000000e+00   -4.3285667e-07    2.5271587e-06   -9.1693930e-03    7.8655091e-05   -8.6998646e+02   -5.6405354e-08    4.9392929e-07    5.6690455e-04    1.2912624e-07    4.7887358e+01    7.3978369e+01    3.4446978e+01
    1.8347681e+01    2.2390570e+00    1.0342621e-01    4.4435674e+01    0.0000000e+00    2.1320886e-05    8.2699521e+02    9.5208940e+02    7.6653717e+02    4.6000000e+02    4.6000000e+02    4.6000000e+02    8.5572738e+06    8.1818484e+02    2.7671276e+03    9.1254232e-03    2.0848452e+01    7.6098921e+04    3.0407399e-03    0.0000000e+00   -4.2322756e-06    1.6129705e-06   -9.1788155e-03    3.0965107e-05   -8.7025625e+02   -8.0867268e-08    4.9233316e-07    5.6751177e-04    6.8832343e-08    4.7738684e+01    7.4079151e+01    3.4370866e+01
    1.8447645e+01    2.2587293e+00    1.0336681e-01    4.4426855e+01    0.0000000e+00    2.1311750e-05    8.2585121e+02    9.5813688e+02    7.6544389e+02    4.6000000e+02    4.6000000e+02    4.6000000e+02    8.5156918e+06    8.1480079e+02    2.7546879e+03    9.1491859e-03    2.0894358e+01    7.5926343e+04    8.6258491e-04    0.0000000e+00   -9.0154121e-06    8.9505968e-07   -9.1524477e-03   -6.9741194e-06   -8.7055195e+02   -5.2497717e-08    4.9335980e-07    5.6590639e-04    2.2343801e-08    4.7593055e+01    7.4151971e+01    3.4296370e+01
    1.8547659e+01    2.2672321e+00    1.0332832e-01    4.4434002e+01    0.0000000e+00    2.1304535e-05    8.2471031e+02    9.6413530e+02    7.6437384e+02    4.6000000e+02    4.6000000e+02    4.6000000e+02    8.4741628e+06    8.1147101e+02    2.7424849e+03    9.1730822e-03    2.0940083e+01    7.5753405e+04    4.4038489e-03    0.0000000e+00   -1.4896550e-05    2.0141267e-07   -9.1278083e-03    1.7932269e-05   -8.7084878e+02   -1.0744151e-08    4.9709784e-07    5.6443244e-04   -2.2765488e-08    4.7450523e+01    7.4196933e+01    3.4221726e+01
    1.8647688e+01    2.2740945e+00    1.0330700e-01    4.4455202e+01    0.0000000e+00    2.1298655e-05    8.2357453e+02    9.7009383e+02    7.6331321e+02    4.6000000e+02    4.6000000e+02    4.6000000e+02    8.4328041e+06    8.0819478e+02    2.7305392e+03    9.1971038e-03    2.0985615e+01    7.5581089e+04    7.1404584e-03    0.0000000e+00   -1.9091549e-05   -3.2432426e-07   -9.1005523e-03    4.1597582e-05   -8.7114276e+02    4.3951682e-08    4.9791280e-07    5.6276848e-04   -5.6828125e-08    4.7310770e+01    7.4194341e+01    3.4148134e+01
    1.8747766e+01    2.2860008e+00    1.0330457e-01    4.4491427e+01    0.0000000e+00    2.1294382e-05    8.2244397e+02    9.7598083e+02    7.6226269e+02    4.6000000e+02    4.6000000e+02    4.6000000e+02    8.3915540e+06    8.0497105e+02    2.7188466e+03    9.2212587e-03    2.1030973e+01    7.5408904e+04    1.0274461e-02    0.0000000e+00   -1.9887415e-05   -7.5164503e-07   -9.0920357e-03    7.2230884e-05   -8.7143430e+02   -3.1149643e-08    5.0050117e-07    5.6224248e-04   -8.3289132e-08    4.7173751e+01    7.4141416e+01    3.4075365e+01
    1.8847891e+01    2.3046830e+00    1.0332657e-01    4.4546121e+01    0.0000000e+00    2.1292373e-05    8.2132737e+02    9.8143701e+02    7.6122898e+02    4.6000000e+02    4.6000000e+02    4.6000000e+02    8.3505795e+06    8.0182939e+02    2.7075816e+03    9.2455467e-03    2.1076162e+01    7.5238350e+04    3.0096208e-04    0.0000000e+00   -2.1845633e-05   -1.1734471e-06   -9.0942550e-03    8.8071740e-06   -8.7174456e+02    1.0916591e-07    5.0791152e-07    5.6239235e-04   -1.1110889e-07    4.7040820e+01    7.4082122e+01    3.4003811e+01
    1.8948053e+01    2.3243618e+00    1.0337261e-01    4.4619393e+01    0.0000000e+00    2.1292462e-05    8.2021872e+02    9.8676688e+02    7.6021738e+02    4.6000000e+02    4.6000000e+02    4.6000000e+02    8.3098275e+06    7.9875926e+02    2.6966434e+03    9.2699650e-03    2.1121184e+01    7.5068915e+04    5.9976294e-03    0.0000000e+00   -2.3446308e-05   -2.0245521e-06   -9.0975024e-03    1.8072473e-05   -8.7207962e+02    3.8958559e-08    5.0668243e-07    5.6260475e-04   -1.6651016e-07    4.6911901e+01    7.3993884e+01    3.3933784e+01
    1.9048249e+01    2.3381294e+00    1.0344056e-01    4.4708869e+01    0.0000000e+00    2.1294509e-05    8.1911226e+02    9.9197471e+02    7.5917872e+02    4.6000000e+02    4.6000000e+02    4.6000000e+02    8.2691526e+06    7.9575108e+02    2.6859374e+03    9.2945135e-03    2.1166041e+01    7.4899289e+04    1.8630823e-02    0.0000000e+00   -2.4603589e-05   -2.3938486e-06   -9.0961365e-03    1.3269356e-04   -8.7242259e+02   -1.9514548e-07    5.1147452e-07    5.6252609e-04   -1.8673808e-07    4.6786919e+01    7.3844678e+01    3.3864729e+01
    1.9148489e+01    2.3448227e+00    1.0352760e-01    4.4814502e+01    0.0000000e+00    2.1297943e-05    8.1800834e+02    9.9705248e+02    7.5790598e+02    4.6000000e+02    4.6000000e+02    4.6000000e+02    8.2284366e+06    7.9277836e+02    2.6754158e+03    9.3191943e-03    2.1210742e+01    7.4728410e+04    6.1395782e-03    0.0000000e+00   -2.6399537e-05   -2.8163843e-06   -9.0884368e-03    9.3733980e-05   -8.7275047e+02   -1.3476828e-07    5.1750606e-07    5.6205676e-04   -2.1263398e-07    4.6663708e+01    7.3665155e+01    3.3796197e+01
    1.9248773e+01    2.3511235e+00    1.0363223e-01    4.4935157e+01    0.0000000e+00    2.1302699e-05    8.1691380e+02    1.0019858e+03    7.5663760e+02    4.6000000e+02    4.6000000e+02    4.6000000e+02    8.1877616e+06    7.8984321e+02    2.6651507e+03    9.3440072e-03    2.1255290e+01    7.4556998e+04   -5.6609727e-03    0.0000000e+00   -2.9133479e-05   -3.0944220e-06   -9.0808331e-03   -6.8463726e-05   -8.7306576e+02    2.8183649e-07    5.2773283e-07    5.6160048e-04   -2.3406296e-07    4.6541779e+01    7.3486205e+01    3.3728159e+01
    1.9349071e+01    2.3587208e+00    1.0375313e-01    4.5145722e+01    0.0000000e+00    2.1296630e-05    8.1582350e+02    1.0067670e+03    7.5537792e+02    4.6000000e+02    4.6000000e+02    4.6000000e+02    8.1470680e+06    7.8706660e+02    2.6555347e+03    9.3689451e-03    2.1299678e+01    7.4384434e+04    8.4798501e-03    0.0000000e+00   -3.0353339e-05   -3.7758193e-06   -9.0750507e-03    1.3829289e-05   -8.7336688e+02    1.0058565e-06    5.2785000e-07    5.6124621e-04   -2.7689526e-07    4.6396515e+01    7.3243825e+01    2.8859723e+01
    1.9449414e+01    2.3702321e+00    1.0389524e-01    4.5298382e+01    0.0000000e+00    2.1304421e-05    8.1474093e+02    1.0113848e+03    7.5412917e+02    4.6000000e+02    4.6000000e+02    4.6000000e+02    8.1064417e+06    7.8420989e+02    2.6457151e+03    9.3940158e-03    2.1343925e+01    7.4211562e+04    1.7528344e-02    0.0000000e+00   -3.1351916e-05   -4.5029412e-06   -9.0753866e-03    1.4375494e-04   -8.7366513e+02    6.7469505e-07    5.2572765e-07    5.6126877e-04   -3.2070959e-07    4.6278135e+01    7.2973179e+01    2.8878221e+01
    1.9549793e+01    2.3865304e+00    1.0405813e-01    4.5467651e+01    0.0000000e+00    2.1313998e-05    8.1366960e+02    1.0158515e+03    7.5289356e+02    4.6000000e+02    4.6000000e+02    4.6000000e+02    8.0660581e+06    7.8141594e+02    2.6362322e+03    9.4192167e-03    2.1388028e+01    7.4039963e+04    2.1590831e-03    0.0000000e+00   -3.3758405e-05   -4.8093176e-06   -9.0828760e-03    5.0732331e-05   -8.7397678e+02    7.9356872e-07    5.3621377e-07    5.6174465e-04   -3.4136452e-07    4.6162855e+01    7.2676741e+01    2.8920500e+01
    1.9650215e+01    2.4044044e+00    1.0422376e-01    4.5645498e+01    0.0000000e+00    2.1323095e-05    8.1261258e+02    1.0201504e+03    7.5168692e+02    4.6000000e+02    4.6000000e+02    4.6000000e+02    8.0258604e+06    7.7859656e+02    2.6268453e+03    9.4445499e-03    2.1431995e+01    7.3869119e+04    1.7949382e-03    0.0000000e+00   -3.5790101e-05   -5.4916665e-06   -9.0902179e-03   -1.1370941e-05   -8.7430514e+02    8.3145143e-07    5.4038865e-07    5.6221047e-04   -3.8674616e-07    4.6043631e+01    7.2414257e+01    2.8979258e+01
    1.9700443e+01    2.4128709e+00    1.0431727e-01    4.5742395e+01    0.0000000e+00    2.1328946e-05    8.1209229e+02    1.0222376e+03    7.5109892e+02    4.6000000e+02    4.6000000e+02    4.6000000e+02    8.0058820e+06    7.7722079e+02    2.6223561e+03    9.4572515e-03    2.1453929e+01    7.3784335e+04    4.3596491e-03    0.0000000e+00   -3.6676703e-05   -5.8268514e-06   -9.0946861e-03    2.0872643e-06   -8.7447746e+02    8.8921338e-07    5.4026875e-07    5.6249150e-04   -4.0848679e-07    4.5985508e+01    7.2518181e+01    2.9014491e+01
    1.9800875e+01    2.4292789e+00    1.0451834e-01    4.6024230e+01    0.0000000e+00    2.1329047e-05    8.1106573e+02    1.0262857e+03    7.4992789e+02    4.6000000e+02    4.6000000e+02    4.6000000e+02    7.9660385e+06    7.7462400e+02    2.6140909e+03    9.4827692e-03    2.1497675e+01    7.3615222e+04    6.3396876e-03    0.0000000e+00   -3.8368636e-05   -6.3383179e-06   -9.1021394e-03    4.0560386e-05   -8.7482914e+02   -2.4626158e-08    5.4288985e-07    5.6295625e-04   -4.4127434e-07    4.5846125e+01    7.2718888e+01    2.8244124e+01
    1.9901342e+01    2.4366190e+00    1.0475338e-01    4.6256354e+01    0.0000000e+00    2.1343686e-05    8.1003567e+02    1.0301596e+03    7.4876864e+02    4.6000000e+02    4.6000000e+02    4.6000000e+02    7.9259353e+06    7.7199113e+02    2.6056415e+03    9.5084171e-03    2.1541301e+01    7.3442715e+04    5.5948057e-03    0.0000000e+00   -3.8784324e-05   -6.2632746e-06   -9.1938383e-03    6.9170489e-05   -8.7513741e+02   -5.2446613e-08    5.6029300e-07    5.6866370e-04   -4.3850416e-07    4.5737066e+01    7.2910065e+01    2.8275146e+01
    2.0001890e+01    2.4589828e+00    1.0500194e-01    4.6582523e+01    0.0000000e+00    2.1347687e-05    8.0902013e+02    1.0338480e+03    7.4761238e+02    4.6000000e+02    4.6000000e+02    4.6000000e+02    7.8863121e+06    7.6953759e+02    2.5979889e+03    9.5342067e-03    2.1584828e+01    7.3273777e+04    2.7315218e-03    0.0000000e+00   -4.2390587e-05   -7.1296984e-06   -9.2183213e-03    7.9750776e-06   -8.7548088e+02    5.7513536e-08    5.6156432e-07    5.7019831e-04   -4.9667386e-07    4.5605623e+01    7.3091354e+01    2.8332942e+01
    2.0102497e+01    2.4800471e+00    1.0527266e-01    4.6928264e+01    0.0000000e+00    2.1353276e-05    8.0801293e+02    1.0373564e+03    7.4648752e+02    4.6000000e+02    4.6000000e+02    4.6000000e+02    7.8468461e+06    7.6713334e+02    2.5905854e+03    9.5601329e-03    2.1628252e+01    7.3105349e+04    5.1662920e-03    0.0000000e+00   -4.7412651e-05   -8.3212719e-06   -9.2228128e-03    3.8033297e-05   -8.7585235e+02    7.7774663e-07    5.5976320e-07    5.7051486e-04   -5.7244685e-07    4.5477086e+01    7.3264952e+01    2.8412319e+01
    2.0203121e+01    2.4911902e+00    1.0556555e-01    4.7212291e+01    0.0000000e+00    2.1372812e-05    8.0701255e+02    1.0406836e+03    7.4538969e+02    4.6000000e+02    4.6000000e+02    4.6000000e+02    7.8076008e+06    7.6466692e+02    2.5830078e+03    9.5861844e-03    2.1671563e+01    7.2937934e+04    1.5950052e-03    0.0000000e+00   -5.2468678e-05   -8.8351580e-06   -9.2274784e-03    2.3771538e-06   -8.7623897e+02    8.0715376e-07    5.5891262e-07    5.7084086e-04   -6.0762298e-07    4.5376604e+01    7.3432428e+01    2.8507744e+01
    2.0303791e+01    2.4968153e+00    1.0587620e-01    4.7513891e+01    0.0000000e+00    2.1393504e-05    8.0601467e+02    1.0438221e+03    7.4430244e+02    4.6000000e+02    4.6000000e+02    4.6000000e+02    7.7684021e+06    7.6222962e+02    2.5755897e+03    9.6123693e-03    2.1714769e+01    7.2769969e+04    9.5166958e-03    0.0000000e+00   -5.5088743e-05   -8.5138342e-06   -9.2348952e-03    4.5655635e-05   -8.7661396e+02    6.8603244e-07    5.6454855e-07    5.7130958e-04   -5.8665568e-07    4.5277616e+01    7.3641255e+01    2.8615851e+01
    2.0404519e+01    2.5035114e+00    1.0620661e-01    4.7903755e+01    0.0000000e+00    2.1404210e-05    8.0501852e+02    1.0467769e+03    7.4322330e+02    4.6000000e+02    4.6000000e+02    4.6000000e+02    7.7292543e+06    7.5995594e+02    2.5687979e+03    9.6386899e-03    2.1757877e+01    7.2601508e+04    7.3061150e-03    0.0000000e+00   -5.7142006e-05   -7.6302648e-06   -9.2458382e-03    6.5077035e-05   -8.7697622e+02    7.3510805e-07    5.7119535e-07    5.7198947e-04   -5.3023396e-07    4.5158603e+01    7.3757670e+01    2.7620411e+01
    2.0505286e+01    2.5136657e+00    1.0655654e-01    4.8241226e+01    0.0000000e+00    2.1428093e-05    8.0402823e+02    1.0495262e+03    7.4215711e+02    4.6000000e+02    4.6000000e+02    4.6000000e+02    7.6901784e+06    7.5759981e+02    2.5617695e+03    9.6651421e-03    2.1800891e+01    7.2432704e+04    7.3248115e-03    0.0000000e+00   -5.9512097e-05   -8.0030831e-06   -9.2585729e-03    5.8303768e-05   -8.7733413e+02    6.5015290e-07    5.7077151e-07    5.7278315e-04   -5.5490624e-07    4.5064243e+01    7.3845464e+01    2.7651665e+01
    2.0606114e+01    2.5261155e+00    1.0692962e-01    4.8598324e+01    0.0000000e+00    2.1454031e-05    8.0304205e+02    1.0520757e+03    7.4110735e+02    4.6000000e+02    4.6000000e+02    4.6000000e+02    7.6512192e+06    7.5530166e+02    2.5549831e+03    9.6917315e-03    2.1843815e+01    7.2264011e+04    7.5235785e-03    0.0000000e+00   -6.1934627e-05   -8.2617924e-06   -9.2748106e-03    5.2673474e-05   -8.7769589e+02    6.1815360e-07    5.7302495e-07    5.7379583e-04   -5.7210294e-07    4.4973595e+01    7.3950853e+01    2.7731440e+01
    2.0706999e+01    2.5398636e+00    1.0732250e-01    4.8973389e+01    0.0000000e+00    2.1481485e-05    8.0206126e+02    1.0544334e+03    7.4007502e+02    4.6000000e+02    4.6000000e+02    4.6000000e+02    7.6124314e+06    7.5304790e+02    2.5484064e+03    9.7184568e-03    2.1886652e+01    7.2095931e+04    5.9475470e-03    0.0000000e+00   -6.4365810e-05   -8.2211202e-06   -9.2935172e-03    3.8375701e-05   -8.7806762e+02    7.1618283e-07    5.8033611e-07    5.7496111e-04   -5.6987378e-07    4.4885582e+01    7.4020953e+01    2.7844426e+01
    2.0807913e+01    2.5531727e+00    1.0773662e-01    4.9509659e+01    0.0000000e+00    2.1487477e-05    8.0108964e+02    1.0566083e+03    7.3905794e+02    4.6000000e+02    4.6000000e+02    4.6000000e+02    7.5738159e+06    7.5107345e+02    2.5429430e+03    9.7453110e-03    2.1929395e+01    7.1928415e+04    7.1101352e-03    0.0000000e+00   -6.6974620e-05   -8.2745984e-06   -9.3125365e-03    4.6395064e-05   -8.7844900e+02   -8.4497467e-07    5.8614914e-07    5.7614555e-04   -5.7375445e-07    4.4754977e+01    7.3965187e+01    2.7373837e+01
    2.0908872e+01    2.5646706e+00    1.0817251e-01    4.9927145e+01    0.0000000e+00    2.1518060e-05    8.0012275e+02    1.0585946e+03    7.3782748e+02    4.6000000e+02    4.6000000e+02    4.6000000e+02    7.5353417e+06    7.4890997e+02    2.5368405e+03    9.7722982e-03    2.1972067e+01    7.1761201e+04    5.1825281e-03    0.0000000e+00   -6.9351935e-05   -8.2002554e-06   -9.3319980e-03    3.4171752e-05   -8.7883609e+02   -9.6186587e-07    5.9239744e-07    5.7735594e-04   -5.6981064e-07    4.4671823e+01    7.3884573e+01    2.7381650e+01
    2.1009859e+01    2.5749299e+00    1.0862940e-01    5.0365898e+01    0.0000000e+00    2.1550073e-05    7.9916405e+02    1.0603961e+03    7.3656677e+02    4.6000000e+02    4.6000000e+02    4.6000000e+02    7.4970017e+06    7.4678710e+02    2.5309816e+03    9.7994136e-03    2.2014651e+01    7.1594183e+04    5.8539552e-03    0.0000000e+00   -7.1907818e-05   -8.1550433e-06   -9.3511742e-03    2.9126812e-05   -8.7922484e+02   -8.1074181e-07    5.9551064e-07    5.7854817e-04   -5.6800109e-07    4.4590641e+01    7.3780899e+01    2.7434593e+01
    2.1110873e+01    2.5857103e+00    1.0910736e-01    5.0824778e+01    0.0000000e+00    2.1583655e-05    7.9821199e+02    1.0620077e+03    7.3531721e+02    4.6000000e+02    4.6000000e+02    4.6000000e+02    7.4587986e+06    7.4470745e+02    2.5253516e+03    9.8266573e-03    2.2057151e+01    7.1427382e+04    9.4084932e-03    0.0000000e+00   -7.4489865e-05   -8.5491313e-06   -9.3719987e-03    6.7192310e-05   -8.7961449e+02   -8.4102097e-07    5.9485874e-07    5.7984321e-04   -5.9334419e-07    4.4511812e+01    7.3658528e+01    2.7517165e+01
    2.1211940e+01    2.5985270e+00    1.0957693e-01    5.1444045e+01    0.0000000e+00    2.1592147e-05    7.9726848e+02    1.0634372e+03    7.3409147e+02    4.6000000e+02    4.6000000e+02    4.6000000e+02    7.4207501e+06    7.4278264e+02    2.5204738e+03    9.8540359e-03    2.2099583e+01    7.1261014e+04    9.5847640e-03    0.0000000e+00   -7.7158525e-05   -9.9293437e-06   -9.3913297e-03    6.8176375e-05   -8.8000894e+02    6.3471479e-07    5.7797444e-07    5.8104714e-04   -6.8194740e-07    4.4379621e+01    7.3518373e+01    2.7206727e+01
    2.1313058e+01    2.6120718e+00    1.1007802e-01    5.1940164e+01    0.0000000e+00    2.1626383e-05    7.9633168e+02    1.0681316e+03    7.3288792e+02    4.6000000e+02    4.6000000e+02    4.6000000e+02    7.3828679e+06    7.4070398e+02    2.5150716e+03    9.8815491e-03    2.2141955e+01    7.1095183e+04    4.6553911e-03    0.0000000e+00   -7.9741513e-05   -9.8477532e-06   -9.4129038e-03    2.5692579e-05   -8.8041130e+02    7.6382329e-07    5.7828383e-07    5.8238649e-04   -6.7822472e-07    4.4298107e+01    7.3362389e+01    2.7290902e+01
    2.1414223e+01    2.6213875e+00    1.1062068e-01    5.2561627e+01    0.0000000e+00    2.1651222e-05    7.9540092e+02    1.0715207e+03    7.3169984e+02    4.6000000e+02    4.6000000e+02    4.6000000e+02    7.3447845e+06    7.3884001e+02    2.5105179e+03    9.9091960e-03    2.2184263e+01    7.0926327e+04    2.9167681e-03    0.0000000e+00   -8.0713596e-05   -9.3974823e-06   -9.4900244e-03    2.6451671e-05   -8.8077099e+02    9.4884276e-07    5.9037041e-07    5.8717498e-04   -6.5292892e-07    4.4199312e+01    7.3192092e+01    2.7389869e+01
    2.1515423e+01    2.6458836e+00    1.1118093e-01    5.3113349e+01    0.0000000e+00    2.1690061e-05    7.9448352e+02    1.0748026e+03    7.3051789e+02    4.6000000e+02    4.6000000e+02    4.6000000e+02    7.3072205e+06    7.3690729e+02    2.5058112e+03    9.9369734e-03    2.2226510e+01    7.0761397e+04    8.4005862e-04    0.0000000e+00   -8.4234613e-05   -9.9930782e-06   -9.5275559e-03   -2.6897587e-05   -8.8117336e+02    9.5610821e-07    5.7976969e-07    5.8951346e-04   -6.9568150e-07    4.4126401e+01    7.3309250e+01    2.7501745e+01
    2.1616651e+01    2.6695934e+00    1.1176591e-01    5.3689754e+01    0.0000000e+00    2.1730720e-05    7.9357616e+02    1.0780034e+03    7.2937071e+02    4.6000000e+02    4.6000000e+02    4.6000000e+02    7.2699466e+06    7.3503067e+02    2.5013835e+03    9.9648789e-03    2.2268692e+01    7.0598151e+04    8.3352030e-03    0.0000000e+00   -8.8988035e-05   -1.0375114e-05   -9.5530326e-03    3.6361035e-05   -8.8161833e+02    8.3097546e-07    5.6637585e-07    5.9112473e-04   -7.2169861e-07    4.4056608e+01    7.3525745e+01    2.7627258e+01
    2.1717909e+01    2.6808331e+00    1.1237467e-01    5.4375890e+01    0.0000000e+00    2.1760809e-05    7.9267569e+02    1.0811219e+03    7.2825164e+02    4.6000000e+02    4.6000000e+02    4.6000000e+02    7.2328756e+06    7.3331942e+02    2.4976208e+03    9.9929133e-03    2.2310818e+01    7.0435756e+04    8.2188216e-03    0.0000000e+00   -9.3291543e-05   -1.0076134e-05   -9.5776812e-03    6.6804088e-05   -8.8207958e+02    7.1308754e-07    5.5808468e-07    5.9267633e-04   -7.0363107e-07    4.3966766e+01    7.3730777e+01    2.7760120e+01
    2.1819212e+01    2.6886468e+00    1.1300441e-01    5.5003654e+01    0.0000000e+00    2.1804178e-05    7.9178073e+02    1.0841657e+03    7.2714490e+02    4.6000000e+02    4.6000000e+02    4.6000000e+02    7.1960919e+06    7.3153966e+02    2.4936697e+03    1.0021081e-02    2.2352899e+01    7.0275075e+04   -2.2883445e-03    0.0000000e+00   -9.6968329e-05   -9.0903889e-06   -9.6059368e-03   -5.0429499e-05   -8.8254936e+02    8.2636095e-07    5.5987564e-07    5.9443867e-04   -6.4622155e-07    4.3902415e+01    7.3925489e+01    2.7900800e+01
    2.1920590e+01    2.6951146e+00    1.1365770e-01    5.5656718e+01    0.0000000e+00    2.1849258e-05    7.9089055e+02    1.0871001e+03    7.2605069e+02    4.6000000e+02    4.6000000e+02    4.6000000e+02    7.1593316e+06    7.2979449e+02    2.4899201e+03    1.0049390e-02    2.2394947e+01    7.0113586e+04    1.8831252e-02    0.0000000e+00   -9.8521884e-05   -8.9111282e-06   -9.6345370e-03    1.0970109e-04   -8.8300945e+02    5.1831032e-07    5.5688999e-07    5.9620662e-04   -6.3351156e-07    4.3839977e+01    7.4106561e+01    2.8044463e+01
    2.2022023e+01    2.7000504e+00    1.1433539e-01    5.6398760e+01    0.0000000e+00    2.1885268e-05    7.9000193e+02    1.0899308e+03    7.2497006e+02    4.6000000e+02    4.6000000e+02    4.6000000e+02    7.1225238e+06    7.2818636e+02    2.4867064e+03    1.0077834e-02    2.2436960e+01    6.9950550e+04    3.2144523e-02    0.0000000e+00   -9.9938089e-05   -9.2171395e-06   -9.6638572e-03    2.6771194e-04   -8.8345372e+02    1.4227794e-06    5.4552396e-07    5.9801705e-04   -6.4867107e-07    4.3758877e+01    7.4271307e+01    2.5849915e+01
    2.2123477e+01    2.7042874e+00    1.1503771e-01    5.7108195e+01    0.0000000e+00    2.1933639e-05    7.8911571e+02    1.0926578e+03    7.2389935e+02    4.6000000e+02    4.6000000e+02    4.6000000e+02    7.0857079e+06    7.2649999e+02    2.4832739e+03    1.0106405e-02    2.2478926e+01    6.9786277e+04    2.6831796e-03    0.0000000e+00   -1.0342470e-04   -8.7606696e-06   -9.6910026e-03    9.0993045e-05   -8.8387584e+02    1.6221066e-06    5.4347014e-07    5.9970192e-04   -6.2079211e-07    4.3699675e+01    7.4419948e+01    2.5945806e+01
    2.2224991e+01    2.7102864e+00    1.1576127e-01    5.8008002e+01    0.0000000e+00    2.1959662e-05    7.8823219e+02    1.0952699e+03    7.2283954e+02    4.6000000e+02    4.6000000e+02    4.6000000e+02    7.0489146e+06    7.2505394e+02    2.4807893e+03    1.0135114e-02    2.2520860e+01    6.9621112e+04   -9.8425221e-03    0.0000000e+00   -1.0743486e-04   -8.3502380e-06   -9.7186155e-03   -1.2368045e-04   -8.8428604e+02    1.6973835e-06    5.4864204e-07    6.0142311e-04   -6.0138981e-07    4.3598084e+01    7.4548893e+01    2.5670137e+01
    2.2326543e+01    2.7206185e+00    1.1650887e-01    5.8777220e+01    0.0000000e+00    2.2010679e-05    7.8735525e+02    1.0977776e+03    7.2179743e+02    4.6000000e+02    4.6000000e+02    4.6000000e+02    7.0123157e+06    7.2342556e+02    2.4777013e+03    1.0163953e-02    2.2562770e+01    6.9456699e+04    7.8357409e-03    0.0000000e+00   -1.1030803e-04   -9.1390769e-06   -9.7504596e-03   -5.9430675e-05   -8.8470400e+02    1.5340607e-06    5.4463313e-07    6.0340431e-04   -6.5528580e-07    4.3541147e+01    7.4658948e+01    2.5759401e+01
    2.2428161e+01    2.7362064e+00    1.1728288e-01    5.9580032e+01    0.0000000e+00    2.2063311e-05    7.8648865e+02    1.1002096e+03    7.2074304e+02    4.6000000e+02    4.6000000e+02    4.6000000e+02    6.9760518e+06    7.2185261e+02    2.4749261e+03    1.0192932e-02    2.2604660e+01    6.9294515e+04    1.0797609e-02    0.0000000e+00   -1.1296318e-04   -1.0078560e-05   -9.7859311e-03    7.1365636e-05   -8.8514517e+02    1.4601272e-06    5.3518711e-07    6.0560533e-04   -7.1614886e-07    4.3487078e+01    7.4750485e+01    2.5908515e+01
    2.2529770e+01    2.7526974e+00    1.1808317e-01    6.0645074e+01    0.0000000e+00    2.2091252e-05    7.8563001e+02    1.1025206e+03    7.1948245e+02    4.6000000e+02    4.6000000e+02    4.6000000e+02    6.9400325e+06    7.2056593e+02    2.4733231e+03    1.0222028e-02    2.2646509e+01    6.9133510e+04    1.6933960e-02    0.0000000e+00   -1.1488016e-04   -1.0901210e-05   -9.8258189e-03    1.6317552e-04   -8.8560941e+02    1.5840634e-06    5.3147553e-07    6.0808016e-04   -7.6676641e-07    4.3389539e+01    7.4822612e+01    2.6108934e+01
    2.2631375e+01    2.7664070e+00    1.1888248e-01    6.1580345e+01    0.0000000e+00    2.2133019e-05    7.8478259e+02    1.1047113e+03    7.1823779e+02    4.6000000e+02    4.6000000e+02    4.6000000e+02    6.9042003e+06    7.1908918e+02    2.4711718e+03    1.0251244e-02    2.2688328e+01    6.8973133e+04    2.1547910e-02    0.0000000e+00   -1.1686355e-04   -1.2803455e-05   -9.8633194e-03    1.6829616e-04   -8.8608779e+02    2.2980706e-06    5.2383229e-07    6.1040749e-04   -8.8596420e-07    4.3310639e+01    7.4875233e+01    2.6364478e+01
    2.2732987e+01    2.7802690e+00    1.1970228e-01    6.2552166e+01    0.0000000e+00    2.2175106e-05    7.8394489e+02    1.1068099e+03    7.1702688e+02    4.6000000e+02    4.6000000e+02    4.6000000e+02    6.8687329e+06    7.1764908e+02    2.4692678e+03    1.0280581e-02    2.2730117e+01    6.8815196e+04   -1.0157144e-02    0.0000000e+00   -1.2117084e-04   -1.4962459e-05   -9.9032488e-03   -9.7509247e-05   -8.8658605e+02    2.4104548e-06    5.0627689e-07    6.1290149e-04   -1.0298786e-06    4.3233078e+01    7.4911109e+01    2.6396368e+01
    2.2834640e+01    2.7852151e+00    1.2055221e-01    6.3487670e+01    0.0000000e+00    2.2229949e-05    7.8310137e+02    1.1087528e+03    7.1582884e+02    4.6000000e+02    4.6000000e+02    4.6000000e+02    6.8328512e+06    7.1613058e+02    2.4670250e+03    1.0310050e-02    2.2771887e+01    6.8651921e+04    1.2778406e-02    0.0000000e+00   -1.2167171e-04   -1.8663761e-05   -9.9741923e-03    4.9622252e-05   -8.8702099e+02    2.0360069e-06    4.7975698e-07    6.1730389e-04   -1.2659782e-06    4.3178538e+01    7.4924813e+01    2.6489652e+01
    2.2936327e+01    2.8008606e+00    1.2143822e-01    6.4636181e+01    0.0000000e+00    2.2263992e-05    7.8226534e+02    1.1105780e+03    7.1463103e+02    4.6000000e+02    4.6000000e+02    4.6000000e+02    6.7973301e+06    7.1491868e+02    2.4659413e+03    1.0339648e-02    2.2813643e+01    6.8491107e+04   -1.8089037e-04    0.0000000e+00   -1.2479127e-04   -2.4292056e-05   -1.0027059e-02    4.0018725e-05   -8.8747252e+02    3.5612394e-06    4.4884729e-07    6.2059981e-04   -1.6289500e-06    4.3086038e+01    7.4970175e+01    2.6474108e+01
    2.3038068e+01    2.8177025e+00    1.2234923e-01    6.5649237e+01    0.0000000e+00    2.2323407e-05    7.8143361e+02    1.1122691e+03    7.1346136e+02    4.6000000e+02    4.6000000e+02    4.6000000e+02    6.7619769e+06    7.1352450e+02    2.4642356e+03    1.0369382e-02    2.2855399e+01    6.8330823e+04    1.4643900e-03    0.0000000e+00   -1.2934852e-04   -2.9010835e-05   -1.0073238e-02   -7.2527641e-06   -8.8794652e+02    3.2581768e-06    4.0677062e-07    6.2350240e-04   -1.9329565e-06    4.3039659e+01    7.4925457e+01    2.6538934e+01
    2.3139873e+01    2.8272090e+00    1.2328371e-01    6.6799619e+01    0.0000000e+00    2.2371417e-05    7.8060785e+02    1.1138471e+03    7.1231951e+02    4.6000000e+02    4.6000000e+02    4.6000000e+02    6.7267928e+06    7.1227238e+02    2.4631480e+03    1.0399255e-02    2.2897158e+01    6.8171105e+04    7.6119210e-03    0.0000000e+00   -1.3358614e-04   -3.4114314e-05   -1.0119369e-02    2.1408775e-05   -8.8843106e+02    2.1707415e-06    3.6028115e-07    6.2639872e-04   -2.2584232e-06    4.2972478e+01    7.4851453e+01    2.6618135e+01
    2.3231553e+01    2.8267553e+00    1.2414358e-01    6.7803830e+01    0.0000000e+00    2.2421945e-05    7.7985679e+02    1.1151478e+03    7.1130131e+02    4.6000000e+02    4.6000000e+02    4.6000000e+02    6.6949667e+06    7.1104563e+02    2.4617395e+03    1.0426257e-02    2.2934748e+01    6.8024740e+04    2.3417962e-02    0.0000000e+00   -1.3539847e-04   -3.8559990e-05   -1.0161630e-02    2.1564732e-04   -8.8883772e+02    2.0621228e-06    3.2288453e-07    6.2902985e-04   -2.5357967e-06    4.2932502e+01    7.4794583e+01    2.6704635e+01
    2.3304896e+01    2.8269639e+00    1.2484401e-01    6.8749529e+01    0.0000000e+00    2.2444688e-05    7.7925339e+02    1.1161433e+03    7.1049010e+02    4.6000000e+02    4.6000000e+02    4.6000000e+02    6.6696310e+06    7.1029034e+02    2.4614060e+03    1.0447920e-02    2.2964811e+01    6.7908119e+04   -4.1119689e-03    0.0000000e+00   -1.3877976e-04   -4.0155603e-05   -1.0196528e-02    4.7525892e-05   -8.8915505e+02    1.5555785e-06    3.0429228e-07    6.3120890e-04   -2.6414908e-06    4.2861810e+01    7.4740958e+01    2.4326941e+01
    2.3436915e+01    2.8372919e+00    1.2614049e-01    7.0417755e+01    0.0000000e+00    2.2504512e-05    7.7816589e+02    1.1177870e+03    7.0903905e+02    4.6000000e+02    4.6000000e+02    4.6000000e+02    6.6242337e+06    7.0882971e+02    2.4604573e+03    1.0487097e-02    2.3018922e+01    6.7698804e+04   -8.5993536e-03    0.0000000e+00   -1.4331344e-04   -4.5066460e-05   -1.0262774e-02   -1.8969575e-04   -8.8972103e+02    1.8575475e-06    2.5911260e-07    6.3534603e-04   -2.9641566e-06    4.2769879e+01    7.4691860e+01    2.4368735e+01
    2.3528187e+01    2.8545885e+00    1.2706689e-01    7.1875003e+01    0.0000000e+00    2.2521242e-05    7.7742335e+02    1.1188321e+03    7.0806054e+02    4.6000000e+02    4.6000000e+02    4.6000000e+02    6.5932171e+06    7.0807020e+02    2.4608722e+03    1.0514291e-02    2.3056328e+01    6.7556544e+04    1.2537959e-02    0.0000000e+00   -1.4615009e-04   -4.8950512e-05   -1.0312552e-02    1.4583590e-05   -8.9014111e+02    1.2533024e-06    2.3892795e-07    6.3845200e-04   -3.2107451e-06    4.2672573e+01    7.4838750e+01    2.4422197e+01
    2.3612940e+01    2.8746530e+00    1.2795013e-01    7.2957279e+01    0.0000000e+00    2.2573801e-05    7.7674234e+02    1.1207995e+03    7.0717467e+02    4.6000000e+02    4.6000000e+02    4.6000000e+02    6.5647294e+06    7.0710428e+02    2.4602903e+03    1.0539625e-02    2.3091066e+01    6.7426719e+04    1.7831577e-02    0.0000000e+00   -1.4900514e-04   -5.3241937e-05   -1.0361249e-02    1.9710922e-04   -8.9056766e+02    1.1125346e-06    2.1536568e-07    6.4149085e-04   -3.4816984e-06    4.2645566e+01    7.4959740e+01    2.4486169e+01
    2.3704212e+01    2.8945706e+00    1.2892686e-01    7.4119190e+01    0.0000000e+00    2.2638563e-05    7.7602307e+02    1.1224945e+03    7.0624513e+02    4.6000000e+02    4.6000000e+02    4.6000000e+02    6.5343681e+06    7.0611349e+02    2.4599619e+03    1.0567001e-02    2.3128468e+01    6.7289203e+04    2.9797586e-03    0.0000000e+00   -1.5215480e-04   -5.8026386e-05   -1.0414762e-02    1.0159196e-04   -8.9106572e+02    1.2294719e-06    1.9057492e-07    6.4482958e-04   -3.7880960e-06    4.2618839e+01    7.5072106e+01    2.4560247e+01
    2.3847196e+01    2.9210551e+00    1.3051459e-01    7.6063516e+01    0.0000000e+00    2.2737283e-05    7.7495096e+02    1.1251436e+03    7.0483407e+02    4.6000000e+02    4.6000000e+02    4.6000000e+02    6.4876455e+06    7.0478453e+02    2.4608081e+03    1.0610097e-02    2.3187048e+01    6.7080531e+04    5.6108681e-03    0.0000000e+00   -1.5747960e-04   -7.0027141e-05   -1.0495130e-02   -1.2308354e-04   -8.9193261e+02    8.1068051e-07    1.6065947e-07    6.4984555e-04   -4.5600771e-06    4.2562190e+01    7.5216101e+01    2.4693861e+01
    2.3949830e+01    2.9276546e+00    1.3166009e-01    7.7688813e+01    0.0000000e+00    2.2783735e-05    7.7419206e+02    1.1269901e+03    7.0385034e+02    4.6000000e+02    4.6000000e+02    4.6000000e+02    6.4542613e+06    7.0390745e+02    2.4619398e+03    1.0641167e-02    2.3229119e+01    6.6930769e+04    3.9562257e-02    0.0000000e+00   -1.5922846e-04   -7.6335516e-05   -1.0546995e-02    2.5047908e-04   -8.9256602e+02   -1.4350789e-06    1.3580950e-07    6.5306880e-04   -4.9532449e-06    4.2487356e+01    7.5345319e+01    2.4798765e+01
    2.4001145e+01    2.9274845e+00    1.3224157e-01    7.8431558e+01    0.0000000e+00    2.2819479e-05    7.7381236e+02    1.1279043e+03    7.0325521e+02    4.6000000e+02    4.6000000e+02    4.6000000e+02    6.4376300e+06    7.0337577e+02    2.4621716e+03    1.0656734e-02    2.3250159e+01    6.6855966e+04    2.3501986e-02    0.0000000e+00   -1.6131295e-04   -7.8059612e-05   -1.0572276e-02    2.6290761e-04   -8.9287656e+02   -1.1036915e-06    1.2836318e-07    6.5464440e-04   -5.0617930e-06    4.2470944e+01    7.5401165e+01    2.4854061e+01
    2.4103797e+01    2.9216746e+00    1.3340760e-01    8.0243356e+01    0.0000000e+00    2.2871316e-05    7.7304822e+02    1.1296514e+03    7.0202013e+02    4.6000000e+02    4.6000000e+02    4.6000000e+02    6.4041303e+06    7.0239708e+02    2.4630700e+03    1.0687991e-02    2.3292253e+01    6.6703142e+04    1.1357402e-02    0.0000000e+00   -1.6494421e-04   -7.9880455e-05   -1.0620940e-02    1.3033651e-04   -8.9345811e+02   -7.5477479e-07    1.0964618e-07    6.5767497e-04   -5.1773173e-06    4.2408078e+01    7.5494515e+01    2.4965528e+01
    2.4206531e+01    2.9179775e+00    1.3460642e-01    8.1810005e+01    0.0000000e+00    2.2943365e-05    7.7227145e+02    1.1313443e+03    7.0077475e+02    4.6000000e+02    4.6000000e+02    4.6000000e+02    6.3700620e+06    7.0130075e+02    2.4633721e+03    1.0719394e-02    2.3334393e+01    6.6543240e+04    1.6716673e-03    0.0000000e+00   -1.6713289e-04   -7.7726940e-05   -1.0694743e-02    4.0484660e-05   -8.9391609e+02   -7.1161649e-07    9.9931849e-08    6.6225510e-04   -5.0406482e-06    4.2374405e+01    7.5566254e+01    2.5085049e+01
    2.4309309e+01    2.9296856e+00    1.3582611e-01    8.4071889e+01    0.0000000e+00    2.2983055e-05    7.7150338e+02    1.1329448e+03    6.9953471e+02    4.6000000e+02    4.6000000e+02    4.6000000e+02    6.3362670e+06    7.0047772e+02    2.4652604e+03    1.0750931e-02    2.3376561e+01    6.6384953e+04   -8.2058769e-03    0.0000000e+00   -1.7193453e-04   -7.9193038e-05   -1.0754425e-02   -9.4968585e-05   -8.9440082e+02    3.8721189e-07    8.1947714e-08    6.6599766e-04   -5.1361113e-06    4.2298550e+01    7.5614153e+01    2.5209440e+01
    2.4412100e+01    2.9434220e+00    1.3705792e-01    8.5707892e+01    0.0000000e+00    2.3056625e-05    7.7073634e+02    1.1344898e+03    6.9832659e+02    4.6000000e+02    4.6000000e+02    4.6000000e+02    6.3026349e+06    6.9941382e+02    2.4657273e+03    1.0782591e-02    2.3418764e+01    6.6227048e+04   -3.8325949e-03    0.0000000e+00   -1.7706073e-04   -8.1072227e-05   -1.0812350e-02   -6.2394108e-05   -8.9489957e+02    2.9651380e-07    5.1846288e-08    6.6963848e-04   -5.2568148e-06    4.2267012e+01    7.5639727e+01    2.5336765e+01
    2.4514901e+01    2.9561655e+00    1.3831879e-01    8.7489338e+01    0.0000000e+00    2.3120048e-05    7.6998320e+02    1.1359521e+03    6.9714375e+02    4.6000000e+02    4.6000000e+02    4.6000000e+02    6.2692888e+06    6.9848560e+02    2.4668372e+03    1.0814375e-02    2.3460984e+01    6.6070832e+04    2.1226535e-03    0.0000000e+00   -1.8113802e-04   -8.2204489e-05   -1.0874751e-02    3.3795832e-05   -8.9542004e+02    5.6512275e-08    2.8077467e-08    6.7354860e-04   -5.3281373e-06    4.2216643e+01    7.5644661e+01    2.5465407e+01
    2.4617730e+01    2.9699644e+00    1.3961744e-01    8.9808350e+01    0.0000000e+00    2.3153179e-05    7.6924299e+02    1.1373034e+03    6.9598098e+02    4.6000000e+02    4.6000000e+02    4.6000000e+02    6.2362776e+06    6.9787466e+02    2.4694417e+03    1.0846287e-02    2.3503238e+01    6.5916873e+04    2.6136883e-04    0.0000000e+00   -1.8477480e-04   -8.2954087e-05   -1.0939314e-02    3.4480404e-05   -8.9596735e+02    8.4874161e-07   -5.4534491e-09    6.7758515e-04   -5.3754332e-06    4.2121716e+01    7.5629931e+01    2.5594256e+01
    2.4720597e+01    2.9823453e+00    1.4095002e-01    9.1790982e+01    0.0000000e+00    2.3218668e-05    7.6851204e+02    1.1385423e+03    6.9484019e+02    4.6000000e+02    4.6000000e+02    4.6000000e+02    6.2034766e+06    6.9707238e+02    2.4712773e+03    1.0878330e-02    2.3545557e+01    6.5763880e+04    1.0509162e-02    0.0000000e+00   -1.8766602e-04   -8.5254442e-05   -1.1007152e-02    7.0966702e-05   -8.9653410e+02    1.5263791e-08   -4.1963649e-08    6.8182588e-04   -5.5201621e-06    4.2075585e+01    7.5591397e+01    2.5724475e+01
    2.4823487e+01    2.9938519e+00    1.4231567e-01    9.3996986e+01    0.0000000e+00    2.3282038e-05    7.6779167e+02    1.1396689e+03    6.9372077e+02    4.6000000e+02    4.6000000e+02    4.6000000e+02    6.1709618e+06    6.9633681e+02    2.4735876e+03    1.0910501e-02    2.3587922e+01    6.5612653e+04    1.7239933e-03    0.0000000e+00   -1.9222609e-04   -8.4271193e-05   -1.1075226e-02    5.1680702e-06   -8.9711936e+02   -4.1228952e-07   -7.8740449e-08    6.8608927e-04   -5.4584240e-06    4.2029639e+01    7.5529932e+01    2.5856787e+01
    2.4926421e+01    3.0076757e+00    1.4369560e-01    9.9650009e+01    0.0000000e+00    2.3231779e-05    7.6708345e+02    1.1406754e+03    6.9262265e+02    4.6000000e+02    4.6000000e+02    4.6000000e+02    6.1388372e+06    6.9643333e+02    2.4812264e+03    1.0942804e-02    2.3630364e+01    6.5464339e+04   -3.8405163e-03    0.0000000e+00   -1.9727066e-04   -8.2528139e-05   -1.1144283e-02   -1.0244144e-04   -8.9773804e+02   -2.4580561e-06   -9.5400693e-08    6.9042027e-04   -5.3522232e-06    4.1857583e+01    7.5447869e+01    2.5986771e+01
[truncated: 247,976 more chars]
