# Supplementary material for: Research on combustion and emissions of heavy duty diesel engines under low-speed and low-load conditions in low temperature environments
Source: PLoS One. 2025 Feb 21;20(2):e0318933. doi: 10.1371/journal.pone.0318933 (PMC11844864; doi:10.1371/journal.pone.0318933)
Supplement: S1 File — (ZIP) [file pone.0318933.s001.zip › 1000rpm_30%/4-gaibianpenyoudingshi/-3/bound3-wall.out]

# CONVERGE Release Build 2.4.21/  Sep 13, 2018       Run Date:Tue Mar 19 10:15:57 2024
# column        1                2                3                4                5                6                7                8                9               10               11               12               13               14               15               16               17               18               19               20               21               22               23               24               25               26               27               28               29               30               31               32
#           Crank      Avg_Vel_Mag              TKE              EPS            OMEGA        Turb_Visc  Near_Wall_Avg_T  Near_Wall_Max_T  Near_Wall_Min_T       Wall_Avg_T       Wall_Max_T       Wall_Min_T         Avg_Pres          Avg_HTC     HT_xfer_Rate        Wall_Area      Tot_HT_xfer     Pres_Force_X     Pres_Force_Y     Pres_Force_Z     Visc_Force_X     Visc_Force_Y     Visc_Force_Z    Pres_Torque_X    Pres_Torque_Y    Pres_Torque_Z    Visc_Torque_X    Visc_Torque_Y    Visc_Torque_Z        Yplus_avg        Yplus_max        Yplus_min
#           (DEG)            (m/s)        (m^2/s^2)        (m^2/s^3)              1/s          (m^2/s)              (K)              (K)              (K)              (K)              (K)              (K)          (N/m^2)        (W/m^2-K)            (J/s)            (m^2)              (J)              (N)              (N)              (N)              (N)              (N)              (N)            (N-m)            (N-m)            (N-m)            (N-m)            (N-m)            (N-m)           (none)           (none)           (none)
#
   -1.4600000e+02    2.5108337e-02    1.0800000e+01    1.1036913e+04    0.0000000e+00    8.9301055e-04    3.2200000e+02    3.2200000e+02    3.2200000e+02    4.9000000e+02    4.9000000e+02    4.9000000e+02    1.6847000e+05    1.9252798e+02   -4.0969385e+02    1.2666491e-02    0.0000000e+00   -3.5633267e-14    1.5898609e-13    2.1339237e+03    3.0271557e-10   -1.3506356e-09    0.0000000e+00    1.8001064e-07   -8.8027958e+01    6.2820040e-15    6.2708712e-26    1.4493450e-26   -5.3367551e-11    1.9807022e+02    1.9807022e+02    1.9807022e+02
   -1.4587230e+02    2.8504908e-02    1.0576323e+01    1.0713995e+04    0.0000000e+00    8.8221640e-04    3.2226696e+02    3.2242310e+02    3.2225299e+02    4.9000000e+02    4.9000000e+02    4.9000000e+02    1.6863563e+05    1.9096471e+02   -4.0572153e+02    1.2666491e-02   -8.6721347e-03   -3.5668309e-14    1.5914235e-13    2.1360217e+03   -4.7638083e-02    1.2449661e-05   -3.6322025e-19    1.6541059e-07   -8.8116016e+01    6.2882864e-15   -1.5996681e-20   -2.1923839e-18   -5.8701311e-07    1.9592070e+02    1.9594243e+02    1.9577316e+02
   -1.4579372e+02    3.6848076e-02    1.0439550e+01    1.0516607e+04    0.0000000e+00    8.7568060e-04    3.2240985e+02    3.2264630e+02    3.2238704e+02    4.9000000e+02    4.9000000e+02    4.9000000e+02    1.6870088e+05    1.8996509e+02   -4.0325394e+02    1.2666491e-02   -1.3961385e-02   -3.5682113e-14    1.5920389e-13    2.1368482e+03   -5.4537865e-02   -3.7924901e-05   -5.9709842e-19    2.2165602e-07   -8.8150691e+01    6.2907586e-15   -8.4440013e-21   -2.4971741e-18   -3.5302364e-07    1.9457602e+02    1.9460796e+02    1.9431775e+02
   -1.4567094e+02    3.7760356e-02    1.0231930e+01    1.0219078e+04    0.0000000e+00    8.6569076e-04    3.2263774e+02    3.2300081e+02    3.2260123e+02    4.9000000e+02    4.9000000e+02    4.9000000e+02    1.6881520e+05    1.8844514e+02   -3.9948345e+02    1.2666491e-02   -2.2155239e-02   -3.5706280e-14    1.5931186e-13    2.1382962e+03   -6.4287764e-02    1.3055251e-04   -9.3128366e-19    1.9631142e-07   -8.8210833e+01    6.2950551e-15   -7.3430479e-21   -2.9268037e-18    1.5147060e-06    1.9252680e+02    1.9257119e+02    1.9209163e+02
   -1.4558567e+02    3.9536456e-02    1.0091861e+01    1.0019597e+04    0.0000000e+00    8.5892068e-04    3.2279576e+02    3.2324661e+02    3.2274989e+02    4.9000000e+02    4.9000000e+02    4.9000000e+02    1.6889677e+05    1.8741235e+02   -3.9691896e+02    1.2666491e-02   -2.7795797e-02   -3.5723525e-14    1.5938889e-13    2.1393294e+03   -6.5400794e-02   -3.5294489e-05   -1.1514602e-18    1.4583108e-07   -8.8253423e+01    6.2980969e-15    3.6360196e-21   -2.9675232e-18   -2.4861866e-07    1.9113518e+02    1.9118823e+02    1.9057461e+02
   -1.4547909e+02    4.2306014e-02    9.9216296e+00    9.7786563e+03    0.0000000e+00    8.5064792e-04    3.2299144e+02    3.2355147e+02    3.2293511e+02    4.9000000e+02    4.9000000e+02    4.9000000e+02    1.6899829e+05    1.8614658e+02   -3.9377686e+02    1.2666491e-02   -3.4790679e-02   -3.5745000e-14    1.5948468e-13    2.1406153e+03   -6.5028917e-02   -2.1760220e-05   -1.2541374e-18    6.7491408e-08   -8.8306146e+01    6.3018582e-15    3.4565743e-21   -2.9471909e-18   -8.8022067e-08    1.8943194e+02    1.8949725e+02    1.8871207e+02
   -1.4534587e+02    4.4892969e-02    9.7160226e+00    9.4898616e+03    0.0000000e+00    8.4058848e-04    3.2323429e+02    3.2393131e+02    3.2316976e+02    4.9000000e+02    4.9000000e+02    4.9000000e+02    1.6912470e+05    1.8460332e+02   -3.8994443e+02    1.2666491e-02   -4.3449185e-02   -3.5771744e-14    1.5960392e-13    2.1422164e+03   -6.3710792e-02   -3.4172493e-06   -1.4236179e-18   -2.2088933e-07   -8.8371477e+01    6.3065176e-15    3.4150141e-21   -2.8836012e-18    3.1520622e-08    1.8735770e+02    1.8744031e+02    1.8643501e+02
   -1.4517933e+02    4.5393918e-02    9.4696953e+00    9.1470759e+03    0.0000000e+00    8.2843969e-04    3.2353328e+02    3.2439852e+02    3.2346241e+02    4.9000000e+02    4.9000000e+02    4.9000000e+02    1.6928270e+05    1.8273016e+02   -3.8529576e+02    1.2666491e-02   -5.4143290e-02   -3.5805167e-14    1.5975300e-13    2.1442177e+03   -6.2023805e-02   -9.7891631e-07   -1.5334362e-18    1.4218692e-07   -8.8453013e+01    6.3123351e-15    3.9443202e-21   -2.8028172e-18    2.1629761e-08    1.8484560e+02    1.8495056e+02    1.8366289e+02
   -1.4497117e+02    4.1611475e-02    9.1788196e+00    8.7464916e+03    0.0000000e+00    8.1398795e-04    3.2390127e+02    3.2497455e+02    3.2381973e+02    4.9000000e+02    4.9000000e+02    4.9000000e+02    1.6947959e+05    1.8048527e+02   -3.7972122e+02    1.2666491e-02   -6.7317517e-02   -3.5846812e-14    1.5993881e-13    2.1467117e+03   -6.0011424e-02   -1.1238489e-06   -1.5697466e-18    1.6661996e-07   -8.8554920e+01    6.3196086e-15    4.2887038e-21   -2.7089281e-18    1.0573172e-08    1.8184017e+02    1.8198109e+02    1.8032690e+02
   -1.4471096e+02    3.4494484e-02    8.8386322e+00    8.2846484e+03    0.0000000e+00    7.9686449e-04    3.2435264e+02    3.2568372e+02    3.2424985e+02    4.9000000e+02    4.9000000e+02    4.9000000e+02    1.6972413e+05    1.7781184e+02   -3.7308035e+02    1.2666491e-02   -8.3497298e-02   -3.5898530e-14    1.6016961e-13    2.1498091e+03   -5.7621918e-02   -3.7668639e-06   -1.1723187e-18   -2.9341652e-08   -8.8682297e+01    6.3287003e-15   -1.0158994e-21   -2.6194496e-18   -6.6444009e-09    1.7826953e+02    1.7846191e+02    1.7633899e+02
   -1.4438570e+02    2.7725335e-02    8.4455040e+00    7.7600418e+03    0.0000000e+00    7.7676621e-04    3.2490363e+02    3.2655046e+02    3.2477556e+02    4.9000000e+02    4.9000000e+02    4.9000000e+02    1.7002917e+05    1.7465321e+02   -3.6523464e+02    1.2666491e-02   -1.0329671e-01   -3.5963048e-14    1.6045750e-13    2.1536729e+03   -5.4683312e-02   -1.6468895e-05   -1.1566498e-18    2.9482378e-07   -8.8841965e+01    6.3400951e-15   -6.0932162e-22   -2.4837219e-18   -7.4369000e-08    1.7406435e+02    1.7431492e+02    1.7160917e+02
   -1.4397912e+02    2.4966475e-02    7.9986415e+00    7.1756601e+03    0.0000000e+00    7.5351981e-04    3.2557080e+02    3.2760808e+02    3.2540751e+02    4.9000000e+02    4.9000000e+02    4.9000000e+02    1.7039498e+05    1.7096294e+02   -3.5607377e+02    1.2666491e-02   -1.2742520e-01   -3.6040420e-14    1.6080273e-13    2.1583064e+03   -5.2027537e-02   -2.9194797e-05   -1.0246362e-18   -7.9047620e-07   -8.9033710e+01    6.3537793e-15   -3.0767436e-22   -2.3669292e-18   -1.2395293e-07    1.6917214e+02    1.6951589e+02    1.6606653e+02
   -1.4347090e+02    2.4723898e-02    7.4995681e+00    6.5388130e+03    0.0000000e+00    7.2698710e-04    3.2637863e+02    3.2888633e+02    3.2616949e+02    4.9000000e+02    4.9000000e+02    4.9000000e+02    1.7084771e+05    1.6671189e+02   -3.4551568e+02    1.2666491e-02   -1.5669152e-01   -3.6136180e-14    1.6122995e-13    2.1640410e+03   -4.9003689e-02   -1.9702508e-05   -1.0345622e-18   -7.9781088e-08   -8.9270447e+01    6.3706725e-15    4.7202511e-22   -2.2271599e-18   -2.4807980e-08    1.6356032e+02    1.6403192e+02    1.5965196e+02
   -1.4287090e+02    2.6829180e-02    6.9813114e+00    5.8884873e+03    0.0000000e+00    6.9960043e-04    3.2730468e+02    3.3035740e+02    3.2703185e+02    4.9000000e+02    4.9000000e+02    4.9000000e+02    1.7137227e+05    1.6214696e+02   -3.3415532e+02    1.2666491e-02   -1.9010705e-01   -3.6247131e-14    1.6172499e-13    2.1706853e+03   -4.5816432e-02   -3.4546626e-06   -1.0213614e-18   -1.2211982e-06   -8.9544523e+01    6.3902320e-15    2.1672568e-21   -2.0751971e-18    1.7744806e-07    1.5755758e+02    1.5822521e+02    1.5273489e+02
   -1.4227090e+02    2.7949323e-02    6.5256287e+00    5.3135951e+03    0.0000000e+00    6.7737884e-04    3.2822021e+02    3.3176036e+02    3.2790169e+02    4.9000000e+02    4.9000000e+02    4.9000000e+02    1.7197023e+05    1.5801585e+02   -3.2381267e+02    1.2666491e-02   -2.2248832e-01   -3.6373606e-14    1.6228923e-13    2.1782594e+03   -4.2443144e-02   -2.1846426e-05   -3.5857503e-19    3.1651409e-06   -8.9856718e+01    6.4125087e-15   -4.3597291e-21   -1.9431563e-18    4.0912477e-08    1.5213245e+02    1.5293076e+02    1.4641313e+02
   -1.4167090e+02    3.1071606e-02    6.1223048e+00    4.8223148e+03    0.0000000e+00    6.5697665e-04    3.2912123e+02    3.3312150e+02    3.2876149e+02    4.9000000e+02    4.9000000e+02    4.9000000e+02    1.7260267e+05    1.5425526e+02   -3.1434972e+02    1.2666491e-02   -2.5392329e-01   -3.6507371e-14    1.6288610e-13    2.1862701e+03   -3.8031664e-02   -2.1791760e-04   -1.9372026e-19    1.3631367e-06   -9.0187199e+01    6.4360951e-15    2.7891834e-21   -1.7495316e-18   -1.6016530e-06    1.4720240e+02    1.4812198e+02    1.4062171e+02
   -1.4107090e+02    3.4983550e-02    5.7631690e+00    4.3991158e+03    0.0000000e+00    6.3817205e-04    3.3000525e+02    3.3444281e+02    3.2960630e+02    4.9000000e+02    4.9000000e+02    4.9000000e+02    1.7325660e+05    1.5081345e+02   -3.0565161e+02    1.2666491e-02   -2.8448845e-01   -3.6645684e-14    1.6350324e-13    2.1945531e+03   -3.4391706e-02    6.5344559e-05   -1.3851693e-19    6.5145657e-07   -9.0528968e+01    6.4604856e-15   -1.0541331e-20   -1.5851373e-18    6.2480928e-07    1.4269951e+02    1.4373900e+02    1.3529630e+02
   -1.4047090e+02    3.8621590e-02    5.4415935e+00    4.0318863e+03    0.0000000e+00    6.2077447e-04    3.3086941e+02    3.3572422e+02    3.3043248e+02    4.9000000e+02    4.9000000e+02    4.9000000e+02    1.7392264e+05    1.4764707e+02   -2.9762326e+02    1.2666491e-02   -3.1425078e-01   -3.6786560e-14    1.6413178e-13    2.2029896e+03   -3.2414893e-02    4.8136321e-05   -6.3918052e-20    4.9749623e-07   -9.0877016e+01    6.4853237e-15   -1.0650420e-20   -1.4975392e-18    5.5384898e-07    1.3856749e+02    1.3972723e+02    1.3038165e+02
   -1.3987090e+02    4.1747092e-02    5.1521931e+00    3.7110942e+03    0.0000000e+00    6.0462519e-04    3.3171345e+02    3.3696669e+02    3.3123957e+02    4.9000000e+02    4.9000000e+02    4.9000000e+02    1.7459611e+05    1.4472170e+02   -2.9018471e+02    1.2666491e-02   -3.4326925e-01   -3.6929006e-14    1.6476734e-13    2.2115200e+03   -3.0518845e-02    5.7618869e-05   -6.5548119e-20    4.5979640e-07   -9.1228913e+01    6.5104362e-15   -1.0527596e-20   -1.4096058e-18    1.1247995e-06    1.3476007e+02    1.3603904e+02    1.2583162e+02
   -1.3927090e+02    4.4485046e-02    4.8905735e+00    3.4291821e+03    0.0000000e+00    5.8959175e-04    3.3253879e+02    3.3817601e+02    3.3202905e+02    4.9000000e+02    4.9000000e+02    4.9000000e+02    1.7527553e+05    1.4201043e+02   -2.8326970e+02    1.2666491e-02   -3.7159622e-01   -3.7072712e-14    1.6540851e-13    2.2201259e+03   -2.8627136e-02    1.2984195e-04   -6.5631009e-20    3.8246562e-07   -9.1583920e+01    6.5357708e-15   -1.3433371e-20   -1.3220462e-18    2.7708094e-06    1.3123968e+02    1.3263650e+02    1.2160649e+02
   -1.3867090e+02    4.7090207e-02    4.6532476e+00    3.1802014e+03    0.0000000e+00    5.7557614e-04    3.3335191e+02    3.3933697e+02    3.3281864e+02    4.9000000e+02    4.9000000e+02    4.9000000e+02    1.7599236e+05    1.3949894e+02   -2.7682971e+02    1.2666491e-02   -3.9927919e-01   -3.7224328e-14    1.6608496e-13    2.2292056e+03   -2.2761158e-02   -1.6882529e-04   -1.6857844e-20    2.0427270e-06   -9.1958395e+01    6.5624939e-15   -8.0088850e-22   -1.0553355e-18   -1.7763718e-06    1.2798075e+02    1.2945851e+02    1.1766567e+02
   -1.3807090e+02    4.9561507e-02    4.4367792e+00    2.9589680e+03    0.0000000e+00    5.6242876e-04    3.3414319e+02    3.4049959e+02    3.3356588e+02    4.9000000e+02    4.9000000e+02    4.9000000e+02    1.7666167e+05    1.3714990e+02   -2.7080034e+02    1.2666491e-02   -4.2635923e-01   -3.7365895e-14    1.6671667e-13    2.2376834e+03   -2.4836947e-02   -2.3198835e-04   -7.5033030e-20   -2.9122492e-06   -9.2308344e+01    6.5874708e-15    4.8364592e-21   -1.1445854e-18   -1.7122960e-05    1.2494315e+02    1.2657013e+02    1.1400906e+02
   -1.3747090e+02    5.2044497e-02    4.2392575e+00    2.7618279e+03    0.0000000e+00    5.5015606e-04    3.3493125e+02    3.4160760e+02    3.3433031e+02    4.9000000e+02    4.9000000e+02    4.9000000e+02    1.7739770e+05    1.3497604e+02   -2.6516794e+02    1.2666491e-02   -4.5287602e-01   -3.7521575e-14    1.6741117e-13    2.2470064e+03   -1.9314532e-02   -1.1847889e-04    1.8466333e-20    3.0554466e-06   -9.2692705e+01    6.6148958e-15   -9.0245986e-22   -8.9665881e-19   -1.1863017e-05    1.2212551e+02    1.2383579e+02    1.1057661e+02
   -1.3687090e+02    5.4257028e-02    4.0580665e+00    2.5852919e+03    0.0000000e+00    5.3860048e-04    3.3570753e+02    3.4270805e+02    3.3507294e+02    4.9000000e+02    4.9000000e+02    4.9000000e+02    1.7812582e+05    1.3294557e+02   -2.5987923e+02    1.2666491e-02   -4.7886394e-01   -3.7675578e-14    1.6809836e-13    2.2562290e+03   -1.9301342e-02    2.1042682e-04    0.0000000e+00   -8.1426406e-07   -9.3073265e+01    6.6420571e-15   -1.4730588e-20   -8.9367207e-19   -1.1154787e-06    1.1949460e+02    1.2131569e+02    1.0737464e+02
   -1.3627090e+02    5.6348761e-02    3.8914839e+00    2.4265651e+03    0.0000000e+00    5.2773418e-04    3.3647651e+02    3.4379037e+02    3.3580839e+02    4.9000000e+02    4.9000000e+02    4.9000000e+02    1.7886780e+05    1.3105153e+02   -2.5490806e+02    1.2666491e-02   -5.0435475e-01   -3.7832517e-14    1.6879856e-13    2.2656274e+03   -1.8918982e-02    1.7737357e-04    0.0000000e+00   -1.1978758e-07   -9.3460982e+01    6.6697253e-15   -1.2739422e-20   -8.7539112e-19   -6.9056955e-07    1.1703713e+02    1.1897005e+02    1.0437558e+02
   -1.3567090e+02    5.8201947e-02    3.7379005e+00    2.2833507e+03    0.0000000e+00    5.1748991e-04    3.3723945e+02    3.4485559e+02    3.3653846e+02    4.9000000e+02    4.9000000e+02    4.9000000e+02    1.7962642e+05    1.2928279e+02   -2.5022634e+02    1.2666491e-02   -5.2937738e-01   -3.7992973e-14    1.6951447e-13    2.2752364e+03   -1.7907178e-02    1.6854776e-04    0.0000000e+00    2.5254257e-07   -9.3857345e+01    6.6980109e-15   -1.1992355e-20   -8.2847065e-19   -1.1250870e-06    1.1473766e+02    1.1677986e+02    1.0156065e+02
   -1.3507090e+02    5.9816905e-02    3.5958929e+00    2.1536566e+03    0.0000000e+00    5.0781079e-04    3.3799666e+02    3.4590453e+02    3.3726349e+02    4.9000000e+02    4.9000000e+02    4.9000000e+02    1.8040105e+05    1.2762807e+02   -2.4580775e+02    1.2666491e-02   -5.5395816e-01   -3.8156815e-14    1.7024549e-13    2.2850482e+03   -1.6748268e-02    1.6286478e-04    0.0000000e+00    3.1694796e-07   -9.4262087e+01    6.7268948e-15   -1.1387779e-20   -7.7488936e-19   -2.0281388e-06    1.1258146e+02    1.1472986e+02    9.8913841e+01
   -1.3447090e+02    6.1233081e-02    3.4642261e+00    2.0357886e+03    0.0000000e+00    4.9864767e-04    3.3874828e+02    3.4693792e+02    3.3798359e+02    4.9000000e+02    4.9000000e+02    4.9000000e+02    1.8119062e+05    1.2607717e+02   -2.4162885e+02    1.2666491e-02   -5.7812104e-01   -3.8323819e-14    1.7099062e-13    2.2950494e+03   -1.5638970e-02    1.3290605e-04    0.0000000e+00    3.3160276e-07   -9.4674654e+01    6.7563371e-15   -9.6606879e-21   -7.2360788e-19   -3.6975486e-06    1.1055542e+02    1.1280702e+02    9.6420990e+01
   -1.3387090e+02    6.2488108e-02    3.3418332e+00    1.9283113e+03    0.0000000e+00    4.8995765e-04    3.3949463e+02    3.4795616e+02    3.3869905e+02    4.9000000e+02    4.9000000e+02    4.9000000e+02    1.8199457e+05    1.2462127e+02   -2.3766906e+02    1.2666491e-02   -6.0188795e-01   -3.8493862e-14    1.7174930e-13    2.3052325e+03   -1.4581251e-02    8.5034603e-05    0.0000000e+00    3.3717776e-07   -9.5094729e+01    6.7863153e-15   -7.1066450e-21   -6.7469027e-19   -6.0452620e-06    1.0864811e+02    1.1100003e+02    9.4069603e+01
   -1.3327090e+02    6.3613502e-02    3.2277933e+00    1.8300075e+03    0.0000000e+00    4.8170338e-04    3.4023619e+02    3.4896038e+02    3.3941035e+02    4.9000000e+02    4.9000000e+02    4.9000000e+02    1.8281272e+05    1.2325293e+02   -2.3391044e+02    1.2666491e-02   -6.2527899e-01   -3.8666910e-14    1.7252140e-13    2.3155956e+03   -1.3513119e-02    1.9926635e-05    0.0000000e+00    3.4083372e-07   -9.5522227e+01    6.8168231e-15   -3.7418279e-21   -6.2528103e-19   -9.2874308e-06    1.0684968e+02    1.0929937e+02    9.1848849e+01
   -1.3267090e+02    6.4648960e-02    3.1213097e+00    1.7398412e+03    0.0000000e+00    4.7385212e-04    3.4097346e+02    3.4995148e+02    3.4011801e+02    4.9000000e+02    4.9000000e+02    4.9000000e+02    1.8364545e+05    1.2196586e+02   -2.3033768e+02    1.2666491e-02   -6.4831276e-01   -3.8843042e-14    1.7330725e-13    2.3261434e+03   -1.2290955e-02   -1.6906177e-04    0.0000000e+00    3.4523296e-07   -9.5957343e+01    6.8478746e-15    5.5742026e-21   -5.6869743e-19   -1.8483404e-05    1.0515174e+02    1.0769845e+02    8.9748806e+01
   -1.3207090e+02    6.5631309e-02    3.0216872e+00    1.6569248e+03    0.0000000e+00    4.6637465e-04    3.4170690e+02    3.5092990e+02    3.4082221e+02    4.9000000e+02    4.9000000e+02    4.9000000e+02    1.8449338e+05    1.2075471e+02   -2.2693750e+02    1.2666491e-02   -6.7100651e-01   -3.9022388e-14    1.7410744e-13    2.3368837e+03   -1.0116205e-02   -1.4086178e-04    0.0000000e+00    3.4667585e-07   -9.6400401e+01    6.8794928e-15    4.6930452e-21   -4.6780545e-19   -1.3897338e-05    1.0354703e+02    1.0618826e+02    8.7761229e+01
   -1.3147090e+02    6.6569267e-02    2.9283113e+00    1.5804897e+03    0.0000000e+00    4.5924426e-04    3.4243816e+02    3.5189830e+02    3.4152475e+02    4.9000000e+02    4.9000000e+02    4.9000000e+02    1.8535775e+05    1.1961488e+02   -2.2369648e+02    1.2666491e-02   -6.9337616e-01   -3.9205212e-14    1.7492316e-13    2.3478323e+03   -8.4128688e-03   -3.1240276e-05    0.0000000e+00    3.5138441e-07   -9.6852047e+01    6.9117240e-15    1.0717470e-22   -3.8912112e-19   -1.1973176e-05    1.0202877e+02    1.0476198e+02    8.5877775e+01
   -1.3087090e+02    6.7468666e-02    2.8406392e+00    1.5098684e+03    0.0000000e+00    4.5243708e-04    3.4316807e+02    3.5285788e+02    3.4222648e+02    4.9000000e+02    4.9000000e+02    4.9000000e+02    1.8623962e+05    1.1854215e+02   -2.2060345e+02    1.2666491e-02   -7.1543650e-01   -3.9391738e-14    1.7575538e-13    2.3590025e+03   -6.9540790e-03    2.8612218e-05    0.0000000e+00    3.6745179e-07   -9.7312836e+01    6.9446077e-15   -2.0980090e-21   -3.2158778e-19   -8.5893972e-06    1.0059104e+02    1.0341380e+02    8.4091224e+01
   -1.3027090e+02    6.8315115e-02    2.7581792e+00    1.4444729e+03    0.0000000e+00    4.4593009e-04    3.4389713e+02    3.5380956e+02    3.4292788e+02    4.9000000e+02    4.9000000e+02    4.9000000e+02    1.8713932e+05    1.1753224e+02   -2.1764784e+02    1.2666491e-02   -7.3720129e-01   -3.9582035e-14    1.7660444e-13    2.3703985e+03   -5.6849512e-03   -6.2164384e-05    0.0000000e+00    3.7126808e-07   -9.7782944e+01    6.9781563e-15    2.5215746e-21   -2.6273081e-19   -1.0944496e-05    9.9228199e+01    1.0213814e+02    8.2394887e+01
   -1.2967090e+02    6.9103044e-02    2.6804890e+00    1.3837839e+03    0.0000000e+00    4.3970234e-04    3.4462568e+02    3.5475397e+02    3.4362928e+02    4.9000000e+02    4.9000000e+02    4.9000000e+02    1.8805690e+05    1.1658108e+02   -2.1481983e+02    1.2666491e-02   -7.5868327e-01   -3.9776113e-14    1.7747036e-13    2.3820210e+03   -4.5849093e-03   -1.1208879e-04    0.0000000e+00    3.7385998e-07   -9.8262393e+01    7.0123715e-15    5.1453489e-21   -2.1163769e-19   -1.1679909e-05    9.7934964e+01    1.0092981e+02    8.0782606e+01
   -1.2907090e+02    6.9834939e-02    2.6071720e+00    1.3273436e+03    0.0000000e+00    4.3373476e-04    3.4535396e+02    3.5569161e+02    3.4433090e+02    4.9000000e+02    4.9000000e+02    4.9000000e+02    1.8899233e+05    1.1568484e+02   -2.1211042e+02    1.2666491e-02   -7.7989431e-01   -3.9973966e-14    1.7835313e-13    2.3938696e+03   -3.5745957e-03   -9.7252807e-05    0.0000000e+00    3.8273552e-07   -9.8751168e+01    7.0472523e-15    4.7516464e-21   -1.6474466e-19   -1.0522610e-05    9.6706485e+01    9.9784001e+01    7.9248721e+01
   -1.2847090e+02    7.0517833e-02    2.5378730e+00    1.2747486e+03    0.0000000e+00    4.2801011e-04    3.4608219e+02    3.5662305e+02    3.4503293e+02    4.9000000e+02    4.9000000e+02    4.9000000e+02    1.8994551e+05    1.1484005e+02   -2.0951142e+02    1.2666491e-02   -8.0084545e-01   -4.0175574e-14    1.7925265e-13    2.4059431e+03   -2.5881101e-03   -2.6386600e-05    0.0000000e+00    3.8160331e-07   -9.9249218e+01    7.0827950e-15    1.7723780e-21   -1.1896238e-19   -7.0226481e-06    9.5538353e+01    9.8696374e+01    7.7788099e+01
   -1.2787090e+02    7.1166690e-02    2.4722768e+00    1.2256446e+03    0.0000000e+00    4.2251308e-04    3.4681072e+02    3.5754887e+02    3.4573569e+02    4.9000000e+02    4.9000000e+02    4.9000000e+02    1.9091663e+05    1.1404371e+02   -2.0701546e+02    1.2666491e-02   -8.2154700e-01   -4.0380978e-14    1.8016911e-13    2.4182438e+03   -1.5330225e-03    1.0593790e-04    0.0000000e+00    3.8764530e-07   -9.9756645e+01    7.1190069e-15   -4.1643055e-21   -7.0097530e-20   -1.4106316e-06    9.4426674e+01    9.7663111e+01    7.6396073e+01
   -1.2727090e+02    7.2122209e-02    2.4101916e+00    1.1797687e+03    0.0000000e+00    4.1724349e-04    3.4754398e+02    3.5845150e+02    3.4645021e+02    4.9000000e+02    4.9000000e+02    4.9000000e+02    1.9193968e+05    1.1329893e+02   -2.0462043e+02    1.2666491e-02   -8.4200904e-01   -4.0597363e-14    1.8113454e-13    2.4312022e+03    3.9844518e-03   -4.2972235e-05    0.0000000e+00    2.1959961e-06   -1.0029112e+02    7.1571480e-15    2.0262322e-21    1.8463472e-19   -2.5100546e-06    9.3371954e+01    9.6689007e+01    7.5060911e+01
   -1.2667090e+02    7.2527905e-02    2.3511471e+00    1.1367429e+03    0.0000000e+00    4.1214925e-04    3.4827465e+02    3.5936754e+02    3.4715662e+02    4.9000000e+02    4.9000000e+02    4.9000000e+02    1.9295135e+05    1.1259164e+02   -2.0231025e+02    1.2666491e-02   -8.6224007e-01   -4.0811342e-14    1.8208931e-13    2.4440165e+03    1.6816853e-03   -2.3801943e-04    0.0000000e+00   -1.4162208e-06   -1.0081988e+02    7.1948850e-15    1.2394759e-20    7.8266573e-20   -1.5336630e-05    9.2362698e+01    9.5753909e+01    7.3794589e+01
   -1.2607090e+02    7.2751756e-02    2.2949260e+00    1.0962850e+03    0.0000000e+00    4.0723520e-04    3.4900319e+02    3.6029960e+02    3.4785409e+02    4.9000000e+02    4.9000000e+02    4.9000000e+02    1.9394732e+05    1.1191983e+02   -2.0007958e+02    1.2666491e-02   -8.8224803e-01   -4.1022004e-14    1.8302921e-13    2.4566320e+03   -2.3025524e-03   -1.9996222e-04    0.0000000e+00   -1.9501975e-06   -1.0134036e+02    7.2320280e-15    1.1211465e-20   -1.0532190e-19   -1.7530458e-05    9.1396173e+01    9.4855195e+01    7.2592504e+01
   -1.2547090e+02    7.3859866e-02    2.2417232e+00    1.0583940e+03    0.0000000e+00    4.0255250e-04    3.4974234e+02    3.6119257e+02    3.4857513e+02    4.9000000e+02    4.9000000e+02    4.9000000e+02    1.9502962e+05    1.1130153e+02   -1.9794138e+02    1.2666491e-02   -9.0204216e-01   -4.1250920e-14    1.8405049e-13    2.4703409e+03    5.0627829e-03    1.7629307e-04    0.0000000e+00    3.9316012e-06   -1.0190559e+02    7.2723611e-15   -7.4037619e-21    2.3465558e-19    4.2493286e-06    9.0484321e+01    9.4017944e+01    7.1430599e+01
   -1.2487090e+02    7.4337646e-02    2.1909105e+00    1.0227141e+03    0.0000000e+00    3.9799432e-04    3.5048014e+02    3.6209955e+02    3.4928989e+02    4.9000000e+02    4.9000000e+02    4.9000000e+02    1.9610403e+05    1.1071443e+02   -1.9587181e+02    1.2666491e-02   -9.2162935e-01   -4.1478169e-14    1.8506451e-13    2.4839499e+03    6.8364061e-03    2.1849628e-04    0.0000000e+00   -9.5421268e-07   -1.0246714e+02    7.3124395e-15   -8.2443803e-21    3.1730839e-19    1.1849051e-05    8.9609616e+01    9.3212146e+01    7.0325974e+01
   -1.2427090e+02    7.4796642e-02    2.1424960e+00    9.8907843e+02    0.0000000e+00    3.9361079e-04    3.5121977e+02    3.6300534e+02    3.5000639e+02    4.9000000e+02    4.9000000e+02    4.9000000e+02    1.9719602e+05    1.1016331e+02   -1.9387387e+02    1.2666491e-02   -9.4101673e-01   -4.1709136e-14    1.8609500e-13    2.4977815e+03    5.9702408e-03    1.4139704e-06    0.0000000e+00   -7.3664841e-08   -1.0303776e+02    7.3531596e-15    2.0491193e-21    2.7743300e-19    1.8596379e-06    8.8774987e+01    9.2444303e+01    6.9270402e+01
   -1.2367090e+02    7.5324964e-02    2.0962660e+00    9.5733158e+02    0.0000000e+00    3.8937154e-04    3.5196133e+02    3.6390929e+02    3.5072489e+02    4.9000000e+02    4.9000000e+02    4.9000000e+02    1.9830850e+05    1.0964582e+02   -1.9194240e+02    1.2666491e-02   -9.6021097e-01   -4.1944439e-14    1.8714484e-13    2.5118728e+03    6.5791624e-03    6.5982241e-06    0.0000000e+00    3.0618162e-07   -1.0361901e+02    7.3946399e-15    1.8564852e-21    3.0552128e-19    1.3882403e-06    8.7977640e+01    9.1712270e+01    6.8229738e+01
   -1.2307090e+02    7.5880945e-02    2.0521131e+00    9.2733834e+02    0.0000000e+00    3.8527831e-04    3.5270594e+02    3.6481208e+02    3.5144679e+02    4.9000000e+02    4.9000000e+02    4.9000000e+02    1.9944238e+05    1.0916138e+02   -1.9007391e+02    1.2666491e-02   -9.7921836e-01   -4.2184268e-14    1.8821490e-13    2.5262351e+03    7.6668325e-03   -4.5747477e-05    0.0000000e+00    3.4659025e-07   -1.0421147e+02    7.4369196e-15    4.2698164e-21    3.5551243e-19   -1.5181537e-06    8.7216204e+01    9.1014632e+01    6.7231785e+01
   -1.2247090e+02    7.6467028e-02    2.0099114e+00    8.9897650e+02    0.0000000e+00    3.8132225e-04    3.5345421e+02    3.6571424e+02    3.5217273e+02    4.9000000e+02    4.9000000e+02    4.9000000e+02    2.0059903e+05    1.0870907e+02   -1.8826508e+02    1.2666491e-02   -9.9804487e-01   -4.2428913e-14    1.8930644e-13    2.5408858e+03    8.4081148e-03    2.3867984e-05    0.0000000e+00    3.8746866e-07   -1.0481584e+02    7.4800496e-15    1.0203827e-21    3.8957401e-19    1.0078511e-06    8.6489177e+01    9.0350026e+01    6.6275384e+01
   -1.2187090e+02    7.7067852e-02    1.9695418e+00    8.7212904e+02    0.0000000e+00    3.7749649e-04    3.5420648e+02    3.6661699e+02    3.5290287e+02    4.9000000e+02    4.9000000e+02    4.9000000e+02    2.0177828e+05    1.0828782e+02   -1.8651275e+02    1.2666491e-02   -1.0166961e+00   -4.2678336e-14    1.9041930e-13    2.5558227e+03    8.9028007e-03   -2.8411010e-05    0.0000000e+00    3.2174946e-07   -1.0543201e+02    7.5240222e-15    3.4079561e-21    4.1232272e-19   -7.8416385e-07    8.5795033e+01    8.9716874e+01    6.5358578e+01
   -1.2127090e+02    7.7690546e-02    1.9308965e+00    8.4668942e+02    0.0000000e+00    3.7379514e-04    3.5496319e+02    3.6751984e+02    3.5363788e+02    4.9000000e+02    4.9000000e+02    4.9000000e+02    2.0298209e+05    1.0789672e+02   -1.8481395e+02    1.2666491e-02   -1.0351775e+00   -4.2932954e-14    1.9155534e-13    2.5710707e+03    9.2930688e-03    1.2453013e-05    0.0000000e+00    4.2119387e-07   -1.0606102e+02    7.5689103e-15    1.3752179e-21    4.3033247e-19    7.5290212e-07    8.5132397e+01    8.9114056e+01    6.4479245e+01
   -1.2067611e+02    7.8271796e-02    1.8941913e+00    8.2271463e+02    0.0000000e+00    3.7026659e-04    3.5571816e+02    3.6841255e+02    3.5437265e+02    4.9000000e+02    4.9000000e+02    4.9000000e+02    2.0420435e+05    1.0753804e+02   -1.8318008e+02    1.2666491e-02   -1.0533365e+00   -4.3191476e-14    1.9270879e-13    2.5865525e+03    1.0056685e-02   -1.4984616e-04    0.0000000e+00    7.4251462e-07   -1.0669965e+02    7.6144856e-15    8.8703651e-21    4.6579712e-19   -2.6928260e-06    8.4505429e+01    8.8547089e+01    6.3642072e+01
   -1.2008717e+02    7.8758174e-02    1.8593114e+00    8.0014960e+02    0.0000000e+00    3.6688053e-04    3.5646995e+02    3.6929627e+02    3.5510506e+02    4.9000000e+02    4.9000000e+02    4.9000000e+02    2.0543910e+05    1.0720936e+02   -1.8160803e+02    1.2666491e-02   -1.0711626e+00   -4.3452639e-14    1.9387403e-13    2.6021925e+03    1.0369264e-02   -1.5160783e-04    0.0000000e+00    5.3535792e-07   -1.0734483e+02    7.6605284e-15    8.9020177e-21    4.8024707e-19   -2.0159586e-06    8.3911969e+01    8.8013009e+01    6.2845695e+01
   -1.1950389e+02    7.9179865e-02    1.8261159e+00    7.7887786e+02    0.0000000e+00    3.6362481e-04    3.5721867e+02    3.7017234e+02    3.5583485e+02    4.9000000e+02    4.9000000e+02    4.9000000e+02    2.0668457e+05    1.0690863e+02   -1.8009333e+02    1.2666491e-02   -1.0886699e+00   -4.3716070e-14    1.9504940e-13    2.6179682e+03    1.0442364e-02   -1.3526103e-04    0.0000000e+00    3.7179203e-07   -1.0799562e+02    7.7069711e-15    8.1451624e-21    4.8364099e-19   -1.2751393e-06    8.3349658e+01    8.7508531e+01    6.2087634e+01
   -1.1892610e+02    7.9576385e-02    1.7944859e+00    7.5879398e+02    0.0000000e+00    3.6049235e-04    3.5796472e+02    3.7104293e+02    3.5656020e+02    4.9000000e+02    4.9000000e+02    4.9000000e+02    2.0794010e+05    1.0663444e+02   -1.7863225e+02    1.2666491e-02   -1.1058719e+00   -4.3981630e-14    1.9623425e-13    2.6338714e+03    1.0409847e-02   -1.2899850e-04    0.0000000e+00    2.6564767e-07   -1.0865166e+02    7.7537885e-15    7.8814692e-21    4.8215533e-19   -1.0420889e-06    8.2816676e+01    8.7032126e+01    6.1365678e+01
   -1.1835364e+02    7.9969748e-02    1.7643167e+00    7.3980631e+02    0.0000000e+00    3.5747655e-04    3.5870859e+02    3.7190835e+02    3.5728223e+02    4.9000000e+02    4.9000000e+02    4.9000000e+02    2.0920630e+05    1.0638569e+02   -1.7722150e+02    1.2666491e-02   -1.1227807e+00   -4.4249444e-14    1.9742916e-13    2.6499097e+03    1.0371381e-02   -1.2771368e-04    0.0000000e+00    2.4529756e-07   -1.0931327e+02    7.8010030e-15    7.8555477e-21    4.8039440e-19   -1.0124014e-06    8.2311480e+01    8.6582111e+01    6.0677688e+01
   -1.1778632e+02    8.0407212e-02    1.7355342e+00    7.2184259e+02    0.0000000e+00    3.5457493e-04    3.5945096e+02    3.7276806e+02    3.5800240e+02    4.9000000e+02    4.9000000e+02    4.9000000e+02    2.1048654e+05    1.0616209e+02   -1.7585899e+02    1.2666491e-02   -1.1394089e+00   -4.4520229e-14    1.9863733e-13    2.6661258e+03    1.0438309e-02   -1.2495066e-04    0.0000000e+00    4.3037182e-07   -1.0998220e+02    7.8487406e-15    7.7385165e-21    4.8348728e-19   -9.4323120e-07    8.1833269e+01    8.6157923e+01    6.0021765e+01
   -1.1722396e+02    8.0851202e-02    1.7080076e+00    7.0481152e+02    0.0000000e+00    3.5177219e-04    3.6019195e+02    3.7362282e+02    3.5872174e+02    4.9000000e+02    4.9000000e+02    4.9000000e+02    2.1177959e+05    1.0596138e+02   -1.7454010e+02    1.2666491e-02   -1.1557677e+00   -4.4793723e-14    1.9985759e-13    2.6825042e+03    1.0469035e-02   -1.2702524e-04    0.0000000e+00    3.6537017e-07   -1.1065784e+02    7.8969567e-15    7.8657660e-21    4.8489156e-19   -1.1707539e-06    8.1379598e+01    8.5757100e+01    5.9395679e+01
   -1.1666646e+02    8.1296914e-02    1.6816733e+00    6.8864681e+02    0.0000000e+00    3.4906908e-04    3.6093174e+02    3.7447281e+02    3.5944003e+02    4.9000000e+02    4.9000000e+02    4.9000000e+02    2.1308595e+05    1.0578292e+02   -1.7326290e+02    1.2666491e-02   -1.1718667e+00   -4.5070033e-14    2.0109041e-13    2.6990512e+03    1.0467575e-02   -1.2749714e-04    0.0000000e+00    3.7880828e-07   -1.1134043e+02    7.9456690e-15    7.9090581e-21    4.8479852e-19   -1.3721564e-06    8.0949553e+01    8.5378807e+01    5.8797754e+01
   -1.1611365e+02    8.1729125e-02    1.6564511e+00    6.7328671e+02    0.0000000e+00    3.4645802e-04    3.6167013e+02    3.7531848e+02    3.6015782e+02    4.9000000e+02    4.9000000e+02    4.9000000e+02    2.1440452e+05    1.0562541e+02   -1.7202492e+02    1.2666491e-02   -1.1877163e+00   -4.5348925e-14    2.0233475e-13    2.7157529e+03    1.0423228e-02   -1.2827507e-04    0.0000000e+00    3.0905534e-07   -1.1202941e+02    7.9948369e-15    7.9694507e-21    4.8272637e-19   -1.5724630e-06    8.0541761e+01    8.5021692e+01    5.8226393e+01
   -1.1556538e+02    8.1748342e-02    1.6322173e+00    6.5864900e+02    0.0000000e+00    3.4392453e-04    3.6240337e+02    3.7616578e+02    3.6088915e+02    4.9000000e+02    4.9000000e+02    4.9000000e+02    2.1570123e+05    1.0548322e+02   -1.7082153e+02    1.2666491e-02   -1.2033257e+00   -4.5623195e-14    2.0355850e-13    2.7321777e+03    9.4492353e-03   -1.7928771e-04    0.0000000e+00   -1.7872762e-06   -1.1270705e+02    8.0431976e-15    1.0679780e-20    4.3787855e-19   -4.2529534e-06    8.0152119e+01    8.4692272e+01    5.7683024e+01
   -1.1502155e+02    8.3026197e-02    1.6091142e+00    6.4476629e+02    0.0000000e+00    3.4150665e-04    3.6314378e+02    3.7699772e+02    3.6159205e+02    4.9000000e+02    4.9000000e+02    4.9000000e+02    2.1707961e+05    1.0537112e+02   -1.6965941e+02    1.2666491e-02   -1.2187034e+00   -4.5914736e-14    2.0485918e-13    2.7496369e+03    1.0791383e-02   -6.4869677e-05    0.0000000e+00    4.8208088e-06   -1.1342699e+02    8.0945707e-15    4.7401026e-21    4.9954153e-19   -1.1409676e-07    7.9789680e+01    8.4368973e+01    5.7157004e+01
   -1.1448200e+02    8.2888558e-02    1.5867847e+00    6.3149135e+02    0.0000000e+00    3.3912738e-04    3.6387623e+02    3.7783864e+02    3.6232789e+02    4.9000000e+02    4.9000000e+02    4.9000000e+02    2.1840392e+05    1.0526695e+02   -1.6852277e+02    1.2666491e-02   -1.2338579e+00   -4.6194842e-14    2.0610908e-13    2.7664113e+03    1.0038851e-02   -1.4692579e-04    0.0000000e+00   -3.6199849e-06   -1.1411927e+02    8.1439802e-15    9.0969535e-21    4.6494348e-19   -2.8867568e-06    7.9439250e+01    8.4073831e+01    5.6659808e+01
   -1.1394661e+02    8.3582594e-02    1.5654096e+00    6.1883598e+02    0.0000000e+00    3.3685209e-04    3.6461217e+02    3.7867032e+02    3.6304633e+02    4.9000000e+02    4.9000000e+02    4.9000000e+02    2.1977351e+05    1.0518610e+02   -1.6742034e+02    1.2666491e-02   -1.2487969e+00   -4.6484526e-14    2.0740146e-13    2.7837591e+03    1.0213179e-02   -1.1364385e-04    0.0000000e+00    2.2227542e-06   -1.1483475e+02    8.1950350e-15    7.2620178e-21    4.7291870e-19   -1.5447269e-06    7.9110725e+01    8.3791537e+01    5.6180613e+01
   -1.1341530e+02    8.4263932e-02    1.5448544e+00    6.0676302e+02    0.0000000e+00    3.3464088e-04    3.6534832e+02    3.7949940e+02    3.6376369e+02    4.9000000e+02    4.9000000e+02    4.9000000e+02    2.2115870e+05    1.0512264e+02   -1.6634655e+02    1.2666491e-02   -1.2635274e+00   -4.6777509e-14    2.0870871e-13    2.8013047e+03    1.0428481e-02   -8.8669075e-05    0.0000000e+00    9.5598456e-07   -1.1555851e+02    8.2466864e-15    6.0569614e-21    4.8275598e-19   -1.1225637e-06    7.8799650e+01    8.3525211e+01    5.5721542e+01
   -1.1288790e+02    8.4834777e-02    1.5250643e+00    5.9521761e+02    0.0000000e+00    3.3249627e-04    3.6608440e+02    3.8033159e+02    3.6448136e+02    4.9000000e+02    4.9000000e+02    4.9000000e+02    2.2255756e+05    1.0507531e+02   -1.6529932e+02    1.2666491e-02   -1.2780570e+00   -4.7073383e-14    2.1002883e-13    2.8190233e+03    1.0431506e-02   -8.2348795e-05    0.0000000e+00    4.7169474e-07   -1.1628947e+02    8.2988509e-15    5.7739152e-21    4.8285345e-19   -1.1143659e-06    7.8504819e+01    8.3275073e+01    5.5281637e+01
   -1.1236435e+02    8.5382665e-02    1.5059999e+00    5.8416699e+02    0.0000000e+00    3.3041625e-04    3.6682068e+02    3.8116040e+02    3.6519859e+02    4.9000000e+02    4.9000000e+02    4.9000000e+02    2.2397159e+05    1.0504372e+02   -1.6427724e+02    1.2666491e-02   -1.2923917e+00   -4.7372466e-14    2.1136325e-13    2.8369341e+03    1.0384096e-02   -7.9026731e-05    0.0000000e+00    5.4671777e-07   -1.1702833e+02    8.3515787e-15    5.6108141e-21    4.8064145e-19   -1.0860661e-06    7.8225638e+01    8.3039535e+01    5.4859752e+01
   -1.1184453e+02    8.6419037e-02    1.4876666e+00    5.7360100e+02    0.0000000e+00    3.2840610e-04    3.6756085e+02    3.8198139e+02    3.6589435e+02    4.9000000e+02    4.9000000e+02    4.9000000e+02    2.2543398e+05    1.0503170e+02   -1.6328082e+02    1.2666491e-02   -1.3065378e+00   -4.7681777e-14    2.1274329e-13    2.8554575e+03    1.0613414e-02   -4.0028743e-05    0.0000000e+00    2.7043833e-06   -1.1779235e+02    8.4061006e-15    3.6170583e-21    4.9112090e-19   -3.4637245e-07    7.7964141e+01    8.2824438e+01    5.4452509e+01
   -1.1132833e+02    8.6512252e-02    1.4698989e+00    5.6344278e+02    0.0000000e+00    3.2643429e-04    3.6829775e+02    3.8280705e+02    3.6660969e+02    4.9000000e+02    4.9000000e+02    4.9000000e+02    2.2687674e+05    1.0502872e+02   -1.6230296e+02    1.2666491e-02   -1.3205012e+00   -4.7986937e-14    2.1410491e-13    2.8737322e+03    1.0286182e-02   -7.8817644e-05    0.0000000e+00   -2.2345139e-06   -1.1854641e+02    8.4599169e-15    5.6649085e-21    4.7607269e-19   -1.3097505e-06    7.7713173e+01    8.2617632e+01    5.4065067e+01
   -1.1081566e+02    8.6381372e-02    1.4527139e+00    5.5366788e+02    0.0000000e+00    3.2451951e-04    3.6903228e+02    3.8363666e+02    3.6735475e+02    4.9000000e+02    4.9000000e+02    4.9000000e+02    2.2830180e+05    1.0503639e+02   -1.6134463e+02    1.2666491e-02   -1.3342874e+00   -4.8288355e-14    2.1544973e-13    2.8917827e+03    9.4763950e-03   -1.3674140e-04    0.0000000e+00   -2.4501834e-06   -1.1929111e+02    8.5130605e-15    8.5956094e-21    4.3889640e-19   -2.8684042e-06    7.7473752e+01    8.2424976e+01    5.3696348e+01
   -1.1030642e+02    8.7733908e-02    1.4362465e+00    5.4433265e+02    0.0000000e+00    3.2268712e-04    3.6977521e+02    3.8445457e+02    3.6805654e+02    4.9000000e+02    4.9000000e+02    4.9000000e+02    2.2980700e+05    1.0506833e+02   -1.6041181e+02    1.2666491e-02   -1.3479021e+00   -4.8606721e-14    2.1687008e-13    2.9108483e+03    1.0204623e-02   -5.9551876e-05    0.0000000e+00    4.9319210e-06   -1.2007724e+02    8.5691566e-15    4.5537275e-21    4.7227427e-19   -6.7949552e-07    7.7254307e+01    8.2246264e+01    5.3337713e+01
   -1.0980052e+02    8.8122271e-02    1.4202645e+00    5.3535453e+02    0.0000000e+00    3.2088042e-04    3.7051557e+02    3.8527821e+02    3.6878053e+02    4.9000000e+02    4.9000000e+02    4.9000000e+02    2.3129529e+05    1.0510871e+02   -1.5949462e+02    1.2666491e-02   -1.3613499e+00   -4.8921509e-14    2.1827470e-13    2.9296996e+03    1.0108958e-02   -7.4573677e-05    0.0000000e+00   -1.7396635e-06   -1.2085507e+02    8.6246714e-15    5.4549967e-21    4.6783381e-19   -1.3799079e-06    7.7044258e+01    8.2078620e+01    5.2996695e+01
   -1.0929789e+02    8.8510137e-02    1.4048136e+00    5.2671153e+02    0.0000000e+00    3.1912993e-04    3.7125697e+02    3.8610024e+02    3.6950644e+02    4.9000000e+02    4.9000000e+02    4.9000000e+02    2.3279975e+05    1.0516225e+02   -1.5859506e+02    1.2666491e-02   -1.3746358e+00   -4.9239719e-14    2.1969444e-13    2.9487559e+03    9.9209223e-03   -8.6277867e-05    0.0000000e+00   -7.6003758e-08   -1.2164122e+02    8.6807719e-15    6.0267632e-21    4.5918491e-19   -1.6098145e-06    7.6846505e+01    8.1922834e+01    5.2669295e+01
   -1.0905138e+02    8.7974145e-02    1.3975244e+00    5.2158976e+02    0.0000000e+00    3.1896726e-04    3.7162931e+02    3.8649005e+02    3.6976334e+02    4.9000000e+02    4.9000000e+02    4.9000000e+02    2.3361855e+05    1.0520356e+02   -1.5816426e+02    1.2666491e-02   -1.3811340e+00   -4.9412888e-14    2.2046686e-13    2.9591272e+03    1.0461760e-02    2.6562460e-05    9.2346344e-21    2.4299634e-05   -1.2206836e+02    8.7112420e-15   -5.7569730e-23    4.8343830e-19    1.2945275e-06    7.6760250e+01    8.1862606e+01    5.2506125e+01
   -1.0874324e+02    8.6057015e-02    1.3883218e+00    5.1678309e+02    0.0000000e+00    3.1772932e-04    3.7208492e+02    3.8700221e+02    3.7023058e+02    4.9000000e+02    4.9000000e+02    4.9000000e+02    2.3454414e+05    1.0524281e+02   -1.5762014e+02    1.2666491e-02   -1.3892288e+00   -4.9608677e-14    2.2134093e-13    2.9708512e+03    1.0304766e-02   -5.1774596e-05    0.0000000e+00   -1.7897418e-05   -1.2255274e+02    8.7458348e-15    4.4731847e-21    4.7671587e-19   -1.3961723e-06    7.6645011e+01    8.1772715e+01    5.2315507e+01
   -1.0835807e+02    8.5660003e-02    1.3770433e+00    5.1086934e+02    0.0000000e+00    3.1623137e-04    3.7265845e+02    3.8764537e+02    3.7083001e+02    4.9000000e+02    4.9000000e+02    4.9000000e+02    2.3571357e+05    1.0529989e+02   -1.5694593e+02    1.2666491e-02   -1.3993041e+00   -4.9856026e-14    2.2244428e-13    2.9856637e+03    9.4773532e-03   -1.0268624e-04    0.0000000e+00   -4.7699145e-06   -1.2316408e+02    8.7894516e-15    7.1519413e-21    4.3877778e-19   -2.6335677e-06    7.6507162e+01    8.1665887e+01    5.2083458e+01
   -1.0787660e+02    8.7077466e-02    1.3633045e+00    5.0368832e+02    0.0000000e+00    3.1440272e-04    3.7338375e+02    3.8845530e+02    3.7158558e+02    4.9000000e+02    4.9000000e+02    4.9000000e+02    2.3720168e+05    1.0538591e+02   -1.5611247e+02    1.2666491e-02   -1.4118312e+00   -5.0170783e-14    2.2384852e-13    3.0045129e+03    8.7970192e-03   -1.2108278e-04    0.0000000e+00    1.1000912e-07   -1.2394142e+02    8.8449208e-15    7.9624251e-21    4.0755759e-19   -2.9499330e-06    7.6345657e+01    8.1546412e+01    5.1802931e+01
   -1.0738582e+02    8.8719978e-02    1.3497114e+00    4.9627635e+02    0.0000000e+00    3.1280439e-04    3.7413207e+02    3.8928096e+02    3.7232572e+02    4.9000000e+02    4.9000000e+02    4.9000000e+02    2.3876619e+05    1.0549036e+02   -1.5527385e+02    1.2666491e-02   -1.4245321e+00   -5.0501695e-14    2.2532491e-13    3.0243297e+03    9.3727464e-03   -1.0860534e-04    0.0000000e+00    3.1658758e-06   -1.2475864e+02    8.9032379e-15    7.0345419e-21    4.3393346e-19   -2.0648483e-06    7.6193493e+01    8.1441075e+01    5.1525612e+01
   -1.0689788e+02    8.9672170e-02    1.3365124e+00    4.8908240e+02    0.0000000e+00    3.1126584e-04    3.7487981e+02    3.9011298e+02    3.7305854e+02    4.9000000e+02    4.9000000e+02    4.9000000e+02    2.4032523e+05    1.0560374e+02   -1.5444711e+02    1.2666491e-02   -1.4370924e+00   -5.0831441e-14    2.2679631e-13    3.0440774e+03    9.3353012e-03   -1.0105992e-04    0.0000000e+00   -9.3360251e-07   -1.2557332e+02    8.9613830e-15    6.7895306e-21    4.3218228e-19   -2.1498941e-06    7.6049971e+01    8.1354821e+01    5.1260750e+01
   -1.0641273e+02    9.0868569e-02    1.3237494e+00    4.8215095e+02    0.0000000e+00    3.0977616e-04    3.7563081e+02    3.9093486e+02    3.7379606e+02    4.9000000e+02    4.9000000e+02    4.9000000e+02    2.4192559e+05    1.0573101e+02   -1.5363392e+02    1.2666491e-02   -1.4495148e+00   -5.1169941e-14    2.2830645e-13    3.0643483e+03    9.7650756e-03   -7.4081016e-05    0.0000000e+00    4.1148608e-06   -1.2640944e+02    9.0210457e-15    5.2424969e-21    4.5186772e-19   -1.4172631e-06    7.5918073e+01    8.1257480e+01    5.1004022e+01
   -1.0593033e+02    9.1829258e-02    1.3113574e+00    4.7546076e+02    0.0000000e+00    3.0831768e-04    3.7638277e+02    3.9175478e+02    3.7453549e+02    4.9000000e+02    4.9000000e+02    4.9000000e+02    2.4354443e+05    1.0586838e+02   -1.5283153e+02    1.2666491e-02   -1.4618025e+00   -5.1512340e-14    2.2983423e-13    3.0848533e+03    9.8595472e-03   -6.1163268e-05    0.0000000e+00    1.9593191e-06   -1.2725537e+02    9.0814173e-15    4.5602890e-21    4.5618228e-19   -1.1335276e-06    7.5795158e+01    8.1164362e+01    5.0756941e+01
   -1.0545059e+02    9.2661271e-02    1.2993249e+00    4.6899468e+02    0.0000000e+00    3.0689465e-04    3.7713622e+02    3.9257403e+02    3.7527684e+02    4.9000000e+02    4.9000000e+02    4.9000000e+02    2.4518088e+05    1.0601614e+02   -1.5203939e+02    1.2666491e-02   -1.4739590e+00   -5.1858465e-14    2.3137858e-13    3.1055814e+03    9.8372520e-03   -5.7906381e-05    0.0000000e+00    9.6810928e-07   -1.2811048e+02    9.1424424e-15    4.3950621e-21    4.5514411e-19   -1.0233411e-06    7.5681233e+01    8.1079350e+01    5.0519575e+01
   -1.0497345e+02    9.3443257e-02    1.2876437e+00    4.6274531e+02    0.0000000e+00    3.0550696e-04    3.7789171e+02    3.9339442e+02    3.7602019e+02    4.9000000e+02    4.9000000e+02    4.9000000e+02    2.4683397e+05    1.0617474e+02   -1.5125703e+02    1.2666491e-02   -1.4859875e+00   -5.2208111e-14    2.3293862e-13    3.1265202e+03    9.7800709e-03   -5.8389029e-05    0.0000000e+00    4.5475215e-07   -1.2897426e+02    9.2040853e-15    4.4283530e-21    4.5250531e-19   -1.0031368e-06    7.5576421e+01    8.1007432e+01    5.0292199e+01
   -1.0449884e+02    9.4262785e-02    1.2763137e+00    4.5670911e+02    0.0000000e+00    3.0415586e-04    3.7864999e+02    3.9421595e+02    3.7676666e+02    4.9000000e+02    4.9000000e+02    4.9000000e+02    2.4850717e+05    1.0634502e+02   -1.5048438e+02    1.2666491e-02   -1.4978911e+00   -5.2562013e-14    2.3451762e-13    3.1477138e+03    9.7457605e-03   -5.7327672e-05    0.0000000e+00    6.1705449e-07   -1.2984852e+02    9.2664755e-15    4.3713510e-21    4.5091500e-19   -9.6709513e-07    7.5481144e+01    8.0952121e+01    5.0074599e+01
   -1.0402669e+02    9.5063241e-02    1.2653109e+00    4.5087437e+02    0.0000000e+00    3.0283677e-04    3.7941110e+02    3.9503902e+02    3.7751614e+02    4.9000000e+02    4.9000000e+02    4.9000000e+02    2.5020023e+05    1.0652645e+02   -1.4972024e+02    1.2666491e-02   -1.5096728e+00   -5.2920113e-14    2.3611536e-13    3.1691589e+03    9.7159857e-03   -5.6531333e-05    0.0000000e+00    5.6420379e-07   -1.3073317e+02    9.3296070e-15    4.3293303e-21    4.4953218e-19   -9.5196097e-07    7.5394848e+01    8.0905824e+01    4.9866161e+01
   -1.0355698e+02    9.5842141e-02    1.2546267e+00    4.4523238e+02    0.0000000e+00    3.0155039e-04    3.8017502e+02    3.9586366e+02    3.7826862e+02    4.9000000e+02    4.9000000e+02    4.9000000e+02    2.5191318e+05    1.0671894e+02   -1.4896423e+02    1.2666491e-02   -1.5213346e+00   -5.3282421e-14    2.3773188e-13    3.1908560e+03    9.6858638e-03   -5.6161187e-05    0.0000000e+00    5.0791860e-07   -1.3162821e+02    9.3934805e-15    4.3076947e-21    4.4813406e-19   -9.4806315e-07    7.5317401e+01    8.0868376e+01    4.9666677e+01
   -1.0308961e+02    9.6604555e-02    1.2442455e+00    4.3977393e+02    0.0000000e+00    3.0029461e-04    3.8094172e+02    3.9668985e+02    3.7902405e+02    4.9000000e+02    4.9000000e+02    4.9000000e+02    2.5364597e+05    1.0692216e+02   -1.4821553e+02    1.2666491e-02   -1.5328799e+00   -5.3648926e-14    2.3936713e-13    3.2128044e+03    9.6582732e-03   -5.5800690e-05    0.0000000e+00    5.1707367e-07   -1.3253361e+02    9.4580938e-15    4.2887241e-21    4.4685240e-19   -9.4910023e-07    7.5248435e+01    8.0839455e+01    4.9475796e+01
   -1.0262452e+02    9.7347171e-02    1.2341528e+00    4.3448945e+02    0.0000000e+00    2.9906814e-04    3.8171104e+02    3.9751752e+02    3.7978232e+02    4.9000000e+02    4.9000000e+02    4.9000000e+02    2.5539845e+05    1.0713572e+02   -1.4747352e+02    1.2666491e-02   -1.5443111e+00   -5.4019595e-14    2.4102096e-13    3.2350021e+03    9.6342956e-03   -5.5318323e-05    0.0000000e+00    4.9169995e-07   -1.3344931e+02    9.5234411e-15    4.2648961e-21    4.4573684e-19   -9.5084576e-07    7.5187603e+01    8.0818668e+01    4.9293175e+01
   -1.0216169e+02    9.8496754e-02    1.2243608e+00    4.2938013e+02    0.0000000e+00    2.9787522e-04    3.8248478e+02    3.9833791e+02    3.8052614e+02    4.9000000e+02    4.9000000e+02    4.9000000e+02    2.5720000e+05    1.0736236e+02   -1.4673914e+02    1.2666491e-02   -1.5556303e+00   -5.4400648e-14    2.4272102e-13    3.2578215e+03    9.7541205e-03   -4.1252634e-05    0.0000000e+00    3.7924822e-06   -1.3439055e+02    9.5906083e-15    3.4427060e-21    4.5122164e-19   -6.4666091e-07    7.5136531e+01    8.0800699e+01    4.9116633e+01
   -1.0170105e+02    9.8808580e-02    1.2147866e+00    4.2441474e+02    0.0000000e+00    2.9669665e-04    3.8325842e+02    3.9916865e+02    3.8128657e+02    4.9000000e+02    4.9000000e+02    4.9000000e+02    2.5899177e+05    1.0759493e+02   -1.4600858e+02    1.2666491e-02   -1.5668400e+00   -5.4779616e-14    2.4441211e-13    3.2805170e+03    9.5667537e-03   -5.6709083e-05    0.0000000e+00   -3.5743946e-06   -1.3532697e+02    9.6574433e-15    4.3882442e-21    4.4260860e-19   -1.0334200e-06    7.5090582e+01    8.0796942e+01    4.8949271e+01
   -1.0124252e+02    9.9517140e-02    1.2054485e+00    4.1958551e+02    0.0000000e+00    2.9554564e-04    3.8403212e+02    4.0000850e+02    3.8206242e+02    4.9000000e+02    4.9000000e+02    4.9000000e+02    2.6078019e+05    1.0783417e+02   -1.4528252e+02    1.2666491e-02   -1.5779426e+00   -5.5157890e-14    2.4609979e-13    3.3031698e+03    9.7689972e-03   -4.6672031e-05    0.0000000e+00   -1.1485956e-06   -1.3626118e+02    9.7241095e-15    4.0894646e-21    4.5180211e-19   -1.3109700e-06    7.5050324e+01    8.0804418e+01    4.8791817e+01
   -1.0078610e+02    9.9962428e-02    1.1964033e+00    4.1491754e+02    0.0000000e+00    2.9443195e-04    3.8481120e+02    4.0084134e+02    3.8282812e+02    4.9000000e+02    4.9000000e+02    4.9000000e+02    2.6261171e+05    1.0808696e+02   -1.4456235e+02    1.2666491e-02   -1.5889395e+00   -5.5545284e-14    2.4782810e-13    3.3263689e+03    9.3519460e-03   -6.8051600e-05    0.0000000e+00    8.1749727e-07   -1.3721858e+02    9.7924275e-15    4.9304335e-21    4.3274575e-19   -1.1894918e-06    7.5019913e+01    8.0814043e+01    4.8639682e+01
   -1.0033170e+02    1.0058358e-01    1.1876061e+00    4.1039989e+02    0.0000000e+00    2.9334110e-04    3.8559387e+02    4.0167738e+02    3.8360032e+02    4.9000000e+02    4.9000000e+02    4.9000000e+02    2.6446294e+05    1.0835032e+02   -1.4384625e+02    1.2666491e-02   -1.5998335e+00   -5.5936836e-14    2.4957515e-13    3.3498174e+03    9.0745426e-03   -6.9933860e-05    0.0000000e+00    1.6251152e-07   -1.3818575e+02    9.8614506e-15    4.9653649e-21    4.2004627e-19   -9.0180463e-07    7.4997212e+01    8.0832633e+01    4.8494125e+01
   -9.9879287e+01    1.0141857e-01    1.1790502e+00    4.0602178e+02    0.0000000e+00    2.9227647e-04    3.8638072e+02    4.0251526e+02    3.8437511e+02    4.9000000e+02    4.9000000e+02    4.9000000e+02    2.6634069e+05    1.0862467e+02   -1.4313362e+02    1.2666491e-02   -1.6106261e+00   -5.6334001e-14    2.5134719e-13    3.3736019e+03    9.0722670e-03   -6.0975611e-05    0.0000000e+00    7.4098409e-07   -1.3916679e+02    9.9314609e-15    4.5039713e-21    4.1993468e-19   -6.3650669e-07    7.4982370e+01    8.0858216e+01    4.8355346e+01
   -9.9428806e+01    1.0226313e-01    1.1707125e+00    4.0177266e+02    0.0000000e+00    2.9123356e-04    3.8717130e+02    4.0335598e+02    3.8515361e+02    4.9000000e+02    4.9000000e+02    4.9000000e+02    2.6824173e+05    1.0890890e+02   -1.4242328e+02    1.2666491e-02   -1.6213192e+00   -5.6736090e-14    2.5314122e-13    3.3976814e+03    9.1133463e-03   -5.6522136e-05    0.0000000e+00    5.7158141e-07   -1.4016008e+02    1.0002347e-14    4.2865506e-21    4.2180580e-19   -5.8262872e-07    7.4974727e+01    8.0890776e+01    4.8227720e+01
   -9.8980218e+01    1.0308429e-01    1.1626035e+00    3.9765249e+02    0.0000000e+00    2.9021714e-04    3.8796564e+02    4.0419977e+02    3.8593631e+02    4.9000000e+02    4.9000000e+02    4.9000000e+02    2.7016574e+05    1.0920364e+02   -1.4171568e+02    1.2666491e-02   -1.6319145e+00   -5.7143040e-14    2.5495693e-13    3.4220519e+03    9.1268973e-03   -5.5514462e-05    0.0000000e+00    4.7168015e-07   -1.4116542e+02    1.0074091e-14    4.2410114e-21    4.2241588e-19   -5.9891679e-07    7.4974698e+01    8.0930894e+01    4.8112199e+01
   -9.8533471e+01    1.0387782e-01    1.1547064e+00    3.9365505e+02    0.0000000e+00    2.8922279e-04    3.8876367e+02    4.0504605e+02    3.8672250e+02    4.9000000e+02    4.9000000e+02    4.9000000e+02    2.7211371e+05    1.0950836e+02   -1.4100986e+02    1.2666491e-02   -1.6424138e+00   -5.7555056e-14    2.5679523e-13    3.4467258e+03    9.1256788e-03   -5.5030867e-05    0.0000000e+00    5.6654536e-07   -1.4218326e+02    1.0146728e-14    4.2122463e-21    4.2235116e-19   -5.9849689e-07    7.4981856e+01    8.0977852e+01    4.8003065e+01
   -9.8088528e+01    1.0464398e-01    1.1470049e+00    3.8977099e+02    0.0000000e+00    2.8824870e-04    3.8956513e+02    4.0589485e+02    3.8751239e+02    4.9000000e+02    4.9000000e+02    4.9000000e+02    2.7408463e+05    1.0982244e+02   -1.4030504e+02    1.2666491e-02   -1.6528185e+00   -5.7971928e-14    2.5865520e-13    3.4716904e+03    9.1231620e-03   -5.5004797e-05    0.0000000e+00    5.1172641e-07   -1.4321310e+02    1.0220221e-14    4.2086236e-21    4.2222707e-19   -6.1074345e-07    7.4995529e+01    8.1031324e+01    4.7899980e+01
   -9.7645332e+01    1.0538935e-01    1.1394935e+00    3.8599524e+02    0.0000000e+00    2.8729543e-04    3.9037005e+02    4.0674620e+02    3.8830591e+02    4.9000000e+02    4.9000000e+02    4.9000000e+02    2.7607878e+05    1.1014585e+02   -1.3960084e+02    1.2666491e-02   -1.6631302e+00   -5.8393713e-14    2.6053710e-13    3.4969493e+03    9.1165280e-03   -5.5234575e-05    0.0000000e+00    5.0676047e-07   -1.4425508e+02    1.0294581e-14    4.2160275e-21    4.2191500e-19   -6.2150867e-07    7.5015603e+01    8.1091145e+01    4.7802835e+01
   -9.7203862e+01    1.0634415e-01    1.1321782e+00    3.8232859e+02    0.0000000e+00    2.8636491e-04    3.9118094e+02    4.0759255e+02    3.8908999e+02    4.9000000e+02    4.9000000e+02    4.9000000e+02    2.7812349e+05    1.1048115e+02   -1.3889644e+02    1.2666491e-02   -1.6733500e+00   -5.8826195e-14    2.6246664e-13    3.5228486e+03    9.0932265e-03   -4.2173830e-05    0.0000000e+00    2.9039931e-06   -1.4532348e+02    1.0370823e-14    3.4746635e-21    4.2085559e-19   -1.1106730e-07    7.5043514e+01    8.1152878e+01    4.7709677e+01
   -9.6764048e+01    1.0676440e-01    1.1249885e+00    3.7874490e+02    0.0000000e+00    2.8544090e-04    3.9199075e+02    4.0845739e+02    3.8990491e+02    4.9000000e+02    4.9000000e+02    4.9000000e+02    2.8013910e+05    1.1081963e+02   -1.3819092e+02    1.2666491e-02   -1.6834797e+00   -5.9252506e-14    2.6436900e-13    3.5483793e+03    9.1140012e-03   -6.5634601e-05    0.0000000e+00   -4.9625252e-06   -1.4637662e+02    1.0445990e-14    4.8679442e-21    4.2176068e-19   -1.1348058e-06    7.5074048e+01    8.1230772e+01    4.7625896e+01
   -9.6325882e+01    1.0767655e-01    1.1180260e+00    3.7527103e+02    0.0000000e+00    2.8455371e-04    3.9280619e+02    4.0931749e+02    3.9070929e+02    4.9000000e+02    4.9000000e+02    4.9000000e+02    2.8220616e+05    1.1117196e+02   -1.3748758e+02    1.2666491e-02   -1.6935201e+00   -5.9689728e-14    2.6631947e-13    3.5745618e+03    9.1207600e-03   -6.0410080e-05    0.0000000e+00    2.7466187e-06   -1.4745672e+02    1.0523058e-14    4.4964176e-21    4.2207869e-19   -8.6738913e-07    7.5113726e+01    8.1310195e+01    4.7546089e+01
   -9.5889297e+01    1.0871502e-01    1.1112518e+00    3.7190664e+02    0.0000000e+00    2.8368420e-04    3.9362820e+02    4.1017312e+02    3.9150496e+02    4.9000000e+02    4.9000000e+02    4.9000000e+02    2.8432609e+05    1.1153690e+02   -1.3678296e+02    1.2666491e-02   -1.7034730e+00   -6.0138116e-14    2.6832005e-13    3.6014139e+03    9.1002483e-03   -4.5641262e-05    0.0000000e+00    3.6400235e-06   -1.4856443e+02    1.0602108e-14    3.6445372e-21    4.2115445e-19   -2.6793155e-07    7.5161206e+01    8.1391932e+01    4.7470122e+01
   -9.5454262e+01    1.0921429e-01    1.1045944e+00    3.6861886e+02    0.0000000e+00    2.8282041e-04    3.9444996e+02    4.1104666e+02    3.9233157e+02    4.9000000e+02    4.9000000e+02    4.9000000e+02    2.8641942e+05    1.1190563e+02   -1.3607600e+02    1.2666491e-02   -1.7133393e+00   -6.0580864e-14    2.7029578e-13    3.6279290e+03    9.1218993e-03   -6.5008157e-05    0.0000000e+00   -4.9502615e-06   -1.4965818e+02    1.0680175e-14    4.8255087e-21    4.2210293e-19   -1.1560002e-06    7.5211439e+01    8.1489749e+01    4.7403220e+01
   -9.5020750e+01    1.1016410e-01    1.0981354e+00    3.6542678e+02    0.0000000e+00    2.8198846e-04    3.9527851e+02    4.1191655e+02    3.9314992e+02    4.9000000e+02    4.9000000e+02    4.9000000e+02    2.8856538e+05    1.1228780e+02   -1.3536777e+02    1.2666491e-02   -1.7231199e+00   -6.1034773e-14    2.7232070e-13    3.6551108e+03    9.1342759e-03   -5.9722096e-05    0.0000000e+00    2.6943676e-06   -1.5077950e+02    1.0760184e-14    4.4654423e-21    4.2267905e-19   -9.0823894e-07    7.5270003e+01    8.1588592e+01    4.7339915e+01
   -9.4588705e+01    1.1102150e-01    1.0918307e+00    3.6232575e+02    0.0000000e+00    2.8116977e-04    3.9611129e+02    4.1279066e+02    3.9397397e+02    4.9000000e+02    4.9000000e+02    4.9000000e+02    2.9073626e+05    1.1267955e+02   -1.3465693e+02    1.2666491e-02   -1.7328162e+00   -6.1493934e-14    2.7436943e-13    3.6826082e+03    9.1366229e-03   -5.7440520e-05    0.0000000e+00    1.0320491e-06   -1.5191381e+02    1.0841136e-14    4.3329394e-21    4.2278579e-19   -8.2791329e-07    7.5334488e+01    8.1693998e+01    4.7281865e+01
   -9.4158099e+01    1.1188913e-01    1.0856740e+00    3.5930637e+02    0.0000000e+00    2.8036772e-04    3.9694869e+02    4.1366740e+02    3.9480092e+02    4.9000000e+02    4.9000000e+02    4.9000000e+02    2.9293774e+05    1.1308110e+02   -1.3394278e+02    1.2666491e-02   -1.7424290e+00   -6.1959571e-14    2.7644699e-13    3.7104933e+03    9.1403771e-03   -5.4490338e-05    0.0000000e+00    1.0265146e-06   -1.5306412e+02    1.0923227e-14    4.1733723e-21    4.2295795e-19   -7.3087993e-07    7.5404905e+01    8.1804586e+01    4.7228732e+01
   -9.3728904e+01    1.1274167e-01    1.0796632e+00    3.5636673e+02    0.0000000e+00    2.7958250e-04    3.9779047e+02    4.1454773e+02    3.9563234e+02    4.9000000e+02    4.9000000e+02    4.9000000e+02    2.9516693e+05    1.1349227e+02   -1.3322510e+02    1.2666491e-02   -1.7519589e+00   -6.2431068e-14    2.7855069e-13    3.7387292e+03    9.1479710e-03   -5.2913925e-05    0.0000000e+00    6.9061566e-07   -1.5422890e+02    1.1006350e-14    4.0946147e-21    4.2330436e-19   -6.9393079e-07    7.5481339e+01    8.1921129e+01    4.7180595e+01
   -9.3301070e+01    1.1379410e-01    1.0738114e+00    3.5351082e+02    0.0000000e+00    2.7881742e-04    3.9863934e+02    4.1542419e+02    3.9645513e+02    4.9000000e+02    4.9000000e+02    4.9000000e+02    2.9745325e+05    1.1391618e+02   -1.3250306e+02    1.2666491e-02   -1.7614071e+00   -6.2914653e-14    2.8070823e-13    3.7676888e+03    9.1413891e-03   -4.1201028e-05    0.0000000e+00    3.2498799e-06   -1.5542354e+02    1.1091601e-14    3.4308003e-21    4.2301767e-19   -2.3827022e-07    7.5565263e+01    8.2039468e+01    4.7135789e+01
   -9.2874562e+01    1.1447460e-01    1.0680690e+00    3.5072187e+02    0.0000000e+00    2.7805980e-04    3.9949054e+02    4.1631260e+02    3.9729651e+02    4.9000000e+02    4.9000000e+02    4.9000000e+02    2.9974081e+05    1.1434651e+02   -1.3177605e+02    1.2666491e-02   -1.7707744e+00   -6.3398487e-14    2.8286719e-13    3.7966642e+03    9.1631237e-03   -5.2896254e-05    0.0000000e+00   -2.7864913e-06   -1.5661880e+02    1.1176907e-14    4.1311765e-21    4.2399307e-19   -7.4337130e-07    7.5653624e+01    8.2169578e+01    4.7097955e+01
   -9.2449366e+01    1.1506764e-01    1.0624471e+00    3.4799604e+02    0.0000000e+00    2.7731782e-04    4.0034416e+02    4.1721297e+02    3.9815611e+02    4.9000000e+02    4.9000000e+02    4.9000000e+02    3.0202941e+05    1.1478391e+02   -1.3104447e+02    1.2666491e-02   -1.7800610e+00   -6.3882555e-14    2.8502695e-13    3.8256528e+03    9.1827342e-03   -6.2881125e-05    0.0000000e+00   -3.0240167e-06   -1.5781462e+02    1.1262245e-14    4.7459302e-21    4.2486168e-19   -1.2348265e-06    7.5746917e+01    8.2309807e+01    4.7066643e+01
   -9.2025430e+01    1.1621372e-01    1.0570066e+00    3.4535713e+02    0.0000000e+00    2.7660420e-04    4.0120740e+02    4.1810217e+02    3.9899423e+02    4.9000000e+02    4.9000000e+02    4.9000000e+02    3.0440420e+05    1.1523766e+02   -1.3030754e+02    1.2666491e-02   -1.7892680e+00   -6.4384862e-14    2.8726777e-13    3.8557330e+03    9.1775301e-03   -4.8980458e-05    0.0000000e+00    6.4170748e-06   -1.5905553e+02    1.1350788e-14    3.8453544e-21    4.2466011e-19   -5.5817203e-07    7.5849843e+01    8.2446312e+01    4.7036600e+01
   -9.1602720e+01    1.1675853e-01    1.0516383e+00    3.4277378e+02    0.0000000e+00    2.7588728e-04    4.0207067e+02    4.1901097e+02    3.9986419e+02    4.9000000e+02    4.9000000e+02    4.9000000e+02    3.0675291e+05    1.1569429e+02   -1.2956417e+02    1.2666491e-02   -1.7983960e+00   -6.4881622e-14    2.8948460e-13    3.8854829e+03    9.1912169e-03   -6.1979452e-05    0.0000000e+00   -4.6490481e-06   -1.6028272e+02    1.1438381e-14    4.6658135e-21    4.2525460e-19   -1.1739032e-06    7.5956270e+01    8.2598049e+01    4.7014340e+01
   -9.1181206e+01    1.1777304e-01    1.0464331e+00    3.4026313e+02    0.0000000e+00    2.7519983e-04    4.0294067e+02    4.1991647e+02    4.0072489e+02    4.9000000e+02    4.9000000e+02    4.9000000e+02    3.0916077e+05    1.1616225e+02   -1.2881337e+02    1.2666491e-02   -1.8074454e+00   -6.5390925e-14    2.9175667e-13    3.9159820e+03    9.2052398e-03   -5.6009016e-05    0.0000000e+00    3.1643274e-06   -1.6154088e+02    1.1528157e-14    4.2781783e-21    4.2591283e-19   -9.0416003e-07    7.6081404e+01    8.2764558e+01    4.6994893e+01
   -9.0760867e+01    1.1873134e-01    1.0413545e+00    3.3782444e+02    0.0000000e+00    2.7452381e-04    4.0381589e+02    4.2082489e+02    4.0159007e+02    4.9000000e+02    4.9000000e+02    4.9000000e+02    3.1160190e+05    1.1664063e+02   -1.2805597e+02    1.2666491e-02   -1.8164166e+00   -6.5907246e-14    2.9406044e-13    3.9469026e+03    9.2115338e-03   -5.2047090e-05    0.0000000e+00    1.6011026e-06   -1.6281641e+02    1.1619185e-14    4.0534529e-21    4.2620920e-19   -7.4831832e-07    7.6212941e+01    8.2939619e+01    4.6979901e+01
   -9.0341662e+01    1.1966922e-01    1.0363888e+00    3.3544706e+02    0.0000000e+00    2.7386000e-04    4.0469650e+02    4.2173831e+02    4.0246140e+02    4.9000000e+02    4.9000000e+02    4.9000000e+02    3.1407481e+05    1.1712914e+02   -1.2729098e+02    1.2666491e-02   -1.8253101e+00   -6.6430294e-14    2.9639417e-13    3.9782258e+03    9.2227486e-03   -5.0431048e-05    0.0000000e+00    6.3408495e-07   -1.6410853e+02    1.1711398e-14    3.9796517e-21    4.2672602e-19   -7.0541348e-07    7.6350064e+01    8.3120831e+01    4.6969343e+01
   -8.9923558e+01    1.2061145e-01    1.0315439e+00    3.3313186e+02    0.0000000e+00    2.7321177e-04    4.0558269e+02    4.2265645e+02    4.0333806e+02    4.9000000e+02    4.9000000e+02    4.9000000e+02    3.1658187e+05    1.1762845e+02   -1.2651840e+02    1.2666491e-02   -1.8341264e+00   -6.6960565e-14    2.9876009e-13    4.0099814e+03    9.2380357e-03   -4.9251030e-05    0.0000000e+00    7.2554136e-07   -1.6541850e+02    1.1804882e-14    3.9235373e-21    4.2742984e-19   -6.7671302e-07    7.6493207e+01    8.3308161e+01    4.6963328e+01
   -8.9506524e+01    1.2154563e-01    1.0268104e+00    3.3087607e+02    0.0000000e+00    2.7257621e-04    4.0647435e+02    4.2357948e+02    4.0422037e+02    4.9000000e+02    4.9000000e+02    4.9000000e+02    3.1912267e+05    1.1813820e+02   -1.2573754e+02    1.2666491e-02   -1.8428659e+00   -6.7497972e-14    3.0115786e-13    4.0421644e+03    9.2547460e-03   -4.8668253e-05    0.0000000e+00    6.8698447e-07   -1.6674611e+02    1.1899625e-14    3.8975251e-21    4.2819886e-19   -6.6749504e-07    7.6642061e+01    8.3501507e+01    4.6961935e+01
   -8.9090531e+01    1.2246851e-01    1.0221859e+00    3.2867734e+02    0.0000000e+00    2.7195378e-04    4.0737164e+02    4.2450754e+02    4.0510841e+02    4.9000000e+02    4.9000000e+02    4.9000000e+02    3.2169813e+05    1.1865858e+02   -1.2494787e+02    1.2666491e-02   -1.8515288e+00   -6.8042711e-14    3.0358834e-13    4.0747865e+03    9.2706516e-03   -4.8379419e-05    0.0000000e+00    6.9532846e-07   -1.6809183e+02    1.1995660e-14    3.8833904e-21    4.2893160e-19   -6.6231514e-07    7.6796652e+01    8.3704076e+01    4.6964913e+01
   -8.8675556e+01    1.2358851e-01    1.0176797e+00    3.2653847e+02    0.0000000e+00    2.7134691e-04    4.0827717e+02    4.2543310e+02    4.0598915e+02    4.9000000e+02    4.9000000e+02    4.9000000e+02    3.2433916e+05    1.1919249e+02   -1.2414786e+02    1.2666491e-02   -1.8601152e+00   -6.8601321e-14    3.0608061e-13    4.1082390e+03    9.2731978e-03   -3.8496593e-05    0.0000000e+00    3.5079355e-06   -1.6947181e+02    1.2094137e-14    3.3207622e-21    4.2906819e-19   -2.6612996e-07    7.6958448e+01    8.3903233e+01    4.6970573e+01
   -8.8261565e+01    1.2414592e-01    1.0132342e+00    3.2443987e+02    0.0000000e+00    2.7074117e-04    4.0918360e+02    4.2637921e+02    4.0690235e+02    4.9000000e+02    4.9000000e+02    4.9000000e+02    3.2695642e+05    1.1973074e+02   -1.2333904e+02    1.2666491e-02   -1.8686253e+00   -6.9154886e-14    3.0855080e-13    4.1413905e+03    9.3092983e-03   -5.6322095e-05    0.0000000e+00   -5.8568874e-06   -1.7083932e+02    1.2191741e-14    4.3873074e-21    4.3069126e-19   -1.0360384e-06    7.7122346e+01    8.4134414e+01    4.6983933e+01
   -8.7848528e+01    1.2533992e-01    1.0089324e+00    3.2240267e+02    0.0000000e+00    2.7016252e-04    4.1010059e+02    4.2731535e+02    4.0779506e+02    4.9000000e+02    4.9000000e+02    4.9000000e+02    3.2966918e+05    1.2028618e+02   -1.2251891e+02    1.2666491e-02   -1.8770595e+00   -6.9728686e-14    3.1111049e-13    4.1757517e+03    9.3189494e-03   -4.3916161e-05    0.0000000e+00    6.1328073e-06   -1.7225683e+02    1.2292882e-14    3.6154149e-21    4.3116715e-19   -4.8083940e-07    7.7295493e+01    8.4346019e+01    4.6998187e+01
   -8.7436415e+01    1.2609576e-01    1.0047006e+00    3.2041244e+02    0.0000000e+00    2.6958438e-04    4.1102128e+02    4.2826443e+02    4.0870701e+02    4.9000000e+02    4.9000000e+02    4.9000000e+02    3.3239060e+05    1.2084916e+02   -1.2168798e+02    1.2666491e-02   -1.8854177e+00   -7.0304281e-14    3.1367897e-13    4.2102225e+03    9.3337426e-03   -5.1374836e-05    0.0000000e+00   -2.0835715e-06   -1.7367880e+02    1.2394371e-14    4.0597565e-21    4.3183796e-19   -7.7813231e-07    7.7472329e+01    8.4577550e+01    4.7018371e+01
   -8.7025198e+01    1.2676824e-01    1.0005535e+00    3.1846348e+02    0.0000000e+00    2.6901855e-04    4.1194566e+02    4.2922701e+02    4.0963873e+02    4.9000000e+02    4.9000000e+02    4.9000000e+02    3.3511907e+05    1.2142054e+02   -1.2084677e+02    1.2666491e-02   -1.8937001e+00   -7.0881382e-14    3.1625386e-13    4.2447827e+03    9.3564820e-03   -6.0973556e-05    0.0000000e+00   -3.2731360e-06   -1.7510444e+02    1.2496112e-14    4.6357601e-21    4.3286199e-19   -1.2028887e-06    7.7653475e+01    8.4826978e+01    4.7044389e+01
   -8.6614849e+01    1.2804566e-01    9.9654888e-01    3.1657839e+02    0.0000000e+00    2.6847694e-04    4.1288043e+02    4.3017961e+02    4.1054942e+02    4.9000000e+02    4.9000000e+02    4.9000000e+02    3.3794733e+05    1.2201013e+02   -1.1999375e+02    1.2666491e-02   -1.9019066e+00   -7.1479607e-14    3.1892260e-13    4.2806068e+03    9.3600553e-03   -4.6032481e-05    0.0000000e+00    7.2219571e-06   -1.7658229e+02    1.2601562e-14    3.7174998e-21    4.3306646e-19   -5.2996004e-07    7.7844411e+01    8.5056971e+01    4.7071190e+01
   -8.6205342e+01    1.2869729e-01    9.9258781e-01    3.1472992e+02    0.0000000e+00    2.6792988e-04    4.1381641e+02    4.3115237e+02    4.1149305e+02    4.9000000e+02    4.9000000e+02    4.9000000e+02    3.4075311e+05    1.2260425e+02   -1.1912970e+02    1.2666491e-02   -1.9100374e+00   -7.2073039e-14    3.2157080e-13    4.3161462e+03    9.3910322e-03   -5.9373228e-05    0.0000000e+00   -5.1780832e-06   -1.7804830e+02    1.2706200e-14    4.5319004e-21    4.3446350e-19   -1.1220964e-06    7.8037268e+01    8.5319127e+01    4.7105180e+01
   -8.5796648e+01    1.2979161e-01    9.8874915e-01    3.1293195e+02    0.0000000e+00    2.6740712e-04    4.1476121e+02    4.3212315e+02    4.1242949e+02    4.9000000e+02    4.9000000e+02    4.9000000e+02    3.4362973e+05    1.2321366e+02   -1.1825232e+02    1.2666491e-02   -1.9180922e+00   -7.2681491e-14    3.2428521e-13    4.3525828e+03    9.4129865e-03   -5.3191868e-05    0.0000000e+00    3.6560467e-06   -1.7955140e+02    1.2813454e-14    4.1466999e-21    4.3549121e-19   -8.5040153e-07    7.8238107e+01    8.5572900e+01    4.7141498e+01
   -8.5388743e+01    1.3100962e-01    9.8501519e-01    3.1118917e+02    0.0000000e+00    2.6689560e-04    4.1571503e+02    4.3309175e+02    4.1335866e+02    4.9000000e+02    4.9000000e+02    4.9000000e+02    3.4658051e+05    1.2383790e+02   -1.1736006e+02    1.2666491e-02   -1.9260708e+00   -7.3305615e-14    3.2706987e-13    4.3899589e+03    9.4117599e-03   -3.9225160e-05    0.0000000e+00    4.8829561e-06   -1.8109324e+02    1.2923485e-14    3.3655779e-21    4.3546467e-19   -2.8644956e-07    7.8446408e+01    8.5820761e+01    4.7180388e+01
   -8.5292430e+01    1.3048068e-01    9.8419258e-01    3.1047950e+02    0.0000000e+00    2.6707888e-04    4.1594448e+02    4.3330745e+02    4.1353698e+02    4.9000000e+02    4.9000000e+02    4.9000000e+02    3.4733086e+05    1.2399287e+02   -1.1714735e+02    1.2666491e-02   -1.9279513e+00   -7.3464330e-14    3.2777650e-13    4.3994631e+03    9.2230960e-03    6.5302804e-05    0.0000000e+00    8.0953429e-05   -1.8148537e+02    1.2951401e-14   -2.0896235e-21    4.2680506e-19    2.4123938e-06    7.8499955e+01    8.5870559e+01    4.7187662e+01
   -8.5172040e+01    1.2822874e-01    9.8308552e-01    3.1000055e+02    0.0000000e+00    2.6689447e-04    4.1622479e+02    4.3359602e+02    4.1381005e+02    4.9000000e+02    4.9000000e+02    4.9000000e+02    3.4819887e+05    1.2417667e+02   -1.1688157e+02    1.2666491e-02   -1.9302965e+00   -7.3647918e-14    3.2859765e-13    4.4104578e+03    9.3016379e-03    8.5043266e-06    0.0000000e+00   -2.8059613e-05   -1.8193885e+02    1.2983851e-14    8.5057611e-22    4.3045483e-19    1.2730654e-06    7.8561082e+01    8.5944952e+01    4.7200431e+01
   -8.5021551e+01    1.2718211e-01    9.8171306e-01    3.0939553e+02    0.0000000e+00    2.6667515e-04    4.1657685e+02    4.3395740e+02    4.1415893e+02    4.9000000e+02    4.9000000e+02    4.9000000e+02    3.4928952e+05    1.2440860e+02   -1.1654689e+02    1.2666491e-02   -1.9332197e+00   -7.3878527e-14    3.2962758e-13    4.4242726e+03    9.3659252e-03   -5.4220618e-05    0.0000000e+00   -3.5604928e-05   -1.8250867e+02    1.3024554e-14    4.2175668e-21    4.3338161e-19   -6.2975277e-07    7.8638507e+01    8.6043663e+01    4.7217320e+01
   -8.4833440e+01    1.2726011e-01    9.8002306e-01    3.0865014e+02    0.0000000e+00    2.6640571e-04    4.1701976e+02    4.3441219e+02    4.1460310e+02    4.9000000e+02    4.9000000e+02    4.9000000e+02    3.5066683e+05    1.2470252e+02   -1.1612489e+02    1.2666491e-02   -1.9368604e+00   -7.4169882e-14    3.3092671e-13    4.4417182e+03    9.4030687e-03   -7.0605824e-05    0.0000000e+00   -1.3571269e-05   -1.8322830e+02    1.3075879e-14    5.1676849e-21    4.3504966e-19   -1.3652322e-06    7.8737283e+01    8.6172070e+01    4.7239788e+01
   -8.4598302e+01    1.2815231e-01    9.7795355e-01    3.0773746e+02    0.0000000e+00    2.6607621e-04    4.1757792e+02    4.3498627e+02    4.1516553e+02    4.9000000e+02    4.9000000e+02    4.9000000e+02    3.5240372e+05    1.2507644e+02   -1.1559166e+02    1.2666491e-02   -1.9413904e+00   -7.4537292e-14    3.3256531e-13    4.4637185e+03    9.4367347e-03   -7.5009855e-05    0.0000000e+00   -4.3794131e-08   -1.8413590e+02    1.3140623e-14    5.3593653e-21    4.3658989e-19   -1.5374396e-06    7.8864043e+01    8.6338721e+01    4.7269799e+01
   -8.4304379e+01    1.2957446e-01    9.7542726e-01    3.0662435e+02    0.0000000e+00    2.6567385e-04    4.1828243e+02    4.3571219e+02    4.1587909e+02    4.9000000e+02    4.9000000e+02    4.9000000e+02    3.5460459e+05    1.2555354e+02   -1.1491580e+02    1.2666491e-02   -1.9470198e+00   -7.5002803e-14    3.3464226e-13    4.4915958e+03    9.4534262e-03   -7.7446929e-05    0.0000000e+00    1.4227175e-06   -1.8528594e+02    1.3222692e-14    5.4352382e-21    4.3736114e-19   -1.5869136e-06    7.9027278e+01    8.6552220e+01    4.7310080e+01
   -8.3936976e+01    1.3083423e-01    9.7230984e-01    3.0525589e+02    0.0000000e+00    2.6517381e-04    4.1916696e+02    4.3663829e+02    4.1679661e+02    4.9000000e+02    4.9000000e+02    4.9000000e+02    3.5734513e+05    1.2615640e+02   -1.1405884e+02    1.2666491e-02   -1.9540041e+00   -7.5582445e-14    3.3722865e-13    4.5263089e+03    9.3576513e-03   -9.7709987e-05    0.0000000e+00   -2.5962579e-06   -1.8671801e+02    1.3324896e-14    6.4597730e-21    4.3297608e-19   -2.0457016e-06    7.9234075e+01    8.6841171e+01    4.7365455e+01
   -8.3532366e+01    1.3291942e-01    9.6896806e-01    3.0374466e+02    0.0000000e+00    2.6467943e-04    4.2015163e+02    4.3764986e+02    4.1778082e+02    4.9000000e+02    4.9000000e+02    4.9000000e+02    3.6045856e+05    1.2683637e+02   -1.1309659e+02    1.2666491e-02   -1.9616307e+00   -7.6240981e-14    3.4016666e-13    4.5657451e+03    9.5551771e-03   -6.7752041e-05    0.0000000e+00    4.6807199e-06   -1.8834456e+02    1.3440966e-14    4.9151994e-21    4.4203474e-19   -1.4022539e-06    7.9469511e+01    8.7136889e+01    4.7426335e+01
   -8.3128362e+01    1.3453707e-01    9.6567459e-01    3.0222829e+02    0.0000000e+00    2.6421904e-04    4.2114071e+02    4.3866145e+02    4.1876236e+02    4.9000000e+02    4.9000000e+02    4.9000000e+02    3.6362018e+05    1.2752496e+02   -1.1211781e+02    1.2666491e-02   -1.9691801e+00   -7.6909689e-14    3.4315038e-13    4.6057917e+03    9.6974357e-03   -4.7696173e-05    0.0000000e+00    2.9803865e-06   -1.8999657e+02    1.3558863e-14    3.9251460e-21    4.4856125e-19   -1.0151607e-06    7.9708651e+01    8.7429058e+01    4.7489100e+01
   -8.2724973e+01    1.3585112e-01    9.6243732e-01    3.0073950e+02    0.0000000e+00    2.6376636e-04    4.2213495e+02    4.3967777e+02    4.1974887e+02    4.9000000e+02    4.9000000e+02    4.9000000e+02    3.6682257e+05    1.2822344e+02   -1.1112198e+02    1.2666491e-02   -1.9766510e+00   -7.7587026e-14    3.4617254e-13    4.6463548e+03    9.7453293e-03   -4.0561907e-05    0.0000000e+00    1.2606089e-06   -1.9166996e+02    1.3678285e-14    3.5933851e-21    4.5076739e-19   -8.5692533e-07    7.9952184e+01    8.7725866e+01    4.7555128e+01
   -8.2322173e+01    1.3717031e-01    9.5928015e-01    2.9928747e+02    0.0000000e+00    2.6332639e-04    4.2313598e+02    4.4070007e+02    4.2074211e+02    4.9000000e+02    4.9000000e+02    4.9000000e+02    3.7007357e+05    1.2893554e+02   -1.1010921e+02    1.2666491e-02   -1.9840430e+00   -7.8274649e-14    3.4924053e-13    4.6875336e+03    9.7557653e-03   -3.7807287e-05    0.0000000e+00    9.6472874e-07   -1.9336871e+02    1.3799514e-14    3.4684910e-21    4.5126005e-19   -7.5599823e-07    8.0202283e+01    8.8030319e+01    4.7625115e+01
   -8.1919938e+01    1.3854892e-01    9.5621478e-01    2.9787887e+02    0.0000000e+00    2.6289966e-04    4.2414606e+02    4.4173034e+02    4.2174413e+02    4.9000000e+02    4.9000000e+02    4.9000000e+02    3.7337905e+05    1.2966323e+02   -1.0907667e+02    1.2666491e-02   -1.9913554e+00   -7.8973796e-14    3.5235992e-13    4.7294024e+03    9.7701756e-03   -3.5478262e-05    0.0000000e+00    9.8638231e-07   -1.9509586e+02    1.3922769e-14    3.3595960e-21    4.5193513e-19   -6.6966677e-07    8.0459840e+01    8.8343141e+01    4.7699598e+01
   -8.1518242e+01    1.3990782e-01    9.5323537e-01    2.9651280e+02    0.0000000e+00    2.6248367e-04    4.2516536e+02    4.4276942e+02    4.2275556e+02    4.9000000e+02    4.9000000e+02    4.9000000e+02    3.7673965e+05    1.3040643e+02   -1.0802316e+02    1.2666491e-02   -1.9985875e+00   -7.9684600e-14    3.5553133e-13    4.7719694e+03    9.7988776e-03   -3.3332231e-05    0.0000000e+00    9.3600518e-07   -1.9685180e+02    1.4048080e-14    3.2606618e-21    4.5326421e-19   -6.1193736e-07    8.0724668e+01    8.8664282e+01    4.7778622e+01
   -8.1117060e+01    1.4118860e-01    9.5033340e-01    2.9518538e+02    0.0000000e+00    2.6207706e-04    4.2619335e+02    4.4381677e+02    4.2377581e+02    4.9000000e+02    4.9000000e+02    4.9000000e+02    3.8015442e+05    1.3116441e+02   -1.0694808e+02    1.2666491e-02   -2.0057384e+00   -8.0406861e-14    3.5875387e-13    4.8152225e+03    9.8355113e-03   -3.1555789e-05    0.0000000e+00    9.1785551e-07   -1.9863605e+02    1.4175411e-14    3.1808851e-21    4.5495637e-19   -5.7669482e-07    8.0996281e+01    8.8993109e+01    4.7862154e+01
   -8.0716368e+01    1.4234971e-01    9.4750064e-01    2.9389253e+02    0.0000000e+00    2.6167879e-04    4.2722923e+02    4.4487163e+02    4.2480411e+02    4.9000000e+02    4.9000000e+02    4.9000000e+02    3.8362155e+05    1.3193621e+02   -1.0585117e+02    1.2666491e-02   -2.0128074e+00   -8.1140197e-14    3.6202581e-13    4.8591389e+03    9.8700089e-03   -3.0405886e-05    0.0000000e+00    9.1922126e-07   -2.0044768e+02    1.4304695e-14    3.1297706e-21    4.5655136e-19   -5.5249673e-07    8.1274106e+01    8.9328922e+01    4.7949725e+01
   -8.0316141e+01    1.4343355e-01    9.4472849e-01    2.9263017e+02    0.0000000e+00    2.6128764e-04    4.2827278e+02    4.4593365e+02    4.2584016e+02    4.9000000e+02    4.9000000e+02    4.9000000e+02    3.8714091e+05    1.3272127e+02   -1.0473159e+02    1.2666491e-02   -2.0197934e+00   -8.1884581e-14    3.6534705e-13    4.9037168e+03    9.8996693e-03   -2.9576304e-05    0.0000000e+00    9.2573917e-07   -2.0228660e+02    1.4435927e-14    3.0920928e-21    4.5792565e-19   -5.2533697e-07    8.1557724e+01    8.9671215e+01    4.8041074e+01
   -7.9916354e+01    1.4449915e-01    9.4201837e-01    2.9139771e+02    0.0000000e+00    2.6090486e-04    4.2932400e+02    4.4700288e+02    4.2688403e+02    4.9000000e+02    4.9000000e+02    4.9000000e+02    3.9071343e+05    1.3351994e+02   -1.0358885e+02    1.2666491e-02   -2.0266957e+00   -8.2640208e-14    3.6871846e-13    4.9489681e+03    9.9265203e-03   -2.8849111e-05    0.0000000e+00    9.4646062e-07   -2.0415330e+02    1.4569142e-14    3.0593102e-21    4.5917200e-19   -4.9353461e-07    8.1847297e+01    9.0020086e+01    4.8136283e+01
   -7.9516984e+01    1.4559258e-01    9.3937207e-01    2.9019586e+02    0.0000000e+00    2.6053076e-04    4.3038351e+02    4.4807979e+02    4.2793607e+02    4.9000000e+02    4.9000000e+02    4.9000000e+02    3.9434220e+05    1.3433302e+02   -1.0242173e+02    1.2666491e-02   -2.0335130e+00   -8.3407733e-14    3.7214295e-13    4.9949319e+03    9.9541226e-03   -2.7798335e-05    0.0000000e+00    1.0154845e-06   -2.0604939e+02    1.4704454e-14    3.0102654e-21    4.6045343e-19   -4.5128473e-07    8.2143180e+01    9.0375642e+01    4.8235448e+01
   -7.9118005e+01    1.4665134e-01    9.3678998e-01    2.8902482e+02    0.0000000e+00    2.6016529e-04    4.3145131e+02    4.4916467e+02    4.2899668e+02    4.9000000e+02    4.9000000e+02    4.9000000e+02    3.9802726e+05    1.3516068e+02   -1.0122954e+02    1.2666491e-02   -2.0402444e+00   -8.4187164e-14    3.7562057e-13    5.0416087e+03    9.9770666e-03   -2.7255845e-05    0.0000000e+00    9.5764347e-07   -2.0797489e+02    1.4841865e-14    2.9858909e-21    4.6152219e-19   -4.1167909e-07    8.2445426e+01    9.0738399e+01    4.8338708e+01
   -7.8719394e+01    1.4776208e-01    9.3427281e-01    2.8788485e+02    0.0000000e+00    2.5980855e-04    4.3252764e+02    4.5025741e+02    4.3006596e+02    4.9000000e+02    4.9000000e+02    4.9000000e+02    4.0177185e+05    1.3600375e+02   -1.0001166e+02    1.2666491e-02   -2.0468887e+00   -8.4979186e-14    3.7915435e-13    5.0890395e+03    9.9996048e-03   -2.6277840e-05    0.0000000e+00    1.0205702e-06   -2.0993149e+02    1.4981495e-14    2.9393916e-21    4.6257329e-19   -3.5523140e-07    8.2754439e+01    9.1108440e+01    4.8446028e+01
   -7.8321127e+01    1.4891351e-01    9.3182339e-01    2.8677701e+02    0.0000000e+00    2.5946115e-04    4.3361227e+02    4.5135788e+02    4.3114353e+02    4.9000000e+02    4.9000000e+02    4.9000000e+02    4.0557647e+05    1.3686302e+02   -9.8768220e+01    1.2666491e-02   -2.0534448e+00   -8.5783905e-14    3.8274479e-13    5.1372306e+03    1.0021753e-02   -2.5802716e-05    0.0000000e+00    9.1692608e-07   -2.1191946e+02    1.5123364e-14    2.9190655e-21    4.6360691e-19   -3.1108117e-07    8.3070680e+01    9.1487248e+01    4.8557598e+01
   -7.7923178e+01    1.5048055e-01    9.2945286e-01    2.8570526e+02    0.0000000e+00    2.5912562e-04    4.3470968e+02    4.5245824e+02    4.3221383e+02    4.9000000e+02    4.9000000e+02    4.9000000e+02    4.0948907e+05    1.3774258e+02   -9.7493076e+01    1.2666491e-02   -2.0599110e+00   -8.6611467e-14    3.8643708e-13    5.1867895e+03    1.0125703e-02   -6.4241362e-06    0.0000000e+00    3.6473031e-06   -2.1396375e+02    1.5269250e-14    1.9507177e-21    4.6839047e-19    1.4177419e-07    8.3395880e+01    9.1858800e+01    4.8671687e+01
   -7.7525525e+01    1.5079596e-01    9.2708747e-01    2.8464572e+02    0.0000000e+00    2.5878263e-04    4.3580918e+02    4.5358509e+02    4.3332580e+02    4.9000000e+02    4.9000000e+02    4.9000000e+02    4.1337445e+05    1.3862800e+02   -9.6194262e+01    1.2666491e-02   -2.0662863e+00   -8.7433254e-14    3.9010393e-13    5.2360037e+03    9.9950901e-03   -4.5616264e-05    0.0000000e+00   -4.9119199e-06   -2.1599418e+02    1.5414158e-14    3.9379994e-21    4.6242194e-19   -7.1536374e-07    8.3722561e+01    9.2270628e+01    4.8793856e+01
   -7.7128143e+01    1.5247412e-01    9.2483407e-01    2.8362511e+02    0.0000000e+00    2.5846685e-04    4.3692473e+02    4.5470230e+02    4.3441468e+02    4.9000000e+02    4.9000000e+02    4.9000000e+02    4.1741366e+05    1.3953937e+02   -9.4859672e+01    1.2666491e-02   -2.0725689e+00   -8.8287613e-14    3.9391549e-13    5.2871663e+03    1.0122840e-02   -1.1755174e-05    0.0000000e+00    6.0704425e-06   -2.1810445e+02    1.5564742e-14    2.2171358e-21    4.6830048e-19    1.5199239e-07    8.4061161e+01    9.2657069e+01    4.8916517e+01
   -7.6731008e+01    1.5335663e-01    9.2260678e-01    2.8262840e+02    0.0000000e+00    2.5814483e-04    4.3804696e+02    4.5583815e+02    4.3552889e+02    4.9000000e+02    4.9000000e+02    4.9000000e+02    4.2147760e+05    1.4046259e+02   -9.3495560e+01    1.2666491e-02   -2.0787573e+00   -8.9147165e-14    3.9775084e-13    5.3386421e+03    1.0111964e-02   -2.6259215e-05    0.0000000e+00   -1.4051960e-06   -2.2022806e+02    1.5716299e-14    2.9623893e-21    4.6782097e-19   -1.8082175e-07    8.4404084e+01    9.3068578e+01    4.9045489e+01
   -7.6334096e+01    1.5388619e-01    9.2042094e-01    2.8164901e+02    0.0000000e+00    2.5783039e-04    4.3917521e+02    4.5699271e+02    4.3667126e+02    4.9000000e+02    4.9000000e+02    4.9000000e+02    4.2555898e+05    1.4139824e+02   -9.2102711e+01    1.2666491e-02   -2.0848501e+00   -9.0010423e-14    4.0160247e-13    5.3903389e+03    9.9801816e-03   -5.7948067e-05    0.0000000e+00   -2.7939420e-06   -2.2236075e+02    1.5868497e-14    4.5330726e-21    4.6179930e-19   -8.3137439e-07    8.4751887e+01    9.3504509e+01    4.9180561e+01
   -7.5937384e+01    1.5575528e-01    9.1834656e-01    2.8071296e+02    0.0000000e+00    2.5753897e-04    4.4032038e+02    4.5813773e+02    4.3778940e+02    4.9000000e+02    4.9000000e+02    4.9000000e+02    4.2980557e+05    1.4236150e+02   -9.0669758e+01    1.2666491e-02   -2.0908450e+00   -9.0908642e-14    4.0560978e-13    5.4441284e+03    1.0182556e-02   -1.1798708e-05    0.0000000e+00    7.2505580e-06   -2.2457933e+02    1.6026813e-14    2.2148857e-21    4.7109909e-19    2.9529543e-07    8.5112175e+01    9.3913245e+01    4.9316066e+01
   -7.5540846e+01    1.5618950e-01    9.1626969e-01    2.7979060e+02    0.0000000e+00    2.5723446e-04    4.4146793e+02    4.5931110e+02    4.3895101e+02    4.9000000e+02    4.9000000e+02    4.9000000e+02    4.3402442e+05    1.4333121e+02   -8.9209036e+01    1.2666491e-02   -2.0967408e+00   -9.1800950e-14    4.0959141e-13    5.4975663e+03    1.0076673e-02   -5.1335426e-05    0.0000000e+00   -4.3743417e-06   -2.2678404e+02    1.6184162e-14    4.2053320e-21    4.6626272e-19   -6.3526883e-07    8.5473936e+01    9.4363666e+01    4.9459545e+01
   -7.5144460e+01    1.5750783e-01    9.1428192e-01    2.7889797e+02    0.0000000e+00    2.5695255e-04    4.4262834e+02    4.6048354e+02    4.4010642e+02    4.9000000e+02    4.9000000e+02    4.9000000e+02    4.3836009e+05    1.4432412e+02   -8.7710557e+01    1.2666491e-02   -2.1025354e+00   -9.2718010e-14    4.1368281e-13    5.5524841e+03    1.0116151e-02   -3.7454228e-05    0.0000000e+00    3.7019883e-06   -2.2904935e+02    1.6345814e-14    3.4818914e-21    4.6809407e-19   -2.0351107e-07    8.5845951e+01    9.4803598e+01    4.9605146e+01
   -7.4748201e+01    1.5928705e-01    9.1237189e-01    2.7804359e+02    0.0000000e+00    2.5667971e-04    4.4380238e+02    4.6165511e+02    4.4125167e+02    4.9000000e+02    4.9000000e+02    4.9000000e+02    4.4282560e+05    1.4534120e+02   -8.6172031e+01    1.2666491e-02   -2.1082264e+00   -9.3662514e-14    4.1789693e-13    5.6090464e+03    1.0277016e-02    1.0934915e-05    0.0000000e+00    5.2614696e-06   -2.3138252e+02    1.6512317e-14    1.1247949e-21    4.7549773e-19    1.0406367e-06    8.6228422e+01    9.5234675e+01    4.9753251e+01
   -7.4352045e+01    1.6011287e-01    9.1047738e-01    2.7720446e+02    0.0000000e+00    2.5640207e-04    4.4498350e+02    4.6284703e+02    4.4242518e+02    4.9000000e+02    4.9000000e+02    4.9000000e+02    4.4731712e+05    1.4637105e+02   -8.4597755e+01    1.2666491e-02   -2.1138121e+00   -9.4612505e-14    4.2213578e-13    5.6659382e+03    1.0209091e-02   -1.3662406e-05    0.0000000e+00   -2.4555725e-06   -2.3372963e+02    1.6679824e-14    2.3701943e-21    4.7240862e-19    5.2195866e-07    8.6615219e+01    9.5694489e+01    4.9908213e+01
   -7.3955968e+01    1.6107599e-01    9.0863803e-01    2.7638573e+02    0.0000000e+00    2.5613664e-04    4.4617563e+02    4.6404920e+02    4.4361042e+02    4.9000000e+02    4.9000000e+02    4.9000000e+02    4.5188679e+05    1.4742036e+02   -8.2983094e+01    1.2666491e-02   -2.1192900e+00   -9.5579048e-14    4.2644812e-13    5.7238199e+03    1.0117084e-02   -4.0727862e-05    0.0000000e+00    1.3274899e-07   -2.3611735e+02    1.6850217e-14    3.6540663e-21    4.6820634e-19   -6.8617030e-08    8.7009871e+01    9.6163553e+01    5.0067981e+01
   -7.3559946e+01    1.6169909e-01    9.0683371e-01    2.7558567e+02    0.0000000e+00    2.5587399e-04    4.4737479e+02    4.6527210e+02    4.4482630e+02    4.9000000e+02    4.9000000e+02    4.9000000e+02    4.5648000e+05    1.4848414e+02   -8.1331656e+01    1.2666491e-02   -2.1246582e+00   -9.6550563e-14    4.3078279e-13    5.7819998e+03    9.8207141e-03   -9.6159845e-05    0.0000000e+00   -2.1637889e-06   -2.3851744e+02    1.7021497e-14    6.3191257e-21    4.5450662e-19   -2.5223246e-06    8.7409897e+01    9.6658370e+01    5.0234172e+01
   -7.3163954e+01    1.6327227e-01    9.0512096e-01    2.7482080e+02    0.0000000e+00    2.5563039e-04    4.4858901e+02    4.6649555e+02    4.4603523e+02    4.9000000e+02    4.9000000e+02    4.9000000e+02    4.6120881e+05    1.4957444e+02   -7.9633266e+01    1.2666491e-02   -2.1299139e+00   -9.7550771e-14    4.3524524e-13    5.8418972e+03    9.8972852e-03   -2.7473042e-05    0.0000000e+00    5.1774289e-06   -2.4098806e+02    1.7197802e-14    2.9873695e-21    4.5799126e-19   -1.2035058e-06    8.7821325e+01    9.7140694e+01    5.0402686e+01
   -7.2767968e+01    1.6468102e-01    9.0345808e-01    2.7408448e+02    0.0000000e+00    2.5538892e-04    4.4981424e+02    4.6772988e+02    4.4725458e+02    4.9000000e+02    4.9000000e+02    4.9000000e+02    4.6602139e+05    1.5068480e+02   -7.7890747e+01    1.2666491e-02   -2.1350545e+00   -9.8568674e-14    4.3978698e-13    5.9028556e+03    1.0001848e-02    1.1623604e-05    0.0000000e+00    2.4405628e-06   -2.4350270e+02    1.7377261e-14    1.1337271e-21    4.6280632e-19   -2.6619062e-07    8.8240645e+01    9.7630687e+01    5.0575722e+01
   -7.2371963e+01    1.6636319e-01    9.0186034e-01    2.7337633e+02    0.0000000e+00    2.5515820e-04    4.5105496e+02    4.6896438e+02    4.4846358e+02    4.9000000e+02    4.9000000e+02    4.9000000e+02    4.7098000e+05    1.5182097e+02   -7.6096667e+01    1.2666491e-02   -2.1400770e+00   -9.9617478e-14    4.4446642e-13    5.9656639e+03    1.0153046e-02    7.6924956e-05    0.0000000e+00    5.0273458e-06   -2.4609362e+02    1.7562157e-14   -2.0062915e-21    4.6978705e-19    1.6101785e-06    8.8670419e+01    9.8110682e+01    5.0751346e+01
   -7.1975916e+01    1.6656702e-01    9.0024930e-01    2.7267182e+02    0.0000000e+00    2.5491693e-04    4.5229876e+02    4.7023105e+02    4.4972626e+02    4.9000000e+02    4.9000000e+02    4.9000000e+02    4.7590572e+05    1.5296538e+02   -7.4265505e+01    1.2666491e-02   -2.1449791e+00   -1.0065930e-13    4.4911508e-13    6.0280554e+03    9.8069841e-03   -1.0138421e-05    0.0000000e+00   -6.2809146e-06   -2.4866779e+02    1.7745871e-14    2.2458258e-21    4.5390403e-19   -7.0903067e-07    8.9101943e+01    9.8640504e+01    5.0935917e+01
   -7.1579801e+01    1.6845841e-01    8.9875325e-01    2.7200407e+02    0.0000000e+00    2.5470608e-04    4.5356225e+02    4.7148599e+02    4.5095771e+02    4.9000000e+02    4.9000000e+02    4.9000000e+02    4.8104433e+05    1.5414551e+02   -7.2376212e+01    1.2666491e-02   -2.1497573e+00   -1.0174621e-13    4.5396407e-13    6.0931437e+03    9.9005791e-03    2.2338335e-05    0.0000000e+00    8.1470333e-06   -2.5135243e+02    1.7937440e-14    5.2561520e-22    4.5822445e-19    2.3819758e-07    8.9549091e+01    9.9140098e+01    5.1121008e+01
   -7.1183593e+01    1.6940345e-01    8.9726681e-01    2.7135420e+02    0.0000000e+00    2.5448463e-04    4.5483391e+02    4.7276433e+02    4.5222134e+02    4.9000000e+02    4.9000000e+02    4.9000000e+02    4.8621675e+05    1.5534117e+02   -7.0440449e+01    1.2666491e-02   -2.1544088e+00   -1.0284021e-13    4.5884556e-13    6.1586600e+03    9.8110257e-03   -3.8968621e-06    0.0000000e+00   -1.9060876e-06   -2.5405523e+02    1.8130334e-14    1.8332943e-21    4.5413421e-19   -4.7202442e-07    9.0001304e+01    9.9671631e+01    5.1313695e+01
   -7.0787267e+01    1.7046167e-01    8.9582844e-01    2.7072118e+02    0.0000000e+00    2.5427449e-04    4.5611811e+02    4.7405442e+02    4.5349922e+02    4.9000000e+02    4.9000000e+02    4.9000000e+02    4.9148441e+05    1.5655966e+02   -6.8451288e+01    1.2666491e-02   -2.1589303e+00   -1.0395438e-13    4.6381662e-13    6.2253828e+03    9.7057938e-03   -3.0975231e-05    0.0000000e+00    2.9417862e-07   -2.5680767e+02    1.8326755e-14    3.1126419e-21    4.4932411e-19   -1.1827776e-06    9.0462251e+01    1.0021313e+02    5.1511597e+01
   -7.0390799e+01    1.7162574e-01    8.9443873e-01    2.7011030e+02    0.0000000e+00    2.5407130e-04    4.5741532e+02    4.7535632e+02    4.5478755e+02    4.9000000e+02    4.9000000e+02    4.9000000e+02    4.9685369e+05    1.5780186e+02   -6.6406461e+01    1.2666491e-02   -2.1633183e+00   -1.0509005e-13    4.6888360e-13    6.2933927e+03    9.6403018e-03   -4.9483663e-05    0.0000000e+00    1.5179575e-06   -2.5961316e+02    1.8526964e-14    3.9606205e-21    4.4634338e-19   -1.6331639e-06    9.0932255e+01    1.0076291e+02    5.1714398e+01
   -6.9994162e+01    1.7271409e-01    8.9309062e-01    2.6951927e+02    0.0000000e+00    2.5387321e-04    4.5872467e+02    4.7667205e+02    4.5609574e+02    4.9000000e+02    4.9000000e+02    4.9000000e+02    5.0231326e+05    1.5906672e+02   -6.4305570e+01    1.2666491e-02   -2.1675693e+00   -1.0624481e-13    4.7403585e-13    6.3625463e+03    9.5613165e-03   -7.0991562e-05    0.0000000e+00    7.7386724e-07   -2.6246587e+02    1.8730545e-14    4.9739025e-21    4.4274629e-19   -2.1534483e-06    9.1410702e+01    1.0132525e+02    5.1922571e+01
   -6.9597332e+01    1.7387634e-01    8.9179031e-01    2.6894913e+02    0.0000000e+00    2.5368265e-04    4.6004708e+02    4.7799941e+02    4.5741368e+02    4.9000000e+02    4.9000000e+02    4.9000000e+02    5.0787872e+05    1.6035603e+02   -6.2145675e+01    1.2666491e-02   -2.1716795e+00   -1.0742196e-13    4.7928799e-13    6.4330412e+03    9.4973214e-03   -8.3928702e-05    0.0000000e+00    1.6558096e-06   -2.6537390e+02    1.8938072e-14    5.5687922e-21    4.3984095e-19   -2.3970754e-06    9.1898397e+01    1.0189541e+02    5.2135683e+01
   -6.9200282e+01    1.7507037e-01    8.9053656e-01    2.6840028e+02    0.0000000e+00    2.5349857e-04    4.6138322e+02    4.7933823e+02    4.5873844e+02    4.9000000e+02    4.9000000e+02    4.9000000e+02    5.1355726e+05    1.6167066e+02   -5.9923860e+01    1.2666491e-02   -2.1756450e+00   -1.0862304e-13    4.8464685e-13    6.5049683e+03    9.4177813e-03   -9.0601712e-05    0.0000000e+00    2.1105946e-06   -2.6834103e+02    1.9149817e-14    5.8654891e-21    4.3622501e-19   -2.4101976e-06    9.2395585e+01    1.0247245e+02    5.2353667e+01
   -6.8802986e+01    1.7624044e-01    8.8932659e-01    2.6787173e+02    0.0000000e+00    2.5332031e-04    4.6273256e+02    4.8069059e+02    4.6008241e+02    4.9000000e+02    4.9000000e+02    4.9000000e+02    5.1933891e+05    1.6301076e+02   -5.7639400e+01    1.2666491e-02   -2.1794616e+00   -1.0984592e-13    4.9010305e-13    6.5782016e+03    9.2812447e-03   -1.0396085e-04    0.0000000e+00    1.1349751e-06   -2.7136206e+02    1.9365410e-14    6.5161191e-21    4.2999220e-19   -2.6146198e-06    9.2902297e+01    1.0306230e+02    5.2577244e+01
   -6.8405418e+01    1.7749533e-01    8.8816667e-01    2.6736520e+02    0.0000000e+00    2.5314978e-04    4.6409505e+02    4.8205574e+02    4.6143967e+02    4.9000000e+02    4.9000000e+02    4.9000000e+02    5.2523248e+05    1.6437813e+02   -5.5291171e+01    1.2666491e-02   -2.1831253e+00   -1.1109247e-13    4.9566484e-13    6.6528524e+03    9.1543508e-03   -1.2397347e-04    0.0000000e+00    1.3830389e-06   -2.7444152e+02    1.9585171e-14    7.4859170e-21    4.2418561e-19   -3.1848891e-06    9.3419463e+01    1.0366410e+02    5.2806364e+01
   -6.8007552e+01    1.7877120e-01    8.8705178e-01    2.6687957e+02    0.0000000e+00    2.5298520e-04    4.6547185e+02    4.8343488e+02    4.6281195e+02    4.9000000e+02    4.9000000e+02    4.9000000e+02    5.3124053e+05    1.6577247e+02   -5.2874296e+01    1.2666491e-02   -2.1866314e+00   -1.1236324e-13    5.0133467e-13    6.7289533e+03    8.8252841e-03   -1.3607773e-04    0.0000000e+00    1.5506231e-06   -2.7758079e+02    1.9809201e-14    8.0879750e-21    4.0880354e-19   -4.9072894e-06    9.3946573e+01    1.0427675e+02    5.3041477e+01
   -6.7609360e+01    1.8002154e-01    8.8597981e-01    2.6641350e+02    0.0000000e+00    2.5282656e-04    4.6686306e+02    4.8482809e+02    4.6419896e+02    4.9000000e+02    4.9000000e+02    4.9000000e+02    5.3736578e+05    1.6719414e+02   -5.0386538e+01    1.2666491e-02   -2.1899754e+00   -1.1365880e-13    5.0711510e-13    6.8065388e+03    8.6698743e-03    5.8630020e-07    0.0000000e+00    1.7168081e-06   -2.8078134e+02    2.0037604e-14    1.6794840e-21    4.0164037e-19   -4.9586207e-07    9.4483668e+01    1.0490001e+02    5.3282146e+01
   -6.7210816e+01    1.8123848e-01    8.8494950e-01    2.6596632e+02    0.0000000e+00    2.5267378e-04    4.6826875e+02    4.8623537e+02    4.6560086e+02    4.9000000e+02    4.9000000e+02    4.9000000e+02    5.4361046e+05    1.6864352e+02   -4.7825612e+01    1.2666491e-02   -2.1931521e+00   -1.1497962e-13    5.1300824e-13    6.8856370e+03    8.5414395e-03    6.5665580e-05    0.0000000e+00    1.7533199e-06   -2.8404429e+02    2.0270461e-14   -1.3298054e-21    3.9577827e-19    1.7749812e-06    9.5030807e+01    1.0553397e+02    5.3528420e+01
   -6.6811892e+01    1.8245069e-01    8.8396004e-01    2.6553756e+02    0.0000000e+00    2.5252680e-04    4.6968900e+02    4.8765686e+02    4.6701785e+02    4.9000000e+02    4.9000000e+02    4.9000000e+02    5.4997753e+05    1.7012121e+02   -4.5189211e+01    1.2666491e-02   -2.1961566e+00   -1.1632633e-13    5.1901688e-13    6.9662854e+03    8.3912994e-03    1.4294385e-04    0.0000000e+00    1.7795371e-06   -2.8737119e+02    2.0507881e-14   -4.8868400e-21    3.8892478e-19    4.4799241e-06    9.5588160e+01    1.0617867e+02    5.3780353e+01
   -6.6412561e+01    1.8364903e-01    8.8301163e-01    2.6512715e+02    0.0000000e+00    2.5238577e-04    4.7112453e+02    4.8909302e+02    4.6844965e+02    4.9000000e+02    4.9000000e+02    4.9000000e+02    5.5647223e+05    1.7162824e+02   -4.2473748e+01    1.2666491e-02   -2.1989835e+00   -1.1770003e-13    5.2514596e-13    7.0485504e+03    8.0479429e-03    3.5916555e-04    0.0000000e+00    1.9436581e-06   -2.9076481e+02    2.0750062e-14   -1.4843851e-20    3.7320143e-19    1.1737423e-05    9.6156039e+01    1.0683411e+02    5.4038062e+01
   -6.6012794e+01    1.8499246e-01    8.8211258e-01    2.6473800e+02    0.0000000e+00    2.5225268e-04    4.7257684e+02    4.9054388e+02    4.6989616e+02    4.9000000e+02    4.9000000e+02    4.9000000e+02    5.6310649e+05    1.7316767e+02   -3.9674144e+01    1.2666491e-02   -2.2016269e+00   -1.1910325e-13    5.3140675e-13    7.1325833e+03    7.5810324e-03    2.9114610e-04    0.0000000e+00    2.2360635e-06   -2.9423131e+02    2.0997444e-14   -1.1754516e-20    3.5182131e-19    9.3876039e-06    9.6735788e+01    1.0750069e+02    5.4301874e+01
   -6.5612564e+01    1.8636585e-01    8.8126063e-01    2.6437043e+02    0.0000000e+00    2.5212595e-04    4.7404400e+02    4.9200966e+02    4.7135888e+02    4.9000000e+02    4.9000000e+02    4.9000000e+02    5.6987541e+05    1.7473960e+02   -3.6792166e+01    1.2666491e-02   -2.2040811e+00   -1.2053495e-13    5.3779462e-13    7.2183216e+03    7.3782903e-03    2.7288895e-04    0.0000000e+00    1.7587489e-06   -2.9776813e+02    2.1249845e-14   -1.0977501e-20    3.4256080e-19    8.9593477e-06    9.7327572e+01    1.0818158e+02    5.4572083e+01
   -6.5211841e+01    1.8773112e-01    8.8044840e-01    2.6402138e+02    0.0000000e+00    2.5200425e-04    4.7552745e+02    4.9349128e+02    4.7283754e+02    4.9000000e+02    4.9000000e+02    4.9000000e+02    5.7678322e+05    1.7634335e+02   -3.3821444e+01    1.2666491e-02   -2.2063399e+00   -1.2199603e-13    5.4431356e-13    7.3058194e+03    7.2338835e-03    2.8611281e-04    0.0000000e+00    1.9652009e-06   -3.0137753e+02    2.1507425e-14   -1.1647884e-20    3.3595291e-19    9.4926656e-06    9.7930589e+01    1.0887469e+02    5.4848934e+01
   -6.4810596e+01    1.8902488e-01    8.7967331e-01    2.6368911e+02    0.0000000e+00    2.5188775e-04    4.7702703e+02    4.9498892e+02    4.7433290e+02    4.9000000e+02    4.9000000e+02    4.9000000e+02    5.8383132e+05    1.7797910e+02   -3.0759611e+01    1.2666491e-02   -2.2083970e+00   -1.2348678e-13    5.5096489e-13    7.3950941e+03    7.0137388e-03    3.5416249e-04    0.0000000e+00    2.1701598e-06   -3.0506032e+02    2.1770242e-14   -1.4855721e-20    3.2584780e-19    1.1888604e-05    9.8544785e+01    1.0957991e+02    5.5132075e+01
   -6.4408799e+01    1.9031341e-01    8.7893617e-01    2.6337361e+02    0.0000000e+00    2.5177684e-04    4.7854325e+02    4.9650268e+02    4.7584513e+02    4.9000000e+02    4.9000000e+02    4.9000000e+02    5.9102524e+05    1.7964797e+02   -2.7602896e+01    1.2666491e-02   -2.2102454e+00   -1.2500837e-13    5.5775383e-13    7.4862158e+03    6.6084178e-03    5.3012529e-04    0.0000000e+00    2.3004977e-06   -3.0881927e+02    2.2038496e-14   -2.3050745e-20    3.0721982e-19    1.8402175e-05    9.9170530e+01    1.1029720e+02    5.5421563e+01
   -6.4188905e+01    1.9219017e-01    8.7863558e-01    2.6320273e+02    0.0000000e+00    2.5177823e-04    4.7938760e+02    4.9729992e+02    4.7657756e+02    4.9000000e+02    4.9000000e+02    4.9000000e+02    5.9522639e+05    1.8059339e+02   -2.5818255e+01    1.2666491e-02   -2.2111916e+00   -1.2589701e-13    5.6171767e-13    7.5394296e+03    7.2822384e-03    2.5994843e-04    6.1918883e-21    4.7844926e-05   -3.1101345e+02    2.2195043e-14   -1.1471581e-20    3.3772352e-19    8.3905452e-06    9.9527228e+01    1.1061896e+02    5.5575350e+01
   -6.3914037e+01    1.9080633e-01    8.7813923e-01    2.6301586e+02    0.0000000e+00    2.5167817e-04    4.8043506e+02    4.9835430e+02    4.7759780e+02    4.9000000e+02    4.9000000e+02    4.9000000e+02    6.0023966e+05    1.8175985e+02   -2.3577256e+01    1.2666491e-02   -2.2122717e+00   -1.2695724e-13    5.6645035e-13    7.6029302e+03    5.5978990e-03    7.0890708e-04    6.1740342e-21   -3.0026157e-05   -3.1363481e+02    2.2382188e-14   -3.1420999e-20    2.6043166e-19    2.3975307e-05    9.9963391e+01    1.1112063e+02    5.5781259e+01
   -6.3570451e+01    1.9168881e-01    8.7757828e-01    2.6278652e+02    0.0000000e+00    2.5158207e-04    4.8176242e+02    4.9967765e+02    4.7890606e+02    4.9000000e+02    4.9000000e+02    4.9000000e+02    6.0667856e+05    1.8325037e+02   -2.0693694e+01    1.2666491e-02   -2.2134568e+00   -1.2831922e-13    5.7252603e-13    7.6844884e+03    5.0469392e-03    5.2490180e-04    0.0000000e+00   -6.0391707e-06   -3.1699851e+02    2.2622201e-14   -2.2882691e-20    2.3518706e-19    1.7346425e-05    1.0052056e+02    1.1176524e+02    5.6042116e+01
   -6.3166714e+01    1.9353384e-01    8.7695071e-01    2.6253061e+02    0.0000000e+00    2.5147498e-04    4.8333895e+02    5.0124053e+02    4.8049511e+02    4.9000000e+02    4.9000000e+02    4.9000000e+02    6.1442620e+05    1.8503562e+02   -1.7205162e+01    1.2666491e-02   -2.2146145e+00   -1.2995795e-13    5.7983733e-13    7.7826238e+03    5.4024305e-03    4.3833099e-04    0.0000000e+00    2.7044167e-06   -3.2104628e+02    2.2911055e-14   -1.9016479e-20    2.5149954e-19    1.5809765e-05    1.0118674e+02    1.1252008e+02    5.6353370e+01
   -6.2843724e+01    1.9374958e-01    8.7644972e-01    2.6230765e+02    0.0000000e+00    2.5141074e-04    4.8460357e+02    5.0250208e+02    4.8168136e+02    4.9000000e+02    4.9000000e+02    4.9000000e+02    6.2067493e+05    1.8647930e+02   -1.4356498e+01    1.2666491e-02   -2.2153873e+00   -1.3127960e-13    5.8573448e-13    7.8617733e+03    4.0881296e-03    4.2702993e-04    0.0000000e+00   -8.0550646e-07   -3.2431200e+02    2.3144118e-14   -1.8365129e-20    1.9130378e-19    1.2828778e-05    1.0172480e+02    1.1313169e+02    5.6615206e+01
   -6.2585331e+01    1.9380689e-01    8.7607308e-01    2.6213730e+02    0.0000000e+00    2.5136531e-04    4.8562205e+02    5.0351363e+02    4.8274454e+02    4.9000000e+02    4.9000000e+02    4.9000000e+02    6.2575911e+05    1.8765099e+02   -1.2029106e+01    1.2666491e-02   -2.2159054e+00   -1.3235498e-13    5.9053233e-13    7.9261720e+03    3.6917225e-03    1.9992453e-04    0.0000000e+00    2.1684238e-06   -3.2696839e+02    2.3333682e-14   -8.0751570e-21    1.7306485e-19    4.7799627e-06    1.0216145e+02    1.1364024e+02    5.6829975e+01
   -6.2378618e+01    1.9339133e-01    8.7578333e-01    2.6200737e+02    0.0000000e+00    2.5132946e-04    4.8643986e+02    5.0432999e+02    4.8358068e+02    4.9000000e+02    4.9000000e+02    4.9000000e+02    6.2984398e+05    1.8859732e+02   -1.0138719e+01    1.2666491e-02   -2.2162547e+00   -1.3321896e-13    5.9438740e-13    7.9779131e+03    2.8336983e-03    1.5543397e-04    0.0000000e+00   -3.0720141e-06   -3.2910342e+02    2.3486053e-14   -6.0913254e-21    1.3362869e-19    1.1149544e-06    1.0251411e+02    1.1405339e+02    5.7004580e+01
   -6.2120226e+01    1.9415175e-01    8.7545460e-01    2.6187509e+02    0.0000000e+00    2.5127194e-04    4.8747158e+02    5.0536070e+02    4.8462732e+02    4.9000000e+02    4.9000000e+02    4.9000000e+02    6.3502782e+05    1.8979842e+02   -7.7262295e+00    1.2666491e-02   -2.2165874e+00   -1.3431541e-13    5.9927930e-13    8.0435741e+03    2.3981682e-03    9.7299058e-05    0.0000000e+00    8.9767392e-07   -3.3181160e+02    2.3679314e-14   -3.5117710e-21    1.1353966e-19   -9.0722014e-07    1.0296165e+02    1.1457196e+02    5.7226232e+01
   -6.1797235e+01    1.9518250e-01    8.7505315e-01    2.6171609e+02    0.0000000e+00    2.5119936e-04    4.8876773e+02    5.0667327e+02    4.8601652e+02    4.9000000e+02    4.9000000e+02    4.9000000e+02    6.4149721e+05    1.9131532e+02   -4.6514932e+00    1.2666491e-02   -2.2168378e+00   -1.3568373e-13    6.0538477e-13    8.1255185e+03    1.1775688e-03    5.2132974e-05    0.0000000e+00   -9.9255458e-06   -3.3519251e+02    2.3920601e-14   -1.5019049e-21    5.7512781e-20   -4.1292634e-07    1.0352582e+02    1.1525908e+02    5.7509748e+01
   -6.1393498e+01    1.9711372e-01    8.7458141e-01    2.6152844e+02    0.0000000e+00    2.5111507e-04    4.9040501e+02    5.0832110e+02    4.8767074e+02    4.9000000e+02    4.9000000e+02    4.9000000e+02    6.4977321e+05    1.9324563e+02   -6.9609704e-01    1.2666491e-02   -2.2168846e+00   -1.3743424e-13    6.1319440e-13    8.2303464e+03    1.3955312e-03    9.9160106e-05    0.0000000e+00    7.4185752e-06   -3.3951553e+02    2.4229085e-14   -3.7485181e-21    6.7497939e-20    5.5499636e-07    1.0424212e+02    1.1610047e+02    5.7868256e+01
   -6.0985784e+01    1.9941802e-01    8.7416399e-01    2.6135203e+02    0.0000000e+00    2.5105303e-04    4.9207675e+02    5.0998745e+02    4.8933174e+02    4.9000000e+02    4.9000000e+02    4.9000000e+02    6.5838303e+05    1.9523709e+02    3.4258322e+00    1.2666491e-02   -2.2166518e+00   -1.3925531e-13    6.2131943e-13    8.3394027e+03    2.5550347e-03   -4.5901068e-05    1.3149547e-22    1.5573208e-05   -3.4401385e+02    2.4550096e-14    2.7760330e-21    1.2055876e-19   -3.4262109e-06    1.0498019e+02    1.1693156e+02    5.8234060e+01
   -6.0659613e+01    2.0249354e-01    8.7393956e-01    2.6124513e+02    0.0000000e+00    2.5103543e-04    4.9343388e+02    5.1129994e+02    4.9065316e+02    4.9000000e+02    4.9000000e+02    4.9000000e+02    6.6563459e+05    1.9687813e+02    6.8357979e+00    1.2666491e-02   -2.2162802e+00   -1.4078913e-13    6.2816222e-13    8.4312545e+03    5.0004970e-03    8.9758510e-07    4.7155985e-21    4.3092036e-05   -3.4780135e+02    2.4820357e-14    8.4637823e-23    2.3293544e-19    1.0209399e-06    1.0558978e+02    1.1753691e+02    5.8525844e+01
   -6.0251900e+01    2.0315037e-01    8.7355038e-01    2.6110670e+02    0.0000000e+00    2.5095186e-04    4.9513319e+02    5.1300867e+02    4.9237326e+02    4.9000000e+02    4.9000000e+02    4.9000000e+02    6.7450119e+05    1.9893598e+02    1.1183055e+01    1.2666491e-02   -2.2155203e+00   -1.4266438e-13    6.3653159e-13    8.5435632e+03    2.0980194e-03    1.5406208e-04    1.0899509e-20   -3.3850523e-05   -3.5243831e+02    2.5151363e-14   -6.4511888e-21    9.9086421e-20    1.3906784e-06    1.0634886e+02    1.1841613e+02    5.8909291e+01
   -5.9841705e+01    2.0498016e-01    8.7323884e-01    2.6097460e+02    0.0000000e+00    2.5090754e-04    4.9686594e+02    5.1473071e+02    4.9410426e+02    4.9000000e+02    4.9000000e+02    4.9000000e+02    6.8371060e+05    2.0105827e+02    1.5710090e+01    1.2666491e-02   -2.2144463e+00   -1.4461236e-13    6.4522139e-13    8.6602140e+03    1.0233191e-03    1.6587065e-04    1.0912690e-20    5.6384196e-06   -3.5724953e+02    2.5494653e-14   -7.2790180e-21    4.9674076e-20    2.8401359e-06    1.0713149e+02    1.1929899e+02    5.9299538e+01
   -5.9430554e+01    2.0671932e-01    8.7295966e-01    2.6086237e+02    0.0000000e+00    2.5086297e-04    4.9862013e+02    5.1647343e+02    4.9585128e+02    4.9000000e+02    4.9000000e+02    4.9000000e+02    6.9313217e+05    2.0322666e+02    2.0390112e+01    1.2666491e-02   -2.2130490e+00   -1.4660513e-13    6.5411260e-13    8.7795523e+03    8.2596516e-04    1.4661625e-04    4.7720738e-21    4.8909388e-06   -3.6217175e+02    2.5845922e-14   -6.4908951e-21    4.0890383e-20    1.5357144e-06    1.0793032e+02    1.2019464e+02    5.9698155e+01
   -5.9018408e+01    2.0844145e-01    8.7271251e-01    2.6076408e+02    0.0000000e+00    2.5082321e-04    5.0039646e+02    5.1823775e+02    4.9761844e+02    4.9000000e+02    4.9000000e+02    4.9000000e+02    7.0277686e+05    2.0544268e+02    2.5229903e+01    1.2666491e-02   -2.2113160e+00   -1.4864508e-13    6.6321443e-13    8.9017167e+03    6.5619444e-04    1.2677128e-04    4.7671987e-21    3.6384369e-06   -3.6721119e+02    2.6205559e-14   -5.6796042e-21    3.3027158e-20    4.4729509e-07    1.0874612e+02    1.2110401e+02    6.0105625e+01
   -5.8605230e+01    2.1024901e-01    8.7250222e-01    2.6068151e+02    0.0000000e+00    2.5078930e-04    5.0219612e+02    5.2002496e+02    4.9940910e+02    4.9000000e+02    4.9000000e+02    4.9000000e+02    7.1265251e+05    2.0770891e+02    3.0238009e+01    1.2666491e-02   -2.2092337e+00   -1.5073388e-13    6.7253416e-13    9.0268066e+03    4.0965885e-04    8.8863951e-05    1.0881289e-20    3.1796831e-06   -3.7237148e+02    2.6573818e-14   -4.0985678e-21    2.1277074e-20   -8.4369797e-07    1.0958068e+02    1.2202947e+02    6.0522443e+01
   -5.8190980e+01    2.1217109e-01    8.7233630e-01    2.6061780e+02    0.0000000e+00    2.5076257e-04    5.0401896e+02    5.2183280e+02    5.0122269e+02    4.9000000e+02    4.9000000e+02    4.9000000e+02    7.2277264e+05    2.1002452e+02    3.5419221e+01    1.2666491e-02   -2.2067883e+00   -1.5287440e-13    6.8208457e-13    9.1549931e+03    1.6914364e-04    4.7232213e-05    1.0877554e-20    3.5078167e-06   -3.7765948e+02    2.6951188e-14   -2.3450161e-21    1.0189515e-20   -2.1577145e-06    1.1045194e+02    1.2299811e+02    6.0949078e+01
   -5.7775612e+01    2.1402564e-01    8.7220434e-01    2.6057019e+02    0.0000000e+00    2.5073974e-04    5.0586541e+02    5.2366460e+02    5.0305899e+02    4.9000000e+02    4.9000000e+02    4.9000000e+02    7.3313432e+05    2.1239193e+02    4.0780787e+01    1.2666491e-02   -2.2039651e+00   -1.5506601e-13    6.9186295e-13    9.2862392e+03   -4.8334464e-05    3.3247219e-06    1.0871473e-20    3.0440637e-06   -3.8307359e+02    2.7337559e-14   -4.8711006e-22    1.9050386e-22   -3.3352869e-06    1.1134625e+02    1.2399637e+02    6.1386001e+01
   -5.7359087e+01    2.1591603e-01    8.7210870e-01    2.6053817e+02    0.0000000e+00    2.5072261e-04    5.0773714e+02    5.2552098e+02    5.0492067e+02    4.9000000e+02    4.9000000e+02    4.9000000e+02    7.4375303e+05    2.1481525e+02    4.6333999e+01    1.2666491e-02   -2.2007486e+00   -1.5731199e-13    7.0188389e-13    9.4207410e+03   -2.8388074e-04   -3.5358535e-05    1.0867135e-20    3.6055746e-06   -3.8862204e+02    2.7733518e-14    1.1262212e-21   -1.0624771e-20   -3.9718629e-06    1.1225937e+02    1.2501388e+02    6.1833000e+01
   -5.6941366e+01    2.1784896e-01    8.7204993e-01    2.6052218e+02    0.0000000e+00    2.5071103e-04    5.0963496e+02    5.2740034e+02    5.0681010e+02    4.9000000e+02    4.9000000e+02    4.9000000e+02    7.5465375e+05    2.1729683e+02    5.2088010e+01    1.2666491e-02   -2.1971222e+00   -1.5961761e-13    7.1217092e-13    9.5588149e+03   -4.9747693e-04   -3.6510882e-05    1.0863808e-20    5.3804044e-06   -3.9431776e+02    2.8139984e-14    1.0269106e-21   -2.0437776e-20   -3.0220948e-06    1.1319202e+02    1.2604553e+02    6.2289807e+01
   -5.6522407e+01    2.1977023e-01    8.7201080e-01    2.6051656e+02    0.0000000e+00    2.5070057e-04    5.1155670e+02    5.2930874e+02    5.0872034e+02    4.9000000e+02    4.9000000e+02    4.9000000e+02    7.6578354e+05    2.1983294e+02    5.8042141e+01    1.2666491e-02   -2.1930693e+00   -1.6197168e-13    7.2267429e-13    9.6997902e+03   -8.6317825e-04   -1.7611632e-05    0.0000000e+00    4.0066573e-07   -4.0013361e+02    2.8555031e-14    2.3118843e-22   -3.6593972e-20   -1.1376847e-06    1.1414225e+02    1.2710791e+02    6.2757892e+01
   -5.6102166e+01    2.2192812e-01    8.7202132e-01    2.6052933e+02    0.0000000e+00    2.5070065e-04    5.1350592e+02    5.3123734e+02    5.1066083e+02    4.9000000e+02    4.9000000e+02    4.9000000e+02    7.7723484e+05    2.2243448e+02    6.4216013e+01    1.2666491e-02   -2.1885716e+00   -1.6439377e-13    7.3348077e-13    9.8448381e+03   -1.0180951e-03    7.9093489e-06    0.0000000e+00    7.0194943e-06   -4.0611680e+02    2.8982005e-14   -1.0427618e-21   -4.3768641e-20   -8.9522876e-08    1.1511485e+02    1.2818192e+02    6.3235988e+01
   -5.5680599e+01    2.2411310e-01    8.7206527e-01    2.6055880e+02    0.0000000e+00    2.5070380e-04    5.1548116e+02    5.3319293e+02    5.1262555e+02    4.9000000e+02    4.9000000e+02    4.9000000e+02    7.8896794e+05    2.2509922e+02    7.0612024e+01    1.2666491e-02   -2.1836103e+00   -1.6687544e-13    7.4455346e-13    9.9934552e+03   -1.2038813e-03    9.9247014e-06    0.0000000e+00    3.6346484e-06   -4.1224766e+02    2.9419530e-14   -1.1753299e-21   -5.2344081e-20   -1.5834945e-07    1.1610842e+02    1.2928143e+02    6.3726362e+01
   -5.5257643e+01    2.2644688e-01    8.7214839e-01    2.6060464e+02    0.0000000e+00    2.5071349e-04    5.1748661e+02    5.3515553e+02    5.1462100e+02    4.9000000e+02    4.9000000e+02    4.9000000e+02    8.0102082e+05    2.2783229e+02    7.7251900e+01    1.2666491e-02   -2.1781647e+00   -1.6942476e-13    7.5592780e-13    1.0146123e+04   -1.3769376e-03   -3.3012168e-06    0.0000000e+00    4.6550031e-06   -4.1854560e+02    2.9868973e-14   -6.1234631e-22   -6.0331154e-20   -9.5441413e-07    1.1712455e+02    1.3040300e+02    6.4228411e+01
   -5.4833264e+01    2.2866643e-01    8.7225593e-01    2.6066270e+02    0.0000000e+00    2.5072525e-04    5.1952004e+02    5.3714726e+02    5.1664375e+02    4.9000000e+02    4.9000000e+02    4.9000000e+02    8.1337683e+05    2.3063081e+02    8.4136350e+01    1.2666491e-02   -2.1722137e+00   -1.7203819e-13    7.6758827e-13    1.0302630e+04   -1.5294902e-03   -2.5235904e-05    0.0000000e+00    3.8093870e-06   -4.2500177e+02    3.0329711e-14    3.5612734e-22   -6.7344984e-20   -2.0260697e-06    1.1816167e+02    1.3154957e+02    6.4742308e+01
   -5.4407415e+01    2.3098572e-01    8.7239421e-01    2.6073336e+02    0.0000000e+00    2.5074226e-04    5.2158297e+02    5.3916740e+02    5.1869623e+02    4.9000000e+02    4.9000000e+02    4.9000000e+02    8.2606084e+05    2.3349849e+02    9.1279300e+01    1.2666491e-02   -2.1657352e+00   -1.7472100e-13    7.7955821e-13    1.0463292e+04   -1.6556905e-03   -4.9324904e-05    0.0000000e+00    4.8782857e-06   -4.3162927e+02    3.0802673e-14    1.3967933e-21   -7.3126611e-20   -3.0788755e-06    1.1922106e+02    1.3271856e+02    6.5268196e+01
   -5.3980046e+01    2.3371131e-01    8.7266790e-01    2.6085278e+02    0.0000000e+00    2.5078993e-04    5.2369394e+02    5.4117649e+02    5.2070887e+02    4.9000000e+02    4.9000000e+02    4.9000000e+02    8.3952363e+05    2.3647556e+02    9.8763210e+01    1.2666491e-02   -2.1587004e+00   -1.7756858e-13    7.9226233e-13    1.0633818e+04   -4.9685435e-04    3.0364901e-05    0.0000000e+00    4.0223903e-05   -4.3866152e+02    3.1304481e-14   -2.6552876e-21   -2.0253410e-20   -2.6729863e-06    1.2031980e+02    1.3379112e+02    6.5797723e+01
   -5.3638151e+01    2.3499830e-01    8.7280409e-01    2.6094201e+02    0.0000000e+00    2.5078858e-04    5.2538294e+02    5.4282597e+02    5.2247182e+02    4.9000000e+02    4.9000000e+02    4.9000000e+02    8.5022758e+05    2.3887269e+02    1.0487043e+02    1.2666491e-02   -2.1527247e+00   -1.7983245e-13    8.0236567e-13    1.0769400e+04   -1.7776946e-03   -8.4740438e-05    0.0000000e+00   -3.6517333e-05   -4.4425877e+02    3.1704018e-14    2.9115489e-21   -7.8676567e-20   -4.5143993e-06    1.2120008e+02    1.3480321e+02    6.6237453e+01
   -5.3364635e+01    2.3657272e-01    8.7293801e-01    2.6101022e+02    0.0000000e+00    2.5080386e-04    5.2674448e+02    5.4415305e+02    5.2381269e+02    4.9000000e+02    4.9000000e+02    4.9000000e+02    8.5893210e+05    2.4082227e+02    1.0987665e+02    1.2666491e-02   -2.1477158e+00   -1.8167361e-13    8.1057928e-13    1.0879656e+04   -2.8868989e-03    3.4054469e-05    0.0000000e+00   -8.5798608e-06   -4.4880757e+02    3.2028595e-14   -2.6328705e-21   -1.2942850e-19    7.5398201e-07    1.2191497e+02    1.3557931e+02    6.6594151e+01
   -5.3022740e+01    2.3996123e-01    8.7306687e-01    2.6107515e+02    0.0000000e+00    2.5081823e-04    5.2845080e+02    5.4585528e+02    5.2555037e+02    4.9000000e+02    4.9000000e+02    4.9000000e+02    8.6968917e+05    2.4327611e+02    1.1624961e+02    1.2666491e-02   -2.1410916e+00   -1.8394882e-13    8.2073128e-13    1.1015910e+04   -4.1389648e-03   -5.9659455e-05    0.0000000e+00   -3.1312653e-05   -4.5442947e+02    3.2429820e-14    1.7587840e-21   -1.8732249e-19   -4.1776248e-06    1.2281086e+02    1.3664320e+02    6.7051570e+01
   -5.2595371e+01    2.4222957e-01    8.7328657e-01    2.6117124e+02    0.0000000e+00    2.5085502e-04    5.3061672e+02    5.4798505e+02    5.2769677e+02    4.9000000e+02    4.9000000e+02    4.9000000e+02    8.8362860e+05    2.4642013e+02    1.2450825e+02    1.2666491e-02   -2.1322231e+00   -1.8689727e-13    8.3388464e-13    1.1192474e+04   -4.2193646e-03   -1.8264348e-05    0.0000000e+00    1.9250276e-05   -4.6170861e+02    3.2949220e-14   -6.1729445e-22   -1.9116537e-19   -2.5770092e-06    1.2395518e+02    1.3793738e+02    6.7628372e+01
   -5.2253476e+01    2.4295742e-01    8.7357222e-01    2.6130075e+02    0.0000000e+00    2.5089893e-04    5.3237414e+02    5.4967235e+02    5.2946249e+02    4.9000000e+02    4.9000000e+02    4.9000000e+02    8.9534546e+05    2.4900788e+02    1.3135674e+02    1.2666491e-02   -2.1247381e+00   -1.8937555e-13    8.4494126e-13    1.1340885e+04   -3.4805468e-03    3.5965249e-06    0.0000000e+00    5.6542014e-05   -4.6782819e+02    3.3385901e-14   -2.1556535e-21   -1.5715941e-19   -6.8044614e-07    1.2489705e+02    1.3889926e+02    6.8091066e+01
   -5.1826107e+01    2.4671634e-01    8.7381560e-01    2.6142352e+02    0.0000000e+00    2.5092435e-04    5.3457772e+02    5.5185866e+02    5.3164008e+02    4.9000000e+02    4.9000000e+02    4.9000000e+02    9.0977525e+05    2.5226806e+02    1.4011143e+02    1.2666491e-02   -2.1147582e+00   -1.9242743e-13    8.5856116e-13    1.1523660e+04   -4.4781031e-03   -1.2326919e-05    0.0000000e+00   -3.7123674e-05   -4.7537315e+02    3.3924458e-14   -1.0302119e-21   -2.0319615e-19   -2.8290168e-06    1.2607592e+02    1.4025332e+02    6.8693599e+01
   -5.1484212e+01    2.4887126e-01    8.7415605e-01    2.6157310e+02    0.0000000e+00    2.5097962e-04    5.3637096e+02    5.5357868e+02    5.3344129e+02    4.9000000e+02    4.9000000e+02    4.9000000e+02    9.2201534e+05    2.5496418e+02    1.4739803e+02    1.2666491e-02   -2.1063591e+00   -1.9501652e-13    8.7010974e-13    1.1678699e+04   -4.1180882e-03   -2.0380359e-05    0.0000000e+00    5.7108886e-05   -4.8176556e+02    3.4380522e-14   -1.1579966e-21   -1.8676782e-19   -2.5093971e-06    1.2705163e+02    1.4125059e+02    6.9174324e+01
   -5.1056843e+01    2.5201446e-01    8.7450429e-01    2.6173711e+02    0.0000000e+00    2.5102541e-04    5.3863723e+02    5.5577072e+02    5.3567954e+02    4.9000000e+02    4.9000000e+02    4.9000000e+02    9.3752452e+05    2.5838703e+02    1.5679050e+02    1.2666491e-02   -2.0951912e+00   -1.9829677e-13    8.8474746e-13    1.1875146e+04   -4.4792156e-03   -5.5372046e-05    0.0000000e+00   -5.7561778e-06   -4.8987095e+02    3.4959033e-14    5.7801915e-22   -2.0347410e-19   -4.5786418e-06    1.2828233e+02    1.4254107e+02    6.9790408e+01
   -5.0714948e+01    2.5545494e-01    8.7476784e-01    2.6187284e+02    0.0000000e+00    2.5105001e-04    5.4045744e+02    5.5755029e+02    5.3748009e+02    4.9000000e+02    4.9000000e+02    4.9000000e+02    9.5006795e+05    2.6116155e+02    1.6449185e+02    1.2666491e-02   -2.0858181e+00   -2.0094983e-13    8.9658507e-13    1.2034027e+04   -5.1604903e-03   -1.1016524e-04    0.0000000e+00   -2.0088711e-05   -4.9642743e+02    3.5426944e-14    3.4758352e-21   -2.3481192e-19   -7.1868112e-06    1.2927650e+02    1.4363172e+02    7.0294907e+01
   -5.0441432e+01    2.5926497e-01    8.7499020e-01    2.6198237e+02    0.0000000e+00    2.5107492e-04    5.4191891e+02    5.5899270e+02    5.3897158e+02    4.9000000e+02    4.9000000e+02    4.9000000e+02    9.6011047e+05    2.6340880e+02    1.7078043e+02    1.2666491e-02   -2.0780329e+00   -2.0307394e-13    9.0606215e-13    1.2161231e+04   -5.7056939e-03   -1.3815032e-04    0.0000000e+00   -1.8921877e-05   -5.0167650e+02    3.5801533e-14    5.0427333e-21   -2.5985560e-19   -7.9127838e-06    1.3008021e+02    1.4455200e+02    7.0705408e+01
   -5.0099537e+01    2.6252923e-01    8.7530982e-01    2.6211886e+02    0.0000000e+00    2.5112885e-04    5.4376727e+02    5.6080755e+02    5.4080459e+02    4.9000000e+02    4.9000000e+02    4.9000000e+02    9.7298290e+05    2.6627586e+02    1.7887005e+02    1.2666491e-02   -2.0678404e+00   -2.0579668e-13    9.1820898e-13    1.2324279e+04   -5.8439755e-03   -1.5754599e-04    0.0000000e+00    1.2545123e-05   -5.0839917e+02    3.6281241e-14    5.8337278e-21   -2.6623104e-19   -8.7338367e-06    1.3110309e+02    1.4568837e+02    7.1224904e+01
   -4.9672169e+01    2.6638464e-01    8.7566820e-01    2.6227984e+02    0.0000000e+00    2.5118205e-04    5.4609527e+02    5.6311409e+02    5.4310132e+02    4.9000000e+02    4.9000000e+02    4.9000000e+02    9.8921795e+05    2.6991272e+02    1.8926685e+02    1.2666491e-02   -2.0543593e+00   -2.0923052e-13    9.3353071e-13    1.2529920e+04   -6.1841169e-03   -1.9715573e-04    0.0000000e+00   -6.9102988e-06   -5.1688200e+02    3.6886638e-14    7.7606904e-21   -2.8189044e-19   -1.0686168e-05    1.3239381e+02    1.4717572e+02    7.1889567e+01
   -4.9330274e+01    2.6698317e-01    8.7610448e-01    2.6247294e+02    0.0000000e+00    2.5124943e-04    5.4799029e+02    5.6492749e+02    5.4500637e+02    4.9000000e+02    4.9000000e+02    4.9000000e+02    1.0030373e+06    2.7292103e+02    1.9792608e+02    1.2666491e-02   -2.0430810e+00   -2.1215359e-13    9.4657002e-13    1.2704962e+04   -5.4637256e-03   -4.7012601e-05    0.0000000e+00    7.9635747e-05   -5.2409885e+02    3.7401556e-14   -1.4692424e-22   -2.4873995e-19   -2.8278742e-06    1.3346196e+02    1.4824688e+02    7.2419454e+01
   -4.8902905e+01    2.7280326e-01    8.7649829e-01    2.6265945e+02    0.0000000e+00    2.5129880e-04    5.5036606e+02    5.6728614e+02    5.4735229e+02    4.9000000e+02    4.9000000e+02    4.9000000e+02    1.0199910e+06    2.7670330e+02    2.0899005e+02    1.2666491e-02   -2.0281950e+00   -2.1573927e-13    9.6257268e-13    1.2919707e+04   -6.5729422e-03   -2.4718415e-04    0.0000000e+00   -4.5389271e-05   -5.3296343e+02    3.8034328e-14    9.9138832e-21   -2.9995359e-19   -1.5095827e-05    1.3479457e+02    1.4976356e+02    7.3108871e+01
   -4.8561010e+01    2.7517714e-01    8.7697618e-01    2.6287000e+02    0.0000000e+00    2.5137264e-04    5.5230223e+02    5.6913827e+02    5.4929979e+02    4.9000000e+02    4.9000000e+02    4.9000000e+02    1.0344471e+06    2.7983734e+02    2.1821934e+02    1.2666491e-02   -2.0157603e+00   -2.1879711e-13    9.7621188e-13    1.3102815e+04   -6.1716840e-03    5.9585925e-05    0.0000000e+00    7.2928858e-05   -5.4051271e+02    3.8572919e-14   -5.4063724e-21   -2.8169025e-19   -1.4980409e-06    1.3589948e+02    1.5092373e+02    7.3660002e+01
   -4.8133641e+01    2.8178163e-01    8.7741154e-01    2.6307435e+02    0.0000000e+00    2.5142845e-04    5.5472518e+02    5.7154038e+02    5.5169289e+02    4.9000000e+02    4.9000000e+02    4.9000000e+02    1.0521776e+06    2.8377583e+02    2.2999387e+02    1.2666491e-02   -1.9993783e+00   -2.2254710e-13    9.9294721e-13    1.3327398e+04   -7.8026341e-03    1.0242703e-04   -1.2904754e-19   -4.5044680e-05   -5.4978187e+02    3.9234549e-14   -6.3124009e-21   -3.5359180e-19    6.5743782e-07    1.3727749e+02    1.5243954e+02    7.4373626e+01
   -4.7791746e+01    2.8457993e-01    8.7791002e-01    2.6329575e+02    0.0000000e+00    2.5150335e-04    5.5669743e+02    5.7342817e+02    5.5367440e+02    4.9000000e+02    4.9000000e+02    4.9000000e+02    1.0672538e+06    2.8703476e+02    2.3980483e+02    1.2666491e-02   -1.9857136e+00   -2.2573609e-13    1.0071717e-12    1.3518361e+04   -7.6045346e-03    1.9547377e-04   -1.6634135e-19    7.2516130e-05   -5.5765533e+02    3.9796280e-14   -1.1194472e-20   -3.4337769e-19    6.3697950e-06    1.3841800e+02    1.5373260e+02    7.4945069e+01
   -4.7364377e+01    2.9206245e-01    8.7836390e-01    2.6350719e+02    0.0000000e+00    2.5156260e-04    5.5916820e+02    5.7587792e+02    5.5611370e+02    4.9000000e+02    4.9000000e+02    4.9000000e+02    1.0857595e+06    2.9112902e+02    2.5233150e+02    1.2666491e-02   -1.9677405e+00   -2.2965004e-13    1.0246386e-12    1.3752763e+04   -9.0251056e-03    5.6782676e-05   -2.1475567e-19   -4.6218098e-05   -5.6732936e+02    4.0486805e-14   -3.7579573e-21   -4.0732817e-19    5.3722791e-07    1.3983929e+02    1.5535348e+02    7.5686155e+01
   -4.7022482e+01    2.9463090e-01    8.7889437e-01    2.6374099e+02    0.0000000e+00    2.5164337e-04    5.6118285e+02    5.7783052e+02    5.5813995e+02    4.9000000e+02    4.9000000e+02    4.9000000e+02    1.1015519e+06    2.9452364e+02    2.6278958e+02    1.2666491e-02   -1.9527661e+00   -2.3299053e-13    1.0395388e-12    1.3952797e+04   -8.7644324e-03    9.7813050e-05   -2.2721578e-19    8.0289051e-05   -5.7557612e+02    4.1075163e-14   -6.4275942e-21   -3.9513942e-19    3.3080594e-06    1.4101821e+02    1.5672316e+02    7.6277048e+01
   -4.6595113e+01    3.0263414e-01    8.7937777e-01    2.6396509e+02    0.0000000e+00    2.5170712e-04    5.6370503e+02    5.8038023e+02    5.6063045e+02    4.9000000e+02    4.9000000e+02    4.9000000e+02    1.1209037e+06    2.9878768e+02    2.7613432e+02    1.2666491e-02   -1.9330976e+00   -2.3708342e-13    1.0578046e-12    1.4197917e+04   -9.8827412e-03    1.4218040e-05   -2.8679069e-19   -4.9525630e-05   -5.8569294e+02    4.1797305e-14   -1.8264543e-21   -4.4455887e-19   -5.4673010e-07    1.4248702e+02    1.5841488e+02    7.7044366e+01
   -4.6253218e+01    3.0502095e-01    8.7992888e-01    2.6420878e+02    0.0000000e+00    2.5178981e-04    5.6575872e+02    5.8237739e+02    5.6269500e+02    4.9000000e+02    4.9000000e+02    4.9000000e+02    1.1374135e+06    3.0232192e+02    2.8726474e+02    1.2666491e-02   -1.9167285e+00   -2.4057567e-13    1.0733815e-12    1.4407038e+04   -9.6572243e-03    3.1321222e-05   -2.9537538e-19    8.4061869e-05   -5.9431435e+02    4.2412389e-14   -3.2294774e-21   -4.3416934e-19    1.4095119e-07    1.4370503e+02    1.5985853e+02    7.7656632e+01
   -4.5825849e+01    3.1367854e-01    8.8043196e-01    2.6444078e+02    0.0000000e+00    2.5185699e-04    5.6833101e+02    5.8497700e+02    5.6523361e+02    4.9000000e+02    4.9000000e+02    4.9000000e+02    1.1576400e+06    3.0676051e+02    3.0147205e+02    1.2666491e-02   -1.8952552e+00   -2.4485355e-13    1.0924729e-12    1.4663237e+04   -1.0891157e-02   -5.2197428e-05   -2.7042849e-19   -5.3269161e-05   -6.0488846e+02    4.3167173e-14    1.0738735e-21   -4.9190972e-19   -3.6752794e-06    1.4522179e+02    1.6163733e+02    7.8451653e+01
   -4.5483954e+01    3.1590554e-01    8.8100403e-01    2.6469316e+02    0.0000000e+00    2.5194286e-04    5.7042820e+02    5.8701380e+02    5.6734403e+02    4.9000000e+02    4.9000000e+02    4.9000000e+02    1.1749345e+06    3.1044103e+02    3.1333661e+02    1.2666491e-02   -1.8774005e+00   -2.4851176e-13    1.1087902e-12    1.4882297e+04   -1.0471397e-02   -2.6237529e-05   -2.7917144e-19    9.2953272e-05   -6.1391923e+02    4.3811462e-14   -7.4906473e-22   -4.7247011e-19   -3.0590995e-06    1.4647977e+02    1.6313195e+02    7.9084899e+01
   -4.5056586e+01    3.2550483e-01    8.8151703e-01    2.6492972e+02    0.0000000e+00    2.5201108e-04    5.7305176e+02    5.8966832e+02    5.6993322e+02    4.9000000e+02    4.9000000e+02    4.9000000e+02    1.1960642e+06    3.1505740e+02    3.2846088e+02    1.2666491e-02   -1.8540048e+00   -2.5298068e-13    1.1287342e-12    1.5149937e+04   -1.1537879e-02   -2.4759105e-05   -2.9015050e-19   -5.6277090e-05   -6.2496611e+02    4.4599996e-14   -4.8137207e-23   -5.2153464e-19   -2.2972407e-06    1.4804391e+02    1.6497027e+02    7.9907820e+01
   -4.4714691e+01    3.2912480e-01    8.8210550e-01    2.6518791e+02    0.0000000e+00    2.5210028e-04    5.7518903e+02    5.9174585e+02    5.7208223e+02    4.9000000e+02    4.9000000e+02    4.9000000e+02    1.2141411e+06    3.1888955e+02    3.4108935e+02    1.2666491e-02   -1.8345687e+00   -2.5680440e-13    1.1457894e-12    1.5378907e+04   -1.1232024e-02   -3.2627271e-05   -2.5019058e-19    9.6699211e-05   -6.3440640e+02    4.5273493e-14   -6.5186732e-22   -5.0906111e-19   -3.3348373e-06    1.4934320e+02    1.6651856e+02    8.0564175e+01
   -4.4287322e+01    3.3869656e-01    8.8265906e-01    2.6543907e+02    0.0000000e+00    2.5217741e-04    5.7787100e+02    5.9443376e+02    5.7474009e+02    4.9000000e+02    4.9000000e+02    4.9000000e+02    1.2364763e+06    3.2371314e+02    3.5724190e+02    1.2666491e-02   -1.8091230e+00   -2.6152830e-13    1.1668709e-12    1.5661816e+04   -1.1997210e-02   -1.9040530e-05   -2.3242237e-19   -4.2017063e-05   -6.4608162e+02    4.6106860e-14   -8.3732321e-22   -5.4481276e-19   -2.4771089e-06    1.5096461e+02    1.6843440e+02    8.1412825e+01
   -4.3945427e+01    3.4440302e-01    8.8321519e-01    2.6569077e+02    0.0000000e+00    2.5225406e-04    5.8004730e+02    5.9656806e+02    5.7691552e+02    4.9000000e+02    4.9000000e+02    4.9000000e+02    1.2552120e+06    3.2768679e+02    3.7066057e+02    1.2666491e-02   -1.7880019e+00   -2.6549129e-13    1.1845494e-12    1.5899132e+04   -1.1994743e-02   -2.3865246e-05   -2.0790723e-19    5.9480862e-05   -6.5586867e+02    4.6805171e-14   -1.0818432e-21   -5.4564669e-19   -2.9661683e-06    1.5229876e+02    1.7002334e+02    8.2095003e+01
   -4.3518058e+01    3.5200538e-01    8.8373838e-01    2.6592586e+02    0.0000000e+00    2.5232844e-04    5.8277388e+02    5.9932458e+02    5.7961405e+02    4.9000000e+02    4.9000000e+02    4.9000000e+02    1.2783777e+06    3.3268370e+02    3.8779742e+02    1.2666491e-02   -1.7603798e+00   -2.7039090e-13    1.2064134e-12    1.6192560e+04   -1.2460198e-02   -1.7265472e-05   -1.9952238e-19   -3.1699620e-05   -6.6797452e+02    4.7669216e-14   -8.9879126e-22   -5.6740188e-19   -2.7739618e-06    1.5396263e+02    1.7199212e+02    8.2975213e+01
   -4.3176163e+01    3.6054736e-01    8.8436506e-01    2.6619834e+02    0.0000000e+00    2.5242496e-04    5.8500281e+02    6.0148765e+02    5.8184785e+02    4.9000000e+02    4.9000000e+02    4.9000000e+02    1.2982292e+06    3.3685026e+02    4.0216582e+02    1.2666491e-02   -1.7374634e+00   -2.7459014e-13    1.2251435e-12    1.6444008e+04   -1.2473862e-02   -2.0010138e-05   -1.9548828e-19    6.4222040e-05   -6.7834706e+02    4.8409233e-14   -1.6010661e-21   -5.6797947e-19   -2.7357245e-06    1.5535171e+02    1.7365515e+02    8.3690430e+01
   -4.2748794e+01    3.7059178e-01    8.8493595e-01    2.6645759e+02    0.0000000e+00    2.5250372e-04    5.8779657e+02    6.0428544e+02    5.8462499e+02    4.9000000e+02    4.9000000e+02    4.9000000e+02    1.3227326e+06    3.4208641e+02    4.2051954e+02    1.2666491e-02   -1.7075105e+00   -2.7977239e-13    1.2482718e-12    1.6754380e+04   -1.2971942e-02   -1.6021317e-05   -2.1101776e-19   -3.9161800e-05   -6.9115184e+02    4.9323259e-14   -1.1351309e-21   -5.9074489e-19   -2.1536761e-06    1.5708286e+02    1.7570741e+02    8.4621137e+01
   -4.2406899e+01    3.7703882e-01    8.8549841e-01    2.6671275e+02    0.0000000e+00    2.5257981e-04    5.9006150e+02    6.0650507e+02    5.8687811e+02    4.9000000e+02    4.9000000e+02    4.9000000e+02    1.3432654e+06    3.4639562e+02    4.3575586e+02    1.2666491e-02   -1.6826801e+00   -2.8411558e-13    1.2676460e-12    1.7014459e+04   -1.3056014e-02   -2.3731993e-05   -2.0922709e-19    4.6767277e-05   -7.0187830e+02    5.0088595e-14   -1.1609719e-21   -5.9463422e-19   -2.5669812e-06    1.5850613e+02    1.7740701e+02    8.5369180e+01
   -4.1979530e+01    3.8677900e-01    8.8605147e-01    2.6695647e+02    0.0000000e+00    2.5266247e-04    5.9290970e+02    6.0936059e+02    5.8971172e+02    4.9000000e+02    4.9000000e+02    4.9000000e+02    1.3688875e+06    3.5183927e+02    4.5529431e+02    1.2666491e-02   -1.6502503e+00   -2.8953474e-13    1.2918279e-12    1.7339002e+04   -1.3465602e-02   -1.7806833e-05   -2.0095175e-19   -2.2634576e-05   -7.1526795e+02    5.1044242e-14   -1.1467830e-21   -6.1368511e-19   -1.8504456e-06    1.6028954e+02    1.7952581e+02    8.6332066e+01
   -4.1637635e+01    3.9526062e-01    8.8661282e-01    2.6720849e+02    0.0000000e+00    2.5274039e-04    5.9521792e+02    6.1162586e+02    5.9200733e+02    4.9000000e+02    4.9000000e+02    4.9000000e+02    1.3903723e+06    3.5632716e+02    4.7152031e+02    1.2666491e-02   -1.6233819e+00   -2.9407925e-13    1.3121006e-12    1.7611138e+04   -1.3615314e-02   -3.3860013e-05   -2.3209810e-19    5.4097311e-05   -7.2649367e+02    5.1845218e-14   -7.0625658e-22   -6.1947017e-19   -2.8801161e-06    1.6175897e+02    1.8128529e+02    8.7107387e+01
   -4.1210267e+01    4.0699575e-01    8.8716095e-01    2.6744909e+02    0.0000000e+00    2.5282281e-04    5.9812130e+02    6.1453313e+02    5.9489463e+02    4.9000000e+02    4.9000000e+02    4.9000000e+02    1.4172190e+06    3.6199776e+02    4.9233427e+02    1.2666491e-02   -1.5883139e+00   -2.9975739e-13    1.3374385e-12    1.7951192e+04   -1.4447841e-02   -4.2287118e-05   -2.2255952e-19   -2.0924305e-05   -7.4052289e+02    5.2846526e-14   -1.4498963e-22   -6.5784370e-19   -3.0749721e-06    1.6360249e+02    1.8348024e+02    8.8103596e+01
   -4.0868371e+01    4.1543567e-01    8.8772095e-01    2.6769980e+02    0.0000000e+00    2.5290071e-04    6.0047868e+02    6.1684092e+02    5.9723924e+02    4.9000000e+02    4.9000000e+02    4.9000000e+02    1.4397764e+06    3.6667386e+02    5.0964521e+02    1.2666491e-02   -1.5592730e+00   -3.0452878e-13    1.3587234e-12    1.8236915e+04   -1.4938404e-02    1.7185831e-05   -2.9053036e-19    6.0216685e-05   -7.5230784e+02    5.3687407e-14   -2.8109798e-21   -6.7768692e-19   -3.9834413e-07    1.6512261e+02    1.8530169e+02    8.8904603e+01
   -4.0441003e+01    4.2714012e-01    8.8825222e-01    2.6793339e+02    0.0000000e+00    2.5297987e-04    6.0344142e+02    6.1980756e+02    6.0018694e+02    4.9000000e+02    4.9000000e+02    4.9000000e+02    1.4679206e+06    3.7257440e+02    5.3182646e+02    1.2666491e-02   -1.5213920e+00   -3.1048131e-13    1.3852861e-12    1.8593403e+04   -1.6135001e-02    1.2556603e-05   -3.1304604e-19   -2.4486944e-05   -7.6701515e+02    5.4737123e-14   -1.8337631e-21   -7.3198210e-19    2.3139387e-08    1.6703744e+02    1.8757277e+02    8.9934103e+01
   -4.0099108e+01    4.3703949e-01    8.8879612e-01    2.6817631e+02    0.0000000e+00    2.5305546e-04    6.0584500e+02    6.2216207e+02    6.0257677e+02    4.9000000e+02    4.9000000e+02    4.9000000e+02    1.4915506e+06    3.7743553e+02    5.5025851e+02    1.2666491e-02   -1.4900369e+00   -3.1547966e-13    1.4075825e-12    1.8892712e+04   -1.7001322e-02    8.8038812e-05   -3.4398761e-19    5.8870014e-05   -7.7936173e+02    5.5618046e-14   -5.7979769e-21   -7.7119625e-19    4.2341217e-06    1.6863846e+02    1.8949926e+02    9.0763399e+01
   -3.9671739e+01    4.4963549e-01    8.8929205e-01    2.6839495e+02    0.0000000e+00    2.5312827e-04    6.0886473e+02    6.2518688e+02    6.0558008e+02    4.9000000e+02    4.9000000e+02    4.9000000e+02    1.5210017e+06    3.8356813e+02    5.7386934e+02    1.2666491e-02   -1.4491612e+00   -3.2170856e-13    1.4353789e-12    1.9265754e+04   -1.8009858e-02    6.3123217e-05   -3.6997399e-19   -2.6904655e-05   -7.9475132e+02    5.6716475e-14   -4.7097510e-21   -8.1672318e-19    4.5505243e-06    1.7064126e+02    1.9189553e+02    9.1828056e+01
   -3.9329844e+01    4.5753598e-01    8.8983968e-01    2.6863482e+02    0.0000000e+00    2.5320828e-04    6.1132672e+02    6.2757311e+02    6.0802834e+02    4.9000000e+02    4.9000000e+02    4.9000000e+02    1.5460550e+06    3.8865109e+02    5.9359992e+02    1.2666491e-02   -1.4153364e+00   -3.2700787e-13    1.4590188e-12    1.9583091e+04   -1.8166443e-02    7.6584797e-05   -3.8998501e-19    8.3147772e-05   -8.0783918e+02    5.7650320e-14   -5.7780169e-21   -8.2321744e-19    6.9847195e-06    1.7229927e+02    1.9389612e+02    9.2681255e+01
   -3.8902475e+01    4.7244940e-01    8.9026040e-01    2.6882690e+02    0.0000000e+00    2.5326324e-04    6.1439895e+02    6.3067471e+02    6.1108544e+02    4.9000000e+02    4.9000000e+02    4.9000000e+02    1.5766885e+06    3.9501491e+02    6.1868836e+02    1.2666491e-02   -1.3712684e+00   -3.3348677e-13    1.4879323e-12    1.9971111e+04   -1.9200671e-02    9.2223268e-05   -3.3913354e-19   -5.5233686e-05   -8.2385011e+02    5.8793149e-14   -6.5649940e-21   -8.7350531e-19    5.9948622e-06    1.7435583e+02    1.9635506e+02    9.3785594e+01
   -3.8560580e+01    4.8197952e-01    8.9078691e-01    2.6904996e+02    0.0000000e+00    2.5334623e-04    6.1690741e+02    6.3310358e+02    6.1357980e+02    4.9000000e+02    4.9000000e+02    4.9000000e+02    1.6029635e+06    4.0030967e+02    6.3970662e+02    1.2666491e-02   -1.3348163e+00   -3.3904480e-13    1.5127225e-12    2.0303923e+04   -1.9273113e-02    8.5488659e-05   -3.5696720e-19    1.0173476e-04   -8.3757561e+02    5.9772355e-14   -6.8406602e-21   -8.7623391e-19    6.6175633e-06    1.7606638e+02    1.9842461e+02    9.4668670e+01
   -3.8133211e+01    4.9945261e-01    8.9116817e-01    2.6922467e+02    0.0000000e+00    2.5339490e-04    6.2003962e+02    6.3626520e+02    6.1669583e+02    4.9000000e+02    4.9000000e+02    4.9000000e+02    1.6350612e+06    4.0693529e+02    6.6643745e+02    1.2666491e-02   -1.2873472e+00   -3.4583328e-13    1.5430186e-12    2.0710487e+04   -2.0255335e-02   -6.3743575e-05   -4.0771713e-19   -5.5969337e-05   -8.5435203e+02    6.0969863e-14    1.6070456e-21   -9.2012458e-19   -3.0843875e-06    1.7818595e+02    2.0096583e+02    9.5811451e+01
   -3.7791316e+01    5.1059945e-01    8.9165475e-01    2.6942901e+02    0.0000000e+00    2.5347227e-04    6.2259817e+02    6.3874247e+02    6.1924102e+02    4.9000000e+02    4.9000000e+02    4.9000000e+02    1.6626131e+06    4.1244423e+02    6.8883377e+02    1.2666491e-02   -1.2480958e+00   -3.5166136e-13    1.5690140e-12    2.1059474e+04   -2.0346635e-02   -4.3100646e-05   -4.0162949e-19    1.0826595e-04   -8.6874470e+02    6.1996691e-14   -3.1526044e-22   -9.2455226e-19   -9.1576063e-07    1.7994694e+02    2.0310063e+02    9.6722508e+01
   -3.7363947e+01    5.2842168e-01    8.9198480e-01    2.6958080e+02    0.0000000e+00    2.5351307e-04    6.2578820e+02    6.4196311e+02    6.2241467e+02    4.9000000e+02    4.9000000e+02    4.9000000e+02    1.6962392e+06    4.1933976e+02    7.1729176e+02    1.2666491e-02   -1.1970044e+00   -3.5877309e-13    1.6007529e-12    2.1485399e+04   -2.1125807e-02   -1.2394107e-04   -3.9922285e-19   -5.9088453e-05   -8.8631863e+02    6.3251131e-14    4.0068394e-21   -9.6059516e-19   -4.7279153e-06    1.8213034e+02    2.0572246e+02    9.7902496e+01
   -3.7022052e+01    5.3896178e-01    8.9245048e-01    2.6977207e+02    0.0000000e+00    2.5359040e-04    6.2839749e+02    6.4448257e+02    6.2500965e+02    4.9000000e+02    4.9000000e+02    4.9000000e+02    1.7252115e+06    4.2508601e+02    7.4117945e+02    1.2666491e-02   -1.1547702e+00   -3.6490164e-13    1.6280882e-12    2.1852376e+04   -2.1256425e-02   -7.5665046e-05   -4.0390365e-19    1.1947284e-04   -9.0145265e+02    6.4330838e-14    9.0776720e-22   -9.6667614e-19   -1.6723428e-06    1.8394896e+02    2.0793108e+02    9.8844138e+01
   -3.6594684e+01    5.5877056e-01    8.9272109e-01    2.6989972e+02    0.0000000e+00    2.5362003e-04    6.3165474e+02    6.4776670e+02    6.2825055e+02    4.9000000e+02    4.9000000e+02    4.9000000e+02    1.7605495e+06    4.3226932e+02    7.7153858e+02    1.2666491e-02   -1.0998149e+00   -3.7237548e-13    1.6614426e-12    2.2299985e+04   -2.2297743e-02    1.2978498e-06   -4.4129586e-19   -6.2601267e-05   -9.1992299e+02    6.5649246e-14   -2.0642940e-21   -1.0132579e-18    2.1420021e-06    1.8619849e+02    2.1063454e+02    1.0006122e+02
   -3.6252789e+01    5.6971078e-01    8.9310987e-01    2.7005790e+02    0.0000000e+00    2.5368415e-04    6.3431100e+02    6.5033903e+02    6.3089360e+02    4.9000000e+02    4.9000000e+02    4.9000000e+02    1.7908453e+06    4.3823763e+02    7.9694538e+02    1.2666491e-02   -1.0544030e+00   -3.7878390e-13    1.6900271e-12    2.2683725e+04   -2.2380565e-02   -1.9556328e-05   -4.7714317e-19    1.1565187e-04   -9.3574787e+02    6.6778273e-14   -1.3841241e-21   -1.0155216e-18    1.3175400e-06    1.8806598e+02    2.1290008e+02    1.0103114e+02
   -3.5825420e+01    5.8840938e-01    8.9334228e-01    2.7016268e+02    0.0000000e+00    2.5371311e-04    6.3763798e+02    6.5366754e+02    6.3420279e+02    4.9000000e+02    4.9000000e+02    4.9000000e+02    1.8282305e+06    4.4574134e+02    8.2937701e+02    1.2666491e-02   -9.9532798e-01   -3.8669061e-13    1.7253143e-12    2.3157265e+04   -2.3243526e-02    2.2174534e-06   -4.9378793e-19   -5.0207081e-05   -9.5528637e+02    6.8172954e-14   -1.7732843e-21   -1.0556558e-18    1.5247253e-06    1.9039133e+02    2.1569722e+02    1.0228456e+02
   -3.5483525e+01    6.0175333e-01    8.9363788e-01    2.7028413e+02    0.0000000e+00    2.5375860e-04    6.4033922e+02    6.5630196e+02    6.3689056e+02    4.9000000e+02    4.9000000e+02    4.9000000e+02    1.8597604e+06    4.5193131e+02    8.5636699e+02    1.2666491e-02   -9.4653005e-01   -3.9336007e-13    1.7550639e-12    2.3556638e+04   -2.3396765e-02   -1.4391515e-05   -4.8679011e-19    9.5688474e-05   -9.7175906e+02    6.9348225e-14   -1.5207950e-21   -1.0630238e-18    1.1434922e-06    1.9230528e+02    2.1801439e+02    1.0329065e+02
   -3.5056156e+01    6.2151400e-01    8.9379204e-01    2.7034967e+02    0.0000000e+00    2.5377944e-04    6.4372849e+02    6.5969337e+02    6.4026484e+02    4.9000000e+02    4.9000000e+02    4.9000000e+02    1.8989744e+06    4.5973391e+02    8.9089273e+02    1.2666491e-02   -8.8307342e-01   -4.0165400e-13    1.7920739e-12    2.4053342e+04   -2.4033293e-02    3.6881067e-06   -5.2612708e-19   -3.8097968e-05   -9.9225151e+02    7.0810822e-14   -1.5439539e-21   -1.0907061e-18    1.2786915e-06    1.9469573e+02    2.2089001e+02    1.0458427e+02
   -3.4714261e+01    6.3794464e-01    8.9403167e-01    2.7044245e+02    0.0000000e+00    2.5381954e-04    6.4647847e+02    6.6237968e+02    6.4300050e+02    4.9000000e+02    4.9000000e+02    4.9000000e+02    1.9319971e+06    4.6617613e+02    9.1962382e+02    1.2666491e-02   -8.3067095e-01   -4.0863903e-13    1.8232338e-12    2.4471624e+04   -2.4213874e-02   -2.3874356e-05   -5.5957596e-19    7.7962326e-05   -1.0095060e+03    7.2041972e-14   -2.7438370e-22   -1.0976519e-18    2.5519455e-07    1.9666586e+02    2.2327685e+02    1.0562609e+02
   -3.4286892e+01    6.6047642e-01    8.9409417e-01    2.7046859e+02    0.0000000e+00    2.5382513e-04    6.4992700e+02    6.6583241e+02    6.4643266e+02    4.9000000e+02    4.9000000e+02    4.9000000e+02    1.9730402e+06    4.7428595e+02    9.5634457e+02    1.2666491e-02   -7.6255232e-01   -4.1731964e-13    1.8619705e-12    2.4991495e+04   -2.4870809e-02    6.9002390e-06   -5.5249369e-19   -2.7900066e-05   -1.0309537e+03    7.3572777e-14   -1.5506471e-21   -1.1282449e-18    6.9967805e-07    1.9912190e+02    2.2623237e+02    1.0696194e+02
   -3.3944997e+01    6.7672807e-01    8.9427605e-01    2.7053093e+02    0.0000000e+00    2.5386040e-04    6.5273293e+02    6.6856245e+02    6.4922558e+02    4.9000000e+02    4.9000000e+02    4.9000000e+02    2.0078327e+06    4.8099518e+02    9.8698122e+02    1.2666491e-02   -7.0631165e-01   -4.2467910e-13    1.8947999e-12    2.5432195e+04   -2.5033692e-02   -5.7516743e-05   -6.0247848e-19    1.0634538e-04   -1.0491311e+03    7.4869746e-14    1.0832392e-21   -1.1335648e-18   -1.7744462e-06    2.0114973e+02    2.2868885e+02    1.0803311e+02
   -3.3517628e+01    6.9913308e-01    8.9425106e-01    2.7051982e+02    0.0000000e+00    2.5385116e-04    6.5624405e+02    6.7207722e+02    6.5272058e+02    4.9000000e+02    4.9000000e+02    4.9000000e+02    2.0509099e+06    4.8943392e+02    1.0260695e+03    1.2666491e-02   -6.3322664e-01   -4.3378991e-13    1.9354572e-12    2.5977831e+04   -2.5709554e-02   -3.5756964e-05   -5.8487160e-19   -5.0103642e-05   -1.0716418e+03    7.6476461e-14    2.0570230e-22   -1.1654065e-18   -2.0722458e-06    2.0367595e+02    2.3172483e+02    1.0941058e+02
   -3.3175733e+01    7.1576779e-01    8.9436190e-01    2.7054768e+02    0.0000000e+00    2.5387798e-04    6.5910109e+02    6.7485413e+02    6.5556399e+02    4.9000000e+02    4.9000000e+02    4.9000000e+02    2.0874457e+06    4.9641719e+02    1.0586889e+03    1.2666491e-02   -5.7289989e-01   -4.4151806e-13    1.9699317e-12    2.6440612e+04   -2.5925141e-02   -1.2155655e-04   -5.7627944e-19    1.0259595e-04   -1.0907304e+03    7.7838458e-14    3.6190541e-21   -1.1757961e-18   -5.0926161e-06    2.0576214e+02    2.3424719e+02    1.1051585e+02
   -3.2748364e+01    7.4214218e-01    8.9420833e-01    2.7048304e+02    0.0000000e+00    2.5384587e-04    6.6268057e+02    6.7843817e+02    6.5912840e+02    4.9000000e+02    4.9000000e+02    4.9000000e+02    2.1326548e+06    5.0518777e+02    1.1003071e+03    1.2666491e-02   -4.9452708e-01   -4.5108006e-13    2.0125991e-12    2.7013253e+04   -2.6815380e-02   -1.6188215e-04   -6.3312901e-19   -6.2105895e-05   -1.1143574e+03    7.9524737e-14    5.9274829e-21   -1.2140950e-18   -7.1591670e-06    2.0835393e+02    2.3735212e+02    1.1193043e+02
   -3.2406469e+01    7.5879607e-01    8.9420223e-01    2.7045667e+02    0.0000000e+00    2.5385649e-04    6.6558568e+02    6.8126614e+02    6.6202061e+02    4.9000000e+02    4.9000000e+02    4.9000000e+02    2.1709167e+06    5.1243501e+02    1.1349632e+03    1.2666491e-02   -4.2985403e-01   -4.5917321e-13    2.0487026e-12    2.7497896e+04   -2.7060440e-02   -2.1365087e-04   -6.2501159e-19    1.1410007e-04   -1.1343454e+03    8.0950930e-14    7.7246275e-21   -1.2258360e-18   -7.6731246e-06    2.1049150e+02    2.3992570e+02    1.1306271e+02
   -3.1979101e+01    7.8377018e-01    8.9392579e-01    2.7033573e+02    0.0000000e+00    2.5380718e-04    6.6922772e+02    6.8490779e+02    6.6564731e+02    4.9000000e+02    4.9000000e+02    4.9000000e+02    2.2183730e+06    5.2155139e+02    1.1792249e+03    1.2666491e-02   -3.4586004e-01   -4.6921009e-13    2.0934937e-12    2.8099001e+04   -2.7915590e-02   -1.6821169e-04   -6.1410181e-19   -4.0306222e-05   -1.1591455e+03    8.2721089e-14    5.7946372e-21   -1.2664462e-18   -5.4319060e-06    2.1315215e+02    2.4310104e+02    1.1451695e+02
   -3.1637206e+01    8.0195744e-01    8.9382226e-01    2.7026103e+02    0.0000000e+00    2.5380739e-04    6.7218665e+02    6.8778447e+02    6.6859409e+02    4.9000000e+02    4.9000000e+02    4.9000000e+02    2.2585462e+06    5.2908089e+02    1.2160978e+03    1.2666491e-02   -2.7656374e-01   -4.7770745e-13    2.1314017e-12    2.8607855e+04   -2.8080902e-02   -2.3846196e-04   -6.6536732e-19    1.1543673e-04   -1.1801344e+03    8.4218748e-14    9.4545113e-21   -1.2719484e-18   -7.7438433e-06    2.1534438e+02    2.4572838e+02    1.1568411e+02
   -3.1209837e+01    8.2683826e-01    8.9343640e-01    2.7009036e+02    0.0000000e+00    2.5374243e-04    6.7588977e+02    6.9148540e+02    6.7228365e+02    4.9000000e+02    4.9000000e+02    4.9000000e+02    2.3083579e+06    5.3855320e+02    1.2631433e+03    1.2666491e-02   -1.8659241e-01   -4.8824287e-13    2.1784126e-12    2.9238794e+04   -2.8839536e-02   -1.8594889e-04   -6.6315465e-19   -1.6772544e-05   -1.2061638e+03    8.6076477e-14    7.4013076e-21   -1.3070604e-18   -5.8861691e-06    2.1807496e+02    2.4896963e+02    1.1718681e+02
   -3.0867942e+01    8.4902301e-01    8.9324605e-01    2.6997296e+02    0.0000000e+00    2.5373304e-04    6.7889854e+02    6.9441455e+02    6.7528073e+02    4.9000000e+02    4.9000000e+02    4.9000000e+02    2.3504745e+06    5.4638058e+02    1.3023454e+03    1.2666491e-02   -1.1238150e-01   -4.9715184e-13    2.2181516e-12    2.9772264e+04   -2.9016295e-02   -2.4870519e-04   -6.7165224e-19    9.5759321e-05   -1.2281716e+03    8.7646670e-14    9.8280243e-21   -1.3151378e-18   -7.8507629e-06    2.2032606e+02    2.5165846e+02    1.1839556e+02
   -3.0440573e+01    8.7985032e-01    8.9270709e-01    2.6973823e+02    0.0000000e+00    2.5364138e-04    6.8266126e+02    6.9818140e+02    6.7903081e+02    4.9000000e+02    4.9000000e+02    4.9000000e+02    2.4025321e+06    5.5619550e+02    1.3522642e+03    1.2666491e-02   -1.6062249e-02   -5.0816191e-13    2.2672850e-12    3.0431651e+04   -2.9849007e-02   -1.7861138e-04   -6.5085889e-19   -5.6797612e-05   -1.2553754e+03    8.9588374e-14    6.7210458e-21   -1.3542963e-18   -6.0923497e-06    2.2311719e+02    2.5495836e+02    1.1994305e+02
   -3.0098678e+01    9.0192795e-01    8.9242655e-01    2.6957285e+02    0.0000000e+00    2.5362526e-04    6.8572138e+02    7.0115164e+02    6.8207980e+02    4.9000000e+02    4.9000000e+02    4.9000000e+02    2.4468345e+06    5.6433188e+02    1.3939438e+03    1.2666491e-02    6.3368161e-02   -5.1753274e-13    2.3090881e-12    3.0992807e+04   -3.0030967e-02   -2.9612962e-04   -6.4851484e-19    1.7156509e-04   -1.2785211e+03    9.1239860e-14    1.1721776e-20   -1.3629684e-18   -9.9449180e-06    2.2542804e+02    2.5770503e+02    1.2119476e+02
   -2.9671309e+01    9.3147726e-01    8.9174760e-01    2.6927944e+02    0.0000000e+00    2.5350947e-04    6.8954278e+02    7.0497620e+02    6.8588839e+02    4.9000000e+02    4.9000000e+02    4.9000000e+02    2.5013831e+06    5.7451434e+02    1.4469219e+03    1.2666491e-02    1.6642970e-01   -5.2907001e-13    2.3605716e-12    3.1683747e+04   -3.0877719e-02   -2.4275134e-04   -6.4801841e-19   -8.2327819e-05   -1.3070259e+03    9.3274359e-14    9.6494514e-21   -1.4019990e-18   -9.5091717e-06    2.2828924e+02    2.6106322e+02    1.2282489e+02
   -2.9329414e+01    9.5426202e-01    8.9136261e-01    2.6906243e+02    0.0000000e+00    2.5348220e-04    6.9265901e+02    7.0799115e+02    6.8899457e+02    4.9000000e+02    4.9000000e+02    4.9000000e+02    2.5479987e+06    5.8296624e+02    1.4912482e+03    1.2666491e-02    2.5140477e-01   -5.3893030e-13    2.4045561e-12    3.2274202e+04   -3.1085421e-02   -3.8977447e-04   -6.9256412e-19    1.5360168e-04   -1.3313816e+03    9.5012118e-14    1.6178711e-20   -1.4100519e-18   -1.4493922e-05    2.3066098e+02    2.6386112e+02    1.2413063e+02
   -2.8902045e+01    9.8420327e-01    8.9053128e-01    2.6870509e+02    0.0000000e+00    2.5334019e-04    6.9654074e+02    7.1187561e+02    6.9286487e+02    4.9000000e+02    4.9000000e+02    4.9000000e+02    2.6052137e+06    5.9352606e+02    1.5474629e+03    1.2666491e-02    3.6162766e-01   -5.5103120e-13    2.4585578e-12    3.2998916e+04   -3.2103571e-02   -3.9832003e-04   -6.8368644e-19   -7.6233433e-05   -1.3612795e+03    9.7146134e-14    1.6863966e-20   -1.4574022e-18   -1.7832691e-05    2.3359265e+02    2.6727110e+02    1.2580685e+02
   -2.8578605e+01    1.0135880e+00    8.9007708e-01    2.6845078e+02    0.0000000e+00    2.5330831e-04    6.9955018e+02    7.1475808e+02    6.9586020e+02    4.9000000e+02    4.9000000e+02    4.9000000e+02    2.6519515e+06    6.0186496e+02    1.5921820e+03    1.2666491e-02    4.4745694e-01   -5.6091797e-13    2.5026530e-12    3.3590919e+04   -3.2974633e-02   -4.6641829e-04   -7.4708220e-19    2.2007298e-04   -1.3857053e+03    9.8888630e-14    2.0159060e-20   -1.4940274e-18   -1.9701005e-05    2.3590852e+02    2.6997317e+02    1.2706601e+02
   -2.8174305e+01    1.0466012e+00    8.8908591e-01    2.6803302e+02    0.0000000e+00    2.5313286e-04    7.0328027e+02    7.1849212e+02    6.9957735e+02    4.9000000e+02    4.9000000e+02    4.9000000e+02    2.7084489e+06    6.1218425e+02    1.6484295e+03    1.2666491e-02    5.5853369e-01   -5.7286653e-13    2.5559824e-12    3.4306544e+04   -3.4501537e-02   -3.6755865e-04   -7.4032996e-19   -1.1919876e-04   -1.4152252e+03    1.0099595e-13    1.6086896e-20   -1.5648771e-18   -1.7254044e-05    2.3874889e+02    2.7321766e+02    1.2867499e+02
   -2.7850865e+01    1.0610929e+00    8.8841648e-01    2.6768443e+02    0.0000000e+00    2.5306810e-04    7.0631298e+02    7.2141628e+02    7.0260361e+02    4.9000000e+02    4.9000000e+02    4.9000000e+02    2.7569003e+06    6.2071154e+02    1.6952688e+03    1.2666491e-02    6.4992004e-01   -5.8311490e-13    2.6016992e-12    3.4920252e+04   -3.4580327e-02   -6.8195882e-04   -7.0101958e-19    2.3075036e-04   -1.4405297e+03    1.0280145e-13    2.9767553e-20   -1.5712293e-18   -2.6896923e-05    2.4113152e+02    2.7597603e+02    1.2996278e+02
   -2.7446564e+01    1.0957741e+00    8.8729519e-01    2.6719809e+02    0.0000000e+00    2.5288342e-04    7.1010267e+02    7.2518883e+02    7.0638219e+02    4.9000000e+02    4.9000000e+02    4.9000000e+02    2.8164238e+06    6.3138851e+02    1.7547680e+03    1.2666491e-02    7.6816224e-01   -5.9570373e-13    2.6578825e-12    3.5674206e+04   -3.6143778e-02   -6.2626959e-04   -7.0347512e-19   -6.2775515e-05   -1.4716449e+03    1.0502248e-13    2.7974215e-20   -1.6439194e-18   -2.6839146e-05    2.4408350e+02    2.7934362e+02    1.3162228e+02
   -2.7123124e+01    1.1179566e+00    8.8647922e-01    2.6678564e+02    0.0000000e+00    2.5279639e-04    7.1317011e+02    7.2817151e+02    7.0944511e+02    4.9000000e+02    4.9000000e+02    4.9000000e+02    2.8665579e+06    6.4016469e+02    1.8040689e+03    1.2666491e-02    8.6541365e-01   -6.0630915e-13    2.7051820e-12    3.6309229e+04   -3.6175836e-02   -7.0614578e-04   -7.6749525e-19    1.0503049e-04   -1.4978346e+03    1.0689083e-13    3.1682711e-20   -1.6427941e-18   -2.8513590e-05    2.4650331e+02    2.8210942e+02    1.3295721e+02
   -2.6718824e+01    1.1551800e+00    8.8523498e-01    2.6623970e+02    0.0000000e+00    2.5259851e-04    7.1700910e+02    7.3198920e+02    7.1327478e+02    4.9000000e+02    4.9000000e+02    4.9000000e+02    2.9288206e+06    6.5120342e+02    1.8668784e+03    1.2666491e-02    9.9121023e-01   -6.1947800e-13    2.7639448e-12    3.7097880e+04   -3.7332751e-02   -6.4550792e-04   -8.1936377e-19   -8.0788129e-05   -1.5303759e+03    1.0921334e-13    2.9038968e-20   -1.6932643e-18   -2.6421125e-05    2.4951821e+02    2.8551473e+02    1.3466560e+02
   -2.6395384e+01    1.1822472e+00    8.8430889e-01    2.6577674e+02    0.0000000e+00    2.5249687e-04    7.2011587e+02    7.3500965e+02    7.1637639e+02    4.9000000e+02    4.9000000e+02    4.9000000e+02    2.9811279e+06    6.6026949e+02    1.9188936e+03    1.2666491e-02    1.0946515e+00   -6.3054198e-13    2.8133018e-12    3.7760429e+04   -3.7580114e-02   -7.0437927e-04   -7.2097067e-19    1.5470024e-04   -1.5577042e+03    1.1116331e-13    3.0195918e-20   -1.7100690e-18   -2.7666185e-05    2.5198656e+02    2.8831141e+02    1.3604204e+02
   -2.5991083e+01    1.2232185e+00    8.8289544e-01    2.6516076e+02    0.0000000e+00    2.5226977e-04    7.2399958e+02    7.3887782e+02    7.2025327e+02    4.9000000e+02    4.9000000e+02    4.9000000e+02    3.0458798e+06    6.7163837e+02    1.9850160e+03    1.2666491e-02    1.2284085e+00   -6.4423707e-13    2.8744163e-12    3.8580609e+04   -3.8921582e-02   -7.4896807e-04   -8.0081637e-19   -1.0634004e-04   -1.5915443e+03    1.1357865e-13    3.3337537e-20   -1.7682189e-18   -3.3304381e-05    2.5504953e+02    2.9172610e+02    1.3779531e+02
   -2.5667643e+01    1.2478868e+00    8.8186101e-01    2.6464381e+02    0.0000000e+00    2.5215813e-04    7.2714459e+02    7.4192519e+02    7.2339338e+02    4.9000000e+02    4.9000000e+02    4.9000000e+02    3.1006434e+06    6.8100096e+02    2.0398627e+03    1.2666491e-02    1.3383708e+00   -6.5582090e-13    2.9260887e-12    3.9274271e+04   -3.9047174e-02   -8.2777084e-04   -8.3157468e-19    1.6258449e-04   -1.6201503e+03    1.1561968e-13    3.7038367e-20   -1.7729368e-18   -3.5828352e-05    2.5756664e+02    2.9454954e+02    1.3920588e+02
   -2.5263343e+01    1.2876089e+00    8.8030353e-01    2.6396805e+02    0.0000000e+00    2.5190688e-04    7.3107482e+02    7.4583488e+02    7.2731639e+02    4.9000000e+02    4.9000000e+02    4.9000000e+02    3.1682013e+06    6.9272832e+02    2.1095256e+03    1.2666491e-02    1.4805178e+00   -6.7010924e-13    2.9898524e-12    4.0129992e+04   -4.0470593e-02   -8.6167040e-04   -8.1174475e-19   -7.0383649e-05   -1.6554583e+03    1.1813983e-13    3.8751685e-20   -1.8397209e-18   -3.9424193e-05    2.6068501e+02    2.9798760e+02    1.4101026e+02
   -2.4939903e+01    1.3128733e+00    8.7914688e-01    2.6339528e+02    0.0000000e+00    2.5177942e-04    7.3425757e+02    7.4891702e+02    7.3049803e+02    4.9000000e+02    4.9000000e+02    4.9000000e+02    3.2253597e+06    7.0237862e+02    2.1672838e+03    1.2666491e-02    1.5973489e+00   -6.8219976e-13    3.0437850e-12    4.0853989e+04   -4.0768977e-02   -8.1264410e-04   -8.0616760e-19    1.0631491e-04   -1.6853175e+03    1.2027029e-13    3.5981384e-20   -1.8544308e-18   -3.8048505e-05    2.6324468e+02    3.0081874e+02    1.4245832e+02
   -2.4535602e+01    1.3535728e+00    8.7743480e-01    2.6265544e+02    0.0000000e+00    2.5150209e-04    7.3823072e+02    7.5286233e+02    7.3445815e+02    4.9000000e+02    4.9000000e+02    4.9000000e+02    3.2959130e+06    7.1446226e+02    2.2405809e+03    1.2666491e-02    1.7483268e+00   -6.9712174e-13    3.1103748e-12    4.1747652e+04   -4.2077682e-02   -6.1937872e-04   -8.0056080e-19   -8.5983832e-05   -1.7221910e+03    1.2290213e-13    2.6931872e-20   -1.9155286e-18   -2.6434371e-05    2.6641537e+02    3.0426965e+02    1.4430961e+02
   -2.4212162e+01    1.3804339e+00    8.7614768e-01    2.6202413e+02    0.0000000e+00    2.5135743e-04    7.4145096e+02    7.5597422e+02    7.3768353e+02    4.9000000e+02    4.9000000e+02    4.9000000e+02    3.3555876e+06    7.2440349e+02    2.3013669e+03    1.2666491e-02    1.8723859e+00   -7.0974436e-13    3.1666827e-12    4.2503519e+04   -4.2348460e-02   -4.4299495e-04   -7.9728188e-19    8.5102037e-05   -1.7533658e+03    1.2512652e-13    1.8209789e-20   -1.9285417e-18   -1.8186549e-05    2.6901599e+02    3.0711083e+02    1.4579380e+02
   -2.3807862e+01    1.4281150e+00    8.7421662e-01    2.6119948e+02    0.0000000e+00    2.5103794e-04    7.4546853e+02    7.5997269e+02    7.4168204e+02    4.9000000e+02    4.9000000e+02    4.9000000e+02    3.4291030e+06    7.3682064e+02    2.3783730e+03    1.2666491e-02    2.0326487e+00   -7.2529408e-13    3.2360591e-12    4.3434702e+04   -4.3311007e-02   -2.1583809e-04   -7.7552570e-19   -1.1782003e-04   -1.7917908e+03    1.2786858e-13    6.6879124e-21   -1.9739816e-18   -5.3851132e-06    2.7222534e+02    3.1055117e+02    1.4765008e+02
   -2.3484422e+01    1.4497692e+00    8.7272595e-01    2.6048004e+02    0.0000000e+00    2.5086302e-04    7.4871298e+02    7.6310047e+02    7.4490570e+02    4.9000000e+02    4.9000000e+02    4.9000000e+02    3.4911054e+06    7.4699684e+02    2.4419887e+03    1.2666491e-02    2.1642883e+00   -7.3840774e-13    3.2945694e-12    4.4220055e+04   -4.3452148e-02   -1.6307227e-04   -8.6565550e-19    2.5120549e-04   -1.8241705e+03    1.3017930e-13    5.2692535e-21   -1.9767018e-18   -5.7573609e-06    2.7484677e+02    3.1336400e+02    1.4912634e+02
   -2.3080121e+01    1.4932045e+00    8.7062433e-01    2.5957756e+02    0.0000000e+00    2.5052215e-04    7.5276617e+02    7.6712297e+02    7.4891989e+02    4.9000000e+02    4.9000000e+02    4.9000000e+02    3.5675559e+06    7.5974100e+02    2.5227295e+03    1.2666491e-02    2.3342783e+00   -7.5457689e-13    3.3667295e-12    4.5188414e+04   -4.4614292e-02   -3.2988036e-05   -8.6494092e-19   -1.6751994e-04   -1.8641318e+03    1.3303177e-13   -1.9332633e-22   -2.0304747e-18    6.2320055e-06    2.7809352e+02    3.1678002e+02    1.5103035e+02
   -2.2756681e+01    1.5203121e+00    8.6905782e-01    2.5881495e+02    0.0000000e+00    2.5034768e-04    7.5604476e+02    7.7028464e+02    7.5219023e+02    4.9000000e+02    4.9000000e+02    4.9000000e+02    3.6322512e+06    7.7023245e+02    2.5896320e+03    1.2666491e-02    2.4738769e+00   -7.6825944e-13    3.4277840e-12    4.6007877e+04   -4.5106469e-02    5.2811244e-06   -8.4723846e-19    2.9509710e-04   -1.8979269e+03    1.3544366e-13   -1.3654165e-21   -2.0543838e-18    8.6307137e-06    2.8076243e+02    3.1958445e+02    1.5256228e+02
   -2.2352381e+01    1.5631258e+00    8.6690614e-01    2.5788650e+02    0.0000000e+00    2.5000626e-04    7.6012583e+02    7.7432943e+02    7.5621607e+02    4.9000000e+02    4.9000000e+02    4.9000000e+02    3.7116655e+06    7.8334749e+02    2.6743093e+03    1.2666491e-02    2.6540809e+00   -7.8505817e-13    3.5027232e-12    4.7013777e+04   -4.5838191e-02   -9.0928276e-05   -8.6362108e-19   -1.7964279e-04   -1.9394301e+03    1.3840513e-13    3.3027385e-21   -2.0871226e-18    5.6953040e-06    2.8406538e+02    3.2299746e+02    1.5455623e+02
   -2.2028941e+01    1.5902164e+00    8.6530506e-01    2.5710780e+02    0.0000000e+00    2.4982922e-04    7.6342415e+02    7.7750551e+02    7.5951178e+02    4.9000000e+02    4.9000000e+02    4.9000000e+02    3.7787971e+06    7.9412621e+02    2.7443793e+03    1.2666491e-02    2.8020213e+00   -7.9925733e-13    3.5660686e-12    4.7864099e+04   -4.6083441e-02   -6.7808185e-05   -8.6874956e-19    2.3981373e-04   -1.9744988e+03    1.4090745e-13    1.9769232e-21   -2.0984819e-18    4.2176784e-06    2.8677495e+02    3.2653181e+02    1.5615949e+02
   -2.1624640e+01    1.6410670e+00    8.6311600e-01    2.5616724e+02    0.0000000e+00    2.4947983e-04    7.6753725e+02    7.8158007e+02    7.6356410e+02    4.9000000e+02    4.9000000e+02    4.9000000e+02    3.8614409e+06    8.0763262e+02    2.8332345e+03    1.2666491e-02    2.9929342e+00   -8.1673776e-13    3.6440634e-12    4.8910906e+04   -4.6898923e-02   -8.3775040e-05   -8.9357892e-19   -1.4421732e-04   -2.0176983e+03    1.4399046e-13    3.0268067e-21   -2.1351832e-18    5.6925590e-06    2.9013759e+02    3.3115994e+02    1.5821292e+02
   -2.1301200e+01    1.6731312e+00    8.6146065e-01    2.5537335e+02    0.0000000e+00    2.4928980e-04    7.7085684e+02    7.8476763e+02    7.6688132e+02    4.9000000e+02    4.9000000e+02    4.9000000e+02    3.9311898e+06    8.1870304e+02    2.9066036e+03    1.2666491e-02    3.1496196e+00   -8.3149095e-13    3.7098765e-12    4.9794380e+04   -4.7242669e-02   -1.6422011e-05   -9.1036091e-19    2.5287593e-04   -2.0541332e+03    1.4659013e-13   -4.1216042e-22   -2.1504970e-18    7.4407865e-06    2.9288645e+02    3.3502648e+02    1.5985091e+02
   -2.1099050e+01    1.6933764e+00    8.6045938e-01    2.5487536e+02    0.0000000e+00    2.4919177e-04    7.7294342e+02    7.8673401e+02    7.6890564e+02    4.9000000e+02    4.9000000e+02    4.9000000e+02    3.9763370e+06    8.2574399e+02    2.9535036e+03    1.2666491e-02    3.2491282e+00   -8.4103984e-13    3.7524832e-12    5.0366237e+04   -4.7476972e-02    5.3968958e-06   -9.1425287e-19    3.2531895e-04   -2.0777222e+03    1.4827356e-13   -1.7367652e-21   -2.1613373e-18    7.7941972e-06    2.9463206e+02    3.3751324e+02    1.6087918e+02
   -2.0846362e+01    1.7394506e+00    8.5907068e-01    2.5428649e+02    0.0000000e+00    2.4896626e-04    7.7552607e+02    7.8926704e+02    7.7147895e+02    4.9000000e+02    4.9000000e+02    4.9000000e+02    4.0309928e+06    8.3445887e+02    3.0120538e+03    1.2666491e-02    3.3759796e+00   -8.5259882e-13    3.8040812e-12    5.1058534e+04   -4.8150923e-02   -4.3073126e-05   -9.6772186e-19   -3.8291335e-04   -2.1063151e+03    1.5031500e-13    1.2422720e-21   -2.1893962e-18    6.9645560e-06    2.9677564e+02    3.4052194e+02    1.6219604e+02
   -2.0644212e+01    1.7766618e+00    8.5797430e-01    2.5377442e+02    0.0000000e+00    2.4883106e-04    7.7759674e+02    7.9128535e+02    7.7353259e+02    4.9000000e+02    4.9000000e+02    4.9000000e+02    4.0753529e+06    8.4150385e+02    3.0596231e+03    1.2666491e-02    3.4790635e+00   -8.6198193e-13    3.8459356e-12    5.1620420e+04   -4.8676249e-02   -1.0865085e-04   -9.6701740e-19   -5.2812617e-05   -2.1294943e+03    1.5196877e-13    4.5751922e-21   -2.2137044e-18    4.1276548e-06    2.9850429e+02    3.4295443e+02    1.6325975e+02
   -2.0391524e+01    1.8115409e+00    8.5655922e-01    2.5316863e+02    0.0000000e+00    2.4860830e-04    7.8018481e+02    7.9380596e+02    7.7611147e+02    4.9000000e+02    4.9000000e+02    4.9000000e+02    4.1310332e+06    8.5033900e+02    3.1197124e+03    1.2666491e-02    3.6104490e+00   -8.7375921e-13    3.8984787e-12    5.2325694e+04   -4.9327650e-02   -2.0445269e-04   -9.5696897e-19   -1.1639902e-06   -2.1585707e+03    1.5404364e-13    9.0842384e-21   -2.2445818e-18   -1.9227219e-06    3.0065974e+02    3.4598952e+02    1.6460028e+02
   -2.0075665e+01    1.8441021e+00    8.5473787e-01    2.5239113e+02    0.0000000e+00    2.4832108e-04    7.8341347e+02    7.9698974e+02    7.7933876e+02    4.9000000e+02    4.9000000e+02    4.9000000e+02    4.2004689e+06    8.6141701e+02    3.1956934e+03    1.2666491e-02    3.7786807e+00   -8.8844558e-13    3.9640070e-12    5.3205201e+04   -5.0174170e-02   -2.4573674e-04   -9.6112096e-19   -6.6065887e-05   -2.1948383e+03    1.5663190e-13    1.0992923e-20   -2.2841254e-18   -5.6306811e-06    3.0334498e+02    3.4978015e+02    1.6630622e+02
   -1.9680840e+01    1.8591827e+00    8.5251479e-01    1.0051331e+03    0.0000000e+00    6.2030842e-05    7.8749418e+02    8.0091668e+02    7.8338531e+02    4.9000000e+02    4.9000000e+02    4.9000000e+02    4.2915418e+06    1.0944598e+03    4.1173101e+03    1.2666491e-02    3.9954165e+00   -9.0770880e-13    4.0499473e-12    5.4358775e+04   -5.0558223e-02   -2.0138558e-04   -9.6106342e-19    2.0026899e-04   -2.2423997e+03    1.6007630e-13    8.6972101e-21   -2.3024875e-18   -5.8037553e-06    7.6765136e+01    8.8747398e+01    4.2185398e+01
   -1.9518751e+01    1.8534999e+00    8.3245403e-01    9.6957639e+02    0.0000000e+00    6.1306717e-05    7.8896096e+02    8.0264371e+02    7.8475865e+02    4.9000000e+02    4.9000000e+02    4.9000000e+02    4.3276941e+06    1.0916528e+03    4.1271004e+03    1.2666491e-02    4.1069099e+00   -9.1535513e-13    4.0840678e-12    5.4816698e+04   -5.0878733e-02   -9.0809978e-05   -9.8152912e-19    9.8806872e-05   -2.2613159e+03    1.6142692e-13    2.1141529e-21   -2.3157525e-18   -2.7387756e-06    7.6299009e+01    8.8272915e+01    4.2122151e+01
   -1.9389079e+01    1.8767704e+00    8.1713165e-01    9.4272550e+02    0.0000000e+00    6.0747283e-05    7.9011247e+02    8.0385378e+02    7.8590283e+02    4.9000000e+02    4.9000000e+02    4.9000000e+02    4.3585686e+06    1.0894904e+03    4.1348835e+03    1.2666491e-02    4.1962727e+00   -9.2188841e-13    4.1131852e-12    5.5207769e+04   -4.9579503e-02   -1.4861933e-04   -9.3800708e-19   -6.3550037e-05   -2.2774790e+03    1.6257989e-13    4.2580887e-21   -2.2576781e-18   -6.2080791e-06    7.5938379e+01    8.7930171e+01    4.2083920e+01
   -1.9230194e+01    1.8978974e+00    7.9925980e-01    9.1174329e+02    0.0000000e+00    6.0087645e-05    7.9152985e+02    8.0544326e+02    7.8728817e+02    4.9000000e+02    4.9000000e+02    4.9000000e+02    4.3942701e+06    1.0871173e+03    4.1454732e+03    1.2666491e-02    4.3060483e+00   -9.2943622e-13    4.1469036e-12    5.5659982e+04   -4.8721900e-02   -1.5118715e-04   -9.1386196e-19   -1.3999911e-04   -2.2961195e+03    1.6391169e-13    4.4338808e-21   -2.2181376e-18   -4.1010517e-06    7.5521274e+01    8.7538883e+01    4.2027242e+01
   -1.9103086e+01    1.9198271e+00    7.8560680e-01    8.8832351e+02    0.0000000e+00    5.9578345e-05    7.9266166e+02    8.0661637e+02    7.8839973e+02    4.9000000e+02    4.9000000e+02    4.9000000e+02    4.4253515e+06    1.0853903e+03    4.1545054e+03    1.2666491e-02    4.3940600e+00   -9.3601254e-13    4.1762132e-12    5.6053674e+04   -4.7255763e-02   -8.9563893e-05   -9.1216503e-19    1.9855759e-04   -2.3123778e+03    1.6507134e-13    1.5214983e-21   -2.1510870e-18   -3.4380800e-06    7.5204070e+01    8.7251962e+01    4.1991651e+01
   -1.8944201e+01    1.9383828e+00    7.6932967e-01    8.6068583e+02    0.0000000e+00    5.8964860e-05    7.9408737e+02    8.0821940e+02    7.8979355e+02    4.9000000e+02    4.9000000e+02    4.9000000e+02    4.4613792e+06    1.0835158e+03    4.1669731e+03    1.2666491e-02    4.5044049e+00   -9.4362959e-13    4.2102402e-12    5.6510019e+04   -4.7422023e-02   -1.0115244e-04   -9.6411550e-19   -8.1122831e-05   -2.3311834e+03    1.6641498e-13    2.4433153e-21   -2.1548052e-18   -2.2937256e-06    7.4831935e+01    8.6922206e+01    4.1940028e+01
   -1.8817094e+01    1.9801728e+00    7.5690022e-01    8.3979571e+02    0.0000000e+00    5.8491536e-05    7.9520946e+02    8.0935437e+02    7.9089309e+02    4.9000000e+02    4.9000000e+02    4.9000000e+02    4.4927624e+06    1.0821180e+03    4.1770352e+03    1.2666491e-02    4.5928939e+00   -9.5027222e-13    4.2398196e-12    5.6907534e+04   -4.6468547e-02   -1.0182121e-04   -8.8750945e-19    1.7397664e-04   -2.3476706e+03    1.6759042e-13    1.8136497e-21   -2.1162142e-18   -3.0225682e-06    7.4547159e+01    8.6678245e+01    4.1903746e+01
   -1.8715407e+01    1.9951402e+00    7.4733324e-01    8.2383988e+02    0.0000000e+00    5.8124361e-05    7.9612262e+02    8.1030878e+02    7.9178455e+02    4.9000000e+02    4.9000000e+02    4.9000000e+02    4.5175763e+06    1.0811850e+03    4.1859840e+03    1.2666491e-02    4.6638368e+00   -9.5551550e-13    4.2632737e-12    5.7221839e+04   -4.6120763e-02   -1.0549669e-04   -8.7463718e-19    4.6497006e-05   -2.3605576e+03    1.6851169e-13    1.9999405e-21   -2.1006873e-18   -2.0903680e-06    7.4333531e+01    8.6497750e+01    4.1872980e+01
   -1.8588299e+01    2.0044090e+00    7.3577494e-01    8.0471082e+02    0.0000000e+00    5.7677295e-05    7.9725773e+02    8.1152589e+02    7.9290386e+02    4.9000000e+02    4.9000000e+02    4.9000000e+02    4.5471987e+06    1.0801116e+03    4.1974215e+03    1.2666491e-02    4.7527577e+00   -9.6178150e-13    4.2912286e-12    5.7597051e+04   -4.6312184e-02   -7.3246393e-05   -9.4068541e-19   -1.3322181e-04   -2.3760111e+03    1.6961511e-13    1.0044797e-21   -2.1048226e-18   -1.3495242e-06    7.4076139e+01    8.6289133e+01    4.1833118e+01
   -1.8372892e+01    1.9981353e+00    7.1713804e-01    7.7420168e+02    0.0000000e+00    5.6948471e-05    7.9919528e+02    8.1360097e+02    7.9480651e+02    4.9000000e+02    4.9000000e+02    4.9000000e+02    4.5989781e+06    1.0786354e+03    4.2182629e+03    1.2666491e-02    4.9040170e+00   -9.7273531e-13    4.3400799e-12    5.8252914e+04   -4.5245558e-02   -6.0139634e-05   -9.0599364e-19   -1.0645200e-04   -2.4030409e+03    1.7154414e-13    5.3337255e-22   -2.0572667e-18   -6.5614688e-07    7.3669114e+01    8.5978844e+01    4.1773869e+01
   -1.8271206e+01    1.9908763e+00    7.0874342e-01    7.6059493e+02    0.0000000e+00    5.6616902e-05    8.0011788e+02    8.1458955e+02    7.9570558e+02    4.9000000e+02    4.9000000e+02    4.9000000e+02    4.6242760e+06    1.0780974e+03    4.2288058e+03    1.2666491e-02    4.9756856e+00   -9.7808539e-13    4.3639536e-12    5.8573350e+04   -4.4217368e-02   -5.2906929e-05   -8.9558425e-19    1.3192308e-04   -2.4162251e+03    1.7248512e-13    2.4049295e-22   -2.0106116e-18   -3.3225183e-07    7.3490315e+01    8.5849465e+01    4.1749187e+01
   -1.8144098e+01    1.9934111e+00    6.9858419e-01    7.4424481e+02    0.0000000e+00    5.6212736e-05    8.0126770e+02    8.1583206e+02    7.9682465e+02    4.9000000e+02    4.9000000e+02    4.9000000e+02    4.6546212e+06    1.0775142e+03    4.2422755e+03    1.2666491e-02    5.0655568e+00   -9.8450425e-13    4.3925908e-12    5.8957717e+04   -4.3926327e-02   -1.9883393e-05   -8.8807281e-19   -4.7422887e-05   -2.4321204e+03    1.7361997e-13   -1.1545294e-21   -1.9971216e-18    5.5681817e-07    7.3275669e+01    8.5702334e+01    4.1718173e+01
   -1.8042411e+01    1.9954261e+00    6.9073996e-01    7.3170702e+02    0.0000000e+00    5.5898497e-05    8.0219918e+02    8.1683298e+02    7.9772656e+02    4.9000000e+02    4.9000000e+02    4.9000000e+02    4.6803024e+06    1.0771918e+03    4.2537640e+03    1.2666491e-02    5.1376484e+00   -9.8993488e-13    4.4168305e-12    5.9283008e+04   -4.3094453e-02   -1.1400637e-05   -8.4195875e-19    1.3149228e-04   -2.4455330e+03    1.7457754e-13   -1.7741989e-21   -1.9616983e-18    2.2681694e-06    7.3115100e+01    8.5603670e+01    4.1697141e+01
   -1.7915304e+01    2.0121868e+00    6.8124992e-01    7.1664476e+02    0.0000000e+00    5.5515605e-05    8.0335264e+02    8.1807814e+02    7.9885051e+02    4.9000000e+02    4.9000000e+02    4.9000000e+02    4.7109253e+06    1.0768476e+03    4.2682054e+03    1.2666491e-02    5.2280688e+00   -9.9641271e-13    4.4457289e-12    5.9670892e+04   -4.3100873e-02   -2.0613369e-06   -8.3491151e-19   -7.6218287e-05   -2.4615852e+03    1.7572355e-13   -2.0700894e-21   -1.9618535e-18    2.1005504e-06    7.2922235e+01    8.5491058e+01    4.1668360e+01
   -1.7813617e+01    2.0205508e+00    6.7390921e-01    7.0507053e+02    0.0000000e+00    5.5217442e-05    8.0428134e+02    8.1906835e+02    7.9975598e+02    4.9000000e+02    4.9000000e+02    4.9000000e+02    4.7367399e+06    1.0766832e+03    4.2802701e+03    1.2666491e-02    5.3006097e+00   -1.0018726e-12    4.4700871e-12    5.9997873e+04   -4.2538402e-02   -1.6134105e-05   -8.3141565e-19    1.3270335e-04   -2.4750500e+03    1.7668445e-13   -1.4482860e-21   -1.9362102e-18    2.2753631e-06    7.2777723e+01    8.5410765e+01    4.1647472e+01
   -1.7686509e+01    2.0408245e+00    6.6503847e-01    6.9117819e+02    0.0000000e+00    5.4854637e-05    8.0543228e+02    8.2030491e+02    8.0087731e+02    4.9000000e+02    4.9000000e+02    4.9000000e+02    4.7675267e+06    1.0765445e+03    4.2954807e+03    1.2666491e-02    5.3916079e+00   -1.0083850e-12    4.4991410e-12    6.0387833e+04   -4.2761378e-02    4.0699310e-06   -8.3172406e-19   -7.2587353e-05   -2.4911726e+03    1.7783552e-13   -2.2499559e-21   -1.9460396e-18    1.7338016e-06    7.2605893e+01    8.5318609e+01    4.1619513e+01
   -1.7584823e+01    2.0504648e+00    6.5818089e-01    6.8050646e+02    0.0000000e+00    5.4572355e-05    8.0636078e+02    8.2128906e+02    8.0177977e+02    4.9000000e+02    4.9000000e+02    4.9000000e+02    4.7935299e+06    1.0765524e+03    4.3082242e+03    1.2666491e-02    5.4646225e+00   -1.0138844e-12    4.5236799e-12    6.0717203e+04   -4.2587498e-02   -8.0644019e-06   -8.2768562e-19    1.3791493e-04   -2.5047284e+03    1.7880306e-13   -1.6624062e-21   -1.9380224e-18    1.4976575e-06    7.2477619e+01    8.5253728e+01    4.1599527e+01
   -1.7465512e+01    2.0688160e+00    6.5037479e-01    6.6843477e+02    0.0000000e+00    5.4248962e-05    8.0744212e+02    8.2244376e+02    8.0283221e+02    4.9000000e+02    4.9000000e+02    4.9000000e+02    4.8227133e+06    1.0766125e+03    4.3232760e+03    1.2666491e-02    5.5505914e+00   -1.0200574e-12    4.5512220e-12    6.1086854e+04   -4.2520906e-02    1.8108169e-05   -8.2986391e-19   -7.0899364e-05   -2.5200041e+03    1.7989375e-13   -2.7994569e-21   -1.9347234e-18    1.7160867e-06    7.2332840e+01    8.5183407e+01    4.1574507e+01
   -1.7358000e+01    2.0811798e+00    6.4357205e-01    6.5797866e+02    0.0000000e+00    5.3965379e-05    8.0842212e+02    8.2348168e+02    8.0378455e+02    4.9000000e+02    4.9000000e+02    4.9000000e+02    4.8499530e+06    1.0767770e+03    4.3373595e+03    1.2666491e-02    5.6283109e+00   -1.0258185e-12    4.5769277e-12    6.1431886e+04   -4.2308421e-02    7.8871389e-06   -8.2271964e-19    7.5745101e-05   -2.5342180e+03    1.8090831e-13   -2.3820348e-21   -1.9254818e-18    1.5463201e-06    7.2211067e+01    8.5127790e+01    4.1553711e+01
   -1.7262992e+01    2.0884102e+00    6.3772542e-01    6.4904054e+02    0.0000000e+00    5.3720309e-05    8.0928949e+02    8.2439877e+02    8.0462885e+02    4.9000000e+02    4.9000000e+02    4.9000000e+02    4.8741969e+06    1.0769891e+03    4.3500971e+03    1.2666491e-02    5.6971933e+00   -1.0309465e-12    4.5998061e-12    6.1738971e+04   -4.2099562e-02    5.0256525e-06   -8.1778066e-19    6.4640712e-05   -2.5468676e+03    1.8181127e-13   -2.2448010e-21   -1.9159427e-18    1.5224285e-06    7.2109022e+01    8.5083705e+01    4.1536057e+01
   -1.7169991e+01    2.0961433e+00    6.3214245e-01    6.4054799e+02    0.0000000e+00    5.3485096e-05    8.1013703e+02    8.2529718e+02    8.0545547e+02    4.9000000e+02    4.9000000e+02    4.9000000e+02    4.8977576e+06    1.0772415e+03    4.3627336e+03    1.2666491e-02    5.7648164e+00   -1.0359300e-12    4.6220408e-12    6.2037402e+04   -4.1884228e-02    6.7557138e-06   -8.4583316e-19   -1.0173662e-05   -2.5591825e+03    1.8269046e-13   -2.0958982e-21   -1.9044269e-18    1.6269658e-06    7.2013230e+01    8.5044379e+01    4.1519062e+01
   -1.7075082e+01    2.1069181e+00    6.2658885e-01    6.3214124e+02    0.0000000e+00    5.3249953e-05    8.1100094e+02    8.2621493e+02    8.0629665e+02    4.9000000e+02    4.9000000e+02    4.9000000e+02    4.9216941e+06    1.0775494e+03    4.3758262e+03    1.2666491e-02    5.8340339e+00   -1.0409929e-12    4.6446303e-12    6.2340593e+04   -4.1665647e-02    8.8254356e-06   -8.5613081e-19   -4.2417867e-05   -2.5717047e+03    1.8358442e-13   -2.1471128e-21   -1.8943636e-18    1.7359238e-06    7.1919965e+01    8.5007784e+01    4.1502172e+01
   -1.6898566e+01    2.1290972e+00    6.1664669e-01    6.1719536e+02    0.0000000e+00    5.2825997e-05    8.1261596e+02    8.2792369e+02    8.0787227e+02    4.9000000e+02    4.9000000e+02    4.9000000e+02    4.9662831e+06    1.0782824e+03    4.4009699e+03    1.2666491e-02    5.9633267e+00   -1.0504243e-12    4.6867084e-12    6.2905379e+04   -4.1307419e-02    1.1974946e-05   -8.5191493e-19   -1.1678166e-04   -2.5950285e+03    1.8524945e-13   -2.2277655e-21   -1.8777310e-18    1.9258750e-06    7.1758929e+01    8.4942193e+01    4.1472421e+01
   -1.6791717e+01    2.1447264e+00    6.1087335e-01    6.0857872e+02    0.0000000e+00    5.2577979e-05    8.1360326e+02    8.2896000e+02    8.0861921e+02    4.9000000e+02    4.9000000e+02    4.9000000e+02    4.9935927e+06    1.0788314e+03    4.4167745e+03    1.2666491e-02    6.0419818e+00   -1.0562000e-12    4.7124810e-12    6.3251297e+04   -4.1152717e-02    1.0041510e-05   -8.5519082e-19    6.0647437e-05   -2.6092875e+03    1.8626723e-13   -2.1227281e-21   -1.8706425e-18    1.8715195e-06    7.1668993e+01    8.4912125e+01    4.1454795e+01
   -1.6678923e+01    2.1601857e+00    6.0495270e-01    5.9979060e+02    0.0000000e+00    5.2322195e-05    8.1464070e+02    8.3004169e+02    8.0906634e+02    4.9000000e+02    4.9000000e+02    4.9000000e+02    5.0220839e+06    1.0794627e+03    4.4336221e+03    1.2666491e-02    6.1253297e+00   -1.0622264e-12    4.7393678e-12    6.3612180e+04   -4.1010788e-02    1.4017215e-05   -8.6240081e-19    8.1044139e-06   -2.6241691e+03    1.8732958e-13   -2.2341985e-21   -1.8635780e-18    1.9190691e-06    7.1579161e+01    8.4882547e+01    4.1435769e+01
   -1.6560095e+01    2.1751940e+00    5.9890543e-01    5.9086531e+02    0.0000000e+00    5.2059412e-05    8.1573087e+02    8.3117526e+02    8.0953606e+02    4.9000000e+02    4.9000000e+02    4.9000000e+02    5.0520804e+06    1.0801979e+03    4.4516419e+03    1.2666491e-02    6.2134925e+00   -1.0685709e-12    4.7676765e-12    6.3992130e+04   -4.0836778e-02    1.0520921e-05   -8.7151856e-19    1.7035316e-05   -2.6398376e+03    1.8844814e-13   -2.0193085e-21   -1.8550494e-18    1.7427450e-06    7.1490834e+01    8.4859268e+01    4.1415850e+01
   -1.6458716e+01    2.1690732e+00    5.9389007e-01    5.8349977e+02    0.0000000e+00    5.1840362e-05    8.1667213e+02    8.3213858e+02    8.0998992e+02    4.9000000e+02    4.9000000e+02    4.9000000e+02    5.0795538e+06    1.0809291e+03    4.4676129e+03    1.2666491e-02    6.2889794e+00   -1.0743809e-12    4.7936043e-12    6.4340122e+04   -4.0642027e-02    7.6234340e-06   -8.6898346e-19    2.6100082e-04   -2.6541085e+03    1.8946676e-13   -1.8700875e-21   -1.8459430e-18    1.6185273e-06    7.1422565e+01    8.4839323e+01    4.1401563e+01
   -1.6331993e+01    2.1625243e+00    5.8775755e-01    5.7454265e+02    0.0000000e+00    5.1571021e-05    8.1784482e+02    8.3335665e+02    8.1052292e+02    4.9000000e+02    4.9000000e+02    4.9000000e+02    5.1125102e+06    1.0818679e+03    4.4876646e+03    1.2666491e-02    6.3837617e+00   -1.0813528e-12    4.8247038e-12    6.4757564e+04   -4.0346520e-02    1.4294922e-05   -8.5837823e-19   -5.3877570e-05   -2.6713379e+03    1.9069681e-13   -2.2095626e-21   -1.8328448e-18    1.9169082e-06    7.1339887e+01    8.4815518e+01    4.1383373e+01
   -1.6230614e+01    2.1711376e+00    5.8299512e-01    5.6762441e+02    0.0000000e+00    5.1360696e-05    8.1878377e+02    8.3434344e+02    8.1097391e+02    4.9000000e+02    4.9000000e+02    4.9000000e+02    5.1390408e+06    1.0826845e+03    4.5040114e+03    1.2666491e-02    6.4598637e+00   -1.0869636e-12    4.8497462e-12    6.5093614e+04   -4.0127748e-02   -5.3219317e-06   -8.5441964e-19   -9.0279756e-05   -2.6852621e+03    1.9169119e-13   -1.1754236e-21   -1.8228823e-18    7.5696822e-07    7.1279072e+01    8.4804095e+01    4.1371297e+01
   -1.6149510e+01    2.1827680e+00    5.7927592e-01    5.6224362e+02    0.0000000e+00    5.1195752e-05    8.1953400e+02    8.3513190e+02    8.1132633e+02    4.9000000e+02    4.9000000e+02    4.9000000e+02    5.1600405e+06    1.0833793e+03    4.5172622e+03    1.2666491e-02    6.5209244e+00   -1.0914046e-12    4.8695675e-12    6.5359606e+04   -3.9917511e-02   -5.9009541e-06   -8.5037565e-19   -7.6529470e-05   -2.6962596e+03    1.9247634e-13   -1.0557861e-21   -1.8132192e-18    7.9408309e-07    7.1233992e+01    8.4795924e+01    4.1361364e+01
   -1.6048131e+01    2.1975233e+00    5.7474972e-01    5.5572309e+02    0.0000000e+00    5.0994129e-05    8.2047140e+02    8.3610511e+02    8.1177981e+02    4.9000000e+02    4.9000000e+02    4.9000000e+02    5.1869642e+06    1.0842960e+03    4.5340402e+03    1.2666491e-02    6.5975338e+00   -1.0971009e-12    4.8949627e-12    6.5700635e+04   -3.9723309e-02   -5.8400416e-06   -8.5568120e-19    4.8108185e-05   -2.7103312e+03    1.9348023e-13   -1.0048605e-21   -1.8040874e-18    8.3982136e-07    7.1181682e+01    8.4785395e+01    4.1349388e+01
   -1.5967028e+01    2.2113332e+00    5.7121491e-01    5.5065186e+02    0.0000000e+00    5.0835993e-05    8.2121810e+02    8.3688132e+02    8.1214038e+02    4.9000000e+02    4.9000000e+02    4.9000000e+02    5.2082313e+06    1.0850594e+03    4.5475590e+03    1.2666491e-02    6.6590040e+00   -1.1015988e-12    4.9150354e-12    6.5970015e+04   -3.9631632e-02   -5.6502184e-06   -8.5069267e-19    8.5842686e-07   -2.7214520e+03    1.9427418e-13   -1.0467988e-21   -1.7999978e-18    8.7233143e-07    7.1142762e+01    8.4779776e+01    4.1339503e+01
   -1.5865649e+01    2.2280188e+00    5.6690252e-01    5.4449090e+02    0.0000000e+00    5.0642230e-05    8.2215116e+02    8.3784720e+02    8.1257888e+02    4.9000000e+02    4.9000000e+02    4.9000000e+02    5.2348868e+06    1.0860573e+03    4.5646584e+03    1.2666491e-02    6.7361307e+00   -1.1072364e-12    4.9401920e-12    6.6307645e+04   -3.9567462e-02   -6.4128124e-06   -8.5531600e-19    1.3424075e-05   -2.7353764e+03    1.9526828e-13   -9.5525027e-22   -1.7966179e-18    8.8078820e-07    7.1097733e+01    8.4773376e+01    4.1326986e+01
   -1.5784546e+01    2.2425784e+00    5.6353173e-01    5.3969434e+02    0.0000000e+00    5.0490147e-05    8.2289647e+02    8.3862152e+02    8.1292051e+02    4.9000000e+02    4.9000000e+02    4.9000000e+02    5.2558370e+06    1.0868904e+03    4.5784863e+03    1.2666491e-02    6.7980190e+00   -1.1116671e-12    4.9599675e-12    6.6573011e+04   -3.9538735e-02   -1.7721997e-06   -8.6821680e-19   -4.4517530e-05   -2.7463276e+03    1.9605027e-13   -1.1271922e-21   -1.7945090e-18    1.1037652e-06    7.1064709e+01    8.4761194e+01    4.1316857e+01
   -1.5683167e+01    2.2580008e+00    5.5941712e-01    5.3386232e+02    0.0000000e+00    5.0303742e-05    8.2382978e+02    8.3958928e+02    8.1332390e+02    4.9000000e+02    4.9000000e+02    4.9000000e+02    5.2815036e+06    1.0879788e+03    4.5960183e+03    1.2666491e-02    6.8756756e+00   -1.1170959e-12    4.9841893e-12    6.6898117e+04   -3.9485947e-02    9.8494174e-06   -8.7313372e-19   -5.7306203e-05   -2.7597261e+03    1.9700675e-13   -1.6379129e-21   -1.7918570e-18    1.8443943e-06    7.1027015e+01    8.4746901e+01    4.1303441e+01
   -1.5556443e+01    2.2674080e+00    5.5441501e-01    5.2680692e+02    0.0000000e+00    5.0075977e-05    8.2499539e+02    8.4078979e+02    8.1384236e+02    4.9000000e+02    4.9000000e+02    4.9000000e+02    5.3140426e+06    1.0893986e+03    4.6182077e+03    1.2666491e-02    6.9732150e+00   -1.1239792e-12    5.0148887e-12    6.7310273e+04   -3.9351522e-02    1.7580509e-05   -8.7314816e-19    5.0633553e-05   -2.7766945e+03    1.9821770e-13   -2.0024067e-21   -1.7854104e-18    2.4181885e-06    7.0984841e+01    8.4792761e+01    4.1287145e+01
   -1.5477241e+01    2.2688019e+00    5.5136787e-01    5.2252872e+02    0.0000000e+00    4.9936572e-05    8.2572149e+02    8.4152802e+02    8.1426594e+02    4.9000000e+02    4.9000000e+02    4.9000000e+02    5.3372306e+06    1.0903208e+03    4.6322100e+03    1.2666491e-02    7.0343620e+00   -1.1288866e-12    5.0367445e-12    6.7603983e+04   -3.9160106e-02    1.3798483e-05   -8.8304570e-19    5.0558257e-04   -2.7887880e+03    1.9907982e-13   -1.9500887e-21   -1.7764954e-18    2.6017640e-06    7.0961658e+01    8.4849415e+01    4.1281342e+01
   -1.5378238e+01    2.2758077e+00    5.4762314e-01    5.1729049e+02    0.0000000e+00    4.9764589e-05    8.2662410e+02    8.4245957e+02    8.1466306e+02    4.9000000e+02    4.9000000e+02    4.9000000e+02    5.3623824e+06    1.0914770e+03    4.6496891e+03    1.2666491e-02    7.1110841e+00   -1.1342021e-12    5.0605208e-12    6.7922567e+04   -3.9149348e-02    2.6230374e-05   -8.8116451e-19   -2.3410919e-04   -2.8019474e+03    2.0002095e-13   -2.4365572e-21   -1.7757943e-18    3.0292425e-06    7.0933603e+01    8.4926989e+01    4.1268501e+01
   -1.5254485e+01    2.2814984e+00    5.4306253e-01    5.1093747e+02    0.0000000e+00    4.9554224e-05    8.2775810e+02    8.4362959e+02    8.1515311e+02    4.9000000e+02    4.9000000e+02    4.9000000e+02    5.3936516e+06    1.0929980e+03    4.6719820e+03    1.2666491e-02    7.2074465e+00   -1.1408154e-12    5.0900324e-12    6.8318639e+04   -3.8986411e-02    2.3136509e-05   -8.7134953e-19   -1.3895469e-04   -2.8182764e+03    2.0118682e-13   -2.2182723e-21   -1.7686093e-18    2.7393081e-06    7.0903791e+01    8.5027222e+01    4.1253082e+01
   -1.5099793e+01    2.2734643e+00    5.3753116e-01    5.0327159e+02    0.0000000e+00    4.9297720e-05    8.2918934e+02    8.4510389e+02    8.1581131e+02    4.9000000e+02    4.9000000e+02    4.9000000e+02    5.4338479e+06    1.0950187e+03    4.7006163e+03    1.2666491e-02    7.3286378e+00   -1.1493187e-12    5.1279535e-12    6.8827785e+04   -3.8683726e-02    1.0460519e-05   -8.5909855e-19    5.1212275e-05   -2.8392372e+03    2.0268254e-13   -1.6491237e-21   -1.7552987e-18    2.0000532e-06    7.0874169e+01    8.5136136e+01    4.1237624e+01
   -1.4881269e+01    2.2980317e+00    5.3004007e-01    4.9297305e+02    0.0000000e+00    4.8947432e-05    8.3119012e+02    8.4715410e+02    8.1691961e+02    4.9000000e+02    4.9000000e+02    4.9000000e+02    5.4953934e+06    1.0979379e+03    4.7411869e+03    1.2666491e-02    7.5009490e+00   -1.1623351e-12    5.1860460e-12    6.9607350e+04   -3.8510324e-02    2.5728129e-05   -8.6594636e-19   -2.3821129e-04   -2.8714855e+03    2.0498509e-13   -2.3702696e-21   -1.7464408e-18    2.9917782e-06    7.0840239e+01    8.5267187e+01    4.1223619e+01
   -1.4799482e+01    2.3123506e+00    5.2733711e-01    4.8927964e+02    0.0000000e+00    4.8820231e-05    8.3193500e+02    8.4790946e+02    8.1732888e+02    4.9000000e+02    4.9000000e+02    4.9000000e+02    5.5184981e+06    1.0990678e+03    4.7565180e+03    1.2666491e-02    7.5657862e+00   -1.1672216e-12    5.2078466e-12    6.9900005e+04   -3.8474401e-02    3.4656873e-05   -8.7112155e-19    7.5264814e-05   -2.8835698e+03    2.0584778e-13   -2.7374325e-21   -1.7443262e-18    3.6133899e-06    7.0830986e+01    8.5312532e+01    4.1217449e+01
   -1.4636054e+01    2.3397865e+00    5.2209392e-01    4.8214848e+02    0.0000000e+00    4.8572272e-05    8.3342196e+02    8.4942483e+02    8.1806187e+02    4.9000000e+02    4.9000000e+02    4.9000000e+02    5.5624354e+06    1.1014005e+03    4.7875238e+03    1.2666491e-02    7.6959760e+00   -1.1765164e-12    5.2493051e-12    7.0456537e+04   -3.8513405e-02    4.6686984e-05   -8.5544851e-19   -1.0233764e-04   -2.9065215e+03    2.0748582e-13   -3.3122322e-21   -1.7471115e-18    4.1194330e-06    7.0818564e+01    8.5407860e+01    4.1202069e+01
   -1.4554398e+01    2.3500353e+00    5.1955089e-01    4.7870569e+02    0.0000000e+00    4.8451425e-05    8.3416505e+02    8.5018063e+02    8.1842943e+02    4.9000000e+02    4.9000000e+02    4.9000000e+02    5.5844732e+06    1.1026084e+03    4.8032353e+03    1.2666491e-02    7.7613453e+00   -1.1811781e-12    5.2700976e-12    7.0735679e+04   -3.8475731e-02    4.9881400e-05   -8.4600125e-19   -2.6040657e-05   -2.9180235e+03    2.0830672e-13   -3.4985462e-21   -1.7457921e-18    4.3092264e-06    7.0815652e+01    8.5456260e+01    4.1194720e+01
   -1.4472781e+01    2.3576696e+00    5.1705543e-01    4.7533748e+02    0.0000000e+00    4.8332461e-05    8.3490710e+02    8.5093397e+02    8.1879819e+02    4.9000000e+02    4.9000000e+02    4.9000000e+02    5.6065429e+06    1.1038380e+03    4.8190502e+03    1.2666491e-02    7.8268979e+00   -1.1858463e-12    5.2909226e-12    7.1015225e+04   -3.8418426e-02    5.1926355e-05   -8.4193360e-19    2.6008059e-05   -2.9295410e+03    2.0912881e-13   -3.6017217e-21   -1.7432342e-18    4.4234132e-06    7.0814549e+01    8.5498713e+01    4.1187671e+01
   -1.4391204e+01    2.3631266e+00    5.1460459e-01    4.7203942e+02    0.0000000e+00    4.8215258e-05    8.3564779e+02    8.5168642e+02    8.1916840e+02    4.9000000e+02    4.9000000e+02    4.9000000e+02    5.6286420e+06    1.1050869e+03    4.8349549e+03    1.2666491e-02    7.8926350e+00   -1.1905204e-12    5.3117785e-12    7.1295143e+04   -3.8353539e-02    5.2469521e-05   -8.3617090e-19    3.9043074e-05   -2.9410753e+03    2.0995224e-13   -3.6118564e-21   -1.7403807e-18    4.4464292e-06    7.0815130e+01    8.5538640e+01    4.1180911e+01
   -1.4207743e+01    2.3787726e+00    5.0926556e-01    4.6489412e+02    0.0000000e+00    4.7958493e-05    8.3731330e+02    8.5338477e+02    8.1999590e+02    4.9000000e+02    4.9000000e+02    4.9000000e+02    5.6779826e+06    1.1079891e+03    4.8712249e+03    1.2666491e-02    8.0413077e+00   -1.2009549e-12    5.3583533e-12    7.1920115e+04   -3.8142674e-02    4.2241834e-05   -8.3534205e-19   -5.1695933e-05   -2.9668603e+03    2.1179353e-13   -2.9971861e-21   -1.7305239e-18    3.8874833e-06    7.0823630e+01    8.5636401e+01    4.1166753e+01
   -1.4080339e+01    2.3823561e+00    5.0566668e-01    4.6010283e+02    0.0000000e+00    4.7784460e-05    8.3846449e+02    8.5455550e+02    8.2055599e+02    4.9000000e+02    4.9000000e+02    4.9000000e+02    5.7118807e+06    1.1100385e+03    4.8965594e+03    1.2666491e-02    8.1452808e+00   -1.2081258e-12    5.3903351e-12    7.2349485e+04   -3.7942518e-02    3.8483928e-05   -8.3885164e-19    2.4363100e-06   -2.9845500e+03    2.1305593e-13   -2.7843157e-21   -1.7209320e-18    3.8717254e-06    7.0832764e+01    8.5710172e+01    4.1156489e+01
   -1.3978417e+01    2.3825145e+00    5.0284994e-01    4.5636735e+02    0.0000000e+00    4.7647696e-05    8.3938332e+02    8.5548670e+02    8.2105311e+02    4.9000000e+02    4.9000000e+02    4.9000000e+02    5.7403834e+06    1.1117004e+03    4.9169409e+03    1.2666491e-02    8.2288054e+00   -1.2141552e-12    5.4172236e-12    7.2710514e+04   -3.7750172e-02    3.7261477e-05   -8.3974886e-19    1.9315732e-04   -2.9994311e+03    2.1411784e-13   -2.7588185e-21   -1.7120191e-18    3.7869859e-06    7.0842010e+01    8.5756379e+01    4.1150877e+01
   -1.3851013e+01    2.3874799e+00    4.9939363e-01    4.5180039e+02    0.0000000e+00    4.7479228e-05    8.4052908e+02    8.5665677e+02    8.2162633e+02    4.9000000e+02    4.9000000e+02    4.9000000e+02    5.7744129e+06    1.1137953e+03    4.9425164e+03    1.2666491e-02    8.3337544e+00   -1.2213522e-12    5.4493477e-12    7.3141549e+04   -3.7723292e-02    3.4243656e-05   -8.3900657e-19   -6.6046979e-05   -3.0172264e+03    2.1538854e-13   -2.5536534e-21   -1.7106650e-18    3.7619729e-06    7.0855150e+01    8.5819072e+01    4.1142327e+01
   -1.3749090e+01    2.3923783e+00    4.9669117e-01    4.4824300e+02    0.0000000e+00    4.7346979e-05    8.4144493e+02    8.5758623e+02    8.2212870e+02    4.9000000e+02    4.9000000e+02    4.9000000e+02    5.8030203e+06    1.1155029e+03    4.9631526e+03    1.2666491e-02    8.4180640e+00   -1.2274032e-12    5.4763388e-12    7.3503904e+04   -3.7588746e-02    2.7458006e-05   -8.2865412e-19    1.2111297e-04   -3.0321783e+03    2.1645573e-13   -2.2889209e-21   -1.7049899e-18    3.7642068e-06    7.0868127e+01    8.5861072e+01    4.1137622e+01
   -1.3621687e+01    2.4030387e+00    4.9337907e-01    4.4389884e+02    0.0000000e+00    4.7184270e-05    8.4258687e+02    8.5875044e+02    8.2270297e+02    4.9000000e+02    4.9000000e+02    4.9000000e+02    5.8371691e+06    1.1176590e+03    4.9890632e+03    1.2666491e-02    8.5240013e+00   -1.2346257e-12    5.5085722e-12    7.3936449e+04   -3.7640055e-02    3.4183069e-05   -8.2347041e-19   -9.1547915e-05   -3.0500381e+03    2.1773091e-13   -2.5554958e-21   -1.7076825e-18    3.7130157e-06    7.0886247e+01    8.5909200e+01    4.1129618e+01
   -1.3519764e+01    2.4107672e+00    4.9078957e-01    4.4051490e+02    0.0000000e+00    4.7056563e-05    8.4349787e+02    8.5967269e+02    8.2320425e+02    4.9000000e+02    4.9000000e+02    4.9000000e+02    5.8658811e+06    1.1194106e+03    5.0099195e+03    1.2666491e-02    8.6091054e+00   -1.2406989e-12    5.5356609e-12    7.4300129e+04   -3.7498468e-02    2.3481660e-05   -8.1023838e-19    1.3001790e-04   -3.0650379e+03    2.1880146e-13   -2.1281713e-21   -1.7017921e-18    3.7225749e-06    7.0903059e+01    8.5938080e+01    4.1125078e+01
   -1.3392361e+01    2.4221559e+00    4.8761249e-01    4.3637758e+02    0.0000000e+00    4.6899291e-05    8.4463185e+02    8.6082419e+02    8.2377484e+02    4.9000000e+02    4.9000000e+02    4.9000000e+02    5.9000787e+06    1.1216102e+03    5.0360284e+03    1.2666491e-02    8.7160400e+00   -1.2479319e-12    5.5679397e-12    7.4733293e+04   -3.7565831e-02    3.2210906e-05   -8.0636348e-19   -8.3550681e-05   -3.0829127e+03    2.2007767e-13   -2.5135768e-21   -1.7052256e-18    3.3972834e-06    7.0925338e+01    8.5969228e+01    4.1117053e+01
   -1.3290438e+01    2.4296469e+00    4.8512636e-01    4.3315149e+02    0.0000000e+00    4.6775757e-05    8.4553587e+02    8.6173578e+02    8.2427257e+02    4.9000000e+02    4.9000000e+02    4.9000000e+02    5.9288062e+06    1.1233918e+03    5.0570143e+03    1.2666491e-02    8.8019441e+00   -1.2540084e-12    5.5950433e-12    7.5097170e+04   -3.7409083e-02    1.6758691e-05   -7.9793655e-19    1.2824607e-04   -3.0979161e+03    2.2114849e-13   -1.8354745e-21   -1.6984563e-18    3.3653872e-06    7.0945169e+01    8.5978844e+01    4.1112495e+01
   -1.3163035e+01    2.4386741e+00    4.8206737e-01    4.2919473e+02    0.0000000e+00    4.6623233e-05    8.4665988e+02    8.6287434e+02    8.2483848e+02    4.9000000e+02    4.9000000e+02    4.9000000e+02    5.9630241e+06    1.1256163e+03    5.0832104e+03    1.2666491e-02    8.9098805e+00   -1.2612454e-12    5.6273420e-12    7.5530590e+04   -3.7497555e-02    3.7179407e-05   -7.9276444e-19   -8.2323177e-05   -3.1157935e+03    2.2242493e-13   -2.7929408e-21   -1.7028007e-18    3.1537980e-06    7.0970399e+01    8.5986653e+01    4.1104443e+01
   -1.3061112e+01    2.4437826e+00    4.7967236e-01    4.2610745e+02    0.0000000e+00    4.6503379e-05    8.4755757e+02    8.6377922e+02    8.2532832e+02    4.9000000e+02    4.9000000e+02    4.9000000e+02    5.9917892e+06    1.1274232e+03    5.1043155e+03    1.2666491e-02    8.9965881e+00   -1.2673298e-12    5.6544820e-12    7.5894943e+04   -3.7327419e-02    2.0348558e-05   -7.8500648e-19    1.2306384e-04   -3.1308133e+03    2.2349695e-13   -2.0936537e-21   -1.6955313e-18    3.2145274e-06    7.0992791e+01    8.6030617e+01    4.1100270e+01
   -1.2933709e+01    2.4515435e+00    4.7672112e-01    4.2231487e+02    0.0000000e+00    4.6355197e-05    8.4867434e+02    8.6491127e+02    8.2588600e+02    4.9000000e+02    4.9000000e+02    4.9000000e+02    6.0260449e+06    1.1296775e+03    5.1306622e+03    1.2666491e-02    9.1055321e+00   -1.2745751e-12    5.6868144e-12    7.6328843e+04   -3.7402998e-02    4.7709896e-05   -7.8553632e-19   -8.2182490e-05   -3.1487179e+03    2.2477525e-13   -3.3362672e-21   -1.6989369e-18    3.7133512e-06    7.1020952e+01    8.6110772e+01    4.1092944e+01
   -1.2831786e+01    2.4566239e+00    4.7440801e-01    4.1935189e+02    0.0000000e+00    4.6238655e-05    8.4956606e+02    8.6581012e+02    8.2637576e+02    4.9000000e+02    4.9000000e+02    4.9000000e+02    6.0548658e+06    1.1315052e+03    5.1518713e+03    1.2666491e-02    9.1930476e+00   -1.2806712e-12    5.7140075e-12    7.6693902e+04   -3.7218632e-02    2.9952799e-05   -7.8240645e-19    1.2731548e-04   -3.1637711e+03    2.2584968e-13   -2.5653832e-21   -1.6906964e-18    3.7918450e-06    7.1045461e+01    8.6176881e+01    4.1089274e+01
   -1.2704382e+01    2.4690559e+00    4.7156523e-01    4.1572244e+02    0.0000000e+00    4.6094923e-05    8.5067668e+02    8.6693695e+02    8.2693910e+02    4.9000000e+02    4.9000000e+02    4.9000000e+02    6.0892259e+06    1.1337997e+03    5.1784319e+03    1.2666491e-02    9.3030059e+00   -1.2879386e-12    5.7464389e-12    7.7129124e+04   -3.7329603e-02    4.3690674e-05   -7.7596208e-19   -1.0901745e-04   -3.1817473e+03    2.2713311e-13   -3.1972594e-21   -1.6960935e-18    3.6510515e-06    7.1077192e+01    8.6330652e+01    4.1082945e+01
   -1.2602460e+01    2.4741385e+00    4.6932746e-01    4.1287341e+02    0.0000000e+00    4.5981435e-05    8.5155895e+02    8.6782363e+02    8.2742171e+02    4.9000000e+02    4.9000000e+02    4.9000000e+02    6.1180351e+06    1.1356329e+03    5.1996228e+03    1.2666491e-02    9.3913325e+00   -1.2940322e-12    5.7736205e-12    7.7494036e+04   -3.7150444e-02    3.1697433e-05   -7.7355684e-19    1.2413600e-04   -3.1967777e+03    2.2820589e-13   -2.7035644e-21   -1.6881175e-18    3.9307523e-06    7.1103098e+01    8.6453600e+01    4.1078911e+01
   -1.2475056e+01    2.4809467e+00    4.6656485e-01    4.0936596e+02    0.0000000e+00    4.5840907e-05    8.5265768e+02    8.6895578e+02    8.2797307e+02    4.9000000e+02    4.9000000e+02    4.9000000e+02    6.1522918e+06    1.1379183e+03    5.2260849e+03    1.2666491e-02    9.5023027e+00   -1.3012777e-12    5.8059545e-12    7.7927948e+04   -3.7250990e-02    4.3915030e-05   -7.6922655e-19   -9.5000682e-05   -3.2146789e+03    2.2948396e-13   -3.2705900e-21   -1.6928928e-18    4.0375154e-06    7.1135367e+01    8.6618413e+01    4.1071979e+01
   -1.2373134e+01    2.4813170e+00    4.6439309e-01    4.0661620e+02    0.0000000e+00    4.5730105e-05    8.5353589e+02    8.6985338e+02    8.2845481e+02    4.9000000e+02    4.9000000e+02    4.9000000e+02    6.1811391e+06    1.1397639e+03    5.2473675e+03    1.2666491e-02    9.5914404e+00   -1.3073793e-12    5.8331730e-12    7.8293342e+04   -3.7084526e-02    3.2167234e-05   -7.6585467e-19    1.3483981e-04   -3.2297274e+03    2.3055808e-13   -2.7622502e-21   -1.6854439e-18    4.0193384e-06    7.1162497e+01    8.6790086e+01    4.1067915e+01
   -1.2245730e+01    2.4824797e+00    4.6170612e-01    4.0322306e+02    0.0000000e+00    4.5592624e-05    8.5462948e+02    8.7097729e+02    8.2900738e+02    4.9000000e+02    4.9000000e+02    4.9000000e+02    6.2154831e+06    1.1420634e+03    5.2739378e+03    1.2666491e-02    9.7034267e+00   -1.3146433e-12    5.8655887e-12    7.8728360e+04   -3.7170989e-02    4.4989855e-05   -7.6724430e-19   -8.9991732e-05   -3.2476750e+03    2.3183943e-13   -3.3228971e-21   -1.6891518e-18    4.2271156e-06    7.1196179e+01    8.7005527e+01    4.1061966e+01
   -1.2143807e+01    2.4768844e+00    4.5958917e-01    4.0055612e+02    0.0000000e+00    4.5484022e-05    8.5550471e+02    8.7186794e+02    8.2948999e+02    4.9000000e+02    4.9000000e+02    4.9000000e+02    6.2444425e+06    1.1439217e+03    5.2953297e+03    1.2666491e-02    9.7933791e+00   -1.3207688e-12    5.8929120e-12    7.9095174e+04   -3.6984102e-02    3.2194380e-05   -7.6446627e-19    1.3528260e-04   -3.2627736e+03    2.3291704e-13   -2.7384932e-21   -1.6805946e-18    4.5376253e-06    7.1224364e+01    8.7170982e+01    4.1059260e+01
   -1.2016404e+01    2.4762542e+00    4.5696122e-01    3.9725370e+02    0.0000000e+00    4.5348842e-05    8.5659513e+02    8.7299204e+02    8.3003232e+02    4.9000000e+02    4.9000000e+02    4.9000000e+02    6.2784041e+06    1.1462320e+03    5.3220256e+03    1.2666491e-02    9.9063865e+00   -1.3279518e-12    5.9249691e-12    7.9525349e+04   -3.7119280e-02    4.7094442e-05   -7.6331423e-19   -1.4221769e-04   -3.2805436e+03    2.3418585e-13   -3.3649273e-21   -1.6867313e-18    4.2061362e-06    7.1258891e+01    8.7379089e+01    4.1054378e+01
   -1.1859732e+01    2.4838052e+00    4.5379759e-01    3.9329461e+02    0.0000000e+00    4.5185420e-05    8.5793238e+02    8.7437260e+02    8.3072256e+02    4.9000000e+02    4.9000000e+02    4.9000000e+02    6.3206494e+06    1.1490994e+03    5.3550182e+03    1.2666491e-02    1.0046217e+01   -1.3368858e-12    5.9648422e-12    8.0060448e+04   -3.6938942e-02    3.6758284e-05   -7.5753336e-19   -6.5844203e-06   -3.3026435e+03    2.3576391e-13   -2.8343566e-21   -1.6787813e-18    3.8884039e-06    7.1303621e+01    8.7640671e+01    4.1050340e+01
   -1.1734395e+01    2.4858348e+00    4.5131277e-01    3.9019444e+02    0.0000000e+00    4.5056643e-05    8.5899116e+02    8.7544980e+02    8.3135369e+02    4.9000000e+02    4.9000000e+02    4.9000000e+02    6.3570490e+06    1.1513751e+03    5.3812315e+03    1.2666491e-02    1.0158628e+01   -1.3445859e-12    5.9991787e-12    8.0521503e+04   -3.6484103e-02    3.7693077e-05   -7.4832815e-19    2.7835055e-04   -3.3216451e+03    2.3711976e-13   -2.9081413e-21   -1.6586062e-18    3.6303189e-06    7.1339272e+01    8.7831451e+01    4.1049541e+01
   -1.1634125e+01    2.4909811e+00    4.4934811e-01    3.8774974e+02    0.0000000e+00    4.4954534e-05    8.5983111e+02    8.7631170e+02    8.3183553e+02    4.9000000e+02    4.9000000e+02    4.9000000e+02    6.3851293e+06    1.1531810e+03    5.4020779e+03    1.2666491e-02    1.0248906e+01   -1.3505255e-12    6.0256825e-12    8.0877182e+04   -3.6427687e-02    3.4930515e-05   -7.4677281e-19   -2.6636893e-05   -3.3363351e+03    2.3816847e-13   -2.7472013e-21   -1.6560303e-18    3.6080371e-06    7.1367440e+01    8.7982691e+01    4.1048585e+01
   -1.1508787e+01    2.5030659e+00    4.4691731e-01    3.8473081e+02    0.0000000e+00    4.4827929e-05    8.6087658e+02    8.7738935e+02    8.3239071e+02    4.9000000e+02    4.9000000e+02    4.9000000e+02    6.4187681e+06    1.1554346e+03    5.4281107e+03    1.2666491e-02    1.0362297e+01   -1.3576403e-12    6.0574321e-12    8.1303268e+04   -3.6568744e-02    1.5385280e-05   -7.5287905e-19   -1.8225566e-04   -3.3539371e+03    2.3942516e-13   -1.7745788e-21   -1.6620756e-18    3.8817788e-06    7.1402748e+01    8.8168381e+01    4.1046302e+01
   -1.1353042e+01    2.5154912e+00    4.4392832e-01    3.8102465e+02    0.0000000e+00    4.4671950e-05    8.6216711e+02    8.7871671e+02    8.3307304e+02    4.9000000e+02    4.9000000e+02    4.9000000e+02    6.4602578e+06    1.1582142e+03    5.4603118e+03    1.2666491e-02    1.0504033e+01   -1.3664160e-12    6.0965823e-12    8.1828797e+04   -3.6647836e-02    1.3217454e-05   -7.5200435e-19   -4.9010613e-05   -3.3756083e+03    2.4097208e-13   -1.6965763e-21   -1.6657335e-18    4.1690557e-06    7.1445938e+01    8.8384277e+01    4.1042578e+01
   -1.1228447e+01    2.5172960e+00    4.4157459e-01    3.7811343e+02    0.0000000e+00    4.4548780e-05    8.6319297e+02    8.7975866e+02    8.3369455e+02    4.9000000e+02    4.9000000e+02    4.9000000e+02    6.4962387e+06    1.1604315e+03    5.4860067e+03    1.2666491e-02    1.0617955e+01   -1.3740267e-12    6.1305287e-12    8.2284548e+04   -3.6341001e-02    3.1938399e-05   -7.3622988e-19    2.7871075e-04   -3.3943713e+03    2.4231119e-13   -2.6281011e-21   -1.6525616e-18    4.1064756e-06    7.1480699e+01    8.8542425e+01    4.1042926e+01
   -1.1128770e+01    2.5197727e+00    4.3970494e-01    3.7580615e+02    0.0000000e+00    4.4450703e-05    8.6400578e+02    8.8058919e+02    8.3416468e+02    4.9000000e+02    4.9000000e+02    4.9000000e+02    6.5239867e+06    1.1621787e+03    5.5063667e+03    1.2666491e-02    1.0709431e+01   -1.3798954e-12    6.1567227e-12    8.2636018e+04   -3.6301220e-02    2.5901624e-05   -7.3677430e-19   -1.2426241e-05   -3.4088729e+03    2.4334666e-13   -2.3217284e-21   -1.6507424e-18    3.8737499e-06    7.1507377e+01    8.8666482e+01    4.1042463e+01
   -1.1004174e+01    2.5245549e+00    4.3738058e-01    3.7294207e+02    0.0000000e+00    4.4328562e-05    8.6501745e+02    8.8162598e+02    8.3470938e+02    4.9000000e+02    4.9000000e+02    4.9000000e+02    6.5572000e+06    1.1643483e+03    5.5317371e+03    1.2666491e-02    1.0824303e+01   -1.3869201e-12    6.1880718e-12    8.3056714e+04   -3.6410596e-02    1.7548927e-05   -7.4250475e-19   -1.7666225e-04   -3.4262373e+03    2.4458643e-13   -1.8879391e-21   -1.6552488e-18    3.8421395e-06    7.1540028e+01    8.8816743e+01    4.1040247e+01
   -1.0848429e+01    2.5222014e+00    4.3448301e-01    3.6937466e+02    0.0000000e+00    4.4176133e-05    8.6627576e+02    8.8291361e+02    8.3537904e+02    4.9000000e+02    4.9000000e+02    4.9000000e+02    6.5983778e+06    1.1670274e+03    5.5632728e+03    1.2666491e-02    1.0968712e+01   -1.3956298e-12    6.2269280e-12    8.3578293e+04   -3.6443892e-02   -4.6065277e-07   -7.4222811e-19   -5.3591376e-05   -3.4477274e+03    2.4612041e-13   -1.0727777e-21   -1.6568188e-18    3.8604201e-06    7.1578964e+01    8.8985426e+01    4.1037299e+01
   -1.0723833e+01    2.5134119e+00    4.3218838e-01    3.6655535e+02    0.0000000e+00    4.4055148e-05    8.6727726e+02    8.8392900e+02    8.3600026e+02    4.9000000e+02    4.9000000e+02    4.9000000e+02    6.6342738e+06    1.1691585e+03    5.5884267e+03    1.2666491e-02    1.1084761e+01   -1.4032226e-12    6.2607937e-12    8.4032969e+04   -3.6065230e-02    2.5267108e-05   -7.2489265e-19    2.8357935e-04   -3.4664514e+03    2.4745673e-13   -2.3305369e-21   -1.6402837e-18    3.8404122e-06    7.1609711e+01    8.9123527e+01    4.1038921e+01
   -1.0624156e+01    2.5075283e+00    4.3035818e-01    3.6431067e+02    0.0000000e+00    4.3958461e-05    8.6807111e+02    8.8474127e+02    8.3647224e+02    4.9000000e+02    4.9000000e+02    4.9000000e+02    6.6619565e+06    1.1708329e+03    5.6083374e+03    1.2666491e-02    1.1177931e+01   -1.4090774e-12    6.2869263e-12    8.4383612e+04   -3.5981862e-02    2.8388816e-05   -7.2389202e-19   -1.1418461e-05   -3.4809203e+03    2.4848987e-13   -2.4236157e-21   -1.6364604e-18    3.9629656e-06    7.1632849e+01    8.9274036e+01    4.1039873e+01
   -1.0547814e+01    2.4968183e+00    4.2896917e-01    3.6260826e+02    0.0000000e+00    4.3885024e-05    8.6868069e+02    8.8535760e+02    8.3685015e+02    4.9000000e+02    4.9000000e+02    4.9000000e+02    6.6838116e+06    1.1721301e+03    5.6236976e+03    1.2666491e-02    1.1249485e+01   -1.4136995e-12    6.3075536e-12    8.4660439e+04   -3.5913986e-02    2.9968535e-05   -7.1617935e-19    3.5513323e-05   -3.4922907e+03    2.4930161e-13   -2.5043633e-21   -1.6336064e-18    4.0359426e-06    7.1651450e+01    8.9389135e+01    4.1041373e+01
   -1.0481211e+01    2.4793357e+00    4.2776707e-01    3.6113515e+02    0.0000000e+00    4.3821452e-05    8.6921710e+02    8.8589746e+02    8.3716358e+02    4.9000000e+02    4.9000000e+02    4.9000000e+02    6.7024350e+06    1.1732877e+03    5.6372999e+03    1.2666491e-02    1.1312063e+01   -1.4176382e-12    6.3251364e-12    8.4896332e+04   -3.6137059e-02    2.5836994e-05   -7.2058607e-19   -1.9815659e-04   -3.5019518e+03    2.4999146e-13   -2.1770101e-21   -1.6432644e-18    4.2204488e-06    7.1668994e+01    8.9495902e+01    4.1042402e+01
   -1.0360897e+01    2.4370273e+00    4.2558471e-01    3.5846276e+02    0.0000000e+00    4.3705951e-05    8.7018794e+02    8.8686188e+02    8.3772543e+02    4.9000000e+02    4.9000000e+02    4.9000000e+02    6.7359129e+06    1.1753660e+03    5.6618871e+03    1.2666491e-02    1.1425473e+01   -1.4247192e-12    6.3567278e-12    8.5320380e+04   -3.6142305e-02    2.5347107e-05   -6.8728591e-19   -1.1876726e-04   -3.5193546e+03    2.5123368e-13   -2.0932518e-21   -1.6438289e-18    4.6786209e-06    7.1699288e+01    8.9680195e+01    4.1044616e+01
   -1.0295569e+01    2.4034536e+00    4.2440489e-01    3.5701600e+02    0.0000000e+00    4.3643596e-05    8.7072708e+02    8.8738406e+02    8.3803838e+02    4.9000000e+02    4.9000000e+02    4.9000000e+02    6.7544373e+06    1.1765466e+03    5.6756830e+03    1.2666491e-02    1.1487271e+01   -1.4286374e-12    6.3742092e-12    8.5555018e+04   -3.5266105e-02    5.4526415e-05   -6.4563054e-19   -9.0101423e-05   -3.5289491e+03    2.5191857e-13   -3.2839681e-21   -1.6042971e-18    5.2241280e-06    7.1718013e+01    8.9782147e+01    4.1047130e+01
   -1.0150657e+01    2.3051089e+00    4.2179953e-01    3.5380885e+02    0.0000000e+00    4.3506441e-05    8.7196142e+02    8.8856808e+02    8.3876562e+02    4.9000000e+02    4.9000000e+02    4.9000000e+02    6.7969716e+06    1.1793363e+03    5.7077085e+03    1.2666491e-02    1.1624867e+01   -1.4376333e-12    6.4143482e-12    8.6093779e+04   -3.2273056e-02    5.0722575e-05   -5.9374714e-19    2.7480439e-05   -3.5508161e+03    2.5347965e-13   -3.0793486e-21   -1.4676610e-18    3.7209304e-06    7.1767208e+01    9.0009617e+01    4.1057338e+01
   -1.0095386e+01    2.2550932e+00    4.2076470e-01    3.5253579e+02    0.0000000e+00    4.3451947e-05    8.7243366e+02    8.8902894e+02    8.3906264e+02    4.9000000e+02    4.9000000e+02    4.9000000e+02    6.8132610e+06    1.1803631e+03    5.7198208e+03    1.2666491e-02    1.1677557e+01   -1.4410791e-12    6.4297198e-12    8.6300108e+04   -3.1362438e-02    4.0238114e-05   -5.9988693e-19    6.2471217e-07   -3.5593528e+03    2.5408907e-13   -2.5956405e-21   -1.4252936e-18    3.4583815e-06    7.1782734e+01    9.0093715e+01    4.1064133e+01
   -9.9583313e+00    2.1303458e+00    4.1814527e-01    3.4929988e+02    0.0000000e+00    4.3314621e-05    8.7363823e+02    8.9021165e+02    8.3986556e+02    4.9000000e+02    4.9000000e+02    4.9000000e+02    6.8548899e+06    1.1830020e+03    5.7508732e+03    1.2666491e-02    1.1808683e+01   -1.4498844e-12    6.4690001e-12    8.6827400e+04   -2.9878622e-02    1.3974605e-05   -6.3690680e-19    3.2564755e-05   -3.5811701e+03    2.5564639e-13   -1.1882543e-21   -1.3535922e-18    2.8599727e-06    7.1823399e+01    9.0289983e+01    4.1090022e+01
   -9.8547049e+00    2.0352171e+00    4.1607784e-01    3.4673999e+02    0.0000000e+00    4.3206531e-05    8.7456450e+02    8.9116157e+02    8.4056053e+02    4.9000000e+02    4.9000000e+02    4.9000000e+02    6.8870036e+06    1.1849739e+03    5.7745609e+03    1.2666491e-02    1.1908314e+01   -1.4566776e-12    6.4992996e-12    8.7234169e+04   -2.9310396e-02    3.9688060e-05   -5.8106445e-19    6.4235852e-05   -3.5982185e+03    2.5686326e-13   -2.5673756e-21   -1.3296757e-18    4.5694662e-06    7.1849950e+01    9.0420499e+01    4.1122456e+01
   -9.7998101e+00    2.0034092e+00    4.1497916e-01    3.4537583e+02    0.0000000e+00    4.3149267e-05    8.7506572e+02    8.9168376e+02    8.4095930e+02    4.9000000e+02    4.9000000e+02    4.9000000e+02    6.9043941e+06    1.1860578e+03    5.7874684e+03    1.2666491e-02    1.1961264e+01   -1.4603542e-12    6.5157270e-12    8.7454445e+04   -2.9164498e-02    6.0669554e-05   -5.9348679e-19   -1.3365924e-05   -3.6074227e+03    2.5752065e-13   -3.3798103e-21   -1.3224256e-18    5.5240923e-06    7.1865538e+01    9.0482707e+01    4.1144217e+01
   -9.6867480e+00    1.9801809e+00    4.1272695e-01    3.4257443e+02    0.0000000e+00    4.3032106e-05    8.7610381e+02    8.9276693e+02    8.4180928e+02    4.9000000e+02    4.9000000e+02    4.9000000e+02    6.9405269e+06    1.1883202e+03    5.8142920e+03    1.2666491e-02    1.2070698e+01   -1.4679960e-12    6.5498241e-12    8.7912120e+04   -2.9142306e-02    2.2060935e-05   -5.9220490e-19    7.6428380e-05   -3.6264097e+03    2.5887600e-13   -1.5838442e-21   -1.3211085e-18    3.1750764e-06    7.1899183e+01    9.0593429e+01    4.1193927e+01
   -9.5973440e+00    1.9784947e+00    4.1094772e-01    3.4036801e+02    0.0000000e+00    4.2939260e-05    8.7691200e+02    8.9361859e+02    8.4248586e+02    4.9000000e+02    4.9000000e+02    4.9000000e+02    6.9688397e+06    1.1900487e+03    5.8350609e+03    1.2666491e-02    1.2157568e+01   -1.4739881e-12    6.5765228e-12    8.8270745e+04   -2.8921381e-02    2.9247087e-05   -5.9105667e-19    1.7711704e-05   -3.6413493e+03    2.5994219e-13   -1.9476856e-21   -1.3110948e-18    3.2756511e-06    7.1922822e+01    9.0673035e+01    4.1234681e+01
   -9.4961585e+00    2.0003855e+00    4.0892998e-01    3.3787961e+02    0.0000000e+00    4.2833351e-05    8.7780137e+02    8.9455368e+02    8.4321750e+02    4.9000000e+02    4.9000000e+02    4.9000000e+02    7.0002113e+06    1.1918815e+03    5.8576440e+03    1.2666491e-02    1.2256258e+01   -1.4806238e-12    6.6061282e-12    8.8668113e+04   -2.9072584e-02    2.8810219e-05   -5.6896364e-19   -6.5401415e-07   -3.6579881e+03    2.6112987e-13   -1.8736505e-21   -1.3187859e-18    4.4224968e-06    7.1943525e+01    9.0760229e+01    4.1276574e+01
   -9.3891793e+00    2.0545942e+00    4.0684415e-01    3.3531854e+02    0.0000000e+00    4.2723346e-05    8.7873020e+02    8.9550546e+02    8.4393545e+02    4.9000000e+02    4.9000000e+02    4.9000000e+02    7.0331470e+06    1.1938061e+03    5.8813136e+03    1.2666491e-02    1.2361016e+01   -1.4875903e-12    6.6372061e-12    8.9085292e+04   -3.0301619e-02    6.7872511e-06   -5.9281461e-19    3.2678815e-05   -3.6753504e+03    2.6236921e-13   -7.7305485e-22   -1.3744309e-18    3.3502511e-06    7.1965958e+01    9.0852910e+01    4.1313268e+01
   -9.2880719e+00    2.1221517e+00    4.0493370e-01    3.3298311e+02    0.0000000e+00    4.2622100e-05    8.7959600e+02    8.9637292e+02    8.4456153e+02    4.9000000e+02    4.9000000e+02    4.9000000e+02    7.0640273e+06    1.1956254e+03    5.9035202e+03    1.2666491e-02    1.2460407e+01   -1.4941202e-12    6.6663587e-12    8.9476438e+04   -3.1323860e-02    8.6695589e-07   -6.1610708e-19    2.5792803e-05   -3.6914954e+03    2.6352201e-13   -4.8780120e-22   -1.4203048e-18    2.3225310e-06    7.1988848e+01    9.0940323e+01    4.1340771e+01
   -9.1895550e+00    2.1934607e+00    4.0313872e-01    3.3080590e+02    0.0000000e+00    4.2526250e-05    8.8041957e+02    8.9719852e+02    8.4514949e+02    4.9000000e+02    4.9000000e+02    4.9000000e+02    7.0935560e+06    1.1973689e+03    5.9247588e+03    1.2666491e-02    1.2557603e+01   -1.5003637e-12    6.6942418e-12    8.9850463e+04   -3.2650434e-02    4.5526727e-05   -5.6918756e-19   -2.8117257e-05   -3.7069744e+03    2.6462814e-13   -2.7252090e-21   -1.4851025e-18    4.8563327e-06    7.2011505e+01    9.1049254e+01    4.1363350e+01
   -9.0840861e+00    2.2826950e+00    4.0125712e-01    3.2854180e+02    0.0000000e+00    4.2424959e-05    8.8124957e+02    8.9802191e+02    8.4574572e+02    4.9000000e+02    4.9000000e+02    4.9000000e+02    7.1236556e+06    1.1990445e+03    5.9458118e+03    1.2666491e-02    1.2662027e+01   -1.5067325e-12    6.7226308e-12    9.0231718e+04   -3.4287114e-02    7.1696473e-05   -6.1502349e-19   -8.9622698e-06   -3.7227593e+03    2.6575398e-13   -3.9495396e-21   -1.5597068e-18    4.4819555e-06    7.2028290e+01    9.1155166e+01    4.1381329e+01
   -8.9709219e+00    2.3854643e+00    3.9929350e-01    3.2619156e+02    0.0000000e+00    4.2318649e-05    8.8209711e+02    8.9885947e+02    8.4632932e+02    4.9000000e+02    4.9000000e+02    4.9000000e+02    7.1547074e+06    1.2007069e+03    5.9670927e+03    1.2666491e-02    1.2774472e+01   -1.5133018e-12    6.7519224e-12    9.0625036e+04   -3.4820984e-02    4.0922002e-05   -6.7465269e-19    4.7573057e-05   -3.7389869e+03    2.6691192e-13   -2.6482510e-21   -1.5838421e-18    4.4818943e-06    7.2041951e+01    9.1249142e+01    4.1393397e+01
   -8.8218150e+00    2.4966410e+00    3.9681300e-01    3.2323690e+02    0.0000000e+00    4.2183650e-05    8.8316510e+02    8.9993682e+02    8.4701307e+02    4.9000000e+02    4.9000000e+02    4.9000000e+02    7.1942241e+06    1.2027871e+03    5.9938394e+03    1.2666491e-02    1.2923264e+01   -1.5216586e-12    6.7892257e-12    9.1125574e+04   -3.5425301e-02    1.7300163e-06   -6.9156408e-19    2.0893141e-05   -3.7594489e+03    2.6837294e-13   -1.0287653e-21   -1.6117085e-18    2.4809509e-06    7.2058392e+01    9.1343827e+01    4.1398689e+01
   -8.7555453e+00    2.5286234e+00    3.9573666e-01    3.2196017e+02    0.0000000e+00    4.2124810e-05    8.8362545e+02    9.0038083e+02    8.4728892e+02    4.9000000e+02    4.9000000e+02    4.9000000e+02    7.2114166e+06    1.2036732e+03    6.0053265e+03    1.2666491e-02    1.2989593e+01   -1.5252946e-12    6.8054519e-12    9.1343343e+04   -3.5546544e-02   -2.0403873e-05   -6.8877433e-19    2.7235948e-05   -3.7683159e+03    2.6900595e-13   -2.1163971e-22   -1.6175246e-18    1.3645107e-06    7.2064737e+01    9.1380257e+01    4.1396896e+01
   -8.6727082e+00    2.5525895e+00    3.9439895e-01    3.2037887e+02    0.0000000e+00    4.2051421e-05    8.8419002e+02    9.0093755e+02    8.4760714e+02    4.9000000e+02    4.9000000e+02    4.9000000e+02    7.2325291e+06    1.2047379e+03    6.0193296e+03    1.2666491e-02    1.3072697e+01   -1.5297605e-12    6.8253751e-12    9.1610764e+04   -3.5627868e-02   -2.7116215e-05   -6.9456193e-19   -1.2505914e-05   -3.7792329e+03    2.6978524e-13    3.7828553e-23   -1.6210901e-18    1.2067272e-06    7.2070870e+01    9.1424205e+01    4.1391776e+01
   -8.5236013e+00    2.5464993e+00    3.9198551e-01    3.1753164e+02    0.0000000e+00    4.1918728e-05    8.8519529e+02    9.0188402e+02    8.4816088e+02    4.9000000e+02    4.9000000e+02    4.9000000e+02    7.2704816e+06    1.2065882e+03    6.0440810e+03    1.2666491e-02    1.3222750e+01   -1.5377878e-12    6.8611906e-12    9.2091490e+04   -3.5604955e-02   -2.2746945e-05   -7.1018546e-19   -1.2664369e-06   -3.7988450e+03    2.7118524e-13   -2.7268555e-22   -1.6197611e-18    8.0185062e-07    7.2078399e+01    9.1495278e+01    4.1379402e+01
   -8.4573315e+00    2.5289244e+00    3.9089374e-01    3.1624343e+02    0.0000000e+00    4.1858702e-05    8.8563841e+02    9.0230261e+02    8.4840560e+02    4.9000000e+02    4.9000000e+02    4.9000000e+02    7.2873301e+06    1.2073701e+03    6.0548438e+03    1.2666491e-02    1.3289625e+01   -1.5413510e-12    6.8770937e-12    9.2304901e+04   -3.5437256e-02   -1.4041298e-05   -6.9450562e-19    1.9046549e-05   -3.8075740e+03    2.7180842e-13   -6.3822632e-22   -1.6121891e-18    7.0140946e-07    7.2079192e+01    9.1522111e+01    4.1374138e+01
   -8.3744944e+00    2.5031407e+00    3.8949580e-01    3.1459249e+02    0.0000000e+00    4.1781908e-05    8.8618811e+02    9.0283337e+02    8.4872276e+02    4.9000000e+02    4.9000000e+02    4.9000000e+02    7.3081709e+06    1.2082910e+03    6.0679740e+03    1.2666491e-02    1.3373401e+01   -1.5457596e-12    6.8967588e-12    9.2568880e+04   -3.5140399e-02   -9.4732390e-06   -6.8319879e-19   -2.5808531e-05   -3.8184583e+03    2.7258539e-13   -9.1716818e-22   -1.5991203e-18    1.0850587e-06    7.2076508e+01    9.1550581e+01    4.1369475e+01
   -8.2253875e+00    2.4493035e+00    3.8691854e-01    3.1154133e+02    0.0000000e+00    4.1640663e-05    8.8717550e+02    9.0383513e+02    8.4933971e+02    4.9000000e+02    4.9000000e+02    4.9000000e+02    7.3459394e+06    1.2098623e+03    6.0911633e+03    1.2666491e-02    1.3524634e+01   -1.5537480e-12    6.9324011e-12    9.3047275e+04   -3.4726718e-02    6.8828737e-06   -6.8363053e-19   -1.4937012e-05   -3.8381792e+03    2.7399317e-13   -1.5336076e-21   -1.5803156e-18    1.9559130e-06    7.2065641e+01    9.1585396e+01    4.1367626e+01
   -8.1591177e+00    2.4264263e+00    3.8575123e-01    3.1015706e+02    0.0000000e+00    4.1576794e-05    8.8761253e+02    9.0428453e+02    8.4963106e+02    4.9000000e+02    4.9000000e+02    4.9000000e+02    7.3628203e+06    1.2105241e+03    6.1012652e+03    1.2666491e-02    1.3592022e+01   -1.5573177e-12    6.9483350e-12    9.3261097e+04   -3.4572277e-02    2.2885357e-05   -6.8323075e-19    5.5182295e-05   -3.8469850e+03    2.7462182e-13   -2.1688957e-21   -1.5731124e-18    2.6106421e-06    7.2058392e+01    9.1594820e+01    4.1369663e+01
   -8.0762806e+00    2.4094893e+00    3.8426733e-01    3.0839827e+02    0.0000000e+00    4.1495561e-05    8.8815014e+02    9.0484857e+02    8.5000174e+02    4.9000000e+02    4.9000000e+02    4.9000000e+02    7.3834627e+06    1.2112838e+03    6.1134409e+03    1.2666491e-02    1.3676425e+01   -1.5616847e-12    6.9678114e-12    9.3522563e+04   -3.4334846e-02    3.2209159e-05   -6.8294944e-19   -2.7561149e-05   -3.8578529e+03    2.7539761e-13   -2.5541086e-21   -1.5621811e-18    3.0716283e-06    7.2045444e+01    9.1603309e+01    4.1374081e+01
   -7.9727341e+00    2.4019527e+00    3.8240252e-01    3.0618867e+02    0.0000000e+00    4.1393440e-05    8.8881566e+02    9.0554599e+02    8.5046265e+02    4.9000000e+02    4.9000000e+02    4.9000000e+02    7.4091612e+06    1.2121858e+03    6.1283266e+03    1.2666491e-02    1.3782186e+01   -1.5671197e-12    6.9920663e-12    9.3848073e+04   -3.4203806e-02    3.0814787e-05   -6.8162271e-19    1.5548206e-06   -3.8713472e+03    2.7636098e-13   -2.4737394e-21   -1.5561307e-18    3.0707819e-06    7.2026731e+01    9.1606662e+01    4.1379994e+01
   -7.8898970e+00    2.3961815e+00    3.8091976e-01    3.0443340e+02    0.0000000e+00    4.1312160e-05    8.8934716e+02    9.0609715e+02    8.5083311e+02    4.9000000e+02    4.9000000e+02    4.9000000e+02    7.4300860e+06    1.2129060e+03    6.1402136e+03    1.2666491e-02    1.3866959e+01   -1.5715449e-12    7.0118145e-12    9.4113117e+04   -3.4191720e-02    2.6484893e-05   -6.7317499e-19    1.2413605e-04   -3.8822658e+03    2.7714039e-13   -2.2772760e-21   -1.5558243e-18    2.7688219e-06    7.2011884e+01    9.1608257e+01    4.1384752e+01
   -7.7407901e+00    2.4020649e+00    3.7823609e-01    3.0126703e+02    0.0000000e+00    4.1164550e-05    8.9027415e+02    9.0705978e+02    8.5145535e+02    4.9000000e+02    4.9000000e+02    4.9000000e+02    7.4664639e+06    1.2140445e+03    6.1603979e+03    1.2666491e-02    1.4019930e+01   -1.5792402e-12    7.0461416e-12    9.4573896e+04   -3.4173825e-02    1.1350911e-05   -6.6877256e-19   -6.9114509e-05   -3.9013705e+03    2.7850423e-13   -1.7091103e-21   -1.5551474e-18    2.1411567e-06    7.1977476e+01    9.1617212e+01    4.1388697e+01
   -7.6372436e+00    2.4192357e+00    3.7638423e-01    2.9908817e+02    0.0000000e+00    4.1062397e-05    8.9090420e+02    9.0770637e+02    8.5185362e+02    4.9000000e+02    4.9000000e+02    4.9000000e+02    7.4911790e+06    1.2147772e+03    6.1739223e+03    1.2666491e-02    1.4126478e+01   -1.5844674e-12    7.0694672e-12    9.4886950e+04   -3.4223021e-02    5.4235624e-06   -6.7192378e-19   -4.2838212e-05   -3.9143311e+03    2.7942946e-13   -1.4988419e-21   -1.5572728e-18    2.1708947e-06    7.1951292e+01    9.1618687e+01    4.1387452e+01
   -7.5544064e+00    2.4236768e+00    3.7492045e-01    2.9736792e+02    0.0000000e+00    4.0981552e-05    8.9140629e+02    9.0821086e+02    8.5216781e+02    4.9000000e+02    4.9000000e+02    4.9000000e+02    7.5114046e+06    1.2153665e+03    6.1847163e+03    1.2666491e-02    1.4211866e+01   -1.5887446e-12    7.0885549e-12    9.5143138e+04   -3.4284514e-02    5.6922308e-06   -6.7891063e-19    1.6393638e-04   -3.9248240e+03    2.8017844e-13   -1.5565107e-21   -1.5598599e-18    2.1062067e-06    7.1930987e+01    9.1619490e+01    4.1385304e+01
   -7.4881367e+00    2.4237994e+00    3.7375153e-01    2.9599735e+02    0.0000000e+00    4.0916838e-05    8.9180178e+02    9.0860937e+02    8.5240969e+02    4.9000000e+02    4.9000000e+02    4.9000000e+02    7.5272794e+06    1.2158096e+03    6.1931218e+03    1.2666491e-02    1.4280269e+01   -1.5921031e-12    7.1035336e-12    9.5344216e+04   -3.4306033e-02   -2.6548179e-06   -6.7309402e-19    4.0327681e-05   -3.9330865e+03    2.8076824e-13   -1.2007380e-21   -1.5609181e-18    1.6151285e-06    7.1913494e+01    9.1622109e+01    4.1382891e+01
   -7.3017531e+00    2.4253591e+00    3.7043395e-01    2.9211775e+02    0.0000000e+00    4.0732676e-05    8.9287836e+02    9.0969301e+02    8.5304125e+02    4.9000000e+02    4.9000000e+02    4.9000000e+02    7.5703710e+06    1.2168475e+03    6.2151861e+03    1.2666491e-02    1.4473170e+01   -1.6012174e-12    7.1442017e-12    9.5890035e+04   -3.4251187e-02   -3.2899383e-06   -6.8689017e-19   -5.5302331e-05   -3.9556201e+03    2.8237695e-13   -1.1768326e-21   -1.5578097e-18    1.6574522e-06    7.1853776e+01    9.1618751e+01    4.1371313e+01
   -7.2189159e+00    2.4122453e+00    3.6895973e-01    2.9039499e+02    0.0000000e+00    4.0650782e-05    8.9335285e+02    9.1016192e+02    8.5332201e+02    4.9000000e+02    4.9000000e+02    4.9000000e+02    7.5898900e+06    1.2172803e+03    6.2247741e+03    1.2666491e-02    1.4559110e+01   -1.6053452e-12    7.1626223e-12    9.6137272e+04   -3.4196081e-02   -4.7762874e-08   -6.8484682e-19    1.4690255e-04   -3.9657201e+03    2.8309788e-13   -1.3064611e-21   -1.5552623e-18    1.7860114e-06    7.1825845e+01    9.1610020e+01    4.1366018e+01
   -7.1526462e+00    2.3971166e+00    3.6777186e-01    2.8900896e+02    0.0000000e+00    4.0584695e-05    8.9372675e+02    9.1053416e+02    8.5354325e+02    4.9000000e+02    4.9000000e+02    4.9000000e+02    7.6052197e+06    1.2175881e+03    6.2321690e+03    1.2666491e-02    1.4627944e+01   -1.6085883e-12    7.1770867e-12    9.6331447e+04   -3.4121465e-02    3.0749431e-07   -6.7864382e-19    2.9664885e-05   -3.9736877e+03    2.8366662e-13   -1.3902513e-21   -1.5520646e-18    1.8323241e-06    7.1801452e+01    9.1604807e+01    4.1361953e+01
   -7.0698090e+00    2.3837026e+00    3.6626728e-01    2.8725612e+02    0.0000000e+00    4.0500859e-05    8.9418545e+02    9.1099875e+02    8.5381772e+02    4.9000000e+02    4.9000000e+02    4.9000000e+02    7.6238692e+06    1.2179084e+03    6.2409693e+03    1.2666491e-02    1.4714108e+01   -1.6125334e-12    7.1946853e-12    9.6567670e+04   -3.3980071e-02   -4.3841417e-06   -6.7570951e-19   -9.3956482e-05   -3.9834822e+03    2.8436586e-13   -1.1806964e-21   -1.5457569e-18    1.5588472e-06    7.1767354e+01    9.1594782e+01    4.1358266e+01
   -6.9662626e+00    2.3707928e+00    3.6437483e-01    2.8505226e+02    0.0000000e+00    4.0395374e-05    8.9475391e+02    9.1157384e+02    8.5416094e+02    4.9000000e+02    4.9000000e+02    4.9000000e+02    7.6470293e+06    1.2182648e+03    6.2516638e+03    1.2666491e-02    1.4821998e+01   -1.6174315e-12    7.2165440e-12    9.6861028e+04   -3.3820194e-02   -1.2135444e-05   -6.6897253e-19   -5.2031368e-05   -3.9956101e+03    2.8523165e-13   -8.3214166e-22   -1.5387327e-18    9.8465002e-07    7.1722285e+01    9.1570247e+01    4.1354607e+01
   -6.8834254e+00    2.3522558e+00    3.6286511e-01    2.8329488e+02    0.0000000e+00    4.0311188e-05    8.9520998e+02    9.1202938e+02    8.5444961e+02    4.9000000e+02    4.9000000e+02    4.9000000e+02    7.6662200e+06    1.2185517e+03    6.2602346e+03    1.2666491e-02    1.4908428e+01   -1.6214897e-12    7.2346552e-12    9.7104105e+04   -3.3694096e-02   -1.8757073e-05   -6.5897268e-19    2.1291477e-04   -4.0055656e+03    2.8594227e-13   -5.1465303e-22   -1.5332124e-18    4.5426331e-07    7.1686330e+01    9.1548877e+01    4.1353282e+01
   -6.7798790e+00    2.3368529e+00    3.6094722e-01    2.8106765e+02    0.0000000e+00    4.0203988e-05    8.9576066e+02    9.1259027e+02    8.5479052e+02    4.9000000e+02    4.9000000e+02    4.9000000e+02    7.6889116e+06    1.2187833e+03    6.2700197e+03    1.2666491e-02    1.5016634e+01   -1.6262905e-12    7.2560660e-12    9.7391528e+04   -3.3543071e-02   -1.9864367e-05   -6.5832695e-19   -7.8123055e-05   -4.0174735e+03    2.8679235e-13   -4.5001753e-22   -1.5262205e-18    3.4666274e-07    7.1634658e+01    9.1514097e+01    4.1351148e+01
   -6.6970418e+00    2.3204514e+00    3.5941895e-01    2.7929456e+02    0.0000000e+00    4.0118487e-05    8.9620237e+02    9.1302135e+02    8.5507529e+02    4.9000000e+02    4.9000000e+02    4.9000000e+02    7.7077295e+06    1.2189719e+03    6.2778728e+03    1.2666491e-02    1.5103308e+01   -1.6302695e-12    7.2738287e-12    9.7629886e+04   -3.3445676e-02   -2.0856710e-05   -6.5566652e-19    1.5254396e-04   -4.0272652e+03    2.8749138e-13   -3.7271964e-22   -1.5218032e-18    2.3204105e-07    7.1593504e+01    9.1486125e+01    4.1350531e+01
   -6.5934953e+00    2.3089694e+00    3.5748221e-01    2.7705269e+02    0.0000000e+00    4.0009887e-05    8.9673593e+02    9.1355001e+02    8.5540697e+02    4.9000000e+02    4.9000000e+02    4.9000000e+02    7.7300008e+06    1.2190890e+03    6.2868088e+03    1.2666491e-02    1.5211804e+01   -1.6349813e-12    7.2948431e-12    9.7911985e+04   -3.3319590e-02   -2.2234525e-05   -6.5019241e-19   -1.0839249e-04   -4.0389648e+03    2.8832657e-13   -3.5268557e-22   -1.5162114e-18    3.0406786e-07    7.1535837e+01    9.1441585e+01    4.1348429e+01
   -6.4071117e+00    2.2865421e+00    3.5396828e-01    2.7299197e+02    0.0000000e+00    3.9812578e-05    8.9765976e+02    9.1445477e+02    8.5601101e+02    4.9000000e+02    4.9000000e+02    4.9000000e+02    7.7702945e+06    1.2191664e+03    6.3015923e+03    1.2666491e-02    1.5407447e+01   -1.6435037e-12    7.3328693e-12    9.8422365e+04   -3.3175166e-02   -1.0795859e-05   -6.4784656e-19   -1.1586521e-04   -4.0600410e+03    2.8983117e-13   -8.7803920e-22   -1.5096706e-18    7.6801221e-07    7.1427391e+01    9.1369384e+01    4.1346844e+01
   -6.3242746e+00    2.2722946e+00    3.5240840e-01    2.7119363e+02    0.0000000e+00    3.9724784e-05    8.9806211e+02    9.1484211e+02    8.5627353e+02    4.9000000e+02    4.9000000e+02    4.9000000e+02    7.7882778e+06    1.2191539e+03    6.3077814e+03    1.2666491e-02    1.5494534e+01   -1.6473064e-12    7.3498429e-12    9.8650150e+04   -3.3136296e-02   -5.4198398e-06   -6.4275603e-19    1.1636865e-04   -4.0693744e+03    2.9049741e-13   -1.1278994e-21   -1.5080763e-18    9.4197115e-07    7.1376972e+01    9.1327300e+01    4.1345670e+01
   -6.2207281e+00    2.2628068e+00    3.5044533e-01    2.6893699e+02    0.0000000e+00    3.9613978e-05    8.9854994e+02    9.1532134e+02    8.5658517e+02    4.9000000e+02    4.9000000e+02    4.9000000e+02    7.8096366e+06    1.2190467e+03    6.3148294e+03    1.2666491e-02    1.5603514e+01   -1.6518251e-12    7.3699953e-12    9.8920690e+04   -3.2992495e-02   -2.6833635e-06   -6.3566723e-19   -9.4914615e-05   -4.0805895e+03    2.9129799e-13   -1.3261666e-21   -1.5018014e-18    1.0150428e-06    7.1309260e+01    9.1276546e+01    4.1343616e+01
   -6.1378909e+00    2.2490002e+00    3.4888042e-01    2.6714029e+02    0.0000000e+00    3.9525539e-05    8.9893705e+02    9.1569723e+02    8.5683569e+02    4.9000000e+02    4.9000000e+02    4.9000000e+02    7.8271234e+06    1.2189440e+03    6.3203143e+03    1.2666491e-02    1.5690773e+01   -1.6555227e-12    7.3865014e-12    9.9142188e+04   -3.2940636e-02   -3.3872483e-06   -6.3421414e-19    1.1396846e-04   -4.0896759e+03    2.9194666e-13   -1.2824142e-21   -1.4994570e-18    1.0017023e-06    7.1254408e+01    9.1226356e+01    4.1341825e+01
   -6.0343445e+00    2.2354911e+00    3.4691061e-01    2.6488481e+02    0.0000000e+00    3.9413910e-05    8.9940743e+02    9.1616028e+02    8.5713306e+02    4.9000000e+02    4.9000000e+02    4.9000000e+02    7.8480813e+06    1.2187303e+03    6.3265294e+03    1.2666491e-02    1.5799955e+01   -1.6599563e-12    7.4062776e-12    9.9407650e+04   -3.2744130e-02   -1.9347104e-06   -6.2740414e-19   -5.2760027e-05   -4.1006540e+03    2.9273038e-13   -1.3598153e-21   -1.4906170e-18    1.0550706e-06    7.1181438e+01    9.1157096e+01    4.1338982e+01
   -5.9515073e+00    2.2166092e+00    3.4533729e-01    2.6308577e+02    0.0000000e+00    3.9324633e-05    8.9978132e+02    9.1652104e+02    8.5737330e+02    4.9000000e+02    4.9000000e+02    4.9000000e+02    7.8652757e+06    1.2185410e+03    6.3313534e+03    1.2666491e-02    1.5887367e+01   -1.6635920e-12    7.4225076e-12    9.9625443e+04   -3.2678134e-02   -1.4200287e-06   -6.2548799e-19    1.2637443e-04   -4.1095736e+03    2.9336717e-13   -1.3202790e-21   -1.4875477e-18    9.0056316e-07    7.1122172e+01    9.1101325e+01    4.1336823e+01
   -5.8479609e+00    2.2031744e+00    3.4335135e-01    2.6082106e+02    0.0000000e+00    3.9211636e-05    9.0023159e+02    9.1696692e+02    8.5765544e+02    4.9000000e+02    4.9000000e+02    4.9000000e+02    7.8854701e+06    1.2181978e+03    6.3365827e+03    1.2666491e-02    1.5996722e+01   -1.6678649e-12    7.4415591e-12    9.9881235e+04   -3.2473817e-02   -1.6696758e-07   -6.2989763e-19   -1.2732287e-04   -4.1201946e+03    2.9412522e-13   -1.3678422e-21   -1.4782110e-18    8.2095649e-07    7.1042572e+01    9.1021271e+01    4.1333645e+01
   -5.7185278e+00    2.1937707e+00    3.4086921e-01    2.5799670e+02    0.0000000e+00    3.9070103e-05    9.0078118e+02    9.1750940e+02    8.5799353e+02    4.9000000e+02    4.9000000e+02    4.9000000e+02    7.9101285e+06    1.2176932e+03    6.3425018e+03    1.2666491e-02    1.6133543e+01   -1.6730800e-12    7.4648321e-12    1.0019357e+05   -3.2337792e-02   -9.3784800e-06   -6.3019746e-19   -7.3286024e-05   -4.1331134e+03    2.9504749e-13   -9.1774346e-22   -1.4718209e-18    4.9333960e-07    7.0939521e+01    9.0916229e+01    4.1328874e+01
   -5.6149813e+00    2.1613794e+00    3.3888546e-01    2.5574307e+02    0.0000000e+00    3.8956809e-05    9.0121891e+02    9.1792923e+02    8.5827976e+02    4.9000000e+02    4.9000000e+02    4.9000000e+02    7.9313325e+06    1.2172637e+03    6.3470366e+03    1.2666491e-02    1.6243079e+01   -1.6775632e-12    7.4848448e-12    1.0046215e+05   -3.2270909e-02   -1.7462486e-05   -6.2012140e-19    3.9981971e-04   -4.1440324e+03    2.9582697e-13   -4.8956319e-22   -1.4687889e-18   -5.8362531e-08    7.0855721e+01    9.0816779e+01    4.1325166e+01
   -5.5321442e+00    2.1337428e+00    3.3728030e-01    2.5392499e+02    0.0000000e+00    3.8864861e-05    9.0155534e+02    9.1825766e+02    8.5849155e+02    4.9000000e+02    4.9000000e+02    4.9000000e+02    7.9472461e+06    1.2168311e+03    6.3500037e+03    1.2666491e-02    1.6330748e+01   -1.6809313e-12    7.4998549e-12    1.0066372e+05   -3.2076705e-02   -1.9301322e-05   -6.1452575e-19   -2.8998003e-05   -4.1523393e+03    2.9641974e-13   -4.3157665e-22   -1.4600898e-18   -2.9164331e-07    7.0784000e+01    9.0767805e+01    4.1321687e+01
   -5.4285977e+00    2.1124321e+00    3.3525499e-01    2.5163611e+02    0.0000000e+00    3.8748594e-05    9.0196583e+02    9.1866446e+02    8.5874914e+02    4.9000000e+02    4.9000000e+02    4.9000000e+02    7.9662894e+06    1.2162125e+03    6.3531635e+03    1.2666491e-02    1.6440389e+01   -1.6849591e-12    7.5178312e-12    1.0090493e+05   -3.1882601e-02   -3.9381166e-05   -6.1378606e-19   -2.3230100e-04   -4.1623815e+03    2.9713687e-13    5.6287279e-22   -1.4510676e-18   -1.4387056e-06    7.0690048e+01    9.0698723e+01    4.1317979e+01
   -5.2991647e+00    2.0940116e+00    3.3271865e-01    2.4877528e+02    0.0000000e+00    3.8602719e-05    9.0246954e+02    9.1916246e+02    8.5907148e+02    4.9000000e+02    4.9000000e+02    4.9000000e+02    7.9898770e+06    1.2153724e+03    6.3565891e+03    1.2666491e-02    1.6577515e+01   -1.6899476e-12    7.5400920e-12    1.0120370e+05   -3.1621431e-02   -4.0539337e-05   -6.1082703e-19   -5.2435003e-05   -4.1747482e+03    2.9801968e-13    6.3719878e-22   -1.4392897e-18   -1.2688948e-06    7.0569235e+01    9.0593037e+01    4.1314373e+01
   -5.1956182e+00    2.0613033e+00    3.3068632e-01    2.4648708e+02    0.0000000e+00    3.8485627e-05    9.0286628e+02    9.1954310e+02    8.5930411e+02    4.9000000e+02    4.9000000e+02    4.9000000e+02    8.0097676e+06    1.2146489e+03    6.3589277e+03    1.2666491e-02    1.6687256e+01   -1.6941541e-12    7.5588591e-12    1.0145565e+05   -3.1472336e-02   -3.9115096e-05   -6.0355320e-19    3.4174282e-04   -4.1850220e+03    2.9875281e-13    5.9703854e-22   -1.4324932e-18   -1.3793380e-06    7.0469925e+01    9.0495311e+01    4.1311652e+01
   -5.0092346e+00    2.0218716e+00    3.2701342e-01    2.4237281e+02    0.0000000e+00    3.8273019e-05    9.0354681e+02    9.2021901e+02    8.5971011e+02    4.9000000e+02    4.9000000e+02    4.9000000e+02    8.0426945e+06    1.2131539e+03    6.3616519e+03    1.2666491e-02    1.6884854e+01   -1.7011162e-12    7.5899625e-12    1.0187272e+05   -3.1068364e-02   -3.7717580e-05   -5.8094166e-19   -3.1070440e-04   -4.2023573e+03    2.9999209e-13    5.5583404e-22   -1.4148765e-18   -1.1344224e-06    7.0281600e+01    9.0323054e+01    4.1309878e+01
   -4.8798015e+00    2.0077696e+00    3.2448106e-01    2.3954676e+02    0.0000000e+00    3.8125971e-05    9.0399706e+02    9.2065417e+02    8.6001340e+02    4.9000000e+02    4.9000000e+02    4.9000000e+02    8.0648686e+06    1.2120169e+03    6.3626439e+03    1.2666491e-02    1.7022110e+01   -1.7058077e-12    7.6108695e-12    1.0215358e+05   -3.0753939e-02   -2.2650848e-05   -5.8283932e-19    1.7140214e-05   -4.2139455e+03    3.0081823e-13   -3.7651252e-23   -1.4002882e-18   -2.7578107e-07    7.0146764e+01    9.0207101e+01    4.1314042e+01
   -4.7762551e+00    1.9775053e+00    3.2245715e-01    2.3729246e+02    0.0000000e+00    3.8008239e-05    9.0435051e+02    9.2098752e+02    8.6027304e+02    4.9000000e+02    4.9000000e+02    4.9000000e+02    8.0833910e+06    1.2110641e+03    6.3630753e+03    1.2666491e-02    1.7131923e+01   -1.7097256e-12    7.6283411e-12    1.0238820e+05   -3.0531528e-02   -2.1900619e-05   -5.6871432e-19    3.0180291e-04   -4.2235016e+03    3.0149992e-13   -8.1489257e-23   -1.3903813e-18   -7.7782592e-08    7.0036863e+01    9.0110485e+01    4.1319023e+01
   -4.6934179e+00    1.9530737e+00    3.2082854e-01    2.3548319e+02    0.0000000e+00    3.7913262e-05    9.0462195e+02    9.2124849e+02    8.6047373e+02    4.9000000e+02    4.9000000e+02    4.9000000e+02    8.0973133e+06    1.2102347e+03    6.3629047e+03    1.2666491e-02    1.7219770e+01   -1.7126719e-12    7.6414767e-12    1.0256455e+05   -3.0314103e-02   -2.4751376e-05   -5.6958008e-19   -6.1157399e-05   -4.2307776e+03    3.0201929e-13    1.3299340e-22   -1.3801396e-18   -2.3647134e-07    6.9945549e+01    9.0027400e+01    4.1323499e+01
   -4.5898714e+00    1.9292233e+00    3.1877424e-01    2.3320547e+02    0.0000000e+00    3.7793233e-05    9.0494939e+02    9.2156587e+02    8.6071854e+02    4.9000000e+02    4.9000000e+02    4.9000000e+02    8.1140120e+06    1.2091114e+03    6.3620511e+03    1.2666491e-02    1.7329565e+01   -1.7162038e-12    7.6572385e-12    1.0277606e+05   -3.0035596e-02   -1.9063742e-05   -5.6552317e-19   -1.6425573e-04   -4.2395534e+03    3.0264589e-13   -1.3851123e-22   -1.3674761e-18   -4.5058792e-08    6.9826774e+01    8.9912470e+01    4.1328823e+01
   -4.4604384e+00    1.9077231e+00    3.1619192e-01    2.3034881e+02    0.0000000e+00    3.7642025e-05    9.0534228e+02    9.2194642e+02    8.6101072e+02    4.9000000e+02    4.9000000e+02    4.9000000e+02    8.1340383e+06    1.2075985e+03    6.3601354e+03    1.2666491e-02    1.7466767e+01   -1.7204394e-12    7.6761373e-12    1.0302972e+05   -2.9859841e-02   -1.6457676e-05   -5.6385868e-19   -1.0093895e-04   -4.2500621e+03    3.0339606e-13   -2.6462270e-22   -1.3595386e-18    2.3770869e-07    6.9672807e+01    8.9743109e+01    4.1334488e+01
   -4.3568919e+00    1.8727506e+00    3.1412484e-01    2.2806670e+02    0.0000000e+00    3.7520759e-05    9.0565269e+02    9.2223723e+02    8.6126036e+02    4.9000000e+02    4.9000000e+02    4.9000000e+02    8.1512744e+06    1.2063490e+03    6.3582961e+03    1.2666491e-02    1.7576497e+01   -1.7240839e-12    7.6924020e-12    1.0324804e+05   -2.9731469e-02   -1.4333655e-05   -5.5955273e-19    3.5810445e-04   -4.2589489e+03    3.0403029e-13   -2.8345165e-22   -1.3536405e-18    1.7763249e-07    6.9547615e+01    8.9597233e+01    4.1339413e+01
   -4.2274589e+00    1.8406135e+00    3.1151043e-01    2.2519117e+02    0.0000000e+00    3.7366807e-05    9.0601458e+02    9.2258608e+02    8.6161862e+02    4.9000000e+02    4.9000000e+02    4.9000000e+02    8.1703202e+06    1.2046183e+03    6.3547245e+03    1.2666491e-02    1.7713582e+01   -1.7281137e-12    7.7103760e-12    1.0348929e+05   -2.9289411e-02   -2.7467323e-06   -5.5805689e-19   -1.7439303e-04   -4.2689623e+03    3.0474528e-13   -7.3608392e-22   -1.3331596e-18    7.1679451e-07    6.9382320e+01    8.9400132e+01    4.1344137e+01
   -4.1239124e+00    1.8039115e+00    3.0941251e-01    2.2288891e+02    0.0000000e+00    3.7243006e-05    9.0629762e+02    9.2285066e+02    8.6191689e+02    4.9000000e+02    4.9000000e+02    4.9000000e+02    8.1864743e+06    1.2031776e+03    6.3514379e+03    1.2666491e-02    1.7823193e+01   -1.7315294e-12    7.7256214e-12    1.0369390e+05   -2.9087777e-02    3.2561156e-06   -5.4739531e-19    2.0672535e-04   -4.2773349e+03    3.0534287e-13   -1.0155529e-21   -1.3242474e-18    7.9096163e-07    6.9247148e+01    8.9227417e+01    4.1347892e+01
   -3.9944793e+00    1.7703734e+00    3.0676431e-01    2.1999295e+02    0.0000000e+00    3.7086194e-05    9.0663002e+02    9.2317092e+02    8.6225803e+02    4.9000000e+02    4.9000000e+02    4.9000000e+02    8.2044859e+06    1.2012329e+03    6.3462504e+03    1.2666491e-02    1.7960096e+01   -1.7353401e-12    7.7426188e-12    1.0392205e+05   -2.8660244e-02    1.0938508e-05   -5.4917096e-19   -1.8606566e-04   -4.2868132e+03    3.0601960e-13   -1.3748579e-21   -1.3045227e-18    1.0692192e-06    6.9070628e+01    8.8997626e+01    4.1351738e+01
   -3.8564187e+00    1.7278017e+00    3.0391930e-01    2.1689166e+02    0.0000000e+00    3.6917212e-05    9.0696616e+02    9.2348588e+02    8.6261907e+02    4.9000000e+02    4.9000000e+02    4.9000000e+02    8.2240163e+06    1.1990238e+03    6.3396810e+03    1.2666491e-02    1.8105972e+01   -1.7394702e-12    7.7610496e-12    1.0416943e+05   -2.8356677e-02    6.0217385e-06   -5.5326346e-19    1.0022213e-04   -4.2969854e+03    3.0674567e-13   -1.1031167e-21   -1.2900335e-18    9.4476309e-07    6.8875341e+01    8.8729906e+01    4.1354111e+01
   -3.7459702e+00    1.6795800e+00    3.0163176e-01    2.1440618e+02    0.0000000e+00    3.6780915e-05    9.0722703e+02    9.2372569e+02    8.6291106e+02    4.9000000e+02    4.9000000e+02    4.9000000e+02    8.2401410e+06    1.1971824e+03    6.3338862e+03    1.2666491e-02    1.8222567e+01   -1.7428804e-12    7.7762664e-12    1.0437367e+05   -2.8081932e-02    1.8441170e-05   -5.3704764e-19    2.3776212e-04   -4.3053247e+03    3.0734094e-13   -1.7600601e-21   -1.2778896e-18    1.5350330e-06    6.8715043e+01    8.8502692e+01    4.1355991e+01
   -3.6079660e+00    1.6539865e+00    2.9874799e-01    2.1128623e+02    0.0000000e+00    3.6608377e-05    9.0752091e+02    9.2401937e+02    8.6320035e+02    4.9000000e+02    4.9000000e+02    4.9000000e+02    8.2555882e+06    1.1946962e+03    6.3252078e+03    1.2666491e-02    1.8368051e+01   -1.7461497e-12    7.7908451e-12    1.0456933e+05   -2.7710217e-02    3.4500896e-05   -5.5784213e-19   -5.7057139e-04   -4.3135678e+03    3.0792960e-13   -2.4839600e-21   -1.2598024e-18    2.6948611e-06    6.8505444e+01    8.8203755e+01    4.1356208e+01
   -3.4700355e+00    1.5966314e+00    2.9585849e-01    2.0816991e+02    0.0000000e+00    3.6434982e-05    9.0780893e+02    9.2427358e+02    8.6355704e+02    4.9000000e+02    4.9000000e+02    4.9000000e+02    8.2756306e+06    1.1921313e+03    6.3159271e+03    1.2666491e-02    1.8513244e+01   -1.7503856e-12    7.8097581e-12    1.0482320e+05   -2.7482488e-02    3.0158576e-05   -5.3949439e-19    7.6057474e-04   -4.3238805e+03    3.0866552e-13   -2.1951022e-21   -1.2496287e-18    2.3446123e-06    6.8291603e+01    8.7882030e+01    4.1355798e+01
   -3.3596912e+00    1.5511450e+00    2.9352627e-01    2.0566624e+02    0.0000000e+00    3.6294388e-05    9.0801834e+02    9.2446676e+02    8.6378834e+02    4.9000000e+02    4.9000000e+02    4.9000000e+02    8.2892405e+06    1.1899455e+03    6.3074923e+03    1.2666491e-02    1.8629244e+01   -1.7532665e-12    7.8226024e-12    1.0499559e+05   -2.7203374e-02    3.6534208e-05   -5.4469382e-19   -1.7769902e-04   -4.3309980e+03    3.0917379e-13   -2.4802050e-21   -1.2365688e-18    2.7263289e-06    6.8113573e+01    8.7613877e+01    4.1353685e+01
   -3.2217982e+00    1.5095257e+00    2.9059527e-01    2.0253245e+02    0.0000000e+00    3.6117012e-05    9.0826226e+02    9.2469699e+02    8.6406068e+02    4.9000000e+02    4.9000000e+02    4.9000000e+02    8.3049973e+06    1.1870899e+03    6.2960150e+03    1.2666491e-02    1.8773940e+01   -1.7565993e-12    7.8374734e-12    1.0519517e+05   -2.6799872e-02    4.4884042e-05   -5.4971083e-19   -2.4646561e-04   -4.3393094e+03    3.0976714e-13   -2.8835824e-21   -1.2177369e-18    3.2597806e-06    6.7884632e+01    8.7264696e+01    4.1350014e+01
   -3.0839477e+00    1.4583564e+00    2.8765605e-01    1.9940311e+02    0.0000000e+00    3.5938420e-05    9.0849152e+02    9.2490295e+02    8.6433848e+02    4.9000000e+02    4.9000000e+02    4.9000000e+02    8.3216502e+06    1.1841236e+03    6.2836821e+03    1.2666491e-02    1.8918308e+01   -1.7601205e-12    7.8531882e-12    1.0540611e+05   -2.6468545e-02    4.6767331e-05   -5.2674887e-19    1.9401257e-04   -4.3479624e+03    3.1038476e-13   -3.0579751e-21   -1.2034624e-18    3.2947150e-06    6.7650002e+01    8.6897107e+01    4.1343756e+01
   -2.8621697e+00    1.3706488e+00    2.8288867e-01    1.9435971e+02    0.0000000e+00    3.5646958e-05    9.0881250e+02    9.2519847e+02    8.6470240e+02    4.9000000e+02    4.9000000e+02    4.9000000e+02    8.3448519e+06    1.1790319e+03    6.2614173e+03    1.2666491e-02    1.9149952e+01   -1.7650302e-12    7.8750829e-12    1.0569999e+05   -2.5823381e-02    7.6397284e-05   -5.3212513e-19   -6.1879547e-04   -4.3601446e+03    3.1125453e-13   -4.4405776e-21   -1.1731483e-18    4.3525960e-06    6.7255965e+01    8.6274213e+01    4.1328845e+01
   -2.7244167e+00    1.3250595e+00    2.7992068e-01    1.9123908e+02    0.0000000e+00    3.5464440e-05    9.0899016e+02    9.2535312e+02    8.6494567e+02    4.9000000e+02    4.9000000e+02    4.9000000e+02    8.3602778e+06    1.1757180e+03    6.2464050e+03    1.2666491e-02    1.9293362e+01   -1.7682901e-12    7.8896409e-12    1.0589538e+05   -2.5514006e-02    7.2538077e-05   -5.2047358e-19    4.6203362e-04   -4.3681747e+03    3.1182761e-13   -4.3041017e-21   -1.1591662e-18    4.5903523e-06    6.7003605e+01    8.5866357e+01    4.1318610e+01
   -2.6142143e+00    1.2813162e+00    2.7754188e-01    1.8874983e+02    0.0000000e+00    3.5317482e-05    9.0911407e+02    9.2545873e+02    8.6509921e+02    4.9000000e+02    4.9000000e+02    4.9000000e+02    8.3714152e+06    1.1729634e+03    6.2335655e+03    1.2666491e-02    1.9407854e+01   -1.7706468e-12    7.9001520e-12    1.0603645e+05   -2.5428874e-02    7.7680521e-05   -5.2132100e-19    2.3629374e-05   -4.3739548e+03    3.1224030e-13   -4.5916872e-21   -1.1552162e-18    4.8051859e-06    6.6796685e+01    8.5531040e+01    4.1306537e+01
   -2.5553933e+00    1.2421799e+00    2.7627635e-01    1.8742818e+02    0.0000000e+00    3.5239164e-05    9.0918159e+02    9.2550333e+02    8.6518536e+02    4.9000000e+02    4.9000000e+02    4.9000000e+02    8.3783949e+06    1.1714904e+03    6.2266883e+03    1.2666491e-02    1.9468897e+01   -1.7721198e-12    7.9067488e-12    1.0612486e+05   -2.5635773e-02    7.3987980e-05   -4.9893978e-19    5.8640135e-04   -4.3774137e+03    3.1248731e-13   -4.3704607e-21   -1.1648460e-18    4.5284889e-06    6.6686076e+01    8.5347106e+01    4.1287338e+01
   -2.4820091e+00    1.2043562e+00    2.7468189e-01    1.8577005e+02    0.0000000e+00    3.5140069e-05    9.0924818e+02    9.2556000e+02    8.6526501e+02    4.9000000e+02    4.9000000e+02    4.9000000e+02    8.3850864e+06    1.1695553e+03    6.2173740e+03    1.2666491e-02    1.9544969e+01   -1.7735413e-12    7.9130441e-12    1.0620962e+05   -2.6175854e-02    8.0560640e-05   -5.3728230e-19   -5.2724187e-04   -4.3810165e+03    3.1274439e-13   -4.6751873e-21   -1.1888549e-18    4.8685074e-06    6.6543089e+01    8.5118282e+01    4.1258944e+01
   -2.3975363e+00    1.1966232e+00    2.7284336e-01    1.8386315e+02    0.0000000e+00    3.5025526e-05    9.0931109e+02    9.2562484e+02    8.6535192e+02    4.9000000e+02    4.9000000e+02    4.9000000e+02    8.3922656e+06    1.1672669e+03    6.2061588e+03    1.2666491e-02    1.9632396e+01   -1.7750569e-12    7.9198363e-12    1.0630056e+05   -2.5863308e-02    8.1976684e-05   -5.4435353e-19   -4.2127104e-04   -4.3850591e+03    3.1303336e-13   -4.9138204e-21   -1.1744664e-18    5.1631445e-06    6.6375643e+01    8.4853354e+01    4.1225916e+01
   -2.2823594e+00    1.2240453e+00    2.7038011e-01    1.8130756e+02    0.0000000e+00    3.4872227e-05    9.0939914e+02    9.2571329e+02    8.6547950e+02    4.9000000e+02    4.9000000e+02    4.9000000e+02    8.4021267e+06    1.1642206e+03    6.1912565e+03    1.2666491e-02    1.9751358e+01   -1.7771443e-12    7.9291224e-12    1.0642546e+05   -2.5163040e-02    6.4427995e-05   -5.6468228e-19    1.2887035e-04   -4.3904315e+03    3.1341601e-13   -3.9640089e-21   -1.1408964e-18    4.4237783e-06    6.6152416e+01    8.4482697e+01    4.1182742e+01
   -2.1850862e+00    1.2745949e+00    2.6836125e-01    1.7920991e+02    0.0000000e+00    3.4746903e-05    9.0945573e+02    9.2578896e+02    8.6560842e+02    4.9000000e+02    4.9000000e+02    4.9000000e+02    8.4097766e+06    1.1616727e+03    6.1784902e+03    1.2666491e-02    1.9851607e+01   -1.7787597e-12    7.9363545e-12    1.0652236e+05   -2.4277154e-02    7.1290691e-05   -5.2539639e-19    2.3590599e-04   -4.3945505e+03    3.1371062e-13   -4.5044397e-21   -1.1020926e-18    4.5486636e-06    6.5967803e+01    8.4155324e+01    4.1149806e+01
   -2.0992425e+00    1.3169892e+00    2.6663782e-01    1.7741622e+02    0.0000000e+00    3.4640198e-05    9.0948585e+02    9.2583220e+02    8.6571336e+02    4.9000000e+02    4.9000000e+02    4.9000000e+02    8.4157577e+06    1.1594329e+03    6.1669234e+03    1.2666491e-02    1.9939906e+01   -1.7800246e-12    7.9420040e-12    1.0659812e+05   -2.4083938e-02    6.2435717e-05   -5.2376797e-19    3.8374074e-05   -4.3975963e+03    3.1392837e-13   -4.0248680e-21   -1.0931343e-18    4.2454884e-06    6.5807917e+01    8.3854659e+01    4.1119667e+01
   -1.9932292e+00    1.3865408e+00    2.6457244e-01    1.7526837e+02    0.0000000e+00    3.4512248e-05    9.0946617e+02    9.2582222e+02    8.6576778e+02    4.9000000e+02    4.9000000e+02    4.9000000e+02    8.4210617e+06    1.1565419e+03    6.1511295e+03    1.2666491e-02    2.0048708e+01   -1.7811471e-12    7.9470053e-12    1.0666530e+05   -2.4977210e-02    9.2028899e-05   -5.3963895e-19   -5.9749432e-05   -4.4003877e+03    3.1412732e-13   -5.2938508e-21   -1.1337402e-18    5.2378514e-06    6.5608090e+01    8.3472951e+01    4.1071185e+01
   -1.8995178e+00    1.4489728e+00    2.6281346e-01    1.7344182e+02    0.0000000e+00    3.4403096e-05    9.0942367e+02    9.2575977e+02    8.6569908e+02    4.9000000e+02    4.9000000e+02    4.9000000e+02    8.4247942e+06    1.1539965e+03    6.1368859e+03    1.2666491e-02    2.0144652e+01   -1.7819373e-12    7.9505202e-12    1.0671258e+05   -2.6127857e-02    3.2004747e-06   -5.0191107e-19   -5.1476837e-06   -4.4023992e+03    3.1427082e-13   -1.4333905e-21   -1.1894542e-18    1.1391145e-06    6.5434789e+01    8.3139110e+01    4.1011062e+01
   -1.7919314e+00    1.5304653e+00    2.6096631e-01    1.7150964e+02    0.0000000e+00    3.4289403e-05    9.0942646e+02    9.2565293e+02    8.6547665e+02    4.9000000e+02    4.9000000e+02    4.9000000e+02    8.4308318e+06    1.1515719e+03    6.1238970e+03    1.2666491e-02    2.0254545e+01   -1.7831885e-12    7.9563710e-12    1.0678905e+05   -2.7365700e-02    2.4105689e-05   -5.3253425e-19    1.9696594e-04   -4.4050791e+03    3.1446512e-13   -2.4856428e-21   -1.2446499e-18    2.4070249e-06    6.5264896e+01    8.2765738e+01    4.0923097e+01
   -1.6949133e+00    1.4297588e+00    2.5949103e-01    1.6994958e+02    0.0000000e+00    3.4199653e-05    9.0948085e+02    9.2556577e+02    8.6520744e+02    4.9000000e+02    4.9000000e+02    4.9000000e+02    8.4380275e+06    1.1498982e+03    6.1155609e+03    1.2666491e-02    2.0353506e+01   -1.7847483e-12    7.9629717e-12    1.0688020e+05   -2.6458305e-02   -3.5234160e-05   -4.6298444e-19   -4.9383715e-04   -4.4080816e+03    3.1467587e-13    3.7153390e-22   -1.2044366e-18    1.5538743e-06    6.5142174e+01    8.2426201e+01    4.0836864e+01
   -1.5962810e+00    1.3327694e+00    2.5784006e-01    1.6824387e+02    0.0000000e+00    3.4096587e-05    9.0942894e+02    9.2547162e+02    8.6493659e+02    4.9000000e+02    4.9000000e+02    4.9000000e+02    8.4415396e+06    1.1475067e+03    6.1020767e+03    1.2666491e-02    2.0453910e+01   -1.7854705e-12    7.9664192e-12    1.0692468e+05   -2.6844400e-02    7.2314130e-06   -4.8441776e-19   -5.0349197e-04   -4.4104117e+03    3.1484483e-13   -1.9267383e-21   -1.2225045e-18    1.7181690e-06    6.4980294e+01    8.2071212e+01    4.0749535e+01
   -1.4958108e+00    1.2677823e+00    2.5642589e-01    1.6674569e+02    0.0000000e+00    3.4010969e-05    9.0953082e+02    9.2535265e+02    8.6470292e+02    4.9000000e+02    4.9000000e+02    4.9000000e+02    8.4505290e+06    1.1461488e+03    6.0961504e+03    1.2666491e-02    2.0556020e+01   -1.7873586e-12    7.9749997e-12    1.0703855e+05   -2.3622553e-02    6.5010703e-05   -3.8403193e-19   -6.3241425e-04   -4.4143242e+03    3.1512641e-13   -4.0108166e-21   -1.0759703e-18    4.9462700e-06    6.4874130e+01    8.1730495e+01    4.0664527e+01
   -1.3967761e+00    1.1091708e+00    2.5529188e-01    1.6573197e+02    0.0000000e+00    3.3922480e-05    9.0973275e+02    9.2538706e+02    8.6466398e+02    4.9000000e+02    4.9000000e+02    4.9000000e+02    8.4629159e+06    1.1458774e+03    6.0972931e+03    1.2666491e-02    2.0656655e+01   -1.7900533e-12    7.9861599e-12    1.0719545e+05   -1.2919009e-02   -1.2655591e-05   -2.3404793e-19   -3.1841795e-04   -4.4197300e+03    3.1550355e-13   -5.5057898e-22   -5.8628433e-19    1.1010917e-06    6.4775080e+01    8.1362478e+01    3.3913930e+01
   -1.2977256e+00    8.6975801e-01    2.5389779e-01    1.6538220e+02    0.0000000e+00    3.3740859e-05    9.0982592e+02    9.2551088e+02    8.6477174e+02    4.9000000e+02    4.9000000e+02    4.9000000e+02    8.4716692e+06    1.1454629e+03    6.0965232e+03    1.2666491e-02    2.0757274e+01   -1.7918177e-12    7.9949848e-12    1.0730632e+05    3.4266628e-03   -1.0966068e-04    6.1122189e-20   -4.4953761e-05   -4.4251606e+03    3.1590248e-13    2.6046210e-21    1.5755632e-19    9.7572175e-08    6.4488424e+01    8.1027844e+01    3.4545147e+01
   -1.1986127e+00    1.1979325e+00    2.5273405e-01    1.6418491e+02    0.0000000e+00    3.3670077e-05    9.1011030e+02    9.2569099e+02    8.6495750e+02    4.9000000e+02    4.9000000e+02    4.9000000e+02    8.4874413e+06    1.1452896e+03    6.0996659e+03    1.2666491e-02    2.0858002e+01   -1.7951636e-12    8.0097778e-12    1.0750610e+05    9.9312739e-03   -3.3613179e-04    5.9059812e-19    5.6980860e-04   -4.4341763e+03    3.1654370e-13    1.6029727e-20    4.3681634e-19   -9.5304246e-06    6.4441632e+01    8.0785310e+01    3.4661358e+01
   -1.0995776e+00    1.7062329e+00    2.5201272e-01    1.6343344e+02    0.0000000e+00    3.3628383e-05    9.1045709e+02    9.2627080e+02    8.6567716e+02    4.9000000e+02    4.9000000e+02    4.9000000e+02    8.5053221e+06    1.1460879e+03    6.1086405e+03    1.2666491e-02    2.0958756e+01   -1.7989558e-12    8.0266327e-12    1.0773258e+05    1.6541339e-02   -1.2106856e-05    6.2393596e-19   -5.7697491e-04   -4.4441018e+03    3.1725393e-13    1.4630209e-21    7.4092157e-19   -3.7004530e-07    6.4455720e+01    8.0528024e+01    3.4874510e+01
   -9.9145730e-01    1.9783535e+00    2.5162434e-01    1.6328528e+02    0.0000000e+00    3.3585798e-05    9.1091831e+02    9.2681504e+02    8.6649526e+02    4.9000000e+02    4.9000000e+02    4.9000000e+02    8.5276346e+06    1.1482842e+03    6.1268457e+03    1.2666491e-02    2.1068998e+01   -1.8036704e-12    8.0477403e-12    1.0801521e+05    1.5264414e-02    2.5170118e-05    5.7878125e-19   -9.6693674e-04   -4.4554035e+03    3.1806316e-13    2.8312858e-23    6.8390352e-19    1.3801013e-06    6.4489507e+01    8.0667315e+01    3.5132518e+01
   -8.9239115e-01    2.0405766e+00    2.5143840e-01    1.6325713e+02    0.0000000e+00    3.3565856e-05    9.1139635e+02    9.2737284e+02    8.6724706e+02    4.9000000e+02    4.9000000e+02    4.9000000e+02    8.5501392e+06    1.1506677e+03    6.1462007e+03    1.2666491e-02    2.1170332e+01   -1.8084124e-12    8.0691742e-12    1.0830026e+05    1.4967287e-02    4.1859961e-05    6.1665007e-19   -2.5311795e-03   -4.4668527e+03    3.1888798e-13   -3.5064447e-24    6.6868100e-19    1.9320862e-06    6.4564946e+01    8.0823425e+01    3.5166111e+01
   -7.9327423e-01    2.1029161e+00    2.5131392e-01    1.6311257e+02    0.0000000e+00    3.3563198e-05    9.1196620e+02    9.2805914e+02    8.6815577e+02    4.9000000e+02    4.9000000e+02    4.9000000e+02    8.5758519e+06    1.1533588e+03    6.1684095e+03    1.2666491e-02    2.1272046e+01   -1.8138154e-12    8.0936814e-12    1.0862595e+05    1.5348972e-02    2.7726088e-05    6.3068910e-19   -2.1354230e-03   -4.4799961e+03    3.1983362e-13    7.2103586e-22    6.8579297e-19    1.3207013e-06    6.4685738e+01    8.1017881e+01    3.5163358e+01
   -6.9414482e-01    2.4050811e+00    2.5161436e-01    1.6349854e+02    0.0000000e+00    3.3577279e-05    9.1291699e+02    9.2862800e+02    8.6881982e+02    4.9000000e+02    4.9000000e+02    4.9000000e+02    8.6149871e+06    1.1584005e+03    6.2089386e+03    1.2666491e-02    2.1374297e+01   -1.8221066e-12    8.1303112e-12    1.0912166e+05    1.5626967e-02    3.9762811e-05    6.5729771e-19    1.9143492e-03   -4.4995343e+03    3.2122181e-13    2.9353585e-22    6.9775335e-19    1.5965835e-06    6.4897636e+01    8.1453528e+01    3.3819152e+01
   -5.9499596e-01    3.1322040e+00    2.5269074e-01    1.6466796e+02    0.0000000e+00    3.3641075e-05    9.1415465e+02    9.2951713e+02    8.6980430e+02    4.9000000e+02    4.9000000e+02    4.9000000e+02    8.6648328e+06    1.1659868e+03    6.2675731e+03    1.2666491e-02    2.1477394e+01   -1.8326567e-12    8.1775040e-12    1.0975303e+05    1.5561385e-02    3.2223415e-05    6.2902253e-19   -3.8977137e-03   -4.5251506e+03    3.2305380e-13    5.8718447e-22    6.9561044e-19    1.3864236e-06    6.5253287e+01    8.2212033e+01    3.4019485e+01
   -4.9584964e-01    4.2166849e+00    2.5535763e-01    1.6742977e+02    0.0000000e+00    3.3808472e-05    9.1578854e+02    9.3085051e+02    8.7137496e+02    4.9000000e+02    4.9000000e+02    4.9000000e+02    8.7289357e+06    1.1779893e+03    6.3559922e+03    1.2666491e-02    2.1581701e+01   -1.8462699e-12    8.2377389e-12    1.1056498e+05    1.5194462e-02    2.6939857e-05    5.9135016e-19   -4.4079577e-03   -4.5577048e+03    3.2536732e-13    7.3099780e-22    6.7998130e-19    1.0317098e-06    6.5867902e+01    8.3614188e+01    3.4400782e+01
   -3.9717508e-01    5.5884114e+00    2.6066086e-01    1.7312994e+02    0.0000000e+00    3.4128303e-05    9.1776490e+02    9.3243399e+02    8.7362798e+02    4.9000000e+02    4.9000000e+02    4.9000000e+02    8.8051212e+06    1.1961958e+03    6.4837616e+03    1.2666491e-02    2.1687304e+01   -1.8623567e-12    8.3095720e-12    1.1152999e+05    1.5363435e-02    3.9548443e-05    5.6123685e-19   -3.0130774e-04   -4.5961974e+03    3.2811352e-13   -8.0104085e-23    6.8903695e-19    1.1452686e-06    6.6830710e+01    8.5889840e+01    3.4944038e+01
   -2.9675741e-01    6.9509895e+00    2.6987150e-01    1.8304255e+02    0.0000000e+00    3.4685797e-05    9.2002608e+02    9.3443903e+02    8.7728443e+02    4.9000000e+02    4.9000000e+02    4.9000000e+02    8.8928486e+06    1.2225810e+03    6.6616002e+03    1.2666491e-02    2.1797360e+01   -1.8808701e-12    8.3918560e-12    1.1264119e+05    1.5876972e-02    1.0026388e-05    5.4470395e-19    2.6050406e-02   -4.6409712e+03    3.3129410e-13    1.1369123e-21    7.1339412e-19    4.3969935e-07    6.8315979e+01    8.9707194e+01    3.5608881e+01
   -1.9971967e-01    8.1073560e+00    2.8338693e-01    1.9788294e+02    0.0000000e+00    3.5487471e-05    9.2254257e+02    9.3719368e+02    8.8242583e+02    4.9000000e+02    4.9000000e+02    4.9000000e+02    8.9911655e+06    1.2572282e+03    6.8902314e+03    1.2666491e-02    2.1907020e+01   -1.9016555e-12    8.4854628e-12    1.1388652e+05    1.6817701e-02   -3.3226896e-05    6.0807215e-19    8.6859204e-03   -4.6923742e+03    3.3499314e-13    3.1761251e-21    7.5453535e-19   -8.0940667e-07    7.0337532e+01    9.5018208e+01    3.6095236e+01
   -9.5092392e-02    8.9477674e+00    3.0284893e-01    2.1983278e+02    0.0000000e+00    3.6607768e-05    9.2537442e+02    9.4062547e+02    8.8935007e+02    4.9000000e+02    4.9000000e+02    4.9000000e+02    9.1035192e+06    1.3027559e+03    7.1866073e+03    1.2666491e-02    2.2029898e+01   -1.9256514e-12    8.5897986e-12    1.1530964e+05    1.9177191e-02   -4.0662315e-05    6.1439525e-19    1.5901939e-03   -4.7532785e+03    3.3927369e-13    2.9604841e-21    8.6290568e-19   -1.1377056e-06    7.3077609e+01    1.0234965e+02    3.6537661e+01
    7.5023246e-03    9.4775893e+00    3.2616379e-01    2.4740693e+02    0.0000000e+00    3.7891858e-05    9.2850838e+02    9.4470812e+02    8.9638356e+02    4.9000000e+02    4.9000000e+02    4.9000000e+02    9.2276851e+06    1.3548651e+03    7.5280825e+03    1.2666491e-02    2.2155902e+01   -1.9523801e-12    8.7079099e-12    1.1688239e+05    2.1578016e-02    1.0976909e-04    6.3932483e-19   -1.5025888e-01   -4.8202445e+03    3.4408835e-13   -3.2235505e-21    9.7284389e-19    3.1520487e-06    7.6228534e+01    1.1031659e+02    3.7216816e+01
    1.0691080e-01    9.4108343e+00    3.5013900e-01    2.7674196e+02    0.0000000e+00    3.9181372e-05    9.3148151e+02    9.4868252e+02    9.0327905e+02    4.9000000e+02    4.9000000e+02    4.9000000e+02    9.3464638e+06    1.4060419e+03    7.8657833e+03    1.2666491e-02    2.2283622e+01   -1.9767937e-12    8.8176883e-12    1.1838690e+05    2.5318807e-02   -4.8192750e-05    6.0158516e-19    1.1168893e-01   -4.8846110e+03    3.4858657e-13    2.1717525e-21    1.1470345e-18   -1.3276324e-06    7.9401215e+01    1.1771355e+02    3.7731354e+01
    2.0357511e-01    8.9444205e+00    3.7247215e-01    3.0710340e+02    0.0000000e+00    4.0229337e-05    9.3449964e+02    9.5223175e+02    9.0941471e+02    4.9000000e+02    4.9000000e+02    4.9000000e+02    9.4664897e+06    1.4554219e+03    8.1974368e+03    1.2666491e-02    2.2413284e+01   -2.0025948e-12    8.9320124e-12    1.1990721e+05    2.8308654e-02    2.0377525e-06    5.7545409e-19    1.0295634e-02   -4.9472305e+03    3.5309423e-13   -7.6653895e-22    1.2859003e-18   -6.9700335e-08    8.2112852e+01    1.2422285e+02    3.8376153e+01
    3.0701646e-01    7.0469695e+00    3.9029993e-01    3.3205958e+02    0.0000000e+00    4.1068925e-05    9.3631418e+02    9.5538393e+02    9.1506615e+02    4.9000000e+02    4.9000000e+02    4.9000000e+02    9.5435794e+06    1.4911739e+03    8.4352013e+03    1.2666491e-02    2.2557106e+01   -2.0188878e-12    9.0065226e-12    1.2088366e+05    3.4052187e-02    6.1562255e-05    3.9717716e-19   -1.0440201e-01   -4.9916736e+03    3.5634197e-13   -5.3772264e-21    1.5560181e-18    1.1297339e-06    8.4238782e+01    1.2898878e+02    3.8793541e+01
    4.0473414e-01    3.9717253e+00    3.9658351e-01    3.4079229e+02    0.0000000e+00    4.1365489e-05    9.3641050e+02    9.5765740e+02    9.1551839e+02    4.9000000e+02    4.9000000e+02    4.9000000e+02    9.5551787e+06    1.5011712e+03    8.4941033e+03    1.2666491e-02    2.2695158e+01   -2.0209366e-12    9.0161494e-12    1.2103058e+05    3.7981924e-02    4.9341096e-05    2.8100919e-19    5.9273525e-02   -5.0075342e+03    3.5743185e-13   -6.1465956e-21    1.7426610e-18    1.9033492e-06    8.4941889e+01    1.2999567e+02    3.8264847e+01
    5.0261767e-01    1.9421963e+00    3.9556613e-01    3.3900757e+02    0.0000000e+00    4.1322060e-05    9.3692608e+02    9.5697457e+02    9.1251034e+02    4.9000000e+02    4.9000000e+02    4.9000000e+02    9.5823968e+06    1.5032008e+03    8.5131945e+03    1.2666491e-02    2.2833859e+01   -2.0266328e-12    9.0442322e-12    1.2137534e+05    2.9009135e-02   -4.3952801e-05    6.6449463e-21    6.6791695e-03   -5.0215469e+03    3.5851757e-13   -3.1509430e-21    1.3418714e-18   -1.0167683e-06    8.5007931e+01    1.2978407e+02    3.8014162e+01
    6.0210665e-01    3.1503178e+00    3.9479672e-01    3.3953567e+02    0.0000000e+00    4.1228334e-05    9.3848470e+02    9.5579871e+02    9.1598391e+02    4.9000000e+02    4.9000000e+02    4.9000000e+02    9.6501964e+06    1.5125767e+03    8.5952652e+03    1.2666491e-02    2.2975681e+01   -2.0412402e-12    9.1063264e-12    1.2223412e+05   -5.4076306e-03    1.8032730e-04   -8.9748486e-19   -1.2560205e-02   -5.0483000e+03    3.6036874e-13   -1.1818526e-20   -2.1114973e-19    9.6596000e-06    8.5178242e+01    1.2967386e+02    3.8662455e+01
    7.0875417e-01    3.3163244e+00    3.9479502e-01    3.3999347e+02    0.0000000e+00    4.1251773e-05    9.4000872e+02    9.5570374e+02    9.1747963e+02    4.9000000e+02    4.9000000e+02    4.9000000e+02    9.7187291e+06    1.5231217e+03    8.6849995e+03    1.2666491e-02    2.3129389e+01   -2.0558125e-12    9.1705607e-12    1.2310219e+05    1.9074002e-03    3.3042588e-04   -8.7357392e-19   -1.3066214e-02   -5.0803252e+03    3.6261596e-13   -2.0084575e-20    1.2693909e-19    1.5786215e-05    8.5609490e+01    1.2965835e+02    3.9891876e+01
    8.0850916e-01    2.5433511e+00    3.9342454e-01    3.3826447e+02    0.0000000e+00    4.1201030e-05    9.4056698e+02    9.5631506e+02    9.1754753e+02    4.9000000e+02    4.9000000e+02    4.9000000e+02    9.7491475e+06    1.5253685e+03    8.7062647e+03    1.2666491e-02    2.3274084e+01   -2.0620638e-12    9.2002261e-12    1.2348749e+05    4.9406786e-04    7.5166529e-05   -1.0006097e-18    8.8324750e-03   -5.0914102e+03    3.6344454e-13   -1.0666281e-20    7.0868745e-20    3.8593669e-06    8.5659534e+01    1.2888168e+02    4.0410062e+01
    9.0817123e-01    1.6749923e+00    3.9051791e-01    3.3455455e+02    0.0000000e+00    4.1061166e-05    9.4028838e+02    9.5476531e+02    9.1616276e+02    4.9000000e+02    4.9000000e+02    4.9000000e+02    9.7456922e+06    1.5205120e+03    8.6707268e+03    1.2666491e-02    2.3418399e+01   -2.0611353e-12    9.1982342e-12    1.2344372e+05   -1.2955147e-02    2.3633904e-04   -1.3412002e-18    2.5115838e-03   -5.0808329e+03    3.6276558e-13   -2.3222674e-20   -5.4033469e-19    1.4567513e-05    8.5356756e+01    1.2771182e+02    4.0322835e+01
    1.0078734e+00    2.9363304e+00    3.8828031e-01    3.3224193e+02    0.0000000e+00    4.0919743e-05    9.4070247e+02    9.5255515e+02    9.1421318e+02    4.9000000e+02    4.9000000e+02    4.9000000e+02    9.7685381e+06    1.5207613e+03    8.6802769e+03    1.2666491e-02    2.3562399e+01   -2.0660951e-12    9.2193855e-12    1.2373310e+05    3.0891883e-02    6.1289662e-05    3.0234208e-19   -1.7959270e-02   -5.0876161e+03    3.6322298e-13   -6.5805246e-21    1.4145193e-18    2.2375017e-06    8.5212136e+01    1.2740482e+02    4.0029657e+01
    1.1074459e+00    6.5782244e+00    3.9379541e-01    3.3972875e+02    0.0000000e+00    4.1189224e-05    9.4288157e+02    9.5451947e+02    9.1569540e+02    4.9000000e+02    4.9000000e+02    4.9000000e+02    9.8609475e+06    1.5403228e+03    8.8350161e+03    1.2666491e-02    2.3707610e+01   -2.0856230e-12    9.3060655e-12    1.2490360e+05    3.0312226e-02    3.4402360e-05    4.0405216e-19    1.4407461e-02   -5.1395953e+03    3.6690871e-13   -3.5592052e-21    1.3845125e-18    6.8070873e-07    8.6265098e+01    1.2979604e+02    3.9934829e+01
    1.2072048e+00    9.1823621e+00    4.1270032e-01    3.6643351e+02    0.0000000e+00    4.2074922e-05    9.4574705e+02    9.6102069e+02    9.2100795e+02    4.9000000e+02    4.9000000e+02    4.9000000e+02    9.9807130e+06    1.5817890e+03    9.1305923e+03    1.2666491e-02    2.3857056e+01   -2.1110919e-12    9.4183369e-12    1.2642061e+05    3.2413615e-02    5.0212665e-05    4.6989136e-19    8.5090590e-03   -5.2106342e+03    3.7194839e-13   -4.2104027e-21    1.4790284e-18    1.3093178e-06    8.8732443e+01    1.3580906e+02    4.0355932e+01
    1.3069639e+00    9.7369510e+00    4.3840773e-01    4.0424996e+02    0.0000000e+00    4.3222995e-05    9.4789638e+02    9.6500439e+02    9.2290534e+02    4.9000000e+02    4.9000000e+02    4.9000000e+02    1.0071623e+07    1.6301145e+03    9.4551375e+03    1.2666491e-02    2.4011834e+01   -2.1303256e-12    9.5047153e-12    1.2757212e+05    3.5657345e-02    6.4885490e-05    5.0853124e-19   -2.1467256e-02   -5.2622636e+03    3.7565534e-13   -4.9922325e-21    1.6276399e-18    1.8325253e-06    9.1627436e+01    1.4242727e+02    4.0866537e+01
    1.4068030e+00    9.3215051e+00    4.6437417e-01    4.4133177e+02    0.0000000e+00    4.4434387e-05    9.4910934e+02    9.6986724e+02    9.2323103e+02    4.9000000e+02    4.9000000e+02    4.9000000e+02    1.0125876e+07    1.6735495e+03    9.7323936e+03    1.2666491e-02    2.4171741e+01   -2.1417971e-12    9.5555303e-12    1.2825932e+05    3.9752677e-02    9.4994384e-05    5.0778806e-19   -9.3435378e-03   -5.2898199e+03    3.7760742e-13   -7.0084603e-21    1.8163099e-18    2.6725591e-06    9.4473610e+01    1.4743426e+02    4.1255857e+01
    1.5045856e+00    8.6550797e+00    4.8733932e-01    4.7531302e+02    0.0000000e+00    4.5463138e-05    9.5041951e+02    9.7135119e+02    9.2277024e+02    4.9000000e+02    4.9000000e+02    4.9000000e+02    1.0185011e+07    1.7119923e+03    9.9836645e+03    1.2666491e-02    2.4332589e+01   -2.1541028e-12    9.6121913e-12    1.2900835e+05    4.4267560e-02    9.2675995e-05    5.9989896e-19    2.0047799e-02   -5.3223314e+03    3.7996820e-13   -6.8301986e-21    2.0211137e-18    2.6647760e-06    9.6976362e+01    1.5171265e+02    4.1185075e+01
    1.6009360e+00    7.3847912e+00    5.0425809e-01    5.0223900e+02    0.0000000e+00    4.6152843e-05    9.5246237e+02    9.7454123e+02    9.2230919e+02    4.9000000e+02    4.9000000e+02    4.9000000e+02    1.0274691e+07    1.7460821e+03    1.0229788e+04    1.2666491e-02    2.4495117e+01   -2.1731584e-12    9.6966161e-12    1.3014428e+05    4.7157108e-02    8.7350345e-05    6.9196069e-19   -8.7465438e-04   -5.3767621e+03    3.8384967e-13   -6.4768061e-21    2.1508307e-18    2.6693173e-06    9.8977930e+01    1.5640295e+02    4.1181932e+01
    1.7048955e+00    5.2273715e+00    5.1297197e-01    5.1573061e+02    0.0000000e+00    4.6512416e-05    9.5498733e+02    9.8716160e+02    9.2280937e+02    4.9000000e+02    4.9000000e+02    4.9000000e+02    1.0386057e+07    1.7730012e+03    1.0446818e+04    1.2666491e-02    2.4674579e+01   -2.1967967e-12    9.8014540e-12    1.3155490e+05    4.6076724e-02    1.9326369e-04    5.6908682e-19   -9.3676330e-03   -5.4408317e+03    3.8840353e-13   -1.0438372e-20    2.1070466e-18    6.6914563e-06    1.0041306e+02    1.5986612e+02    4.1145722e+01
    1.8101516e+00    3.2193869e+00    5.1243133e-01    5.1425082e+02    0.0000000e+00    4.6485657e-05    9.5657278e+02    1.0022684e+03    9.2376805e+02    4.9000000e+02    4.9000000e+02    4.9000000e+02    1.0460263e+07    1.7831021e+03    1.0541438e+04    1.2666491e-02    2.4858943e+01   -2.2126046e-12    9.8703130e-12    1.3249483e+05    4.1497342e-02    2.5399587e-04    4.2785167e-19    2.5091397e-03   -5.4763464e+03    3.9088710e-13   -1.6456625e-20    1.9024804e-18    9.1981699e-06    1.0078313e+02    1.6026329e+02    4.1322039e+01
    1.9095026e+00    2.1563656e+00    5.0763054e-01    5.0647741e+02    0.0000000e+00    4.6259996e-05    9.5692766e+02    1.0187545e+03    9.2454575e+02    4.9000000e+02    4.9000000e+02    4.9000000e+02    1.0482528e+07    1.7802617e+03    1.0530315e+04    1.2666491e-02    2.5033464e+01   -2.2171452e-12    9.8927401e-12    1.3277685e+05    3.7342003e-02    8.7089209e-05    1.0417508e-19   -3.7932339e-03   -5.4798049e+03    3.9119434e-13   -1.0434756e-20    1.7259350e-18    3.4548032e-06    1.0041452e+02    1.5899955e+02    4.1376115e+01
    2.0012413e+00    1.8855390e+00    5.0231039e-01    4.9791520e+02    0.0000000e+00    4.6019353e-05    9.5714474e+02    1.0361844e+03    9.2509348e+02    4.9000000e+02    4.9000000e+02    4.9000000e+02    1.0498503e+07    1.7754861e+03    1.0505136e+04    1.2666491e-02    2.5194215e+01   -2.2204382e-12    9.9082515e-12    1.3297919e+05    3.6652453e-02    1.1196521e-04    6.3952437e-20   -3.4806416e-03   -5.4809955e+03    3.9131012e-13   -8.7925615e-21    1.6977535e-18    3.7938387e-06    9.9979447e+01    1.5765631e+02    4.1233293e+01
    2.1090920e+00    2.5195167e+00    4.9721941e-01    4.9015029e+02    0.0000000e+00    4.5761392e-05    9.5827370e+02    1.0599792e+03    9.2618894e+02    4.9000000e+02    4.9000000e+02    4.9000000e+02    1.0554218e+07    1.7768666e+03    1.0538373e+04    1.2666491e-02    2.5383231e+01   -2.2321665e-12    9.9609767e-12    1.3368490e+05    3.6318697e-02    4.3229344e-04    4.6616569e-19    9.8729050e-03   -5.5051018e+03    3.9303389e-13   -2.3403884e-20    1.6614159e-18    1.8278412e-05    9.9737374e+01    1.5686548e+02    4.1105825e+01
    2.2012994e+00    3.7139325e+00    4.9571097e-01    4.8805160e+02    0.0000000e+00    4.5654324e-05    9.5993758e+02    1.0821725e+03    9.2757829e+02    4.9000000e+02    4.9000000e+02    4.9000000e+02    1.0631240e+07    1.7859734e+03    1.0631198e+04    1.2666491e-02    2.5545925e+01   -2.2486016e-12    1.0033536e-11    1.3466050e+05    4.9439819e-02    4.7880931e-04    6.3691140e-19   -2.2003233e-02   -5.5439641e+03    3.9580010e-13   -2.3433855e-20    2.2602375e-18    1.5584897e-05    9.9944456e+01    1.5718971e+02    3.9572826e+01
    2.3012098e+00    5.5372422e+00    4.9914723e-01    4.9451537e+02    0.0000000e+00    4.5716502e-05    9.6166769e+02    1.1044835e+03    9.2714674e+02    4.9000000e+02    4.9000000e+02    4.9000000e+02    1.0711443e+07    1.8019637e+03    1.0766995e+04    1.2666491e-02    2.5724183e+01   -2.2655978e-12    1.0108409e-11    1.3567639e+05    5.5221408e-02    3.4371079e-04    8.0657668e-19   -3.3212669e-03   -5.5878320e+03    3.9889509e-13   -1.7968789e-20    2.5210702e-18    1.0976269e-05    1.0053999e+02    1.5870066e+02    3.9505769e+01
    2.4052907e+00    7.3730092e+00    5.1087877e-01    5.1419221e+02    0.0000000e+00    4.6123895e-05    9.6309513e+02    1.1277483e+03    9.2794437e+02    4.9000000e+02    4.9000000e+02    4.9000000e+02    1.0778595e+07    1.8269771e+03    1.0950040e+04    1.2666491e-02    2.5912627e+01   -2.2797664e-12    1.0171917e-11    1.3652697e+05    5.7434721e-02    2.4156554e-04    9.3075286e-19    3.7697180e-03   -5.6250156e+03    4.0155185e-13   -1.3314738e-20    2.6181686e-18    7.9422348e-06    1.0180909e+02    1.6150614e+02    3.9376482e+01
    2.5039482e+00    8.4300947e+00    5.2947738e-01    5.4561778e+02    0.0000000e+00    4.6782433e-05    9.6446351e+02    1.1515537e+03    9.2777182e+02    4.9000000e+02    4.9000000e+02    4.9000000e+02    1.0842658e+07    1.8608423e+03    1.1185631e+04    1.2666491e-02    2.6094803e+01   -2.2932696e-12    1.0232773e-11    1.3733843e+05    5.9709225e-02    1.7370394e-04    1.0506228e-18   -6.5763485e-04   -5.6604330e+03    4.0410370e-13   -9.6410191e-21    2.7191088e-18    5.7141106e-06    1.0361377e+02    1.6519911e+02    3.9339653e+01
    2.6120398e+00    8.6833613e+00    5.5433243e-01    5.8773739e+02    0.0000000e+00    4.7708419e-05    9.6646148e+02    1.1799422e+03    9.2804954e+02    4.9000000e+02    4.9000000e+02    4.9000000e+02    1.0934756e+07    1.9055511e+03    1.1504042e+04    1.2666491e-02    2.6299534e+01   -2.3127406e-12    1.0319676e-11    1.3850499e+05    6.4656537e-02    1.3220080e-04    1.2310861e-18    6.1414540e-04   -5.7124904e+03    4.0781992e-13   -6.9845457e-21    2.9412057e-18    4.5589006e-06    1.0618859e+02    1.7073330e+02    3.9247286e+01
    2.7130233e+00    7.9162132e+00    5.7497073e-01    6.2732544e+02    0.0000000e+00    4.8316610e-05    9.6851616e+02    1.2075377e+03    9.2804942e+02    4.9000000e+02    4.9000000e+02    4.9000000e+02    1.1030208e+07    1.9461078e+03    1.1801879e+04    1.2666491e-02    2.6496117e+01   -2.3330180e-12    1.0409236e-11    1.3971403e+05    6.9914173e-02    1.0229097e-04    1.4383633e-18   -1.5617976e-03   -5.7680830e+03    4.1176117e-13   -5.2033096e-21    3.1769023e-18    3.9720248e-06    1.0810713e+02    1.7606469e+02    3.9241075e+01
    2.8033194e+00    6.5743781e+00    5.8618433e-01    6.4930347e+02    0.0000000e+00    4.8608208e-05    9.7010891e+02    1.2324490e+03    9.2749164e+02    4.9000000e+02    4.9000000e+02    4.9000000e+02    1.1106231e+07    1.9719360e+03    1.2000467e+04    1.2666491e-02    2.6675588e+01   -2.3491566e-12    1.0480548e-11    1.4067698e+05    7.3470140e-02    1.1532886e-04    1.5876371e-18   -4.4673814e-05   -5.8119829e+03    4.1487403e-13   -6.1479668e-21    3.3362610e-18    4.6854424e-06    1.0922513e+02    1.7900616e+02    3.9119114e+01
    2.9020710e+00    4.9724975e+00    5.9004514e-01    6.5549575e+02    0.0000000e+00    4.8755958e-05    9.7144507e+02    1.2605869e+03    9.2698919e+02    4.9000000e+02    4.9000000e+02    4.9000000e+02    1.1172221e+07    1.9860937e+03    1.2121331e+04    1.2666491e-02    2.6874381e+01   -2.3631070e-12    1.0542966e-11    1.4151284e+05    7.4003223e-02    2.1627287e-04    1.4525093e-18   -4.1795026e-03   -5.8471986e+03    4.1739501e-13   -1.0017092e-20    3.3660441e-18    8.3244735e-06    1.0995726e+02    1.8010881e+02    3.9106976e+01
    3.0063052e+00    3.6955109e+00    5.8783257e-01    6.5374424e+02    0.0000000e+00    4.8546042e-05    9.7250118e+02    1.2926595e+03    9.2756308e+02    4.9000000e+02    4.9000000e+02    4.9000000e+02    1.1227029e+07    1.9923874e+03    1.2186239e+04    1.2666491e-02    2.7085699e+01   -2.3746485e-12    1.0594832e-11    1.4220706e+05    7.1834842e-02    3.6851738e-04    1.2163242e-18    3.3440211e-03   -5.8726675e+03    4.1922131e-13   -1.7008721e-20    3.2743497e-18    1.4044419e-05    1.0980604e+02    1.7972745e+02    3.9069479e+01
    3.1195405e+00    3.0432324e+00    5.8210285e-01    6.4565733e+02    0.0000000e+00    4.8216859e-05    9.7351361e+02    1.3297502e+03    9.2919637e+02    4.9000000e+02    4.9000000e+02    4.9000000e+02    1.1281164e+07    1.9938917e+03    1.2220585e+04    1.2666491e-02    2.7316056e+01   -2.3860781e-12    1.0646262e-11    1.4289276e+05    7.0025114e-02    4.9139423e-04    1.2043350e-18   -3.9642101e-03   -5.8956943e+03    4.2088012e-13   -2.3811849e-20    3.1902769e-18    1.9038397e-05    1.0937350e+02    1.7863586e+02    3.9105027e+01
    3.2140301e+00    3.1254282e+00    5.7682814e-01    6.3800376e+02    0.0000000e+00    4.7930359e-05    9.7439913e+02    1.3610712e+03    9.3102945e+02    4.9000000e+02    4.9000000e+02    4.9000000e+02    1.1328651e+07    1.9947202e+03    1.2248066e+04    1.2666491e-02    2.7508748e+01   -2.3960539e-12    1.0691315e-11    1.4349425e+05    7.0603721e-02    4.3420574e-04    1.3094956e-18    3.4591524e-03   -5.9161989e+03    4.2235608e-13   -1.9971080e-20    3.2141064e-18    1.7458779e-05    1.0899782e+02    1.7767883e+02    3.9138167e+01
    3.3090767e+00    3.8017808e+00    5.7269103e-01    6.3132822e+02    0.0000000e+00    4.7726387e-05    9.7536058e+02    1.3943043e+03    9.3208141e+02    4.9000000e+02    4.9000000e+02    4.9000000e+02    1.1379385e+07    1.9970489e+03    1.2287246e+04    1.2666491e-02    2.7703104e+01   -2.4068374e-12    1.0739086e-11    1.4413688e+05    7.3007267e-02    3.2527348e-04    1.4839163e-18   -3.1785715e-03   -5.9394937e+03    4.2401456e-13   -1.3721000e-20    3.3204702e-18    1.2245347e-05    1.0882700e+02    1.7698540e+02    3.9132827e+01
    3.4057923e+00    4.9529470e+00    5.7149046e-01    6.3060927e+02    0.0000000e+00    4.7590232e-05    9.7641682e+02    1.4310080e+03    9.3326646e+02    4.9000000e+02    4.9000000e+02    4.9000000e+02    1.1434467e+07    2.0041778e+03    1.2359012e+04    1.2666491e-02    2.7901819e+01   -2.4184393e-12    1.0791312e-11    1.4483458e+05    7.4901691e-02    2.2790438e-04    1.7130405e-18   -2.6128691e-03   -5.9668559e+03    4.2597875e-13   -9.9075050e-21    3.3997161e-18    8.5460142e-06    1.0883631e+02    1.7694924e+02    3.9106259e+01
    3.5062266e+00    6.2734127e+00    5.7534815e-01    6.3931213e+02    0.0000000e+00    4.7634834e-05    9.7764682e+02    1.4686766e+03    9.3324873e+02    4.9000000e+02    4.9000000e+02    4.9000000e+02    1.1497074e+07    2.0188584e+03    1.2482447e+04    1.2666491e-02    2.8109879e+01   -2.4317116e-12    1.0850267e-11    1.4562758e+05    7.6455673e-02    1.4887541e-04    1.7548678e-18   -3.8008986e-03   -6.0000443e+03    4.2834353e-13   -5.4676153e-21    3.4703039e-18    5.7130060e-06    1.0929986e+02    1.7797797e+02    3.9082668e+01
    3.6116250e+00    7.3621451e+00    5.8551224e-01    6.5928216e+02    0.0000000e+00    4.7905815e-05    9.7907810e+02    1.5072335e+03    9.3333956e+02    4.9000000e+02    4.9000000e+02    4.9000000e+02    1.1568760e+07    2.0429528e+03    1.2670218e+04    1.2666491e-02    2.8331121e+01   -2.4468828e-12    1.0917791e-11    1.4653559e+05    7.8646454e-02    1.0480483e-04    1.8942729e-18   -1.2484167e-03   -6.0397348e+03    4.3117042e-13   -4.1937666e-21    3.5652991e-18    4.3043503e-06    1.1033556e+02    1.8037952e+02    3.9092679e+01
    3.7241361e+00    7.8453318e+00    6.0057916e-01    6.8848366e+02    0.0000000e+00    4.8350714e-05    9.8066540e+02    1.5466779e+03    9.3342459e+02    4.9000000e+02    4.9000000e+02    4.9000000e+02    1.1647690e+07    2.0742861e+03    1.2908413e+04    1.2666491e-02    2.8571430e+01   -2.4636059e-12    1.0992060e-11    1.4753536e+05    8.1770567e-02    1.1308965e-04    1.9679745e-18   -1.6987483e-03   -6.0845678e+03    4.3436005e-13   -4.2726325e-21    3.7075307e-18    4.3808832e-06    1.1181982e+02    1.8368794e+02    3.9137471e+01
    3.8135868e+00    7.6659349e+00    6.1223778e-01    7.1312184e+02    0.0000000e+00    4.8621630e-05    9.8188956e+02    1.5763692e+03    9.3335960e+02    4.9000000e+02    4.9000000e+02    4.9000000e+02    1.1709255e+07    2.0993454e+03    1.3098916e+04    1.2666491e-02    2.8765747e+01   -2.4766805e-12    1.1049878e-11    1.4831517e+05    8.4373542e-02    9.5690665e-05    2.0444489e-18   -4.3569129e-03   -6.1197985e+03    4.3686100e-13   -3.6911168e-21    3.8243642e-18    4.7272751e-06    1.1281354e+02    1.8630454e+02    3.9203571e+01
    3.9049735e+00    7.0626039e+00    6.2113474e-01    7.3451034e+02    0.0000000e+00    4.8724344e-05    9.8303726e+02    1.6042281e+03    9.3321933e+02    4.9000000e+02    4.9000000e+02    4.9000000e+02    1.1768293e+07    2.1213581e+03    1.3269164e+04    1.2666491e-02    2.8966945e+01   -2.4891753e-12    1.1105411e-11    1.4906298e+05    8.6415693e-02    1.3037617e-04    2.0722264e-18    1.4109655e-03   -6.1532269e+03    4.3923873e-13   -5.1914361e-21    3.9173210e-18    5.7129721e-06    1.1341138e+02    1.8843217e+02    3.9131607e+01
    4.0291814e+00    5.8699237e+00    6.2626036e-01    7.4592003e+02    0.0000000e+00    4.8814199e-05    9.8431621e+02    1.6374678e+03    9.3309815e+02    4.9000000e+02    4.9000000e+02    4.9000000e+02    1.1836815e+07    2.1388729e+03    1.3415649e+04    1.2666491e-02    2.9243622e+01   -2.5036692e-12    1.1169935e-11    1.4993090e+05    8.7631576e-02    2.0165140e-04    2.0318715e-18    6.1069501e-03   -6.1906396e+03    4.4190187e-13   -8.1877331e-21    3.9749854e-18    8.9757283e-06    1.1403971e+02    1.8986246e+02    3.9032370e+01
    4.1222170e+00    4.9956132e+00    6.2529641e-01    7.4795011e+02    0.0000000e+00    4.8619547e-05    9.8505693e+02    1.6588044e+03    9.3317865e+02    4.9000000e+02    4.9000000e+02    4.9000000e+02    1.1878780e+07    2.1455952e+03    1.3479281e+04    1.2666491e-02    2.9452309e+01   -2.5125538e-12    1.1209607e-11    1.5046246e+05    8.7601945e-02    3.2009116e-04    1.9559806e-18    2.6742665e-03   -6.2118839e+03    4.4342184e-13   -1.2994909e-20    3.9770689e-18    1.4114638e-05    1.1384429e+02    1.8983679e+02    3.8980438e+01
    4.2027342e+00    4.4483360e+00    6.2233047e-01    7.4367097e+02    0.0000000e+00    4.8428498e-05    9.8559765e+02    1.6748549e+03    9.3335710e+02    4.9000000e+02    4.9000000e+02    4.9000000e+02    1.1910885e+07    2.1476342e+03    1.3507568e+04    1.2666491e-02    2.9633430e+01   -2.5193329e-12    1.1240133e-11    1.5086912e+05    8.7014973e-02    4.6965276e-04    1.8668868e-18   -5.8374212e-03   -6.2268545e+03    4.4450030e-13   -1.9323246e-20    3.9539862e-18    2.0543080e-05    1.1358760e+02    1.8932481e+02    3.8902302e+01
    4.3184105e+00    4.1461651e+00    6.1630118e-01    7.3424328e+02    0.0000000e+00    4.8127443e-05    9.8613545e+02    1.6927293e+03    9.3362303e+02    4.9000000e+02    4.9000000e+02    4.9000000e+02    1.1946323e+07    2.1462147e+03    1.3514498e+04    1.2666491e-02    2.9893953e+01   -2.5267967e-12    1.1273680e-11    1.5131799e+05    8.6079599e-02    5.5042510e-04    1.8638548e-18    5.5823920e-04   -6.2423822e+03    4.4561366e-13   -2.4035740e-20    3.9104028e-18    2.4531366e-05    1.1310167e+02    1.8814724e+02    3.8721028e+01
    4.4107039e+00    4.2911054e+00    6.1150258e-01    7.2478244e+02    0.0000000e+00    4.7958794e-05    9.8649894e+02    1.7018302e+03    9.3384173e+02    4.9000000e+02    4.9000000e+02    4.9000000e+02    1.1971032e+07    2.1438165e+03    1.3510207e+04    1.2666491e-02    3.0101784e+01   -2.5319949e-12    1.1297229e-11    1.5163097e+05    8.5887750e-02    5.4312895e-04    1.8504224e-18   -1.5998903e-03   -6.2531178e+03    4.4639206e-13   -2.3531666e-20    3.9021941e-18    2.4586618e-05    1.1285565e+02    1.8717219e+02    3.8571261e+01
    4.5061741e+00    4.7318856e+00    6.0765965e-01    7.1964289e+02    0.0000000e+00    4.7739033e-05    9.8690213e+02    1.7070620e+03    9.3404491e+02    4.9000000e+02    4.9000000e+02    4.9000000e+02    1.1997418e+07    2.1437716e+03    1.3522155e+04    1.2666491e-02    3.0316844e+01   -2.5375626e-12    1.1322306e-11    1.5196519e+05    8.6229641e-02    4.6230406e-04    1.8560264e-18   -5.4765912e-03   -6.2651922e+03    4.4726341e-13   -1.9095383e-20    3.9177803e-18    2.1421937e-05    1.1250125e+02    1.8636855e+02    3.8424826e+01
    4.6052740e+00    5.3758388e+00    6.0576378e-01    7.1714088e+02    0.0000000e+00    4.7593658e-05    9.8739856e+02    1.7085381e+03    9.3428168e+02    4.9000000e+02    4.9000000e+02    4.9000000e+02    1.2027571e+07    2.1468575e+03    1.3556519e+04    1.2666491e-02    3.0540509e+01   -2.5439294e-12    1.1350819e-11    1.5234711e+05    8.6720752e-02    3.7543222e-04    1.9213526e-18   -5.0524926e-03   -6.2802671e+03    4.4834257e-13   -1.5403640e-20    3.9375950e-18    1.8079703e-05    1.1233637e+02    1.8597691e+02    3.8282227e+01
    4.7063896e+00    6.0218866e+00    6.0652128e-01    7.2445883e+02    0.0000000e+00    4.7404485e-05    9.8798912e+02    1.7062595e+03    9.3431943e+02    4.9000000e+02    4.9000000e+02    4.9000000e+02    1.2060729e+07    2.1551969e+03    1.3627349e+04    1.2666491e-02    3.0769609e+01   -2.5509545e-12    1.1381950e-11    1.5276711e+05    8.7521540e-02    2.6796386e-04    2.0300692e-18   -2.5275017e-03   -6.2981641e+03    4.4961367e-13   -1.1116707e-20    3.9693952e-18    1.4132690e-05    1.1208945e+02    1.8638620e+02    3.8146010e+01
    4.8107579e+00    6.4631776e+00    6.0957789e-01    7.3511921e+02    0.0000000e+00    4.7313101e-05    9.8860493e+02    1.7110827e+03    9.3408011e+02    4.9000000e+02    4.9000000e+02    4.9000000e+02    1.2095452e+07    2.1667194e+03    1.3719146e+04    1.2666491e-02    3.1007600e+01   -2.5583114e-12    1.1414678e-11    1.5320694e+05    8.8593840e-02    2.2266813e-04    2.0646852e-18   -3.4803664e-03   -6.3179096e+03    4.5102072e-13   -9.2281851e-21    4.0170806e-18    1.2252884e-05    1.1208394e+02    1.8733186e+02    3.8011911e+01
    4.9142468e+00    6.5764359e+00    6.1351318e-01    7.4809252e+02    0.0000000e+00    4.7267247e-05    9.8921005e+02    1.7180022e+03    9.3378408e+02    4.9000000e+02    4.9000000e+02    4.9000000e+02    1.2129040e+07    2.1790453e+03    1.3815996e+04    1.2666491e-02    3.1245250e+01   -2.5654509e-12    1.1446213e-11    1.5363237e+05    8.9624979e-02    2.0783584e-04    2.0800774e-18   -5.4894215e-03   -6.3373647e+03    4.5240103e-13   -8.4864960e-21    4.0637951e-18    1.2579998e-05    1.1217853e+02    1.8843553e+02    3.7890921e+01
    5.0180807e+00    6.3737706e+00    6.1676662e-01    7.5934829e+02    0.0000000e+00    4.7204624e-05    9.8973845e+02    1.7208659e+03    9.3347420e+02    4.9000000e+02    4.9000000e+02    4.9000000e+02    1.2159598e+07    2.1900852e+03    1.3902777e+04    1.2666491e-02    3.1485316e+01   -2.5719232e-12    1.1474863e-11    1.5401944e+05    9.0346690e-02    2.5134823e-04    2.0720356e-18   -1.4904049e-03   -6.3550704e+03    4.5365393e-13   -1.0328734e-20    4.0974658e-18    1.4651225e-05    1.1222033e+02    1.8934327e+02    3.7781025e+01
    5.1235685e+00    5.9409427e+00    6.1811954e-01    7.6443553e+02    0.0000000e+00    4.7169516e-05    9.9018958e+02    1.7201975e+03    9.3317510e+02    4.9000000e+02    4.9000000e+02    4.9000000e+02    1.2185594e+07    2.1970700e+03    1.3961583e+04    1.2666491e-02    3.1730428e+01   -2.5774324e-12    1.1499260e-11    1.5434871e+05    9.0605481e-02    3.3009796e-04    1.9815536e-18    1.6602184e-03   -6.3697319e+03    4.5469343e-13   -1.3383707e-20    4.1136550e-18    1.8293096e-05    1.1229429e+02    1.8979322e+02    3.7683590e+01
    5.2302489e+00    5.4388030e+00    6.1711791e-01    7.6883309e+02    0.0000000e+00    4.6916583e-05    9.9052778e+02    1.7165230e+03    9.3292150e+02    4.9000000e+02    4.9000000e+02    4.9000000e+02    1.2206151e+07    2.2016418e+03    1.4002471e+04    1.2666491e-02    3.1979061e+01   -2.5817916e-12    1.1518657e-11    1.5460910e+05    9.0352900e-02    4.2053764e-04    1.8395051e-18   -4.7154552e-04   -6.3805641e+03    4.5546694e-13   -1.6382598e-20    4.1085661e-18    2.2514037e-05    1.1183004e+02    1.8969143e+02    3.7599821e+01
    5.3038188e+00    5.1409478e+00    6.1523937e-01    7.6728136e+02    0.0000000e+00    4.6790400e-05    9.9067851e+02    1.7124924e+03    9.3275597e+02    4.9000000e+02    4.9000000e+02    4.9000000e+02    1.2216932e+07    2.2018306e+03    1.4009252e+04    1.2666491e-02    3.2150795e+01   -2.5840497e-12    1.1528939e-11    1.5474565e+05    8.9886327e-02    4.9489371e-04    1.8093823e-18    6.5550107e-04   -6.3857159e+03    4.5583978e-13   -1.9843018e-20    4.0880310e-18    2.5958320e-05    1.1160090e+02    1.8927937e+02    3.7548902e+01
    5.4176772e+00    4.8916188e+00    6.1127177e-01    7.6335615e+02    0.0000000e+00    4.6471616e-05    9.9083561e+02    1.7139359e+03    9.3251917e+02    4.9000000e+02    4.9000000e+02    4.9000000e+02    1.2229255e+07    2.2011796e+03    1.4011748e+04    1.2666491e-02    3.2416587e+01   -2.5866364e-12    1.1540810e-11    1.5490175e+05    8.8973253e-02    5.8317818e-04    1.8230512e-18   -2.7115236e-03   -6.3906696e+03    4.5620423e-13   -2.4700283e-20    4.0444605e-18    3.0004554e-05    1.1091698e+02    1.8834441e+02    3.7485084e+01
    5.5362056e+00    4.9519036e+00    6.0708110e-01    7.5837007e+02    0.0000000e+00    4.6192561e-05    9.9095877e+02    1.7151501e+03    9.3229573e+02    4.9000000e+02    4.9000000e+02    4.9000000e+02    1.2239032e+07    2.1992725e+03    1.4005884e+04    1.2666491e-02    3.2693181e+01   -2.5886925e-12    1.1550126e-11    1.5502559e+05    8.8429312e-02    5.8578481e-04    1.7684949e-18   -5.1647212e-03   -6.3940794e+03    4.5645291e-13   -2.4611417e-20    4.0216573e-18    2.9736168e-05    1.1031332e+02    1.8736124e+02    3.7435000e+01
    5.6185019e+00    5.1528470e+00    6.0481151e-01    7.5575031e+02    0.0000000e+00    4.6041733e-05    9.9107037e+02    1.7129919e+03    9.3210079e+02    4.9000000e+02    4.9000000e+02    4.9000000e+02    1.2245824e+07    2.1985466e+03    1.4006610e+04    1.2666491e-02    3.2885257e+01   -2.5901220e-12    1.1556622e-11    1.5511162e+05    8.8438665e-02    5.6271881e-04    1.7349606e-18   -6.1911751e-03   -6.3967468e+03    4.5664809e-13   -2.3038530e-20    4.0239158e-18    2.9745848e-05    1.0998613e+02    1.8683862e+02    3.7410226e+01
    5.7015662e+00    5.4342221e+00    6.0342499e-01    7.5744394e+02    0.0000000e+00    4.5860357e-05    9.9124630e+02    1.7085295e+03    9.3187587e+02    4.9000000e+02    4.9000000e+02    4.9000000e+02    1.2253840e+07    2.1997957e+03    1.4022486e+04    1.2666491e-02    3.3079238e+01   -2.5918046e-12    1.1564254e-11    1.5521315e+05    8.8588145e-02    5.2022016e-04    1.7215915e-18   -5.4401930e-03   -6.4004608e+03    4.5691655e-13   -2.0569207e-20    4.0314784e-18    2.8267363e-05    1.0959434e+02    1.8646410e+02    3.7393512e+01
    5.8259259e+00    5.8712034e+00    6.0332417e-01    7.6207317e+02    0.0000000e+00    4.5745982e-05    9.9160845e+02    1.7079641e+03    9.3146181e+02    4.9000000e+02    4.9000000e+02    4.9000000e+02    1.2267549e+07    2.2035860e+03    1.4061465e+04    1.2666491e-02    3.3370361e+01   -2.5947100e-12    1.1577227e-11    1.5538680e+05    8.8953717e-02    4.2469724e-04    1.8151718e-18   -8.0926327e-03   -6.4077863e+03    4.5744115e-13   -1.6808494e-20    4.0436046e-18    2.4816367e-05    1.0937712e+02    1.8619444e+02    3.7380653e+01
    5.9093385e+00    6.0861209e+00    6.0433405e-01    7.6748924e+02    0.0000000e+00    4.5681131e-05    9.9190912e+02    1.7053530e+03    9.3115614e+02    4.9000000e+02    4.9000000e+02    4.9000000e+02    1.2277425e+07    2.2079297e+03    1.4101457e+04    1.2666491e-02    3.3566188e+01   -2.5968080e-12    1.1586512e-11    1.5551189e+05    8.9255277e-02    3.7378495e-04    1.8519317e-18   -8.5507002e-03   -6.4135941e+03    4.5785369e-13   -1.4758457e-20    4.0557033e-18    2.3120883e-05    1.0926195e+02    1.8616410e+02    3.7379560e+01
    6.0366519e+00    6.2015615e+00    6.0670123e-01    7.8371882e+02    0.0000000e+00    4.5461100e-05    9.9240461e+02    1.7011964e+03    9.3063258e+02    4.9000000e+02    4.9000000e+02    4.9000000e+02    1.2291430e+07    2.2169852e+03    1.4180640e+04    1.2666491e-02    3.3866342e+01   -2.5997836e-12    1.1599486e-11    1.5568929e+05    8.9692162e-02    3.4060081e-04    1.8680239e-18   -2.7474761e-03   -6.4222144e+03    4.5845707e-13   -1.3166155e-20    4.0751138e-18    2.2388417e-05    1.0880359e+02    1.8605370e+02    3.7388742e+01
    6.1232727e+00    6.1313688e+00    6.0832140e-01    7.9628123e+02    0.0000000e+00    4.5278609e-05    9.9270643e+02    1.6995633e+03    9.3026141e+02    4.9000000e+02    4.9000000e+02    4.9000000e+02    1.2299318e+07    2.2232031e+03    1.4233919e+04    1.2666491e-02    3.4071544e+01   -2.6014580e-12    1.1606935e-11    1.5578920e+05    8.9888037e-02    3.5651325e-04    1.8580342e-18   -3.0423010e-03   -6.4271450e+03    4.5880876e-13   -1.3785932e-20    4.0845019e-18    2.3615534e-05    1.0840271e+02    1.8575860e+02    3.7403686e+01
    6.2120461e+00    5.9711999e+00    6.0943947e-01    8.0060997e+02    0.0000000e+00    4.5237836e-05    9.9300470e+02    1.6967890e+03    9.2987494e+02    4.9000000e+02    4.9000000e+02    4.9000000e+02    1.2305136e+07    2.2269309e+03    1.4271352e+04    1.2666491e-02    3.4282509e+01   -2.6026996e-12    1.1612385e-11    1.5586290e+05    8.9939641e-02    4.0593124e-04    1.7714371e-18   -5.4455255e-03   -6.4307304e+03    4.5906202e-13   -1.4892381e-20    4.0911281e-18    2.6342941e-05    1.0830931e+02    1.8523194e+02    3.7424397e+01
    6.3025989e+00    5.7721198e+00    6.0985221e-01    8.0955816e+02    0.0000000e+00    4.5115142e-05    9.9334819e+02    1.6958270e+03    9.2934435e+02    4.9000000e+02    4.9000000e+02    4.9000000e+02    1.2308586e+07    2.2296317e+03    1.4305189e+04    1.2666491e-02    3.4498182e+01   -2.6034241e-12    1.1615473e-11    1.5590659e+05    8.9813304e-02    4.5022981e-04    1.7204986e-18    1.1412539e-03   -6.4327029e+03    4.5919502e-13   -1.6700618e-20    4.0877996e-18    2.8889845e-05    1.0802267e+02    1.8442877e+02    3.7451338e+01
    6.4414124e+00    5.5296945e+00    6.0947088e-01    8.1564556e+02    0.0000000e+00    4.4887231e-05    9.9375258e+02    1.6903842e+03    9.2896821e+02    4.9000000e+02    4.9000000e+02    4.9000000e+02    1.2309273e+07    2.2321271e+03    1.4343424e+04    1.2666491e-02    3.4829671e+01   -2.6035634e-12    1.1616149e-11    1.5591530e+05    8.9364693e-02    5.3356385e-04    1.7294901e-18    2.7364794e-03   -6.4325381e+03    4.5918532e-13   -2.1157048e-20    4.0661457e-18    3.3375732e-05    1.0743443e+02    1.8273294e+02    3.7393855e+01
    6.5341725e+00    5.4682824e+00    6.0892789e-01    8.1825552e+02    0.0000000e+00    4.4778127e-05    9.9404364e+02    1.6912956e+03    9.2869588e+02    4.9000000e+02    4.9000000e+02    4.9000000e+02    1.2307524e+07    2.2324056e+03    1.4362157e+04    1.2666491e-02    3.5051593e+01   -2.6031919e-12    1.1614675e-11    1.5589314e+05    8.9051759e-02    5.7473456e-04    1.7230720e-18   -3.0313000e-03   -6.4310523e+03    4.5908740e-13   -2.3377412e-20    4.0518159e-18    3.5864128e-05    1.0712665e+02    1.8199028e+02    3.7312554e+01
    6.6268535e+00    5.4984543e+00    6.0860093e-01    8.2398316e+02    0.0000000e+00    4.4609814e-05    9.9436950e+02    1.6905495e+03    9.2840653e+02    4.9000000e+02    4.9000000e+02    4.9000000e+02    1.2304779e+07    2.2334022e+03    1.4387741e+04    1.2666491e-02    3.5273626e+01   -2.6025983e-12    1.1612177e-11    1.5585837e+05    8.8878739e-02    5.6574374e-04    1.7175672e-18   -3.9692531e-03   -6.4290041e+03    4.5894651e-13   -2.2885060e-20    4.0439644e-18    3.5607425e-05    1.0666910e+02    1.8117374e+02    3.7244912e+01
    6.7195245e+00    5.6059355e+00    6.0882080e-01    8.2848448e+02    0.0000000e+00    4.4573838e-05    9.9478711e+02    1.6876019e+03    9.2795297e+02    4.9000000e+02    4.9000000e+02    4.9000000e+02    1.2301646e+07    2.2337108e+03    1.4411915e+04    1.2666491e-02    3.5496108e+01   -2.6019309e-12    1.1609193e-11    1.5581869e+05    8.8975738e-02    5.1202309e-04    1.7209257e-18   -2.1196279e-03   -6.4268972e+03    4.5879607e-13   -2.0213705e-20    4.0483680e-18    3.4186526e-05    1.0650228e+02    1.8036008e+02    3.7146698e+01
    6.8121856e+00    5.7448478e+00    6.0972548e-01    8.3683035e+02    0.0000000e+00    4.4472394e-05    9.9521369e+02    1.6844750e+03    9.2763213e+02    4.9000000e+02    4.9000000e+02    4.9000000e+02    1.2298239e+07    2.2357752e+03    1.4449490e+04    1.2666491e-02    3.5719018e+01   -2.6011990e-12    1.1606078e-11    1.5577554e+05    8.9182577e-02    4.3274960e-04    1.7386250e-18   -1.6835561e-03   -6.4248653e+03    4.5865568e-13   -1.6571320e-20    4.0571219e-18    3.1473348e-05    1.0618371e+02    1.7951674e+02    3.6965535e+01
    6.9048193e+00    5.8799983e+00    6.1138217e-01    8.4813451e+02    0.0000000e+00    4.4332048e-05    9.9573158e+02    1.6851615e+03    9.2727499e+02    4.9000000e+02    4.9000000e+02    4.9000000e+02    1.2295300e+07    2.2395249e+03    1.4501681e+04    1.2666491e-02    3.5942591e+01   -2.6005813e-12    1.1603309e-11    1.5573831e+05    8.9415278e-02    3.5118738e-04    1.7825446e-18   -4.5695862e-03   -6.4233684e+03    4.5854937e-13   -1.2991820e-20    4.0658875e-18    2.8703453e-05    1.0575872e+02    1.7859159e+02    3.6792915e+01
    7.0437663e+00    6.0321181e+00    6.1503771e-01    8.6889570e+02    0.0000000e+00    4.4085810e-05    9.9663803e+02    1.6814665e+03    9.2670818e+02    4.9000000e+02    4.9000000e+02    4.9000000e+02    1.2290968e+07    2.2474311e+03    1.4601434e+04    1.2666491e-02    3.6279744e+01   -2.5996638e-12    1.1599131e-11    1.5568343e+05    8.9806728e-02    2.5007587e-04    1.8120018e-18   -2.5775181e-04   -6.4215793e+03    4.5841612e-13   -8.2627496e-21    4.0827094e-18    2.5446562e-05    1.0502271e+02    1.7726591e+02    3.6548867e+01
    7.1364199e+00    6.0640788e+00    6.1791150e-01    8.8054112e+02    0.0000000e+00    4.4076162e-05    9.9732777e+02    1.6791931e+03    9.2624117e+02    4.9000000e+02    4.9000000e+02    4.9000000e+02    1.2287375e+07    2.2514732e+03    1.4664393e+04    1.2666491e-02    3.6505918e+01   -2.5989170e-12    1.1595667e-11    1.5563792e+05    9.0037792e-02    2.1358184e-04    1.8253343e-18    3.4052400e-04   -6.4201449e+03    4.5831056e-13   -6.6321769e-21    4.0927663e-18    2.4627446e-05    1.0487874e+02    1.7624961e+02    3.6383977e+01
    7.2289971e+00    6.0418141e+00    6.2082781e-01    8.9718499e+02    0.0000000e+00    4.4054146e-05    9.9818073e+02    1.6868625e+03    9.2482871e+02    4.9000000e+02    4.9000000e+02    4.9000000e+02    1.2282837e+07    2.2550726e+03    1.4731510e+04    1.2666491e-02    3.6732847e+01   -2.5979656e-12    1.1591324e-11    1.5558044e+05    9.0211489e-02    1.9134131e-04    1.8262148e-18   -9.9338186e-04   -6.4181394e+03    4.5816391e-13   -5.6737347e-21    4.1006907e-18    2.4431464e-05    1.0470423e+02    1.7525389e+02    3.6228464e+01
    7.3216116e+00    5.9817801e+00    6.2385755e-01    9.1454873e+02    0.0000000e+00    4.3929036e-05    9.9896331e+02    1.7170936e+03    9.2346738e+02    4.9000000e+02    4.9000000e+02    4.9000000e+02    1.2276800e+07    2.2597967e+03    1.4805323e+04    1.2666491e-02    3.6961016e+01   -2.5966865e-12    1.1585597e-11    1.5550398e+05    9.0344109e-02    1.7782388e-04    1.8111288e-18    1.3529060e-03   -6.4152250e+03    4.5795407e-13   -4.9913987e-21    4.1075758e-18    2.4559789e-05    1.0427143e+02    1.7413430e+02    3.6084198e+01
    7.4142305e+00    5.9082883e+00    6.2677901e-01    9.2836894e+02    0.0000000e+00    4.3914596e-05    9.9978418e+02    1.7457544e+03    9.2216787e+02    4.9000000e+02    4.9000000e+02    4.9000000e+02    1.2269241e+07    2.2628125e+03    1.4870714e+04    1.2666491e-02    3.7190295e+01   -2.5950924e-12    1.1578387e-11    1.5540823e+05    9.0420619e-02    1.5945809e-04    1.7883569e-18    3.3972746e-03   -6.4113288e+03    4.5767240e-13   -3.9986749e-21    4.1122928e-18    2.4465835e-05    1.0407526e+02    1.7282827e+02    3.5950801e+01
    7.5068208e+00    5.8460428e+00    6.2959244e-01    9.4202800e+02    0.0000000e+00    4.3883370e-05    1.0006547e+03    1.7728009e+03    9.2094513e+02    4.9000000e+02    4.9000000e+02    4.9000000e+02    1.2260272e+07    2.2654662e+03    1.4937167e+04    1.2666491e-02    3.7420511e+01   -2.5931924e-12    1.1569977e-11    1.5529462e+05    9.0418497e-02    1.6433395e-04    1.7738533e-18    2.2243552e-03   -6.4065367e+03    4.5733276e-13   -4.2482815e-21    4.1128043e-18    2.5341843e-05    1.0382608e+02    1.7138834e+02    3.5829914e+01
    7.6456470e+00    5.8167006e+00    6.3398007e-01    9.6748793e+02    0.0000000e+00    4.3754566e-05    1.0020707e+03    1.8106903e+03    9.1926734e+02    4.9000000e+02    4.9000000e+02    4.9000000e+02    1.2244533e+07    2.2697833e+03    1.5046192e+04    1.2666491e-02    3.7767725e+01   -2.5898587e-12    1.1555181e-11    1.5509527e+05    9.0495250e-02    1.5455050e-04    1.7643836e-18    1.2665689e-03   -6.3979464e+03    4.5672366e-13   -3.8996710e-21    4.1167623e-18    2.6290151e-05    1.0324860e+02    1.6978616e+02    3.5675011e+01
    7.7382526e+00    5.8420042e+00    6.3724026e-01    9.8231371e+02    0.0000000e+00    4.3764786e-05    1.0030466e+03    1.8353140e+03    9.1826529e+02    4.9000000e+02    4.9000000e+02    4.9000000e+02    1.2233071e+07    2.2719222e+03    1.5116571e+04    1.2666491e-02    3.8000721e+01   -2.5874257e-12    1.1544347e-11    1.5495008e+05    9.0650418e-02    1.1305292e-04    1.7628215e-18    3.0118805e-03   -6.3917041e+03    4.5627759e-13   -1.8513090e-21    4.1240468e-18    2.5202819e-05    1.0305693e+02    1.6862777e+02    3.5548772e+01
    7.8308250e+00    5.8985738e+00    6.4092764e-01    1.0019364e+03    0.0000000e+00    4.3686963e-05    1.0041227e+03    1.8654052e+03    9.1738581e+02    4.9000000e+02    4.9000000e+02    4.9000000e+02    1.2221342e+07    2.2754618e+03    1.5201642e+04    1.2666491e-02    3.8234824e+01   -2.5849449e-12    1.1533369e-11    1.5480152e+05    9.0876565e-02    8.3056605e-05    1.7690113e-18   -3.2490337e-04   -6.3854079e+03    4.5583207e-13   -5.6685976e-22    4.1340487e-18    2.4614419e-05    1.0265738e+02    1.6766250e+02    3.5379670e+01
    7.9233975e+00    5.9702432e+00    6.4521450e-01    1.0309663e+03    0.0000000e+00    4.3443821e-05    1.0052549e+03    1.8948114e+03    9.1660542e+02    4.9000000e+02    4.9000000e+02    4.9000000e+02    1.2209316e+07    2.2813642e+03    1.5305591e+04    1.2666491e-02    3.8470417e+01   -2.5823940e-12    1.1522046e-11    1.5464919e+05    9.1199448e-02    2.7185681e-05    1.7765846e-18    4.7341212e-04   -6.3790724e+03    4.5538089e-13    2.0457931e-21    4.1488427e-18    2.2870240e-05    1.0185913e+02    1.6686214e+02    3.5220755e+01
    8.0160034e+00    6.0363079e+00    6.4982610e-01    1.0507376e+03    0.0000000e+00    4.3555970e-05    1.0065654e+03    1.9228461e+03    9.1594300e+02    4.9000000e+02    4.9000000e+02    4.9000000e+02    1.2196855e+07    2.2837839e+03    1.5393722e+04    1.2666491e-02    3.8707673e+01   -2.5797705e-12    1.1510229e-11    1.5449136e+05    9.1533890e-02   -1.8229324e-05    1.7810314e-18   -4.6661213e-04   -6.3726379e+03    4.5491827e-13    4.1722987e-21    4.1641733e-18    2.1406586e-05    1.0188285e+02    1.6623186e+02    3.5070641e+01
    8.1086686e+00    6.0845103e+00    6.5486433e-01    1.0855944e+03    0.0000000e+00    4.3282526e-05    1.0078854e+03    1.9485131e+03    9.1543890e+02    4.9000000e+02    4.9000000e+02    4.9000000e+02    1.2184179e+07    2.2906122e+03    1.5513071e+04    1.2666491e-02    3.8946660e+01   -2.5770872e-12    1.1498268e-11    1.5433079e+05    9.1879522e-02   -7.8041742e-05    1.7994248e-18    4.7979726e-04   -6.3661518e+03    4.5445565e-13    6.8112462e-21    4.1794340e-18    1.9452735e-05    1.0099211e+02    1.6558974e+02    3.4933026e+01
    8.2014536e+00    6.1095394e+00    6.6026413e-01    1.1156087e+03    0.0000000e+00    4.3149071e-05    1.0092060e+03    1.9723465e+03    9.1436169e+02    4.9000000e+02    4.9000000e+02    4.9000000e+02    1.2170922e+07    2.2965144e+03    1.5628388e+04    1.2666491e-02    3.9187724e+01   -2.5742793e-12    1.1485749e-11    1.5416288e+05    9.2254974e-02   -1.4016505e-04    1.8164277e-18    2.0708773e-03   -6.3593897e+03    4.5397225e-13    9.5806926e-21    4.1959587e-18    1.7483208e-05    1.0042653e+02    1.6492020e+02    3.4804950e+01
    8.3408495e+00    6.1039570e+00    6.6878232e-01    1.1660704e+03    0.0000000e+00    4.2841336e-05    1.0112155e+03    2.0036627e+03    9.1224433e+02    4.9000000e+02    4.9000000e+02    4.9000000e+02    1.2149369e+07    2.3066236e+03    1.5813910e+04    1.2666491e-02    3.9553455e+01   -2.5697280e-12    1.1465326e-11    1.5388987e+05    9.2816842e-02   -2.0949475e-04    1.8320140e-18    3.1678569e-03   -6.3483406e+03    4.5317849e-13    1.2589453e-20    4.2212968e-18    1.5675248e-05    9.9349302e+01    1.6382330e+02    3.4633863e+01
    8.4341362e+00    6.0790155e+00    6.7457813e-01    1.2022987e+03    0.0000000e+00    4.2561960e-05    1.0125360e+03    2.0226744e+03    9.1096585e+02    4.9000000e+02    4.9000000e+02    4.9000000e+02    1.2133832e+07    2.3139591e+03    1.5940960e+04    1.2666491e-02    3.9800573e+01   -2.5664383e-12    1.1450677e-11    1.5369308e+05    9.3168394e-02   -2.5358521e-04    1.8564056e-18    3.6764679e-03   -6.3403186e+03    4.5260617e-13    1.4432916e-20    4.2364326e-18    1.4597397e-05    9.8432025e+01    1.6423634e+02    3.4533453e+01
    8.5277528e+00    6.0539415e+00    6.8027811e-01    1.2352771e+03    0.0000000e+00    4.2429876e-05    1.0138758e+03    2.0393544e+03    9.0979804e+02    4.9000000e+02    4.9000000e+02    4.9000000e+02    1.2117420e+07    2.3193145e+03    1.6057277e+04    1.2666491e-02    4.0050562e+01   -2.5629705e-12    1.1435195e-11    1.5348519e+05    9.3479077e-02   -2.9043332e-04    1.8799477e-18    1.7579034e-03   -6.3317283e+03    4.5199315e-13    1.5957287e-20    4.2496862e-18    1.3564304e-05    9.7865705e+01    1.6528747e+02    3.4445849e+01
    8.6209559e+00    6.0407075e+00    6.8594032e-01    1.2681996e+03    0.0000000e+00    4.2365021e-05    1.0153086e+03    2.0540436e+03    9.0876276e+02    4.9000000e+02    4.9000000e+02    4.9000000e+02    1.2100276e+07    2.3234712e+03    1.6168008e+04    1.2666491e-02    4.0301182e+01   -2.5593456e-12    1.1419030e-11    1.5326804e+05    9.3803253e-02   -3.2613201e-04    1.9108790e-18    9.6667157e-04   -6.3226685e+03    4.5134724e-13    1.7440743e-20    4.2632320e-18    1.2565100e-05    9.7433065e+01    1.6229751e+02    3.4370167e+01
    8.7153245e+00    6.0415524e+00    6.9176093e-01    1.2981331e+03    0.0000000e+00    4.2342663e-05    1.0166948e+03    2.0699976e+03    9.0792566e+02    4.9000000e+02    4.9000000e+02    4.9000000e+02    1.2082040e+07    2.3273816e+03    1.6277071e+04    1.2666491e-02    4.0556698e+01   -2.5554851e-12    1.1401810e-11    1.5303705e+05    9.4166963e-02   -3.8321270e-04    1.9199667e-18    2.6142701e-03   -6.3130515e+03    4.5066061e-13    2.0114226e-20    4.2795942e-18    1.0552870e-05    9.7093669e+01    1.6309809e+02    3.4304159e+01
    8.8100737e+00    6.0555920e+00    6.9765334e-01    1.3362429e+03    0.0000000e+00    4.2096164e-05    1.0181215e+03    2.0837081e+03    9.0724146e+02    4.9000000e+02    4.9000000e+02    4.9000000e+02    1.2062950e+07    2.3334555e+03    1.6401812e+04    1.2666491e-02    4.0815042e+01   -2.5514441e-12    1.1383858e-11    1.5279525e+05    9.4553485e-02   -4.2772142e-04    1.9407245e-18    9.1627454e-04   -6.3030030e+03    4.4994693e-13    2.2072643e-20    4.2965170e-18    9.1599781e-06    9.6222283e+01    1.6395874e+02    3.4249276e+01
    8.9026592e+00    6.0806282e+00    7.0354134e-01    1.3681692e+03    0.0000000e+00    4.2022022e-05    1.0195487e+03    2.0951995e+03    9.0673278e+02    4.9000000e+02    4.9000000e+02    4.9000000e+02    1.2044176e+07    2.3378377e+03    1.6515011e+04    1.2666491e-02    4.1069353e+01   -2.5474787e-12    1.1366133e-11    1.5255745e+05    9.4975924e-02   -4.6390577e-04    1.9730211e-18   -1.0791080e-03   -6.2931099e+03    4.4924041e-13    2.3599204e-20    4.3146866e-18    8.2106640e-06    9.5764911e+01    1.6480485e+02    3.4210664e+01
    9.0460173e+00    6.1265089e+00    7.1250958e-01    1.4185263e+03    0.0000000e+00    4.1977103e-05    1.0218907e+03    2.1053571e+03    9.0574889e+02    4.9000000e+02    4.9000000e+02    4.9000000e+02    1.2013724e+07    2.3430630e+03    1.6685669e+04    1.2666491e-02    4.1466556e+01   -2.5410348e-12    1.1337428e-11    1.5217173e+05    9.5608081e-02   -5.0313665e-04    2.0186217e-18    9.4532912e-05   -6.2771993e+03    4.4810545e-13    2.5026933e-20    4.3419335e-18    7.2797527e-06    9.5241035e+01    1.6520084e+02    3.4055028e+01
    9.1420992e+00    6.1496731e+00    7.1867100e-01    1.4551282e+03    0.0000000e+00    4.1781095e-05    1.0233528e+03    2.1135257e+03    9.0514590e+02    4.9000000e+02    4.9000000e+02    4.9000000e+02    1.1992789e+07    2.3486760e+03    1.6808675e+04    1.2666491e-02    4.1735079e+01   -2.5366083e-12    1.1317626e-11    1.5190656e+05    9.6067630e-02   -5.2537591e-04    2.0485417e-18    4.8035517e-04   -6.2663029e+03    4.4732627e-13    2.5830420e-20    4.3618487e-18    6.9406375e-06    9.4484698e+01    1.6613360e+02    3.3955751e+01
    9.2385549e+00    6.1639809e+00    7.2488929e-01    1.4910150e+03    0.0000000e+00    4.1636022e-05    1.0248396e+03    2.1199432e+03    9.0434248e+02    4.9000000e+02    4.9000000e+02    4.9000000e+02    1.1971275e+07    2.3537275e+03    1.6928305e+04    1.2666491e-02    4.2006599e+01   -2.5320582e-12    1.1297314e-11    1.5163405e+05    9.6515537e-02   -5.3885815e-04    2.0695074e-18    8.2241173e-04   -6.2551223e+03    4.4652761e-13    2.6247321e-20    4.3816392e-18    7.0862624e-06    9.3847123e+01    1.6677457e+02    3.3865286e+01
    9.3348668e+00    6.1693563e+00    7.3109342e-01    1.5223310e+03    0.0000000e+00    4.1643402e-05    1.0263126e+03    2.1249637e+03    9.0337995e+02    4.9000000e+02    4.9000000e+02    4.9000000e+02    1.1949255e+07    2.3571047e+03    1.7035515e+04    1.2666491e-02    4.2279577e+01   -2.5274011e-12    1.1276522e-11    1.5135512e+05    9.6954408e-02   -5.6287982e-04    2.0904533e-18    7.5287629e-04   -6.2436842e+03    4.4571032e-13    2.7138522e-20    4.4008414e-18    6.6390714e-06    9.3560925e+01    1.6725329e+02    3.3782884e+01
    9.4316005e+00    6.1614935e+00    7.3708549e-01    1.5583144e+03    0.0000000e+00    4.1469444e-05    1.0278057e+03    2.1265699e+03    9.0250442e+02    4.9000000e+02    4.9000000e+02    4.9000000e+02    1.1926449e+07    2.3618663e+03    1.7151955e+04    1.2666491e-02    4.2555501e+01   -2.5225779e-12    1.1255022e-11    1.5106626e+05    9.7321603e-02   -5.6649640e-04    2.0975800e-18    3.2055197e-04   -6.2318669e+03    4.4486678e-13    2.7190102e-20    4.4175677e-18    7.1010355e-06    9.2873443e+01    1.6707661e+02    3.3708103e+01
    9.5283468e+00    6.1508775e+00    7.4289215e-01    1.5970035e+03    0.0000000e+00    4.1288118e-05    1.0293460e+03    2.1274965e+03    9.0208994e+02    4.9000000e+02    4.9000000e+02    4.9000000e+02    1.1902761e+07    2.3659961e+03    1.7264283e+04    1.2666491e-02    4.2833310e+01   -2.5175656e-12    1.1232642e-11    1.5076621e+05    9.7667738e-02   -5.8810102e-04    2.1075970e-18    2.0239228e-03   -6.2195109e+03    4.4398285e-13    2.8044995e-20    4.4331514e-18    6.4099107e-06    9.2189508e+01    1.6775634e+02    3.3640910e+01
    9.6247689e+00    6.1418631e+00    7.4867684e-01    1.6312824e+03    0.0000000e+00    4.1139414e-05    1.0307111e+03    2.1275848e+03    9.0112295e+02    4.9000000e+02    4.9000000e+02    4.9000000e+02    1.1878736e+07    2.3700808e+03    1.7368581e+04    1.2666491e-02    4.3111896e+01   -2.5124857e-12    1.1209995e-11    1.5046190e+05    9.8025985e-02   -6.1000000e-04    2.1263267e-18    9.0212624e-04   -6.2068990e+03    4.4308383e-13    2.8815988e-20    4.4490157e-18    5.7746297e-06    9.1566894e+01    1.6814650e+02    3.3581839e+01
    9.7224838e+00    6.1374947e+00    7.5437563e-01    1.6641109e+03    0.0000000e+00    4.0999009e-05    1.0320270e+03    2.1271646e+03    8.9948170e+02    4.9000000e+02    4.9000000e+02    4.9000000e+02    1.1853568e+07    2.3737957e+03    1.7468031e+04    1.2666491e-02    4.3395843e+01   -2.5071639e-12    1.1186254e-11    1.5014311e+05    9.8379038e-02   -6.2936727e-04    2.1350042e-18   -1.7225158e-04   -6.1937236e+03    4.4214294e-13    2.9591598e-20    4.4649342e-18    5.2485593e-06    9.0975242e+01    1.6842619e+02    3.3426290e+01
    9.8207273e+00    6.1368022e+00    7.5999799e-01    1.7022258e+03    0.0000000e+00    4.0664874e-05    1.0333032e+03    2.1258981e+03    8.9820252e+02    4.9000000e+02    4.9000000e+02    4.9000000e+02    1.1827653e+07    2.3792855e+03    1.7574425e+04    1.2666491e-02    4.3682972e+01   -2.5016804e-12    1.1161817e-11    1.4981486e+05    9.8746745e-02   -6.7037809e-04    2.1537562e-18   -5.5357113e-04   -6.1801576e+03    4.4117635e-13    3.1230247e-20    4.4811329e-18    3.6330577e-06    8.9905890e+01    1.6766583e+02    3.2861110e+01
    9.9184078e+00    6.1427125e+00    7.6557901e-01    1.7339851e+03    0.0000000e+00    4.0523498e-05    1.0345591e+03    2.1240019e+03    8.9704254e+02    4.9000000e+02    4.9000000e+02    4.9000000e+02    1.1801524e+07    2.3828283e+03    1.7665613e+04    1.2666491e-02    4.3970099e+01   -2.4961547e-12    1.1137135e-11    1.4948389e+05    9.9144882e-02   -7.3662714e-04    2.1735429e-18    3.5238246e-04   -6.1664580e+03    4.4019556e-13    3.4165854e-20    4.4986854e-18    7.9548064e-07    8.9284321e+01    1.6801300e+02    3.2323877e+01
    1.0015342e+01    6.1565784e+00    7.7088643e-01    1.7625550e+03    0.0000000e+00    4.0584425e-05    1.0359980e+03    2.1213376e+03    8.9602747e+02    4.9000000e+02    4.9000000e+02    4.9000000e+02    1.1775232e+07    2.3833722e+03    1.7741363e+04    1.2666491e-02    4.4256405e+01   -2.4905910e-12    1.1112338e-11    1.4915087e+05    9.9500275e-02   -7.9972562e-04    2.1967015e-18    2.1481866e-04   -6.1527015e+03    4.3921451e-13    3.6868060e-20    4.5141398e-18   -1.6575609e-06    8.9156476e+01    1.6816991e+02    3.1820457e+01
    1.0114216e+01    6.1665906e+00    7.7621615e-01    1.7941248e+03    0.0000000e+00    4.0414171e-05    1.0372411e+03    2.1195052e+03    8.9452261e+02    4.9000000e+02    4.9000000e+02    4.9000000e+02    1.1747933e+07    2.3866642e+03    1.7828331e+04    1.2666491e-02    4.4549694e+01   -2.4848203e-12    1.1086574e-11    1.4880509e+05    9.9861685e-02   -8.4747015e-04    2.2071451e-18   -2.4728996e-04   -6.1384576e+03    4.3819764e-13    3.8921827e-20    4.5303965e-18   -3.5567528e-06    8.8504117e+01    1.6822417e+02    3.1334812e+01
    1.0211480e+01    6.1732670e+00    7.8145247e-01    1.8226431e+03    0.0000000e+00    4.0350265e-05    1.0384026e+03    2.1155108e+03    8.9366099e+02    4.9000000e+02    4.9000000e+02    4.9000000e+02    1.1720474e+07    2.3887363e+03    1.7901730e+04    1.2666491e-02    4.4839518e+01   -2.4790159e-12    1.1060619e-11    1.4845727e+05    1.0022658e-01   -8.8849348e-04    2.2286636e-18    5.9222811e-04   -6.1241231e+03    4.3717202e-13    4.0622419e-20    4.5459662e-18   -5.1643317e-06    8.8087078e+01    1.6721895e+02    3.0897597e+01
    1.0308716e+01    6.1760952e+00    7.8655040e-01    1.8469218e+03    0.0000000e+00    4.0352912e-05    1.0395715e+03    2.1125067e+03    8.9253641e+02    4.9000000e+02    4.9000000e+02    4.9000000e+02    1.1692748e+07    2.3899687e+03    1.7967167e+04    1.2666491e-02    4.5130387e+01   -2.4731517e-12    1.1034486e-11    1.4810609e+05    1.0056554e-01   -9.1379824e-04    2.2434991e-18   -6.9007128e-04   -6.1096608e+03    4.3614137e-13    4.1657883e-20    4.5610562e-18   -6.1598985e-06    8.7805036e+01    1.6747752e+02    3.0484939e+01
    1.0405478e+01    6.1787223e+00    7.9145756e-01    1.8721386e+03    0.0000000e+00    4.0340868e-05    1.0407364e+03    2.1076147e+03    8.9163576e+02    4.9000000e+02    4.9000000e+02    4.9000000e+02    1.1664678e+07    2.3909776e+03    1.8029326e+04    1.2666491e-02    4.5420860e+01   -2.4672085e-12    1.1007981e-11    1.4775053e+05    1.0088176e-01   -9.3814375e-04    2.2624077e-18    1.3348377e-03   -6.0950146e+03    4.3509475e-13    4.2600553e-20    4.5748335e-18   -6.9947492e-06    8.7500903e+01    1.6753180e+02    3.0090247e+01
    1.0502959e+01    6.1825698e+00    7.9624627e-01    1.8981341e+03    0.0000000e+00    4.0387951e-05    1.0421668e+03    2.1057118e+03    8.9012121e+02    4.9000000e+02    4.9000000e+02    4.9000000e+02    1.1636008e+07    2.3907334e+03    1.8089071e+04    1.2666491e-02    4.5714509e+01   -2.4611519e-12    1.0980935e-11    1.4738739e+05    1.0116837e-01   -9.4631274e-04    2.2798005e-18   -9.8176231e-04   -6.0800521e+03    4.3402703e-13    4.2638853e-20    4.5872578e-18   -7.1096476e-06    8.7343272e+01    1.6746463e+02    2.9708708e+01
    1.0600584e+01    6.1808309e+00    8.0097826e-01    1.9231843e+03    0.0000000e+00    4.0324303e-05    1.0432648e+03    2.1028143e+03    8.8912840e+02    4.9000000e+02    4.9000000e+02    4.9000000e+02    1.1606723e+07    2.3919070e+03    1.8146360e+04    1.2666491e-02    4.6009451e+01   -2.4549488e-12    1.0953298e-11    1.4701645e+05    1.0145978e-01   -9.7475419e-04    2.3021151e-18    1.4987483e-03   -6.0647657e+03    4.3293556e-13    4.3664443e-20    4.5998043e-18   -8.0983837e-06    8.6930894e+01    1.6736723e+02    2.9347649e+01
    1.0745921e+01    6.1796774e+00    8.0789715e-01    1.9656472e+03    0.0000000e+00    4.0044666e-05    1.0448481e+03    2.0969568e+03    8.8900929e+02    4.9000000e+02    4.9000000e+02    4.9000000e+02    1.1562408e+07    2.3952072e+03    1.8237481e+04    1.2666491e-02    4.6450305e+01   -2.4455778e-12    1.0911501e-11    1.4645514e+05    1.0189227e-01   -9.9303992e-04    2.3315219e-18   -3.4650151e-04   -6.0415670e+03    4.3127985e-13    4.4116842e-20    4.6186589e-18   -8.5017979e-06    8.5935416e+01    1.6716543e+02    2.8850602e+01
    1.0843914e+01    6.1812980e+00    8.1250873e-01    1.9926514e+03    0.0000000e+00    3.9915467e-05    1.0458646e+03    2.0939317e+03    8.8950741e+02    4.9000000e+02    4.9000000e+02    4.9000000e+02    1.1531780e+07    2.3966318e+03    1.8288479e+04    1.2666491e-02    4.6748690e+01   -2.4391011e-12    1.0882578e-11    1.4606718e+05    1.0219442e-01   -1.0095116e-03    2.3481781e-18    5.6140260e-04   -6.0255734e+03    4.3013703e-13    4.4697363e-20    4.6319696e-18   -8.8959764e-06    8.5369539e+01    1.6122551e+02    2.8549476e+01
    1.0941660e+01    6.1846396e+00    8.1717051e-01    2.0165181e+03    0.0000000e+00    3.9873985e-05    1.0468910e+03    2.0938009e+03    8.9060302e+02    4.9000000e+02    4.9000000e+02    4.9000000e+02    1.1501279e+07    2.3972278e+03    1.8332312e+04    1.2666491e-02    4.7047087e+01   -2.4326511e-12    1.0853812e-11    1.4568084e+05    1.0250218e-01   -1.0192751e-03    2.3451680e-18   -2.1926428e-04   -6.0096232e+03    4.2899939e-13    4.5058852e-20    4.6463803e-18   -9.0344358e-06    8.4996305e+01    1.6172659e+02    2.8274511e+01
    1.1039524e+01    6.1864991e+00    8.2189149e-01    2.0434149e+03    0.0000000e+00    3.9813285e-05    1.0480808e+03    2.0930846e+03    8.8922812e+02    4.9000000e+02    4.9000000e+02    4.9000000e+02    1.1470052e+07    2.3977271e+03    1.8379075e+04    1.2666491e-02    4.7346542e+01   -2.4260464e-12    1.0824361e-11    1.4528532e+05    1.0280798e-01   -1.0245092e-03    2.3528471e-18   -1.0301824e-03   -5.9933198e+03    4.2783643e-13    4.5192237e-20    4.6603566e-18   -9.0005898e-06    8.4590489e+01    1.6203104e+02    2.8026779e+01
    1.1137340e+01    6.1853902e+00    8.2678960e-01    2.0680777e+03    0.0000000e+00    3.9767846e-05    1.0490587e+03    2.0918277e+03    8.8856048e+02    4.9000000e+02    4.9000000e+02    4.9000000e+02    1.1438492e+07    2.3984775e+03    1.8419386e+04    1.2666491e-02    4.7646595e+01   -2.4193700e-12    1.0794602e-11    1.4488556e+05    1.0314407e-01   -1.0288948e-03    2.3573182e-18   -1.6876315e-03   -5.9768403e+03    4.2666097e-13    4.5327920e-20    4.6759392e-18   -8.8267738e-06    8.4212230e+01    1.6241199e+02    2.7836187e+01
    1.1235125e+01    6.1858691e+00    8.3170913e-01    2.0930433e+03    0.0000000e+00    3.9734781e-05    1.0500391e+03    2.0900633e+03    8.8807782e+02    4.9000000e+02    4.9000000e+02    4.9000000e+02    1.1406659e+07    2.3989578e+03    1.8456448e+04    1.2666491e-02    4.7947165e+01   -2.4126323e-12    1.0764511e-11    1.4448234e+05    1.0348360e-01   -1.0412255e-03    2.3693467e-18    5.8896520e-04   -5.9601958e+03    4.2547035e-13    4.5734359e-20    4.6913082e-18   -9.0013960e-06    8.3850987e+01    1.6302810e+02    2.7699557e+01
    1.1332875e+01    6.1829562e+00    8.3673488e-01    2.1197374e+03    0.0000000e+00    3.9666119e-05    1.0510318e+03    2.0878182e+03    8.8654400e+02    4.9000000e+02    4.9000000e+02    4.9000000e+02    1.1374402e+07    2.3997736e+03    1.8495829e+04    1.2666491e-02    4.8248251e+01   -2.4058138e-12    1.0734081e-11    1.4407376e+05    1.0382326e-01   -1.0498339e-03    2.3789718e-18   -4.0234920e-04   -5.9433574e+03    4.2426905e-13    4.5969078e-20    4.7066308e-18   -8.8702150e-06    8.3418941e+01    1.6349796e+02    2.7510271e+01
    1.1430060e+01    6.1800515e+00    8.4187685e-01    2.1479358e+03    0.0000000e+00    3.9578794e-05    1.0520177e+03    2.0851237e+03    8.8540970e+02    4.9000000e+02    4.9000000e+02    4.9000000e+02    1.1342030e+07    2.4007661e+03    1.8535052e+04    1.2666491e-02    4.8548233e+01   -2.3989647e-12    1.0703530e-11    1.4366371e+05    1.0417200e-01   -1.0585505e-03    2.3924541e-18    6.3580842e-06   -5.9264492e+03    4.2306135e-13    4.6175145e-20    4.7223200e-18   -8.7615510e-06    8.2941711e+01    1.6012353e+02    2.7425769e+01
    1.1527764e+01    6.1805337e+00    8.4716471e-01    2.1744509e+03    0.0000000e+00    3.9701374e-05    1.0533216e+03    2.0819345e+03    8.8468180e+02    4.9000000e+02    4.9000000e+02    4.9000000e+02    1.1308973e+07    2.3992362e+03    1.8566009e+04    1.2666491e-02    4.8850365e+01   -2.3919732e-12    1.0672329e-11    1.4324500e+05    1.0451549e-01   -1.0645140e-03    2.4095305e-18    3.2231739e-04   -5.9091859e+03    4.2182877e-13    4.6165177e-20    4.7374855e-18   -8.6498007e-06    8.2929734e+01    1.6092758e+02    2.7119178e+01
    1.1625528e+01    6.1753059e+00    8.5283250e-01    2.2062140e+03    0.0000000e+00    3.9616679e-05    1.0542803e+03    2.0783780e+03    8.8436912e+02    4.9000000e+02    4.9000000e+02    4.9000000e+02    1.1275654e+07    2.4003672e+03    1.8603741e+04    1.2666491e-02    4.9153277e+01   -2.3849261e-12    1.0640876e-11    1.4282297e+05    1.0490605e-01   -1.0721576e-03    2.4224703e-18    5.4447885e-04   -5.8917901e+03    4.2058659e-13    4.6319619e-20    4.7551503e-18   -8.7455205e-06    8.2428951e+01    1.5873208e+02    2.6838476e+01
    1.1723318e+01    6.1706961e+00    8.5884702e-01    2.2398906e+03    0.0000000e+00    3.9525569e-05    1.0552624e+03    2.0737147e+03    8.8416342e+02    4.9000000e+02    4.9000000e+02    4.9000000e+02    1.1242076e+07    2.4017838e+03    1.8645382e+04    1.2666491e-02    4.9456878e+01   -2.3778252e-12    1.0609202e-11    1.4239765e+05    1.0532567e-01   -1.0723182e-03    2.4352636e-18   -1.1060843e-04   -5.8742281e+03    4.1933359e-13    4.6150672e-20    4.7740754e-18   -8.4222551e-06    8.1942144e+01    1.5864181e+02    2.6584117e+01
    1.1821125e+01    6.1657123e+00    8.6524236e-01    2.2774414e+03    0.0000000e+00    3.9420743e-05    1.0562197e+03    2.0682314e+03    8.8284673e+02    4.9000000e+02    4.9000000e+02    4.9000000e+02    1.1208077e+07    2.4034374e+03    1.8687877e+04    1.2666491e-02    4.9761247e+01   -2.3706345e-12    1.0577109e-11    1.4196701e+05    1.0578277e-01   -1.0781493e-03    2.4433664e-18   -2.0726061e-04   -5.8564582e+03    4.1806541e-13    4.6271060e-20    4.7951622e-18   -8.2369122e-06    8.1419881e+01    1.5778736e+02    2.6326959e+01
    1.1918804e+01    6.1634114e+00    8.7197326e-01    2.3164684e+03    0.0000000e+00    3.9318942e-05    1.0571866e+03    2.0627490e+03    8.8204234e+02    4.9000000e+02    4.9000000e+02    4.9000000e+02    1.1174075e+07    2.4051954e+03    1.8731529e+04    1.2666491e-02    5.0065940e+01   -2.3634381e-12    1.0545041e-11    1.4153632e+05    1.0625941e-01   -1.0779504e-03    2.4567754e-18   -1.8634362e-04   -5.8386686e+03    4.1679632e-13    4.6161148e-20    4.8167960e-18   -7.8973745e-06    8.0897144e+01    1.5780229e+02    2.6169881e+01
    1.2016103e+01    6.1652557e+00    8.7898559e-01    2.3535099e+03    0.0000000e+00    3.9450833e-05    1.0583448e+03    2.0572759e+03    8.8155767e+02    4.9000000e+02    4.9000000e+02    4.9000000e+02    1.1139800e+07    2.4043584e+03    1.8763535e+04    1.2666491e-02    5.0370064e+01   -2.3561917e-12    1.0512677e-11    1.4110218e+05    1.0674669e-01   -1.0923952e-03    2.4729618e-18    2.4370328e-04   -5.8207556e+03    4.1551667e-13    4.6666412e-20    4.8386623e-18   -7.8895923e-06    8.0846498e+01    1.5789687e+02    2.6059566e+01
    1.2113035e+01    6.1645172e+00    8.8634592e-01    2.3956355e+03    0.0000000e+00    3.9438971e-05    1.0594142e+03    2.0524255e+03    8.8078765e+02    4.9000000e+02    4.9000000e+02    4.9000000e+02    1.1105318e+07    2.4052706e+03    1.8806483e+04    1.2666491e-02    5.0673652e+01   -2.3488950e-12    1.0480165e-11    1.4066541e+05    1.0724428e-01   -1.0952697e-03    2.4789173e-18    1.0251487e-04   -5.8027584e+03    4.1423320e-13    4.6705624e-20    4.8616744e-18   -7.7396648e-06    8.0474494e+01    1.5802917e+02    2.5990858e+01
    1.2210945e+01    6.1564384e+00    8.9427652e-01    2.4431185e+03    0.0000000e+00    3.9391390e-05    1.0605782e+03    2.0467047e+03    8.8006492e+02    4.9000000e+02    4.9000000e+02    4.9000000e+02    1.1070152e+07    2.4067141e+03    1.8857638e+04    1.2666491e-02    5.0981044e+01   -2.3414530e-12    1.0447011e-11    1.4021998e+05    1.0775416e-01   -1.0987967e-03    2.4889518e-18   -4.9442237e-04   -5.7844388e+03    4.1292765e-13    4.6794839e-20    4.8851263e-18   -7.5475607e-06    8.0005155e+01    1.5833009e+02    2.5990811e+01
    1.2308894e+01    6.1478900e+00    9.0272053e-01    2.4933119e+03    0.0000000e+00    3.9400698e-05    1.0618014e+03    2.0409121e+03    8.7868641e+02    4.9000000e+02    4.9000000e+02    4.9000000e+02    1.1034776e+07    2.4077240e+03    1.8908933e+04    1.2666491e-02    5.1289470e+01   -2.3339764e-12    1.0413568e-11    1.3977189e+05    1.0828713e-01   -1.1096610e-03    2.5007367e-18    5.9828883e-04   -5.7659328e+03    4.1160349e-13    4.7209762e-20    4.9093885e-18   -7.7017045e-06    7.9622022e+01    1.5687892e+02    2.5977191e+01
    1.2406883e+01    6.1374640e+00    9.1166095e-01    2.5460892e+03    0.0000000e+00    3.9455881e-05    1.0630919e+03    2.0350313e+03    8.7746044e+02    4.9000000e+02    4.9000000e+02    4.9000000e+02    1.0998848e+07    2.4083761e+03    1.8963492e+04    1.2666491e-02    5.1598909e+01   -2.3263802e-12    1.0379662e-11    1.3931681e+05    1.0882751e-01   -1.1200167e-03    2.5053984e-18   -3.3558573e-04   -5.7471594e+03    4.1026361e-13    4.7580852e-20    4.9343241e-18   -7.7575164e-06    7.9351270e+01    1.5753308e+02    2.5996025e+01
    1.2504748e+01    6.1320671e+00    9.2109978e-01    2.6029933e+03    0.0000000e+00    3.9632986e-05    1.0647387e+03    2.0290800e+03    8.7669875e+02    4.9000000e+02    4.9000000e+02    4.9000000e+02    1.0962756e+07    2.4075616e+03    1.9020718e+04    1.2666491e-02    5.1908864e+01   -2.3187439e-12    1.0345621e-11    1.3885965e+05    1.0938148e-01   -1.1281864e-03    2.5179305e-18    1.3808071e-05   -5.7283027e+03    4.0891724e-13    4.7856018e-20    4.9595657e-18   -7.6516397e-06    7.9323382e+01    1.5331186e+02    2.5796820e+01
    1.2602933e+01    6.1225313e+00    9.3119942e-01    2.6674353e+03    0.0000000e+00    3.9586370e-05    1.0662130e+03    2.0230578e+03    8.7580174e+02    4.9000000e+02    4.9000000e+02    4.9000000e+02    1.0926078e+07    2.4095782e+03    1.9095272e+04    1.2666491e-02    5.2220931e+01   -2.3109897e-12    1.0310976e-11    1.3839506e+05    1.0996283e-01   -1.1380517e-03    2.5231922e-18    3.2375181e-04   -5.7091523e+03    4.0754891e-13    4.8238545e-20    4.9863280e-18   -7.6428372e-06    7.8781013e+01    1.5418810e+02    2.5595278e+01
    1.2701162e+01    6.1143184e+00    9.4190497e-01    2.7358716e+03    0.0000000e+00    3.9609918e-05    1.0677613e+03    2.0171012e+03    8.7482403e+02    4.9000000e+02    4.9000000e+02    4.9000000e+02    1.0889633e+07    2.4110056e+03    1.9172160e+04    1.2666491e-02    5.2534443e+01   -2.3032789e-12    1.0276598e-11    1.3793344e+05    1.1056007e-01   -1.1427286e-03    2.5346808e-18   -1.5289163e-04   -5.6900812e+03    4.0618836e-13    4.8392750e-20    5.0135851e-18   -7.3837216e-06    7.8382577e+01    1.5499814e+02    2.5489282e+01
    1.2848193e+01    6.1064060e+00    9.5937772e-01    2.8552339e+03    0.0000000e+00    3.9480870e-05    1.0702429e+03    2.0081754e+03    8.7273989e+02    4.9000000e+02    4.9000000e+02    4.9000000e+02    1.0834015e+07    2.4152825e+03    1.9314489e+04    1.2666491e-02    5.3006412e+01   -2.2915175e-12    1.0224105e-11    1.3722896e+05    1.1151289e-01   -1.1760766e-03    2.5603253e-18    1.7390512e-04   -5.6610168e+03    4.0411355e-13    4.9698846e-20    5.0567865e-18   -7.6084956e-06    7.7390029e+01    1.4978109e+02    2.5371368e+01
    1.2946581e+01    6.1062966e+00    9.7196820e-01    2.9379803e+03    0.0000000e+00    3.9640511e-05    1.0722021e+03    2.0022057e+03    8.7182736e+02    4.9000000e+02    4.9000000e+02    4.9000000e+02    1.0796988e+07    2.4158103e+03    1.9411113e+04    1.2666491e-02    5.3324336e+01   -2.2836837e-12    1.0189193e-11    1.3675995e+05    1.1214880e-01   -1.1895457e-03    2.5712472e-18   -1.0877736e-03   -5.6416499e+03    4.0273328e-13    5.0204112e-20    5.0858766e-18   -7.5171609e-06    7.7276939e+01    1.5000391e+02    2.5354050e+01
    1.3044988e+01    6.1021105e+00    9.8536656e-01    3.0298840e+03    0.0000000e+00    3.9664634e-05    1.0740798e+03    1.9961852e+03    8.7088857e+02    4.9000000e+02    4.9000000e+02    4.9000000e+02    1.0759145e+07    2.4181596e+03    1.9523363e+04    1.2666491e-02    5.3643984e+01   -2.2756826e-12    1.0153448e-11    1.3628061e+05    1.1281835e-01   -1.2199924e-03    2.5903909e-18   -5.2584805e-05   -5.6219013e+03    4.0132207e-13    5.1460442e-20    5.1160592e-18   -7.9461042e-06    7.6833577e+01    1.5096554e+02    2.5177286e+01
    1.3143412e+01    6.0998107e+00    9.9965620e-01    3.1339383e+03    0.0000000e+00    3.9523421e-05    1.0760464e+03    1.9901625e+03    8.6989060e+02    4.9000000e+02    4.9000000e+02    4.9000000e+02    1.0721713e+07    2.4224517e+03    1.9654235e+04    1.2666491e-02    5.3965690e+01   -2.2677657e-12    1.0118149e-11    1.3580649e+05    1.1349754e-01   -1.2357419e-03    2.6141247e-18   -1.3690894e-03   -5.6023160e+03    3.9992562e-13    5.2025650e-20    5.1464147e-18   -7.9470511e-06    7.5974668e+01    1.5084707e+02    2.4946126e+01
    1.3241870e+01    6.0965272e+00    1.0147320e+00    3.2413228e+03    0.0000000e+00    3.9557479e-05    1.0781112e+03    1.9840964e+03    8.6822644e+02    4.9000000e+02    4.9000000e+02    4.9000000e+02    1.0683797e+07    2.4252250e+03    1.9785792e+04    1.2666491e-02    5.4289735e+01   -2.2597435e-12    1.0082377e-11    1.3532622e+05    1.1420466e-01   -1.2578060e-03    2.6257024e-18   -2.1313604e-04   -5.5825047e+03    3.9851282e-13    5.2948383e-20    5.1787577e-18   -8.0280813e-06    7.5494727e+01    1.4780434e+02    2.4734277e+01
    1.3340319e+01    6.0903024e+00    1.0306376e+00    3.3554722e+03    0.0000000e+00    3.9638753e-05    1.0802978e+03    1.9779664e+03    8.6648212e+02    4.9000000e+02    4.9000000e+02    4.9000000e+02    1.0645620e+07    2.4277712e+03    1.9926684e+04    1.2666491e-02    5.4616074e+01   -2.2516703e-12    1.0046358e-11    1.3484265e+05    1.1490614e-01   -1.2793601e-03    2.6308126e-18   -1.7217388e-03   -5.5625774e+03    3.9709079e-13    5.3862986e-20    5.2110452e-18   -8.0554271e-06    7.5095274e+01    1.4843141e+02    2.4543160e+01
    1.3438858e+01    6.0871327e+00    1.0473194e+00    3.4755099e+03    0.0000000e+00    3.9932310e-05    1.0829655e+03    1.9717526e+03    8.6727461e+02    4.9000000e+02    4.9000000e+02    4.9000000e+02    1.0607272e+07    2.4280307e+03    2.0074074e+04    1.2666491e-02    5.4945182e+01   -2.2435547e-12    1.0010167e-11    1.3435692e+05    1.1556872e-01   -1.3061517e-03    2.6426950e-18   -3.6223519e-04   -5.5425657e+03    3.9566123e-13    5.4987759e-20    5.2412624e-18   -8.2383335e-06    7.5119253e+01    1.4924985e+02    2.4387027e+01
    1.3537445e+01    6.0787507e+00    1.0649140e+00    3.6068755e+03    0.0000000e+00    3.9999454e-05    1.0854816e+03    1.9657672e+03    8.6561017e+02    4.9000000e+02    4.9000000e+02    4.9000000e+02    1.0568735e+07    2.4312338e+03    2.0245403e+04    1.2666491e-02    5.5277040e+01   -2.2354091e-12    9.9737806e-12    1.3386879e+05    1.1626470e-01   -1.3360439e-03    2.6511222e-18   -8.0952661e-04   -5.5224401e+03    3.9422379e-13    5.6319025e-20    5.2731328e-18   -8.4789757e-06    7.4633630e+01    1.5029859e+02    2.4251349e+01
    1.3635764e+01    6.0683745e+00    1.0832905e+00    3.7494500e+03    0.0000000e+00    4.0007361e-05    1.0881529e+03    2.0332443e+03    8.6387394e+02    4.9000000e+02    4.9000000e+02    4.9000000e+02    1.0529676e+07    2.4350932e+03    2.0433388e+04    1.2666491e-02    5.5610992e+01   -2.2271438e-12    9.9369189e-12    1.3337404e+05    1.1694251e-01   -1.3588269e-03    2.6581088e-18    4.0374193e-05   -5.5020659e+03    3.9276895e-13    5.7291874e-20    5.3042546e-18   -8.5955433e-06    7.3982779e+01    1.4665583e+02    2.4129427e+01
    1.3734400e+01    6.0566796e+00    1.1025569e+00    3.8985252e+03    0.0000000e+00    4.0071383e-05    1.0909557e+03    2.0386541e+03    8.6226245e+02    4.9000000e+02    4.9000000e+02    4.9000000e+02    1.0490774e+07    2.4387651e+03    2.0631806e+04    1.2666491e-02    5.5949291e+01   -2.2189147e-12    9.9002517e-12    1.3288130e+05    1.1760874e-01   -1.3788685e-03    2.6711230e-18   -1.9909009e-03   -5.4817255e+03    3.9131967e-13    5.8073561e-20    5.3345251e-18   -8.5926953e-06    7.3424091e+01    1.4836150e+02    2.3939324e+01
    1.3833082e+01    6.0487373e+00    1.1225069e+00    4.0548363e+03    0.0000000e+00    4.0144116e-05    1.0939219e+03    2.0872929e+03    8.6076331e+02    4.9000000e+02    4.9000000e+02    4.9000000e+02    1.0451277e+07    2.4424524e+03    2.0844283e+04    1.2666491e-02    5.6291186e+01   -2.2105631e-12    9.8629114e-12    1.3238100e+05    1.1826841e-01   -1.3836276e-03    2.6843801e-18    3.3528563e-04   -5.4610646e+03    3.8984123e-13    5.8174270e-20    5.3645181e-18   -8.5941874e-06    7.2871568e+01    1.5031571e+02    2.3718559e+01
    1.3931815e+01    6.0488808e+00    1.1431893e+00    4.2169983e+03    0.0000000e+00    4.0426002e-05    1.0972316e+03    2.1300994e+03    8.6036866e+02    4.9000000e+02    4.9000000e+02    4.9000000e+02    1.0412098e+07    2.4439079e+03    2.1061147e+04    1.2666491e-02    5.6636887e+01   -2.2022744e-12    9.8259538e-12    1.3188475e+05    1.1890348e-01   -1.4190736e-03    2.6924186e-18   -2.4965812e-04   -5.4405517e+03    3.8837813e-13    5.9696286e-20    5.3935184e-18   -8.7533032e-06    7.2763823e+01    1.5208241e+02    2.3526640e+01
    1.4030547e+01    6.0451203e+00    1.1646571e+00    4.3925262e+03    0.0000000e+00    4.0499518e-05    1.1004997e+03    2.2025660e+03    8.5821241e+02    4.9000000e+02    4.9000000e+02    4.9000000e+02    1.0372393e+07    2.4477361e+03    2.1300496e+04    1.2666491e-02    5.6986347e+01   -2.1938759e-12    9.7885138e-12    1.3138182e+05    1.1952489e-01   -1.4542790e-03    2.6968858e-18   -1.1749520e-03   -5.4198167e+03    3.8689943e-13    6.1192381e-20    5.4218396e-18   -9.1415936e-06    7.2160620e+01    1.4231115e+02    2.3328212e+01
    1.4129336e+01    6.0428362e+00    1.1866896e+00    4.5735688e+03    0.0000000e+00    4.0591477e-05    1.1038990e+03    2.2301825e+03    8.5715147e+02    4.9000000e+02    4.9000000e+02    4.9000000e+02    1.0332611e+07    2.4515429e+03    2.1553480e+04    1.2666491e-02    5.7340130e+01   -2.1854616e-12    9.7509563e-12    1.3087793e+05    1.2013778e-01   -1.4609916e-03    2.6973932e-18   -3.3275873e-04   -5.3990305e+03    3.8541440e-13    6.1465977e-20    5.4500809e-18   -9.1256339e-06    7.1623134e+01    1.4302752e+02    2.3143770e+01
    1.4228139e+01    6.0356087e+00    1.2094329e+00    4.7637433e+03    0.0000000e+00    4.0660179e-05    1.1074430e+03    2.2659369e+03    8.5514789e+02    4.9000000e+02    4.9000000e+02    4.9000000e+02    1.0292283e+07    2.4556686e+03    2.1821569e+04    1.2666491e-02    5.7698314e+01   -2.1769297e-12    9.7129047e-12    1.3036711e+05    1.2072416e-01   -1.5007567e-03    2.7022103e-18   -7.6870235e-05   -5.3779970e+03    3.8391304e-13    6.3118964e-20    5.4766412e-18   -9.6024143e-06    7.1009262e+01    1.4399867e+02    2.2974357e+01
    1.4326979e+01    6.0296914e+00    1.2328237e+00    4.9604877e+03    0.0000000e+00    4.0767702e-05    1.1111210e+03    2.2999914e+03    8.5319626e+02    4.9000000e+02    4.9000000e+02    4.9000000e+02    1.0252074e+07    2.4595367e+03    2.2099738e+04    1.2666491e-02    5.8061177e+01   -2.1684275e-12    9.6749516e-12    1.2985780e+05    1.2123728e-01   -1.5484057e-03    2.6979032e-18   -8.0842711e-04   -5.3569780e+03    3.8241265e-13    6.5203094e-20    5.5004194e-18   -1.0083301e-05    7.0465662e+01    1.4451678e+02    2.2817396e+01
    1.4425717e+01    6.0261203e+00    1.2567674e+00    5.1613260e+03    0.0000000e+00    4.1056235e-05    1.1150688e+03    2.3211802e+03    8.5206987e+02    4.9000000e+02    4.9000000e+02    4.9000000e+02    1.0211781e+07    2.4615673e+03    2.2381941e+04    1.2666491e-02    5.8428362e+01   -2.1599077e-12    9.6369194e-12    1.2934743e+05    1.2170366e-01   -1.5614197e-03    2.6901122e-18   -7.0018795e-04   -5.3359078e+03    3.8090812e-13    6.5776461e-20    5.5220140e-18   -1.0530168e-05    7.0289228e+01    1.4611936e+02    2.2666308e+01
    1.4524600e+01    6.0192163e+00    1.2810543e+00    5.3689668e+03    0.0000000e+00    4.1187876e-05    1.1190399e+03    2.3758231e+03    8.4970505e+02    4.9000000e+02    4.9000000e+02    4.9000000e+02    1.0171235e+07    2.4653201e+03    2.2683976e+04    1.2666491e-02    5.8800910e+01   -2.1513267e-12    9.5986854e-12    1.2883385e+05    1.2216950e-01   -1.5810163e-03    2.6874818e-18   -2.1237106e-05   -5.3147464e+03    3.7939825e-13    6.6578605e-20    5.5433762e-18   -1.0807361e-05    6.9779371e+01    1.4741415e+02    2.2552106e+01
    1.4623492e+01    6.0135282e+00    1.3059792e+00    5.5847848e+03    0.0000000e+00    4.1328639e-05    1.1231058e+03    2.3882024e+03    8.4788442e+02    4.9000000e+02    4.9000000e+02    4.9000000e+02    1.0130584e+07    2.4690921e+03    2.2994051e+04    1.2666491e-02    5.9178580e+01   -2.1427302e-12    9.5603250e-12    1.2831894e+05    1.2264702e-01   -1.5584998e-03    2.6829119e-18   -7.2298191e-04   -5.2935045e+03    3.7788303e-13    6.5460440e-20    5.5653355e-18   -1.0427341e-05    6.9264689e+01    1.4864293e+02    2.2454638e+01
    1.4722474e+01    6.0116943e+00    1.3308533e+00    5.8048462e+03    0.0000000e+00    4.1356544e-05    1.1273382e+03    2.4166409e+03    8.4565962e+02    4.9000000e+02    4.9000000e+02    4.9000000e+02    1.0090106e+07    2.4737423e+03    2.3322291e+04    1.2666491e-02    5.9561887e+01   -2.1341692e-12    9.5221148e-12    1.2780624e+05    1.2306385e-01   -1.5539723e-03    2.6719754e-18   -9.7514685e-04   -5.2723087e+03    3.7636976e-13    6.5171270e-20    5.5846685e-18   -1.0469134e-05    6.8516404e+01    1.5019425e+02    2.2359410e+01
    1.4821503e+01    6.0079945e+00    1.3560693e+00    6.0252782e+03    0.0000000e+00    4.1516960e-05    1.1316396e+03    2.4548352e+03    8.4255416e+02    4.9000000e+02    4.9000000e+02    4.9000000e+02    1.0048890e+07    2.4771638e+03    2.3651403e+04    1.2666491e-02    5.9950858e+01   -2.1254506e-12    9.4831847e-12    1.2728417e+05    1.2345992e-01   -1.6027425e-03    2.6579332e-18    1.1764183e-03   -5.2508130e+03    3.7483328e-13    6.7366326e-20    5.6031731e-18   -1.1223362e-05    6.8040892e+01    1.5202907e+02    2.2283019e+01
    1.4920540e+01    6.0039417e+00    1.3813743e+00    6.2505054e+03    0.0000000e+00    4.1761573e-05    1.1364414e+03    2.4501603e+03    8.4007169e+02    4.9000000e+02    4.9000000e+02    4.9000000e+02    1.0007728e+07    2.4792366e+03    2.3990600e+04    1.2666491e-02    6.0345400e+01   -2.1167438e-12    9.4443690e-12    1.2676279e+05    1.2371933e-01   -1.5682889e-03    2.6471308e-18   -4.7112368e-04   -5.2293244e+03    3.7330084e-13    6.5762890e-20    5.6152624e-18   -1.0967085e-05    6.7747826e+01    1.4107394e+02    2.2220130e+01
    1.5019642e+01    5.9911607e+00    1.4069258e+00    6.4786480e+03    0.0000000e+00    4.1893599e-05    1.1408523e+03    2.4816703e+03    8.3833549e+02    4.9000000e+02    4.9000000e+02    4.9000000e+02    9.9664114e+06    2.4826953e+03    2.4330929e+04    1.2666491e-02    6.0745812e+01   -2.1080026e-12    9.4053735e-12    1.2623946e+05    1.2403316e-01   -1.5797193e-03    2.6191833e-18    2.2257424e-04   -5.2077505e+03    3.7176056e-13    6.6377103e-20    5.6303563e-18   -1.1385075e-05    6.7229124e+01    1.4196149e+02    2.2160659e+01
    1.5118807e+01    5.9808217e+00    1.4324403e+00    6.7085773e+03    0.0000000e+00    4.1943232e-05    1.1453798e+03    2.4719956e+03    8.3870341e+02    4.9000000e+02    4.9000000e+02    4.9000000e+02    9.9252698e+06    2.4868132e+03    2.4684443e+04    1.2666491e-02    6.1152236e+01   -2.0993040e-12    9.3665568e-12    1.2571834e+05    1.2424798e-01   -1.6464488e-03    2.6069820e-18   -6.3665229e-04   -5.1862192e+03    3.7022387e-13    6.9371850e-20    5.6402689e-18   -1.2554318e-05    6.6535024e+01    1.4278975e+02    2.2001206e+01
    1.5207988e+01    5.9688235e+00    1.4556185e+00    6.9256368e+03    0.0000000e+00    4.1982866e-05    1.1495086e+03    2.4897586e+03    8.3878493e+02    4.9000000e+02    4.9000000e+02    4.9000000e+02    9.8872893e+06    2.4905778e+03    2.5011330e+04    1.2666491e-02    6.1522707e+01   -2.0912861e-12    9.3306953e-12    1.2523726e+05    1.2446327e-01   -1.6715783e-03    2.5902747e-18   -2.1144489e-03   -5.1663817e+03    3.6880619e-13    7.0481033e-20    5.6505000e-18   -1.3346760e-05    6.5930339e+01    1.4362121e+02    2.1870682e+01
    1.5307121e+01    5.9557069e+00    1.4811143e+00    7.1511307e+03    0.0000000e+00    4.2047852e-05    1.1539885e+03    2.4860905e+03    8.3863280e+02    4.9000000e+02    4.9000000e+02    4.9000000e+02    9.8454261e+06    2.4942916e+03    2.5359732e+04    1.2666491e-02    6.1940108e+01   -2.0824161e-12    9.2911916e-12    1.2470700e+05    1.2468677e-01   -1.6650610e-03    2.5880905e-18    4.6286705e-04   -5.1445471e+03    3.6724769e-13    7.0162953e-20    5.6605542e-18   -1.2948604e-05    6.5246366e+01    1.4482964e+02    2.1732325e+01
    1.5445990e+01    5.9469531e+00    1.5169941e+00    7.4740954e+03    0.0000000e+00    4.2346888e-05    1.1605059e+03    2.4707062e+03    8.3633767e+02    4.9000000e+02    4.9000000e+02    4.9000000e+02    9.7868558e+06    2.4974039e+03    2.5847750e+04    1.2666491e-02    6.2534510e+01   -2.0700264e-12    9.2359009e-12    1.2396512e+05    1.2491364e-01   -1.5978471e-03    2.5460408e-18    1.4663727e-03   -5.1139151e+03    3.6506014e-13    6.7115289e-20    5.6716030e-18   -1.2399419e-05    6.4754479e+01    1.4640374e+02    2.1560783e+01
    1.5515460e+01    5.9446797e+00    1.5346672e+00    7.6553289e+03    0.0000000e+00    4.2385758e-05    1.1638408e+03    2.4594052e+03    8.3590604e+02    4.9000000e+02    4.9000000e+02    4.9000000e+02    9.7578393e+06    2.4998332e+03    2.6108373e+04    1.2666491e-02    6.2836088e+01   -2.0639309e-12    9.2084359e-12    1.2359758e+05    1.2486975e-01   -1.6670640e-03    2.5000761e-18   -3.7896166e-03   -5.0985964e+03    3.6396497e-13    7.0299491e-20    5.6703074e-18   -1.3572200e-05    6.4361424e+01    1.4736312e+02    2.1461579e+01
    1.5610052e+01    5.9387435e+00    1.5586283e+00    7.8574078e+03    0.0000000e+00    4.2599684e-05    1.1681552e+03    2.4414840e+03    8.3611714e+02    4.9000000e+02    4.9000000e+02    4.9000000e+02    9.7174544e+06    2.5016423e+03    2.6426715e+04    1.2666491e-02    6.3251082e+01   -2.0553420e-12    9.1704600e-12    1.2308605e+05    1.2512466e-01   -1.6080192e-03    2.5097479e-18   -3.4633088e-04   -5.0776121e+03    3.6247172e-13    6.7603312e-20    5.6817966e-18   -1.2748295e-05    6.3986193e+01    1.4828322e+02    2.1333549e+01
    1.5708160e+01    5.9384090e+00    1.5834001e+00    8.0749613e+03    0.0000000e+00    4.2751633e-05    1.1726261e+03    2.4227471e+03    8.3713872e+02    4.9000000e+02    4.9000000e+02    4.9000000e+02    9.6768464e+06    2.5040461e+03    2.6755963e+04    1.2666491e-02    6.3687178e+01   -2.0467627e-12    9.1320991e-12    1.2257169e+05    1.2528905e-01   -1.5924990e-03    2.4889882e-18   -6.3202139e-04   -5.0563431e+03    3.6095166e-13    6.6913661e-20    5.6896804e-18   -1.2538651e-05    6.3463610e+01    1.4874173e+02    2.1217543e+01
    1.5807476e+01    5.9379406e+00    1.6084830e+00    8.2994080e+03    0.0000000e+00    4.3045541e-05    1.1773582e+03    2.4029766e+03    8.3589007e+02    4.9000000e+02    4.9000000e+02    4.9000000e+02    9.6350336e+06    2.5051267e+03    2.7084691e+04    1.2666491e-02    6.4134152e+01   -2.0379157e-12    9.0926026e-12    1.2204207e+05    1.2536286e-01   -1.5957548e-03    2.4741172e-18    1.7006810e-03   -5.0345268e+03    3.5939219e-13    6.7042494e-20    5.6932898e-18   -1.2842737e-05    6.3278253e+01    1.4972696e+02    2.1121563e+01
    1.5906812e+01    5.9231711e+00    1.6335858e+00    8.5249354e+03    0.0000000e+00    4.3227454e-05    1.1816855e+03    2.4151218e+03    8.3567145e+02    4.9000000e+02    4.9000000e+02    4.9000000e+02    9.5929870e+06    2.5073091e+03    2.7397072e+04    1.2666491e-02    6.4586448e+01   -2.0290209e-12    9.0529518e-12    1.2150948e+05    1.2550521e-01   -1.5954886e-03    2.4470721e-18    7.4444040e-04   -5.0126204e+03    3.5783032e-13    6.7042207e-20    5.7003704e-18   -1.2965276e-05    6.2855805e+01    1.5003952e+02    2.1037911e+01
    1.6006154e+01    5.8954361e+00    1.6582010e+00    8.7507958e+03    0.0000000e+00    4.3269546e-05    1.1858910e+03    2.4140248e+03    8.3637029e+02    4.9000000e+02    4.9000000e+02    4.9000000e+02    9.5502451e+06    2.5104472e+03    2.7703045e+04    1.2666491e-02    6.5043806e+01   -2.0199823e-12    9.0126335e-12    1.2096809e+05    1.2559306e-01   -1.5799829e-03    2.4359609e-18   -5.1220331e-04   -4.9903645e+03    3.5624346e-13    6.6266946e-20    5.7040169e-18   -1.3047730e-05    6.2185353e+01    1.5071830e+02    2.0985548e+01
    1.6105530e+01    5.8668838e+00    1.6820709e+00    8.9684031e+03    0.0000000e+00    4.3354295e-05    1.1899318e+03    2.4075920e+03    8.3515537e+02    4.9000000e+02    4.9000000e+02    4.9000000e+02    9.5077717e+06    2.5127516e+03    2.7985821e+04    1.2666491e-02    6.5506116e+01   -2.0109958e-12    8.9725659e-12    1.2043010e+05    1.2555741e-01   -1.5801375e-03    2.4120221e-18   -1.2888981e-04   -4.9681513e+03    3.5465900e-13    6.6263474e-20    5.7024119e-18   -1.3342952e-05    6.1603530e+01    1.5118029e+02    2.0822145e+01
    1.6204921e+01    5.8430663e+00    1.7052236e+00    9.1775309e+03    0.0000000e+00    4.3469101e-05    1.1938014e+03    2.4013158e+03    8.3352250e+02    4.9000000e+02    4.9000000e+02    4.9000000e+02    9.4652419e+06    2.5144254e+03    2.8246682e+04    1.2666491e-02    6.5972919e+01   -2.0020038e-12    8.9324178e-12    1.1989140e+05    1.2551616e-01   -1.6194187e-03    2.3854916e-18   -3.6493663e-04   -4.9458810e+03    3.5306887e-13    6.8071149e-20    5.7008189e-18   -1.4491313e-05    6.1092860e+01    1.5037048e+02    2.0666112e+01
    1.6304319e+01    5.8351336e+00    1.7278843e+00    9.3823324e+03    0.0000000e+00    4.3575767e-05    1.1977686e+03    2.4177490e+03    8.3197048e+02    4.9000000e+02    4.9000000e+02    4.9000000e+02    9.4230744e+06    2.5158154e+03    2.8493450e+04    1.2666491e-02    6.6443867e+01   -1.9930886e-12    8.8926133e-12    1.1935729e+05    1.2562123e-01   -1.6313182e-03    2.3577856e-18   -1.1542373e-03   -4.9237608e+03    3.5148942e-13    6.8709343e-20    5.7062376e-18   -1.4889857e-05    6.0602566e+01    1.4925366e+02    2.0517976e+01
    1.6403739e+01    5.8262663e+00    1.7498223e+00    9.5735751e+03    0.0000000e+00    4.3753726e-05    1.2013224e+03    2.4387559e+03    8.3338723e+02    4.9000000e+02    4.9000000e+02    4.9000000e+02    9.3801174e+06    2.5164945e+03    2.8716604e+04    1.2666491e-02    6.6918798e+01   -1.9840011e-12    8.8520520e-12    1.1881317e+05    1.2574456e-01   -1.6297413e-03    2.3506800e-18    6.5347426e-04   -4.9013468e+03    3.4988785e-13    6.8591219e-20    5.7118626e-18   -1.5152055e-05    6.0248729e+01    1.4815674e+02    2.0381656e+01
    1.6503196e+01    5.8186575e+00    1.7707071e+00    9.7599375e+03    0.0000000e+00    4.3841446e-05    1.2047881e+03    2.4356643e+03    8.3160855e+02    4.9000000e+02    4.9000000e+02    4.9000000e+02    9.3375550e+06    2.5174781e+03    2.8929141e+04    1.2666491e-02    6.7397411e+01   -1.9749947e-12    8.8119130e-12    1.1827406e+05    1.2573861e-01   -1.5942793e-03    2.3335540e-18   -3.1758508e-04   -4.8791052e+03    3.4830228e-13    6.6970759e-20    5.7118669e-18   -1.4639749e-05    5.9772648e+01    1.4383812e+02    2.0255987e+01
    1.6602699e+01    5.8117782e+00    1.7905223e+00    9.9301726e+03    0.0000000e+00    4.3968041e-05    1.2080678e+03    2.4476805e+03    8.3016120e+02    4.9000000e+02    4.9000000e+02    4.9000000e+02    9.2950128e+06    2.5176675e+03    2.9117294e+04    1.2666491e-02    6.7879523e+01   -1.9659975e-12    8.7717551e-12    1.1773519e+05    1.2571509e-01   -1.6043178e-03    2.3004536e-18   -1.6716838e-04   -4.8568603e+03    3.4671377e-13    6.7487060e-20    5.7114286e-18   -1.4968205e-05    5.9345339e+01    1.4463046e+02    2.0150919e+01
    1.6702214e+01    5.8078456e+00    1.8093748e+00    1.0088491e+04    0.0000000e+00    4.4124283e-05    1.2112821e+03    2.4414278e+03    8.2876488e+02    4.9000000e+02    4.9000000e+02    4.9000000e+02    9.2524696e+06    2.5172928e+03    2.9292626e+04    1.2666491e-02    6.8364628e+01   -1.9570016e-12    8.7315965e-12    1.1719632e+05    1.2561756e-01   -1.6347851e-03    2.2670521e-18   -1.7190006e-04   -4.8346224e+03    3.4512573e-13    6.8975609e-20    5.7076594e-18   -1.5455269e-05    5.9008594e+01    1.4529674e+02    2.0068109e+01
    1.6801744e+01    5.8039199e+00    1.8277132e+00    1.0238738e+04    0.0000000e+00    4.4312669e-05    1.2145136e+03    2.4617702e+03    8.2799122e+02    4.9000000e+02    4.9000000e+02    4.9000000e+02    9.2099836e+06    2.5165240e+03    2.9455847e+04    1.2666491e-02    6.8852529e+01   -1.9480139e-12    8.6915213e-12    1.1665817e+05    1.2556609e-01   -1.6347236e-03    2.2453734e-18   -1.3590544e-04   -4.8124286e+03    3.4354197e-13    6.9013940e-20    5.7055934e-18   -1.5697968e-05    5.8760986e+01    1.4611256e+02    1.9950169e+01
    1.6901297e+01    5.7930770e+00    1.8450292e+00    1.0384559e+04    0.0000000e+00    4.4331197e-05    1.2174708e+03    2.4625175e+03    8.2642089e+02    4.9000000e+02    4.9000000e+02    4.9000000e+02    9.1675033e+06    2.5166978e+03    2.9608976e+04    1.2666491e-02    6.9343127e+01   -1.9390282e-12    8.6514260e-12    1.1612010e+05    1.2545382e-01   -1.6216682e-03    2.2242571e-18    1.1344684e-04   -4.7902513e+03    3.4195857e-13    6.8415972e-20    5.7007551e-18   -1.5886474e-05    5.8206654e+01    1.4583998e+02    1.9813818e+01
    1.7000865e+01    5.7790545e+00    1.8612461e+00    1.0512991e+04    0.0000000e+00    4.4454888e-05    1.2203022e+03    2.4609740e+03    8.2485371e+02    4.9000000e+02    4.9000000e+02    4.9000000e+02    9.1250945e+06    2.5155809e+03    2.9740723e+04    1.2666491e-02    6.9836109e+01   -1.9300578e-12    8.6113996e-12    1.1558293e+05    1.2529136e-01   -1.6149896e-03    2.1944365e-18    2.2257894e-04   -4.7681047e+03    3.4037735e-13    6.8183233e-20    5.6937915e-18   -1.6183599e-05    5.7846186e+01    1.4597023e+02    1.9685552e+01
    1.7100472e+01    5.7623297e+00    1.8766813e+00    1.0632273e+04    0.0000000e+00    4.4541396e-05    1.2230409e+03    2.4515042e+03    8.2331990e+02    4.9000000e+02    4.9000000e+02    4.9000000e+02    9.0826538e+06    2.5145383e+03    2.9861778e+04    1.2666491e-02    7.0331318e+01   -1.9210811e-12    8.5713496e-12    1.1504535e+05    1.2509850e-01   -1.6260975e-03    2.1763682e-18    1.6617847e-04   -4.7459403e+03    3.3879506e-13    6.8701818e-20    5.6849063e-18   -1.6887033e-05    5.7422056e+01    1.4635743e+02    1.9567809e+01
    1.7200111e+01    5.7477767e+00    1.8910692e+00    1.0741739e+04    0.0000000e+00    4.4557106e-05    1.2256688e+03    2.4496992e+03    8.2184166e+02    4.9000000e+02    4.9000000e+02    4.9000000e+02    9.0405977e+06    2.5136208e+03    2.9971089e+04    1.2666491e-02    7.0828541e+01   -1.9121881e-12    8.5316714e-12    1.1451265e+05    1.2481126e-01   -1.6371941e-03    2.1433977e-18   -8.5026412e-04   -4.7239276e+03    3.3722433e-13    6.9250058e-20    5.6720302e-18   -1.7589434e-05    5.6884978e+01    1.4317170e+02    1.9459511e+01
    1.7349599e+01    5.7254289e+00    1.9110117e+00    1.0888126e+04    0.0000000e+00    4.4738128e-05    1.2296710e+03    2.4374773e+03    8.1997041e+02    4.9000000e+02    4.9000000e+02    4.9000000e+02    8.9766002e+06    2.5101502e+03    3.0111363e+04    1.2666491e-02    7.1577599e+01   -1.8986498e-12    8.4712821e-12    1.1370202e+05    1.2438809e-01   -1.6583056e-03    2.0969607e-18   -1.7297745e-04   -4.6905152e+03    3.3483980e-13    7.0313882e-20    5.6533265e-18   -1.8949624e-05    5.6408730e+01    1.3880346e+02    1.9325002e+01
    1.7449271e+01    5.7104314e+00    1.9230880e+00    1.0970115e+04    0.0000000e+00    4.4833887e-05    1.2320547e+03    2.4262348e+03    8.1904051e+02    4.9000000e+02    4.9000000e+02    4.9000000e+02    8.9342409e+06    2.5076818e+03    3.0186700e+04    1.2666491e-02    7.2078721e+01   -1.8896902e-12    8.4312936e-12    1.1316548e+05    1.2408509e-01   -1.6085532e-03    2.0846128e-18    2.3093684e-04   -4.6683650e+03    3.3325826e-13    6.7995730e-20    5.6395985e-18   -1.8644100e-05    5.6061469e+01    1.3983264e+02    1.9213735e+01
    1.7548980e+01    5.6970234e+00    1.9343550e+00    1.1043756e+04    0.0000000e+00    4.4887996e-05    1.2343943e+03    2.4190779e+03    8.1809118e+02    4.9000000e+02    4.9000000e+02    4.9000000e+02    8.8919560e+06    2.5053075e+03    3.0255328e+04    1.2666491e-02    7.2581195e+01   -1.8807483e-12    8.3913919e-12    1.1262988e+05    1.2370986e-01   -1.5797777e-03    2.0505654e-18   -1.4995151e-04   -4.6462551e+03    3.3167990e-13    6.6726328e-20    5.6228159e-18   -1.8706969e-05    5.5638456e+01    1.4091432e+02    1.9075298e+01
    1.7648720e+01    5.6893572e+00    1.9449479e+00    1.1108916e+04    0.0000000e+00    4.4952608e-05    1.2366695e+03    2.4110603e+03    8.1641676e+02    4.9000000e+02    4.9000000e+02    4.9000000e+02    8.8501489e+06    2.5025301e+03    3.0311779e+04    1.2666491e-02    7.3084832e+01   -1.8719073e-12    8.3519453e-12    1.1210033e+05    1.2334429e-01   -1.5788605e-03    2.0062660e-18   -1.1771787e-03   -4.6243658e+03    3.3011788e-13    6.6829906e-20    5.6067078e-18   -1.8953259e-05    5.5231277e+01    1.4188135e+02    1.8941451e+01
    1.7748486e+01    5.6757764e+00    1.9548937e+00    1.1167881e+04    0.0000000e+00    4.4963030e-05    1.2389179e+03    2.4027877e+03    8.1486232e+02    4.9000000e+02    4.9000000e+02    4.9000000e+02    8.8076959e+06    2.5001698e+03    3.0368098e+04    1.2666491e-02    7.3589479e+01   -1.8629250e-12    8.3118731e-12    1.1156260e+05    1.2297720e-01   -1.5652549e-03    1.9825819e-18    4.6937835e-04   -4.6022307e+03    3.2853696e-13    6.6251468e-20    5.5902958e-18   -1.9359870e-05    5.4738060e+01    1.4016230e+02    1.8815623e+01
    1.7848279e+01    5.6623859e+00    1.9639776e+00    1.1213263e+04    0.0000000e+00    4.5161589e-05    1.2412608e+03    2.3947827e+03    8.1605167e+02    4.9000000e+02    4.9000000e+02    4.9000000e+02    8.7656389e+06    2.4957025e+03    3.0405860e+04    1.2666491e-02    7.4095046e+01   -1.8540291e-12    8.2721909e-12    1.1102989e+05    1.2254109e-01   -1.5252848e-03    1.9585146e-18   -6.6085763e-05   -4.5802660e+03    3.2696889e-13    6.4463728e-20    5.5705817e-18   -1.9623992e-05    5.4607115e+01    1.4132538e+02    1.8694988e+01
    1.7948100e+01    5.6477426e+00    1.9724055e+00    1.1253042e+04    0.0000000e+00    4.5179765e-05    1.2434028e+03    2.3871370e+03    8.1511242e+02    4.9000000e+02    4.9000000e+02    4.9000000e+02    8.7237154e+06    2.4927513e+03    3.0444252e+04    1.2666491e-02    7.4601302e+01   -1.8451618e-12    8.2326081e-12    1.1049886e+05    1.2207396e-01   -1.5235160e-03    1.9152508e-18    7.9820609e-04   -4.5583639e+03    3.2540410e-13    6.4503608e-20    5.5495827e-18   -2.0279263e-05    5.4154473e+01    1.4212675e+02    1.8582129e+01
    1.8047942e+01    5.6348356e+00    1.9802415e+00    1.1287062e+04    0.0000000e+00    4.5175374e-05    1.2454576e+03    2.3791299e+03    8.1423086e+02    4.9000000e+02    4.9000000e+02    4.9000000e+02    8.6822430e+06    2.4896569e+03    3.0472082e+04    1.2666491e-02    7.5108190e+01   -1.8363919e-12    8.1934794e-12    1.0997355e+05    1.2157528e-01   -1.4605264e-03    1.8771118e-18   -1.7164346e-04   -4.5366656e+03    3.2385572e-13    6.1739972e-20    5.5273062e-18   -2.0275628e-05    5.3660271e+01    1.4268268e+02    1.8438203e+01
    1.8147831e+01    5.6157825e+00    1.9875182e+00    1.1314367e+04    0.0000000e+00    4.5232684e-05    1.2475094e+03    2.3723480e+03    8.1338876e+02    4.9000000e+02    4.9000000e+02    4.9000000e+02    8.6401337e+06    2.4859427e+03    3.0496451e+04    1.2666491e-02    7.5615754e+01   -1.8274828e-12    8.1537415e-12    1.0944018e+05    1.2108549e-01   -1.4466744e-03    1.8434105e-18    1.0211191e-03   -4.5147116e+03    3.2228831e-13    6.1191247e-20    5.5051906e-18   -2.1100198e-05    5.3290582e+01    1.4336668e+02    1.8300519e+01
    1.8247746e+01    5.5945894e+00    1.9941775e+00    1.1334479e+04    0.0000000e+00    4.5305631e-05    1.2494908e+03    2.3651828e+03    8.1282099e+02    4.9000000e+02    4.9000000e+02    4.9000000e+02    8.5984500e+06    2.4817959e+03    3.0510382e+04    1.2666491e-02    7.6123729e+01   -1.8186667e-12    8.1144032e-12    1.0891219e+05    1.2054255e-01   -1.3749397e-03    1.8103101e-18    5.8234879e-04   -4.4929432e+03    3.2073466e-13    5.7970473e-20    5.4803787e-18   -2.1187285e-05    5.2950818e+01    1.4371827e+02    1.8166333e+01
    1.8347681e+01    5.5748059e+00    2.0000708e+00    1.1347789e+04    0.0000000e+00    4.5404887e-05    1.2516017e+03    2.3574034e+03    8.1220401e+02    4.9000000e+02    4.9000000e+02    4.9000000e+02    8.5567769e+06    2.4770819e+03    3.0520687e+04    1.2666491e-02    7.6631984e+01   -1.8098534e-12    8.0750875e-12    1.0838434e+05    1.1996887e-01   -1.3299546e-03    1.7763754e-18   -2.9204962e-04   -4.4711582e+03    3.1918009e-13    5.6017028e-20    5.4543806e-18   -2.1591304e-05    5.2707349e+01    1.4370239e+02    1.8036389e+01
    1.8447645e+01    5.5555655e+00    2.0052241e+00    1.1360944e+04    0.0000000e+00    4.5366382e-05    1.2534643e+03    2.3494416e+03    8.1144913e+02    4.9000000e+02    4.9000000e+02    4.9000000e+02    8.5151482e+06    2.4730674e+03    3.0524694e+04    1.2666491e-02    7.7140474e+01   -1.8010488e-12    8.0357911e-12    1.0785705e+05    1.1940633e-01   -1.2744390e-03    1.7547454e-18    8.0589026e-05   -4.4493773e+03    3.1762469e-13    5.3502458e-20    5.4288125e-18   -2.1705067e-05    5.2235867e+01    1.4309907e+02    1.7910492e+01
    1.8547659e+01    5.5400453e+00    2.0098287e+00    1.1367753e+04    0.0000000e+00    4.5375859e-05    1.2552185e+03    2.3414316e+03    8.1055623e+02    4.9000000e+02    4.9000000e+02    4.9000000e+02    8.4736411e+06    2.4683472e+03    3.0519273e+04    1.2666491e-02    7.7649196e+01   -1.7922679e-12    7.9966316e-12    1.0733130e+05    1.1883532e-01   -1.2354669e-03    1.7300466e-18    8.6482605e-05   -4.4276627e+03    3.1607497e-13    5.1801192e-20    5.4029004e-18   -2.2064065e-05    5.1872317e+01    1.4384266e+02    1.7790461e+01
    1.8647688e+01    5.5292605e+00    2.0139483e+00    1.1365369e+04    0.0000000e+00    4.5442774e-05    1.2569621e+03    2.3344583e+03    8.0878213e+02    4.9000000e+02    4.9000000e+02    4.9000000e+02    8.4323110e+06    2.4630004e+03    3.0504745e+04    1.2666491e-02    7.8157793e+01   -1.7835267e-12    7.9576096e-12    1.0680779e+05    1.1828546e-01   -1.2070461e-03    1.7070852e-18    7.5319370e-04   -4.4060629e+03    3.1453196e-13    5.0530557e-20    5.3778497e-18   -2.2443609e-05    5.1566178e+01    1.4607941e+02    1.7676120e+01
    1.8747766e+01    5.5177220e+00    2.0178215e+00    1.1361347e+04    0.0000000e+00    4.5456555e-05    1.2586560e+03    2.3275856e+03    8.0699392e+02    4.9000000e+02    4.9000000e+02    4.9000000e+02    8.3911526e+06    2.4580882e+03    3.0487990e+04    1.2666491e-02    7.8666336e+01   -1.7748201e-12    7.9187718e-12    1.0628646e+05    1.1773942e-01   -1.1657432e-03    1.6844085e-18    1.0007777e-03   -4.3845651e+03    3.1299748e-13    4.8692303e-20    5.3529973e-18   -2.2598709e-05    5.1158046e+01    1.4816659e+02    1.7567725e+01
    1.8847891e+01    5.5069181e+00    2.0212286e+00    1.1349334e+04    0.0000000e+00    4.5583055e-05    1.2604316e+03    2.3195254e+03    8.0589118e+02    4.9000000e+02    4.9000000e+02    4.9000000e+02    8.3504466e+06    2.4519792e+03    3.0461748e+04    1.2666491e-02    7.9174769e+01   -1.7662125e-12    7.8803675e-12    1.0577086e+05    1.1715935e-01   -1.1307640e-03    1.6438734e-18   -2.7731097e-04   -4.3632837e+03    3.1147920e-13    4.7263937e-20    5.3270247e-18   -2.2802766e-05    5.0968439e+01    1.4998775e+02    1.6608264e+01
    1.8948053e+01    5.4893772e+00    2.0245434e+00    1.1337528e+04    0.0000000e+00    4.5590841e-05    1.2620875e+03    2.3100650e+03    8.0468635e+02    4.9000000e+02    4.9000000e+02    4.9000000e+02    8.3095088e+06    2.4470026e+03    3.0438471e+04    1.2666491e-02    7.9682937e+01   -1.7575514e-12    7.8417308e-12    1.0525232e+05    1.1659617e-01   -1.1129929e-03    1.6252305e-18    7.5485810e-04   -4.3419163e+03    3.0995339e-13    4.6516074e-20    5.3013345e-18   -2.3655642e-05    5.0554102e+01    1.5150894e+02    1.6446063e+01
    1.9048249e+01    5.4653167e+00    2.0277432e+00    1.1326600e+04    0.0000000e+00    4.5618045e-05    1.2637410e+03    2.3016836e+03    8.0397855e+02    4.9000000e+02    4.9000000e+02    4.9000000e+02    8.2683053e+06    2.4418613e+03    3.0416804e+04    1.2666491e-02    8.0190922e+01   -1.7488384e-12    7.8028283e-12    1.0473041e+05    1.1601344e-01   -1.0891442e-03    1.6042403e-18    8.4077322e-04   -4.3204347e+03    3.0841908e-13    4.5495107e-20    5.2745744e-18   -2.4740217e-05    5.0211389e+01    1.5269453e+02    1.6550809e+01
    1.9148489e+01    5.4399427e+00    2.0301366e+00    1.1310237e+04    0.0000000e+00    4.5642625e-05    1.2653302e+03    2.2940623e+03    8.0365273e+02    4.9000000e+02    4.9000000e+02    4.9000000e+02    8.2274960e+06    2.4362206e+03    3.0385782e+04    1.2666491e-02    8.0698685e+01   -1.7402069e-12    7.7643359e-12    1.0421350e+05    1.1534007e-01   -1.0744452e-03    1.5734697e-18   -1.9911340e-04   -4.2991013e+03    3.0689741e-13    4.4919013e-20    5.2436704e-18   -2.5871876e-05    4.9877729e+01    1.5321017e+02    1.6555072e+01
    1.9248773e+01    5.4218053e+00    2.0323449e+00    1.1290874e+04    0.0000000e+00    4.5623361e-05    1.2668438e+03    2.2870737e+03    8.0283827e+02    4.9000000e+02    4.9000000e+02    4.9000000e+02    8.1871311e+06    2.4307355e+03    3.0347804e+04    1.2666491e-02    8.1206052e+01   -1.7316693e-12    7.7262471e-12    1.0370222e+05    1.1471101e-01   -1.0740977e-03    1.5478086e-18   -2.2111183e-04   -4.2779607e+03    3.0538808e-13    4.5055431e-20    5.2150928e-18   -2.7275836e-05    4.9438121e+01    1.5332496e+02    1.6551192e+01
    1.9349071e+01    5.4051436e+00    2.0342822e+00    1.1273724e+04    0.0000000e+00    4.5597645e-05    1.2684358e+03    2.2807321e+03    8.0075734e+02    4.9000000e+02    4.9000000e+02    4.9000000e+02    8.1465546e+06    2.4251948e+03    3.0313938e+04    1.2666491e-02    8.1712898e+01   -1.7230851e-12    7.6879336e-12    1.0318826e+05    1.1411517e-01   -1.0589815e-03    1.5303721e-18    1.1514706e-03   -4.2567656e+03    3.0387413e-13    4.4417259e-20    5.1877846e-18   -2.8209825e-05    4.9034510e+01    1.3121981e+02    1.6558718e+01
    1.9449414e+01    5.3827477e+00    2.0357771e+00    1.1251899e+04    0.0000000e+00    4.5602447e-05    1.2698991e+03    2.2777508e+03    7.9873619e+02    4.9000000e+02    4.9000000e+02    4.9000000e+02    8.1057940e+06    2.4192784e+03    3.0274582e+04    1.2666491e-02    8.2219323e+01   -1.7144642e-12    7.6494747e-12    1.0267197e+05    1.1345076e-01   -1.0703014e-03    1.4973458e-18    1.0333889e-03   -4.2354968e+03    3.0235600e-13    4.5088256e-20    5.1575843e-18   -2.9762417e-05    4.8706210e+01    1.3309527e+02    1.6122321e+01
    1.9549793e+01    5.3676827e+00    2.0367540e+00    1.1221959e+04    0.0000000e+00    4.5631769e-05    1.2712980e+03    2.2745151e+03    7.9676833e+02    4.9000000e+02    4.9000000e+02    4.9000000e+02    8.0658446e+06    2.4128244e+03    3.0222744e+04    1.2666491e-02    8.2725128e+01   -1.7060161e-12    7.6117887e-12    1.0216595e+05    1.1276534e-01   -1.0667711e-03    1.4781166e-18   -3.8691504e-04   -4.2145710e+03    3.0086299e-13    4.5029152e-20    5.1262633e-18   -3.0819411e-05    4.8375941e+01    1.3487173e+02    1.6217355e+01
    1.9650215e+01    5.3514950e+00    2.0377539e+00    1.1195028e+04    0.0000000e+00    4.5567300e-05    1.2727188e+03    2.2713569e+03    7.9485587e+02    4.9000000e+02    4.9000000e+02    4.9000000e+02    8.0256710e+06    2.4072416e+03    3.0179271e+04    1.2666491e-02    8.3230344e+01   -1.6975177e-12    7.5738711e-12    1.0165709e+05    1.1212765e-01   -1.0487772e-03    1.4538635e-18    3.3695177e-04   -4.1935840e+03    2.9936493e-13    4.4296024e-20    5.0971818e-18   -3.1782017e-05    4.7911505e+01    1.3656319e+02    1.6141650e+01
    1.9700443e+01    5.3432081e+00    2.0382471e+00    1.1179101e+04    0.0000000e+00    4.5600605e-05    1.2733939e+03    2.2685295e+03    7.9391809e+02    4.9000000e+02    4.9000000e+02    4.9000000e+02    8.0056514e+06    2.4039143e+03    3.0152503e+04    1.2666491e-02    8.3482759e+01   -1.6932845e-12    7.5549766e-12    1.0140351e+05    1.1180597e-01   -1.0367298e-03    1.4387547e-18   -5.3159291e-06   -4.1831248e+03    2.9861818e-13    4.3839866e-20    5.0825830e-18   -3.2220334e-05    4.7783790e+01    1.3743758e+02    1.6096808e+01
    1.9800875e+01    5.3279179e+00    2.0392552e+00    1.1151457e+04    0.0000000e+00    4.5657996e-05    1.2748792e+03    2.2658935e+03    7.9209982e+02    4.9000000e+02    4.9000000e+02    4.9000000e+02    7.9657133e+06    2.3973068e+03    3.0104387e+04    1.2666491e-02    8.3986834e+01   -1.6848373e-12    7.5172940e-12    1.0089763e+05    1.1119038e-01   -1.0338988e-03    1.4167101e-18   -2.2338408e-04   -4.1622625e+03    2.9712918e-13    4.3820493e-20    5.0543901e-18   -3.3345496e-05    4.7554369e+01    1.3895418e+02    1.6009219e+01
    1.9901342e+01    5.3055776e+00    2.0400269e+00    1.1122048e+04    0.0000000e+00    4.5658364e-05    1.2762297e+03    2.2657528e+03    7.9034855e+02    4.9000000e+02    4.9000000e+02    4.9000000e+02    7.9258640e+06    2.3910717e+03    3.0052677e+04    1.2666491e-02    8.4490269e+01   -1.6764084e-12    7.4796980e-12    1.0039288e+05    1.1051166e-01   -1.0150377e-03    1.3979231e-18   -6.8364547e-04   -4.1414521e+03    2.9564429e-13    4.3038322e-20    5.0231753e-18   -3.4637245e-05    4.7184878e+01    1.4031203e+02    1.5944157e+01
    2.0001890e+01    5.2860651e+00    2.0408248e+00    1.1094321e+04    0.0000000e+00    4.5596881e-05    1.2775790e+03    2.2598922e+03    7.8867170e+02    4.9000000e+02    4.9000000e+02    4.9000000e+02    7.8862072e+06    2.3852684e+03    3.0003872e+04    1.2666491e-02    8.4993207e+01   -1.6680205e-12    7.4422489e-12    9.9890572e+04    1.0987986e-01   -1.0133125e-03    1.3784160e-18    3.2951689e-04   -4.1207267e+03    2.9416359e-13    4.3074417e-20    4.9943877e-18   -3.5895179e-05    4.6735465e+01    1.4155854e+02    1.5890232e+01
    2.0102497e+01    5.2660693e+00    2.0413567e+00    1.1066317e+04    0.0000000e+00    4.5581542e-05    1.2789262e+03    2.2602764e+03    7.8706143e+02    4.9000000e+02    4.9000000e+02    4.9000000e+02    7.8466551e+06    2.3788179e+03    2.9953730e+04    1.2666491e-02    8.5495669e+01   -1.6596567e-12    7.4049394e-12    9.9389586e+04    1.0921040e-01   -9.9967837e-04    1.3618775e-18   -8.7602324e-04   -4.1000442e+03    2.9268827e-13    4.2517818e-20    4.9637637e-18   -3.6980379e-05    4.6401380e+01    1.4261838e+02    1.5845802e+01
    2.0203121e+01    5.2483795e+00    2.0422857e+00    1.1038553e+04    0.0000000e+00    4.5616275e-05    1.2801841e+03    2.2577252e+03    7.8552820e+02    4.9000000e+02    4.9000000e+02    4.9000000e+02    7.8072042e+06    2.3721842e+03    2.9896996e+04    1.2666491e-02    8.5997276e+01   -1.6513103e-12    7.3676915e-12    9.8889881e+04    1.0861674e-01   -9.9567932e-04    1.3429804e-18    4.8940896e-04   -4.0794331e+03    2.9121609e-13    4.2447471e-20    4.9364704e-18   -3.8200473e-05    4.6118588e+01    1.4332582e+02    1.5805668e+01
    2.0303791e+01    5.2318992e+00    2.0427244e+00    1.1008131e+04    0.0000000e+00    4.5632320e-05    1.2815590e+03    2.2575071e+03    7.8407801e+02    4.9000000e+02    4.9000000e+02    4.9000000e+02    7.7679099e+06    2.3655406e+03    2.9841233e+04    1.2666491e-02    8.6498172e+01   -1.6429981e-12    7.3306154e-12    9.8392160e+04    1.0798829e-01   -9.9699773e-04    1.3300436e-18    5.6930363e-04   -4.0589061e+03    2.8975075e-13    4.2610110e-20    4.9075937e-18   -3.9417696e-05    4.5805360e+01    1.4391109e+02    1.5771443e+01
    2.0404519e+01    5.2116780e+00    2.0428332e+00    1.0977153e+04    0.0000000e+00    4.5548320e-05    1.2827862e+03    2.2541486e+03    7.8270254e+02    4.9000000e+02    4.9000000e+02    4.9000000e+02    7.7287356e+06    2.3595455e+03    2.9785994e+04    1.2666491e-02    8.6998375e+01   -1.6347144e-12    7.2936527e-12    9.7895959e+04    1.0734377e-01   -9.9120746e-04    1.3120544e-18   -2.5095440e-04   -4.0384464e+03    2.8829048e-13    4.2447559e-20    4.8781292e-18   -4.0704707e-05    4.5345418e+01    1.4431488e+02    1.5729510e+01
    2.0505286e+01    5.1902827e+00    2.0426757e+00    1.0945843e+04    0.0000000e+00    4.5496550e-05    1.2839593e+03    2.2537296e+03    7.8138007e+02    4.9000000e+02    4.9000000e+02    4.9000000e+02    7.6897320e+06    2.3530662e+03    2.9727032e+04    1.2666491e-02    8.7497820e+01   -1.6264630e-12    7.2568411e-12    9.7401920e+04    1.0667656e-01   -1.0065839e-03    1.3010352e-18    2.6513550e-04   -4.0180665e+03    2.8683548e-13    4.3270121e-20    4.8475377e-18   -4.2429574e-05    4.4984899e+01    1.4455336e+02    1.5652464e+01
    2.0606114e+01    5.1688673e+00    2.0421945e+00    1.0911475e+04    0.0000000e+00    4.5490872e-05    1.2850634e+03    2.2520028e+03    7.8010032e+02    4.9000000e+02    4.9000000e+02    4.9000000e+02    7.6508570e+06    2.3459825e+03    2.9659363e+04    1.2666491e-02    8.7996505e+01   -1.6182412e-12    7.2201597e-12    9.6909510e+04    1.0600512e-01   -1.0072986e-03    1.2868642e-18    2.4635907e-04   -3.9977516e+03    2.8538467e-13    4.3396432e-20    4.8166264e-18   -4.3729617e-05    4.4675939e+01    1.4463092e+02    1.5543695e+01
    2.0706999e+01    5.1485516e+00    2.0415515e+00    1.0875087e+04    0.0000000e+00    4.5445625e-05    1.2861571e+03    2.2516770e+03    7.7888843e+02    4.9000000e+02    4.9000000e+02    4.9000000e+02    7.6121094e+06    2.3391706e+03    2.9591908e+04    1.2666491e-02    8.8494310e+01   -1.6100444e-12    7.1835909e-12    9.6418715e+04    1.0531155e-01   -1.0012747e-03    1.2696657e-18    4.8538177e-04   -3.9775025e+03    2.8393924e-13    4.3209434e-20    4.7848140e-18   -4.4965871e-05    4.4282527e+01    1.4446626e+02    1.5437392e+01
    2.0807913e+01    5.1295959e+00    2.0409189e+00    1.0838756e+04    0.0000000e+00    4.5485061e-05    1.2872941e+03    2.2516333e+03    7.7782667e+02    4.9000000e+02    4.9000000e+02    4.9000000e+02    7.5734844e+06    2.3316075e+03    2.9521399e+04    1.2666491e-02    8.8991124e+01   -1.6018740e-12    7.1471311e-12    9.5929471e+04    1.0463105e-01   -9.9269216e-04    1.2560058e-18    9.6975958e-04   -3.9573185e+03    2.8249740e-13    4.2891212e-20    4.7535320e-18   -4.5763712e-05    4.4060695e+01    1.4425774e+02    1.5334150e+01
    2.0908872e+01    5.1093384e+00    2.0402384e+00    1.0800715e+04    0.0000000e+00    4.5527233e-05    1.2883902e+03    2.2509670e+03    7.7689180e+02    4.9000000e+02    4.9000000e+02    4.9000000e+02    7.5349699e+06    2.3240535e+03    2.9449534e+04    1.2666491e-02    8.9486950e+01   -1.5937302e-12    7.1107944e-12    9.5441628e+04    1.0395131e-01   -9.7297938e-04    1.2403953e-18    2.4854208e-05   -3.9371952e+03    2.8106121e-13    4.2086914e-20    4.7224462e-18   -4.6162123e-05    4.3814929e+01    1.4385649e+02    1.5233548e+01
    2.1009859e+01    5.0900512e+00    2.0397353e+00    1.0764867e+04    0.0000000e+00    4.5541386e-05    1.2894952e+03    2.2522925e+03    7.7606438e+02    4.9000000e+02    4.9000000e+02    4.9000000e+02    7.4966525e+06    2.3168357e+03    2.9381140e+04    1.2666491e-02    8.9981737e+01   -1.5856238e-12    7.0746303e-12    9.4956281e+04    1.0328736e-01   -9.6179884e-04    1.2181285e-18    6.2910534e-04   -3.9171683e+03    2.7963183e-13    4.1783937e-20    4.6923916e-18   -4.6495628e-05    4.3528275e+01    1.4329683e+02    1.5135682e+01
    2.1110873e+01    5.0716358e+00    2.0390631e+00    1.0734350e+04    0.0000000e+00    4.5398452e-05    1.2905657e+03    2.2513741e+03    7.7533113e+02    4.9000000e+02    4.9000000e+02    4.9000000e+02    7.4584654e+06    2.3106807e+03    2.9317132e+04    1.2666491e-02    9.0475530e+01   -1.5775475e-12    7.0385965e-12    9.4472584e+04    1.0262933e-01   -9.4216507e-04    1.2133870e-18    3.0279900e-04   -3.8972123e+03    2.7820732e-13    4.0925563e-20    4.6619371e-18   -4.6851663e-05    4.3003443e+01    1.4258291e+02    1.5040965e+01
    2.1211940e+01    5.0533578e+00    2.0381575e+00    1.0698524e+04    0.0000000e+00    4.5387136e-05    1.2916140e+03    2.2540398e+03    7.7469090e+02    4.9000000e+02    4.9000000e+02    4.9000000e+02    7.4204631e+06    2.3033578e+03    2.9244781e+04    1.2666491e-02    9.0968424e+01   -1.5695103e-12    7.0027348e-12    9.3991228e+04    1.0196487e-01   -9.3323573e-04    1.1861491e-18    1.1618372e-04   -3.8773526e+03    2.7679020e-13    4.0612863e-20    4.6316080e-18   -4.7373032e-05    4.2689802e+01    1.4170265e+02    1.4948979e+01
    2.1313058e+01    5.0353100e+00    2.0370662e+00    1.0659983e+04    0.0000000e+00    4.5446805e-05    1.2926896e+03    2.2575262e+03    7.7413492e+02    4.9000000e+02    4.9000000e+02    4.9000000e+02    7.3825855e+06    2.2953465e+03    2.9168107e+04    1.2666491e-02    9.1460332e+01   -1.5614995e-12    6.9669901e-12    9.3511452e+04    1.0129056e-01   -9.1244396e-04    1.1738798e-18   -8.1728911e-05   -3.8575644e+03    2.7537755e-13    3.9738330e-20    4.6006173e-18   -4.7590761e-05    4.2494986e+01    1.4062057e+02    1.4860288e+01
    2.1414223e+01    5.0135859e+00    2.0358166e+00    1.0621212e+04    0.0000000e+00    4.5445724e-05    1.2936962e+03    2.2618706e+03    7.7363057e+02    4.9000000e+02    4.9000000e+02    4.9000000e+02    7.3448479e+06    2.2878283e+03    2.9092422e+04    1.2666491e-02    9.1951193e+01   -1.5535185e-12    6.9313813e-12    9.3033449e+04    1.0057845e-01   -8.7979189e-04    1.1638257e-18   -6.7002948e-04   -3.8378469e+03    2.7397051e-13    3.8315879e-20    4.5679549e-18   -4.7699710e-05    4.2196014e+01    1.3938853e+02    1.4774227e+01
    2.1515423e+01    4.9936972e+00    2.0346570e+00    1.0582661e+04    0.0000000e+00    4.5446731e-05    1.2947287e+03    2.2654718e+03    7.7318085e+02    4.9000000e+02    4.9000000e+02    4.9000000e+02    7.3072876e+06    2.2802827e+03    2.9017004e+04    1.2666491e-02    9.2440920e+01   -1.5455720e-12    6.8959229e-12    9.2557691e+04    9.9879561e-02   -8.5524722e-04    1.1564014e-18    4.5374187e-04   -3.8182217e+03    2.7256856e-13    3.7283464e-20    4.5359210e-18   -4.7620531e-05    4.1893320e+01    1.3798247e+02    1.4691263e+01
    2.1616651e+01    4.9745135e+00    2.0336432e+00    1.0545274e+04    0.0000000e+00    4.5482237e-05    1.2957319e+03    2.2662933e+03    7.7277984e+02    4.9000000e+02    4.9000000e+02    4.9000000e+02    7.2698423e+06    2.2725622e+03    2.8940427e+04    1.2666491e-02    9.2929511e+01   -1.5376530e-12    6.8605838e-12    9.2083391e+04    9.9231680e-02   -8.2362852e-04    1.1454966e-18    3.0634560e-04   -3.7986533e+03    2.7117167e-13    3.5911220e-20    4.5063702e-18   -4.7195706e-05    4.1654278e+01    1.3644620e+02    1.4619037e+01
    2.1717909e+01    4.9556098e+00    2.0324332e+00    1.0507492e+04    0.0000000e+00    4.5497907e-05    1.2967374e+03    2.2677225e+03    7.7215330e+02    4.9000000e+02    4.9000000e+02    4.9000000e+02    7.2325518e+06    2.2649364e+03    2.8863927e+04    1.2666491e-02    9.3416949e+01   -1.5297663e-12    6.8253952e-12    9.1611051e+04    9.8570095e-02   -8.0532791e-04    1.1354604e-18   -1.0381817e-04   -3.7791663e+03    2.6978068e-13    3.5141569e-20    4.4760130e-18   -4.7203390e-05    4.1388493e+01    1.3571366e+02    1.4574141e+01
    2.1819212e+01    4.9458138e+00    2.0313618e+00    1.0473353e+04    0.0000000e+00    4.5537888e-05    1.2977883e+03    2.2679715e+03    7.7105375e+02    4.9000000e+02    4.9000000e+02    4.9000000e+02    7.1959305e+06    2.2569469e+03    2.8783660e+04    1.2666491e-02    9.3903221e+01   -1.5220197e-12    6.7908307e-12    9.1147189e+04    9.7974924e-02   -7.6797668e-04    1.1228820e-18    2.2617191e-04   -3.7600012e+03    2.6841261e-13    3.3532348e-20    4.4488067e-18   -4.6422110e-05    4.1211805e+01    1.3514641e+02    1.4531844e+01
    2.1920590e+01    4.9242931e+00    2.0300541e+00    1.0435409e+04    0.0000000e+00    4.5570554e-05    1.2987307e+03    2.2665697e+03    7.6983355e+02    4.9000000e+02    4.9000000e+02    4.9000000e+02    7.1589464e+06    2.2491319e+03    2.8703692e+04    1.2666491e-02    9.4388543e+01   -1.5141953e-12    6.7559298e-12    9.0678729e+04    9.7331943e-02   -7.3302093e-04    1.1112284e-18    1.0752884e-03   -3.7407138e+03    2.6703569e-13    3.2026975e-20    4.4194013e-18   -4.5960179e-05    4.0978052e+01    1.3432449e+02    1.4495639e+01
    2.2022023e+01    4.8951271e+00    2.0286079e+00    1.0401444e+04    0.0000000e+00    4.5540574e-05    1.2997090e+03    2.2660282e+03    7.6847309e+02    4.9000000e+02    4.9000000e+02    4.9000000e+02    7.1216767e+06    2.2418974e+03    2.8632983e+04    1.2666491e-02    9.4872855e+01   -1.5063118e-12    6.7207453e-12    9.0206654e+04    9.6606459e-02   -7.0399946e-04    1.0879440e-18    1.7548128e-03   -3.7212925e+03    2.6564866e-13    3.0826868e-20    4.3864769e-18   -4.5744245e-05    4.0693729e+01    1.3330225e+02    1.4464142e+01
    2.2123477e+01    4.8682023e+00    2.0263501e+00    1.0360870e+04    0.0000000e+00    4.5468816e-05    1.3006289e+03    2.2675361e+03    7.6726298e+02    4.9000000e+02    4.9000000e+02    4.9000000e+02    7.0850292e+06    2.2344629e+03    2.8553276e+04    1.2666491e-02    9.5355984e+01   -1.4985642e-12    6.6861974e-12    8.9742457e+04    9.5821778e-02   -6.5915177e-04    1.0802537e-18   -1.0352580e-03   -3.7021198e+03    2.6428173e-13    2.8803095e-20    4.3504026e-18   -4.4918243e-05    4.0310480e+01    1.3181384e+02    1.4411452e+01
    2.2224991e+01    4.8468003e+00    2.0240319e+00    1.0317966e+04    0.0000000e+00    4.5450190e-05    1.3014770e+03    2.2705130e+03    7.6600142e+02    4.9000000e+02    4.9000000e+02    4.9000000e+02    7.0484386e+06    2.2265201e+03    2.8466886e+04    1.2666491e-02    9.5837956e+01   -1.4908233e-12    6.6516622e-12    8.9278983e+04    9.5100699e-02   -6.0372845e-04    1.0666163e-18   -3.8338857e-04   -3.6829750e+03    2.6291464e-13    2.6325405e-20    4.3175294e-18   -4.3237111e-05    4.0019779e+01    1.3028565e+02    1.4317287e+01
    2.2326543e+01    4.8302800e+00    2.0217126e+00    1.0277372e+04    0.0000000e+00    4.5450604e-05    1.3023298e+03    2.2704369e+03    7.6470424e+02    4.9000000e+02    4.9000000e+02    4.9000000e+02    7.0119542e+06    2.2183020e+03    2.8379715e+04    1.2666491e-02    9.6318619e+01   -1.4831040e-12    6.6171994e-12    8.8816854e+04    9.4462257e-02   -5.7583034e-04    1.0600193e-18    1.8449992e-03   -3.6639085e+03    2.6155113e-13    2.5111260e-20    4.2883046e-18   -4.2474221e-05    3.9782529e+01    1.2854766e+02    1.4245731e+01
    2.2428161e+01    4.8166013e+00    2.0192886e+00    1.0234750e+04    0.0000000e+00    4.5421856e-05    1.3031117e+03    2.2705255e+03    7.6357510e+02    4.9000000e+02    4.9000000e+02    4.9000000e+02    6.9761335e+06    2.2102171e+03    2.8287770e+04    1.2666491e-02    9.6798067e+01   -1.4755297e-12    6.5834093e-12    8.8363132e+04    9.3822132e-02   -5.3565695e-04    1.0475227e-18    6.3725402e-04   -3.6451564e+03    2.6021344e-13    2.3349491e-20    4.2591987e-18   -4.1195314e-05    3.9471071e+01    1.2673582e+02    1.4177351e+01
    2.2529770e+01    4.8002094e+00    2.0172331e+00    1.0195722e+04    0.0000000e+00    4.5374845e-05    1.3039459e+03    2.2677590e+03    7.6247630e+02    4.9000000e+02    4.9000000e+02    4.9000000e+02    6.9400871e+06    2.2026786e+03    2.8206000e+04    1.2666491e-02    9.7276046e+01   -1.4679049e-12    6.5493921e-12    8.7906551e+04    9.3179438e-02   -4.9149712e-04    1.0444408e-18    7.8149973e-04   -3.6263279e+03    2.5886936e-13    2.1331315e-20    4.2296291e-18   -3.9831597e-05    3.9145604e+01    1.2478533e+02    1.4112862e+01
    2.2631375e+01    4.7784824e+00    2.0151063e+00    1.0157094e+04    0.0000000e+00    4.5327795e-05    1.3047804e+03    2.2702828e+03    7.6144445e+02    4.9000000e+02    4.9000000e+02    4.9000000e+02    6.9037748e+06    2.1952820e+03    2.8126458e+04    1.2666491e-02    9.7752635e+01   -1.4602223e-12    6.5151151e-12    8.7446601e+04    9.2487361e-02   -4.6085816e-04    1.0364987e-18    1.7839784e-03   -3.6074015e+03    2.5751791e-13    1.9970671e-20    4.1980287e-18   -3.9110734e-05    3.8806532e+01    1.2284110e+02    1.4050693e+01
    2.2732987e+01    4.7642683e+00    2.0122580e+00    1.0120295e+04    0.0000000e+00    4.5179990e-05    1.3055340e+03    2.2697716e+03    7.6037518e+02    4.9000000e+02    4.9000000e+02    4.9000000e+02    6.8685940e+06    2.1878201e+03    2.8037771e+04    1.2666491e-02    9.8227763e+01   -1.4527847e-12    6.4819363e-12    8.7000983e+04    9.1817518e-02   -4.0888298e-04    1.0266864e-18   -5.9901500e-04   -3.5889764e+03    2.5620406e-13    1.7683032e-20    4.1674854e-18   -3.7373042e-05    3.8352302e+01    1.2116007e+02    1.3988545e+01
    2.2834640e+01    4.7388861e+00    2.0092568e+00    1.0075978e+04    0.0000000e+00    4.5196242e-05    1.3063337e+03    2.2718353e+03    7.5935339e+02    4.9000000e+02    4.9000000e+02    4.9000000e+02    6.8325744e+06    2.1795503e+03    2.7950719e+04    1.2666491e-02    9.8701687e+01   -1.4451648e-12    6.4479362e-12    8.6544741e+04    9.1082197e-02   -3.6452111e-04    1.0196438e-18    3.6536157e-04   -3.5702001e+03    2.5486342e-13    1.5672649e-20    4.1339143e-18   -3.6067871e-05    3.8144149e+01    1.1893499e+02    1.3930734e+01
    2.2936327e+01    4.7164730e+00    2.0059017e+00    1.0028383e+04    0.0000000e+00    4.5202224e-05    1.3070759e+03    2.2683679e+03    7.5831112e+02    4.9000000e+02    4.9000000e+02    4.9000000e+02    6.7971307e+06    2.1709668e+03    2.7857359e+04    1.2666491e-02    9.9174201e+01   -1.4376699e-12    6.4144927e-12    8.6095794e+04    9.0323677e-02   -3.0790625e-04    1.0049359e-18   -5.1185493e-04   -3.5516698e+03    2.5354083e-13    1.3162508e-20    4.0994509e-18   -3.4072230e-05    3.7910732e+01    1.1732093e+02    1.3872694e+01
    2.3038068e+01    4.6971365e+00    2.0026222e+00    9.9823079e+03    0.0000000e+00    4.5181442e-05    1.3077802e+03    2.2651572e+03    7.5728112e+02    4.9000000e+02    4.9000000e+02    4.9000000e+02    6.7618084e+06    2.1626597e+03    2.7765555e+04    1.2666491e-02    9.9645387e+01   -1.4301979e-12    6.3811604e-12    8.5648385e+04    8.9615161e-02   -2.6315158e-04    9.9867717e-19   -1.2062242e-04   -3.5331933e+03    2.5222179e-13    1.1172004e-20    4.0671542e-18   -3.2279086e-05    3.7657209e+01    1.1584654e+02    1.3816805e+01
    2.3139873e+01    4.6814281e+00    1.9991469e+00    9.9349640e+03    0.0000000e+00    4.5156982e-05    1.3084827e+03    2.2619357e+03    7.5625838e+02    4.9000000e+02    4.9000000e+02    4.9000000e+02    6.7266468e+06    2.1543036e+03    2.7672145e+04    1.2666491e-02    1.0011530e+02   -1.4227612e-12    6.3479709e-12    8.5203010e+04    8.8923121e-02   -2.1818751e-04    9.8336921e-19    8.1237694e-05   -3.5148072e+03    2.5090896e-13    9.2049238e-21    4.0358800e-18   -3.0782472e-05    3.7390876e+01    1.1558786e+02    1.3762776e+01
    2.3231553e+01    4.6605272e+00    1.9958516e+00    9.8928860e+03    0.0000000e+00    4.5068296e-05    1.3091800e+03    2.2595353e+03    7.5534824e+02    4.9000000e+02    4.9000000e+02    4.9000000e+02    6.6944587e+06    2.1477253e+03    2.7601417e+04    1.2666491e-02    1.0053733e+02   -1.4159546e-12    6.3175991e-12    8.4795300e+04    8.8226595e-02   -1.6887470e-04    9.6943517e-19   -2.8085802e-04   -3.4980139e+03    2.4971052e-13    6.9794118e-21    4.0042458e-18   -2.9332161e-05    3.7040293e+01    1.1520444e+02    1.3717199e+01
    2.3304896e+01    4.6549162e+00    1.9926364e+00    9.8549114e+03    0.0000000e+00    4.5038089e-05    1.3096342e+03    2.2572291e+03    7.5461403e+02    4.9000000e+02    4.9000000e+02    4.9000000e+02    6.6694317e+06    2.1414721e+03    2.7529284e+04    1.2666491e-02    1.0087406e+02   -1.4106634e-12    6.2939811e-12    8.4478296e+04    8.7702433e-02   -1.2810742e-04    9.6079192e-19   -1.3504077e-03   -3.4848912e+03    2.4877387e-13    5.1551597e-21    3.9804962e-18   -2.7680823e-05    3.6848079e+01    1.1479461e+02    1.3679480e+01
    2.3436915e+01    4.6479011e+00    1.9868533e+00    9.7872757e+03    0.0000000e+00    4.5023778e-05    1.3104345e+03    2.2527155e+03    7.5329945e+02    4.9000000e+02    4.9000000e+02    4.9000000e+02    6.6243967e+06    2.1300185e+03    2.7399380e+04    1.2666491e-02    1.0147800e+02   -1.4011333e-12    6.2514795e-12    8.3907861e+04    8.6908630e-02   -8.4981219e-05    9.5732824e-19   -3.9821387e-05   -3.4613527e+03    2.4709329e-13    3.2233286e-21    3.9441816e-18   -2.5957943e-05    3.6589982e+01    1.1383313e+02    1.3614885e+01
    2.3528187e+01    4.6402014e+00    1.9830305e+00    9.7419635e+03    0.0000000e+00    4.4971400e-05    1.3109278e+03    2.2492672e+03    7.5239639e+02    4.9000000e+02    4.9000000e+02    4.9000000e+02    6.5934890e+06    2.1225074e+03    2.7311181e+04    1.2666491e-02    1.0189388e+02   -1.3945972e-12    6.2223024e-12    8.3516368e+04    8.6318078e-02   -5.0864561e-05    9.4566774e-19    4.4209679e-04   -3.4452136e+03    2.4594059e-13    1.7879525e-21    3.9175440e-18   -2.4814203e-05    3.6350849e+01    1.1301632e+02    1.3571682e+01
    2.3612940e+01    4.6305237e+00    1.9793640e+00    9.7045423e+03    0.0000000e+00    4.4849775e-05    1.3113610e+03    2.2458480e+03    7.5156281e+02    4.9000000e+02    4.9000000e+02    4.9000000e+02    6.5649553e+06    2.1159335e+03    2.7230165e+04    1.2666491e-02    1.0227884e+02   -1.3885615e-12    6.1953733e-12    8.3154947e+04    8.5732492e-02   -1.2643094e-05    9.3219132e-19    3.9198018e-04   -3.4303175e+03    2.4487731e-13    9.9518448e-23    3.8911438e-18   -2.3615121e-05    3.6031012e+01    1.1368805e+02    1.3527006e+01
    2.3704212e+01    4.6189538e+00    1.9750209e+00    9.6632453e+03    0.0000000e+00    4.4700458e-05    1.3117521e+03    2.2417698e+03    7.5057865e+02    4.9000000e+02    4.9000000e+02    4.9000000e+02    6.5345139e+06    2.1086751e+03    2.7138189e+04    1.2666491e-02    1.0269212e+02   -1.3821224e-12    6.1666580e-12    8.2769361e+04    8.5080224e-02    2.2904880e-05    9.2976659e-19   -1.3819274e-04   -3.4144089e+03    2.4374208e-13   -1.4777834e-21    3.8614386e-18   -2.2225917e-05    3.5682059e+01    1.1530953e+02    1.3480615e+01
    2.3847196e+01    4.5986152e+00    1.9688415e+00    9.5973748e+03    0.0000000e+00    4.4609130e-05    1.3122390e+03    2.2340796e+03    7.4902501e+02    4.9000000e+02    4.9000000e+02    4.9000000e+02    6.4874023e+06    2.0960965e+03    2.6977267e+04    1.2666491e-02    1.0333619e+02   -1.3721519e-12    6.1221810e-12    8.2172623e+04    8.4147847e-02    6.0464076e-05    9.1923739e-19    2.6220447e-03   -3.3898254e+03    2.4198580e-13   -3.1005490e-21    3.8190894e-18   -2.0723456e-05    3.5264624e+01    1.0544880e+02    1.3428349e+01
    2.3949830e+01    4.5718555e+00    1.9647824e+00    9.5512823e+03    0.0000000e+00    4.4598657e-05    1.3126435e+03    2.2315104e+03    7.4792869e+02    4.9000000e+02    4.9000000e+02    4.9000000e+02    6.4534686e+06    2.0872870e+03    2.6871731e+04    1.2666491e-02    1.0379626e+02   -1.3649755e-12    6.0901451e-12    8.1742801e+04    8.3328829e-02    9.5471969e-05    9.0655262e-19    3.2084915e-03   -3.3721351e+03    2.4072253e-13   -4.6837714e-21    3.7818623e-18   -1.9662836e-05    3.5052835e+01    1.0395837e+02    1.3352624e+01
    2.4001145e+01    4.5604126e+00    1.9624744e+00    9.5277478e+03    0.0000000e+00    4.4567614e-05    1.3128289e+03    2.2325289e+03    7.4737951e+02    4.9000000e+02    4.9000000e+02    4.9000000e+02    6.4370515e+06    2.0827828e+03    2.6815097e+04    1.2666491e-02    1.0402559e+02   -1.3615108e-12    6.0746808e-12    8.1534854e+04    8.2926582e-02    1.2660740e-04    9.0072106e-19   -5.4459377e-04   -3.3635249e+03    2.4010966e-13   -6.0773340e-21    3.7636824e-18   -1.8561757e-05    3.4916539e+01    1.0316156e+02    1.3311312e+01
    2.4103797e+01    4.5334923e+00    1.9580965e+00    9.4806757e+03    0.0000000e+00    4.4486898e-05    1.3132346e+03    2.2325082e+03    7.4628488e+02    4.9000000e+02    4.9000000e+02    4.9000000e+02    6.4032976e+06    2.0743236e+03    2.6709460e+04    1.2666491e-02    1.0448297e+02   -1.3543690e-12    6.0428166e-12    8.1107311e+04    8.2127331e-02    1.6352317e-04    8.9004145e-19    4.0808363e-04   -3.3458967e+03    2.3885063e-13   -7.7439913e-21    3.7274667e-18   -1.6788872e-05    3.4591240e+01    1.0166697e+02    1.3231250e+01
    2.4206531e+01    4.5044928e+00    1.9531609e+00    9.4347019e+03    0.0000000e+00    4.4408320e-05    1.3136093e+03    2.2339230e+03    7.4519397e+02    4.9000000e+02    4.9000000e+02    4.9000000e+02    6.3697219e+06    2.0656248e+03    2.6603371e+04    1.2666491e-02    1.0493895e+02   -1.3472706e-12    6.0111545e-12    8.0682025e+04    8.1323593e-02    2.1250746e-04    8.7235756e-19   -1.4655742e-03   -3.3283425e+03    2.3759892e-13   -9.9319139e-21    3.6911831e-18   -1.4844860e-05    3.4317103e+01    1.0139526e+02    1.3153183e+01
    2.4309309e+01    4.4813651e+00    1.9479094e+00    9.3814569e+03    0.0000000e+00    4.4383727e-05    1.3139225e+03    2.2349903e+03    7.4408777e+02    4.9000000e+02    4.9000000e+02    4.9000000e+02    6.3361843e+06    2.0564303e+03    2.6490354e+04    1.2666491e-02    1.0539325e+02   -1.3401764e-12    5.9795025e-12    8.0257221e+04    8.0538844e-02    2.5095251e-04    8.5981296e-19   -1.2567433e-03   -3.3107888e+03    2.3634563e-13   -1.1668111e-20    3.6556672e-18   -1.3127150e-05    3.4105628e+01    1.0290668e+02    1.3076130e+01
    2.4412100e+01    4.4651234e+00    1.9426172e+00    9.3277278e+03    0.0000000e+00    4.4360465e-05    1.3141987e+03    2.2369306e+03    7.4300103e+02    4.9000000e+02    4.9000000e+02    4.9000000e+02    6.3027985e+06    2.0472596e+03    2.6376106e+04    1.2666491e-02    1.0584564e+02   -1.3331142e-12    5.9479935e-12    7.9834340e+04    7.9830825e-02    2.9164201e-04    8.5288069e-19   -8.2061030e-04   -3.2933165e+03    2.3509819e-13   -1.3526621e-20    3.6234397e-18   -1.1287277e-05    3.3897681e+01    1.0440291e+02    1.3000911e+01
    2.4514901e+01    4.4536049e+00    1.9372586e+00    9.2741966e+03    0.0000000e+00    4.4304746e-05    1.3144519e+03    2.2379440e+03    7.4191555e+02    4.9000000e+02    4.9000000e+02    4.9000000e+02    6.2696390e+06    2.0383575e+03    2.6261527e+04    1.2666491e-02    1.0629611e+02   -1.3261004e-12    5.9166946e-12    7.9414325e+04    7.9170031e-02    3.2895174e-04    8.4136310e-19   -6.9849474e-04   -3.2759712e+03    2.3385977e-13   -1.5188560e-20    3.5936317e-18   -9.5802509e-06    3.3639209e+01    1.0587369e+02    1.2927840e+01
    2.4617730e+01    4.4462546e+00    1.9320354e+00    9.2220935e+03    0.0000000e+00    4.4286586e-05    1.3147459e+03    2.2366107e+03    7.4083233e+02    4.9000000e+02    4.9000000e+02    4.9000000e+02    6.2366760e+06    2.0293570e+03    2.6148970e+04    1.2666491e-02    1.0674476e+02   -1.3191287e-12    5.8855899e-12    7.8996800e+04    7.8531762e-02    3.6854454e-04    8.3464741e-19   -7.8793529e-04   -3.2587430e+03    2.3263001e-13   -1.6996262e-20    3.5647078e-18   -8.0207709e-06    3.3478345e+01    1.0725579e+02    1.2856867e+01
    2.4720597e+01    4.4319133e+00    1.9268160e+00    9.1695101e+03    0.0000000e+00    4.4237584e-05    1.3150078e+03    2.2334128e+03    7.3976187e+02    4.9000000e+02    4.9000000e+02    4.9000000e+02    6.2034796e+06    2.0207729e+03    2.6040110e+04    1.2666491e-02    1.0719167e+02   -1.3121038e-12    5.8542524e-12    7.8576318e+04    7.7864904e-02    4.0476197e-04    8.2981546e-19    7.0152453e-04   -3.2414370e+03    2.3139387e-13   -1.8611329e-20    3.5344582e-18   -6.7278458e-06    3.3236248e+01    1.0841331e+02    1.2789184e+01
    2.4823487e+01    4.4184301e+00    1.9213207e+00    9.1172741e+03    0.0000000e+00    4.4164458e-05    1.3152098e+03    2.2318401e+03    7.3869686e+02    4.9000000e+02    4.9000000e+02    4.9000000e+02    6.1709125e+06    2.0120382e+03    2.5925224e+04    1.2666491e-02    1.0763671e+02   -1.3052176e-12    5.8235213e-12    7.8163807e+04    7.7197398e-02    4.4241792e-04    8.1919840e-19   -1.3078897e-04   -3.2244247e+03    2.3017958e-13   -2.0282460e-20    3.5043334e-18   -5.1104319e-06    3.2975888e+01    9.8880685e+01    1.2722247e+01
    2.4926421e+01    4.4073755e+00    1.9158285e+00    9.0623310e+03    0.0000000e+00    4.4142714e-05    1.3153257e+03    2.2290282e+03    7.3764554e+02    4.9000000e+02    4.9000000e+02    4.9000000e+02    6.1388716e+06    2.0026720e+03    2.5800643e+04    1.2666491e-02    1.0807984e+02   -1.2984388e-12    5.7932789e-12    7.7757961e+04    7.6569285e-02    4.8314028e-04    8.0499514e-19    4.2730780e-04   -3.2076736e+03    2.2898338e-13   -2.2079701e-20    3.4760056e-18   -3.6900998e-06    3.2778789e+01    9.9138046e+01    1.2656207e+01
[truncated: 247,976 more chars]
