# Supplementary material for: Research on combustion and emissions of heavy duty diesel engines under low-speed and low-load conditions in low temperature environments
Source: PLoS One. 2025 Feb 21;20(2):e0318933. doi: 10.1371/journal.pone.0318933 (PMC11844864; doi:10.1371/journal.pone.0318933)
Supplement: S1 File — (ZIP) [file pone.0318933.s001.zip › 1000rpm_30%/4-gaibianpenyoudingshi/-3/cell_count_ranks.out]

# CONVERGE Release Build 2.4.21/  Sep 13, 2018       Run Date:Tue Mar 19 10:15:57 2024
# column        1                2                3                4                5                6                7                8                9               10               11               12               13               14               15               16               17               18               19               20               21               22               23               24               25               26               27               28               29               30               31               32
#           Crank      Total_Cells            Rank0            Rank1            Rank2            Rank3            Rank4            Rank5            Rank6            Rank7            Rank8            Rank9           Rank10           Rank11           Rank12           Rank13           Rank14           Rank15           Rank16           Rank17           Rank18           Rank19           Rank20           Rank21           Rank22           Rank23           Rank24           Rank25           Rank26           Rank27           Rank28           Rank29
#           (DEG)           (none)           (none)           (none)           (none)           (none)           (none)           (none)           (none)           (none)           (none)           (none)           (none)           (none)           (none)           (none)           (none)           (none)           (none)           (none)           (none)           (none)           (none)           (none)           (none)           (none)           (none)           (none)           (none)           (none)           (none)           (none)
#
   -1.4600000e+02             5408              176              188              176              176              176              176              200              192              176              200              152              180              184              176              180              168              144              194              200              179              183              192              176              180              176              152              188              176              192              200
   -1.4587230e+02             5404              176              188              176              176              176              176              200              192              176              200              152              180              184              176              180              168              144              190              200              179              183              192              176              180              176              152              188              176              192              200
   -1.4579372e+02             5404              176              188              176              176              176              176              200              192              176              200              152              180              184              176              180              168              144              190              200              179              183              192              176              180              176              152              188              176              192              200
   -1.4567094e+02             5404              176              188              176              176              176              176              200              192              176              200              152              180              184              176              180              168              144              190              200              179              183              192              176              180              176              152              188              176              192              200
   -1.4558567e+02             5400              176              188              176              176              176              176              200              192              176              200              152              180              184              176              180              168              144              186              200              179              183              192              176              180              176              152              188              176              192              200
   -1.4547909e+02             5394              176              188              176              176              176              176              200              192              176              200              152              180              184              176              180              168              144              182              200              178              182              192              176              180              176              152              188              176              192              200
   -1.4534587e+02             5382              176              188              176              176              176              176              200              192              176              200              152              180              184              176              180              168              144              170              200              178              182              192              176              180              176              152              188              176              192              200
   -1.4517933e+02             5382              176              188              176              176              176              176              200              192              176              200              152              180              184              176              180              168              144              170              200              178              182              192              176              180              176              152              188              176              192              200
   -1.4497117e+02             5380              176              188              176              176              176              176              200              192              176              200              152              180              184              176              180              168              142              170              200              178              182              192              176              180              176              152              188              176              192              200
   -1.4471096e+02             5378              176              188              176              176              176              176              200              192              176              200              152              180              184              176              180              168              140              170              200              178              182              192              176              180              176              152              188              176              192              200
   -1.4438570e+02             5372              176              188              176              176              176              176              200              192              176              200              152              180              184              176              180              168              138              166              200              178              182              192              176              180              176              152              188              176              192              200
   -1.4397912e+02             5368              176              188              176              176              176              176              200              192              176              200              152              180              184              176              180              168              138              162              200              178              182              192              176              180              176              152              188              176              192              200
   -1.4347090e+02             5364              176              188              176              176              176              176              200              192              176              200              152              180              184              176              180              168              138              158              200              178              182              192              176              180              176              152              188              176              192              200
   -1.4287090e+02             5360              176              188              176              176              176              176              200              192              176              200              152              180              184              176              180              168              138              156              200              177              181              192              176              180              176              152              188              176              192              200
   -1.4227090e+02             5340              176              188              176              176              176              176              200              192              176              200              152              180              184              176              180              168              138              154              200              164              176              192              176              180              176              152              188              176              192              200
   -1.4167090e+02             5328              176              188              176              176              176              176              200              192              176              200              152              180              184              176              180              168              134              148              200              163              175              192              176              180              176              152              188              176              192              200
   -1.4107090e+02             5292              176              188              176              176              176              176              200              192              176              200              152              180              184              176              180              168              132              142              200              149              161              192              176              180              176              152              188              176              192              200
   -1.4047090e+02             5288              176              188              176              176              176              176              200              192              176              200              152              180              184              176              180              168              132              138              200              149              161              192              176              180              176              152              188              176              192              200
   -1.3987090e+02             5282              176              188              176              176              176              176              200              192              176              200              152              180              184              176              180              168              132              136              200              147              159              192              176              180              176              152              188              176              192              200
   -1.3927090e+02             5268              176              188              176              176              176              176              200              192              176              200              152              180              184              176              180              168              132              124              200              146              158              192              176              180              176              152              188              176              192              200
   -1.3867090e+02             5252              176              188              176              176              176              176              200              192              176              200              152              180              184              176              180              168              127              113              200              146              158              192              176              180              176              152              188              176              192              200
   -1.3807090e+02             5242              176              188              176              176              176              176              200              192              176              200              152              180              184              176              180              166              123              111              200              146              158              190              176              180              176              152              188              176              192              200
   -1.3747090e+02             5238              176              188              176              176              176              176              200              192              176              200              152              180              184              176              180              164              123              111              200              146              158              188              176              180              176              152              188              176              192              200
   -1.3687090e+02             5234              176              188              176              176              176              176              200              192              176              200              152              180              184              176              180              164              123              109              200              145              157              188              176              180              176              152              188              176              192              200
   -1.3627090e+02             5204              176              188              176              176              176              176              200              192              176              200              152              180              184              176              180              163              120              104              200              131              151              187              176              180              176              152              188              176              192              200
   -1.3567090e+02             5168              176              188              176              176              176              176              200              192              176              200              152              180              184              176              180              162              115              103              200              117              137              186              176              180              176              152              188              176              192              200
   -1.3507090e+02             5162              176              188              176              176              176              176              200              192              176              200              152              180              184              176              180              160              114              102              200              117              137              184              176              180              176              152              188              176              192              200
   -1.3447090e+02             5156              176              188              176              176              176              176              200              192              176              200              152              180              184              176              180              160              114              100              200              115              135              184              176              180              176              152              188              176              192              200
   -1.3387090e+02             5134              176              188              176              176              176              176              200              192              176              200              152              180              184              176              180              160              107               87              200              114              134              184              176              180              176              152              188              176              192              200
   -1.3327090e+02             5122              176              188              176              176              176              176              200              192              176              200              152              180              184              176              180              159              100               84              200              114              134              183              176              180              176              152              188              176              192              200
   -1.3267090e+02             5116              176              188              176              176              176              176              200              192              176              200              152              180              184              176              180              158               98               82              200              114              134              182              176              180              176              152              188              176              192              200
   -1.3207090e+02             5110              176              188              176              176              176              176              200              192              176              200              152              180              184              176              180              156               98               80              200              114              134              180              176              180              176              152              188              176              192              200
   -1.3147090e+02             5084              176              188              176              176              176              176              200              192              176              200              152              180              184              176              180              156               97               77              200               99              127              180              176              180              176              152              188              176              192              200
   -1.3087090e+02             5044              176              188              176              176              176              176              200              192              176              200              152              180              184              176              180              154               92               74              200               85              113              178              176              180              176              152              188              176              192              200
   -1.3027090e+02             5036              176              188              176              176              176              176              200              192              176              200              152              180              184              176              180              152               89               73              200               85              113              176              176              180              176              152              188              176              192              200
   -1.2967090e+02             5030              176              188              176              176              176              176              200              192              176              200              152              180              184              176              180              152               89               71              200               83              111              176              176              180              176              152              188              176              192              200
   -1.2907090e+02             5004              176              188              176              176              176              176              200              192              176              200              152              180              184              176              180              152               81               55              200               82              110              176              176              180              176              152              188              176              192              200
   -1.2847090e+02             4996              176              188              176              176              176              176              200              192              176              200              152              180              184              176              180              151               75               55              200               82              110              175              176              180              176              152              188              176              192              200
   -1.2787090e+02             4988              176              188              176              176              176              176              200              192              176              200              152              180              184              176              180              149               73               53              200               82              110              173              176              180              176              152              188              176              192              200
   -1.2727090e+02             4982              176              188              176              176              176              176              200              192              176              200              152              180              184              176              180              148               73               51              200               81              109              172              176              180              176              152              188              176              192              200
   -1.2667090e+02             4952              176              188              176              176              176              176              200              192              176              200              152              180              184              176              180              147               70               46              200               67              103              171              176              180              176              152              188              176              192              200
   -1.2607090e+02             4912              176              188              176              176              176              176              200              192              176              200              152              180              184              176              180              145               64               44              200               53               89              169              176              180              176              152              188              176              192              200
   -1.2547090e+02             4906              176              188              176              176              176              176              200              192              176              200              152              180              184              176              180              144               64               42              200               52               88              168              176              180              176              152              188              176              192              200
   -1.2487090e+02             4894              176              188              176              176              176              176              200              192              176              200              152              180              184              176              180              144               62               34              200               51               87              168              176              180              176              152              188              176              192              200
   -1.2427090e+02             4870              176              188              176              176              176              176              200              192              176              200              152              180              184              176              180              143               50               26              200               50               86              167              176              180              176              152              188              176              192              200
   -1.2367090e+02             4862              176              188              176              176              176              176              200              192              176              200              152              180              184              176              180              141               48               24              200               50               86              165              176              180              176              152              188              176              192              200
   -1.2307090e+02             4856              176              188              176              176              176              176              200              192              176              200              152              180              184              176              180              140               48               22              200               49               85              164              176              180              176              152              188              176              192              200
   -1.2247090e+02             4826              176              188              176              176              176              176              200              192              176              200              152              180              184              176              180              139               45               17              200               39               75              163              176              180              176              152              188              176              192              200
   -1.2187090e+02             4784              176              188              176              176              176              176              200              192              176              200              152              180              184              176              180              136               39               15              186               39               71              150              176              180              176              152              188              176              192              200
   -1.2127090e+02             4778              176              188              176              176              176              176              200              192              176              200              152              180              184              176              180              136               39               13              184               39               71              148              176              180              176              152              188              176              192              200
   -1.2067611e+02             4752              176              188              176              176              176              176              200              192              176              200              152              180              184              176              180              133               32                0              184               38               70              147              176              180              176              152              188              176              192              200
   -1.2008717e+02             4740              176              188              176              176              176              176              200              192              176              200              152              180              184              176              180              129               26                0              183               38               70              146              176              180              176              152              188              176              192              200
   -1.1950389e+02             4734              176              188              176              176              176              176              200              192              176              200              152              180              184              176              180              129               26                0              180               38               70              143              176              180              176              152              188              176              192              200
   -1.1892610e+02             4730              176              188              176              176              176              176              200              192              176              200              152              180              184              176              180              128               26                0              180               37               69              142              176              180              176              152              188              176              192              200
   -1.1835364e+02             4668              176              188              176              176              176              176              200              192              176              200              152              180              184              176              180              122               22                0              165               27               55              129              176              180              176              152              188              176              192              200
   -1.1778632e+02             4658              176              188              176              176              176              176              200              192              176              200              152              180              184              176              180              120               20                0              162               27               55              126              176              180              176              152              188              176              192              200
   -1.1722396e+02             4650              176              188              176              176              176              176              200              192              176              200              152              180              184              176              180              118               20                0              160               27               55              122              176              180              176              152              188              176              192              200
   -1.1666646e+02             4622              176              188              176              176              176              176              200              192              176              200              152              180              184              176              180               99               16                0              160               26               54              119              176              180              176              152              188              176              192              200
   -1.1611365e+02             4612              176              188              176              176              176              176              200              192              176              200              152              180              184              176              180               95               14                0              158               26               54              117              176              180              176              152              188              176              192              200
   -1.1556538e+02             4606              176              188              176              176              176              176              200              192              176              200              152              180              184              176              180               94               14                0              156               26               54              114              176              180              176              152              188              176              192              200
   -1.1502155e+02             4578              176              188              176              176              176              176              200              192              176              200              152              180              184              176              180               91               14                0              155               15               43              112              176              180              176              152              188              176              192              200
   -1.1448200e+02             4538              176              188              176              176              176              176              200              192              176              200              152              180              184              176              180               88                8                0              140               15               39              100              176              180              176              152              188              176              192              200
   -1.1394661e+02             4528              176              188              176              176              176              176              200              192              176              200              152              180              184              176              180               85                8                0              137               15               39               96              176              180              176              152              188              176              192              200
   -1.1341530e+02             4516              176              188              176              176              176              176              200              192              176              200              152              180              184              176              180               78                8                0              136               15               39               92              176              180              176              152              188              176              192              200
   -1.1288790e+02             4492              176              188              176              176              176              176              200              192              176              200              152              180              184              176              180               65                4                0              135               14               38               90              176              180              176              150              188              176              192              200
   -1.1236435e+02             4484              176              188              176              176              176              176              200              192              176              200              152              180              184              176              180               61                4                0              133               14               38               88              176              180              176              150              188              176              192              200
   -1.1184453e+02             4478              176              188              176              176              176              176              200              192              176              200              152              180              184              176              180               60                4                0              132               13               37               86              176              180              176              150              188              176              192              200
   -1.1132833e+02             4446              176              188              176              176              176              176              200              192              176              200              152              180              184              176              180               56                2                0              131                3               27               83              176              180              176              148              188              176              192              200
   -1.1081566e+02             4406              176              188              176              176              176              176              200              192              176              200              152              180              184              176              180               52                0                0              114                3               23               70              176              180              176              148              188              176              192              200
   -1.1030642e+02             4400              176              188              176              176              176              176              200              192              176              200              152              180              184              176              180               51                0                0              112                3               23               67              176              180              176              148              188              176              192              200
   -1.0980052e+02             4374              176              188              176              176              176              176              200              192              176              200              152              180              184              176              180               31                0                0              112                2               22               63              176              180              176              148              188              176              192              200
   -1.0929789e+02             4362              176              188              176              176              176              176              200              192              176              200              152              180              184              176              180               27                0                0              111                2               22               62              176              180              176              142              188              176              192              200
   -1.0905138e+02             4360                0              363               99              140              144              152              134              116              164              148              140              128              136              164              152              152              152              152              128              152              164              164              128              128              164              144              128              124              148              152
   -1.0874324e+02             4354                0              358               98              140              144              152              134              116              164              148              140              128              136              164              152              152              152              152              128              152              164              164              128              128              164              144              128              124              148              152
   -1.0835807e+02             4352                0              356               98              140              144              152              134              116              164              148              140              128              136              164              152              152              152              152              128              152              164              164              128              128              164              144              128              124              148              152
   -1.0787660e+02             4290                0              345               79              136              120              152              130              116              164              148              140              128              136              164              152              152              152              152              128              152              164              164              128              128              164              144              128              124              148              152
   -1.0738582e+02             4280                0              339               77              136              120              152              128              116              164              148              140              128              136              164              152              152              152              152              128              152              164              164              128              128              164              144              128              124              148              152
   -1.0689788e+02             4272                0              337               75              136              116              152              128              116              164              148              140              128              136              164              152              152              152              152              128              152              164              164              128              128              164              144              128              124              148              152
   -1.0641273e+02             4244                0              329               59              136              116              152              124              116              164              148              140              128              136              164              152              152              152              152              128              152              164              164              128              128              164              144              128              124              148              152
   -1.0593033e+02             4234                0              321               59              136              116              152              122              116              164              148              140              128              136              164              152              152              152              152              128              152              164              164              128              128              164              144              128              124              148              152
   -1.0545059e+02             4228                0              315               59              136              116              152              122              116              164              148              140              128              136              164              152              152              152              152              128              152              164              164              128              128              164              144              128              124              148              152
   -1.0497345e+02             4200                0              300               50              136              112              152              122              116              164              148              140              128              136              164              152              152              152              152              128              152              164              164              128              128              164              144              128              124              148              152
   -1.0449884e+02             4160                0              294               46              132               92              152              116              116              164              148              140              128              136              164              152              152              152              152              128              152              164              164              128              128              164              144              128              124              148              152
   -1.0402669e+02             4150                0              286               46              132               90              152              116              116              164              148              140              128              136              164              152              152              152              152              128              152              164              164              128              128              164              144              128              124              148              152
   -1.0355698e+02             4138                0              276               46              132               88              152              116              116              164              148              140              128              136              164              152              152              152              152              128              152              164              164              128              128              164              144              128              124              148              152
   -1.0308961e+02             4114                0              258               46              132               88              152              110              116              164              148              140              128              136              164              152              152              152              152              128              152              164              164              128              128              164              144              128              124              148              152
   -1.0262452e+02             4106                0              250               46              132               88              152              110              116              164              148              140              128              136              164              152              152              152              152              128              152              164              164              128              128              164              144              128              124              148              152
   -1.0216169e+02             4100                0              244               46              132               88              152              110              116              164              148              140              128              136              164              152              152              152              152              128              152              164              164              128              128              164              144              128              124              148              152
   -1.0170105e+02             4070                0              229               37              132               84              152              108              116              164              148              140              128              136              164              152              152              152              152              128              152              164              164              128              128              164              144              128              124              148              152
   -1.0124252e+02             4028              104              124              136              136              128              192              128              131              125              128              142              136              104              137              137              128              152              152              128              136              136              128              128              128              136              112              136              136              152              152
   -1.0078610e+02             4022              104              124              136              136              128              192              128              127              123              128              142              136              104              137              137              128              152              152              128              136              136              128              128              128              136              112              136              136              152              152
   -1.0033170e+02             3996              104              124              136              136              128              192              128              119              122              128              141              136              104              129              129              128              152              152              128              136              136              128              128              128              136              112              136              136              152              152
   -9.9879287e+01             3984              104              124              136              136              128              192              128              118              121              128              141              136              104              127              121              128              152              152              128              136              136              128              128              128              136              112              136              136              152              152
   -9.9428806e+01             3978              104              124              136              136              128              192              128              115              118              128              141              136              104              127              121              128              152              152              128              136              136              128              128              128              136              112              136              136              152              152
   -9.8980218e+01             3956              104              124              136              136              128              192              128              100              112              128              140              136              104              127              121              128              152              152              128              136              136              128              128              128              136              112              136              136              152              152
   -9.8533471e+01             3908              104              124              136              136              128              192              128               84               95              128              135              136              104              125              113              128              152              152              128              136              136              128              128              128              136              112              136              136              152              152
   -9.8088528e+01             3902              104              124              136              136              128              192              128               82               93              128              135              136              104              124              112              128              152              152              128              136              136              128              128              128              136              112              136              136              152              152
   -9.7645332e+01             3892              104              124              136              136              128              192              128               76               91              128              135              136              104              123              111              128              152              152              128              136              136              128              128              128              136              112              136              136              152              152
   -9.7203862e+01             3866              104              124              136              136              128              192              128               70               90              128              134              136              104              116              100              128              152              152              128              136              136              128              128              128              136              112              136              136              152              152
   -9.6764048e+01             3856              104              124              136              136              128              192              128               68               88              128              134              136              104              114               96              128              152              152              128              136              136              128              128              128              136              112              136              136              152              152
   -9.6325882e+01             3848              104              124              136              136              128              192              128               64               85              128              133              136              104              114               96              128              152              152              128              136              136              128              128              128              136              112              136              136              152              152
   -9.5889297e+01             3820              104              124              136              136              128              192              128               57               74              128              127              136              104              113               93              128              152              152              128              136              136              128              128              128              136              112              136              136              152              152
   -9.5454262e+01             3778              104              124              136              136              128              192              128               53               72              108              123              132              104              111               87              128              152              152              128              136              136              128              128              128              136              112              136              136              152              152
   -9.5020750e+01             3770              104              124              136              136              128              192              128               50               71              104              123              132              104              111               87              128              152              152              128              136              136              128              128              128              136              112              136              136              152              152
   -9.4588705e+01             3756              104              124              136              136              128              192              128               44               70              104              122              132              104              108               84              128              152              152              128              136              136              128              128              128              136              112              136              136              152              152
   -9.4158099e+01             3736              104              124              136              136              128              192              128               43               69              104              121              131              104              102               74              128              152              152              128              136              136              128              128              128              136              112              136              136              152              152
   -9.3728904e+01             3726              104              124              136              136              128              192              128               43               69              104              118              128              104               98               74              128              152              152              128              136              136              128              128              128              136              112              136              136              152              152
   -9.3301070e+01             3722              104              124              136              136              128              192              128               42               67              104              117              128              104               98               74              128              152              152              128              136              136              128              128              128              136              112              136              136              152              152
   -9.2874562e+01             3662              104              124              136              136              128              192              128               36               55               84              106              123              104               96               70              128              152              152              128              136              136              128              128              128              136              112              136              136              152              152
   -9.2449366e+01             3650              104              124              136              136              128              192              128               36               55               84              103              120              104               92               68              128              152              152              128              136              136              128              128              128              136              112              136              136              152              152
   -9.2025430e+01             3644              104              124              136              136              128              192              128               35               54               80              103              120              104               92               68              128              152              152              128              136              136              128              128              128              136              112              136              136              152              152
   -9.1602720e+01             3618              104              124              136              136              128              192              128               31               49               80              102              120              104               76               68              128              152              152              128              136              136              128              128              128              136              112              136              136              152              152
   -9.1181206e+01             3606              104              124              136              136              128              192              128               31               49               80              101              119              104               72               62              128              152              152              128              136              136              128              128              128              136              112              136              136              152              152
   -9.0760867e+01             3600              104              124              136              136              128              192              128               31               49               80               98              116              104               72               62              128              152              152              128              136              136              128              128              128              136              112              136              136              152              152
   -9.0341662e+01             3574              104              124              136              136              128              192              128               26               37               80               91              116              104               70               62              128              152              152              128              136              136              128              128              128              136              112              136              136              152              152
   -8.9923558e+01             3530              104              124              136              136              128              192              128               24               35               60               85              110              104               68               56              128              152              152              128              136              136              128              128              128              136              112              136              136              152              152
   -8.9506524e+01             3522              104              124              136              136              128              192              128               24               35               58               83              108              104               66               56              128              152              152              128              136              136              128              128              128              136              112              136              136              152              152
   -8.9090531e+01             3514              104              124              136              136              128              192              128               22               33               56               83              108              104               64               56              128              152              152              128              136              136              128              128              128              136              112              136              136              152              152
   -8.8675556e+01             3488              104              124              136              136              128              192              128               19               29               56               82              108              104               50               52              128              152              152              128              136              136              128              128              128              136              112              136              136              152              152
   -8.8261565e+01             3478              104              124              136              136              128              192              128               19               29               56               80              106              104               46               50              128              152              152              128              136              136              128              128              128              136              112              136              136              152              152
   -8.7848528e+01             3470              104              124              136              136              128              192              128               18               27               56               77              104              104               46               50              128              152              152              128              136              136              128              128              128              136              112              136              136              152              152
   -8.7436415e+01             3440              104              124              136              136              128              192              128               12               15               56               70              103              104               44               48              128              152              152              128              136              136              128              128              128              136              112              136              136              152              152
   -8.7025198e+01             3400              104              124              136              136              128              192              128               12               15               36               64               97              104               40               44              128              152              152              128              136              136              128              128              128              136              112              136              136              152              152
   -8.6614849e+01             3392              104              124              136              136              128              192              128               11               14               32               63               96              104               40               44              128              152              152              128              136              136              128              128              128              136              112              136              136              152              152
   -8.6205342e+01             3378              104              124              136              136              128              192              128                8               10               32               62               96              104               34               44              128              152              152              128              136              136              128              128              128              136              112              136              136              152              152
   -8.5796648e+01             3358              104              124              136              136              128              192              128                7                9               32               61               95              104               24               38              128              152              152              128              136              136              128              128              128              136              112              136              136              152              152
   -8.5388743e+01             3348              104              124              136              136              128              192              128                7                9               32               58               92              104               20               38              128              152              152              128              136              136              128              128              128              136              112              136              136              152              152
   -8.5292430e+01             3348               96              116               64              112              112              116              116              112              112              112              128               96              100               64              104              100               98              116              119              123               27              245              112              112              128              128              112              116              124              128
   -8.5172040e+01             3346               96              116               64              112              112              116              116              112              112              112              128               96              100               64              104              100               98              116              119              123               26              244              112              112              128              128              112              116              124              128
   -8.5021551e+01             3344               96              116               64              112              112              116              116              112              112              112              128               96              100               64              104              100               97              116              119              123               26              243              112              112              128              128              112              116              124              128
   -8.4833440e+01             3320               96              116               64              112              112              116              116              112              112              112              128               96              100               64              104              100               91              112              119              123               23              232              112              112              128              128              112              116              124              128
   -8.4598302e+01             3284               96              116               64              112              112              116              116              112              112              112              128               96              100               64              104               86               91               98              117              121               22              229              112              112              128              128              112              116              124              128
   -8.4304379e+01             3274               96              116               64              112              112              116              116              112              112              112              128               96              100               64              104               86               91               98              116              120               18              225              112              112              128              128              112              116              124              128
   -8.3936976e+01             3266               96              116               64              112              112              116              116              112              112              112              128               96              100               64              104               84               91               96              116              120               17              222              112              112              128              128              112              116              124              128
   -8.3532366e+01             3254               96              116               64              112              112              116              116              112              112              112              128               96              100               64              104               84               90               96              116              120               10              218              112              112              128              128              112              116              124              128
   -8.3128362e+01             3232               96              116               64              112              112              116              116              112              112              112              128               96              100               64              104               84               89               96              113              116                0              214              112              112              128              128              112              116              124              128
   -8.2724973e+01             3222               96              116               64              112              112              116              116              112              112              112              128               96              100               64              104               84               86               96              113              114                0              209              112              112              128              128              112              116              124              128
   -8.2322173e+01             3218               96              116               64              112              112              116              116              112              112              112              128               96              100               64              104               84               85               96              113              114                0              206              112              112              128              128              112              116              124              128
   -8.1919938e+01             3186               96              116               64              112              112              116              116              112              112              112              128               96              100               64              104               84               78               92              111              111                0              190              112              112              128              128              112              116              124              128
   -8.1518242e+01             3146               96              116               64              112              112              116              116              112              112              112              128               96              100               64              104               70               75               78              110              108                0              185              112              112              128              128              112              116              124              128
   -8.1117060e+01             3140               96              116               64              112              112              116              116              112              112              112              128               96              100               64              104               68               75               76              110              108                0              183              112              112              128              128              112              116              124              128
   -8.0716368e+01             3114               96              116               64              112              112              116              116              112              112              112              128               96              100               64              104               68               74               76              110              100                0              166              112              112              128              128              112              116              124              128
   -8.0316141e+01             3102               96              116               64              112              112              116              116              112              112              112              128               96              100               64              104               68               73               76              107               95                0              163              112              112              128              128              112              116              124              128
   -7.9916354e+01             3096               96              116               64              112              112              116              116              112              112              112              128               96              100               64              104               68               70               76              107               95                0              160              112              112              128              128              112              116              124              128
   -7.9516984e+01             3074               96              116               64              112              112              116              116              112              112              112              128               96              100               64              104               68               64               72              107               95                0              148              112              112              128              128              112              116              124              128
   -7.9118005e+01             3026               96              116               64              112              112              116              116              112              112              112              128               96              100               64              104               54               61               58              104               90                0              139              112              112              128              128              112              116              124              128
   -7.8719394e+01             3020               96              116               64              112              112              116              116              112              112              112              128               96              100               64              104               54               59               58              104               89                0              136              112              112              128              128              112              116              124              128
   -7.8321127e+01             3010               96              116               64              112              112              116              116              112              112              112              128               96              100               64              104               52               59               56              104               88                0              131              112              112              128              128              112              116              124              128
   -7.7923178e+01             2984               96              116               64              112              112              116              116              112              112              112              128               96              100               64              104               52               58               56              101               80                0              117              112              112              128              128              112              116              124              128
   -7.7525525e+01             2974               96              116               64              112              112              116              116              112              112              112              128               96              100               64              104               52               56               56              100               77                0              113              112              112              128              128              112              116              124              128
   -7.7128143e+01             2966               96              116               64              112              112              116              116              112              112              112              128               96              100               64              104               52               53               56              100               77                0              108              112              112              128              128              112              116              124              128
   -7.6731008e+01             2938               96              116               64              112              112              116              116              112              112              112              128               96              100               64              104               52               46               52               99               75                0               94              112              112              128              128              112              116              124              128
   -7.6334096e+01             2898               96              116               64              112              112              116              116              112              112              112              128               96              100               64              104               38               45               38               96               72                0               89              112              112              128              128              112              116              124              128
   -7.5937384e+01             2888               96              116               64              112              112              116              116              112              112              112              128               96              100               64              104               36               43               36               96               72                0               85              112              112              128              128              112              116              124              128
   -7.5540846e+01             2876               96              116               64              112              112              116              116              112              112              112              128               96              100               64              104               36               42               36               96               70                0               76              112              112              128              128              112              116              124              128
   -7.5144460e+01             2854               96              116               64              112              112              116              116              112              112              112              128               96              100               64              104               36               41               36               90               64                0               67              112              112              128              128              112              116              124              128
   -7.4748201e+01             2844               96              116               64              112              112              116              116              112              112              112              128               96              100               64              104               36               38               36               90               62                0               62              112              112              128              128              112              116              124              128
   -7.4352045e+01             2840               96              116               64              112              112              116              116              112              112              112              128               96              100               64              104               36               37               36               90               62                0               59              112              112              128              128              112              116              124              128
   -7.3955968e+01             2808               96              116               64              112              112              116              116              112              112              112              128               96              100               64              104               27               35               27               86               61                0               52              112              112              128              128              112              116              124              128
   -7.3559946e+01             2768               96              116               64              112              112              116              116              112              112              112              128               96              100               64              104               27               32               27               84               59                0               47               98              112              128              128               98              116              124              128
   -7.3163954e+01             2762               96              116               64              112              112              116              116              112              112              112              128               96              100               64              104               27               32               27               84               59                0               45               96              112              128              128               96              116              124              128
   -7.2767968e+01             2736               96              116               64              112              112              116              116              112              112              112              128               96              100               64              104               27               31               27               83               51                0               31               95              112              128              128               95              116              124              128
   -7.2371963e+01             2724               96              116               64              112              112              116              116              112              112              112              128               96              100               64              104               27               31               27               75               49                0               31               95              111              128              128               95              115              124              128
   -7.1975916e+01             2718               96              116               64              112              112              116              116              112              112              112              128               96              100               64              104               27               31               27               75               49                0               31               95              108              128              128               95              112              124              128
   -7.1579801e+01             2696               96              116               64              112              112              116              116              112              112              112              128               96              100               64              104               18               30               18               75               49                0               30               94              108              128              128               94              112              124              128
   -7.1183593e+01             2648               96              116               64              112              112              116              116              112              112              112              128               96              100               64              104               18               28               18               67               47                0               28               79              106              128              128               79              110              124              128
   -7.0787267e+01             2642               96              116               64              112              112              116              116              112              112              112              128               96              100               64              104               18               28               18               66               46                0               28               79              104              128              128               79              108              124              128
   -7.0390799e+01             2632               96              116               64              112              112              116              116              112              112              112              128               96              100               64              104               18               26               18               65               45                0               26               77              104              128              128               77              108              124              128
   -6.9994162e+01             2606               96              116               64              112              112              116              116              112              112              112              128               96              100               64              104               18               23               18               54               38                0               23               76              104              128              128               76              108              124              128
   -6.9597332e+01             2596               96              116               64              112              112              116              116              112              112              112              128               96              100               64              104               18               23               18               50               36                0               23               76              102              128              128               76              106              124              128
   -6.9200282e+01             2588               96              116               64              112              112              116              116              112              112              112              128               96              100               64              104               18               22               18               50               36                0               22               75              100              128              128               75              104              124              128
   -6.8802986e+01             2560               96              116               64              112              112              116              116              112              112              112              128               96              100               64              104                9               21                9               47               35                0               21               74               99              128              128               74              103              124              128
   -6.8405418e+01             2520               96              116               64              112              112              116              116              112              112              112              128               96              100               64              104                9               20                9               41               33                0               20               60               98              128              128               60              102              124              128
   -6.8007552e+01             2510               96              116               64              112              112              116              116              112              112              112              128               96              100               64              104                9               19                9               41               33                0               19               58               96              128              128               58              100              124              128
   -6.7609360e+01             2498               96              116               64              112              112              116              116              112              112              112              128               96              100               64              104                9               16                9               39               31                0               16               57               96              128              128               57              100              124              128
   -6.7210816e+01             2476               96              116               64              112              112              116              116              112              112              112              128               96              100               64              104                9               15                9               29               25                0               15               57               95              128              128               57               99              123              127
   -6.6811892e+01             2466               96              116               64              112              112              116              116              112              112              112              128               96              100               64              104                9               15                9               27               23                0               15               57               92              128              128               57               96              123              127
   -6.6412561e+01             2462               96              116               64              112              112              116              116              112              112              112              128               96              100               64              104                9               14                9               27               23                0               14               56               92              128              128               56               96              123              127
   -6.6012794e+01             2430               96              116               64              112              112              116              116              112              112              112              128               96              100               64              104                0               12                0               24               22                0               12               55               91              128              128               55               95              122              126
   -6.5612564e+01             2390               96              116               64              112              112              116              116              112              112              112              128               96              100               64              104                0               12                0               20               20                0               12               41               88              128              128               41               92              122              126
   -6.5211841e+01             2384               96              116               64              112              112              116              116              112              112              112              128               96              100               64              104                0               11                0               20               20                0               11               39               88              128              128               39               92              122              126
   -6.4810596e+01             2358               96              116               64              112              112              116              116              112              112              112              128               96              100               64              104                0                7                0               12               12                0                7               38               88              128              128               38               92              122              126
   -6.4408799e+01             2346               96              116               64              112              112              116              116              112              112              112              128               96              100               64              104                0                7                0               10               10                0                7               38               87              128              128               38               91              119              123
   -6.4188905e+01             2342               64               84               64              100               76               76               64               76               76              100              100               76               76               76               76               64               70               80               56               84                0              182               71               76               71               76               76               76               76              100
   -6.3914037e+01             2338               64               84               64              100               76               76               64               76               76              100              100               76               76               76               76               64               70               80               56               84                0              178               71               76               71               76               76               76               76              100
   -6.3570451e+01             2312               64               84               64              100               76               76               64               76               76              100              100               76               76               76               76               64               63               76               51               82                0              170               71               76               71               76               76               76               76              100
   -6.3166714e+01             2270               64               84               64              100               76               76               64               76               76              100              100               76               76               76               76               64               59               66               47               70                0              164               68               76               68               76               76               76               76              100
   -6.2843724e+01             2264               64               84               64              100               76               76               64               76               76              100              100               76               76               76               76               64               59               66               47               68                0              160               68               76               68               76               76               76               76              100
   -6.2585331e+01             2258               64               84               64              100               76               76               64               76               76              100              100               76               76               76               76               64               59               64               47               66                0              158               68               76               68               76               76               76               76              100
   -6.2378618e+01             2254               72               76               76               76               76               76               76              128               64               64               64               72               72               64               64               64               76               76               76               76               68               84               59               59               76               84               76               76               84              100
   -6.2120226e+01             2232               72               76               76               76               76               76               76              128               64               64               64               72               72               64               64               64               76               76               76               76               51               83               58               58               75               84               76               75               84              100
   -6.1797235e+01             2222               72               76               76               76               76               76               76              128               64               64               64               72               72               64               64               64               76               76               76               76               50               76               58               58               74               84               76               74               84              100
   -6.1393498e+01             2214               72               76               76               76               76               76               76              128               64               64               64               72               72               64               64               64               76               76               76               76               49               75               58               58               71               84               76               71               84              100
   -6.0985784e+01             2210               72               76               76               76               76               76               76              128               64               64               64               72               72               64               64               64               76               76               76               76               49               75               57               57               70               84               76               70               84              100
   -6.0659613e+01             2180               72               76               76               76               76               76               76              128               64               64               64               72               72               64               64               64               76               76               76               76               48               72               46               46               68               84               76               68               84              100
   -6.0251900e+01             2138               72               76               76               76               76               76               76              128               64               64               64               72               72               64               64               64               76               76               76               76               46               66               46               46               65               70               76               65               70              100
   -5.9841705e+01             2132               72               76               76               76               76               76               76              128               64               64               64               72               72               64               64               64               76               76               76               76               46               66               45               45               65               68               76               65               68              100
   -5.9430554e+01             2106               72               76               76               76               76               76               76              128               64               64               64               72               72               64               64               64               76               76               76               76               38               58               41               41               64               68               76               64               68              100
   -5.9018408e+01             2094               72               76               76               76               76               76               76              128               64               64               64               72               72               64               64               64               76               76               76               76               36               50               41               41               63               68               76               63               68              100
   -5.8605230e+01             2088               72               76               76               76               76               76               76              128               64               64               64               72               72               64               64               64               76               76               76               76               36               50               41               41               60               68               76               60               68              100
   -5.8190980e+01             2084               72               76               76               76               76               76               76              128               64               64               64               72               72               64               64               64               76               76               76               76               36               50               40               40               59               68               76               59               68              100
   -5.7775612e+01             2022               72               76               76               76               76               76               76              128               64               64               64               72               72               64               64               64               76               76               76               76               34               44               29               29               57               54               76               57               54              100
   -5.7359087e+01             2012               72               76               76               76               76               76               76              128               64               64               64               72               72               64               64               64               76               76               76               76               33               41               29               29               54               54               76               54               54              100
   -5.6941366e+01             2006               72               76               76               76               76               76               76              128               64               64               64               72               72               64               64               64               76               76               76               76               33               41               28               28               54               52               76               54               52              100
   -5.6522407e+01             1978               72               76               76               76               76               76               76              128               64               64               64               72               72               64               64               64               76               76               75               75               25               33               24               24               53               52               76               53               52              100
   -5.6102166e+01             1966               72               76               76               76               76               76               76              128               64               64               64               72               72               64               64               64               76               76               75               75               23               27               24               24               51               52               76               51               52              100
   -5.5680599e+01             1960               72               76               76               76               76               76               76              128               64               64               64               72               72               64               64               64               76               76               75               75               23               27               23               23               49               52               76               49               52              100
   -5.5257643e+01             1934               72               76               76               76               76               76               76              128               64               64               64               72               72               64               64               64               76               76               75               75               22               26               13               13               47               52               76               47               52              100
   -5.4833264e+01             1892               72               76               76               76               76               76               76              128               64               64               64               72               72               64               64               64               76               76               74               74               21               21               12               12               45               38               76               45               38              100
   -5.4407415e+01             1882               72               76               76               76               76               76               76              128               64               64               64               72               72               64               64               64               76               76               74               74               20               20               11               11               43               37               76               43               37              100
   -5.3980046e+01             1876               72               76               76               76               76               76               76              128               64               64               64               72               72               64               64               64               76               76               74               74               19               19               10               10               43               36               76               43               36              100
   -5.3638151e+01             1850               72               76               76               76               76               76               76              128               64               64               64               72               72               64               64               64               76               76               72               72               12               12                7                7               42               36               76               42               36              100
   -5.3364635e+01             1842               72               76               76               76               76               76               76              128               64               64               64               72               72               64               64               64               76               76               71               71               10               10                7                7               41               36               76               41               36              100
   -5.3022740e+01             1836               72               76               76               76               76               76               76              128               64               64               64               72               72               64               64               64               76               76               71               71               10               10                7                7               38               36               76               38               36              100
   -5.2595371e+01             1832               72               76               76               76               76               76               76              128               64               64               64               72               72               64               64               64               76               76               71               71               10               10                6                6               37               36               76               37               36              100
   -5.2253476e+01             1802               72               76               76               76               76               76               76              128               64               64               64               72               72               64               64               64               76               76               70               70                9                9                4                4               35               27               76               35               27              100
   -5.1826107e+01             1762               72               76               76               76               76               76               76              128               54               64               64               68               72               64               64               64               76               76               68               68                7                7                4                4               33               27               76               33               27               86
   -5.1484212e+01             1756               72               76               76               76               76               76               76              128               53               64               64               68               72               64               64               64               76               76               68               68                7                7                3                3               32               27               76               32               27               85
   -5.1056843e+01             1748               72               76               76               76               76               76               76              128               52               64               64               68               72               64               64               64               76               76               68               68                6                6                1                1               32               27               76               32               27               84
   -5.0714948e+01             1724               72               76               76               76               76               76               76              128               52               64               64               67               72               64               64               64               76               76               65               65                0                0                0                0               31               27               75               31               27               84
   -5.0441432e+01             1716               72               76               76               76               76               76               76              128               52               64               64               67               72               64               64               63               76               76               62               62                0                0                0                0               31               27               74               31               27               84
   -5.0099537e+01             1710               72               76               76               76               76               76               76              128               52               64               64               67               72               64               64               60               76               76               62               62                0                0                0                0               31               27               71               31               27               84
   -4.9672169e+01             1706               72               76               76               76               76               76               76              128               52               64               64               66               72               64               64               60               76               76               62               62                0                0                0                0               30               27               70               30               27               84
   -4.9330274e+01             1676               72               76               76               76               76               76               76              128               52               64               64               65               72               64               64               59               76               76               60               60                0                0                0                0               28               18               68               28               18               84
   -4.8902905e+01             1636               72               76               76               76               76               76               76              128               42               64               64               61               72               64               64               57               76               76               56               56                0                0                0                0               28               18               66               28               18               70
   -4.8561010e+01             1632               72               76               76               76               76               76               76              128               41               64               64               61               72               64               64               56               76               76               56               56                0                0                0                0               28               18               65               28               18               69
   -4.8133641e+01             1624               72               76               76               76               76               76               76              128               40               64               64               61               72               64               64               56               76               76               55               55                0                0                0                0               26               18               65               26               18               68
   -4.7791746e+01             1600               72               76               76               76               76               76               76              128               40               64               64               60               72               64               64               56               76               76               47               47                0                0                0                0               23               18               64               23               18               68
   -4.7364377e+01             1590               72               76               76               76               76               76               76              128               40               64               64               60               72               64               64               55               76               76               43               43                0                0                0                0               23               18               63               23               18               68
   -4.7022482e+01             1584               72               76               76               76               76               76               76              128               40               64               64               60               72               64               64               52               76               76               43               43                0                0                0                0               23               18               60               23               18               68
   -4.6595113e+01             1580               72               76               76               76               76               76               76              128               40               64               64               59               72               64               64               52               76               76               43               43                0                0                0                0               22               18               59               22               18               68
   -4.6253218e+01             1550               72               76               76               76               76               76               76              128               40               64               64               58               72               64               64               51               76               76               41               41                0                0                0                0               20                9               57               20                9               68
   -4.5825849e+01             1510               72               76               76               76               76               76               76              128               30               64               64               54               72               64               64               49               76               76               37               37                0                0                0                0               20                9               55               20                9               54
   -4.5483954e+01             1506               72               76               76               76               76               76               76              128               29               64               64               54               72               64               64               48               76               76               37               37                0                0                0                0               20                9               54               20                9               53
   -4.5056586e+01             1498               72               76               76               76               76               76               76              128               28               64               64               54               72               64               64               48               76               76               36               36                0                0                0                0               18                9               54               18                9               52
   -4.4714691e+01             1476               72               76               76               76               76               76               76              128               28               64               64               53               72               64               64               48               76               76               29               29                0                0                0                0               15                9               53               15                9               52
   -4.4287322e+01             1464               72               76               76               76               76               76               76              128               28               64               64               53               72               64               64               47               75               75               25               25                0                0                0                0               15                9               52               15                9               52
   -4.3945427e+01             1460               72               76               76               76               76               76               76              128               28               64               64               53               72               64               64               45               75               75               25               25                0                0                0                0               15                9               50               15                9               52
   -4.3518058e+01             1454               52               48               52               52               52               47               47               48               52               52               48               48               52               48               52               64               64               24               64               36               64               36               64                0               48               64               48               64               64                0
   -4.3176163e+01             1430               52               48               52               52               52               47               47               37               52               52               47               37               52               47               52               64               64               24               64               36               64               36               64                0               48               64               48               64               64                0
   -4.2748794e+01             1388               52               48               52               52               52               46               46               33               38               52               45               33               52               45               38               64               64               24               64               36               64               36               64                0               48               64               48               64               64                0
   -4.2406899e+01             1382               52               48               52               52               52               46               46               32               38               52               43               32               52               43               38               64               64               24               64               36               64               36               64                0               48               64               48               64               64                0
   -4.1979530e+01             1376               52               48               52               52               52               46               46               31               36               52               43               31               52               43               36               64               64               24               64               36               64               36               64                0               48               64               48               64               64                0
   -4.1637635e+01             1364               52               48               52               52               52               46               46               26               36               52               42               26               52               42               36               64               64               24               64               36               64               36               64                0               48               64               48               64               64                0
   -4.1210267e+01             1342               52               48               52               52               52               43               43               19               36               52               41               19               52               41               36               64               64               24               64               36               64               36               64                0               48               64               48               64               64                0
   -4.0868371e+01             1336               52               48               52               52               52               43               43               17               36               52               40               17               52               40               36               64               64               24               64               36               64               36               64                0               48               64               48               64               64                0
   -4.0441003e+01             1332               52               48               52               52               52               43               43               17               36               52               38               17               52               38               36               64               64               24               64               36               64               36               64                0               48               64               48               64               64                0
   -4.0099108e+01             1328               52               48               52               52               52               43               43               16               36               52               37               16               52               37               36               64               64               24               64               36               64               36               64                0               48               64               48               64               64                0
   -3.9671739e+01             1298               52               48               52               52               52               42               42               13               27               52               35               13               52               35               27               64               64               24               64               36               64               36               64                0               48               64               48               64               64                0
   -3.9329844e+01             1262               52               48               52               52               52               40               40               12               27               52               34               12               52               34               27               64               64               24               54               32               64               36               64                0               44               64               48               64               54                0
   -3.8902475e+01             1256               52               48               52               52               52               40               40               11               27               52               32               11               52               32               27               64               64               24               54               32               64               36               64                0               44               64               48               64               54                0
   -3.8560580e+01             1250               52               48               52               52               52               40               40               10               27               52               32               10               52               32               27               64               64               24               52               32               64               36               64                0               44               64               48               64               52                0
   -3.8133211e+01             1236               52               48               52               52               52               40               40                4               27               52               32                4               52               32               27               64               64               23               52               32               64               36               64                0               43               64               48               64               52                0
   -3.7791316e+01             1220               52               48               52               52               52               38               38                0               27               51               31                0               51               31               27               64               64               23               52               32               64               36               64                0               43               64               48               64               52                0
   -3.7363947e+01             1210               52               48               52               52               52               37               37                0               27               49               31                0               49               31               27               62               64               23               52               32               64               36               64                0               43               62               48               64               52                0
   -3.7022052e+01             1206               52               48               52               52               52               37               37                0               27               49               31                0               49               31               27               60               64               23               52               32               64               36               64                0               43               60               48               64               52                0
   -3.6594684e+01             1202               52               48               52               52               52               37               37                0               27               49               30                0               49               30               27               60               64               22               52               32               64               36               64                0               42               60               48               64               52                0
   -3.6252789e+01             1178               52               48               52               52               52               37               37                0               18               48               29                0               48               29               18               60               64               21               52               32               64               36               64                0               41               60               48               64               52                0
   -3.5825420e+01             1136               52               48               52               52               52               34               34                0               18               47               28                0               47               28               18               58               64               21               42               28               64               36               64                0               37               58               48               64               42                0
   -3.5483525e+01             1130               52               48               52               52               52               34               34                0               18               46               28                0               46               28               18               56               64               21               42               28               64               36               64                0               37               56               48               64               42                0
   -3.5056156e+01             1124               52               48               52               52               52               34               34                0               18               46               27                0               46               27               18               56               64               21               40               28               64               36               64                0               37               56               48               64               40                0
   -3.4714261e+01             1120               52               48               52               52               52               34               34                0               18               45               26                0               45               26               18               56               64               21               40               28               64               36               64                0               37               56               48               64               40                0
   -3.4286892e+01             1098               52               48               52               52               52               34               34                0               18               38               23                0               38               23               18               56               64               20               40               28               64               36               64                0               36               56               48               64               40                0
   -3.3944997e+01             1090               52               48               52               52               52               31               31                0               18               38               23                0               38               23               18               55               64               20               40               28               64               36               64                0               36               55               48               64               40                0
   -3.3517628e+01             1084               52               48               52               52               52               31               31                0               18               36               23                0               36               23               18               54               64               20               40               28               64               36               64                0               36               54               48               64               40                0
   -3.3175733e+01             1080               52               48               52               52               52               31               31                0               18               36               23                0               36               23               18               52               64               20               40               28               64               36               64                0               36               52               48               64               40                0
   -3.2748364e+01             1076               52               48               52               52               52               31               31                0               18               36               22                0               36               22               18               52               64               19               40               28               64               36               64                0               35               52               48               64               40                0
   -3.2406469e+01             1052               52               48               52               52               52               31               31                0                9               35               21                0               35               21                9               52               64               18               40               28               64               36               64                0               34               52               48               64               40                0
   -3.1979101e+01             1014               52               48               52               52               52               29               29                0                9               34               20                0               34               20                9               51               64               18               30               24               64               36               64                0               30               51               48               64               30                0
   -3.1637206e+01             1006               52               48               52               52               52               28               28                0                9               33               20                0               33               20                9               49               64               18               30               24               64               36               64                0               30               49               48               64               30                0
   -3.1209837e+01             1002               52               48               52               52               52               28               28                0                9               33               20                0               33               20                9               48               64               18               29               24               64               36               64                0               30               48               48               64               29                0
   -3.0867942e+01              998               52               48               52               52               52               28               28                0                9               33               19                0               33               19                9               48               64               18               28               24               64               36               64                0               30               48               48               64               28                0
   -3.0440573e+01              986               52               48               52               52               52               28               28                0                9               31               16                0               31               16                9               48               64               17               28               24               64               36               64                0               29               48               48               64               28                0
   -3.0098678e+01              970               52               48               52               52               52               27               27                0                9               25               15                0               25               15                9               48               64               17               28               24               64               36               64                0               29               48               48               64               28                0
   -2.9671309e+01              960               52               48               52               52               52               25               25                0                9               23               15                0               23               15                9               47               64               17               28               24               64               36               64                0               29               47               48               64               28                0
   -2.9329414e+01              958               52               48               52               52               52               25               25                0                9               23               15                0               23               15                9               46               64               17               28               24               64               36               64                0               29               46               48               64               28                0
   -2.8902045e+01              954               52               48               52               52               52               25               25                0                9               23               15                0               23               15                9               44               64               17               28               24               64               36               64                0               29               44               48               64               28                0
   -2.8578605e+01              950               23                0               52                0               52               27               46               52               24               24               52                0               64                0               64               44               16               36                0               64               29               32               28               33               44               28               36               16                0               64
   -2.8174305e+01              926               22                0               52                0               52               26               46               52               24               24               52                0               64                0               64               44               15               36                0               64               24               28               26               24               44               28               36               15                0               64
   -2.7850865e+01              920               22                0               52                0               52               24               46               52               24               24               52                0               64                0               64               43               15               36                0               64               24               28               24               24               43               28               36               15                0               64
   -2.7446564e+01              884               21                0               52                0               52               21               44               52               24               24               52                0               64                0               64               42               15               36                0               64               20               18               24               20               42               18               36               15                0               64
   -2.7123124e+01              878               20                0               52                0               52               20               44               52               24               24               52                0               64                0               64               40               15               36                0               64               20               18               24               20               40               18               36               15                0               64
   -2.6718824e+01              874               20                0               52                0               52               20               44               52               24               24               52                0               64                0               64               40               15               36                0               64               20               17               22               20               40               17               36               15                0               64
   -2.6395384e+01              872               20                0               52                0               52               20               44               52               24               24               52                0               64                0               64               40               15               36                0               64               20               16               22               20               40               16               36               15                0               64
   -2.5991083e+01              868               19                0               52                0               52               19               44               52               24               24               52                0               64                0               64               40               15               36                0               64               20               16               20               20               40               16               36               15                0               64
   -2.5667643e+01              846               12                0               52                0               52               12               44               52               24               24               52                0               64                0               64               40               14               36                0               64               20               16               14               20               40               16               36               14                0               64
   -2.5263343e+01              840               12                0               52                0               52               12               38               52               24               24               52                0               64                0               64               40               14               36                0               64               20               16               14               20               40               16               36               14                0               64
   -2.4939903e+01              834               10                0               52                0               52               10               38               52               24               24               52                0               64                0               64               39               14               36                0               64               20               16               14               20               39               16               36               14                0               64
   -2.4535602e+01              832               10                0               52                0               52               10               38               52               24               24               52                0               64                0               64               38               14               36                0               64               20               16               14               20               38               16               36               14                0               64
   -2.4212162e+01              828               16               34               36                0               64                0               64                0               52                0               52               19               24               24               19                0               27               52               20               36                0               64                0                0                0                0                0                0                0              225
   -2.3807862e+01              824               16               33               36                0               64                0               64                0               52                0               52               19               24               24               19                0               26               52               20               36                0               64                0                0                0                0                0                0                0              223
   -2.3484422e+01              824               16               33               36                0               64                0               64                0               52                0               52               19               24               24               19                0               26               52               20               36                0               64                0                0                0                0                0                0                0              223
   -2.3080121e+01              798               12               27               36                0               64                0               64                0               52                0               52               19               24               24               19                0               23               52               15               36                0               64                0                0                0                0                0                0                0              215
   -2.2756681e+01              792               12               27               36                0               64                0               64                0               52                0               52               17               24               24               17                0               22               52               15               36                0               64                0                0                0                0                0                0                0              214
   -2.2352381e+01              758               12               27               32                0               54                0               64                0               52                0               52               16               24               24               16                0               20               52               15               32                0               54                0                0                0                0                0                0                0              212
   -2.2028941e+01              752               12               27               32                0               54                0               64                0               52                0               52               16               24               24               16                0               18               52               15               32                0               54                0                0                0                0                0                0                0              208
   -2.1624640e+01              752               12               27               32                0               54                0               64                0               52                0               52               16               24               24               16                0               18               52               15               32                0               54                0                0                0                0                0                0                0              208
   -2.1301200e+01              746               12               27               32                0               52                0               64                0               52                0               52               16               24               24               16                0               17               52               15               32                0               52                0                0                0                0                0                0                0              207
   -2.1099050e+01              746               12               27               32                0               52                0               64                0               52                0               52               16               24               24               16                0               17               52               15               32                0               52                0                0                0                0                0                0                0              207
   -2.0846362e+01              744               12               27               32                0               52                0               64                0               52                0               52               16               24               24               16                0               16               52               15               32                0               52                0                0                0                0                0                0                0              206
   -2.0644212e+01              742               12               27               32                0               52                0               64                0               52                0               52               16               24               24               16                0               14               52               15               32                0               52                0                0                0                0                0                0                0              206
   -2.0391524e+01              732               12               26               32                0               52                0               64                0               52                0               52               16               24               24               16                0                8               52               15               32                0               52                0                0                0                0                0                0                0              203
   -2.0075665e+01              720               12               26               32                0               52                0               64                0               52                0               52               16               24               24               16                0                0               51               15               32                0               52                0                0                0                0                0                0                0              200
   -1.9680840e+01            25841              340              466              963                0             2452                0             2687                0             1765                0             1765              467              910              910              467                0                0             1686              210              963                0             2452                0                0                0                0                0                0                0             7338
   -1.9518751e+01            25769             1173                0             1173              963              550                0             2452                0             2452              550              963                0              253                0             2679                0              920             1676              910              910                0             1676                0              253                0             2686                0             1765                0             1765
   -1.9389079e+01            25707             1168                0             1168              963              550                0             2452                0             2452              550              963                0              251                0             2666                0              908             1671              910              910                0             1671                0              251                0             2673                0             1765                0             1765
   -1.9230194e+01            25713             1162                0             1162              963              550                0             2452                0             2452              550              963                0              250                0             2671                0              898             1681              910              910                0             1681                0              250                0             2678                0             1765                0             1765
   -1.9103086e+01            25689             1152                0             1152              963              550                0             2452                0             2452              550              963                0              248                0             2665                0              890             1691              910              910                0             1691                0              248                0             2672                0             1765                0             1765
   -1.8944201e+01            36121             1134                0             1134              963              550                0             2451                0             2451              550              963                0              247                0             2904                0              880             1996             1561             1561                0             1996                0              247                0             2911                0             5811                0             5811
   -1.8817094e+01            36015                0             2907              244                0             2451             1152             1437                0             2914                0             1207             1131              495                0             2451                0                0             1561                0             1985                0             5832                0             1985              870             1561                0                0                0             5832
   -1.8715407e+01            35917                0             2906              244                0             2450             1152             1436                0             2913                0             1207             1130              495                0             2450                0                0             1561                0             1946                0             5832                0             1946              856             1561                0                0                0             5832
   -1.8588299e+01            35921                0             2921              244                0             2450             1152             1434                0             2928                0             1207             1128              495                0             2450                0                0             1561                0             1938                0             5832                0             1938              850             1561                0                0                0             5832
   -1.8372892e+01            35702                0             2908              241                0             2448             1152             1408                0             2908                0             1204             1102              495                0             2448                0                0             1554                0             1921                0             5804                0             1921              830             1554                0                0                0             5804
   -1.8271206e+01            35696                0             2920              241                0             2447             1152             1404                0             2920                0             1204             1098              495                0             2447                0                0             1554                0             1915                0             5804                0             1915              822             1554                0                0                0             5804
   -1.8144098e+01            35066                0             2914              232                0             2238             1080             1401                0             2914                0             1123             1095              495                0             2238                0                0             1554                0             1903                0             5804                0             1903              814             1554                0                0                0             5804
   -1.8042411e+01            35044                0             2916              232                0             2237             1080             1400                0             2916                0             1123             1094              495                0             2237                0                0             1554                0             1895                0             5804                0             1895              808             1554                0                0                0             5804
   -1.7915304e+01            35004                0             2917              230                0             2237             1080             1394                0             2917                0             1121             1088              495                0             2237                0                0             1554                0             1887                0             5804                0             1887              798             1554                0                0                0             5804
   -1.7813617e+01            34954                0             2907              228                0             2237             1080             1390                0             2907                0             1119             1084              495                0             2237                0                0             1554                0             1883                0             5804                0             1883              788             1554                0                0                0             5804
   -1.7686509e+01            34914                0             2905              227                0             2237             1080             1388                0             2905                0             1118             1082              495                0             2237                0                0             1554                0             1871                0             5804                0             1871              782             1554                0                0                0             5804
   -1.7584823e+01            34878                0             2901              227                0             2237             1080             1388                0             2901                0             1118             1082              495                0             2237                0                0             1554                0             1862                0             5804                0             1862              772             1554                0                0                0             5804
   -1.7465512e+01            34854                0             2898              225                0             2237             1080             1384                0             2898                0             1116             1078              495                0             2237                0                0             1554                0             1862                0             5804                0             1862              766             1554                0                0                0             5804
   -1.7358000e+01            34834                0             2899              224                0             2236             1080             1373                0             2899                0             1115             1067              495                0             2236                0                0             1554                0             1867                0             5804                0             1867              760             1554                0                0                0             5804
   -1.7262992e+01            34793                0             2885              223                0             2236             1080             1364                0             2892                0             1114             1058              495                0             2236                0                0             1554                0             1868                0             5804                0             1868              758             1554                0                0                0             5804
   -1.7169991e+01            34659                0             2874              221                0             2236             1059             1327                0             2881                0             1112             1055              440                0             2236                0                0             1554                0             1868                0             5804                0             1868              766             1554                0                0                0             5804
   -1.7075082e+01            34607                0             2873              220                0             2236             1059             1322                0             2880                0             1111             1050              440                0             2236                0                0             1554                0             1854                0             5804                0             1854              756             1554                0                0                0             5804
   -1.6898566e+01            34518                0             2871              220                0             2235             1059             1326                0             2871                0             1111             1054              440                0             2235                0                0             1554                0             1821                0             5804                0             1821              738             1554                0                0                0             5804
   -1.6791717e+01            34484                0             2870              219                0             2235             1059             1320                0             2870                0             1110             1048              440                0             2235                0                0             1554                0             1816                0             5804                0             1816              730             1554                0                0                0             5804
   -1.6678923e+01            34442                0             2864              217                0             2234             1059             1315                0             2864                0             1108             1043              440                0             2234                0                0             1554                0             1812                0             5804                0             1812              724             1554                0                0                0             5804
   -1.6560095e+01            34522                0             2873              217                0             2233             1059             1314                0             2873                0             1108             1042              440                0             2233                0                0             1599                0             1805                0             5804                0             1805              714             1599                0                0                0             5804
   -1.6458716e+01            29273                0             2856              216                0             2231             1059             1319                0             2855                0             1107             1047              440                0             2231                0                0             1386                0             1757                0             3459                0             1757              708             1386                0                0                0             3459
   -1.6331993e+01            28644                0             2099             3459             1467             2023             2847             2082                0                0                0                0                0                0                0             1386                0             2099             3459             1467             2023             2847                0                0                0                0                0                0                0                0             1386
   -1.6230614e+01            24690                0             1919             2094             1467             2022             2687             2072                0                0                0                0                0                0                0             1120                0             1919             2094             1467             2022             2687                0                0                0                0                0                0                0                0             1120
   -1.6149510e+01            24664                0             1912             2094             1466             2022             2685             2066                0                0                0                0                0                0                0             1120                0             1912             2094             1466             2022             2685                0                0                0                0                0                0                0                0             1120
   -1.6048131e+01            24624                0             1903             2094             1464             2022             2680             2058                0                0                0                0                0                0                0             1120                0             1903             2094             1464             2022             2680                0                0                0                0                0                0                0                0             1120
   -1.5967028e+01            24584                0             1895             2094             1463             2022             2672             2052                0                0                0                0                0                0                0             1120                0             1895             2094             1463             2022             2672                0                0                0                0                0                0                0                0             1120
   -1.5865649e+01            24564                0             1897             2094             1462             2022             2665             2044                0                0                0                0                0                0                0             1120                0             1897             2094             1462             2022             2665                0                0                0                0                0                0                0                0             1120
   -1.5784546e+01            24592                0             1895             2094             1462             2022             2677             2038                0                0                0                0                0                0                0             1127                0             1895             2094             1462             2022             2677                0                0                0                0                0                0                0                0             1127
   -1.5683167e+01            24581                0             1897             2094             1461             2022             2670             2032                0                0                0                0                0                0                0             1134                0             1897             2094             1461             2022             2670                0                0                0                0                0                0                0                0             1127
   -1.5556443e+01            24560                0             1903             2094             1459             2022             2660             2016                0                0                0                0                0                0                0             1134                0             1903             2094             1459             2022             2660                0                0                0                0                0                0                0                0             1134
   -1.5477241e+01            24541                0             1902             2094             1459             2021             2657             2000                0                0                0                0                0                0                0             1141                0             1902             2094             1459             2021             2657                0                0                0                0                0                0                0                0             1134
   -1.5378238e+01            24539                0             1910             2094             1458             2021             2651             1982                0                0                0                0                0                0                0             1148                0             1910             2094             1458             2021             2651                0                0                0                0                0                0                0                0             1141
   -1.5254485e+01            23305                0             1840             1765             1401             2021             2571             1960                0                0                0                0                0                0                0             1071                0             1840             1765             1401             2021             2571                0                0                0                0                0                0                0                0             1078
   -1.5099793e+01            23227                0             1788             1765             1400             2020             2568             1954                0                0                0                0                0                0                0             1092                0             1788             1765             1400             2020             2568                0                0                0                0                0                0                0                0             1099
   -1.4881269e+01            23923                0                0                0                0                0                0             1465             2766                0                0             3224             3224                0                0             2766             1765                0             1765                0                0             1948             2934                0                0                0                0                0                0                0             2066
   -1.4799482e+01            23917                0                0                0                0                0                0             1472             2760                0                0             3223             3223                0                0             2760             1765                0             1765                0                0             1940             2926                0                0                0                0                0                0                0             2083
   -1.4636054e+01            23859                0                0                0                0                0                0             1479             2747                0                0             3222             3222                0                0             2747             1765                0             1765                0                0             1922             2912                0                0                0                0                0                0                0             2078
   -1.4554398e+01            23860                0                0                0                0                0                0             1493             2740                0                0             3222             3222                0                0             2740             1765                0             1765                0                0             1920             2902                0                0                0                0                0                0                0             2091
   -1.4472781e+01            23877                0                0                0                0                0                0             1500             2754                0                0             3220             3220                0                0             2754             1765                0             1765                0                0             1914             2896                0                0                0                0                0                0                0             2089
   -1.4391204e+01            23269                0                0                0                0                0                0             1500             2742                0                0             2940             2940                0                0             2742             1765                0             1765                0                0             1910             2880                0                0                0                0                0                0                0             2085
   -1.4207743e+01            23192                0                0                0                0                0                0             1492             2739                0                0             2939             2939                0                0             2739             1772                0             1772                0                0             1878             2860                0                0                0                0                0                0                0             2062
   -1.4080339e+01            23185                0                0                0                0                0                0             1506             2733                0                0             2939             2939                0                0             2732             1779                0             1779                0                0             1866             2846                0                0                0                0                0                0                0             2066
   -1.3978417e+01            23186                0                0                0                0                0                0             1527             2724                0                0             2939             2939                0                0             2724             1779                0             1779                0                0             1858             2840                0                0                0                0                0                0                0             2077
   -1.3851013e+01            23168                0                0                0                0                0                0             1541             2716                0                0             2939             2939                0                0             2716             1779                0             1779                0                0             1852             2822                0                0                0                0                0                0                0             2085
   -1.3749090e+01            23198                0                0                0                0                0                0             1562             2716                0                0             2939             2939                0                0             2716             1779                0             1779                0                0             1858             2810                0                0                0                0                0                0                0             2100
   -1.3621687e+01            23184                0                0                0                0                0                0             1576             2709                0                0             2939             2939                0                0             2709             1779                0             1779                0                0             1848             2796                0                0                0                0                0                0                0             2110
   -1.3519764e+01            23180                0                0                0                0                0                0             1583             2706                0                0             2939             2939                0                0             2706             1779                0             1779                0                0             1840             2798                0                0                0                0                0                0                0             2111
   -1.3392361e+01            23305                0                0                0                0                0                0             1583             2700                0                0             2938             2938                0                0             2700             1856                0             1842                0                0             1824             2812                0                0                0                0                0                0                0             2112
   -1.3290438e+01            23284                0                0                0                0                0                0             1590             2691                0                0             2938             2938                0                0             2691             1856                0             1842                0                0             1808             2806                0                0                0                0                0                0                0             2124
   -1.3163035e+01            23091                0                0                0                0                0                0             1583             2681                0                0             2883             2883                0                0             2681             1828                0             1828                0                0             1806             2814                0                0                0                0                0                0                0             2104
   -1.3061112e+01            23106                0                0                0                0                0                0             1583             2673                0                0             2883             2883                0                0             2673             1863                0             1849                0                0             1802             2792                0                0                0                0                0                0                0             2105
   -1.2933709e+01            23033                0                0                0                0                0                0             1590             2667                0                0             2883             2883                0                0             2667             1863                0             1863                0                0             1796             2726                0                0                0                0                0                0                0             2095
   -1.2831786e+01            23025                0                0                0                0                0                0             1597             2661                0                0             2882             2882                0                0             2661             1870                0             1870                0                0             1790             2716                0                0                0                0                0                0                0             2096
   -1.2704382e+01            23042                0                0                0                0                0                0             1611             2652                0                0             2882             2882                0                0             2652             1884                0             1884                0                0             1790             2708                0                0                0                0                0                0                0             2097
   -1.2602460e+01            23014                0                0                0                0                0                0             1611             2644                0                0             2881             2881                0                0             2644             1891                0             1891                0                0             1782             2700                0                0                0                0                0                0                0             2089
   -1.2475056e+01            23030                0                0                0                0                0                0             1616             2638                0                0             2881             2881                0                0             2638             1912                0             1912                0                0             1776             2690                0                0                0                0                0                0                0             2086
   -1.2373134e+01            23085                0                0                0                0                0                0             1623             2644                0                0             2880             2880                0                0             2644             1933                0             1926                0                0             1776             2686                0                0                0                0                0                0                0             2093
   -1.2245730e+01            23076                0                0                0                0                0                0             1630             2635                0                0             2879             2879                0                0             2635             1933                0             1940                0                0             1784             2676                0                0                0                0                0                0                0             2085
   -1.2143807e+01            23098                0                0                0                0                0                0             1630             2631                0                0             2877             2877                0                0             2631             1961                0             1961                0                0             1776             2664                0                0                0                0                0                0                0             2090
   -1.2016404e+01            22441                0                0                0                0                0                0             1581             2614                0                0             2598             2598                0                0             2614             1982                0             1982                0                0             1768             2648                0                0                0                0                0                0                0             2056
   -1.1859732e+01            22430                0                0                0                0                0                0             1588             2609                0                0             2597             2597                0                0             2609             2003                0             1989                0                0             1758             2632                0                0                0                0                0                0                0             2048
   -1.1734395e+01            22496                0                0                0                0                0                0             1595             2597                0                0             2597             2597                0                0             2597             2038                0             2045                0                0             1750             2624                0                0                0                0                0                0                0             2056
   -1.1634125e+01            22506                0                0                0                0                0                0             1595             2591                0                0             2597             2597                0                0             2591             2059                0             2059                0                0             1744             2616                0                0                0                0                0                0                0             2057
   -1.1508787e+01            22487                0                0                0                0                0                0             1602             2584                0                0             2597             2597                0                0             2584             2066                0             2066                0                0             1736             2604                0                0                0                0                0                0                0             2051
   -1.1353042e+01            22535                0                0                0                0                0                0             1602             2591                0                0             2597             2597                0                0             2591             2094                0             2080                0                0             1724             2614                0                0                0                0                0                0                0             2045
   -1.1228447e+01            22553                0                0                0                0                0                0             1600             2583                0                0             2597             2597                0                0             2583             2108                0             2115                0                0             1710             2616                0                0                0                0                0                0                0             2044
   -1.1128770e+01            22604                0                0                0                0                0                0             1600             2575                0                0             2597             2597                0                0             2575             2143                0             2143                0                0             1708             2626                0                0                0                0                0                0                0             2040
   -1.1004174e+01            22585                0                0                0                0                0                0             1600             2570                0                0             2597             2597                0                0             2570             2157                0             2150                0                0             1696             2610                0                0                0                0                0                0                0             2038
   -1.0848429e+01            22635                0                0                0                0                0                0             1614             2557                0                0             2596             2596                0                0             2557             2171                0             2192                0                0             1672             2648                0                0                0                0                0                0                0             2032
   -1.0723833e+01            22608                0                0                0                0                0                0             1579             2550                0                0             2596             2596                0                0             2550             2220                0             2206                0                0             1644             2658                0                0                0                0                0                0                0             2009
   -1.0624156e+01            22512                0                0                0                0                0                0             1579             2542                0                0             2541             2541                0                0             2542             2227                0             2227                0                0             1636             2674                0                0                0                0                0                0                0             2003
   -1.0547814e+01            22492                0                0                0                0                0                0             1579             2538                0                0             2541             2541                0                0             2538             2227                0             2227                0                0             1634             2666                0                0                0                0                0                0                0             2001
   -1.0481211e+01            22481                0                0                0                0                0                0             1579             2533                0                0             2541             2541                0                0             2533             2234                0             2227                0                0             1632             2664                0                0                0                0                0                0                0             1997
   -1.0360897e+01            22462                0                0                0                0                0                0             1579             2531                0                0             2541             2541                0                0             2531             2255                0             2255                0                0             1626             2616                0                0                0                0                0                0                0             1987
   -1.0295569e+01            22427             1910             1590             2380             1489             2471             2380             2518                0                0                0             2262                0                0                0             2255                0                0                0                0                0                0             1593                0                0                0                0                0                0                0             1579
   -1.0150657e+01            22552             1913             1590             2369             1479             2464             2369             2518                0                0                0             2283                0                0                0             2290                0                0                0                0                0                0             1642                0                0                0                0                0                0                0             1635
   -1.0095386e+01            22603             1912             1590             2361             1475             2459             2361             2518                0                0                0             2297                0                0                0             2297                0                0                0                0                0                0             1670                0                0                0                0                0                0                0             1663
   -9.9583313e+00            22792             1904             1590             2368             1470             2447             2368             2517                0                0                0             2304                0                0                0             2304                0                0                0                0                0                0             1767                0                0                0                0                0                0                0             1753
   -9.8547049e+00            22959             1900             1589             2365             1467             2441             2365             2515                0                0                0             2325                0                0                0             2332                0                0                0                0                0                0             1844                0                0                0                0                0                0                0             1816
   -9.7998101e+00            23053             1898             1589             2365             1467             2439             2365             2515                0                0                0             2346                0                0                0             2360                0                0                0                0                0                0             1858                0                0                0                0                0                0                0             1851
   -9.6867480e+00            23135             1895             1589             2358             1458             2428             2358             2514                0                0                0             2388                0                0                0             2388                0                0                0                0                0                0             1883                0                0                0                0                0                0                0             1876
   -9.5973440e+00            23333             1890             1588             2353             1456             2421             2353             2513                0                0                0             2437                0                0                0             2437                0                0                0                0                0                0             1939                0                0                0                0                0                0                0             1946
   -9.4961585e+00            23495             1889             1587             2346             1448             2412             2346             2512                0                0                0             2472                0                0                0             2472                0                0                0                0                0                0             2016                0                0                0                0                0                0                0             1995
   -9.3891793e+00            23607             1884             1586             2356             1444             2404             2356             2510                0                0                0             2493                0                0                0             2514                0                0                0                0                0                0             2030                0                0                0                0                0                0                0             2030
   -9.2880719e+00            23231             1802             1378             2352             1438             2396             2352             2222                0                0                0             2556                0                0                0             2570                0                0                0                0                0                0             2079                0                0                0                0                0                0                0             2086
   -9.1895550e+00            23333             1800             1378             2348             1432             2388             2348             2222                0                0                0             2598                0                0                0             2598                0                0                0                0                0                0             2114                0                0                0                0                0                0                0             2107
   -9.0840861e+00            23392             1796             1377             2341             1429             2381             2341             2221                0                0                0             2619                0                0                0             2626                0                0                0                0                0                0             2127                0                0                0                0                0                0                0             2134
   -8.9709219e+00            23494             1792             1377             2349             1420             2368             2349             2221                0                0                0             2661                0                0                0             2668                0                0                0                0                0                0             2148                0                0                0                0                0                0                0             2141
   -8.8218150e+00            23557             1788             1377             2339             1413             2358             2339             2220                0                0                0             2703                0                0                0             2710                0                0                0                0                0                0             2162                0                0                0                0                0                0                0             2148
   -8.7555453e+00            23594             1782             1377             2339             1406             2347             2339             2218                0                0                0             2731                0                0                0             2731                0                0                0                0                0                0             2162                0                0                0                0                0                0                0             2162
   -8.6727082e+00            23603             1781             1377             2336             1404             2344             2336             2218                0                0                0             2738                0                0                0             2745                0                0                0                0                0                0             2162                0                0                0                0                0                0                0             2162
   -8.5236013e+00            23663             1776             1377             2329             1397             2333             2329             2217                0                0                0             2780                0                0                0             2780                0                0                0                0                0                0             2183                0                0                0                0                0                0                0             2162
   -8.4573315e+00            23679             1775             1377             2329             1393             2328             2329             2217                0                0                0             2780                0                0                0             2801                0                0                0                0                0                0             2182                0                0                0                0                0                0                0             2168
   -8.3744944e+00            23688             1772             1377             2325             1387             2320             2325             2216                0                0                0             2808                0                0                0             2822                0                0                0                0                0                0             2168                0                0                0                0                0                0                0             2168
   -8.2253875e+00            23722             1774             1377             2319             1381             2316             2319             2216                0                0                0             2829                0                0                0             2850                0                0                0                0                0                0             2174                0                0                0                0                0                0                0             2167
   -8.1591177e+00            23772             1771             1377             2317             1376             2308             2317             2216                0                0                0             2857                0                0                0             2871                0                0                0                0                0                0             2181                0                0                0                0                0                0                0             2181
   -8.0762806e+00            23775             1769             1377             2314             1373             2303             2314             2216                0                0                0             2864                0                0                0             2885                0                0                0                0                0                0             2180                0                0                0                0                0                0                0             2180
   -7.9727341e+00            23792             1767             1377             2311             1373             2302             2310             2215                0                0                0             2885                0                0                0             2885                0                0                0                0                0                0             2180                0                0                0                0                0                0                0             2187
   -7.8898970e+00            23776             1762             1377             2306             1365             2290             2306             2214                0                0                0             2892                0                0                0             2892                0                0                0                0                0                0             2186                0                0                0                0                0                0                0             2186
   -7.7407901e+00            23785             1756             1377             2303             1368             2288             2303             2213                0                0                0             2899                0                0                0             2906                0                0                0                0                0                0             2186                0                0                0                0                0                0                0             2186
   -7.6372436e+00            23823             1753             1376             2297             1376             2293             2297             2212                0                0                0             2920                0                0                0             2927                0                0                0                0                0                0             2186                0                0                0                0                0                0                0             2186
   -7.5544064e+00            23854             1747             1376             2292             1371             2282             2292             2212                0                0                0             2955                0                0                0             2955                0                0                0                0                0                0             2186                0                0                0                0                0                0                0             2186
   -7.4881367e+00            23870             1743             1376             2287             1367             2275             2287             2211                0                0                0             2955                0                0                0             2990                0                0                0                0                0                0             2186                0                0                0                0                0                0                0             2193
   -7.3017531e+00            23915             1742             1376             2282             1364             2271             2282             2211                0                0                0             2997                0                0                0             3011                0                0                0                0                0                0             2186                0                0                0                0                0                0                0             2193
   -7.2189159e+00            23883             1685             1376             2279             1373             2245             2279             2189                0                0                0             3025                0                0                0             3053                0                0                0                0                0                0             2186                0                0                0                0                0                0                0             2193
   -7.1526462e+00            23906             1684             1376             2277             1370             2242             2277             2188                0                0                0             3046                0                0                0             3053                0                0                0                0                0                0             2193                0                0                0                0                0                0                0             2200
   -7.0698090e+00            23906             1681             1376             2275             1361             2231             2275             2187                0                0                0             3060                0                0                0             3067                0                0                0                0                0                0             2193                0                0                0                0                0                0                0             2200
   -6.9662626e+00            23899             1679             1376             2271             1353             2221             2271             2187                0                0                0             3074                0                0                0             3074                0                0                0                0                0                0             2193                0                0                0                0                0                0                0             2200
   -6.8834254e+00            23917             1678             1376             2270             1343             2210             2270             2187                0                0                0             3095                0                0                0             3095                0                0                0                0                0                0             2193                0                0                0                0                0                0                0             2200
   -6.7798790e+00            23900             1677             1375             2268             1321             2187             2268             2186                0                0                0             3109                0                0                0             3116                0                0                0                0                0                0             2193                0                0                0                0                0                0                0             2200
   -6.6970418e+00            23901             1674             1375             2267             1315             2178             2267             2186                0                0                0             3137                0                0                0             3130                0                0                0                0                0                0             2179                0                0                0                0                0                0                0             2193
   -6.5934953e+00            23890             1673             1375             2261             1313             2175             2261             2186                0                0                0             3137                0                0                0             3137                0                0                0                0                0                0             2179                0                0                0                0                0                0                0             2193
   -6.4071117e+00            23914             1675             1375             2257             1307             2171             2257             2186                0                0                0             3158                0                0                0             3158                0                0                0                0                0                0             2178                0                0                0                0                0                0                0             2192
   -6.3242746e+00            23944             1672             1375             2254             1307             2169             2254             2185                0                0                0             3179                0                0                0             3179                0                0                0                0                0                0             2178                0                0                0                0                0                0                0             2192
   -6.2207281e+00            23927             1670             1375             2250             1302             2162             2250             2185                0                0                0             3186                0                0                0             3179                0                0                0                0                0                0             2177                0                0                0                0                0                0                0             2191
   -6.1378909e+00            23951             1667             1374             2247             1300             2157             2247             2184                0                0                0             3200                0                0                0             3207                0                0                0                0                0                0             2177                0                0                0                0                0                0                0             2191
   -6.0343445e+00            23989             1665             1374             2247             1300             2156             2247             2183                0                0                0             3214                0                0                0             3235                0                0                0                0                0                0             2177                0                0                0                0                0                0                0             2191
   -5.9515073e+00            24037             1664             1374             2246             1299             2154             2246             2183                0                0                0             3228                0                0                0             3277                0                0                0                0                0                0             2176                0                0                0                0                0                0                0             2190
   -5.8479609e+00            24091             1663             1374             2241             1293             2148             2241             2182                0                0                0             3277                0                0                0             3312                0                0                0                0                0                0             2173                0                0                0                0                0                0                0             2187
   -5.7185278e+00            24114             1664             1373             2243             1292             2148             2243             2181                0                0                0             3298                0                0                0             3319                0                0                0                0                0                0             2173                0                0                0                0                0                0                0             2180
   -5.6149813e+00            24163             1663             1373             2240             1290             2145             2240             2181                0                0                0             3347                0                0                0             3333                0                0                0                0                0                0             2172                0                0                0                0                0                0                0             2179
   -5.5321442e+00            24181             1662             1373             2235             1284             2138             2235             2181                0                0                0             3368                0                0                0             3354                0                0                0                0                0                0             2172                0                0                0                0                0                0                0             2179
   -5.4285977e+00            24189             1662             1372             2234             1283             2137             2234             2180                0                0                0             3375                0                0                0             3361                0                0                0                0                0                0             2172                0                0                0                0                0                0                0             2179
   -5.2991647e+00            24215             1666             1372             2233             1279             2137             2233             2180                0                0                0             3375                0                0                0             3389                0                0                0                0                0                0             2172                0                0                0                0                0                0                0             2179
   -5.1956182e+00            24246             1664             1370             2230             1277             2134             2230             2177                0                0                0             3410                0                0                0             3403                0                0                0                0                0                0             2172                0                0                0                0                0                0                0             2179
   -5.0092346e+00            23698             1582             1163             2226             1268             2123             2226             1890                0                0                0             3424                0                0                0             3445                0                0                0                0                0                0             2172                0                0                0                0                0                0                0             2179
   -4.8798015e+00            23708             1577             1163             2223             1267             2117             2223             1890                0                0                0             3431                0                0                0             3466                0                0                0                0                0                0             2172                0                0                0                0                0                0                0             2179
   -4.7762551e+00            23737             1576             1162             2218             1264             2113             2218             1889                0                0                0             3452                0                0                0             3480                0                0                0                0                0                0             2179                0                0                0                0                0                0                0             2186
   -4.6934179e+00            23739             1573             1162             2223             1263             2109             2223             1889                0                0                0             3466                0                0                0             3480                0                0                0                0                0                0             2172                0                0                0                0                0                0                0             2179
   -4.5898714e+00            23764             1572             1162             2219             1256             2101             2219             1889                0                0                0             3487                0                0                0             3494                0                0                0                0                0                0             2179                0                0                0                0                0                0                0             2186
   -4.4604384e+00            23789             1572             1162             2217             1253             2098             2217             1889                0                0                0             3494                0                0                0             3522                0                0                0                0                0                0             2179                0                0                0                0                0                0                0             2186
   -4.3568919e+00            23831             1570             1162             2214             1251             2094             2214             1889                0                0                0             3522                0                0                0             3550                0                0                0                0                0                0             2179                0                0                0                0                0                0                0             2186
   -4.2274589e+00            23844             1568             1162             2208             1248             2090             2208             1888                0                0                0             3536                0                0                0             3571                0                0                0                0                0                0             2179                0                0                0                0                0                0                0             2186
   -4.1239124e+00            23883             1565             1162             2208             1246             2086             2208             1887                0                0                0             3564                0                0                0             3592                0                0                0                0                0                0             2179                0                0                0                0                0                0                0             2186
   -3.9944793e+00            23931             1562             1162             2206             1240             2078             2206             1886                0                0                0             3585                0                0                0             3641                0                0                0                0                0                0             2179                0                0                0                0                0                0                0             2186
   -3.8564187e+00            23937             1561             1162             2204             1239             2076             2204             1886                0                0                0             3592                0                0                0             3648                0                0                0                0                0                0             2179                0                0                0                0                0                0                0             2186
   -3.7459702e+00            23944             1559             1162             2201             1238             2073             2201             1886                0                0                0             3599                0                0                0             3648                0                0                0                0                0                0             2185                0                0                0                0                0                0                0             2192
   -3.6079660e+00            23947             1556             1162             2198             1235             2068             2198             1885                0                0                0             3613                0                0                0             3655                0                0                0                0                0                0             2185                0                0                0                0                0                0                0             2192
   -3.4700355e+00            23972             1556             1162             2197             1231             2064             2197             1885                0                0                0             3648                0                0                0             3662                0                0                0                0                0                0             2185                0                0                0                0                0                0                0             2185
   -3.3596912e+00            24041             1555             1162             2197             1229             2061             2197             1885                0                0                0             3676                0                0                0             3711                0                0                0                0                0                0             2184                0                0                0                0                0                0                0             2184
   -3.2217982e+00            24058             1553             1162             2194             1232             2062             2194             1885                0                0                0             3683                0                0                0             3725                0                0                0                0                0                0             2184                0                0                0                0                0                0                0             2184
   -3.0839477e+00            24088             1551             1162             2192             1230             2059             2192             1884                0                0                0             3704                0                0                0             3739                0                0                0                0                0                0             2184                0                0                0                0                0                0                0             2191
   -2.8621697e+00            24181             1549             1162             2198             1234             2061             2198             1884                0                0                0             3732                0                0                0             3788                0                0                0                0                0                0             2184                0                0                0                0                0                0                0             2191
   -2.7244167e+00            24324             1547             1162             2194             1232             2057             2194             1884                0                0                0             3844                0                0                0             3816                0                0                0                0                0                0             2197                0                0                0                0                0                0                0             2197
   -2.6142143e+00            24354             1546             1162             2192             1229             2053             2192             1884                0                0                0             3858                0                0                0             3830                0                0                0                0                0                0             2204                0                0                0                0                0                0                0             2204
   -2.5553933e+00            24432             1544             1162             2192             1235             2057             2192             1884                0                0                0             3865                0                0                0             3893                0                0                0                0                0                0             2204                0                0                0                0                0                0                0             2204
   -2.4820091e+00            24401             1543             1162             2192             1233             2054             2192             1884                0                0                0             3865                0                0                0             3893                0                0                0                0                0                0             2188                0                0                0                0                0                0                0             2195
   -2.3975363e+00            24560             1542             1162             2190             1233             2053             2190             1884                0                0                0             3893                0                0                0             3900                0                0                0                0                0                0             2253                0                0                0                0                0                0                0             2260
   -2.2823594e+00            24714                0                0                0                0                0                0             3907                0             1129                0             2319                0             2189             1382             1322                0                0                0                0                0                0             3914              218             1129                0             2312             2189                0             1382             1322
   -2.1850862e+00            24817                0                0                0                0                0                0             3900                0             1129                0             2375                0             2188             1382             1322                0                0                0                0                0                0             3921              218             1129                0             2361             2188                0             1382             1322
   -2.0992425e+00            24917                0                0                0                0                0                0             3907                0             1129                0             2403                0             2189             1382             1322                0                0                0                0                0                0             3942              218             1129                0             2403             2189                0             1382             1322
   -1.9932292e+00            24913                0                0                0                0                0                0             3914                0             1129                0             2396                0             2188             1382             1321                0                0                0                0                0                0             3949              218             1129                0             2396             2188                0             1382             1321
   -1.8995178e+00            24935                0                0                0                0                0                0             3942                0             1129                0             2389                0             2186             1382             1320                0                0                0                0                0                0             3963              218             1129                0             2389             2186                0             1382             1320
   -1.7919314e+00            25002                0                0                0                0                0                0             3977                0             1129                0             2403                0             2184             1382             1319                0                0                0                0                0                0             3977              214             1129                0             2403             2184                0             1382             1319
   -1.6949133e+00            25372                0                0                0                0                0                0             3998                0             1125                0             2560                0             2183             1382             1317                0                0                0                0                0                0             4005              214             1125                0             2581             2183                0             1382             1317
   -1.5962810e+00            25574                0                0                0                0                0                0             4068                0             1123                0             2595                0             2181             1382             1317                0                0                0                0                0                0             4075              214             1123                0             2616             2181                0             1382             1317
   -1.4958108e+00            25882                0                0                0                0                0                0             4173                0             1123                0             2665                0             2181             1382             1317                0                0                0                0                0                0             4145              214             1123                0             2679             2181                0             1382             1317
   -1.3967761e+00            26175                0                0                0                0                0                0             4243                0             1123                0             2755                0             2180             1382             1315                0                0                0                0                0                0             4215              214             1123                0             2748             2180                0             1382             1315
   -1.2977256e+00            26551                0                0                0                0                0                0             4264                0             1123                0             2907                0             2174             1382             1315                0                0                0                0                0                0             4285              214             1123                0             2893             2174                0             1382             1315
   -1.1986127e+00            26635                0                0                0                0                0                0             4299                0             1123                0             2907                0             2174             1382             1315                0                0                0                0                0                0             4320              214             1123                0             2907             2174                0             1382             1315
   -1.0995776e+00            26955             1798              899             2173              636             2173             1801             1382                0                0                0                0                0                0                0             4432                0                0             2922                0                0             2915                0                0                0                0             1336                0                0                0             4488
   -9.9145730e-01            27528             1798              899             2173              636             2173             1801             1382                0                0                0                0                0                0                0             4740                0                0             2967                0                0             2946                0                0                0                0             1336                0                0                0             4677
   -8.9239115e-01            28055             1798              899             2187              635             2222             1801             1382                0                0                0                0                0                0                0             4992                0                0             2981                0                0             2984                0                0                0                0             1336                0                0                0             4838
   -7.9327423e-01            28919             1797              898             2285              635             2313             1807             1382                0                0                0                0                0                0                0             5265                0                0             2998                0                0             3001                0                0                0                0             1350                0                0                0             5188
   -6.9414482e-01            30313             1797              911             2432              635             2565             1834             1382                0                0                0                0                0                0                0             5730                0                0             2998                0                0             3001                0                0                0                0             1357                0                0                0             5671
   -5.9499596e-01            31881             1797              924             2652              635             2773             1902             1382                0                0                0                0                0                0                0             6164                0                0             2998                0                0             3036                0                0                0                0             1377                0                0                0             6241
   -4.9584964e-01            33962             1797              990             3018              635             3079             2149             1382                0                0                0                0                0                0                0             6584                0                0             3089                0                0             3089                0                0                0                0             1510                0                0                0             6640
   -3.9717508e-01            35588             1797             1173             3286              635             3356             2362             1382                0                0                0                0                0                0                0             6836                0                0             3089                0                0             3137                0                0                0                0             1615                0                0                0             6920
   -2.9675741e-01            37541             1797             1268             3742              635             3778             2673             1382                0                0                0                0                0                0                0             7025                0                0             3164                0                0             3220                0                0                0                0             1699                0                0                0             7158
   -1.9971967e-01            40011                0                0                0                0                0                0             7158             1755                0                0             3188                0             1590                0             3230             2017                0             4455             2992             2017                0             4311                0                0                0                0                0                0                0             7298
   -9.5092392e-02            42972                0                0                0                0                0                0             7242             1803                0                0             3241                0             1624                0             3283             2017                0             5053             4475             2017                0             4835                0                0                0                0                0                0                0             7382
    7.5023246e-03            45581                0                0                0                0                0                0             7284             1817                0                0             3251                0             1652                0             3314             2017                0             5623             5775             2017                0             5407                0                0                0                0                0                0                0             7424
    1.0691080e-01            47979                0                0                0                0                0                0             7319             1831                0                0             3279                0             1680                0             3321             2017                0             6106             7116             2017                0             5848                0                0                0                0                0                0                0             7445
    2.0357511e-01            49623                0                0                0                0                0                0             7354             1832                0                0             3346                0             1730                0             3373             2017                0             6448             7793             2017                0             6254                0                0                0                0                0                0                0             7459
    3.0701646e-01            50868                0                0                0                0                0                0             7361             1860                0                0             3397                0             1765                0             3411             2017                0             6703             8502             2017                0             6376                0                0                0                0                0                0                0             7459
    4.0473414e-01            51910                0                0                0                0                0                0             7361             1979                0                0             3404                0             1842                0             3425             2017                0             6801             9029             2017                0             6576                0                0                0                0                0                0                0             7459
    5.0261767e-01            53099                0                0                0                0                0                0             7368             2091                0                0             3421                0             1968                0             3425             2017                0             7003             9538             2017                0             6764                0                0                0                0                0                0                0             7487
    6.0210665e-01            54380                0                0             3480                0                0                0             3494                0                0                0             7361                0                0                0             7508                0                0             7147                0             4980             2017                0                0             4973             2140             2231             2017                0                0             7032
    7.0875417e-01            55922                0                0             3468                0                0                0             3489                0                0                0             7368                0                0                0             7508                0                0             7378                0             5211             2017                0                0             5211             2447             2587             2017                0                0             7221
    8.0850916e-01            57132                0                0             3506                0                0                0             3506                0                0                0             7368                0                0                0             7515                0                0             7555                0             5352             2017                0                0             5352             2728             2822             2017                0                0             7394
    9.0817123e-01            58352                0                0             3516                0                0                0             3523                0                0                0             7403                0                0                0             7529                0                0             7741                0             5422             2018                0                0             5422             3103             3082             2018                0                0             7575
    1.0078734e+00            59464                0                0             3532                0                0                0             3532                0                0                0             7382                0                0                0             7522                0                0             7929                0             5456             2018                0                0             5456             3431             3414             2018                0                0             7774
    1.1074459e+00            60671                0                0             3542                0                0                0             3542                0                0                0             7410                0                0                0             7536                0                0             8172                0             5471             2018                0                0             5471             3707             3700             2018                0                0             8084
    1.2072048e+00            61844                0                0             3535                0                0                0             3535                0                0                0             7438                0                0                0             7599                0                0             8421                0             5478             2018                0                0             5478             3978             3993             2018                0                0             8353
    1.3069639e+00            63131                0                0             3531                0                0                0             3517                0                0                0             7495                0                0                0             7614                0                0             8661                0             5479             2018                0                0             5479             4369             4390             2018                0                0             8560
    1.4068030e+00            64325                0                0             3510                0                0                0             3503                0                0                0             7568                0                0                0             7694                0                0             8963                0             5484             2018                0                0             5484             4581             4574             2018                0                0             8928
    1.5045856e+00            65342                0             9053              720                0                0                0             5488             1518             1798                0             5488                0                0                0             9085             4977                0             4892                0             3503             3496                0                0                0                0             7606                0                0                0             7718
    1.6009360e+00            66258                0             9251              720                0                0                0             5491             1518             1798                0             5491                0                0                0             9281             5076                0             5015                0             3526             3519                0                0                0                0             7702                0                0                0             7870
    1.7048955e+00            67473                0             9449              720                0                0                0             5496             1518             1798                0             5496                0                0                0             9474             5443                0             5294                0             3526             3519                0                0                0                0             7807                0                0                0             7933
    1.8101516e+00            68670                0             9630              720                0                0                0             5500             1518             1798                0             5500                0                0                0             9690             5663                0             5582                0             3534             3513                0                0                0                0             7941                0                0                0             8081
    1.9095026e+00            69490                0             9823              721                0                0                0             5507             1518             1799                0             5507                0                0                0             9824             5881                0             5823                0             3515             3487                0                0                0                0             7997                0                0                0             8088
    2.0012413e+00            70329                0             9881              721                0                0                0             5515             1518             1799                0             5515                0                0                0             9915             6141                0             6000                0             3508             3487                0                0                0                0             8126                0                0                0             8203
    2.1090920e+00            71303                0             9967              722                0                0                0             5518             1518             1800                0             5518                0                0                0            10088                0                0             6255             3616             3620                0             6143                0                0                0             8227                0                0                0             8311
    2.2012994e+00            72296                0            10086              722                0                0                0             5524             1518             1800                0             5524                0                0                0            10284                0                0             6435             3631             3632                0             6352                0                0                0             8329                0                0                0             8459
    2.3012098e+00            73316                0            10292              722                0                0                0             5526             1518             1800                0             5526                0                0                0            10421                0                0             6668             3678             3675                0             6509                0                0                0             8452                0                0                0             8529
    2.4052907e+00            74183                0            10449              722                0                0                0             5523             1518             1800                0             5530                0                0                0            10569                0                0             6877             3675             3689                0             6725                0                0                0             8497                0                0                0             8609
    2.5039482e+00            75361                0            10633              722                0                0                0             5531             1518             1800                0             5531                0                0                0            10744                0                0             7080             3674             3692                0             6937                0                0                0             8690                0                0                0             8809
    2.6120398e+00            76638                0            10814              722                0                0                0             5540             1518             1800                0             5540                0                0                0            11009                0                0             7288             3675             3693                0             7169                0                0                0             8886                0                0                0             8984
    2.7130233e+00            77638                0            11072              726                0                0                0             5540             1518             1804                0             5540                0                0                0            11312                0                0             7425             3663             3702                0             7306                0                0                0             8987                0                0                0             9043
    2.8033194e+00            78966                0                0             5551                0                0            11360                0             2025             2025                0             5551                0                0                0            11475                0                0             7656             3666             3715                0             7549                0                0                0             9130                0                0                0             9263
    2.9020710e+00            79740                0                0             5559                0                0            11436                0             2021             2021                0             5559                0                0                0            11577                0                0             7812             3669             3680                0             7691                0                0                0             9298                0                0                0             9417
    3.0063052e+00            80844                0                0             5569                0                0            11530                0             2021             2021                0             5569                0                0                0            11711                0                0             8010             3679             3680                0             7940                0                0                0             9501                0                0                0             9613
    3.1195405e+00            81798                0                0             5579                0                0            11656                0             2021             2021                0             5578                0                0                0            11804                0                0             8194             3655             3659                0             8104                0                0                0             9725                0                0                0             9802
    3.2140301e+00            82844                0                0             5587                0                0            11779                0             2023             2023                0             5587                0                0                0            11941                0                0             8335             3655             3659                0             8320                0                0                0             9936                0                0                0             9999
    3.3090767e+00            83726                0                0             5584                0                0            11848                0             2034             2034                0             5591                0                0                0            11987                0                0             8503             3648             3645                0             8464                0                0                0            10185                0                0                0            10203
    3.4057923e+00            84680                0                0             5594                0                0            11938                0             2034             2034                0             5601                0                0                0            12093                0                0             8695             3651             3648                0             8599                0                0                0            10377                0                0                0            10416
    3.5062266e+00            85592                0                0             5598                0                0            12008                0             2037             2037                0             5605                0                0                0            12327                0                0             8797             3623             3627                0             8778                0                0                0            10523                0                0                0            10632
    3.6116250e+00            86848                0                0             5605                0                0            12229                0             2038             2038                0             5612                0                0                0            12411                0                0             9026             3623             3627                0             8992                0                0                0            10778                0                0                0            10869
    3.7241361e+00            88154                0                0             5622                0                0            12396                0             2039             2039                0             5629                0                0                0            12611                0                0             9255             3628             3639                0             9136                0                0                0            11059                0                0                0            11101
    3.8135868e+00            89118                0                0             5630                0                0            12521                0             2039             2039                0             5637                0                0                0            12801                0                0             9345             3612             3609                0             9277                0                0                0            11283                0                0                0            11325
    3.9049735e+00            90209                0                0             5636                0                0            12785                0             2042             2042                0             5643                0                0                0            13010                0                0             9493             3634             3621                0             9387                0                0                0            11428                0                0                0            11488
    4.0291814e+00            91514                0                0             5647                0                0            12954                0             2055             2052                0             5654                0                0                0            13173                0                0             9626             3644             3640                0             9530                0                0                0            11715                0                0                0            11824
    4.1222170e+00            92291                0                0             5657                0                0            13010                0             2056             2065                0             5660                0                0                0            13291                0                0             9705             3624             3634                0             9688                0                0                0            11875                0                0                0            12026
    4.2027342e+00            92887                0                0             5669                0                0            13094                0             2058             2067                0             5672                0                0                0            13359                0                0             9798             3639             3670                0             9739                0                0                0            11998                0                0                0            12124
    4.3184105e+00            93828                0                0             5680                0                0            13250                0             2067             2067                0             5683                0                0                0            13457                0                0             9883             3667             3736                0             9873                0                0                0            12194                0                0                0            12271
    4.4107039e+00            94454                0                0             5677                0                0            13248                0             2074             2077                0             5695                0                0                0            13505                0                0             9912             3705             3719                0             9891                0                0                0            12388                0                0                0            12563
    4.5061741e+00            95352                0                0             5683                0                0            13314                0             2095             2098                0             5701                0                0                0            13620                0                0             9963             3759             3759                0             9991                0                0                0            12576                0                0                0            12793
    4.6052740e+00            96152                0                0             5694                0                0            13421                0             2096             2099                0             5712                0                0                0            13708                0                0            10032             3770             3858                0            10053                0                0                0            12767                0                0                0            12942
    4.7063896e+00            96740                0                0             5697                0                0            13528                0             2109             2102                0             5717                0                0                0            13837                0                0            10011             3805             3865                0            10055                0                0                0            12909                0                0                0            13105
    4.8107579e+00            97755                0                0             5707                0                0            13600                0             2137             2113                0             5727                0                0                0            13946                0                0            10066             3895             3950                0            10112                0                0                0            13137                0                0                0            13365
    4.9142468e+00            98658                0                0             5718                0                0            13785                0             2152             2152                0             5738                0                0                0            14035                0                0            10120             3947             4034                0            10174                0                0                0            13305                0                0                0            13498
    5.0180807e+00            99376                0                0             5734                0                0            13897                0             2163             2194                0             5754                0                0                0            14164                0                0            10158             3988             4068                0            10212                0                0                0            13417                0                0                0            13627
    5.1235685e+00           100058                0                0             5741                0                0            13984                0             2204             2221                0             5758                0                0                0            14191                0                0            10124             4031             4181                0            10274                0                0                0            13575                0                0                0            13774
    5.2302489e+00           101670                0                0             5754                0                0            14048                0             2627             2637                0             5784                0                0                0            14390                0                0            10175             4115             4287                0            10333                0                0                0            13711                0                0                0            13809
    5.3038188e+00           102239                0                0             5768                0                0            14117                0             2631             2661                0             5798                0                0                0            14422                0                0            10232             4193             4344                0            10347                0                0                0            13812                0                0                0            13914
    5.4176772e+00           102247                0                0             5786                0                0            14127                0             2624             2654                0             5812                0                0                0            14463                0                0            10168             4220             4352                0            10354                0                0                0            13863                0                0                0            13824
    5.5362056e+00           103151                0                0             5801                0                0            14224                0             2646             2666                0             5827                0                0                0            14546                0                0            10208             4331             4542                0            10403                0                0                0            13977                0                0                0            13980
    5.6185019e+00           103658                0                0             5810                0                0            14262                0             2657             2667                0             5850                0                0                0            14598                0                0            10298             4394             4589                0            10429                0                0                0            14075                0                0                0            14029
    5.7015662e+00           104232                0                0             5821            14314                0                0                0                0             5861             2684             2684                0                0                0            14636                0                0            10444             4503             4729                0            10313                0                0                0            14141                0                0                0            14102
    5.8259259e+00           104107                0                0             5857            14271                0                0                0                0             5883             2734             2734                0                0                0            14579                0                0            10435             4532             4759                0            10283                0                0                0            14085                0                0                0            13955
    5.9093385e+00           104552                0                0             5865            14321                0                0                0                0             5893             2746             2776                0                0                0            14634                0                0            10453             4639             4828                0            10301                0                0                0            14099                0                0                0            13997
    6.0366519e+00           105376                0                0             5879            14367                0                0                0                0             5915             2778             2858                0                0                0            14752                0                0            10481             4739             4938                0            10342                0                0                0            14216                0                0                0            14111
    6.1232727e+00           106482                0                0             5894            14499                0                0                0                0             5931             2856             3044                0                0                0            14808                0                0            10511             4895             5080                0            10366                0                0                0            14327                0                0                0            14271
    6.2120461e+00           107062                0                0             5913            14570                0                0                0                0             5949             2858             3046                0                0                0            14890                0                0            10532             4953             5145                0            10387                0                0                0            14475                0                0                0            14344
    6.3025989e+00           106746                0                0             5922            14544                0                0                0                0             5966             2969             3077                0                0                0            14855                0                0            10507             4957             5211                0            10371                0                0                0            14265                0                0                0            14102
    6.4414124e+00           107740                0                0             5958            14663                0                0                0                0             5995             3041             3089                0                0                0            14930                0                0            10573             5092             5298                0            10488                0                0                0            14331                0                0                0            14282
    6.5341725e+00           108208                0                0             5977            14694                0                0                0                0             6008             3067             3111                0                0                0            14961                0                0            10606             5149             5379                0            10521                0                0                0            14425                0                0                0            14310
    6.6268535e+00           108936                0                0             5991            14789                0                0                0                0             6022             3112             3152                0                0                0            15011                0                0            10666             5241             5458                0            10539                0                0                0            14572                0                0                0            14383
    6.7195245e+00           108538                0                0             6002            14661                0                0                0                0             6036             3114             3184                0                0                0            14973                0                0            10668             5199             5374                0            10520                0                0                0            14484                0                0                0            14323
    6.8121856e+00           109155                0                0             6016            14704                0                0                0                0             6051             3126             3216                0                0                0            15023                0                0            10690             5264             5456                0            10542                0                0                0            14565                0                0                0            14502
    6.9048193e+00           110031                0                0             6038            14722                0                0                0                0             6074             3144             3268                0                0                0            15126                0                0            10788             5328             5536                0            10640                0                0                0            14642                0                0                0            14725
    7.0437663e+00           111128                0                0             6062            14839                0                0                0                0             6099             3180             3358                0                0                0            15226                0                0            10863             5458             5688                0            10729                0                0                0            14797                0                0                0            14829
    7.1364199e+00           111708                0                0             6087            14922                0                0                0                0             6123             3189             3360                0                0                0            15284                0                0            10933             5518             5756                0            10768                0                0                0            14877                0                0                0            14891
    7.2289971e+00           111535                0                0             6093            14801                0                0                0                0             6138             3310             3439                0                0                0            15208                0                0            10923             5517             5656                0            10756                0                0                0            14894                0                0                0            14800
    7.3216116e+00           112127                0                0             6106            14854                0                0                0                0             6152             3433             3528                0                0                0            15256                0                0            10962             5562             5695                0            10792                0                0                0            14918                0                0                0            14869
    7.4142305e+00           112591                0                0             6122            14897                0                0                0                0             6170             3459             3558                0                0                0            15296                0                0            11002             5605             5745                0            10853                0                0                0            14951                0                0                0            14933
    7.5068208e+00           113138                0                0             6136            14967                0                0                0                0             6185             3470             3595                0                0                0            15325                0                0            11059             5653             5800                0            10903                0                0                0            15049                0                0                0            14996
    7.6456470e+00           113591                0                0             6101            14965                0                0                0                0             6187             3666             3763                0                0                0            15262                0                0            11079             5636             5790                0            10952                0                0                0            15072                0                0                0            15118
    7.7382526e+00           114016                0                0             6126            15003                0                0                0                0             6207             3698             3774                0                0                0            15296                0                0            11105             5690             5823                0            10980                0                0                0            15134                0                0                0            15180
    7.8308250e+00           114514                0                0             6139            15029                0                0                0                0             6222             3729             3842                0                0                0            15332                0                0            11148             5712             5871                0            11045                0                0                0            15220                0                0                0            15225
    7.9233975e+00           115204                0                0             6155            15054                0                0                0                0             6239             3760             3983                0                0                0            15389                0                0            11175             5760             5906                0            11066                0                0                0            15303                0                0                0            15414
    8.0160034e+00           115065                0                0             6148            15042                0                0                0                0             6210             3772             4006                0                0                0            15308                0                0            11191             5770             5889                0            11096                0                0                0            15233                0                0                0            15400
    8.1086686e+00           115266             3790                0             6130                0                0                0            14990             4020                0                0             6206                0                0                0            15311                0                0            15487                0                0                0            15336             1798             4974             4894                0                0            11202                0            11128
    8.2014536e+00           115750             3837                0             6155                0                0                0            15015             4085                0                0             6231                0                0                0            15356                0                0            15524                0                0                0            15461             1804             4987             4914                0                0            11231                0            11150
    8.3408495e+00           116892             4058                0             6191                0                0                0            15114             4182                0                0             6267                0                0                0            15445                0                0            15623                0                0                0            15617             1836             5060             4987                0                0            11293                0            11219
    8.4341362e+00           117500             4088                0             6207                0                0                0            15149             4230                0                0             6283                0                0                0            15525                0                0            15694                0                0                0            15699             1854             5143             5050                0                0            11326                0            11252
    8.5277528e+00           118032             4117                0             6228                0                0                0            15203             4280                0                0             6305                0                0                0            15582                0                0            15798                0                0                0            15745             1868             5173             5111                0                0            11348                0            11274
    8.6209559e+00           117482             4129                0             6187                0                0                0            14997             4296                0                0             6236                0                0                0            15462                0                0            15834                0                0                0            15736             1904             5042             5043                0                0            11352                0            11264
    8.7153245e+00           117973             4172                0             6208                0                0                0            15054             4330                0                0             6258                0                0                0            15526                0                0            15914                0                0                0            15779             1940             5052             5067                0                0            11384                0            11289
    8.8100737e+00           118851             4237                0             6240                0                0                0            15203             4376                0                0             6291                0                0                0            15578                0                0            16009                0                0                0            15888             1972             5087             5098                0                0            11487                0            11385
    8.9026592e+00           119404             4246                0             6260                0                0                0            15287             4437                0                0             6311                0                0                0            15659                0                0            16085                0                0                0            15902             2003             5121             5112                0                0            11538                0            11443
    9.0460173e+00           119382             4308                0             6248                0                0                0            15218             4490                0                0             6283                0                0                0            15481                0                0            16166                0                0                0            15923             2030             5087             5078                0                0            11591                0            11479
    9.1420992e+00           120073             4342                0             6270                0                0                0            15292             4647                0                0             6297                0                0                0            15534                0                0            16276                0                0                0            16027             2053             5108             5085                0                0            11627                0            11515
    9.2385549e+00           120689             4356                0             6292                0                0                0            15333             4713                0                0             6319                0                0                0            15589                0                0            16379                0                0                0            16170             2073             5122             5123                0                0            11666                0            11554
    9.3348668e+00           122222             4948                0             6314                0                0                0            15409             5279                0                0             6335                0                0                0            15672                0                0            16410                0                0                0            16191             2100             5129             5137                0                0            11705                0            11593
    9.4316005e+00           122897             4985                0             6349                0                0                0            15454             5326                0                0             6362                0                0                0            15724                0                0            16465                0                0                0            16274             2128             5240             5224                0                0            11739                0            11627
    9.5283468e+00           122533             5019                0             6349                0                0                0            15286             5415                0                0             6325                0                0                0            15622                0                0            16425                0                0                0            16239             2131             5209             5214                0                0            11686                0            11613
    9.6247689e+00           123165             5143                0             6365                0                0                0            15323             5556                0                0             6340                0                0                0            15679                0                0            16490                0                0                0            16273             2163             5223             5228                0                0            11720                0            11662
    9.7224838e+00           123644             5204                0             6391                0                0                0            15365             5580                0                0             6371                0                0                0            15793                0                0            16534                0                0                0            16332             2180             5223             5235                0                0            11746                0            11690
    9.8207273e+00           124356             5325                0             6406                0                0                0            15449             5591                0                0             6388                0                0                0            15888                0                0            16627                0                0                0            16481             2209             5240             5255                0                0            11772                0            11725
    9.9184078e+00           124998             5353                0             6442                0                0                0            15508             5622                0                0             6424                0                0                0            15958                0                0            16702                0                0                0            16599             2234             5292             5310                0                0            11800                0            11754
    1.0015342e+01           124288             5395                0             6424                0                0                0            15290             5627                0                0             6439                0                0                0            15749                0                0            16583                0                0                0            16606             2243             5266             5246                0                0            11715                0            11705
    1.0114216e+01           124840             5512                0             6441                0                0                0            15389             5718                0                0             6463                0                0                0            15790                0                0            16610                0                0                0            16647             2255             5281             5247                0                0            11748                0            11739
    1.0211480e+01           125301             5549                0             6471                0                0                0            15445             5731                0                0             6493                0                0                0            15857                0                0            16627                0                0                0            16719             2287             5288             5271                0                0            11779                0            11784
    1.0308716e+01           125896             4015                0             6489                0                0                0            15543             3300             4149                0             6512                0                0                0            15946                0                0            16747                0                0                0            16662             2317             5285             5309                0                0            11808                0            11814
    1.0405478e+01           126538             4023                0             6515                0                0                0            15577             3326             4177                0             6539                0                0                0            16001                0                0            16771                0                0                0            16724             2379             5307             5331                0                0            11941                0            11927
    1.0502959e+01           126030             4034                0             6535                0                0                0            15430             3354             4168                0             6546                0                0                0            15819                0                0            16794                0                0                0            16564             2365             5300             5282                0                0            11930                0            11909
    1.0600584e+01           126697             4043                0             6555                0                0                0            15501             3374             4252                0             6633                0                0                0            15893                0                0            16899                0                0                0            16589             2394             5314             5289                0                0            11991                0            11970
    1.0745921e+01           127806             4121                0             6586                0                0                0            15637             3525             4321                0             6664                0                0                0            16022                0                0            17016                0                0                0            16727             2424             5349             5303                0                0            12066                0            12045
    1.0843914e+01           129204             4466                0             6614                0                0                0            15735             3585             4769                0             6696                0                0                0            16107                0                0            17046                0                0                0            16785             2455             5370             5324                0                0            12126                0            12126
    1.0941660e+01           129653             4485                0             6646                0                0                0            15776             3591             4835                0             6729                0                0                0            16197                0                0            17073                0                0                0            16785             2469             5384             5324                0                0            12190                0            12169
    1.1039524e+01           129211             4544                0             6643                0                0                0            15579             3644             4901                0             6714                0                0                0            16036                0                0            16973                0                0                0            16725             2484             5349             5303                0                0            12182                0            12134
    1.1137340e+01           129702             4643                0             6671                0                0                0            15633             3652             4937                0             6737                0                0                0            16131                0                0            16973                0                0                0            16742             2536             5349             5303                0                0            12222                0            12173
    1.1235125e+01           130127             4707                0             6693                0                0                0            15708             3681             4955                0             6765                0                0                0            16178                0                0            16994                0                0                0            16762             2562             5349             5310                0                0            12260                0            12203
    1.1332875e+01           130701             4775                0             6728                0                0                0            15786             3704             5031                0             6801                0                0                0            16228                0                0            17086                0                0                0            16778             2586             5357             5318                0                0            12290                0            12233
    1.1430060e+01           131264             4784                0             6763                0                0                0            15870             3740             5088                0             6834                0                0                0            16293                0                0            17190                0                0                0            16805             2604             5365             5319                0                0            12333                0            12276
    1.1527764e+01           130529             4822                0             6751                0                0                0            15715             3746             5117                0             6838                0                0                0            16039                0                0            17083                0                0                0            16688             2620             5324             5264                0                0            12301                0            12221
    1.1625528e+01           131027             4849                0             6784                0                0                0            15767             3766             5152                0             6864                0                0                0            16142                0                0            17147                0                0                0            16708             2659             5324             5264                0                0            12337                0            12264
    1.1723318e+01           131645             4881                0             6807                0                0                0            15857             3815             5201                0             6888                0                0                0            16225                0                0            17199                0                0                0            16756             2705             5324             5278                0                0            12405                0            12304
    1.1821125e+01           132293             4922                0             6833                0                0                0            15909             3867             5249                0             6915                0                0                0            16288                0                0            17236                0                0                0            16766             2754             5331             5278                0                0            12539                0            12406
    1.1918804e+01           132962             5003                0             6864                0                0                0            16000             3898             5315                0             6944                0                0                0            16362                0                0            17267                0                0                0            16800             2784             5331             5285                0                0            12639                0            12470
    1.2016103e+01           132053             5006                0             6859                0                0                0            15870             3914             5350                0             6930                0                0                0            16140                0                0            17108                0                0                0            16616             2782             5320             5246                0                0            12529                0            12383
    1.2113035e+01           132629             5030                0             6891                0                0                0            15965             3919             5368                0             6955                0                0                0            16249                0                0            17135                0                0                0            16616             2801             5364             5304                0                0            12596                0            12436
    1.2210945e+01           134477             5575                0             6939                0                0                0            16058             4161             5944                0             6985                0                0                0            16410                0                0            17155                0                0                0            16643             2816             5371             5304                0                0            12638                0            12478
    1.2308894e+01           135175             5668                0             6973                0                0                0            16171             4184             5984                0             7013                0                0                0            16501                0                0            17237                0                0                0            16653             2860             5371             5311                0                0            12703                0            12546
    1.2406883e+01           135544             5679                0             6994                0                0                0            16222             4190             6015                0             7036                0                0                0            16588                0                0            17237                0                0                0            16677             2887             5371             5318                0                0            12743                0            12587
    1.2504748e+01           134197             5775                0             6930                0                0                0            16018             4203             6071                0             7024                0                0                0            16378                0                0            16931                0                0                0            16308             2900             5348             5302                0                0            12634                0            12375
    1.2602933e+01           134856             5830                0             6954                0                0                0            16121             4217             6109                0             7050                0                0                0            16523                0                0            16976                0                0                0            16315             2943             5382             5336                0                0            12669                0            12431
    1.2701162e+01           135520             5896                0             6984                0                0                0            16247             4305             6172                0             7082                0                0                0            16602                0                0            16992                0                0                0            16348             2974             5382             5336                0                0            12726                0            12474
    1.2848193e+01           136510             6058                0             7022                0                0                0            16374             4315             6282                0             7126                0                0                0            16754                0                0            17084                0                0                0            16421             3009             5382             5343                0                0            12789                0            12551
    1.2946581e+01           135103             6074                0             7004                0                0                0            16231             4332             6341                0             7118                0                0                0            16528                0                0            16791                0                0                0            15956             3037             5328             5303                0                0            12660                0            12400
    1.3044988e+01           135881             6115                0             7068                0                0                0            16301             4398             6420                0             7155                0                0                0            16608                0                0            16805                0                0                0            15963             3084             5335             5303                0                0            12785                0            12541
    1.3143412e+01           136606             6154                0             7090                0                0                0            16471             4474             6453                0             7178                0                0                0            16723                0                0            16815                0                0                0            16001             3121             5342             5303                0                0            12867                0            12614
    1.3241870e+01           137387             6205                0             7110                0                0                0            16545             4646             6515                0             7200                0                0                0            16829                0                0            16863                0                0                0            16008             3153             5349             5303                0                0            12951                0            12710
    1.3340319e+01           139010             6683                0             7131                0                0                0            16638             4798             7027                0             7224                0                0                0            16971                0                0            16863                0                0                0            16008             3170             5359             5303                0                0            13031                0            12804
    1.3438858e+01           137264             6688                0             7138                0                0                0            16407             4818             7046                0             7187                0                0                0            16751                0                0            16552                0                0                0            15431             3142             5341             5264                0                0            12900                0            12599
    1.3537445e+01           137864             6742                0             7177                0                0                0            16535             4887             7058                0             7241                0                0                0            16840                0                0            16552                0                0                0            15441             3169             5341             5264                0                0            12959                0            12658
    1.3635764e+01           138404             6781                0             7237                0                0                0            16638             4906             7104                0             7277                0                0                0            16931                0                0            16582                0                0                0            15441             3200             5355             5264                0                0            12994                0            12694
    1.3734400e+01           139064             6824                0             7276                0                0                0            16733             4914             7164                0             7314                0                0                0            17042                0                0            16596                0                0                0            15476             3239             5369             5264                0                0            13073                0            12780
    1.3833082e+01           139793             6843                0             7329                0                0                0            16847             4953             7207                0             7369                0                0                0            17145                0                0            16617                0                0                0            15553             3289             5396             5305                0                0            13116                0            12824
    1.3931815e+01           137994             6854                0             7289                0                0                0            16505             4961             7232                0             7308                0                0                0            16915                0                0            16370                0                0                0            15096             3290             5354             5242                0                0            12975                0            12603
    1.4030547e+01           138543             6861                0             7328                0                0                0            16620             4971             7253                0             7344                0                0                0            17064                0                0            16384                0                0                0            15096             3317             5354             5242                0                0            13019                0            12690
    1.4129336e+01           139118             6917                0             7357                0                0                0            16718             4977             7292                0             7372                0                0                0            17134                0                0            16391                0                0                0            15096             3362             5354             5242                0                0            13139                0            12767
    1.4228139e+01           139834             6944                0             7391                0                0                0            16867             5017             7327                0             7408                0                0                0            17246                0                0            16391                0                0                0            15117             3479             5354             5242                0                0            13206                0            12845
    1.4326979e+01           140434             6998                0             7449                0                0                0            16956             5055             7384                0             7431                0                0                0            17351                0                0            16391                0                0                0            15117             3522             5368             5242                0                0            13268                0            12902
    1.4425717e+01           138787             7030                0             7398                0                0                0            16738             5061             7406                0             7362                0                0                0            17147                0                0            16132                0                0                0            14669             3483             5305             5186                0                0            13153                0            12717
    1.4524600e+01           140784             7647                0             7428                0                0                0            16845             5348             8010                0             7401                0                0                0            17272                0                0            16153                0                0                0            14697             3520             5305             5186                0                0            13203                0            12769
    1.4623492e+01           141367             7684                0             7455                0                0                0            16916             5375             8043                0             7436                0                0                0            17422                0                0            16153                0                0                0            14697             3563             5305             5186                0                0            13304                0            12828
    1.4722474e+01           141915             7737                0             7486                0                0                0            17024             5415             8068                0             7476                0                0                0            17535                0                0            16153                0                0                0            14697             3606             5305             5186                0                0            13362                0            12865
    1.4821503e+01           142493             7783                0             7507                0                0                0            17159             5442             8144                0             7504                0                0                0            17599                0                0            16153                0                0                0            14711             3648             5305             5186                0                0            13421                0            12931
    1.4920540e+01           140975             7826                0             7487                0                0                0            16754             5459             8184                0             7463                0                0                0            17338                0                0            15922                0                0                0            14396             3608             5279             5132                0                0            13375                0            12752
    1.5019642e+01           141556             7962                0             7507                0                0                0            16807             5463             8212                0             7500                0                0                0            17420                0                0            15964                0                0                0            14459             3635             5286             5132                0                0            13416                0            12793
    1.5118807e+01           142231             8055                0             7535                0                0                0            16902             5574             8263                0             7528                0                0                0            17513                0                0            15964                0                0                0            14459             3668             5310             5163                0                0            13467                0            12830
    1.5207988e+01           143047             2615                0            15964                0                0                0            14459                0            13590             3716                0             5310             5163                0            12933                0                0            17659                0             8366                0                0                0                0                0            16992             3043             8079             7583             7575
    1.5307121e+01           143747             2627                0            15978                0                0                0            14494                0            13699             3771                0             5310             5163                0            13020                0                0            17772                0             8406                0                0                0                0                0            17060             3078             8124             7613             7632
    1.5445990e+01           142443             2671                0            15571                0                0                0            14241                0            13633             3776                0             5271             5068                0            12763                0                0            17510                0             8507                0                0                0                0                0            16925             3190             8136             7586             7595
    1.5515460e+01           144062             2760                0            15592                0                0                0            14297                0            13671             3797                0             5271             5068                0            12801                0                0            17618                0             8991                0                0                0                0                0            17023             3287             8634             7619             7633
    1.5610052e+01           144618             2764                0            15620                0                0                0            14318                0            13725             3854                0             5271             5075                0            12876                0                0            17690                0             9057                0                0                0                0                0            17107             3291             8647             7655             7668
    1.5708160e+01           145197             2771                0            15620                0                0                0            14318                0            13765             3893                0             5346             5101                0            12916                0                0            17805                0             9087                0                0                0                0                0            17177             3305             8677             7709             7707
    1.5807476e+01           143584             2784                0            15213                0                0                0            13988                0            13676             3892                0             5317             5002                0            12775                0                0            17521                0             9116                0                0                0                0                0            16880             3309             8743             7676             7692
    1.5906812e+01           144300             2822                0            15262                0                0                0            13995                0            13741             3966                0             5354             5032                0            12826                0                0            17657                0             9118                0                0                0                0                0            17014             3313             8766             7709             7725
    1.6006154e+01           144836             2853                0            15269                0                0                0            13995                0            13791             3997                0             5354             5032                0            12876                0                0            17755                0             9202                0                0                0                0                0            17139             3316             8767             7728             7762
    1.6105530e+01           145444             2857                0            15269                0                0                0            14016                0            13853             4060                0             5354             5032                0            12917                0                0            17857                0             9213                0                0                0                0                0            17263             3321             8848             7761             7823
    1.6204921e+01           146210             2863                0            15269                0                0                0            14016                0            13963             4119                0             5354             5032                0            13013                0                0            18020                0             9258                0                0                0                0                0            17439             3327             8848             7797             7892
    1.6304319e+01           143680             2925                0            14620                0                0                0            13388                0            13763             4054                0             5340             4990                0            12540                0                0            17749                0             9311                0                0                0                0                0            17143             3402             8925             7703             7827
    1.6403739e+01           144226             2951                0            14690                0                0                0            13388                0            13824             4085                0             5340             4990                0            12599                0                0            17845                0             9334                0                0                0                0                0            17232             3407             8937             7744             7860
    1.6503196e+01           146369             3116                0            14739                0                0                0            13402                0            13878             4121                0             5340             4990                0            12652                0                0            17939                0             9974                0                0                0                0                0            17380             3595             9522             7775             7946
    1.6602699e+01           146975             3119                0            14774                0                0                0            13430                0            13938             4190                0             5340             5011                0            12720                0                0            18074                0            10011                0                0                0                0                0            17452             3598             9534             7805             7979
    1.6702214e+01           147740             3172                0            14781                0                0                0            13465                0            13979             4271                0             5403             5025                0            12789                0                0            18185                0            10083                0                0                0                0                0            17521             3665             9553             7837             8011
    1.6801744e+01           145041             3168                0            14178                0                0                0            12869                0            13757             4198                0             5375             5004                0            12382                0                0            17789                0            10116                0                0                0                0                0            17187             3667             9628             7746             7977
    1.6901297e+01           145746             3185                0            14241                0                0                0            12869                0            13857             4231                0             5375             5004                0            12469                0                0            17905                0            10145                0                0                0                0                0            17283             3699             9684             7766             8033
    1.7000865e+01           146267             3189                0            14241                0                0                0            12869                0            13942             4286                0             5375             5004                0            12554                0                0            18005                0            10176                0                0                0                0                0            17368             3704             9694             7799             8061
    1.7100472e+01           147036             3216                0            14241                0                0                0            12897                0            14052             4346                0             5375             5004                0            12676                0                0            18080                0            10264                0                0                0                0                0            17518             3708             9726             7834             8099
    1.7200111e+01           147945             3235                0            14248                0                0                0            12904                0            14145             4408                0             5380             5009                0            12774                0                0            18162                0            10323                0                0                0                0                0            17685             3756             9937             7856             8123
    1.7349599e+01           145674             3337                0            13436                0                0                0            12134                0            13903             4301                0             5386             5008                0            11875                0                0            17842                0            10810                0                0                0                0                0            17387             4003            10365             7822             8065
    1.7449271e+01           146300             3340                0            13443                0                0                0            12155                0            13979             4338                0             5414             5008                0            11930                0                0            17937                0            10840                0                0                0                0                0            17493             4021            10434             7862             8106
    1.7548980e+01           147006             3352                0            13464                0                0                0            12197                0            14032             4403                0             5428             5008                0            11989                0                0            18086                0            10863                0                0                0                0                0            17616             4044            10471             7905             8148
    1.7648720e+01           147522             3364                0            13464                0                0                0            12197                0            14074             4449                0             5454             5013                0            12032                0                0            18184                0            10878                0                0                0                0                0            17740             4050            10486             7959             8178
    1.7748486e+01           148197             3404                0            13485                0                0                0            12218                0            14135             4490                0             5490             5042                0            12103                0                0            18271                0            10911                0                0                0                0                0            17864             4055            10509             8000             8220
    1.7848279e+01           145269             3421                0            13014                0                0                0            11761                0            13730             4501                0             5434             5007                0            11453                0                0            17780                0            10965                0                0                0                0                0            17587             4043            10449             7962             8162
    1.7948100e+01           145923             3438                0            13042                0                0                0            11761                0            13832             4555                0             5434             5007                0            11550                0                0            17851                0            11028                0                0                0                0                0            17674             4084            10499             7983             8185
    1.8047942e+01           146701             3538                0            13042                0                0                0            11761                0            13927             4603                0             5434             5007                0            11617                0                0            18020                0            11098                0                0                0                0                0            17789             4090            10556             8006             8213
    1.8147831e+01           147448             3543                0            13098                0                0                0            11761                0            14007             4645                0             5455             5035                0            11674                0                0            18163                0            11140                0                0                0                0                0            17948             4095            10595             8040             8249
    1.8247746e+01           149652             3734                0            13098                0                0                0            11761                0            14079             4727                0             5483             5035                0            11731                0                0            18288                0            11789                0                0                0                0                0            18067             4258            11218             8096             8288
    1.8347681e+01           146198             3737                0            12456                0                0                0            11238                0            13775             4770                0             5471             4995                0            10868                0                0            17873                0            11817                0                0                0                0                0            17540             4243            11189             8037             8189
    1.8447645e+01           146742             3746                0            12470                0                0                0            11238                0            13820             4833                0             5490             5000                0            10913                0                0            17976                0            11839                0                0                0                0                0            17674             4253            11204             8066             8220
    1.8547659e+01           147327             3748                0            12498                0                0                0            11259                0            13886             4875                0             5490             5000                0            10964                0                0            18096                0            11877                0                0                0                0                0            17771             4256            11258             8102             8247
    1.8647688e+01           148039             3800                0            12505                0                0                0            11273                0            13963             4926                0             5533             5008                0            11047                0                0            18194                0            11916                0                0                0                0                0            17869             4259            11311             8145             8290
    1.8747766e+01           148635             3824                0            12505                0                0                0            11273                0            14008             4994                0             5533             5008                0            11114                0                0            18329                0            11973                0                0                0                0                0            17963             4287            11326             8174             8324
    1.8847891e+01           145273             3906                0            11985                0                0                0            10837                0            13521             4986                0             5526             4938                0            10558                0                0            17796                0            11904                0                0                0                0                0            17423             4310            11261             8055             8267
    1.8948053e+01           146074             3949                0            11985                0                0                0            10837                0            13614             5034                0             5563             4954                0            10663                0                0            17917                0            11943                0                0                0                0                0            17518             4433            11266             8070             8328
    1.9048249e+01           147885             4081                0            11985                0                0                0            10851                0            13686             5087                0             5563             4954                0            10734                0                0            18052                0            12474                0                0                0                0                0            17649             4544            11746             8110             8369
    1.9148489e+01           148632             4092                0            12069                0                0                0            10851                0            13777             5131                0             5563             4954                0            10839                0                0            18161                0            12529                0                0                0                0                0            17748             4555            11794             8147             8422
    1.9248773e+01           149417             4104                0            12069                0                0                0            10851                0            13821             5205                0             5577             4954                0            10896                0                0            18320                0            12629                0                0                0                0                0            17907             4581            11824             8196             8483
    1.9349071e+01           146253             4104                0            11757                0                0                0            10476                0            13306             5176                0             5547             4938                0            10242                0                0            17754                0            12675                0                0                0                0                0            17342             4629            11737             8177             8393
    1.9449414e+01           147074             4107                0            11827                0                0                0            10476                0            13432             5226                0             5568             4938                0            10304                0                0            17904                0            12697                0                0                0                0                0            17470             4695            11787             8213             8430
    1.9549793e+01           147692             4111                0            11827                0                0                0            10476                0            13494             5286                0             5568             4945                0            10355                0                0            18003                0            12698                0                0                0                0                0            17605             4727            11886             8249             8462
    1.9650215e+01           148466             4116                0            11862                0                0                0            10476                0            13628             5354                0             5582             4945                0            10447                0                0            18108                0            12729                0                0                0                0                0            17767             4759            11900             8294             8499
    1.9700443e+01           148757             4118                0            11862                0                0                0            10476                0            13666             5395                0             5582             4945                0            10483                0                0            18136                0            12759                0                0                0                0                0            17808             4761            11944             8306             8516
    1.9800875e+01           145343             4108                0            11406                0                0                0            10083                0            13067             5363                0             5554             4924                0             9808                0                0            17709                0            12782                0                0                0                0                0            17366             4801            11918             8083             8371
    1.9901342e+01           147578             4280                0            11483                0                0                0            10104                0            13141             5434                0             5554             4924                0             9868                0                0            17815                0            13402                0                0                0                0                0            17550             4976            12517             8123             8407
    2.0001890e+01           148294             4284                0            11497                0                0                0            10104                0            13212             5509                0             5554             4924                0             9922                0                0            17974                0            13447                0                0                0                0                0            17629             4987            12630             8149             8472
    2.0102497e+01           148925                0                0            12683                0             4118                0            17735                0                0                0            18074             3681             1542                0            13462                0                0            11504                0            10104             7548             8535                0             9968                0             8193                0             8520                0            13258
    2.0203121e+01           149558                0                0            12775                0             4123                0            17836                0                0                0            18166             3681             1547                0            13523                0                0            11504                0            10104             7579             8566                0            10024                0             8244                0             8572                0            13314
    2.0303791e+01           145505                0                0            12696                0             4121                0            17204                0                0                0            17573             3699             1529                0            13344                0                0            10955                0             9779             7526             8470                0             9407                0             8062                0             8475                0            12665
    2.0404519e+01           146326                0                0            12711                0             4125                0            17362                0                0                0            17665             3699             1532                0            13477                0                0            11025                0             9779             7559             8503                0             9502                0             8092                0             8510                0            12785
    2.0505286e+01           147119                0                0            12801                0             4137                0            17499                0                0                0            17713             3837             1536                0            13495                0                0            11039                0             9779             7597             8541                0             9590                0             8120                0             8562                0            12873
    2.0606114e+01           148940                0                0            13275                0             4248                0            17626                0                0                0            17882             3908             1575                0            13963                0                0            11039                0             9779             7623             8566                0             9712                0             8153                0             8603                0            12988
    2.0706999e+01           149658                0                0            13295                0             4260                0            17768                0                0                0            18015             3929             1586                0            13993                0                0            11053                0             9779             7651             8593                0             9796                0             8201                0             8654                0            13085
    2.0807913e+01           145766                0                0            13180                0             4251                0            17187                0                0                0            17390             3929             1579                0            13929                0                0            10578                0             9367             7631             8601                0             9156                0             8021                0             8605                0            12362
    2.0908872e+01           146568                0                0            13197                0             4253                0            17325                0                0                0            17512             3964             1580                0            14002                0                0            10649                0             9368             7668             8645                0             9236                0             8055                0             8665                0            12449
    2.1009859e+01           147160                0                0            13212                0             4278                0            17410                0                0                0            17631             3971             1583                0            14069                0                0            10649                0             9368             7697             8679                0             9318                0             8089                0             8696                0            12510
    2.1110873e+01           147856                0                0            13234                0             4289                0            17592                0                0                0            17722             3971             1587                0            14105                0                0            10670                0             9368             7730             8712                0             9391                0             8141                0             8757                0            12587
    2.1211940e+01           148626                0                0            13292                0             4299                0            17721                0                0                0            17872             3971             1590                0            14170                0                0            10719                0             9368             7762             8744                0             9469                0             8171                0             8813                0            12665
    2.1313058e+01           144691                0                0            13175                0             4288                0            17116                0                0                0            17442             4006             1581                0            14109                0                0            10102                0             8968             7706             8680                0             8746                0             8086                0             8727                0            11959
    2.1414223e+01           146950                0                0            13725                0             4485                0            17214                0                0                0            17638             4136             1627                0            14777                0                0            10172                0             8968             7734             8714                0             8808                0             8134                0             8773                0            12045
    2.1515423e+01           147522                0                0            13728                0             4489                0            17291                0                0                0            17788             4136             1631                0            14801                0                0            10172                0             8968             7776             8749                0             8861                0             8188                0             8845                0            12099
    2.1616651e+01           148129                0                0            13771                0             4499                0            17372                0                0                0            17883             4198             1641                0            14844                0                0            10186                0             8968             7812             8785                0             8906                0             8228                0             8891                0            12145
    2.1717909e+01           148822                0                0            13809                0             4504                0            17508                0                0                0            17981             4212             1646                0            14910                0                0            10214                0             8968             7831             8818                0             8967                0             8282                0             8966                0            12206
    2.1819212e+01           144705                0                0            13651                0             4492                0            17044                0                0                0            17400             4254             1630                0            14792                0                0             9616                0             8391             7782             8755                0             8471                0             8103                0             8857                0            11467
    2.1920590e+01           145584                0                0            13665                0             4524                0            17142                0                0                0            17478             4261             1634                0            14893                0                0             9711                0             8423             7826             8792                0             8605                0             8144                0             8892                0            11594
    2.2022023e+01           146473                0                0            13720                0             4571                0            17260                0                0                0            17583             4371             1639                0            14948                0                0             9732                0             8423             7861             8827                0             8687                0             8198                0             8946                0            11707
    2.2123477e+01           148371                0                0            14222                0             4674                0            17426                0                0                0            17738             4450             1677                0            15408                0                0             9732                0             8423             7905             8864                0             8792                0             8268                0             9001                0            11791
    2.2224991e+01           149092                0                0            14295                0             4690                0            17515                0                0                0            17833             4450             1692                0            15439                0                0             9732                0             8423             7941             8900                0             8895                0             8330                0             9081                0            11876
    2.2326543e+01           144605                0                0            14192                0             4694                0            16845                0                0                0            17203             4450             1674                0            15290                0                0             9125                0             7907             7896             8883                0             8120                0             8120                0             8899                0            11307
    2.2428161e+01           145376                0                0            14209                0             4793                0            16984                0                0                0            17262             4450             1677                0            15328                0                0             9188                0             7907             7922             8902                0             8214                0             8181                0             8978                0            11381
    2.2529770e+01           146232                0                0            14259                0             4849                0            17102                0                0                0            17379             4508             1687                0            15380                0                0             9188                0             7907             7959             8939                0             8304                0             8264                0             9035                0            11472
    2.2631375e+01           147038                0                0            14281                0             4874                0            17185                0                0                0            17543             4508             1691                0            15493                0                0             9188                0             7907             7996             8976                0             8400                0             8317                0             9103                0            11576
    2.2732987e+01           147952                0                0            14300                0             4929                0            17320                0                0                0            17708             4580             1709                0            15554                0                0             9188                0             7907             8025             9012                0             8489                0             8389                0             9184                0            11658
    2.2834640e+01           145402                0                0            14693                0             5081                0            16733                0                0                0            17200             4690             1727                0            15966                0                0             8666                0             7574             7931             8981                0             7987                0             8144                0             9004                0            11025
    2.2936327e+01           146157                0                0            14775                0             5109                0            16799                0                0                0            17243             4718             1730                0            15982                0                0             8754                0             7613             7965             9015                0             8058                0             8226                0             9074                0            11096
    2.3038068e+01           146868                0                0            14813                0             5140                0            16915                0                0                0            17291             4718             1752                0            16019                0                0             8754                0             7613             8003             9053                0             8142                0             8296                0             9144                0            11215
    2.3139873e+01           147530                0                0            14828                0             5146                0            16978                0                0                0            17388             4746             1757                0            16064                0                0             8754                0             7613             8068             9118                0             8202                0             8380                0             9213                0            11275
    2.3231553e+01           148342                0                0            14864                0             5153                0            17133                0                0                0            17462             4746             1760                0            16107                0                0             8754                0             7613             8104             9154                0             8343                0             8457                0             9290                0            11402
    2.3304896e+01           148811                0                0            14892                0             5165                0            17181                0                0                0            17513             4746             1764                0            16152                0                0             8754                0             7613             8129             9179                0             8408                0             8512                0             9338                0            11465
    2.3436915e+01           146658                0                0            15116                0             5220                0            16816                0                0                0            17047             4928             1772                0            16453                0                0             8349                0             7390             8043             9196                0             7910                0             8405                0             9264                0            10749
    2.3528187e+01           147284                0                0            15120                0             5225                0            16872                0                0                0            17142             4928             1776                0            16494                0                0             8349                0             7390             8072             9225                0             8017                0             8503                0             9340                0            10831
    2.3612940e+01           147940                0                0            15122                0             5242                0            17005                0                0                0            17226             4928             1798                0            16510                0                0             8401                0             7400             8100             9262                0             8064                0             8578                0             9430                0            10874
    2.3704212e+01           145616                0                0            15080                0             5179                0            16562                0                0                0            17016             4928             1741                0            16458                0                0             8028                0             7230             8079             9241                0             7807                0             8413                0             9318                0            10536
    2.3847196e+01           146607                0                0            15116                0             5201                0            16683                0                0                0            17125             4984             1747                0            16529                0                0             8028                0             7230             8129             9291                0             7896                0             8565                0             9430                0            10653
    2.3949830e+01           147432                0                0            15173                0             5224                0            16763                0                0                0            17233             5005             1757                0            16600                0                0             8028                0             7230             8178             9333                0             7981                0             8676                0             9521                0            10730
    2.4001145e+01           147777                0                0            15176                0             5225                0            16796                0                0                0            17279             5005             1757                0            16610                0                0             8028                0             7230             8199             9354                0             8046                0             8722                0             9559                0            10791
    2.4103797e+01           145091                0                0            15540                0             5362                0            16156                0                0                0            16803             5176             1754                0            16950                0                0             7664                0             6943             8108             9354                0             7382                0             8501                0             9315                0            10083
    2.4206531e+01           145890                0                0            15554                0             5364                0            16280                0                0                0            16885             5225             1763                0            17009                0                0             7692                0             6943             8164             9389                0             7444                0             8609                0             9426                0            10143
    2.4309309e+01           146640                0                0            15591                0             5367                0            16353                0                0                0            16927             5239             1765                0            17105                0                0             7692                0             6943             8214             9439                0             7534                0             8725                0             9529                0            10217
    2.4412100e+01           147454                0                0            15663                0             5386                0            16557                0                0                0            16979             5253             1783                0            17107                0                0             7692                0             6943             8244             9469                0             7596                0             8835                0             9668                0            10279
    2.4514901e+01           148104                0                0            15699                0             5391                0            16658                0                0                0            17033             5253             1788                0            17122                0                0             7692                0             6943             8296             9507                0             7651                0             8954                0             9784                0            10333
    2.4617730e+01           143753                0                0            15369                0             5358                0            16107                0                0                0            16423             5213             1754                0            16941                0                0             7202                0             6761             8146             9434                0             7162                0             8806                0             9495                0             9582
    2.4720597e+01           144718                0                0            15413                0             5366                0            16207                0                0                0            16527             5323             1755                0            17010                0                0             7230                0             6761             8192             9466                0             7271                0             8927                0             9601                0             9669
    2.4823487e+01           146424                0                0            15873                0             5460                0            16307                0                0                0            16595             5394             1785                0            17438                0                0             7230                0             6761             8234             9501                0             7346                0             9055                0             9713                0             9732
    2.4926421e+01           147288             5651             8207              794                0                0                0            16640             4374                0                0            15977                0                0                0            17468             7230             5128             4432             6153             3536             6761             4750             4122             8792                0             8995                0             1928                0            16350
[truncated: 247,976 more chars]
