# Supplementary material for: Research on combustion and emissions of heavy duty diesel engines under low-speed and low-load conditions in low temperature environments
Source: PLoS One. 2025 Feb 21;20(2):e0318933. doi: 10.1371/journal.pone.0318933 (PMC11844864; doi:10.1371/journal.pone.0318933)
Supplement: S1 File — (ZIP) [file pone.0318933.s001.zip › 1000rpm_30%/4-gaibianpenyoudingshi/-3/cell_count_regions.out]

# CONVERGE Release Build 2.4.21/  Sep 13, 2018       Run Date:Tue Mar 19 10:15:57 2024
# column        1                2                3
#           Crank      Total_Cells          Region0
#           (DEG)           (none)           (none)
#
   -1.4600000e+02             5408             5408
   -1.4587230e+02             5404             5404
   -1.4579372e+02             5404             5404
   -1.4567094e+02             5404             5404
   -1.4558567e+02             5400             5400
   -1.4547909e+02             5394             5394
   -1.4534587e+02             5382             5382
   -1.4517933e+02             5382             5382
   -1.4497117e+02             5380             5380
   -1.4471096e+02             5378             5378
   -1.4438570e+02             5372             5372
   -1.4397912e+02             5368             5368
   -1.4347090e+02             5364             5364
   -1.4287090e+02             5360             5360
   -1.4227090e+02             5340             5340
   -1.4167090e+02             5328             5328
   -1.4107090e+02             5292             5292
   -1.4047090e+02             5288             5288
   -1.3987090e+02             5282             5282
   -1.3927090e+02             5268             5268
   -1.3867090e+02             5252             5252
   -1.3807090e+02             5242             5242
   -1.3747090e+02             5238             5238
   -1.3687090e+02             5234             5234
   -1.3627090e+02             5204             5204
   -1.3567090e+02             5168             5168
   -1.3507090e+02             5162             5162
   -1.3447090e+02             5156             5156
   -1.3387090e+02             5134             5134
   -1.3327090e+02             5122             5122
   -1.3267090e+02             5116             5116
   -1.3207090e+02             5110             5110
   -1.3147090e+02             5084             5084
   -1.3087090e+02             5044             5044
   -1.3027090e+02             5036             5036
   -1.2967090e+02             5030             5030
   -1.2907090e+02             5004             5004
   -1.2847090e+02             4996             4996
   -1.2787090e+02             4988             4988
   -1.2727090e+02             4982             4982
   -1.2667090e+02             4952             4952
   -1.2607090e+02             4912             4912
   -1.2547090e+02             4906             4906
   -1.2487090e+02             4894             4894
   -1.2427090e+02             4870             4870
   -1.2367090e+02             4862             4862
   -1.2307090e+02             4856             4856
   -1.2247090e+02             4826             4826
   -1.2187090e+02             4784             4784
   -1.2127090e+02             4778             4778
   -1.2067611e+02             4752             4752
   -1.2008717e+02             4740             4740
   -1.1950389e+02             4734             4734
   -1.1892610e+02             4730             4730
   -1.1835364e+02             4668             4668
   -1.1778632e+02             4658             4658
   -1.1722396e+02             4650             4650
   -1.1666646e+02             4622             4622
   -1.1611365e+02             4612             4612
   -1.1556538e+02             4606             4606
   -1.1502155e+02             4578             4578
   -1.1448200e+02             4538             4538
   -1.1394661e+02             4528             4528
   -1.1341530e+02             4516             4516
   -1.1288790e+02             4492             4492
   -1.1236435e+02             4484             4484
   -1.1184453e+02             4478             4478
   -1.1132833e+02             4446             4446
   -1.1081566e+02             4406             4406
   -1.1030642e+02             4400             4400
   -1.0980052e+02             4374             4374
   -1.0929789e+02             4362             4362
   -1.0905138e+02             4360             4360
   -1.0874324e+02             4354             4354
   -1.0835807e+02             4352             4352
   -1.0787660e+02             4290             4290
   -1.0738582e+02             4280             4280
   -1.0689788e+02             4272             4272
   -1.0641273e+02             4244             4244
   -1.0593033e+02             4234             4234
   -1.0545059e+02             4228             4228
   -1.0497345e+02             4200             4200
   -1.0449884e+02             4160             4160
   -1.0402669e+02             4150             4150
   -1.0355698e+02             4138             4138
   -1.0308961e+02             4114             4114
   -1.0262452e+02             4106             4106
   -1.0216169e+02             4100             4100
   -1.0170105e+02             4070             4070
   -1.0124252e+02             4028             4028
   -1.0078610e+02             4022             4022
   -1.0033170e+02             3996             3996
   -9.9879287e+01             3984             3984
   -9.9428806e+01             3978             3978
   -9.8980218e+01             3956             3956
   -9.8533471e+01             3908             3908
   -9.8088528e+01             3902             3902
   -9.7645332e+01             3892             3892
   -9.7203862e+01             3866             3866
   -9.6764048e+01             3856             3856
   -9.6325882e+01             3848             3848
   -9.5889297e+01             3820             3820
   -9.5454262e+01             3778             3778
   -9.5020750e+01             3770             3770
   -9.4588705e+01             3756             3756
   -9.4158099e+01             3736             3736
   -9.3728904e+01             3726             3726
   -9.3301070e+01             3722             3722
   -9.2874562e+01             3662             3662
   -9.2449366e+01             3650             3650
   -9.2025430e+01             3644             3644
   -9.1602720e+01             3618             3618
   -9.1181206e+01             3606             3606
   -9.0760867e+01             3600             3600
   -9.0341662e+01             3574             3574
   -8.9923558e+01             3530             3530
   -8.9506524e+01             3522             3522
   -8.9090531e+01             3514             3514
   -8.8675556e+01             3488             3488
   -8.8261565e+01             3478             3478
   -8.7848528e+01             3470             3470
   -8.7436415e+01             3440             3440
   -8.7025198e+01             3400             3400
   -8.6614849e+01             3392             3392
   -8.6205342e+01             3378             3378
   -8.5796648e+01             3358             3358
   -8.5388743e+01             3348             3348
   -8.5292430e+01             3348             3348
   -8.5172040e+01             3346             3346
   -8.5021551e+01             3344             3344
   -8.4833440e+01             3320             3320
   -8.4598302e+01             3284             3284
   -8.4304379e+01             3274             3274
   -8.3936976e+01             3266             3266
   -8.3532366e+01             3254             3254
   -8.3128362e+01             3232             3232
   -8.2724973e+01             3222             3222
   -8.2322173e+01             3218             3218
   -8.1919938e+01             3186             3186
   -8.1518242e+01             3146             3146
   -8.1117060e+01             3140             3140
   -8.0716368e+01             3114             3114
   -8.0316141e+01             3102             3102
   -7.9916354e+01             3096             3096
   -7.9516984e+01             3074             3074
   -7.9118005e+01             3026             3026
   -7.8719394e+01             3020             3020
   -7.8321127e+01             3010             3010
   -7.7923178e+01             2984             2984
   -7.7525525e+01             2974             2974
   -7.7128143e+01             2966             2966
   -7.6731008e+01             2938             2938
   -7.6334096e+01             2898             2898
   -7.5937384e+01             2888             2888
   -7.5540846e+01             2876             2876
   -7.5144460e+01             2854             2854
   -7.4748201e+01             2844             2844
   -7.4352045e+01             2840             2840
   -7.3955968e+01             2808             2808
   -7.3559946e+01             2768             2768
   -7.3163954e+01             2762             2762
   -7.2767968e+01             2736             2736
   -7.2371963e+01             2724             2724
   -7.1975916e+01             2718             2718
   -7.1579801e+01             2696             2696
   -7.1183593e+01             2648             2648
   -7.0787267e+01             2642             2642
   -7.0390799e+01             2632             2632
   -6.9994162e+01             2606             2606
   -6.9597332e+01             2596             2596
   -6.9200282e+01             2588             2588
   -6.8802986e+01             2560             2560
   -6.8405418e+01             2520             2520
   -6.8007552e+01             2510             2510
   -6.7609360e+01             2498             2498
   -6.7210816e+01             2476             2476
   -6.6811892e+01             2466             2466
   -6.6412561e+01             2462             2462
   -6.6012794e+01             2430             2430
   -6.5612564e+01             2390             2390
   -6.5211841e+01             2384             2384
   -6.4810596e+01             2358             2358
   -6.4408799e+01             2346             2346
   -6.4188905e+01             2342             2342
   -6.3914037e+01             2338             2338
   -6.3570451e+01             2312             2312
   -6.3166714e+01             2270             2270
   -6.2843724e+01             2264             2264
   -6.2585331e+01             2258             2258
   -6.2378618e+01             2254             2254
   -6.2120226e+01             2232             2232
   -6.1797235e+01             2222             2222
   -6.1393498e+01             2214             2214
   -6.0985784e+01             2210             2210
   -6.0659613e+01             2180             2180
   -6.0251900e+01             2138             2138
   -5.9841705e+01             2132             2132
   -5.9430554e+01             2106             2106
   -5.9018408e+01             2094             2094
   -5.8605230e+01             2088             2088
   -5.8190980e+01             2084             2084
   -5.7775612e+01             2022             2022
   -5.7359087e+01             2012             2012
   -5.6941366e+01             2006             2006
   -5.6522407e+01             1978             1978
   -5.6102166e+01             1966             1966
   -5.5680599e+01             1960             1960
   -5.5257643e+01             1934             1934
   -5.4833264e+01             1892             1892
   -5.4407415e+01             1882             1882
   -5.3980046e+01             1876             1876
   -5.3638151e+01             1850             1850
   -5.3364635e+01             1842             1842
   -5.3022740e+01             1836             1836
   -5.2595371e+01             1832             1832
   -5.2253476e+01             1802             1802
   -5.1826107e+01             1762             1762
   -5.1484212e+01             1756             1756
   -5.1056843e+01             1748             1748
   -5.0714948e+01             1724             1724
   -5.0441432e+01             1716             1716
   -5.0099537e+01             1710             1710
   -4.9672169e+01             1706             1706
   -4.9330274e+01             1676             1676
   -4.8902905e+01             1636             1636
   -4.8561010e+01             1632             1632
   -4.8133641e+01             1624             1624
   -4.7791746e+01             1600             1600
   -4.7364377e+01             1590             1590
   -4.7022482e+01             1584             1584
   -4.6595113e+01             1580             1580
   -4.6253218e+01             1550             1550
   -4.5825849e+01             1510             1510
   -4.5483954e+01             1506             1506
   -4.5056586e+01             1498             1498
   -4.4714691e+01             1476             1476
   -4.4287322e+01             1464             1464
   -4.3945427e+01             1460             1460
   -4.3518058e+01             1454             1454
   -4.3176163e+01             1430             1430
   -4.2748794e+01             1388             1388
   -4.2406899e+01             1382             1382
   -4.1979530e+01             1376             1376
   -4.1637635e+01             1364             1364
   -4.1210267e+01             1342             1342
   -4.0868371e+01             1336             1336
   -4.0441003e+01             1332             1332
   -4.0099108e+01             1328             1328
   -3.9671739e+01             1298             1298
   -3.9329844e+01             1262             1262
   -3.8902475e+01             1256             1256
   -3.8560580e+01             1250             1250
   -3.8133211e+01             1236             1236
   -3.7791316e+01             1220             1220
   -3.7363947e+01             1210             1210
   -3.7022052e+01             1206             1206
   -3.6594684e+01             1202             1202
   -3.6252789e+01             1178             1178
   -3.5825420e+01             1136             1136
   -3.5483525e+01             1130             1130
   -3.5056156e+01             1124             1124
   -3.4714261e+01             1120             1120
   -3.4286892e+01             1098             1098
   -3.3944997e+01             1090             1090
   -3.3517628e+01             1084             1084
   -3.3175733e+01             1080             1080
   -3.2748364e+01             1076             1076
   -3.2406469e+01             1052             1052
   -3.1979101e+01             1014             1014
   -3.1637206e+01             1006             1006
   -3.1209837e+01             1002             1002
   -3.0867942e+01              998              998
   -3.0440573e+01              986              986
   -3.0098678e+01              970              970
   -2.9671309e+01              960              960
   -2.9329414e+01              958              958
   -2.8902045e+01              954              954
   -2.8578605e+01              950              950
   -2.8174305e+01              926              926
   -2.7850865e+01              920              920
   -2.7446564e+01              884              884
   -2.7123124e+01              878              878
   -2.6718824e+01              874              874
   -2.6395384e+01              872              872
   -2.5991083e+01              868              868
   -2.5667643e+01              846              846
   -2.5263343e+01              840              840
   -2.4939903e+01              834              834
   -2.4535602e+01              832              832
   -2.4212162e+01              828              828
   -2.3807862e+01              824              824
   -2.3484422e+01              824              824
   -2.3080121e+01              798              798
   -2.2756681e+01              792              792
   -2.2352381e+01              758              758
   -2.2028941e+01              752              752
   -2.1624640e+01              752              752
   -2.1301200e+01              746              746
   -2.1099050e+01              746              746
   -2.0846362e+01              744              744
   -2.0644212e+01              742              742
   -2.0391524e+01              732              732
   -2.0075665e+01              720              720
   -1.9680840e+01            25841            25841
   -1.9518751e+01            25769            25769
   -1.9389079e+01            25707            25707
   -1.9230194e+01            25713            25713
   -1.9103086e+01            25689            25689
   -1.8944201e+01            36121            36121
   -1.8817094e+01            36015            36015
   -1.8715407e+01            35917            35917
   -1.8588299e+01            35921            35921
   -1.8372892e+01            35702            35702
   -1.8271206e+01            35696            35696
   -1.8144098e+01            35066            35066
   -1.8042411e+01            35044            35044
   -1.7915304e+01            35004            35004
   -1.7813617e+01            34954            34954
   -1.7686509e+01            34914            34914
   -1.7584823e+01            34878            34878
   -1.7465512e+01            34854            34854
   -1.7358000e+01            34834            34834
   -1.7262992e+01            34793            34793
   -1.7169991e+01            34659            34659
   -1.7075082e+01            34607            34607
   -1.6898566e+01            34518            34518
   -1.6791717e+01            34484            34484
   -1.6678923e+01            34442            34442
   -1.6560095e+01            34522            34522
   -1.6458716e+01            29273            29273
   -1.6331993e+01            28644            28644
   -1.6230614e+01            24690            24690
   -1.6149510e+01            24664            24664
   -1.6048131e+01            24624            24624
   -1.5967028e+01            24584            24584
   -1.5865649e+01            24564            24564
   -1.5784546e+01            24592            24592
   -1.5683167e+01            24581            24581
   -1.5556443e+01            24560            24560
   -1.5477241e+01            24541            24541
   -1.5378238e+01            24539            24539
   -1.5254485e+01            23305            23305
   -1.5099793e+01            23227            23227
   -1.4881269e+01            23923            23923
   -1.4799482e+01            23917            23917
   -1.4636054e+01            23859            23859
   -1.4554398e+01            23860            23860
   -1.4472781e+01            23877            23877
   -1.4391204e+01            23269            23269
   -1.4207743e+01            23192            23192
   -1.4080339e+01            23185            23185
   -1.3978417e+01            23186            23186
   -1.3851013e+01            23168            23168
   -1.3749090e+01            23198            23198
   -1.3621687e+01            23184            23184
   -1.3519764e+01            23180            23180
   -1.3392361e+01            23305            23305
   -1.3290438e+01            23284            23284
   -1.3163035e+01            23091            23091
   -1.3061112e+01            23106            23106
   -1.2933709e+01            23033            23033
   -1.2831786e+01            23025            23025
   -1.2704382e+01            23042            23042
   -1.2602460e+01            23014            23014
   -1.2475056e+01            23030            23030
   -1.2373134e+01            23085            23085
   -1.2245730e+01            23076            23076
   -1.2143807e+01            23098            23098
   -1.2016404e+01            22441            22441
   -1.1859732e+01            22430            22430
   -1.1734395e+01            22496            22496
   -1.1634125e+01            22506            22506
   -1.1508787e+01            22487            22487
   -1.1353042e+01            22535            22535
   -1.1228447e+01            22553            22553
   -1.1128770e+01            22604            22604
   -1.1004174e+01            22585            22585
   -1.0848429e+01            22635            22635
   -1.0723833e+01            22608            22608
   -1.0624156e+01            22512            22512
   -1.0547814e+01            22492            22492
   -1.0481211e+01            22481            22481
   -1.0360897e+01            22462            22462
   -1.0295569e+01            22427            22427
   -1.0150657e+01            22552            22552
   -1.0095386e+01            22603            22603
   -9.9583313e+00            22792            22792
   -9.8547049e+00            22959            22959
   -9.7998101e+00            23053            23053
   -9.6867480e+00            23135            23135
   -9.5973440e+00            23333            23333
   -9.4961585e+00            23495            23495
   -9.3891793e+00            23607            23607
   -9.2880719e+00            23231            23231
   -9.1895550e+00            23333            23333
   -9.0840861e+00            23392            23392
   -8.9709219e+00            23494            23494
   -8.8218150e+00            23557            23557
   -8.7555453e+00            23594            23594
   -8.6727082e+00            23603            23603
   -8.5236013e+00            23663            23663
   -8.4573315e+00            23679            23679
   -8.3744944e+00            23688            23688
   -8.2253875e+00            23722            23722
   -8.1591177e+00            23772            23772
   -8.0762806e+00            23775            23775
   -7.9727341e+00            23792            23792
   -7.8898970e+00            23776            23776
   -7.7407901e+00            23785            23785
   -7.6372436e+00            23823            23823
   -7.5544064e+00            23854            23854
   -7.4881367e+00            23870            23870
   -7.3017531e+00            23915            23915
   -7.2189159e+00            23883            23883
   -7.1526462e+00            23906            23906
   -7.0698090e+00            23906            23906
   -6.9662626e+00            23899            23899
   -6.8834254e+00            23917            23917
   -6.7798790e+00            23900            23900
   -6.6970418e+00            23901            23901
   -6.5934953e+00            23890            23890
   -6.4071117e+00            23914            23914
   -6.3242746e+00            23944            23944
   -6.2207281e+00            23927            23927
   -6.1378909e+00            23951            23951
   -6.0343445e+00            23989            23989
   -5.9515073e+00            24037            24037
   -5.8479609e+00            24091            24091
   -5.7185278e+00            24114            24114
   -5.6149813e+00            24163            24163
   -5.5321442e+00            24181            24181
   -5.4285977e+00            24189            24189
   -5.2991647e+00            24215            24215
   -5.1956182e+00            24246            24246
   -5.0092346e+00            23698            23698
   -4.8798015e+00            23708            23708
   -4.7762551e+00            23737            23737
   -4.6934179e+00            23739            23739
   -4.5898714e+00            23764            23764
   -4.4604384e+00            23789            23789
   -4.3568919e+00            23831            23831
   -4.2274589e+00            23844            23844
   -4.1239124e+00            23883            23883
   -3.9944793e+00            23931            23931
   -3.8564187e+00            23937            23937
   -3.7459702e+00            23944            23944
   -3.6079660e+00            23947            23947
   -3.4700355e+00            23972            23972
   -3.3596912e+00            24041            24041
   -3.2217982e+00            24058            24058
   -3.0839477e+00            24088            24088
   -2.8621697e+00            24181            24181
   -2.7244167e+00            24324            24324
   -2.6142143e+00            24354            24354
   -2.5553933e+00            24432            24432
   -2.4820091e+00            24401            24401
   -2.3975363e+00            24560            24560
   -2.2823594e+00            24714            24714
   -2.1850862e+00            24817            24817
   -2.0992425e+00            24917            24917
   -1.9932292e+00            24913            24913
   -1.8995178e+00            24935            24935
   -1.7919314e+00            25002            25002
   -1.6949133e+00            25372            25372
   -1.5962810e+00            25574            25574
   -1.4958108e+00            25882            25882
   -1.3967761e+00            26175            26175
   -1.2977256e+00            26551            26551
   -1.1986127e+00            26635            26635
   -1.0995776e+00            26955            26955
   -9.9145730e-01            27528            27528
   -8.9239115e-01            28055            28055
   -7.9327423e-01            28919            28919
   -6.9414482e-01            30313            30313
   -5.9499596e-01            31881            31881
   -4.9584964e-01            33962            33962
   -3.9717508e-01            35588            35588
   -2.9675741e-01            37541            37541
   -1.9971967e-01            40011            40011
   -9.5092392e-02            42972            42972
    7.5023246e-03            45581            45581
    1.0691080e-01            47979            47979
    2.0357511e-01            49623            49623
    3.0701646e-01            50868            50868
    4.0473414e-01            51910            51910
    5.0261767e-01            53099            53099
    6.0210665e-01            54380            54380
    7.0875417e-01            55922            55922
    8.0850916e-01            57132            57132
    9.0817123e-01            58352            58352
    1.0078734e+00            59464            59464
    1.1074459e+00            60671            60671
    1.2072048e+00            61844            61844
    1.3069639e+00            63131            63131
    1.4068030e+00            64325            64325
    1.5045856e+00            65342            65342
    1.6009360e+00            66258            66258
    1.7048955e+00            67473            67473
    1.8101516e+00            68670            68670
    1.9095026e+00            69490            69490
    2.0012413e+00            70329            70329
    2.1090920e+00            71303            71303
    2.2012994e+00            72296            72296
    2.3012098e+00            73316            73316
    2.4052907e+00            74183            74183
    2.5039482e+00            75361            75361
    2.6120398e+00            76638            76638
    2.7130233e+00            77638            77638
    2.8033194e+00            78966            78966
    2.9020710e+00            79740            79740
    3.0063052e+00            80844            80844
    3.1195405e+00            81798            81798
    3.2140301e+00            82844            82844
    3.3090767e+00            83726            83726
    3.4057923e+00            84680            84680
    3.5062266e+00            85592            85592
    3.6116250e+00            86848            86848
    3.7241361e+00            88154            88154
    3.8135868e+00            89118            89118
    3.9049735e+00            90209            90209
    4.0291814e+00            91514            91514
    4.1222170e+00            92291            92291
    4.2027342e+00            92887            92887
    4.3184105e+00            93828            93828
    4.4107039e+00            94454            94454
    4.5061741e+00            95352            95352
    4.6052740e+00            96152            96152
    4.7063896e+00            96740            96740
    4.8107579e+00            97755            97755
    4.9142468e+00            98658            98658
    5.0180807e+00            99376            99376
    5.1235685e+00           100058           100058
    5.2302489e+00           101670           101670
    5.3038188e+00           102239           102239
    5.4176772e+00           102247           102247
    5.5362056e+00           103151           103151
    5.6185019e+00           103658           103658
    5.7015662e+00           104232           104232
    5.8259259e+00           104107           104107
    5.9093385e+00           104552           104552
    6.0366519e+00           105376           105376
    6.1232727e+00           106482           106482
    6.2120461e+00           107062           107062
    6.3025989e+00           106746           106746
    6.4414124e+00           107740           107740
    6.5341725e+00           108208           108208
    6.6268535e+00           108936           108936
    6.7195245e+00           108538           108538
    6.8121856e+00           109155           109155
    6.9048193e+00           110031           110031
    7.0437663e+00           111128           111128
    7.1364199e+00           111708           111708
    7.2289971e+00           111535           111535
    7.3216116e+00           112127           112127
    7.4142305e+00           112591           112591
    7.5068208e+00           113138           113138
    7.6456470e+00           113591           113591
    7.7382526e+00           114016           114016
    7.8308250e+00           114514           114514
    7.9233975e+00           115204           115204
    8.0160034e+00           115065           115065
    8.1086686e+00           115266           115266
    8.2014536e+00           115750           115750
    8.3408495e+00           116892           116892
    8.4341362e+00           117500           117500
    8.5277528e+00           118032           118032
    8.6209559e+00           117482           117482
    8.7153245e+00           117973           117973
    8.8100737e+00           118851           118851
    8.9026592e+00           119404           119404
    9.0460173e+00           119382           119382
    9.1420992e+00           120073           120073
    9.2385549e+00           120689           120689
    9.3348668e+00           122222           122222
    9.4316005e+00           122897           122897
    9.5283468e+00           122533           122533
    9.6247689e+00           123165           123165
    9.7224838e+00           123644           123644
    9.8207273e+00           124356           124356
    9.9184078e+00           124998           124998
    1.0015342e+01           124288           124288
    1.0114216e+01           124840           124840
    1.0211480e+01           125301           125301
    1.0308716e+01           125896           125896
    1.0405478e+01           126538           126538
    1.0502959e+01           126030           126030
    1.0600584e+01           126697           126697
    1.0745921e+01           127806           127806
    1.0843914e+01           129204           129204
    1.0941660e+01           129653           129653
    1.1039524e+01           129211           129211
    1.1137340e+01           129702           129702
    1.1235125e+01           130127           130127
    1.1332875e+01           130701           130701
    1.1430060e+01           131264           131264
    1.1527764e+01           130529           130529
    1.1625528e+01           131027           131027
    1.1723318e+01           131645           131645
    1.1821125e+01           132293           132293
    1.1918804e+01           132962           132962
    1.2016103e+01           132053           132053
    1.2113035e+01           132629           132629
    1.2210945e+01           134477           134477
    1.2308894e+01           135175           135175
    1.2406883e+01           135544           135544
    1.2504748e+01           134197           134197
    1.2602933e+01           134856           134856
    1.2701162e+01           135520           135520
    1.2848193e+01           136510           136510
    1.2946581e+01           135103           135103
    1.3044988e+01           135881           135881
    1.3143412e+01           136606           136606
    1.3241870e+01           137387           137387
    1.3340319e+01           139010           139010
    1.3438858e+01           137264           137264
    1.3537445e+01           137864           137864
    1.3635764e+01           138404           138404
    1.3734400e+01           139064           139064
    1.3833082e+01           139793           139793
    1.3931815e+01           137994           137994
    1.4030547e+01           138543           138543
    1.4129336e+01           139118           139118
    1.4228139e+01           139834           139834
    1.4326979e+01           140434           140434
    1.4425717e+01           138787           138787
    1.4524600e+01           140784           140784
    1.4623492e+01           141367           141367
    1.4722474e+01           141915           141915
    1.4821503e+01           142493           142493
    1.4920540e+01           140975           140975
    1.5019642e+01           141556           141556
    1.5118807e+01           142231           142231
    1.5207988e+01           143047           143047
    1.5307121e+01           143747           143747
    1.5445990e+01           142443           142443
    1.5515460e+01           144062           144062
    1.5610052e+01           144618           144618
    1.5708160e+01           145197           145197
    1.5807476e+01           143584           143584
    1.5906812e+01           144300           144300
    1.6006154e+01           144836           144836
    1.6105530e+01           145444           145444
    1.6204921e+01           146210           146210
    1.6304319e+01           143680           143680
    1.6403739e+01           144226           144226
    1.6503196e+01           146369           146369
    1.6602699e+01           146975           146975
    1.6702214e+01           147740           147740
    1.6801744e+01           145041           145041
    1.6901297e+01           145746           145746
    1.7000865e+01           146267           146267
    1.7100472e+01           147036           147036
    1.7200111e+01           147945           147945
    1.7349599e+01           145674           145674
    1.7449271e+01           146300           146300
    1.7548980e+01           147006           147006
    1.7648720e+01           147522           147522
    1.7748486e+01           148197           148197
    1.7848279e+01           145269           145269
    1.7948100e+01           145923           145923
    1.8047942e+01           146701           146701
    1.8147831e+01           147448           147448
    1.8247746e+01           149652           149652
    1.8347681e+01           146198           146198
    1.8447645e+01           146742           146742
    1.8547659e+01           147327           147327
    1.8647688e+01           148039           148039
    1.8747766e+01           148635           148635
    1.8847891e+01           145273           145273
    1.8948053e+01           146074           146074
    1.9048249e+01           147885           147885
    1.9148489e+01           148632           148632
    1.9248773e+01           149417           149417
    1.9349071e+01           146253           146253
    1.9449414e+01           147074           147074
    1.9549793e+01           147692           147692
    1.9650215e+01           148466           148466
    1.9700443e+01           148757           148757
    1.9800875e+01           145343           145343
    1.9901342e+01           147578           147578
    2.0001890e+01           148294           148294
    2.0102497e+01           148925           148925
    2.0203121e+01           149558           149558
    2.0303791e+01           145505           145505
    2.0404519e+01           146326           146326
    2.0505286e+01           147119           147119
    2.0606114e+01           148940           148940
    2.0706999e+01           149658           149658
    2.0807913e+01           145766           145766
    2.0908872e+01           146568           146568
    2.1009859e+01           147160           147160
    2.1110873e+01           147856           147856
    2.1211940e+01           148626           148626
    2.1313058e+01           144691           144691
    2.1414223e+01           146950           146950
    2.1515423e+01           147522           147522
    2.1616651e+01           148129           148129
    2.1717909e+01           148822           148822
    2.1819212e+01           144705           144705
    2.1920590e+01           145584           145584
    2.2022023e+01           146473           146473
    2.2123477e+01           148371           148371
    2.2224991e+01           149092           149092
    2.2326543e+01           144605           144605
    2.2428161e+01           145376           145376
    2.2529770e+01           146232           146232
    2.2631375e+01           147038           147038
    2.2732987e+01           147952           147952
    2.2834640e+01           145402           145402
    2.2936327e+01           146157           146157
    2.3038068e+01           146868           146868
    2.3139873e+01           147530           147530
    2.3231553e+01           148342           148342
    2.3304896e+01           148811           148811
    2.3436915e+01           146658           146658
    2.3528187e+01           147284           147284
    2.3612940e+01           147940           147940
    2.3704212e+01           145616           145616
    2.3847196e+01           146607           146607
    2.3949830e+01           147432           147432
    2.4001145e+01           147777           147777
    2.4103797e+01           145091           145091
    2.4206531e+01           145890           145890
    2.4309309e+01           146640           146640
    2.4412100e+01           147454           147454
    2.4514901e+01           148104           148104
    2.4617730e+01           143753           143753
    2.4720597e+01           144718           144718
    2.4823487e+01           146424           146424
    2.4926421e+01           147288           147288
    2.5029415e+01           148139           148139
    2.5132482e+01           143779           143779
    2.5235623e+01           144681           144681
    2.5338874e+01           145378           145378
    2.5442228e+01           147549           147549
    2.5545618e+01           148312           148312
    2.5649047e+01           143683           143683
    2.5700785e+01           144170           144170
    2.5804311e+01           145073           145073
    2.5907901e+01           145910           145910
    2.6011564e+01           147856           147856
    2.6115329e+01           148745           148745
    2.6219189e+01           143712           143712
    2.6323184e+01           144501           144501
    2.6427286e+01           145351           145351
    2.6531476e+01           146017           146017
    2.6635762e+01           148214           148214
    2.6740197e+01           143648           143648
    2.6834223e+01           144142           144142
    2.6938950e+01           144805           144805
    2.7043807e+01           145792           145792
    2.7148859e+01           146666           146666
    2.7243448e+01           142989           142989
    2.7348676e+01           143944           143944
    2.7401194e+01           144363           144363
    2.7547695e+01           145285           145285
    2.7651866e+01           146116           146116
    2.7703840e+01           141547           141547
    2.7807509e+01           143704           143704
    2.7900600e+01           144508           144508
    2.8003696e+01           145234           145234
    2.8106594e+01           145986           145986
    2.8209297e+01           140841           140841
    2.8311831e+01           141688           141688
    2.8414227e+01           143291           143291
    2.8516531e+01           144054           144054
    2.8618765e+01           144768           144768
    2.8720840e+01           140410           140410
    2.8822791e+01           141205           141205
    2.8924689e+01           143227           143227
    2.9026530e+01           144110           144110
    2.9128312e+01           144857           144857
    2.9229990e+01           140495           140495
    2.9331684e+01           141470           141470
    2.9433279e+01           142262           142262
    2.9534874e+01           143898           143898
    2.9636472e+01           144626           144626
    2.9738055e+01           140060           140060
    2.9839580e+01           140853           140853
    2.9941096e+01           141661           141661
    3.0032508e+01           143744           143744
    3.0105638e+01           144258           144258
    3.0211269e+01           140271           140271
    3.0310401e+01           140916           140916
    3.0434303e+01           141886           141886
    3.0525670e+01           142846           142846
    3.0624730e+01           139822           139822
    3.0748555e+01           140785           140785
    3.0839901e+01           141421           141421
    3.0912978e+01           141944           141944
    3.1012039e+01           139049           139049
    3.1102979e+01           140943           140943
    3.1216654e+01           141838           141838
    3.1322210e+01           138792           138792
    3.1421270e+01           139654           139654
    3.1526826e+01           140611           140611
    3.1640502e+01           138304           138304
    3.1713579e+01           139032           139032
    3.1819135e+01           139727           139727
    3.1918195e+01           140446           140446
    3.2009135e+01           137248           137248
    3.2122811e+01           139226           139226
    3.2213751e+01           139936           139936
    3.2327427e+01           137301           137301
    3.2400504e+01           137902           137902
    3.2524329e+01           138980           138980
    3.2615675e+01           140483           140483
    3.2707021e+01           141362           141362
    3.2820697e+01           138222           138222
    3.2944522e+01           139320           139320
    3.3017599e+01           139986           139986
    3.3131275e+01           137797           137797
    3.3222621e+01           138675           138675
    3.3346446e+01           139589           139589
    3.3419523e+01           140083           140083
    3.3533199e+01           136275           136275
    3.3606276e+01           137600           137600
    3.3711832e+01           138469           138469
    3.3803178e+01           139252           139252
    3.3905552e+01           140088           140088
    3.4007934e+01           135776           135776
    3.4110404e+01           137571           137571
    3.4212851e+01           138504           138504
    3.4315297e+01           139320           139320
    3.4417758e+01           140115           140115
    3.4520234e+01           135806           135806
    3.4622740e+01           137177           137177
    3.4725295e+01           137996           137996
    3.4827871e+01           138985           138985
    3.4930464e+01           139833           139833
    3.5033101e+01           134389           134389
    3.5135800e+01           136313           136313
    3.5238535e+01           136922           136922
    3.5341286e+01           137698           137698
    3.5444102e+01           138529           138529
    3.5546930e+01           134195           134195
    3.5649795e+01           135048           135048
    3.5701243e+01           135466           135466
    3.5804157e+01           136311           136311
    3.5907079e+01           137120           137120
    3.6010024e+01           133120           133120
    3.6113015e+01           133824           133824
    3.6216051e+01           134614           134614
    3.6319136e+01           135352           135352
    3.6422256e+01           136415           136415
    3.6525475e+01           132141           132141
    3.6628744e+01           132928           132928
    3.6732039e+01           133667           133667
    3.6835376e+01           134434           134434
    3.6938736e+01           136215           136215
    3.7042184e+01           130819           130819
    3.7145661e+01           131577           131577
    3.7249134e+01           132382           132382
    3.7300873e+01           132811           132811
    3.7404336e+01           134392           134392
    3.7507817e+01           135188           135188
    3.7611927e+01           130279           130279
    3.7716308e+01           130955           130955
    3.7820537e+01           131825           131825
    3.7924737e+01           133692           133692
    3.8028939e+01           134563           134563
    3.8133442e+01           129411           129411
    3.8237953e+01           130284           130284
    3.8342357e+01           131611           131611
    3.8446748e+01           132397           132397
    3.8551147e+01           133221           133221
    3.8603353e+01           127920           127920
    3.8708135e+01           128652           128652
    3.8812702e+01           130384           130384
    3.8906791e+01           131136           131136
    3.9015515e+01           131993           131993
    3.9109603e+01           127786           127786
    3.9226691e+01           129153           129153
    3.9301961e+01           129657           129657
    3.9429503e+01           130843           130843
    3.9504774e+01           127110           127110
    3.9606807e+01           128796           128796
    3.9734349e+01           129765           129765
    3.9842330e+01           130631           130631
    3.9920071e+01           126628           126628
    4.0041001e+01           122422           122422
    4.0118742e+01           123041           123041
    4.0226807e+01           123798           123798
    4.0334907e+01           118114           118114
    4.0443540e+01           119037           119037
    4.0551743e+01           120280           120280
    4.0605797e+01           120576           120576
    4.0713881e+01           121422           121422
    4.0821955e+01           122345           122345
    4.0930366e+01           116764           116764
    4.1038694e+01           117491           117491
    4.1146844e+01           118293           118293
    4.1200901e+01           118711           118711
    4.1309013e+01           120315           120315
    4.1417126e+01           115511           115511
    4.1525694e+01           116298           116298
    4.1633937e+01           117157           117157
    4.1742113e+01           118501           118501
    4.1850282e+01           119401           119401
    4.1904372e+01           119864           119864
    4.2013281e+01           114532           114532
    4.2122908e+01           115463           115463
    4.2232531e+01           116952           116952
    4.2342153e+01           117760           117760
    4.2451774e+01           118725           118725
    4.2506586e+01           113298           113298
    4.2605929e+01           114373           114373
    4.2716302e+01           115141           115141
    4.2826684e+01           116085           116085
    4.2926033e+01           116991           116991
    4.3025382e+01           112041           112041
    4.3124732e+01           112579           112579
    4.3235144e+01           113330           113330
    4.3334541e+01           114117           114117
    4.3445001e+01           115298           115298
    4.3500235e+01           115788           115788
    4.3654893e+01           111811           111811
    4.3710145e+01           112234           112234
    4.3820638e+01           113425           113425
    4.3931161e+01           114390           114390
    4.4041697e+01           115348           115348
    4.4152247e+01           110176           110176
    4.4251742e+01           111110           111110
    4.4307028e+01           111429           111429
    4.4406534e+01           112147           112147
    4.4517108e+01           112978           112978
    4.4616636e+01           108704           108704
    4.4727246e+01           109319           109319
    4.4837877e+01           109910           109910
    4.4948523e+01           110820           110820
    4.5003845e+01           111513           111513
    4.5114512e+01           112403           112403
    4.5214112e+01           107546           107546
    4.5324791e+01           108131           108131
    4.5435494e+01           109190           109190
    4.5535140e+01           109751           109751
    4.5645881e+01           110637           110637
    4.5701262e+01           106370           106370
    4.5812047e+01           107499           107499
    4.5922842e+01           108211           108211
    4.6033636e+01           108949           108949
    4.6133373e+01           109687           109687
    4.6244225e+01           106027           106027
    4.6344034e+01           106526           106526
    4.6454959e+01           107239           107239
    4.6510439e+01           107626           107626
    4.6621428e+01           108617           108617
    4.6732476e+01           109446           109446
    4.6843565e+01           105145           105145
    4.6954692e+01           106095           106095
    4.7010270e+01           106344           106344
    4.7121471e+01           106928           106928
    4.7232750e+01           107817           107817
    4.7344102e+01           103654           103654
    4.7455535e+01           104207           104207
    4.7511273e+01           104515           104515
    4.7611602e+01           105137           105137
    4.7712022e+01           106199           106199
    4.7823667e+01           106969           106969
    4.7924207e+01           103061           103061
    4.8024880e+01           103603           103603
    4.8136800e+01           104558           104558
    4.8248877e+01           105222           105222
    4.8304945e+01           105666           105666
    4.8417173e+01           101611           101611
    4.8518196e+01           102490           102490
    4.8630642e+01           102971           102971
    4.8743215e+01           103570           103570
    4.8855908e+01           104540           104540
    4.8912296e+01           104890           104890
    4.9013874e+01           100878           100878
    4.9126811e+01           101374           101374
    4.9239722e+01           102391           102391
    4.9352487e+01           102922           102922
    4.9408799e+01           103215           103215
    4.9510135e+01            99572            99572
    4.9622543e+01           100548           100548
    4.9734812e+01           101171           101171
    4.9846940e+01           101833           101833
    4.9902939e+01           102111           102111
    5.0014851e+01            40147            40147
    5.0140648e+01            13106            13106
    5.0228008e+01            13129            13129
    5.0337207e+01            13173            13173
    5.0448648e+01            13222            13222
    5.0559956e+01            13265            13265
    5.0671130e+01            13324            13324
    5.0782173e+01            13501            13501
    5.0893085e+01            13556            13556
    5.1003866e+01            13660            13660
    5.1114515e+01            13766            13766
    5.1225029e+01             4547             4547
    5.1363172e+01             4552             4552
    5.1535850e+01             4565             4565
    5.1751698e+01             4579             4579
    5.1971403e+01             4597             4597
    5.2190630e+01             4728             4728
    5.2409380e+01             4749             4749
    5.2627653e+01             4804             4804
    5.2845457e+01             4830             4830
    5.3062809e+01             4859             4859
    5.3279715e+01             2400             2400
    5.3550848e+01             2404             2404
    5.3889764e+01             2424             2424
    5.4160897e+01             2438             2438
    5.4499813e+01             2444             2444
    5.4770946e+01             2448             2448
    5.5109862e+01             2486             2486
    5.5470991e+01             2516             2516
    5.5759893e+01             2520             2520
    5.6121022e+01             2524             2524
    5.6409924e+01             2534             2534
    5.6771053e+01             2554             2554
    5.7059956e+01             2564             2564
    5.7421084e+01             2570             2570
    5.7709987e+01             2576             2576
    5.8071115e+01             2618             2618
    5.8360018e+01             2642             2642
    5.8721146e+01             2648             2648
    5.9010049e+01             2652             2652
    5.9371177e+01             2664             2664
    5.9660080e+01             2686             2686
    6.0021209e+01             2694             2694
    6.0310111e+01             2698             2698
    6.0671240e+01             2738             2738
    6.0960142e+01             2768             2768
    6.1321271e+01             2772             2772
    6.1610174e+01             2776             2776
    6.1971302e+01             2786             2786
    6.2260205e+01             2806             2806
    6.2621333e+01             2816             2816
    6.2910236e+01             2822             2822
    6.3271364e+01             2832             2832
    6.3560267e+01             2870             2870
    6.3921395e+01             2896             2896
    6.4210298e+01             2902             2902
    6.4571427e+01             2908             2908
    6.4860329e+01             2916             2916
    6.5221458e+01             2942             2942
    6.5510360e+01             2948             2948
    6.5871489e+01             2954             2954
    6.6160392e+01             2994             2994
    6.6521520e+01             3020             3020
    6.6810423e+01             3024             3024
    6.7171551e+01             3032             3032
    6.7549571e+01             3046             3046
    6.7851987e+01             3068             3068
    6.8230008e+01             3074             3074
    6.8532424e+01             3080             3080
    6.8910444e+01             3122             3122
    6.9212860e+01             3146             3146
    6.9590880e+01             3154             3154
    6.9893296e+01             3160             3160
    7.0271317e+01             3184             3184
    7.0573733e+01             3194             3194
    7.0951753e+01             3200             3200
    7.1254169e+01             3210             3210
    7.1632189e+01             3272             3272
    7.1934606e+01             3274             3274
    7.2312626e+01             3280             3280
    7.2615042e+01             3290             3290
    7.2993062e+01             3316             3316
    7.3295478e+01             3320             3320
    7.3673498e+01             3328             3328
    7.3975915e+01             3368             3368
    7.4353935e+01             3398             3398
    7.4738914e+01             3402             3402
    7.5046897e+01             3408             3408
    7.5431875e+01             3420             3420
    7.5817828e+01             3446             3446
    7.6126591e+01             3452             3452
    7.6512543e+01             3462             3462
    7.6899381e+01             3524             3524
    7.7208852e+01             3526             3526
    7.7595690e+01             3532             3532
    7.7983377e+01             3544             3544
    7.8293527e+01             3568             3568
    7.8681215e+01             3576             3576
    7.9069719e+01             3584             3584
    7.9380522e+01             3622             3622
    7.9769027e+01             3650             3650
    8.0158322e+01             3658             3658
    8.0469758e+01             3664             3664
    8.0859053e+01             3688             3688
    8.1249123e+01             3698             3698
    8.1639492e+01             3706             3706
    8.1951787e+01             3746             3746
    8.2342156e+01             3776             3776
    8.2733243e+01             3782             3782
    8.3124622e+01             3790             3790
    8.3516262e+01             3810             3810
    8.3908168e+01             3824             3824
    8.4300331e+01             3832             3832
    8.4692750e+01             3872             3872
    8.5085420e+01             3902             3902
    8.5478349e+01             3910             3910
    8.5871532e+01             3916             3916
    8.6264969e+01             3942             3942
    8.6658657e+01             3952             3952
    8.7052595e+01             3960             3960
    8.7446780e+01             3998             3998
    8.7841211e+01             4028             4028
    8.8235887e+01             4036             4036
    8.8630806e+01             4044             4044
    8.9025968e+01             4070             4070
    8.9421371e+01             4078             4078
    8.9817013e+01             4088             4088
    9.0212893e+01             4126             4126
    9.0609006e+01             4154             4154
    9.1005355e+01             4162             4162
    9.1401936e+01             4168             4168
    9.1798749e+01             4196             4196
    9.2195794e+01             4204             4204
    9.2593068e+01             4210             4210
    9.2990569e+01             4250             4250
    9.3388297e+01             4280             4280
    9.3786249e+01             4286             4286
    9.4184423e+01             4294             4294
    9.4582820e+01             4314             4314
    9.4981437e+01             4328             4328
    9.5380274e+01             4334             4334
    9.5779327e+01             4376             4376
    9.6178664e+01             4406             4406
    9.6578155e+01             4410             4410
    9.6977916e+01             4416             4416
    9.7377829e+01             4428             4428
    9.7778008e+01             4454             4454
    9.8178339e+01             4460             4460
    9.8578934e+01             4470             4470
    9.8979744e+01             4514             4514
    9.9380758e+01             4534             4534
    9.9781972e+01             4540             4540
    1.0018339e+02             4550             4550
    1.0058500e+02             4576             4576
    1.0098681e+02             4582             4582
    1.0138883e+02             4592             4592
    1.0179103e+02             4628             4628
    1.0219343e+02             4658             4658
    1.0259602e+02             4662             4662
    1.0299880e+02             4670             4670
    1.0340177e+02             4680             4680
    1.0380493e+02             4706             4706
    1.0420828e+02             4712             4712
    1.0461181e+02             4718             4718
    1.0501552e+02             4760             4760
    1.0541941e+02             4784             4784
    1.0582349e+02             4792             4792
    1.0622774e+02             4798             4798
    1.0663217e+02             4816             4816
    1.0703677e+02             4832             4832
    1.0744155e+02             4838             4838
    1.0784650e+02             4846             4846
    1.0825162e+02             4886             4886
    1.0865691e+02             4910             4910
    1.0906237e+02             4918             4918
    1.0946800e+02             4924             4924
    1.0987379e+02             4932             4932
    1.1027974e+02             4958             4958
    1.1068585e+02             4964             4964
    1.1109213e+02             4970             4970
    1.1149856e+02             5010             5010
    1.1190515e+02             5036             5036
    1.1231190e+02             5040             5040
    1.1271880e+02             5046             5046
    1.1312592e+02             5056             5056
    1.1353313e+02             5080             5080
    1.1394054e+02             5086             5086
    1.1434811e+02             5090             5090
    1.1475577e+02             5102             5102
    1.1516362e+02             5144             5144
    1.1557163e+02             5164             5164
    1.1597978e+02             5170             5170
    1.1638808e+02             5176             5176
    1.1679652e+02             5184             5184
    1.1720510e+02             5208             5208
    1.1761383e+02             5212             5212
    1.1802269e+02             5218             5218
    1.1843169e+02             5228             5228
    1.1884083e+02             5268             5268
    1.1925010e+02             5288             5288
    1.1965950e+02             5294             5294
    1.2006904e+02             5298             5298
    1.2047870e+02             5308             5308
    1.2088849e+02             5332             5332
    1.2129841e+02             5336             5336
