# Supplementary material for: Research on combustion and emissions of heavy duty diesel engines under low-speed and low-load conditions in low temperature environments
Source: PLoS One. 2025 Feb 21;20(2):e0318933. doi: 10.1371/journal.pone.0318933 (PMC11844864; doi:10.1371/journal.pone.0318933)
Supplement: S1 File — (ZIP) [file pone.0318933.s001.zip › 1000rpm_30%/4-gaibianpenyoudingshi/-3/dynamic.out]

# CONVERGE Release Build 2.4.21/  Sep 13, 2018       Run Date:Tue Mar 19 10:15:57 2024
# column        1                2                3                4                5                6                7                8                9               10               11               12               13               14               15               16               17
#           Crank   Tumble_Ratio_X  Tumble_Ratio_X+  Tumble_Ratio_X-   Tumble_Ratio_Y  Tumble_Ratio_Y+  Tumble_Ratio_Y-      Swirl_Ratio    Swirl_Ratio_+    Swirl_Ratio_-        Ang_Mom_X        Ang_Mom_Y        Ang_Mom_Z    Mag_Vorticity    Mass_Center_X    Mass_Center_Y    Mass_Center_Z
#           (DEG)           (none)           (none)           (none)           (none)           (none)           (none)           (none)           (none)           (none)       (kg*m^2/s)       (kg*m^2/s)       (kg*m^2/s)            (1/s)              (m)              (m)              (m)
#
   -1.4600000e+02    1.4365847e-09    5.9081366e-02   -5.9081360e-02   -1.7078503e-01    0.0000000e+00   -1.7078503e-01    0.0000000e+00    0.0000000e+00    0.0000000e+00    1.7106237e-13   -3.5368117e-05    0.0000000e+00    9.9999981e-11    0.0000000e+00    0.0000000e+00   -8.2657176e-02
   -1.4587230e+02   -1.9977870e-08    5.9024779e-02   -5.9024816e-02   -1.7057119e-01    8.3083739e-04   -1.7416763e-01   -3.6634351e-08    2.7788838e-04   -2.7446387e-04   -2.3767204e-12   -3.5305325e-05   -3.5768951e-12    1.8520010e-01    0.0000000e+00    0.0000000e+00   -8.2617677e-02
   -1.4579372e+02   -3.2153608e-08    5.8949485e-02   -5.8949545e-02   -1.7029616e-01    8.8421691e-04   -1.7293197e-01   -3.9017389e-08    3.7402604e-04   -3.7216589e-04   -3.8230941e-12   -3.5236879e-05   -3.8095289e-12    2.3142850e-01    0.0000000e+00    0.0000000e+00   -8.2593406e-02
   -1.4567094e+02   -1.7146169e-06    5.8742856e-02   -5.8746280e-02   -1.6960741e-01    4.3666835e-04   -1.7104527e-01   -1.8718947e-07    4.6233829e-04   -4.6312334e-04   -2.0369072e-10   -3.5076266e-05   -1.8276054e-11    2.8010116e-01    0.0000000e+00    0.0000000e+00   -8.2555560e-02
   -1.4558567e+02   -2.6322662e-06    5.8539072e-02   -5.8544312e-02   -1.6894083e-01    2.0115621e-04   -1.6966278e-01   -3.4402463e-07    5.0242701e-04   -4.9302825e-04   -3.1251394e-10   -3.4925798e-05   -3.3587603e-11    3.3232760e-01    0.0000000e+00    0.0000000e+00   -8.2529350e-02
   -1.4547909e+02   -4.5446722e-06    5.8239247e-02   -5.8248288e-02   -1.6796694e-01    1.9435599e-05   -1.6801049e-01   -5.2221685e-07    5.5612097e-04   -5.6086695e-04   -5.3915287e-10   -3.4708712e-05   -5.0982703e-11    4.0885072e-01    0.0000000e+00    0.0000000e+00   -8.2496682e-02
   -1.4534587e+02   -6.3372223e-06    5.7838498e-02   -5.7851119e-02   -1.6668960e-01    0.0000000e+00   -1.6668960e-01   -6.1121715e-07    6.4528848e-04   -6.0759641e-04   -7.5109818e-10   -3.4425176e-05   -5.9668093e-11    4.9945658e-01    0.0000000e+00    0.0000000e+00   -8.2456013e-02
   -1.4517933e+02   -7.0154869e-06    5.7402831e-02   -5.7416820e-02   -1.6531262e-01    0.0000000e+00   -1.6531262e-01   -6.9080587e-07    6.8626301e-04   -6.5184601e-04   -8.3050545e-10   -3.4116519e-05   -6.7432347e-11    5.9342265e-01    0.0000000e+00    0.0000000e+00   -8.2405423e-02
   -1.4497117e+02   -6.6611234e-06    5.7057032e-02   -5.7070339e-02   -1.6428767e-01    0.0000000e+00   -1.6428767e-01   -7.2976061e-07    6.6594630e-04   -6.4558544e-04   -7.8739229e-10   -3.3874919e-05   -7.1227993e-11    6.4944842e-01    0.0000000e+00    0.0000000e+00   -8.2342504e-02
   -1.4471096e+02   -6.0165195e-06    5.6944962e-02   -5.6957050e-02   -1.6404012e-01    0.0000000e+00   -1.6404012e-01   -7.4917768e-07    5.9393899e-04   -5.8647287e-04   -7.0987788e-10   -3.3786436e-05   -7.3115488e-11    6.6610285e-01    0.0000000e+00    0.0000000e+00   -8.2264157e-02
   -1.4438570e+02   -5.4715676e-06    5.7123049e-02   -5.7134124e-02   -1.6458701e-01    0.0000000e+00   -1.6458701e-01   -7.7611693e-07    5.3916664e-04   -5.3269180e-04   -6.4406631e-10   -3.3851998e-05   -7.5736474e-11    6.9011123e-01    0.0000000e+00    0.0000000e+00   -8.2166315e-02
   -1.4397912e+02   -4.3167362e-06    5.7628023e-02   -5.7637152e-02   -1.6589918e-01    0.0000000e+00   -1.6589918e-01   -7.6014822e-07    5.2071456e-04   -5.1739133e-04   -5.0661389e-10   -3.4061855e-05   -7.4169116e-11    7.5255487e-01    0.0000000e+00    0.0000000e+00   -8.2043466e-02
   -1.4347090e+02   -2.2375152e-06    5.8638322e-02   -5.8643836e-02   -1.6848626e-01    0.0000000e+00   -1.6848626e-01   -1.3672039e-06    5.8154657e-04   -5.6184129e-04   -2.6160019e-10   -3.4515753e-05   -1.3337989e-10    7.5695417e-01    0.0000000e+00    0.0000000e+00   -8.1887823e-02
   -1.4287090e+02    2.4643559e-06    6.0419585e-02   -6.0269550e-02   -1.7306129e-01    0.0000000e+00   -1.7306129e-01   -1.2152090e-06    6.6354189e-04   -7.5954518e-04    2.8681109e-10   -3.5357988e-05   -1.1852869e-10    9.2366928e-01    0.0000000e+00    0.0000000e+00   -8.1699408e-02
   -1.4227090e+02    5.9906740e-06    6.2269910e-02   -6.2341667e-02   -1.7830650e-01    0.0000000e+00   -1.7830650e-01   -9.2226286e-07    7.8661603e-04   -7.9287438e-04    6.9400276e-10   -3.6331077e-05   -8.9938831e-11    1.1178987e+00    0.0000000e+00    0.0000000e+00   -8.1505769e-02
   -1.4167090e+02    7.8584435e-06    6.4164795e-02   -6.4235159e-02   -1.8344471e-01    8.1620786e-06   -1.8345905e-01   -9.4541088e-07    9.3622742e-04   -9.7249338e-04    9.0611453e-10   -3.7275709e-05   -9.2180305e-11    1.3023982e+00    0.0000000e+00    0.0000000e+00   -8.1307144e-02
   -1.4107090e+02    9.4981643e-06    6.5801102e-02   -6.5870192e-02   -1.8777400e-01    6.2175423e-05   -1.8781278e-01   -1.5214829e-06    1.0385593e-03   -1.1156567e-03    1.0899670e-09   -3.8049568e-05   -1.4832413e-10    1.4180830e+00    0.0000000e+00    0.0000000e+00   -8.1104427e-02
   -1.4047090e+02    1.1316143e-05    6.7161401e-02   -6.7177534e-02   -1.9119454e-01    1.3426987e-04   -1.9123400e-01   -1.6725286e-06    1.1385489e-03   -1.2169433e-03    1.2922974e-09   -3.8633605e-05   -1.6302210e-10    1.5860725e+00    0.0000000e+00    0.0000000e+00   -8.0898553e-02
   -1.3987090e+02    1.3502881e-05    6.8256687e-02   -6.8320747e-02   -1.9394275e-01    1.9747567e-04   -1.9398274e-01   -1.8318170e-06    1.2420478e-03   -1.2896894e-03    1.5344251e-09   -3.9077033e-05   -1.7851875e-10    1.7783000e+00    0.0000000e+00    0.0000000e+00   -8.0690256e-02
   -1.3927090e+02    1.6133097e-05    6.9292105e-02   -6.9352401e-02   -1.9644108e-01    2.5526818e-04   -1.9648157e-01   -3.0499518e-06    1.3187519e-03   -1.3670920e-03    1.8241413e-09   -3.9465935e-05   -2.9718325e-10    1.9028490e+00    0.0000000e+00    0.0000000e+00   -8.0479852e-02
   -1.3867090e+02    1.7470175e-05    7.0457214e-02   -7.0295599e-02   -1.9899292e-01    4.0511340e-04   -1.9908442e-01   -3.3368460e-06    1.4571394e-03   -1.4766289e-03    1.9652799e-09   -3.9861557e-05   -3.2508759e-10    2.0508665e+00    0.0000000e+00    0.0000000e+00   -8.0267243e-02
   -1.3807090e+02    1.9378944e-05    7.1654912e-02   -7.1618539e-02   -2.0216241e-01    1.2185869e-04   -2.0219610e-01   -3.2574304e-06    1.4313164e-03   -1.4194795e-03    2.1687393e-09   -4.0376061e-05   -3.1729909e-10    2.2005439e+00    0.0000000e+00    0.0000000e+00   -8.0051931e-02
   -1.3747090e+02    2.0088451e-05    7.3037909e-02   -7.2986823e-02   -2.0556197e-01    2.9815677e-04   -2.0565633e-01   -3.4289247e-06    1.5654672e-03   -1.5386492e-03    2.2363504e-09   -4.0931621e-05   -3.3395255e-10    2.2712750e+00    0.0000000e+00    0.0000000e+00   -7.9833644e-02
   -1.3687090e+02    2.1897022e-05    7.4611127e-02   -7.4470131e-02   -2.0937162e-01    3.4718035e-04   -2.0942847e-01   -3.7083722e-06    1.5797874e-03   -1.5467354e-03    2.4246819e-09   -4.1562997e-05   -3.6111282e-10    2.4409996e+00    0.0000000e+00    0.0000000e+00   -7.9611841e-02
   -1.3627090e+02    2.4279790e-05    7.6182890e-02   -7.6052115e-02   -2.1332498e-01    3.3829234e-04   -2.1336880e-01   -3.9855848e-06    1.6261110e-03   -1.5643181e-03    2.6739732e-09   -4.2217027e-05   -3.8804751e-10    2.5275587e+00    0.0000000e+00    0.0000000e+00   -7.9386641e-02
   -1.3567090e+02    2.6495062e-05    7.7725589e-02   -7.7674870e-02   -2.1727081e-01    3.2216790e-04   -2.1731540e-01   -4.0790071e-06    1.6705937e-03   -1.5992832e-03    2.9018794e-09   -4.2863271e-05   -3.9708281e-10    2.6526884e+00    0.0000000e+00    0.0000000e+00   -7.9157903e-02
   -1.3507090e+02    2.7654518e-05    7.9262859e-02   -7.9209803e-02   -2.2103287e-01    3.3640722e-04   -2.2107821e-01   -4.0876199e-06    1.6995427e-03   -1.6324486e-03    3.0119380e-09   -4.3467195e-05   -3.9786073e-10    2.7377413e+00    0.0000000e+00    0.0000000e+00   -7.8925921e-02
   -1.3447090e+02    2.8549091e-05    8.0842379e-02   -8.0662765e-02   -2.2470648e-01    3.5744492e-04   -2.2475255e-01   -4.1652174e-06    1.7364691e-03   -1.6528198e-03    3.0917087e-09   -4.4047668e-05   -4.0535234e-10    2.8981223e+00    0.0000000e+00    0.0000000e+00   -7.8690791e-02
   -1.3387090e+02    2.9902080e-05    8.2323521e-02   -8.2138805e-02   -2.2824994e-01    1.1709236e-04   -2.2844126e-01   -4.3030881e-06    1.7760198e-03   -1.6761620e-03    3.2195660e-09   -4.4596812e-05   -4.1870684e-10    2.9711992e+00    0.0000000e+00    0.0000000e+00   -7.8452739e-02
   -1.3327090e+02    3.2059714e-05    8.3877037e-02   -8.3552087e-02   -2.3178192e-01    1.4678605e-04   -2.3197638e-01   -5.6467275e-06    1.8098178e-03   -1.7000389e-03    3.4316773e-09   -4.5137830e-05   -5.4936596e-10    3.0992523e+00    0.0000000e+00    0.0000000e+00   -7.8211752e-02
   -1.3267090e+02    3.6601384e-05    8.5434323e-02   -8.4999452e-02   -2.3533260e-01    1.0503551e-04   -2.3568474e-01   -5.6109344e-06    1.8381686e-03   -1.7101925e-03    3.8945450e-09   -4.5676595e-05   -5.4580222e-10    3.2566967e+00    0.0000000e+00    0.0000000e+00   -7.7967845e-02
   -1.3207090e+02    3.7250189e-05    8.6990630e-02   -8.6547158e-02   -2.3899791e-01    1.2582450e-04   -2.3935596e-01   -5.5155500e-06    1.8573367e-03   -1.7305071e-03    3.9396979e-09   -4.6231665e-05   -5.3644358e-10    3.3780730e+00    0.0000000e+00    0.0000000e+00   -7.7720993e-02
   -1.3147090e+02    3.7820325e-05    8.8576427e-02   -8.8217410e-02   -2.4280821e-01    1.4465243e-04   -2.4317242e-01   -6.5453120e-06    1.8711695e-03   -1.7542175e-03    3.9755396e-09   -4.6808563e-05   -6.3650318e-10    3.4749755e+00    0.0000000e+00    0.0000000e+00   -7.7471006e-02
   -1.3087090e+02    4.3029258e-05    9.0275776e-02   -8.9830032e-02   -2.4673223e-01    1.6177402e-04   -2.4710281e-01   -6.5686238e-06    1.8936935e-03   -1.7914898e-03    4.4949881e-09   -4.7400727e-05   -6.3867568e-10    3.5829797e+00    0.0000000e+00    0.0000000e+00   -7.7217735e-02
   -1.3027090e+02    4.3727883e-05    9.1869693e-02   -9.1623537e-02   -2.5063456e-01    1.7514537e-04   -2.5101152e-01   -7.3560139e-06    1.9151005e-03   -1.8064248e-03    4.5391739e-09   -4.7982130e-05   -7.1512795e-10    3.6804857e+00    0.0000000e+00    0.0000000e+00   -7.6961281e-02
   -1.2967090e+02    4.3600360e-05    9.3439739e-02   -9.3452361e-02   -2.5456985e-01    1.8835133e-04   -2.5495327e-01   -8.0304110e-06    1.9288303e-03   -1.8275547e-03    4.4969806e-09   -4.8563140e-05   -7.8057429e-10    3.8411668e+00    0.0000000e+00    0.0000000e+00   -7.6701674e-02
   -1.2907090e+02    4.4242856e-05    9.5108068e-02   -9.5196771e-02   -2.5844268e-01    2.0334689e-04   -2.5883251e-01   -6.3032731e-06    1.9623267e-03   -1.8404508e-03    4.5336452e-09   -4.9125650e-05   -6.1260139e-10    3.8898735e+00    0.0000000e+00    0.0000000e+00   -7.6439056e-02
   -1.2847090e+02    4.6567698e-05    9.6890534e-02   -9.6818194e-02   -2.6232636e-01    2.1864564e-04   -2.6272267e-01   -6.1638580e-06    1.9979011e-03   -1.8706052e-03    4.7404571e-09   -4.9683476e-05   -5.9896280e-10    4.0587453e+00    0.0000000e+00    0.0000000e+00   -7.6173387e-02
   -1.2787090e+02    4.8613754e-05    9.8601284e-02   -9.8525314e-02   -2.6618095e-01    2.3374047e-04   -2.6658373e-01   -6.4440212e-06    2.0131464e-03   -1.8923059e-03    4.9156951e-09   -5.0229115e-05   -6.2609369e-10    4.2406177e+00    0.0000000e+00    0.0000000e+00   -7.5904753e-02
   -1.2727090e+02    4.9772639e-05    1.0025782e-01   -1.0031403e-01   -2.6998420e-01    3.1011473e-04   -2.7046164e-01   -8.5173604e-06    2.0703691e-03   -1.9777839e-03    4.9988105e-09   -5.0758656e-05   -8.2741735e-10    4.3810123e+00    0.0000000e+00    0.0000000e+00   -7.5633242e-02
   -1.2667090e+02    5.0974796e-05    1.0206142e-01   -1.0221513e-01   -2.7410887e-01    2.7675397e-04   -2.7452507e-01   -7.5853920e-06    2.0517240e-03   -1.9063298e-03    5.0844069e-09   -5.1341606e-05   -7.3677197e-10    4.4449980e+00    0.0000000e+00    0.0000000e+00   -7.5358592e-02
   -1.2607090e+02    5.5046966e-05    1.0390804e-01   -1.0424072e-01   -2.7845023e-01    1.7275582e-04   -2.7885530e-01   -7.7041230e-06    2.0001173e-03   -1.8830686e-03    5.4522973e-09   -5.1957255e-05   -7.4818657e-10    4.4664119e+00    0.0000000e+00    0.0000000e+00   -7.5080478e-02
   -1.2547090e+02    5.5975175e-05    1.0599629e-01   -1.0585058e-01   -2.8247722e-01    2.9649310e-04   -2.8294362e-01   -7.9340845e-06    2.0908367e-03   -2.0120866e-03    5.5050457e-09   -5.2507291e-05   -7.7040548e-10    4.6492788e+00    0.0000000e+00    0.0000000e+00   -7.4799317e-02
   -1.2487090e+02    5.6494873e-05    1.0782593e-01   -1.0779986e-01   -2.8654823e-01    2.6412852e-04   -2.8702211e-01   -7.4686254e-06    2.0832710e-03   -1.9747978e-03    5.5163579e-09   -5.3058414e-05   -7.2510058e-10    4.6975366e+00    0.0000000e+00    0.0000000e+00   -7.4515213e-02
   -1.2427090e+02    5.6172729e-05    1.0971473e-01   -1.0969151e-01   -2.9061921e-01    2.5882882e-04   -2.9106371e-01   -7.6918903e-06    2.0968832e-03   -1.9743106e-03    5.4450577e-09   -5.3602203e-05   -7.4666260e-10    4.8275219e+00    0.0000000e+00    0.0000000e+00   -7.4228124e-02
   -1.2367090e+02    5.7566767e-05    1.1165956e-01   -1.1159710e-01   -2.9470866e-01    2.5414366e-04   -2.9516030e-01   -7.8431127e-06    2.0931289e-03   -2.0043722e-03    5.5390971e-09   -5.4142148e-05   -7.6122468e-10    5.0127867e+00    0.0000000e+00    0.0000000e+00   -7.3938101e-02
   -1.2307090e+02    5.8235625e-05    1.1357021e-01   -1.1360546e-01   -2.9883113e-01    2.1194997e-04   -2.9939105e-01   -7.9883810e-06    2.1062952e-03   -2.0263716e-03    5.5616615e-09   -5.4681015e-05   -7.7520374e-10    5.1531028e+00    0.0000000e+00    0.0000000e+00   -7.3645187e-02
   -1.2247090e+02    6.0163930e-05    1.1567826e-01   -1.1556204e-01   -3.0310359e-01    2.0513912e-04   -3.0371125e-01   -7.4967412e-06    2.0985537e-03   -2.0502944e-03    5.7024054e-09   -5.5239988e-05   -7.2738166e-10    5.2471636e+00    0.0000000e+00    0.0000000e+00   -7.3349248e-02
   -1.2187090e+02    6.5411402e-05    1.1777368e-01   -1.1764794e-01   -3.0746661e-01    2.0845135e-04   -3.0808429e-01   -8.8198175e-06    2.1132714e-03   -2.0784361e-03    6.1522207e-09   -5.5807478e-05   -8.5562170e-10    5.2732195e+00    0.0000000e+00    0.0000000e+00   -7.3050041e-02
   -1.2127090e+02    7.0545465e-05    1.1994942e-01   -1.1966319e-01   -3.1184882e-01    2.1573949e-04   -3.1247665e-01   -8.9320511e-06    2.1360341e-03   -2.1075649e-03    6.5835170e-09   -5.6370593e-05   -8.6637381e-10    5.4645271e+00    0.0000000e+00    0.0000000e+00   -7.2747747e-02
   -1.2067611e+02    6.9058045e-05    1.2198278e-01   -1.2184971e-01   -3.1609608e-01    2.3845237e-04   -3.1673388e-01   -9.5041180e-06    2.1641522e-03   -2.1438140e-03    6.3943881e-09   -5.6903716e-05   -9.2171792e-10    5.4961323e+00    0.0000000e+00    0.0000000e+00   -7.2445179e-02
   -1.2008717e+02    6.8539020e-05    1.2411406e-01   -1.2387737e-01   -3.2028621e-01    2.5566212e-04   -3.2093391e-01   -1.0031600e-05    2.1801673e-03   -2.1699025e-03    6.2966282e-09   -5.7421431e-05   -9.7272220e-10    5.6816263e+00    0.0000000e+00    0.0000000e+00   -7.2142817e-02
   -1.1950389e+02    6.7197380e-05    1.2621098e-01   -1.2593663e-01   -3.2444498e-01    2.6358052e-04   -3.2510256e-01   -1.1881878e-05    2.2160427e-03   -2.1720119e-03    6.1249325e-09   -5.7928772e-05   -1.1519566e-09    5.7748907e+00    0.0000000e+00    0.0000000e+00   -7.1840796e-02
   -1.1892610e+02    7.2653571e-05    1.2835631e-01   -1.2810774e-01   -3.2870704e-01    2.6376657e-04   -3.2937476e-01   -1.2115647e-05    2.2161647e-03   -2.1809399e-03    6.5700901e-09   -5.8449299e-05   -1.1744381e-09    5.9659035e+00    0.0000000e+00    0.0000000e+00   -7.1538784e-02
   -1.1835364e+02    7.3407110e-05    1.3041316e-01   -1.3031716e-01   -3.3296199e-01    2.4789294e-04   -3.3367366e-01   -1.1369724e-05    2.2302033e-03   -2.2020250e-03    6.5857850e-09   -5.8963520e-05   -1.1019619e-09    6.0834492e+00    0.0000000e+00    0.0000000e+00   -7.1236884e-02
   -1.1778632e+02    7.4795741e-05    1.3284820e-01   -1.3225674e-01   -3.3722132e-01    2.5135387e-04   -3.3794378e-01   -1.1807188e-05    2.2577966e-03   -2.2155840e-03    6.6571428e-09   -5.9473240e-05   -1.1441824e-09    6.1052970e+00    0.0000000e+00    0.0000000e+00   -7.0934944e-02
   -1.1722396e+02    7.6675388e-05    1.3481906e-01   -1.3471771e-01   -3.4154059e-01    2.1794732e-04   -3.4239271e-01   -1.1982470e-05    2.2785794e-03   -2.2359861e-03    6.7701175e-09   -5.9988414e-05   -1.1609879e-09    6.2634434e+00    0.0000000e+00    0.0000000e+00   -7.0633023e-02
   -1.1666646e+02    8.0176737e-05    1.3702997e-01   -1.3692254e-01   -3.4578771e-01    2.5114344e-04   -3.4654345e-01   -1.2229218e-05    2.3047815e-03   -2.2616643e-03    7.0227481e-09   -6.0485950e-05   -1.1847122e-09    6.2898956e+00    0.0000000e+00    0.0000000e+00   -7.0331220e-02
   -1.1611365e+02    8.2792332e-05    1.3923650e-01   -1.3912466e-01   -3.4997244e-01    2.9480793e-04   -3.5062845e-01   -1.2443351e-05    2.2986064e-03   -2.2917878e-03    7.1937596e-09   -6.0967685e-05   -1.2052699e-09    6.4894967e+00    0.0000000e+00    0.0000000e+00   -7.0029537e-02
   -1.1556538e+02    8.7476270e-05    1.4149315e-01   -1.4137347e-01   -3.5424070e-01    2.1560820e-04   -3.5488304e-01   -1.2622012e-05    2.2700055e-03   -2.2770037e-03    7.5396900e-09   -6.1459022e-05   -1.2223783e-09    6.6199562e+00    0.0000000e+00    0.0000000e+00   -6.9727959e-02
   -1.1502155e+02    9.1082109e-05    1.4369850e-01   -1.4358808e-01   -3.5829021e-01    3.8452898e-04   -3.5904282e-01   -1.2353622e-05    2.3754547e-03   -2.3757163e-03    7.7872511e-09   -6.1908193e-05   -1.1962055e-09    6.7050074e+00    0.0000000e+00    0.0000000e+00   -6.9426568e-02
   -1.1448200e+02    9.5914079e-05    1.4599773e-01   -1.4586259e-01   -3.6257553e-01    2.5973765e-04   -3.6323629e-01   -1.2828150e-05    2.2980457e-03   -2.3364485e-03    8.1339976e-09   -6.2392698e-05   -1.2419570e-09    6.7557846e+00    0.0000000e+00    0.0000000e+00   -6.9124988e-02
   -1.1394661e+02    9.9357220e-05    1.4841134e-01   -1.4793274e-01   -3.6673959e-01    3.0853973e-04   -3.6743351e-01   -1.3128967e-05    2.3849804e-03   -2.3941707e-03    8.3575691e-09   -6.2851659e-05   -1.2708799e-09    6.9065612e+00    0.0000000e+00    0.0000000e+00   -6.8823478e-02
   -1.1341530e+02    1.0230979e-04    1.5057066e-01   -1.5039552e-01   -3.7086583e-01    3.2885241e-04   -3.7164511e-01   -1.3504541e-05    2.4190264e-03   -2.4275748e-03    8.5358274e-09   -6.3299677e-05   -1.3070318e-09    6.9940046e+00    0.0000000e+00    0.0000000e+00   -6.8522106e-02
   -1.1288790e+02    1.0401516e-04    1.5284799e-01   -1.5269805e-01   -3.7495332e-01    3.0720353e-04   -3.7585713e-01   -1.3959735e-05    2.4483571e-03   -2.4495417e-03    8.6071705e-09   -6.3736549e-05   -1.3508775e-09    7.1631753e+00    0.0000000e+00    0.0000000e+00   -6.8220861e-02
   -1.1236435e+02    1.0678414e-04    1.5520512e-01   -1.5493425e-01   -3.7898583e-01    3.2308984e-04   -3.7990611e-01   -1.4289986e-05    2.4679124e-03   -2.4710380e-03    8.7638209e-09   -6.4159629e-05   -1.3826197e-09    7.4166759e+00    0.0000000e+00    0.0000000e+00   -6.7919773e-02
   -1.1184453e+02    1.0709812e-04    1.5782355e-01   -1.5687167e-01   -3.8290506e-01    3.8474321e-04   -3.8414970e-01   -1.4818268e-05    2.4967966e-03   -2.5783991e-03    8.7172795e-09   -6.4559574e-05   -1.4335149e-09    7.4843019e+00    0.0000000e+00    0.0000000e+00   -6.7618923e-02
   -1.1132833e+02    1.0744052e-04    1.5985012e-01   -1.5963773e-01   -3.8715742e-01    3.3653055e-04   -3.8810297e-01   -1.4914077e-05    2.4531014e-03   -2.5135599e-03    8.6729662e-09   -6.5011203e-05   -1.4425587e-09    7.5499519e+00    0.0000000e+00    0.0000000e+00   -6.7318080e-02
   -1.1081566e+02    1.0990522e-04    1.6233724e-01   -1.6210674e-01   -3.9151247e-01    4.4885597e-04   -3.9196342e-01   -1.5964007e-05    2.4195514e-03   -2.5062909e-03    8.7983853e-09   -6.5474902e-05   -1.5438593e-09    7.5084482e+00    0.0000000e+00    0.0000000e+00   -6.7017009e-02
   -1.1030642e+02    1.1038510e-04    1.6520472e-01   -1.6398830e-01   -3.9559812e-01    3.2418534e-04   -3.9678034e-01   -1.6578427e-05    2.5397842e-03   -2.6214988e-03    8.7632770e-09   -6.5889335e-05   -1.6030286e-09    7.7080094e+00    0.0000000e+00    0.0000000e+00   -6.6715979e-02
   -1.0980052e+02    1.0959785e-04    1.6710682e-01   -1.6694884e-01   -3.9969773e-01    4.5907340e-04   -4.0039241e-01   -1.6980340e-05    2.5007425e-03   -2.6256414e-03    8.6281449e-09   -6.6301789e-05   -1.6416323e-09    7.6905089e+00    0.0000000e+00    0.0000000e+00   -6.6415059e-02
   -1.0929789e+02    1.1181240e-04    1.6955904e-01   -1.6936519e-01   -4.0375107e-01    4.1896290e-04   -4.0445408e-01   -1.7239989e-05    2.5094538e-03   -2.6430622e-03    8.7287348e-09   -6.6702234e-05   -1.6664685e-09    7.8908902e+00    0.0000000e+00    0.0000000e+00   -6.6114242e-02
   -1.0905138e+02    1.1114233e-04    1.7164904e-01   -1.6980925e-01   -4.0571931e-01    7.8627951e-04   -4.0742822e-01   -1.6402360e-05    2.8789260e-03   -2.8365481e-03    8.6404834e-09   -6.6893775e-05   -1.5853874e-09    8.0385442e+00    0.0000000e+00    0.0000000e+00   -6.5966549e-02
   -1.0874324e+02    1.0798585e-04    1.7338104e-01   -1.7131578e-01   -4.0856016e-01    4.9900054e-04   -4.0959458e-01   -1.6490167e-05    2.6234897e-03   -2.6220644e-03    8.3513790e-09   -6.7193402e-05   -1.5937231e-09    7.9719916e+00    0.0000000e+00    0.0000000e+00   -6.5781083e-02
   -1.0835807e+02    1.0651258e-04    1.7511290e-01   -1.7372550e-01   -4.1218925e-01    5.9500483e-04   -4.1260430e-01   -1.6575134e-05    2.5504990e-03   -2.5898507e-03    8.1834131e-09   -6.7576680e-05   -1.6017347e-09    8.0175994e+00    0.0000000e+00    0.0000000e+00   -6.5547748e-02
   -1.0787660e+02    1.0733943e-04    1.7693796e-01   -1.7686073e-01   -4.1631463e-01    4.8483075e-04   -4.1673337e-01   -1.7110784e-05    2.5677561e-03   -2.6093299e-03    8.1788545e-09   -6.7983187e-05   -1.6532346e-09    8.0900784e+00    0.0000000e+00    0.0000000e+00   -6.5254113e-02
   -1.0738582e+02    1.0932010e-04    1.7986784e-01   -1.7890771e-01   -4.2011650e-01    5.7835484e-04   -4.2065232e-01   -1.7478152e-05    2.6159178e-03   -2.6215955e-03    8.2590169e-09   -6.8326040e-05   -1.6884498e-09    8.0477724e+00    0.0000000e+00    0.0000000e+00   -6.4953022e-02
   -1.0689788e+02    1.1197015e-04    1.8232288e-01   -1.8133233e-01   -4.2395433e-01    5.9928580e-04   -4.2438267e-01   -1.7469604e-05    2.6190283e-03   -2.6397593e-03    8.3870924e-09   -6.8670943e-05   -1.6873440e-09    8.2237568e+00    0.0000000e+00    0.0000000e+00   -6.4652058e-02
   -1.0641273e+02    1.1632255e-04    1.8486040e-01   -1.8362933e-01   -4.2760924e-01    7.0960384e-04   -4.2837316e-01   -1.7844342e-05    2.7296355e-03   -2.6798578e-03    8.6385555e-09   -6.8982780e-05   -1.7232555e-09    8.2652915e+00    0.0000000e+00    0.0000000e+00   -6.4351435e-02
   -1.0593033e+02    1.1954677e-04    1.8765508e-01   -1.8571276e-01   -4.3126270e-01    7.5745762e-04   -4.3227371e-01   -1.8259588e-05    2.7602522e-03   -2.7235807e-03    8.8017459e-09   -6.9290913e-05   -1.7630657e-09    8.5232615e+00    0.0000000e+00    0.0000000e+00   -6.4051106e-02
   -1.0545059e+02    1.2282138e-04    1.9000493e-01   -1.8835687e-01   -4.3499703e-01    8.3152587e-04   -4.3602225e-01   -1.8475914e-05    2.7772552e-03   -2.7499989e-03    8.9649477e-09   -6.9608735e-05   -1.7836564e-09    8.6033317e+00    0.0000000e+00    0.0000000e+00   -6.3751078e-02
   -1.0497345e+02    1.2841581e-04    1.9278869e-01   -1.9078161e-01   -4.3896996e-01    8.2701700e-04   -4.4000577e-01   -1.6346371e-05    2.7898571e-03   -2.7409895e-03    9.2923061e-09   -6.9961312e-05   -1.5778094e-09    8.6962159e+00    0.0000000e+00    0.0000000e+00   -6.3451164e-02
   -1.0449884e+02    1.3034235e-04    1.9551389e-01   -1.9345695e-01   -4.4301065e-01    8.4881520e-04   -4.4405730e-01   -1.7013048e-05    2.8164132e-03   -2.7547749e-03    9.3497900e-09   -7.0320410e-05   -1.6418836e-09    8.7167055e+00    0.0000000e+00    0.0000000e+00   -6.3151036e-02
   -1.0402669e+02    1.3192426e-04    1.9823993e-01   -1.9615411e-01   -4.4712809e-01    8.6680906e-04   -4.4818152e-01   -1.7150309e-05    2.8364176e-03   -2.7750855e-03    9.3807803e-09   -7.0687866e-05   -1.6548504e-09    8.8537613e+00    0.0000000e+00    0.0000000e+00   -6.2850890e-02
   -1.0355698e+02    1.3376596e-04    2.0143828e-01   -1.9854633e-01   -4.5124669e-01    8.7526956e-04   -4.5231112e-01   -1.7243139e-05    2.8692914e-03   -2.7848697e-03    9.4285186e-09   -7.1051605e-05   -1.6635252e-09    8.9390839e+00    0.0000000e+00    0.0000000e+00   -6.2550742e-02
   -1.0308961e+02    1.4301351e-04    2.0380765e-01   -2.0164120e-01   -4.5526259e-01    8.8160425e-04   -4.5633781e-01   -1.7529196e-05    2.9134450e-03   -2.7964483e-03    9.9918008e-09   -7.1395360e-05   -1.6908337e-09    9.1162981e+00    0.0000000e+00    0.0000000e+00   -6.2250619e-02
   -1.0262452e+02    1.4828867e-04    2.0656283e-01   -2.0435277e-01   -4.5916523e-01    8.8693744e-04   -4.6025100e-01   -1.7949019e-05    2.9218141e-03   -2.8306372e-03    1.0269016e-08   -7.1717697e-05   -1.7310309e-09    9.4057351e+00    0.0000000e+00    0.0000000e+00   -6.1950578e-02
   -1.0216169e+02    1.4770360e-04    2.0946790e-01   -2.0683603e-01   -4.6286203e-01    1.3339209e-03   -4.6396334e-01   -1.7774018e-05    3.0070409e-03   -2.8920992e-03    1.0138036e-08   -7.2004759e-05   -1.7138588e-09    9.4028464e+00    0.0000000e+00    0.0000000e+00   -6.1650788e-02
   -1.0170105e+02    1.4360259e-04    2.1195374e-01   -2.0984027e-01   -4.6679603e-01    9.2841946e-04   -4.6774873e-01   -1.9253973e-05    2.9048913e-03   -2.8876727e-03    9.7690877e-09   -7.2325499e-05   -1.8562436e-09    9.4842523e+00    0.0000000e+00    0.0000000e+00   -6.1351105e-02
   -1.0124252e+02    1.4635920e-04    2.1445043e-01   -2.1280199e-01   -4.7043201e-01    1.6515478e-03   -4.7121087e-01   -1.8671420e-05    2.9213796e-03   -2.8339314e-03    9.8678355e-09   -7.2596172e-05   -1.7997599e-09    9.3840016e+00    0.0000000e+00    0.0000000e+00   -6.1051443e-02
   -1.0078610e+02    1.5083473e-04    2.1738525e-01   -2.1559796e-01   -4.7446948e-01    9.5178507e-04   -4.7512529e-01   -1.8898348e-05    2.9588660e-03   -2.8975714e-03    1.0078532e-08   -7.2925500e-05   -1.8213104e-09    9.6149480e+00    0.0000000e+00    0.0000000e+00   -6.0751799e-02
   -1.0033170e+02    1.5468098e-04    2.2051690e-01   -2.1840249e-01   -4.7856447e-01    1.5606461e-03   -4.7887915e-01   -1.9842125e-05    2.9561906e-03   -2.9628406e-03    1.0242684e-08   -7.3260251e-05   -1.9119263e-09    9.6335251e+00    0.0000000e+00    0.0000000e+00   -6.0452165e-02
   -9.9879287e+01    1.5934269e-04    2.2367321e-01   -2.2123308e-01   -4.8261058e-01    1.5329415e-03   -4.8292685e-01   -1.9916735e-05    2.9726614e-03   -2.9836289e-03    1.0456208e-08   -7.3583928e-05   -1.9187723e-09    9.9040715e+00    0.0000000e+00    0.0000000e+00   -6.0152495e-02
   -9.9428806e+01    1.6279329e-04    2.2635791e-01   -2.2447395e-01   -4.8652767e-01    1.1652313e-03   -4.8694445e-01   -2.0276678e-05    3.0157212e-03   -2.9872441e-03    1.0585982e-08   -7.3884688e-05   -1.9530965e-09    9.8543730e+00    0.0000000e+00    0.0000000e+00   -5.9852912e-02
   -9.8980218e+01    1.6983372e-04    2.2938028e-01   -2.2745445e-01   -4.9048588e-01    1.1546434e-03   -4.9090641e-01   -2.1116737e-05    3.0265539e-03   -3.0073033e-03    1.0943440e-08   -7.4188218e-05   -2.0336431e-09    1.0119848e+01    0.0000000e+00    0.0000000e+00   -5.9553230e-02
   -9.8533471e+01    1.6679786e-04    2.3232542e-01   -2.3037796e-01   -4.9427874e-01    1.1518388e-03   -4.9470290e-01   -2.2116567e-05    3.0459564e-03   -3.0441720e-03    1.0649829e-08   -7.4463787e-05   -2.1295482e-09    1.0201283e+01    0.0000000e+00    0.0000000e+00   -5.9253656e-02
   -9.8088528e+01    1.7265883e-04    2.3534101e-01   -2.3335420e-01   -4.9800372e-01    1.1478948e-03   -4.9843146e-01   -2.2312995e-05    3.0612073e-03   -3.0474172e-03    1.0923040e-08   -7.4725621e-05   -2.1480627e-09    1.0218631e+01    0.0000000e+00    0.0000000e+00   -5.8954016e-02
   -9.7645332e+01    1.7776985e-04    2.3837149e-01   -2.3634535e-01   -5.0176124e-01    1.8953534e-03   -5.0202239e-01   -2.5048663e-05    3.0710519e-03   -3.0695494e-03    1.1142950e-08   -7.4989401e-05   -2.4109755e-09    1.0432994e+01    0.0000000e+00    0.0000000e+00   -5.8654475e-02
   -9.7203862e+01    1.8446400e-04    2.4115152e-01   -2.3958538e-01   -5.0550601e-01    1.2964761e-03   -5.0594109e-01   -2.5079726e-05    3.1059455e-03   -3.1798148e-03    1.1455796e-08   -7.5248448e-05   -2.4135180e-09    1.0481951e+01    0.0000000e+00    0.0000000e+00   -5.8355049e-02
   -9.6764048e+01    1.7840513e-04    2.4462325e-01   -2.4220113e-01   -5.0921834e-01    2.8515808e-03   -5.0938128e-01   -2.5314554e-05    3.0518656e-03   -3.1010657e-03    1.0976802e-08   -7.5499458e-05   -2.4356537e-09    1.0773522e+01    0.0000000e+00    0.0000000e+00   -5.8055686e-02
   -9.6325882e+01    1.7916196e-04    2.4715221e-01   -2.4582379e-01   -5.1287785e-01    3.0407040e-03   -5.1304183e-01   -2.5194504e-05    3.1259615e-03   -3.1514961e-03    1.0920821e-08   -7.5739996e-05   -2.4236388e-09    1.0804359e+01    0.0000000e+00    0.0000000e+00   -5.7756490e-02
   -9.5889297e+01    1.8759712e-04    2.5033189e-01   -2.4896911e-01   -5.1669865e-01    2.1413966e-03   -5.1696647e-01   -2.4486418e-05    3.1818891e-03   -3.2247645e-03    1.1328256e-08   -7.6001901e-05   -2.3550780e-09    1.0900991e+01    0.0000000e+00    0.0000000e+00   -5.7457380e-02
   -9.5454262e+01    1.8694595e-04    2.5353496e-01   -2.5215796e-01   -5.2038125e-01    2.8928752e-03   -5.2054715e-01   -2.5136490e-05    3.0785976e-03   -3.1689597e-03    1.1183048e-08   -7.6240047e-05   -2.4171319e-09    1.0751704e+01    0.0000000e+00    0.0000000e+00   -5.7158117e-02
   -9.5020750e+01    1.9016681e-04    2.5673049e-01   -2.5532973e-01   -5.2413908e-01    3.0825327e-03   -5.2430603e-01   -2.5247634e-05    3.1889959e-03   -3.1951918e-03    1.1268563e-08   -7.6486383e-05   -2.4273445e-09    1.1029603e+01    0.0000000e+00    0.0000000e+00   -5.6858862e-02
   -9.4588705e+01    1.9241713e-04    2.6001977e-01   -2.5859720e-01   -5.2786729e-01    3.1449179e-03   -5.2803522e-01   -2.4850566e-05    3.2065167e-03   -3.2524868e-03    1.1294076e-08   -7.6725626e-05   -2.3886999e-09    1.1160639e+01    0.0000000e+00    0.0000000e+00   -5.6559660e-02
   -9.4158099e+01    1.9552073e-04    2.6373438e-01   -2.6138988e-01   -5.3151791e-01    1.9867333e-03   -5.3179201e-01   -2.4722631e-05    3.2329122e-03   -3.2871790e-03    1.1367276e-08   -7.6950910e-05   -2.3759316e-09    1.1386520e+01    0.0000000e+00    0.0000000e+00   -5.6260541e-02
   -9.3728904e+01    1.9909834e-04    2.6682269e-01   -2.6482006e-01   -5.3508892e-01    2.0184435e-03   -5.3536453e-01   -2.4631087e-05    3.2545011e-03   -3.3150566e-03    1.1464977e-08   -7.7162220e-05   -2.3666603e-09    1.1263815e+01    0.0000000e+00    0.0000000e+00   -5.5961597e-02
   -9.3301070e+01    2.0157129e-04    2.7058798e-01   -2.6777885e-01   -5.3875409e-01    2.2770491e-03   -5.3903133e-01   -2.4614049e-05    3.3193956e-03   -3.3802626e-03    1.1496316e-08   -7.7384629e-05   -2.3645498e-09    1.1657770e+01    0.0000000e+00    0.0000000e+00   -5.5662683e-02
   -9.2874562e+01    2.0284533e-04    2.7351517e-01   -2.7144937e-01   -5.4236317e-01    3.2970500e-03   -5.4253478e-01   -2.3240627e-05    3.3104990e-03   -3.2938940e-03    1.1457895e-08   -7.7596579e-05   -2.2321619e-09    1.1753756e+01    0.0000000e+00    0.0000000e+00   -5.5363866e-02
   -9.2449366e+01    2.0672531e-04    2.7692600e-01   -2.7482463e-01   -5.4587173e-01    3.0013588e-03   -5.4604412e-01   -2.3018583e-05    3.2953652e-03   -3.2749468e-03    1.1564419e-08   -7.7791263e-05   -2.2103762e-09    1.1667358e+01    0.0000000e+00    0.0000000e+00   -5.5064959e-02
   -9.2025430e+01    2.0575910e-04    2.8038989e-01   -2.7826104e-01   -5.4950656e-01    2.2131865e-03   -5.4978813e-01   -2.3098015e-05    3.3823534e-03   -3.4059177e-03    1.1398841e-08   -7.8001649e-05   -2.2175457e-09    1.1937698e+01    0.0000000e+00    0.0000000e+00   -5.4766097e-02
   -9.1602720e+01    2.1374345e-04    2.8385866e-01   -2.8168639e-01   -5.5307197e-01    3.0869491e-03   -5.5324612e-01   -2.2463701e-05    3.3390276e-03   -3.3578406e-03    1.1725963e-08   -7.8199568e-05   -2.1561942e-09    1.1969456e+01    0.0000000e+00    0.0000000e+00   -5.4467289e-02
   -9.1181206e+01    2.1769426e-04    2.8739046e-01   -2.8518122e-01   -5.5661660e-01    3.3121985e-03   -5.5679167e-01   -2.2350955e-05    3.3722544e-03   -3.4084201e-03    1.1826024e-08   -7.8392217e-05   -2.1449175e-09    1.2316805e+01    0.0000000e+00    0.0000000e+00   -5.4168559e-02
   -9.0760867e+01    2.2137594e-04    2.9114722e-01   -2.8846717e-01   -5.6009911e-01    3.4259724e-03   -5.6027503e-01   -2.2215843e-05    3.4360643e-03   -3.4182487e-03    1.1908120e-08   -7.8574030e-05   -2.1314951e-09    1.2177789e+01    0.0000000e+00    0.0000000e+00   -5.3869985e-02
   -9.0341662e+01    2.2924218e-04    2.9497580e-01   -2.9181837e-01   -5.6366403e-01    3.4681910e-03   -5.6384080e-01   -2.1460901e-05    3.4479916e-03   -3.4157006e-03    1.2209858e-08   -7.8765184e-05   -2.0586192e-09    1.2535233e+01    0.0000000e+00    0.0000000e+00   -5.3571422e-02
   -8.9923558e+01    2.3601368e-04    2.9856080e-01   -2.9532364e-01   -5.6710896e-01    3.5172184e-03   -5.6728652e-01   -2.1207681e-05    3.4942061e-03   -3.4516837e-03    1.2446224e-08   -7.8937397e-05   -2.0338926e-09    1.2605385e+01    0.0000000e+00    0.0000000e+00   -5.3272873e-02
   -8.9506524e+01    2.4494204e-04    3.0176887e-01   -2.9938360e-01   -5.7053789e-01    3.5605420e-03   -5.7071624e-01   -2.1448630e-05    3.5151030e-03   -3.4727892e-03    1.2788759e-08   -7.9104944e-05   -2.0565462e-09    1.2598850e+01    0.0000000e+00    0.0000000e+00   -5.2974289e-02
   -8.9090531e+01    2.5076093e-04    3.0556109e-01   -3.0299657e-01   -5.7403329e-01    3.6034913e-03   -5.7421244e-01   -2.1412495e-05    3.5417454e-03   -3.4653435e-03    1.2961962e-08   -7.9279590e-05   -2.0526255e-09    1.2869461e+01    0.0000000e+00    0.0000000e+00   -5.2675736e-02
   -8.8675556e+01    2.5381160e-04    3.0959631e-01   -3.0644840e-01   -5.7753185e-01    2.4538705e-03   -5.7782431e-01   -2.1490888e-05    3.5437266e-03   -3.5682181e-03    1.2988254e-08   -7.9452786e-05   -2.0596836e-09    1.2961260e+01    0.0000000e+00    0.0000000e+00   -5.2377265e-02
   -8.8261565e+01    2.5802630e-04    3.1299151e-01   -3.1045840e-01   -5.8085069e-01    3.3893088e-03   -5.8103126e-01   -2.1364901e-05    3.5226144e-03   -3.4356201e-03    1.3071133e-08   -7.9599023e-05   -2.0471450e-09    1.3346171e+01    0.0000000e+00    0.0000000e+00   -5.2078887e-02
   -8.7848528e+01    2.6500757e-04    3.1702093e-01   -3.1396001e-01   -5.8416605e-01    2.3887817e-03   -5.8446084e-01   -2.1642299e-05    3.5737970e-03   -3.5772553e-03    1.3289238e-08   -7.9743117e-05   -2.0732521e-09    1.3289814e+01    0.0000000e+00    0.0000000e+00   -5.1780628e-02
   -8.7436415e+01    2.6856186e-04    3.2066221e-01   -3.1804223e-01   -5.8765770e-01    3.6599488e-03   -5.8783978e-01   -2.2146613e-05    3.5675266e-03   -3.5004025e-03    1.3330995e-08   -7.9909476e-05   -2.1210751e-09    1.3425428e+01    0.0000000e+00    0.0000000e+00   -5.1482420e-02
   -8.7025198e+01    2.7284460e-04    3.2501314e-01   -3.2134498e-01   -5.9084897e-01    3.3459096e-03   -5.9103161e-01   -2.3330874e-05    3.5926966e-03   -3.4780878e-03    1.3405672e-08   -8.0032725e-05   -2.2339713e-09    1.3194067e+01    0.0000000e+00    0.0000000e+00   -5.1184133e-02
   -8.6614849e+01    2.7746481e-04    3.2834295e-01   -3.2564020e-01   -5.9419383e-01    2.3847154e-03   -5.9449210e-01   -2.3874709e-05    3.6359855e-03   -3.6671357e-03    1.3493234e-08   -8.0175177e-05   -2.2855060e-09    1.3526766e+01    0.0000000e+00    0.0000000e+00   -5.0885893e-02
   -8.6205342e+01    2.8264497e-04    3.3232258e-01   -3.2964375e-01   -5.9747752e-01    3.4400923e-03   -5.9766152e-01   -2.4149630e-05    3.6278953e-03   -3.5504188e-03    1.3603958e-08   -8.0307408e-05   -2.3112698e-09    1.3697221e+01    0.0000000e+00    0.0000000e+00   -5.0587712e-02
   -8.5796648e+01    2.9082030e-04    3.3636505e-01   -3.3356792e-01   -6.0071447e-01    3.6901150e-03   -6.0089918e-01   -2.4129361e-05    3.6849122e-03   -3.5975524e-03    1.3853050e-08   -8.0431730e-05   -2.3087723e-09    1.3980097e+01    0.0000000e+00    0.0000000e+00   -5.0289630e-02
   -8.5388743e+01    2.9500606e-04    3.4045172e-01   -3.3761010e-01   -6.0396299e-01    2.5105923e-03   -6.0426454e-01   -2.4082902e-05    3.6731169e-03   -3.7330214e-03    1.3906895e-08   -8.0556183e-05   -2.3037694e-09    1.3760414e+01    0.0000000e+00    0.0000000e+00   -4.9991683e-02
   -8.5292430e+01    2.9817536e-04    3.4280339e-01   -3.3781654e-01   -6.0511608e-01    3.2354089e-03   -6.0558455e-01   -2.5444287e-05    3.8673645e-03   -4.2132621e-03    1.4021754e-08   -8.0637046e-05   -2.4338640e-09    1.3900882e+01    0.0000000e+00    0.0000000e+00   -4.9921567e-02
   -8.5172040e+01    3.0133010e-04    3.4362067e-01   -3.3998992e-01   -6.0658807e-01    2.4562702e-03   -6.0704977e-01   -2.5086121e-05    3.7816258e-03   -3.9611480e-03    1.4126380e-08   -8.0741522e-05   -2.3994341e-09    1.4192666e+01    0.0000000e+00    0.0000000e+00   -4.9833732e-02
   -8.5021551e+01    3.0364208e-04    3.4505319e-01   -3.4215520e-01   -6.0836007e-01    4.2682533e-03   -6.0854654e-01   -2.4739302e-05    3.6254869e-03   -3.7129944e-03    1.4179712e-08   -8.0862321e-05   -2.3660459e-09    1.4309844e+01    0.0000000e+00    0.0000000e+00   -4.9723730e-02
   -8.4833440e+01    3.0241732e-04    3.4767777e-01   -3.4399875e-01   -6.1043349e-01    3.7381522e-03   -6.1062025e-01   -2.1676329e-05    3.5926501e-03   -3.6688427e-03    1.4054209e-08   -8.0993999e-05   -2.0728677e-09    1.4385268e+01    0.0000000e+00    0.0000000e+00   -4.9586027e-02
   -8.4598302e+01    3.0402894e-04    3.5030782e-01   -3.4681046e-01   -6.1275670e-01    3.6219919e-03   -6.1294391e-01   -2.1458447e-05    3.5951617e-03   -3.7101114e-03    1.4043293e-08   -8.1121599e-05   -2.0517333e-09    1.4368247e+01    0.0000000e+00    0.0000000e+00   -4.9413356e-02
   -8.4304379e+01    3.0471398e-04    3.5308081e-01   -3.5011493e-01   -6.1510535e-01    3.5616135e-03   -6.1529297e-01   -2.1559963e-05    3.6366443e-03   -3.6703352e-03    1.3967869e-08   -8.1206662e-05   -2.0610609e-09    1.4060440e+01    0.0000000e+00    0.0000000e+00   -4.9197042e-02
   -8.3936976e+01    3.1182690e-04    3.5605453e-01   -3.5383186e-01   -6.1723277e-01    3.0743534e-03   -6.1742055e-01   -2.1606326e-05    3.5921204e-03   -3.6714192e-03    1.4157486e-08   -8.1204895e-05   -2.0650073e-09    1.4349521e+01    0.0000000e+00    0.0000000e+00   -4.8926309e-02
   -8.3532366e+01    3.2765323e-04    3.6059209e-01   -3.5631316e-01   -6.1906282e-01    3.5395309e-03   -6.1925090e-01   -2.3634350e-05    3.7236039e-03   -3.6494480e-03    1.4718887e-08   -8.1135025e-05   -2.2582527e-09    1.4573664e+01    0.0000000e+00    0.0000000e+00   -4.8628208e-02
   -8.3128362e+01    3.4389681e-04    3.6365977e-01   -3.6052141e-01   -6.2109319e-01    3.8864801e-03   -6.2128157e-01   -2.3767259e-05    3.7675670e-03   -3.6875735e-03    1.5284670e-08   -8.1091279e-05   -2.2703647e-09    1.4877874e+01    0.0000000e+00    0.0000000e+00   -4.8330631e-02
   -8.2724973e+01    3.5463801e-04    3.6771519e-01   -3.6451889e-01   -6.2364351e-01    4.0180545e-03   -6.2383227e-01   -2.3894348e-05    3.7570146e-03   -3.7290149e-03    1.5594059e-08   -8.1114715e-05   -2.2819052e-09    1.5397218e+01    0.0000000e+00    0.0000000e+00   -4.8033334e-02
   -8.2322173e+01    3.6256281e-04    3.7207939e-01   -3.6882844e-01   -6.2662091e-01    4.0725485e-03   -6.2681015e-01   -2.3918915e-05    3.7761706e-03   -3.7541606e-03    1.5771943e-08   -8.1192774e-05   -2.2836423e-09    1.5205101e+01    0.0000000e+00    0.0000000e+00   -4.7736133e-02
   -8.1919938e+01    3.6904333e-04    3.7715682e-01   -3.7299491e-01   -6.3013147e-01    4.1175996e-03   -6.3032133e-01   -2.5648846e-05    3.7865780e-03   -3.7677733e-03    1.5881412e-08   -8.1338745e-05   -2.4481513e-09    1.5425700e+01    0.0000000e+00    0.0000000e+00   -4.7438847e-02
   -8.1518242e+01    3.6573736e-04    3.8184212e-01   -3.7763321e-01   -6.3338170e-01    4.1631413e-03   -6.3357211e-01   -2.9258695e-05    3.8091885e-03   -3.8209450e-03    1.5569249e-08   -8.1449278e-05   -2.7919467e-09    1.5138331e+01    0.0000000e+00    0.0000000e+00   -4.7141296e-02
   -8.1117060e+01    3.6980721e-04    3.8637379e-01   -3.8227371e-01   -6.3655919e-01    4.2105975e-03   -6.3675009e-01   -2.8979323e-05    3.8274121e-03   -3.8349159e-03    1.5571750e-08   -8.1548945e-05   -2.7645289e-09    1.5493127e+01    0.0000000e+00    0.0000000e+00   -4.6843680e-02
   -8.0716368e+01    3.7448535e-04    3.9060639e-01   -3.8715860e-01   -6.3949094e-01    4.2536374e-03   -6.3968226e-01   -2.9715421e-05    3.8382615e-03   -3.8608621e-03    1.5596989e-08   -8.1616022e-05   -2.8339649e-09    1.5586336e+01    0.0000000e+00    0.0000000e+00   -4.6546164e-02
   -8.0316141e+01    3.9641931e-04    3.9589567e-01   -3.9095216e-01   -6.4224555e-01    4.2941384e-03   -6.4243722e-01   -3.2332439e-05    3.8469079e-03   -3.8748412e-03    1.6329871e-08   -8.1659450e-05   -3.0826839e-09    1.6070871e+01    0.0000000e+00    0.0000000e+00   -4.6248782e-02
   -7.9916354e+01    4.0507579e-04    3.9974064e-01   -3.9614344e-01   -6.4487219e-01    4.3311648e-03   -6.4506416e-01   -3.1961402e-05    3.8675617e-03   -3.8940575e-03    1.6503196e-08   -8.1685865e-05   -3.0464379e-09    1.5779335e+01    0.0000000e+00    0.0000000e+00   -4.5951633e-02
   -7.9516984e+01    4.1458806e-04    4.0446936e-01   -4.0080546e-01   -6.4772388e-01    4.3712507e-03   -6.4791621e-01   -2.5697960e-05    3.8948000e-03   -3.9151981e-03    1.6704378e-08   -8.1739963e-05   -2.4487238e-09    1.6321837e+01    0.0000000e+00    0.0000000e+00   -4.5654522e-02
   -7.9118005e+01    4.2305770e-04    4.0915360e-01   -4.0542669e-01   -6.5045053e-01    4.4036160e-03   -6.5064317e-01   -2.6978909e-05    3.9357763e-03   -3.9098845e-03    1.6856802e-08   -8.1777549e-05   -2.5700394e-09    1.6401855e+01    0.0000000e+00    0.0000000e+00   -4.5357497e-02
   -7.8719394e+01    4.4346739e-04    4.1397116e-01   -4.1015578e-01   -6.5313290e-01    4.4381293e-03   -6.5332582e-01   -2.8813141e-05    3.9277724e-03   -3.9500143e-03    1.7473272e-08   -8.1808273e-05   -2.7439509e-09    1.6325145e+01    0.0000000e+00    0.0000000e+00   -4.5060368e-02
   -7.8321127e+01    4.6979875e-04    4.1883407e-01   -4.1489999e-01   -6.5589161e-01    4.4575346e-03   -6.5608482e-01   -3.0922962e-05    4.0001178e-03   -3.9684100e-03    1.8303734e-08   -8.1847848e-05   -2.9439900e-09    1.6696264e+01    0.0000000e+00    0.0000000e+00   -4.4763290e-02
   -7.7923178e+01    4.9597469e-04    4.2370736e-01   -4.1968854e-01   -6.5860842e-01    4.8424226e-03   -6.5880198e-01   -3.1307952e-05    4.0753110e-03   -4.0830725e-03    1.9106504e-08   -8.1881769e-05   -2.9797497e-09    1.6889237e+01    0.0000000e+00    0.0000000e+00   -4.4466301e-02
   -7.7525525e+01    5.1237485e-04    4.2860507e-01   -4.2450540e-01   -6.6118657e-01    4.1329168e-03   -6.6138016e-01   -3.1342476e-05    4.0586631e-03   -4.0012442e-03    1.9515511e-08   -8.1897234e-05   -2.9821124e-09    1.7443745e+01    0.0000000e+00    0.0000000e+00   -4.4169403e-02
   -7.7128143e+01    5.2676184e-04    4.3438737e-01   -4.2856088e-01   -6.6367247e-01    4.7219321e-03   -6.6386638e-01   -3.2042275e-05    4.1806883e-03   -4.1290245e-03    1.9836136e-08   -8.1901119e-05   -3.0477499e-09    1.7267426e+01    0.0000000e+00    0.0000000e+00   -4.3872668e-02
   -7.6731008e+01    5.0424371e-04    4.3868200e-01   -4.3449334e-01   -6.6646017e-01    4.4785150e-03   -6.6665426e-01   -3.2841765e-05    4.1449829e-03   -4.0885966e-03    1.8772202e-08   -8.1941797e-05   -3.1228144e-09    1.7516446e+01    0.0000000e+00    0.0000000e+00   -4.3576007e-02
   -7.6334096e+01    5.1759780e-04    4.4386458e-01   -4.3960087e-01   -6.6880218e-01    3.9580261e-03   -6.6899624e-01   -3.3878652e-05    4.0286589e-03   -4.0231810e-03    1.9049018e-08   -8.1926360e-05   -3.2203607e-09    1.7338299e+01    0.0000000e+00    0.0000000e+00   -4.3279207e-02
   -7.5937384e+01    5.3806613e-04    4.4949511e-01   -4.4420484e-01   -6.7120366e-01    4.7021437e-03   -6.7139802e-01   -3.8581567e-05    4.0948243e-03   -4.1079147e-03    1.9574939e-08   -8.1918431e-05   -3.6662188e-09    1.7602056e+01    0.0000000e+00    0.0000000e+00   -4.2982540e-02
   -7.5540846e+01    5.4939536e-04    4.5479776e-01   -4.4941699e-01   -6.7364063e-01    4.0847632e-03   -6.7383495e-01   -3.6707522e-05    3.9889315e-03   -4.0832660e-03    1.9756483e-08   -8.1913952e-05   -3.4869828e-09    1.7914491e+01    0.0000000e+00    0.0000000e+00   -4.2685938e-02
   -7.5144460e+01    5.5940414e-04    4.6068822e-01   -4.5406663e-01   -6.7602834e-01    4.3555627e-03   -6.7622281e-01   -3.6396063e-05    4.0367589e-03   -4.1292526e-03    1.9883247e-08   -8.1903170e-05   -3.4562387e-09    1.8327198e+01    0.0000000e+00    0.0000000e+00   -4.2389456e-02
   -7.4748201e+01    5.6564087e-04    4.6557577e-01   -4.5986011e-01   -6.7839409e-01    4.9283707e-03   -6.7858877e-01   -3.6122210e-05    4.1630893e-03   -4.1721727e-03    1.9870800e-08   -8.1889651e-05   -3.4290854e-09    1.9054686e+01    0.0000000e+00    0.0000000e+00   -4.2093064e-02
   -7.4352045e+01    5.7291702e-04    4.7087364e-01   -4.6522576e-01   -6.8059293e-01    4.5614712e-03   -6.8078751e-01   -3.5801376e-05    4.0925837e-03   -4.1750917e-03    1.9891246e-08   -8.1855889e-05   -3.3974702e-09    1.8603522e+01    0.0000000e+00    0.0000000e+00   -4.1796872e-02
   -7.3955968e+01    5.6052014e-04    4.7644254e-01   -4.7074741e-01   -6.8317797e-01    4.3851665e-03   -6.8337261e-01   -3.2625504e-05    4.1591384e-03   -4.1302552e-03    1.9232342e-08   -8.1868138e-05   -3.0950154e-09    1.8917511e+01    0.0000000e+00    0.0000000e+00   -4.1500673e-02
   -7.3559946e+01    5.7007196e-04    4.8288074e-01   -4.7507502e-01   -6.8529296e-01    3.8873759e-03   -6.8548743e-01   -3.4072741e-05    4.1580223e-03   -4.2191522e-03    1.9329323e-08   -8.1823090e-05   -3.2311456e-09    1.8533611e+01    0.0000000e+00    0.0000000e+00   -4.1204353e-02
   -7.3163954e+01    5.8146257e-04    4.8744558e-01   -4.8150788e-01   -6.8740318e-01    4.3245580e-03   -6.8759772e-01   -3.4322571e-05    4.1812612e-03   -4.2699151e-03    1.9481859e-08   -8.1777687e-05   -3.2536676e-09    1.9011099e+01    0.0000000e+00    0.0000000e+00   -4.0908130e-02
   -7.2767968e+01    5.8492031e-04    4.9244463e-01   -4.8772123e-01   -6.8951370e-01    4.5454480e-03   -6.8970823e-01   -3.5864773e-05    4.2435704e-03   -4.3275667e-03    1.9364419e-08   -8.1732480e-05   -3.3986341e-09    1.9216373e+01    0.0000000e+00    0.0000000e+00   -4.0612060e-02
   -7.2371963e+01    5.9638663e-04    4.9818013e-01   -4.9337418e-01   -6.9165235e-01    5.0973536e-03   -6.9184695e-01   -3.5953073e-05    4.3387873e-03   -4.3749047e-03    1.9507866e-08   -8.1690763e-05   -3.4057659e-09    1.9877869e+01    0.0000000e+00    0.0000000e+00   -4.0316092e-02
   -7.1975916e+01    6.1914057e-04    5.0504064e-01   -4.9786915e-01   -6.9365979e-01    4.1668571e-03   -6.9385403e-01   -3.5432674e-05    4.2784029e-03   -4.3081945e-03    2.0008948e-08   -8.1633022e-05   -3.3552029e-09    1.9384979e+01    0.0000000e+00    0.0000000e+00   -4.0020323e-02
   -7.1579801e+01    6.4300734e-04    5.1051112e-01   -5.0418301e-01   -6.9587491e-01    4.9140686e-03   -6.9606925e-01   -4.3404279e-05    4.3746649e-03   -4.4441710e-03    2.0529581e-08   -8.1600151e-05   -4.1085018e-09    2.0153617e+01    0.0000000e+00    0.0000000e+00   -3.9724582e-02
   -7.1183593e+01    6.5662087e-04    5.1627776e-01   -5.0984330e-01   -6.9774341e-01    4.5721892e-03   -6.9793748e-01   -4.0049768e-05    4.3161675e-03   -4.3724414e-03    2.0710349e-08   -8.1526718e-05   -3.7895293e-09    2.0234963e+01    0.0000000e+00    0.0000000e+00   -3.9428930e-02
   -7.0787267e+01    6.6177106e-04    5.2216609e-01   -5.1545687e-01   -6.9944951e-01    4.3982889e-03   -6.9964329e-01   -4.0548105e-05    4.3842085e-03   -4.3959074e-03    2.0618635e-08   -8.1433995e-05   -3.8351730e-09    2.0071228e+01    0.0000000e+00    0.0000000e+00   -3.9133176e-02
   -7.0390799e+01    6.4194445e-04    5.2793277e-01   -5.2135892e-01   -7.0122571e-01    4.3518797e-03   -7.0141924e-01   -4.1657154e-05    4.5055517e-03   -4.4171720e-03    1.9756263e-08   -8.1349843e-05   -3.9385063e-09    2.0520778e+01    0.0000000e+00    0.0000000e+00   -3.8837535e-02
   -6.9994162e+01    6.2698191e-04    5.3443320e-01   -5.2670643e-01   -7.0298562e-01    4.2266593e-03   -7.0317886e-01   -4.2310456e-05    4.5050443e-03   -4.4720461e-03    1.9058738e-08   -8.1264145e-05   -3.9986633e-09    2.0814904e+01    0.0000000e+00    0.0000000e+00   -3.8542043e-02
   -6.9597332e+01    6.2533441e-04    5.4058068e-01   -5.3267422e-01   -7.0472402e-01    4.1954165e-03   -7.0491699e-01   -4.2281788e-05    4.5764014e-03   -4.4643415e-03    1.8773996e-08   -8.1176105e-05   -3.9943187e-09    2.1556750e+01    0.0000000e+00    0.0000000e+00   -3.8246654e-02
   -6.9200282e+01    6.3323558e-04    5.4598451e-01   -5.3936216e-01   -7.0631365e-01    4.2237068e-03   -7.0650631e-01   -4.1813441e-05    4.6007477e-03   -4.5134152e-03    1.8775560e-08   -8.1071361e-05   -3.9484295e-09    2.1228587e+01    0.0000000e+00    0.0000000e+00   -3.7951456e-02
   -6.8802986e+01    6.7878270e-04    5.5216625e-01   -5.4592947e-01   -7.0828623e-01    4.1245114e-03   -7.0847863e-01   -4.0440747e-05    4.5928376e-03   -4.5120752e-03    1.9875755e-08   -8.1011278e-05   -3.8171975e-09    2.1585914e+01    0.0000000e+00    0.0000000e+00   -3.7656445e-02
   -6.8405418e+01    7.5881695e-04    5.5842363e-01   -5.5247717e-01   -7.0996424e-01    4.0467764e-03   -7.1015631e-01   -3.8931698e-05    4.6060353e-03   -4.7217904e-03    2.1941386e-08   -8.0917240e-05   -3.6731783e-09    2.1330281e+01    0.0000000e+00    0.0000000e+00   -3.7361250e-02
   -6.8007552e+01    8.4995650e-04    5.6482009e-01   -5.5875752e-01   -7.1145422e-01    3.9894581e-03   -7.1164588e-01   -3.6384799e-05    4.5754841e-03   -4.6834576e-03    2.4268069e-08   -8.0802306e-05   -3.4313800e-09    2.1595113e+01    0.0000000e+00    0.0000000e+00   -3.7066180e-02
   -6.7609360e+01    8.2010155e-04    5.7093324e-01   -5.6517374e-01   -7.1272346e-01    3.9317634e-03   -7.1291466e-01   -4.1529792e-05    4.6929135e-03   -4.5147955e-03    2.3120107e-08   -8.0662782e-05   -3.9148576e-09    2.2016221e+01    0.0000000e+00    0.0000000e+00   -3.6771182e-02
   -6.7210816e+01    8.6009203e-04    5.7737341e-01   -5.7191770e-01   -7.1422733e-01    3.8696126e-03   -7.1441812e-01   -3.9844574e-05    4.5882522e-03   -4.5915072e-03    2.3940157e-08   -8.0550514e-05   -3.7543108e-09    2.2499986e+01    0.0000000e+00    0.0000000e+00   -3.6476364e-02
   -6.6811892e+01    9.1205266e-04    5.8381748e-01   -5.7867709e-01   -7.1560809e-01    3.7993945e-03   -7.1579841e-01   -3.5020397e-05    4.6389275e-03   -4.6151122e-03    2.5063076e-08   -8.0424632e-05   -3.2982455e-09    2.3379791e+01    0.0000000e+00    0.0000000e+00   -3.6181666e-02
   -6.6412561e+01    8.9539870e-04    5.9008520e-01   -5.8516085e-01   -7.1675152e-01    3.7312504e-03   -7.1694131e-01   -3.8336362e-05    4.7418884e-03   -4.6573818e-03    2.4290687e-08   -8.0272819e-05   -3.6088572e-09    2.2969083e+01    0.0000000e+00    0.0000000e+00   -3.5887143e-02
   -6.6012794e+01    9.2068991e-04    5.9720472e-01   -5.9211868e-01   -7.1858840e-01    6.0334460e-03   -7.1870518e-01   -3.5482865e-05    4.6865488e-03   -4.6855751e-03    2.4656028e-08   -8.0199269e-05   -3.3386529e-09    2.3393233e+01    0.0000000e+00    0.0000000e+00   -3.5592647e-02
   -6.5612564e+01    9.6938075e-04    6.0299651e-01   -5.9973081e-01   -7.1963331e-01    6.0024082e-03   -7.1974972e-01   -3.5586080e-05    4.6748383e-03   -4.8773451e-03    2.5625116e-08   -8.0037742e-05   -3.3467421e-09    2.2816076e+01    0.0000000e+00    0.0000000e+00   -3.5298084e-02
   -6.5211841e+01    1.0228451e-03    6.0981721e-01   -6.0637337e-01   -7.2069266e-01    5.9909638e-03   -7.2080872e-01   -3.3416585e-05    4.7235908e-03   -4.8365286e-03    2.6687917e-08   -7.9878665e-05   -3.1411670e-09    2.3384357e+01    0.0000000e+00    0.0000000e+00   -3.5003637e-02
   -6.4810596e+01    9.8219803e-04    6.1572789e-01   -6.1351242e-01   -7.2141267e-01    5.9530665e-03   -7.2152829e-01   -3.7182271e-05    4.9015295e-03   -4.6209367e-03    2.5293713e-08   -7.9682907e-05   -3.4933970e-09    2.3609917e+01    0.0000000e+00    0.0000000e+00   -3.4709366e-02
   -6.4408799e+01    9.3431798e-04    6.2230538e-01   -6.2042224e-01   -7.2223022e-01    5.9119111e-03   -7.2234543e-01   -4.0505355e-05    4.9380152e-03   -4.6070734e-03    2.3746059e-08   -7.9498971e-05   -3.8036800e-09    2.4489398e+01    0.0000000e+00    0.0000000e+00   -3.4415295e-02
   -6.4188905e+01    9.6338503e-04    6.3077231e-01   -6.2197510e-01   -7.2400310e-01    6.7330574e-03   -7.2419077e-01   -3.7130957e-05    5.2047221e-03   -5.0191768e-03    2.4308556e-08   -7.9545236e-05   -3.4858582e-09    2.5131606e+01    0.0000000e+00    0.0000000e+00   -3.4254859e-02
   -6.3914037e+01    9.8758899e-04    6.3390814e-01   -6.3012671e-01   -7.2567663e-01    6.2917516e-03   -7.2579180e-01   -3.6915585e-05    4.9540166e-03   -4.6850261e-03    2.4694848e-08   -7.9542297e-05   -3.4644032e-09    2.4427968e+01    0.0000000e+00    0.0000000e+00   -3.4054182e-02
   -6.3570451e+01    1.0182564e-03    6.3899359e-01   -6.3693177e-01   -7.2645504e-01    6.8644784e-03   -7.2656995e-01   -3.5007090e-05    4.8427316e-03   -4.5598377e-03    2.5174810e-08   -7.9395254e-05   -3.2838152e-09    2.4939584e+01    0.0000000e+00    0.0000000e+00   -3.3803455e-02
   -6.3166714e+01    1.0330795e-03    6.4487124e-01   -6.4278128e-01   -7.2580982e-01    4.8113586e-03   -7.2599519e-01   -3.2897515e-05    4.8620351e-03   -4.6349926e-03    2.5202769e-08   -7.9054389e-05   -3.0842897e-09    2.4951232e+01    0.0000000e+00    0.0000000e+00   -3.3509499e-02
   -6.2843724e+01    1.0447832e-03    6.5067459e-01   -6.4818064e-01   -7.2625289e-01    6.0014975e-03   -7.2636660e-01   -3.3077401e-05    4.8140052e-03   -4.6397535e-03    2.5217165e-08   -7.8887453e-05   -3.0998035e-09    2.4476766e+01    0.0000000e+00    0.0000000e+00   -3.3275042e-02
   -6.2585331e+01    1.0515672e-03    6.5589797e-01   -6.5338630e-01   -7.2741732e-01    6.0668926e-03   -7.2753083e-01   -3.3169178e-05    4.8632981e-03   -4.6514646e-03    2.5164171e-08   -7.8842436e-05   -3.1073113e-09    2.4857453e+01    0.0000000e+00    0.0000000e+00   -3.3087821e-02
   -6.2378618e+01    1.0544689e-03    6.6044493e-01   -6.5792551e-01   -7.2880177e-01    4.5787982e-03   -7.2891499e-01   -2.9441797e-05    4.8993920e-03   -4.6688164e-03    2.5060789e-08   -7.8855387e-05   -2.7573358e-09    2.5155983e+01    0.0000000e+00    0.0000000e+00   -3.2938189e-02
   -6.2120226e+01    1.0717786e-03    6.6733565e-01   -6.6128003e-01   -7.2973961e-01    4.3452981e-03   -7.2985258e-01   -2.9418541e-05    4.9289179e-03   -4.6860157e-03    2.5253942e-08   -7.8785796e-05   -2.7541523e-09    2.5297806e+01    0.0000000e+00    0.0000000e+00   -3.2751135e-02
   -6.1797235e+01    1.1094058e-03    6.7285229e-01   -6.6662928e-01   -7.2982559e-01    3.1404625e-03   -7.2986745e-01   -2.9847332e-05    4.9348442e-03   -4.6535479e-03    2.5860315e-08   -7.8581602e-05   -2.7929774e-09    2.6126899e+01    0.0000000e+00    0.0000000e+00   -3.2517574e-02
   -6.1393498e+01    1.2010049e-03    6.7799071e-01   -6.7294048e-01   -7.2862096e-01    2.5111263e-03   -7.2873255e-01   -3.5119021e-05    4.9611795e-03   -4.7211911e-03    2.7620244e-08   -7.8187702e-05   -3.2843283e-09    2.5340331e+01    0.0000000e+00    0.0000000e+00   -3.2226551e-02
   -6.0985784e+01    1.3105263e-03    6.8482766e-01   -6.7980101e-01   -7.2846065e-01    5.8972999e-03   -7.2857216e-01   -3.1829512e-05    5.0392897e-03   -4.8805157e-03    2.9730040e-08   -7.7906336e-05   -2.9749075e-09    2.6671766e+01    0.0000000e+00    0.0000000e+00   -3.1933640e-02
   -6.0659613e+01    1.3261384e-03    6.9108180e-01   -6.8598407e-01   -7.2894264e-01    8.2581018e-03   -7.2924292e-01   -3.7855497e-05    5.2891208e-03   -5.0335025e-03    2.9756828e-08   -7.7749498e-05   -3.5364729e-09    2.7051273e+01    0.0000000e+00    0.0000000e+00   -3.1700137e-02
   -6.0251900e+01    1.3036358e-03    6.9817868e-01   -6.9309907e-01   -7.2915465e-01    4.4374039e-03   -7.2933421e-01   -4.0352963e-05    4.9989856e-03   -4.9942420e-03    2.8853811e-08   -7.7511928e-05   -3.7674848e-09    2.6214617e+01    0.0000000e+00    0.0000000e+00   -3.1408338e-02
   -5.9841705e+01    1.3279843e-03    7.0552040e-01   -7.0035469e-01   -7.2920260e-01    6.6214888e-03   -7.2931260e-01   -4.3025352e-05    5.0592581e-03   -5.0042737e-03    2.8989385e-08   -7.7256915e-05   -4.0144569e-09    2.6971305e+01    0.0000000e+00    0.0000000e+00   -3.1115601e-02
   -5.9430554e+01    1.3409375e-03    7.1309816e-01   -7.0787133e-01   -7.2922726e-01    4.2381565e-03   -7.2940487e-01   -4.3317749e-05    5.0296763e-03   -5.1407905e-03    2.8868845e-08   -7.7000871e-05   -4.0391447e-09    2.7382698e+01    0.0000000e+00    0.0000000e+00   -3.0823124e-02
   -5.9018408e+01    1.3465437e-03    7.2092498e-01   -7.1565114e-01   -7.2935945e-01    4.4871439e-03   -7.2953617e-01   -4.3251206e-05    5.0886701e-03   -5.1196556e-03    2.8588314e-08   -7.6757428e-05   -4.0303012e-09    2.8533773e+01    0.0000000e+00    0.0000000e+00   -3.0530834e-02
   -5.8605230e+01    1.3737426e-03    7.2877181e-01   -7.2324503e-01   -7.2930309e-01    4.5328758e-03   -7.2947883e-01   -4.2139955e-05    5.0874258e-03   -5.1519545e-03    2.8760608e-08   -7.6495476e-05   -3.9241258e-09    2.7581573e+01    0.0000000e+00    0.0000000e+00   -3.0238837e-02
   -5.8190980e+01    1.4552695e-03    7.3781344e-01   -7.3024027e-01   -7.2959964e-01    4.5751890e-03   -7.2977447e-01   -4.2541886e-05    5.1540486e-03   -5.1407955e-03    3.0042133e-08   -7.6271605e-05   -3.9588514e-09    2.8915547e+01    0.0000000e+00    0.0000000e+00   -2.9946849e-02
   -5.7775612e+01    1.4409472e-03    7.4599191e-01   -7.3797465e-01   -7.2944577e-01    4.5397488e-03   -7.2961956e-01   -3.5566698e-05    5.1003386e-03   -5.1375561e-03    2.9329863e-08   -7.6002229e-05   -3.3074604e-09    2.9476380e+01    0.0000000e+00    0.0000000e+00   -2.9655096e-02
   -5.7359087e+01    1.4525555e-03    7.5239290e-01   -7.4676075e-01   -7.2881215e-01    4.5955945e-03   -7.2898479e-01   -3.5565070e-05    5.0924030e-03   -5.1641528e-03    2.9150581e-08   -7.5684210e-05   -3.3049523e-09    2.8798555e+01    0.0000000e+00    0.0000000e+00   -2.9363358e-02
   -5.6941366e+01    1.4770068e-03    7.5917359e-01   -7.5576257e-01   -7.2843979e-01    5.1473830e-03   -7.2861145e-01   -3.6046322e-05    5.1101859e-03   -5.2064446e-03    2.9222772e-08   -7.5395028e-05   -3.3472501e-09    2.9628905e+01    0.0000000e+00    0.0000000e+00   -2.9071825e-02
   -5.6522407e+01    1.5186940e-03    7.6709845e-01   -7.6360229e-01   -7.2801433e-01    6.9235577e-03   -7.2811923e-01   -3.6731774e-05    5.1899202e-03   -5.1752250e-03    2.9621755e-08   -7.5101711e-05   -3.4083719e-09    3.0275079e+01    0.0000000e+00    0.0000000e+00   -2.8780576e-02
   -5.6102166e+01    1.5793300e-03    7.7527257e-01   -7.7171759e-01   -7.2763570e-01    4.9801558e-03   -7.2780510e-01   -3.7479128e-05    5.3083708e-03   -5.2290180e-03    3.0365901e-08   -7.4814583e-05   -3.4750873e-09    3.1698103e+01    0.0000000e+00    0.0000000e+00   -2.8489500e-02
   -5.5680599e+01    1.7072380e-03    7.8312227e-01   -7.7968212e-01   -7.2686681e-01    4.9107687e-03   -7.2703499e-01   -4.3570750e-05    5.3185173e-03   -5.3262670e-03    3.2356189e-08   -7.4488878e-05   -4.0367783e-09    3.0971093e+01    0.0000000e+00    0.0000000e+00   -2.8198733e-02
   -5.5257643e+01    1.7221276e-03    7.9194101e-01   -7.8846236e-01   -7.2696219e-01    4.9846880e-03   -7.2712937e-01   -4.4447030e-05    5.2180797e-03   -5.4012245e-03    3.2170472e-08   -7.4252942e-05   -4.1146930e-09    3.2083456e+01    0.0000000e+00    0.0000000e+00   -2.7908073e-02
   -5.4833264e+01    1.8309690e-03    7.9988938e-01   -7.9619737e-01   -7.2591131e-01    4.8856691e-03   -7.2607719e-01   -4.5132020e-05    5.4521286e-03   -5.4269483e-03    3.3711328e-08   -7.3901211e-05   -4.1747118e-09    3.1502366e+01    0.0000000e+00    0.0000000e+00   -2.7617442e-02
   -5.4407415e+01    1.9404213e-03    8.0972203e-01   -8.0179304e-01   -7.2450065e-01    5.0204279e-03   -7.2466520e-01   -4.3511542e-05    5.3710480e-03   -5.4442526e-03    3.5210718e-08   -7.3514832e-05   -4.0214710e-09    3.1819511e+01    0.0000000e+00    0.0000000e+00   -2.7327082e-02
   -5.3980046e+01    2.0223138e-03    8.1805708e-01   -8.0984057e-01   -7.2337556e-01    1.5251119e-02   -7.2354091e-01   -4.1702255e-05    5.6669764e-03   -5.6198620e-03    3.6164769e-08   -7.3161765e-05   -3.8511233e-09    3.2735482e+01    0.0000000e+00    0.0000000e+00   -2.7037066e-02
   -5.3638151e+01    2.0655460e-03    8.2546714e-01   -8.1854410e-01   -7.2385722e-01    7.3621137e-03   -7.2402002e-01   -4.0109585e-05    5.4471126e-03   -5.3540497e-03    3.6508839e-08   -7.3019727e-05   -3.7015549e-09    3.3294374e+01    0.0000000e+00    0.0000000e+00   -2.6805984e-02
   -5.3364635e+01    2.1192728e-03    8.3239796e-01   -8.2530088e-01   -7.2447921e-01    7.0024203e-03   -7.2457862e-01   -3.8889584e-05    5.4696805e-03   -5.3189381e-03    3.7109893e-08   -7.2929976e-05   -3.5869777e-09    3.4285928e+01    0.0000000e+00    0.0000000e+00   -2.6621701e-02
   -5.3022740e+01    2.1465387e-03    8.3863369e-01   -8.3149010e-01   -7.2341411e-01    2.3673021e-03   -7.2345032e-01   -3.7892062e-05    5.4736807e-03   -5.3017649e-03    3.7150793e-08   -7.2631259e-05   -3.4923994e-09    3.2664305e+01    0.0000000e+00    0.0000000e+00   -2.6392049e-02
   -5.2595371e+01    2.2347782e-03    8.4570317e-01   -8.3853898e-01   -7.2124415e-01    6.0031879e-03   -7.2128018e-01   -3.7309371e-05    5.5711052e-03   -5.3947409e-03    3.8117102e-08   -7.2176933e-05   -3.4355145e-09    3.4507731e+01    0.0000000e+00    0.0000000e+00   -2.6106206e-02
   -5.2253476e+01    2.3068813e-03    8.5249149e-01   -8.4543739e-01   -7.2054900e-01    8.5165825e-03   -7.2070799e-01   -3.3993041e-05    5.7844377e-03   -5.5392531e-03    3.8890203e-08   -7.1921660e-05   -3.1278778e-09    3.5134650e+01    0.0000000e+00    0.0000000e+00   -2.5878822e-02
   -5.1826107e+01    2.3646170e-03    8.5813422e-01   -8.5336887e-01   -7.1814769e-01    7.7039325e-03   -7.1818317e-01   -3.3642603e-05    5.5529934e-03   -5.4938843e-03    3.9286858e-08   -7.1450525e-05   -3.0927089e-09    3.3936639e+01    0.0000000e+00    0.0000000e+00   -2.5595247e-02
   -5.1484212e+01    2.4422715e-03    8.6493659e-01   -8.6000840e-01   -7.1700379e-01    8.3650871e-03   -7.1716008e-01   -3.3191156e-05    5.7569816e-03   -5.7028686e-03    4.0107343e-08   -7.1154521e-05   -3.0489251e-09    3.4792451e+01    0.0000000e+00    0.0000000e+00   -2.5369724e-02
   -5.1056843e+01    2.4742026e-03    8.7231930e-01   -8.6732106e-01   -7.1487875e-01    7.0843910e-03   -7.1503316e-01   -3.1858486e-05    5.6652039e-03   -5.7454192e-03    4.0045053e-08   -7.0718237e-05   -2.9237351e-09    3.5820738e+01    0.0000000e+00    0.0000000e+00   -2.5089006e-02
   -5.0714948e+01    2.4826823e-03    8.8004811e-01   -8.7503104e-01   -7.1474632e-01    1.1054839e-02   -7.1478106e-01   -3.1636358e-05    5.7726588e-03   -5.5422393e-03    3.9717886e-08   -7.0525353e-05   -2.9010838e-09    3.6541768e+01    0.0000000e+00    0.0000000e+00   -2.4865605e-02
   -5.0441432e+01    2.4757024e-03    8.8683458e-01   -8.8183431e-01   -7.1506311e-01    3.7881043e-03   -7.1509737e-01   -3.2532282e-05    5.8081110e-03   -5.5800380e-03    3.9239623e-08   -7.0412155e-05   -2.9812960e-09    3.7706321e+01    0.0000000e+00    0.0000000e+00   -2.4687529e-02
   -5.0099537e+01    2.4880674e-03    8.9285608e-01   -8.8739448e-01   -7.1306063e-01    5.0186666e-03   -7.1309464e-01   -3.2849416e-05    5.8515562e-03   -5.6525431e-03    3.8980407e-08   -7.0035577e-05   -3.0078577e-09    3.5771154e+01    0.0000000e+00    0.0000000e+00   -2.4465782e-02
   -4.9672169e+01    2.5641295e-03    8.9958451e-01   -8.9441808e-01   -7.1057132e-01    2.8293505e-03   -7.1058809e-01   -2.8897174e-05    5.7230525e-03   -5.6109696e-03    3.9593701e-08   -6.9568526e-05   -2.6431651e-09    3.7856587e+01    0.0000000e+00    0.0000000e+00   -2.4189917e-02
   -4.9330274e+01    2.6156734e-03    9.0639639e-01   -9.0111607e-01   -7.0930418e-01    5.7212727e-03   -7.0945304e-01   -2.9120267e-05    5.9010466e-03   -5.9403705e-03    3.9925009e-08   -6.9270001e-05   -2.6613547e-09    3.8597420e+01    0.0000000e+00    0.0000000e+00   -2.3970731e-02
   -4.8902905e+01    2.5025134e-03    9.1324909e-01   -9.0579123e-01   -7.0619016e-01    4.7615318e-03   -7.0622313e-01   -3.4056905e-05    5.9375656e-03   -5.8038074e-03    3.7650754e-08   -6.8748165e-05   -3.1091379e-09    3.7174793e+01    0.0000000e+00    0.0000000e+00   -2.3697598e-02
   -4.8561010e+01    2.5609861e-03    9.1950960e-01   -9.1191071e-01   -7.0429545e-01    6.4235319e-03   -7.0444158e-01   -3.4221188e-05    6.0154669e-03   -6.0502416e-03    3.8089571e-08   -6.8392637e-05   -3.1214401e-09    3.8134092e+01    0.0000000e+00    0.0000000e+00   -2.3480564e-02
   -4.8133641e+01    2.6512806e-03    9.2684628e-01   -9.1905721e-01   -7.0187709e-01    5.2544117e-03   -7.0190941e-01   -3.2103461e-05    5.8407405e-03   -5.8844077e-03    3.8869926e-08   -6.7943958e-05   -2.9249849e-09    3.9319055e+01    0.0000000e+00    0.0000000e+00   -2.3210469e-02
   -4.7791746e+01    2.6869599e-03    9.3391768e-01   -9.2603251e-01   -7.0078071e-01    5.4748843e-03   -7.0092411e-01   -3.2921711e-05    6.1846675e-03   -6.2270202e-03    3.8943958e-08   -6.7669186e-05   -2.9968424e-09    3.9960574e+01    0.0000000e+00    0.0000000e+00   -2.2995886e-02
   -4.7364377e+01    2.8083112e-03    9.4074814e-01   -9.3261527e-01   -6.9800186e-01    4.3985097e-03   -6.9803350e-01   -3.2343798e-05    6.0999907e-03   -5.9591326e-03    4.0124409e-08   -6.7189803e-05   -2.9407798e-09    4.2150513e+01    0.0000000e+00    0.0000000e+00   -2.2728945e-02
   -4.7022482e+01    2.9012106e-03    9.4759926e-01   -9.3925614e-01   -6.9653494e-01    5.6702458e-03   -6.9667574e-01   -3.1301839e-05    6.2356578e-03   -6.3516031e-03    4.0981130e-08   -6.6882439e-05   -2.8433815e-09    3.9739097e+01    0.0000000e+00    0.0000000e+00   -2.2516937e-02
   -4.6595113e+01    2.9019246e-03    9.5542161e-01   -9.4706976e-01   -6.9472762e-01    4.1705573e-03   -6.9475865e-01   -2.9241259e-05    6.2602767e-03   -6.1133842e-03    4.0411426e-08   -6.6500659e-05   -2.6529648e-09    4.2146340e+01    0.0000000e+00    0.0000000e+00   -2.2253130e-02
   -4.6253218e+01    2.9890314e-03    9.6192867e-01   -9.5338061e-01   -6.9323239e-01    8.7443854e-03   -6.9331735e-01   -2.2925465e-05    6.2568552e-03   -6.4765225e-03    4.1154142e-08   -6.6193604e-05   -2.0779341e-09    4.2940613e+01    0.0000000e+00    0.0000000e+00   -2.2043570e-02
   -4.5825849e+01    3.0709110e-03    9.6660924e-01   -9.5737977e-01   -6.8871910e-01    3.8251271e-03   -6.8874939e-01   -2.0717880e-05    6.3428253e-03   -6.2562925e-03    4.1688314e-08   -6.5558080e-05   -1.8754565e-09    4.1267880e+01    0.0000000e+00    0.0000000e+00   -2.1782844e-02
   -4.5483954e+01    3.2107066e-03    9.7196738e-01   -9.6295846e-01   -6.8650251e-01    9.0843250e-03   -6.8658561e-01   -2.2131271e-05    6.5032174e-03   -6.6071283e-03    4.3098075e-08   -6.5186692e-05   -2.0013901e-09    4.2366276e+01    0.0000000e+00    0.0000000e+00   -2.1575898e-02
   -4.5056586e+01    3.2975084e-03    9.7836436e-01   -9.6918299e-01   -6.8350091e-01    3.1697874e-03   -6.8353050e-01   -2.2406933e-05    6.6030887e-03   -6.3012631e-03    4.3646036e-08   -6.4700630e-05   -2.0236633e-09    4.3711073e+01    0.0000000e+00    0.0000000e+00   -2.1318612e-02
   -4.4714691e+01    3.4445210e-03    9.8379846e-01   -9.7666453e-01   -6.8187217e-01    7.9064839e-03   -6.8195350e-01   -2.0575021e-05    6.9130828e-03   -6.6625675e-03    4.5084612e-08   -6.4388069e-05   -1.8562689e-09    4.4378827e+01    0.0000000e+00    0.0000000e+00   -2.1114377e-02
   -4.4287322e+01    3.5516675e-03    9.8935023e-01   -9.8220164e-01   -6.7841157e-01    6.9949568e-03   -6.7844066e-01   -1.9547451e-05    6.9446994e-03   -6.4788041e-03    4.5843257e-08   -6.3863516e-05   -1.7611707e-09    4.6755864e+01    0.0000000e+00    0.0000000e+00   -2.0860627e-02
   -4.3945427e+01    3.7540042e-03    9.9565424e-01   -9.8809374e-01   -6.7658546e-01    1.4809291e-02   -6.7661460e-01   -1.9868233e-05    7.1637685e-03   -6.7266343e-03    4.7919000e-08   -6.3534907e-05   -1.7881095e-09    4.9068858e+01    0.0000000e+00    0.0000000e+00   -2.0659157e-02
   -4.3518058e+01    3.6148017e-03    1.0000562e+00   -9.9276399e-01   -6.7242793e-01    1.2737472e-02   -6.7245656e-01   -6.6517793e-06    6.9957542e-03   -6.6199809e-03    4.5507450e-08   -6.2949125e-05   -5.9780275e-10    4.6657301e+01    0.0000000e+00    0.0000000e+00   -2.0409098e-02
   -4.3176163e+01    3.5518326e-03    1.0077507e+00   -1.0005806e+00   -6.7158485e-01    1.0111292e-02   -6.7161313e-01   -7.6262357e-06    7.3037931e-03   -7.2154035e-03    4.4224495e-08   -6.2715709e-05   -6.8459764e-10    4.8307460e+01    0.0000000e+00    0.0000000e+00   -2.0210438e-02
   -4.2748794e+01    3.6249811e-03    1.0105049e+00   -1.0031932e+00   -6.6630831e-01    2.6930818e-03   -6.6633583e-01   -1.0519923e-05    7.1648282e-03   -6.9121085e-03    4.4520772e-08   -6.2030420e-05   -9.4296611e-10    4.8412456e+01    0.0000000e+00    0.0000000e+00   -1.9963629e-02
   -4.2406899e+01    3.7063964e-03    1.0149539e+00   -1.0074750e+00   -6.6352606e-01    4.4287116e-03   -6.6355335e-01   -1.0825994e-05    7.1873965e-03   -7.0704730e-03    4.5027897e-08   -6.1619711e-05   -9.6924960e-10    4.7162535e+01    0.0000000e+00    0.0000000e+00   -1.9767972e-02
   -4.1979530e+01    3.7721168e-03    1.0202035e+00   -1.0125948e+00   -6.5990616e-01    4.7114860e-04   -6.5991955e-01   -1.1537823e-05    7.2292944e-03   -6.8202634e-03    4.5208731e-08   -6.1094140e-05   -1.0314018e-09    4.8506532e+01    0.0000000e+00    0.0000000e+00   -1.9525003e-02
   -4.1637635e+01    3.8170367e-03    1.0257222e+00   -1.0180212e+00   -6.5785348e-01    1.9305621e-03   -6.5788003e-01   -1.1854609e-05    7.4666994e-03   -7.0761646e-03    4.5255775e-08   -6.0754058e-05   -1.0584109e-09    4.9870996e+01    0.0000000e+00    0.0000000e+00   -1.9332322e-02
   -4.1210267e+01    3.8640290e-03    1.0303478e+00   -1.0219383e+00   -6.5378919e-01    0.0000000e+00   -6.5378919e-01   -1.2115074e-05    7.3933517e-03   -7.0469694e-03    4.5201591e-08   -6.0191360e-05   -1.0799408e-09    5.1457714e+01    0.0000000e+00    0.0000000e+00   -1.9093266e-02
   -4.0868371e+01    3.8984492e-03    1.0354257e+00   -1.0269096e+00   -6.5143595e-01    9.6463480e-04   -6.5144887e-01   -1.2460746e-05    7.5703831e-03   -7.3882622e-03    4.5118902e-08   -5.9826407e-05   -1.1093248e-09    5.4077444e+01    0.0000000e+00    0.0000000e+00   -1.8903702e-02
   -4.0441003e+01    3.9021877e-03    1.0380080e+00   -1.0301379e+00   -6.4671482e-01    0.0000000e+00   -6.4671482e-01   -1.2729107e-05    7.6421544e-03   -7.0846254e-03    4.4565216e-08   -5.9207794e-05   -1.1313359e-09    5.0528975e+01    0.0000000e+00    0.0000000e+00   -1.8668686e-02
   -4.0099108e+01    3.9286457e-03    1.0436663e+00   -1.0357404e+00   -6.4488434e-01    0.0000000e+00   -6.4488434e-01   -1.3103296e-05    7.7978412e-03   -7.7702913e-03    4.4394458e-08   -5.8893307e-05   -1.1630287e-09    5.3418222e+01    0.0000000e+00    0.0000000e+00   -1.8482205e-02
   -3.9671739e+01    3.9462217e-03    1.0475667e+00   -1.0396098e+00   -6.4045911e-01    0.0000000e+00   -6.4045911e-01   -1.3372676e-05    7.7804917e-03   -7.6734578e-03    4.4009857e-08   -5.8305774e-05   -1.1848830e-09    5.4818561e+01    0.0000000e+00    0.0000000e+00   -1.8251064e-02
   -3.9329844e+01    3.9665123e-03    1.0492751e+00   -1.0412715e+00   -6.3637381e-01    1.2634632e-03   -6.3638606e-01   -1.3467747e-05    7.9817446e-03   -7.9574200e-03    4.3777210e-08   -5.7789816e-05   -1.1916479e-09    5.5297096e+01    0.0000000e+00    0.0000000e+00   -1.8067736e-02
   -3.8902475e+01    4.0078383e-03    1.0510394e+00   -1.0429593e+00   -6.3137759e-01    0.0000000e+00   -6.3137759e-01   -1.3713262e-05    7.9146513e-03   -7.5383146e-03    4.3664459e-08   -5.7155558e-05   -1.2111822e-09    5.3832950e+01    0.0000000e+00    0.0000000e+00   -1.7840633e-02
   -3.8560580e+01    4.0585926e-03    1.0551985e+00   -1.0469594e+00   -6.2856407e-01    0.0000000e+00   -6.2856407e-01   -1.3914678e-05    8.0678440e-03   -7.9815607e-03    4.3764151e-08   -5.6758671e-05   -1.2271982e-09    5.5236043e+01    0.0000000e+00    0.0000000e+00   -1.7660692e-02
   -3.8133211e+01    4.1080926e-03    1.0574895e+00   -1.0492090e+00   -6.2403597e-01    0.0000000e+00   -6.2403597e-01   -1.3689688e-05    8.1740603e-03   -7.6914365e-03    4.3734380e-08   -5.6170810e-05   -1.2050845e-09    5.7286004e+01    0.0000000e+00    0.0000000e+00   -1.7437794e-02
   -3.7791316e+01    4.1623862e-03    1.0607058e+00   -1.0523100e+00   -6.2097456e-01    0.0000000e+00   -6.2097456e-01   -1.3967557e-05    8.5425296e-03   -7.9188085e-03    4.3864130e-08   -5.5754181e-05   -1.2276876e-09    5.8789039e+01    0.0000000e+00    0.0000000e+00   -1.7261379e-02
   -3.7363947e+01    4.2067947e-03    1.0623951e+00   -1.0539182e+00   -6.1609701e-01    0.0000000e+00   -6.1609701e-01   -1.4280848e-05    8.6313986e-03   -7.6900413e-03    4.3774937e-08   -5.5138702e-05   -1.2527592e-09    6.2329683e+01    0.0000000e+00    0.0000000e+00   -1.7042837e-02
   -3.7022052e+01    4.3352296e-03    1.0647067e+00   -1.0559651e+00   -6.1274696e-01    0.0000000e+00   -6.1274696e-01   -1.4413498e-05    8.6907867e-03   -7.9768735e-03    4.4660501e-08   -5.4699149e-05   -1.2624060e-09    5.7636796e+01    0.0000000e+00    0.0000000e+00   -1.6869994e-02
   -3.6594684e+01    4.3716972e-03    1.0670846e+00   -1.0582773e+00   -6.0863395e-01    0.0000000e+00   -6.0863395e-01   -1.4767740e-05    8.7279153e-03   -8.1005937e-03    4.4477257e-08   -5.4155688e-05   -1.2907831e-09    6.1339533e+01    0.0000000e+00    0.0000000e+00   -1.6655811e-02
   -3.6252789e+01    4.4159512e-03    1.0704857e+00   -1.0615785e+00   -6.0560211e-01    0.0000000e+00   -6.0560211e-01    8.8329788e-07    8.7589467e-03   -8.6355307e-03    4.4484173e-08   -5.3746855e-05    7.7078302e-11    6.3409260e+01    0.0000000e+00    0.0000000e+00   -1.6486348e-02
   -3.5825420e+01    4.4722466e-03    1.0670844e+00   -1.0573239e+00   -5.9839351e-01    0.0000000e+00   -5.9839351e-01   -1.8807926e-05    9.1583835e-03   -8.2999009e-03    4.4501848e-08   -5.2933374e-05   -1.6377218e-09    6.3628860e+01    0.0000000e+00    0.0000000e+00   -1.6276522e-02
   -3.5483525e+01    4.8135805e-03    1.0667579e+00   -1.0562779e+00   -5.9354408e-01    0.0000000e+00   -5.9354408e-01   -3.5454870e-05    9.2668270e-03   -8.6367630e-03    4.7436446e-08   -5.2367599e-05   -3.0819756e-09    6.1574306e+01    0.0000000e+00    0.0000000e+00   -1.6110704e-02
   -3.5056156e+01    4.7116556e-03    1.0662208e+00   -1.0567309e+00   -5.8797260e-01    0.0000000e+00   -5.8797260e-01   -3.0164995e-05    9.2489092e-03   -8.5647921e-03    4.5875575e-08   -5.1704692e-05   -2.6163433e-09    6.3181594e+01    0.0000000e+00    0.0000000e+00   -1.5905566e-02
   -3.4714261e+01    4.5838910e-03    1.0672029e+00   -1.0579614e+00   -5.8447885e-01    0.0000000e+00   -5.8447885e-01   -2.9083815e-05    9.4244539e-03   -9.1027797e-03    4.4206180e-08   -5.1261579e-05   -2.5180500e-09    6.4974241e+01    0.0000000e+00    0.0000000e+00   -1.5743411e-02
   -3.4286892e+01    5.0404725e-03    1.0676718e+00   -1.0567668e+00   -5.7916414e-01    0.0000000e+00   -5.7916414e-01   -3.4206058e-05    9.8505300e-03   -8.8198910e-03    4.8035531e-08   -5.0624833e-05   -2.9546730e-09    6.6407840e+01    0.0000000e+00    0.0000000e+00   -1.5543026e-02
   -3.3944997e+01    4.9396118e-03    1.0686108e+00   -1.0579638e+00   -5.7555050e-01    0.0000000e+00   -5.7555050e-01   -3.2579783e-05    9.9128059e-03   -9.3131851e-03    4.6632634e-08   -5.0173909e-05   -2.8089359e-09    6.9307302e+01    0.0000000e+00    0.0000000e+00   -1.5384715e-02
   -3.3517628e+01    4.8213125e-03    1.0668366e+00   -1.0557962e+00   -5.6963658e-01    0.0000000e+00   -5.6963658e-01   -3.4700981e-05    9.7725953e-03   -9.3375405e-03    4.4985845e-08   -4.9488917e-05   -2.9845992e-09    7.3749693e+01    0.0000000e+00    0.0000000e+00   -1.5189116e-02
   -3.3175733e+01    4.4031643e-03    1.0664738e+00   -1.0570540e+00   -5.6632521e-01    0.0000000e+00   -5.6632521e-01   -1.9238790e-05    9.8148749e-03   -9.6063790e-03    4.0704369e-08   -4.9066913e-05   -1.6514856e-09    6.7563397e+01    0.0000000e+00    0.0000000e+00   -1.5034713e-02
   -3.2748364e+01    4.5110698e-03    1.0655123e+00   -1.0559755e+00   -5.6120091e-01    0.0000000e+00   -5.6120091e-01   -2.4425515e-05    9.9887033e-03   -1.0195838e-02    4.1223583e-08   -4.8453814e-05   -2.0914289e-09    7.1964221e+01    0.0000000e+00    0.0000000e+00   -1.4843969e-02
   -3.2406469e+01    4.6361739e-03    1.0662554e+00   -1.0565379e+00   -5.5769616e-01    0.0000000e+00   -5.5769616e-01   -2.6378105e-05    1.0392152e-02   -1.0552908e-02    4.1980517e-08   -4.8017152e-05   -2.2540146e-09    7.4333137e+01    0.0000000e+00    0.0000000e+00   -1.4693295e-02
   -3.1979101e+01    4.7128375e-03    1.0602841e+00   -1.0505178e+00   -5.4965125e-01    0.0000000e+00   -5.4965125e-01   -2.7452735e-05    1.0901321e-02   -1.0392481e-02    4.2194906e-08   -4.7157031e-05   -2.3396629e-09    7.5757151e+01    0.0000000e+00    0.0000000e+00   -1.4507366e-02
   -3.1637206e+01    4.7804266e-03    1.0565979e+00   -1.0434770e+00   -5.4358210e-01    0.0000000e+00   -5.4358210e-01   -2.6044784e-05    1.0868329e-02   -1.0438787e-02    4.2420462e-08   -4.6504660e-05   -2.2149562e-09    7.2140248e+01    0.0000000e+00    0.0000000e+00   -1.4360741e-02
   -3.1209837e+01    5.0247715e-03    1.0518244e+00   -1.0417235e+00   -5.3798535e-01    0.0000000e+00   -5.3798535e-01   -2.7402362e-05    1.0771611e-02   -1.0174277e-02    4.4098283e-08   -4.5860624e-05   -2.3240406e-09    7.3965367e+01    0.0000000e+00    0.0000000e+00   -1.4179975e-02
   -3.0867942e+01    4.9244683e-03    1.0511791e+00   -1.0412728e+00   -5.3382159e-01    0.0000000e+00   -5.3382159e-01   -2.5241271e-05    1.1332834e-02   -1.0645112e-02    4.2840078e-08   -4.5374554e-05   -2.1360167e-09    7.5820555e+01    0.0000000e+00    0.0000000e+00   -1.4037374e-02
   -3.0440573e+01    4.8044009e-03    1.0463413e+00   -1.0366844e+00   -5.2742750e-01    0.0000000e+00   -5.2742750e-01   -2.3507634e-05    1.1551582e-02   -1.0719573e-02    4.1342642e-08   -4.4666183e-05   -1.9836153e-09    7.8887623e+01    0.0000000e+00    0.0000000e+00   -1.3861805e-02
   -3.0098678e+01    4.9373509e-03    1.0450733e+00   -1.0351497e+00   -5.2369673e-01    0.0000000e+00   -5.2369673e-01   -2.2834558e-05    1.1802644e-02   -1.1007027e-02    4.2121417e-08   -4.4219549e-05   -1.9223627e-09    8.0346235e+01    0.0000000e+00    0.0000000e+00   -1.3723432e-02
   -2.9671309e+01    5.0098048e-03    1.0390881e+00   -1.0290286e+00   -5.1672016e-01    0.0000000e+00   -5.1672016e-01   -2.3868441e-05    1.2281747e-02   -1.1307107e-02    4.2284052e-08   -4.3466477e-05   -2.0034055e-09    8.5174949e+01    0.0000000e+00    0.0000000e+00   -1.3553121e-02
   -2.9329414e+01    5.1307107e-03    1.0359426e+00   -1.0256326e+00   -5.1199337e-01    0.0000000e+00   -5.1199337e-01   -2.4080237e-05    1.2624613e-02   -1.1865570e-02    4.2937647e-08   -4.2938974e-05   -2.0163049e-09    8.9637099e+01    0.0000000e+00    0.0000000e+00   -1.3418955e-02
   -2.8902045e+01    5.1568382e-03    1.0285087e+00   -1.0181585e+00   -5.0511944e-01    0.0000000e+00   -5.0511944e-01   -2.6562477e-05    1.3039689e-02   -1.1358024e-02    4.2703125e-08   -4.2199545e-05   -2.2172341e-09    8.2471193e+01    0.0000000e+00    0.0000000e+00   -1.3253957e-02
   -2.8578605e+01    5.2540107e-03    1.0286155e+00   -1.0180578e+00   -5.0238679e-01    0.0000000e+00   -5.0238679e-01   -2.0572676e-05    1.2982101e-02   -1.3104461e-02    4.3164302e-08   -4.1848479e-05   -1.7131569e-09    8.7150246e+01    0.0000000e+00    0.0000000e+00   -1.3130849e-02
   -2.8174305e+01    4.9470897e-03    1.0220312e+00   -1.0121008e+00   -4.9658356e-01    0.0000000e+00   -4.9658356e-01   -1.4193842e-05    1.2920682e-02   -1.2783695e-02    4.0244854e-08   -4.1210082e-05   -1.1783232e-09    9.0307062e+01    0.0000000e+00    0.0000000e+00   -1.2979439e-02
   -2.7850865e+01    4.7271477e-03    1.0153566e+00   -1.0026125e+00   -4.9005800e-01    3.3846950e-03   -4.9006586e-01   -1.4788370e-05    1.3153678e-02   -1.2284463e-02    3.8156785e-08   -4.0546854e-05   -1.2246353e-09    9.1883915e+01    0.0000000e+00    0.0000000e+00   -1.2860295e-02
   -2.7446564e+01    4.6272978e-03    1.0016116e+00   -9.8912212e-01   -4.8169847e-01    0.0000000e+00   -4.8169847e-01   -1.7501302e-05    1.2385335e-02   -1.2470249e-02    3.6995583e-08   -3.9703392e-05   -1.4446655e-09    9.2886890e+01    0.0000000e+00    0.0000000e+00   -1.2713827e-02
   -2.7123124e+01    4.9997933e-03    9.9376744e-01   -9.8054673e-01   -4.7512033e-01    0.0000000e+00   -4.7512033e-01   -1.9980851e-05    1.1983744e-02   -1.2724509e-02    3.9671956e-08   -3.9041609e-05   -1.6450947e-09    8.8616127e+01    0.0000000e+00    0.0000000e+00   -1.2598759e-02
   -2.6718824e+01    4.6818514e-03    9.8791120e-01   -9.7534301e-01   -4.6947069e-01    0.0000000e+00   -4.6947069e-01   -1.5189899e-05    1.2335519e-02   -1.2857942e-02    3.6800951e-08   -3.8427073e-05   -1.2464967e-09    9.0401829e+01    0.0000000e+00    0.0000000e+00   -1.2457211e-02
   -2.6395384e+01    4.8929533e-03    9.8246035e-01   -9.6947820e-01   -4.6426702e-01    0.0000000e+00   -4.6426702e-01   -1.5919691e-05    1.2986025e-02   -1.3242925e-02    3.8173430e-08   -3.7881960e-05   -1.3028801e-09    9.2457112e+01    0.0000000e+00    0.0000000e+00   -1.2346091e-02
   -2.5991083e+01    4.5152894e-03    9.7482962e-01   -9.6263132e-01   -4.5844032e-01    0.0000000e+00   -4.5844032e-01   -1.4183395e-05    1.3107004e-02   -1.3512201e-02    3.4901145e-08   -3.7256499e-05   -1.1567663e-09    9.6055263e+01    0.0000000e+00    0.0000000e+00   -1.2209670e-02
   -2.5667643e+01    4.7813905e-03    9.6920696e-01   -9.5647917e-01   -4.5331899e-01    0.0000000e+00   -4.5331899e-01   -1.4903219e-05    1.3213387e-02   -1.4217889e-02    3.6686376e-08   -3.6721743e-05   -1.2120824e-09    9.6795010e+01    0.0000000e+00    0.0000000e+00   -1.2102628e-02
   -2.5263343e+01    4.9937864e-03    9.6082437e-01   -9.4770396e-01   -4.4704690e-01    0.0000000e+00   -4.4704690e-01   -1.3076445e-05    1.3631545e-02   -1.4030218e-02    3.7966907e-08   -3.6064797e-05   -1.0596927e-09    1.0154609e+02    0.0000000e+00    0.0000000e+00   -1.1971285e-02
   -2.4939903e+01    4.5043829e-03    9.5343762e-01   -9.4129588e-01   -4.4178796e-01    1.4073811e-03   -4.4179487e-01   -1.0187124e-05    1.3916966e-02   -1.4474041e-02    3.3997624e-08   -3.5522796e-05   -8.2315462e-10    1.0629265e+02    0.0000000e+00    0.0000000e+00   -1.1868321e-02
   -2.4535602e+01    4.5712152e-03    9.4319633e-01   -9.3095470e-01   -4.3489705e-01    0.0000000e+00   -4.3489705e-01   -1.3188659e-05    1.4147215e-02   -1.4415480e-02    3.4191352e-08   -3.4821080e-05   -1.0617148e-09    1.1280184e+02    0.0000000e+00    0.0000000e+00   -1.1742155e-02
   -2.4212162e+01    4.6114540e-03    9.3545872e-01   -9.2316073e-01   -4.2965148e-01    2.4909350e-03   -4.2965820e-01   -1.9839340e-05    1.4572699e-02   -1.3816183e-02    3.4244280e-08   -3.4284190e-05   -1.5922937e-09    1.0267003e+02    0.0000000e+00    0.0000000e+00   -1.1643238e-02
   -2.3807862e+01    4.5849245e-03    9.2667147e-01   -9.1748072e-01   -4.2408558e-01    0.0000000e+00   -4.2408558e-01   -1.8364949e-05    1.5647735e-02   -1.5299856e-02    3.3744069e-08   -3.3692758e-05   -1.4682297e-09    1.0899213e+02    0.0000000e+00    0.0000000e+00   -1.1522190e-02
   -2.3484422e+01    4.5779817e-03    9.1879937e-01   -9.0961068e-01   -4.1895090e-01    9.5370818e-03   -4.1895755e-01   -2.0820564e-05    1.5767094e-02   -1.5639345e-02    3.3454080e-08   -3.3168700e-05   -1.6593434e-09    1.1308769e+02    0.0000000e+00    0.0000000e+00   -1.1427469e-02
   -2.3080121e+01    4.3899553e-03    9.1120044e-01   -9.0048393e-01   -4.1318177e-01    0.0000000e+00   -4.1318177e-01   -1.8578996e-05    1.5581311e-02   -1.5879469e-02    3.1797659e-08   -3.2565995e-05   -1.4747389e-09    1.1483373e+02    0.0000000e+00    0.0000000e+00   -1.1311258e-02
   -2.2756681e+01    4.5291143e-03    8.8968165e-01   -8.7766048e-01   -4.0262942e-01    1.5349788e-02   -4.0263590e-01   -2.0140217e-05    1.5453033e-02   -1.4676341e-02    3.2576767e-08   -3.1620483e-05   -1.5934689e-09    1.1740309e+02    0.0000000e+00    0.0000000e+00   -1.1220587e-02
   -2.2352381e+01    4.5608521e-03    8.7575387e-01   -8.6371923e-01   -3.9499664e-01    0.0000000e+00   -3.9499664e-01   -2.0898186e-05    1.5686900e-02   -1.4423672e-02    3.2525581e-08   -3.0879472e-05   -1.6465466e-09    1.1845285e+02    0.0000000e+00    0.0000000e+00   -1.1110032e-02
   -2.2028941e+01    4.5234788e-03    8.6504426e-01   -8.5309417e-01   -3.8887286e-01    2.0619632e-02   -3.8887921e-01   -2.2080595e-05    1.5722694e-02   -1.4320237e-02    3.2040041e-08   -3.0289515e-05   -1.7338777e-09    1.1173344e+02    0.0000000e+00    0.0000000e+00   -1.1023751e-02
   -2.1624640e+01    4.4936337e-03    8.5646791e-01   -8.4461266e-01   -3.8317502e-01    0.0000000e+00   -3.8317502e-01   -2.2782914e-05    1.5363624e-02   -1.4842385e-02    3.1559098e-08   -2.9705964e-05   -1.7813214e-09    1.1353507e+02    0.0000000e+00    0.0000000e+00   -1.0918152e-02
   -2.1301200e+01    4.4447036e-03    8.4454794e-01   -8.3280250e-01   -3.7643865e-01    1.9796165e-03   -3.7710346e-01   -2.3686123e-05    1.5854769e-02   -1.5474451e-02    3.1005450e-08   -2.9073907e-05   -1.8455061e-09    1.1534208e+02    0.0000000e+00    0.0000000e+00   -1.0836118e-02
   -2.1099050e+01    4.3634836e-03    8.3681208e-01   -8.2521720e-01   -3.7208959e-01    4.8426045e-03   -3.7341827e-01   -2.4852933e-05    1.6006076e-02   -1.6519795e-02    3.0311799e-08   -2.8670839e-05   -1.9322323e-09    1.1679306e+02    0.0000000e+00    0.0000000e+00   -1.0785933e-02
   -2.0846362e+01    4.2908234e-03    8.3080066e-01   -8.1936032e-01   -3.6878464e-01    6.8974984e-03   -3.7012635e-01   -2.5015599e-05    1.6183740e-02   -1.6898597e-02    2.9651042e-08   -2.8331058e-05   -1.9394764e-09    1.1950335e+02    0.0000000e+00    0.0000000e+00   -1.0723994e-02
   -2.0644212e+01    4.2560641e-03    8.2526529e-01   -8.1390501e-01   -3.6579236e-01    9.2851472e-03   -3.6714010e-01   -2.4749879e-05    1.6811259e-02   -1.6884098e-02    2.9287964e-08   -2.8032975e-05   -1.9145434e-09    1.2145563e+02    0.0000000e+00    0.0000000e+00   -1.0675240e-02
   -2.0391524e+01    4.2285060e-03    8.1324885e-01   -8.1009145e-01   -3.6136274e-01    5.9037542e-03   -3.6657456e-01   -2.4539771e-05    1.7060747e-02   -1.7279445e-02    2.8946516e-08   -2.7608153e-05   -1.8928328e-09    1.2452597e+02    0.0000000e+00    0.0000000e+00   -1.0615386e-02
   -2.0075665e+01    4.2318877e-03    8.0779035e-01   -7.9653855e-01   -3.5579388e-01    1.5837759e-02   -3.6328461e-01   -2.3490781e-05    1.7425358e-02   -1.7311491e-02    2.8781518e-08   -2.7076417e-05   -1.8052929e-09    1.2515105e+02    0.0000000e+00    0.0000000e+00   -1.0542129e-02
   -1.9680840e+01    4.1791653e-03    7.7954426e-01   -7.7420402e-01   -3.4714423e-01    2.9896624e-02   -3.5666020e-01   -2.4015298e-05    2.1647037e-02   -2.0538550e-02    2.8622439e-08   -2.6325078e-05   -1.8397619e-09    1.9837973e+02    0.0000000e+00    0.0000000e+00   -1.0453275e-02
   -1.9518751e+01    3.8368915e-03    7.7398786e-01   -7.6918816e-01   -3.4178689e-01    4.3786540e-02   -3.5178500e-01   -2.3913770e-05    1.7133509e-02   -1.7312363e-02    2.6193954e-08   -2.5867459e-05   -1.8285821e-09    2.0073572e+02    0.0000000e+00    0.0000000e+00   -1.0417254e-02
   -1.9389079e+01    3.7224288e-03    7.6487706e-01   -7.5976080e-01   -3.3593287e-01    6.0712155e-02   -3.4785093e-01   -2.3825540e-05    1.6941869e-02   -1.7064558e-02    2.5346622e-08   -2.5383893e-05   -1.8191102e-09    2.0057008e+02    0.0000000e+00    0.0000000e+00   -1.0389001e-02
   -1.9230194e+01    3.7100412e-03    7.5893646e-01   -7.5519229e-01   -3.3233836e-01    7.0324766e-02   -3.4470863e-01   -2.3681156e-05    1.6667954e-02   -1.6718082e-02    2.5182907e-08   -2.5062856e-05   -1.8047415e-09    2.0046443e+02    0.0000000e+00    0.0000000e+00   -1.0354890e-02
   -1.9103086e+01    3.7006016e-03    7.5646217e-01   -7.5244682e-01   -3.3089321e-01    7.2112258e-02   -3.4319830e-01   -2.3639338e-05    1.6716067e-02   -1.6641685e-02    2.5055069e-08   -2.4914149e-05   -1.7988526e-09    2.0069137e+02    0.0000000e+00    0.0000000e+00   -1.0327951e-02
   -1.8944201e+01    3.7061130e-03    7.5425404e-01   -7.4943674e-01   -3.2919086e-01    6.9622595e-02   -3.4197392e-01   -2.3522753e-05    1.6395711e-02   -1.6397022e-02    2.5022369e-08   -2.4736954e-05   -1.7866443e-09    2.0668771e+02    0.0000000e+00    0.0000000e+00   -1.0294637e-02
   -1.8817094e+01    3.6920431e-03    7.5246365e-01   -7.4863384e-01   -3.2817989e-01    6.8254086e-02   -3.4110220e-01   -2.3496067e-05    1.6478767e-02   -1.6406295e-02    2.4862986e-08   -2.4620325e-05   -1.7818330e-09    2.0726338e+02    0.0000000e+00    0.0000000e+00   -1.0268225e-02
   -1.8715407e+01    3.6856143e-03    7.4789869e-01   -7.4298131e-01   -3.2544651e-01    7.0780508e-02   -3.3972501e-01   -2.3499993e-05    1.5833307e-02   -1.5845977e-02    2.4769122e-08   -2.4382926e-05   -1.7798940e-09    2.0742863e+02    0.0000000e+00    0.0000000e+00   -1.0247433e-02
   -1.8588299e+01    3.6954242e-03    7.4291922e-01   -7.3908113e-01   -3.2251936e-01    7.2461321e-02   -3.3742531e-01   -2.3469165e-05    1.5593812e-02   -1.5633730e-02    2.4772316e-08   -2.4123429e-05   -1.7747554e-09    1.9981157e+02    0.0000000e+00    0.0000000e+00   -1.0221740e-02
   -1.8372892e+01    3.6991209e-03    7.3659432e-01   -7.3184851e-01   -3.1854099e-01    7.3551962e-02   -3.3423722e-01   -2.3495754e-05    1.5513117e-02   -1.5484973e-02    2.4691235e-08   -2.3759096e-05   -1.7720428e-09    2.0036799e+02    0.0000000e+00    0.0000000e+00   -1.0178875e-02
   -1.8271206e+01    3.6988854e-03    7.3250623e-01   -7.2764335e-01   -3.1657761e-01    7.4159292e-02   -3.3283631e-01   -2.3535302e-05    1.5469477e-02   -1.5429837e-02    2.4640337e-08   -2.3581602e-05   -1.7728112e-09    2.0090029e+02    0.0000000e+00    0.0000000e+00   -1.0158845e-02
   -1.8144098e+01    3.7075621e-03    7.3020607e-01   -7.2502542e-01   -3.1478187e-01    7.4592400e-02   -3.3105576e-01   -2.3523075e-05    1.5347043e-02   -1.5297056e-02    2.4636238e-08   -2.3409213e-05   -1.7691208e-09    1.9918222e+02    0.0000000e+00    0.0000000e+00   -1.0133944e-02
   -1.8042411e+01    3.7005341e-03    7.2504206e-01   -7.1946098e-01   -3.1185780e-01    7.6912142e-02   -3.2957870e-01   -2.3556252e-05    1.5237516e-02   -1.5097480e-02    2.4540751e-08   -2.3161338e-05   -1.7694096e-09    1.9968778e+02    0.0000000e+00    0.0000000e+00   -1.0114208e-02
   -1.7915304e+01    3.7079973e-03    7.2110899e-01   -7.1589301e-01   -3.0884500e-01    8.0188339e-02   -3.2773608e-01   -2.3545774e-05    1.5110594e-02   -1.5004018e-02    2.4528898e-08   -2.2899653e-05   -1.7658444e-09    2.0071140e+02    0.0000000e+00    0.0000000e+00   -1.0089788e-02
   -1.7813617e+01    3.7015713e-03    7.1614401e-01   -7.0999570e-01   -3.0582729e-01    8.3227893e-02   -3.2593002e-01   -2.3574799e-05    1.5121031e-02   -1.4984452e-02    2.4437707e-08   -2.2645875e-05   -1.7657946e-09    2.0150474e+02    0.0000000e+00    0.0000000e+00   -1.0070541e-02
   -1.7686509e+01    3.7082353e-03    7.1306382e-01   -7.0701193e-01   -3.0348331e-01    8.5546462e-02   -3.2387966e-01   -2.3572231e-05    1.5020725e-02   -1.4923171e-02    2.4420652e-08   -2.2434699e-05   -1.7627890e-09    2.0328108e+02    0.0000000e+00    0.0000000e+00   -1.0046721e-02
   -1.7584823e+01    3.7028271e-03    7.0756384e-01   -7.0338777e-01   -3.0108289e-01    8.8494157e-02   -3.2215621e-01   -2.3602305e-05    1.5008795e-02   -1.4968293e-02    2.4336710e-08   -2.2227400e-05   -1.7627819e-09    2.0490938e+02    0.0000000e+00    0.0000000e+00   -1.0027924e-02
   -1.7465512e+01    3.7110657e-03    7.0506329e-01   -7.0122402e-01   -2.9921103e-01    8.8532368e-02   -3.2078017e-01   -2.3600789e-05    1.4913878e-02   -1.4922364e-02    2.4333881e-08   -2.2054118e-05   -1.7599975e-09    2.0707295e+02    0.0000000e+00    0.0000000e+00   -1.0006051e-02
   -1.7358000e+01    3.7125678e-03    7.0178985e-01   -6.9678169e-01   -2.9703255e-01    9.0188245e-02   -3.1935590e-01   -2.3616008e-05    1.4899527e-02   -1.4900253e-02    2.4292750e-08   -2.1862101e-05   -1.7587170e-09    2.0948716e+02    0.0000000e+00    0.0000000e+00   -9.9865617e-03
   -1.7262992e+01    3.7122187e-03    6.9809277e-01   -6.9341326e-01   -2.9484946e-01    9.0489777e-02   -3.1822722e-01   -2.3615873e-05    1.4904900e-02   -1.4930977e-02    2.4245560e-08   -2.1673845e-05   -1.7565717e-09    2.1263491e+02    0.0000000e+00    0.0000000e+00   -9.9695358e-03
   -1.7169991e+01    3.7124593e-03    6.9577672e-01   -6.9018824e-01   -2.9294667e-01    9.1062657e-02   -3.1706821e-01   -2.3638868e-05    1.4872116e-02   -1.4910032e-02    2.4203401e-08   -2.1507154e-05   -1.7561888e-09    2.1551004e+02    0.0000000e+00    0.0000000e+00   -9.9530170e-03
   -1.7075082e+01    3.7225236e-03    6.9314562e-01   -6.8824755e-01   -2.9136408e-01    9.1698960e-02   -3.1599660e-01   -2.3654381e-05    1.4860446e-02   -1.4899163e-02    2.4224153e-08   -2.1363663e-05   -1.7551962e-09    2.1857494e+02    0.0000000e+00    0.0000000e+00   -9.9362660e-03
   -1.6898566e+01    3.7240496e-03    6.8914409e-01   -6.8355057e-01   -2.8837612e-01    9.3914950e-02   -3.1362037e-01   -2.3717594e-05    1.4892889e-02   -1.5007513e-02    2.4150957e-08   -2.1094183e-05   -1.7558726e-09    2.1277762e+02    0.0000000e+00    0.0000000e+00   -9.9054012e-03
   -1.6791717e+01    3.7337634e-03    6.8493568e-01   -6.7986506e-01   -2.8611632e-01    9.5187942e-02   -3.1216024e-01   -2.3745391e-05    1.4860418e-02   -1.4925435e-02    2.4163415e-08   -2.0898362e-05   -1.7554744e-09    2.1489692e+02    0.0000000e+00    0.0000000e+00   -9.8869839e-03
   -1.6678923e+01    3.7388423e-03    6.8077100e-01   -6.7701888e-01   -2.8379442e-01    9.6489057e-02   -3.1054275e-01   -2.3724603e-05    1.4869726e-02   -1.4962274e-02    2.4142869e-08   -2.0696647e-05   -1.7513313e-09    2.1703302e+02    0.0000000e+00    0.0000000e+00   -9.8677854e-03
   -1.6560095e+01    3.7444371e-03    6.7798556e-01   -6.7326517e-01   -2.8158679e-01    9.7952778e-02   -3.0908176e-01   -2.3750931e-05    1.4937066e-02   -1.4969692e-02    2.4123022e-08   -2.0501948e-05   -1.7505135e-09    2.1942634e+02    0.0000000e+00    0.0000000e+00   -9.8478089e-03
   -1.6458716e+01    3.7374508e-03    6.7160995e-01   -6.6788676e-01   -2.7845385e-01    9.8770006e-02   -3.0762243e-01   -2.4095170e-05    1.5131071e-02   -1.5383443e-02    2.4027932e-08   -2.0245463e-05   -1.7734965e-09    2.1959217e+02    0.0000000e+00    0.0000000e+00   -9.8311198e-03
   -1.6331993e+01    3.7384030e-03    6.6894500e-01   -6.6497388e-01   -2.7633343e-01    9.9318962e-02   -3.0579039e-01   -2.4057597e-05    1.4934183e-02   -1.5079356e-02    2.3975704e-08   -2.0056621e-05   -1.7677961e-09    2.1945972e+02    0.0000000e+00    0.0000000e+00   -9.8104897e-03
   -1.6230614e+01    3.7319101e-03    6.6736843e-01   -6.6325973e-01   -2.7479301e-01    9.8446005e-02   -3.0545351e-01   -2.4074947e-05    1.4738259e-02   -1.4756476e-02    2.3885895e-08   -1.9917181e-05   -1.7667167e-09    2.1990517e+02    0.0000000e+00    0.0000000e+00   -9.7940002e-03
   -1.6149510e+01    3.7280260e-03    6.6521587e-01   -6.6228932e-01   -2.7342365e-01    1.0030577e-01   -3.0487368e-01   -2.4099840e-05    1.4692104e-02   -1.4726128e-02    2.3823872e-08   -1.9796003e-05   -1.7666647e-09    2.2139081e+02    0.0000000e+00    0.0000000e+00   -9.7808658e-03
   -1.6048131e+01    3.7263887e-03    6.6284492e-01   -6.5797424e-01   -2.7100427e-01    1.0205968e-01   -3.0361470e-01   -2.4126965e-05    1.4648180e-02   -1.4808728e-02    2.3766771e-08   -1.9593527e-05   -1.7662869e-09    2.2309955e+02    0.0000000e+00    0.0000000e+00   -9.7646467e-03
   -1.5967028e+01    3.7260030e-03    6.6024114e-01   -6.5643206e-01   -2.6918288e-01    1.0505532e-01   -3.0251027e-01   -2.4146979e-05    1.4684287e-02   -1.4783847e-02    2.3727104e-08   -1.9440070e-05   -1.7658504e-09    2.2451717e+02    0.0000000e+00    0.0000000e+00   -9.7518201e-03
   -1.5865649e+01    3.7240731e-03    6.5751530e-01   -6.5332616e-01   -2.6699080e-01    1.0787610e-01   -3.0095590e-01   -2.4179105e-05    1.4668380e-02   -1.4796865e-02    2.3668535e-08   -1.9254615e-05   -1.7658034e-09    2.2659818e+02    0.0000000e+00    0.0000000e+00   -9.7360081e-03
   -1.5784546e+01    3.7199429e-03    6.5634882e-01   -6.5202525e-01   -2.6577974e-01    1.1003450e-01   -3.0012377e-01   -2.4180035e-05    1.4674369e-02   -1.4837898e-02    2.3605596e-08   -1.9145594e-05   -1.7639473e-09    2.2836063e+02    0.0000000e+00    0.0000000e+00   -9.7234691e-03
   -1.5683167e+01    3.7262764e-03    6.5487337e-01   -6.4962916e-01   -2.6435087e-01    1.1266403e-01   -2.9863246e-01   -2.4175081e-05    1.4694200e-02   -1.4787209e-02    2.3599685e-08   -1.9015535e-05   -1.7611649e-09    2.3022175e+02    0.0000000e+00    0.0000000e+00   -9.7079194e-03
   -1.5556443e+01    3.7417158e-03    6.5108391e-01   -6.4577876e-01   -2.6199379e-01    1.1446164e-01   -2.9656575e-01   -2.4192770e-05    1.4686384e-02   -1.4806587e-02    2.3639820e-08   -1.8812298e-05   -1.7594153e-09    2.3245784e+02    0.0000000e+00    0.0000000e+00   -9.6887518e-03
   -1.5477241e+01    3.7262174e-03    6.4601061e-01   -6.4161367e-01   -2.5951973e-01    1.1569370e-01   -2.9488190e-01   -2.4282839e-05    1.4982989e-02   -1.5240419e-02    2.3505902e-08   -1.8613875e-05   -1.7640645e-09    2.3383871e+02    0.0000000e+00    0.0000000e+00   -9.6770051e-03
   -1.5378238e+01    3.7375254e-03    6.4421774e-01   -6.4044462e-01   -2.5769058e-01    1.1724941e-01   -2.9381825e-01   -2.4267572e-05    1.4795200e-02   -1.4899750e-02    2.3532695e-08   -1.8456903e-05   -1.7605819e-09    2.3604771e+02    0.0000000e+00    0.0000000e+00   -9.6624526e-03
   -1.5254485e+01    3.7503224e-03    6.4094363e-01   -6.3808989e-01   -2.5590067e-01    1.1624735e-01   -2.9249856e-01   -2.4239510e-05    1.4749997e-02   -1.4765153e-02    2.3552826e-08   -1.8296370e-05   -1.7555508e-09    2.3623240e+02    0.0000000e+00    0.0000000e+00   -9.6443822e-03
   -1.5099793e+01    3.7703661e-03    6.3584255e-01   -6.3305149e-01   -2.5317516e-01    1.1696896e-01   -2.9006240e-01   -2.4216052e-05    1.4775447e-02   -1.4721901e-02    2.3609322e-08   -1.8062198e-05   -1.7501755e-09    2.3953177e+02    0.0000000e+00    0.0000000e+00   -9.6220804e-03
   -1.4881269e+01    3.7774465e-03    6.2885479e-01   -6.2632542e-01   -2.4804968e-01    1.1295477e-01   -2.8909379e-01   -2.4297757e-05    1.4908400e-02   -1.5037607e-02    2.3555243e-08   -1.7642198e-05   -1.7508672e-09    2.3299745e+02    0.0000000e+00    0.0000000e+00   -9.5914178e-03
   -1.4799482e+01    3.7840684e-03    6.2680774e-01   -6.2368821e-01   -2.4628848e-01    1.1352408e-01   -2.8836393e-01   -2.4367944e-05    1.5075764e-02   -1.5153520e-02    2.3559669e-08   -1.7496658e-05   -1.7539581e-09    2.3384627e+02    0.0000000e+00    0.0000000e+00   -9.5801928e-03
   -1.4636054e+01    3.7772723e-03    6.2418714e-01   -6.2012848e-01   -2.4369278e-01    1.1538362e-01   -2.8686788e-01   -2.4398007e-05    1.5049092e-02   -1.5170998e-02    2.3444286e-08   -1.7271966e-05   -1.7521652e-09    2.3521675e+02    0.0000000e+00    0.0000000e+00   -9.5580835e-03
   -1.4554398e+01    3.7778713e-03    6.2226518e-01   -6.1888297e-01   -2.4248689e-01    1.1635896e-01   -2.8594276e-01   -2.4439046e-05    1.5068180e-02   -1.5262849e-02    2.3411568e-08   -1.7166393e-05   -1.7531236e-09    2.3590776e+02    0.0000000e+00    0.0000000e+00   -9.5471717e-03
   -1.4472781e+01    3.7787021e-03    6.2033650e-01   -6.1714339e-01   -2.4113727e-01    1.1660257e-01   -2.8518236e-01   -2.4491912e-05    1.5152783e-02   -1.5298088e-02    2.3380559e-08   -1.7050866e-05   -1.7549229e-09    2.3685154e+02    0.0000000e+00    0.0000000e+00   -9.5363611e-03
   -1.4391204e+01    3.7797645e-03    6.1823677e-01   -6.1514379e-01   -2.3964934e-01    1.1804544e-01   -2.8411023e-01   -2.4509626e-05    1.5168763e-02   -1.5357033e-02    2.3350885e-08   -1.6925801e-05   -1.7541977e-09    2.3507895e+02    0.0000000e+00    0.0000000e+00   -9.5256584e-03
   -1.4207743e+01    3.7839534e-03    6.1396660e-01   -6.0793266e-01   -2.3457259e-01    1.1902471e-01   -2.8260892e-01   -2.4564992e-05    1.4931126e-02   -1.5063130e-02    2.3295922e-08   -1.6523680e-05   -1.7536771e-09    2.3691133e+02    0.0000000e+00    0.0000000e+00   -9.5019171e-03
   -1.4080339e+01    3.7921740e-03    6.0947009e-01   -6.0481457e-01   -2.3177719e-01    1.1998261e-01   -2.8105998e-01   -2.4605193e-05    1.4903851e-02   -1.5084410e-02    2.3290686e-08   -1.6296933e-05   -1.7534337e-09    2.3807086e+02    0.0000000e+00    0.0000000e+00   -9.4857524e-03
   -1.3978417e+01    3.7984522e-03    6.0626290e-01   -6.0090211e-01   -2.2935274e-01    1.2063315e-01   -2.7981527e-01   -2.4668595e-05    1.5001903e-02   -1.5248262e-02    2.3284495e-08   -1.6102936e-05   -1.7554630e-09    2.3940946e+02    0.0000000e+00    0.0000000e+00   -9.4730500e-03
   -1.3851013e+01    3.8013149e-03    6.0349817e-01   -5.9834899e-01   -2.2734679e-01    1.2216522e-01   -2.7814171e-01   -2.4676866e-05    1.4913523e-02   -1.5174240e-02    2.3246442e-08   -1.5932978e-05   -1.7529422e-09    2.4107248e+02    0.0000000e+00    0.0000000e+00   -9.4573842e-03
   -1.3749090e+01    3.8060715e-03    6.0031835e-01   -5.9547114e-01   -2.2539749e-01    1.2359165e-01   -2.7662496e-01   -2.4739984e-05    1.5060325e-02   -1.5291441e-02    2.3231196e-08   -1.5773329e-05   -1.7549370e-09    2.4226175e+02    0.0000000e+00    0.0000000e+00   -9.4450505e-03
   -1.3621687e+01    3.8114449e-03    5.9790409e-01   -5.9310369e-01   -2.2361087e-01    1.2446734e-01   -2.7521430e-01   -2.4742935e-05    1.5023137e-02   -1.5201289e-02    2.3208660e-08   -1.5619682e-05   -1.7520284e-09    2.4372530e+02    0.0000000e+00    0.0000000e+00   -9.4298153e-03
   -1.3519764e+01    3.8174811e-03    5.9448825e-01   -5.8974170e-01   -2.2139132e-01    1.2624858e-01   -2.7346242e-01   -2.4789792e-05    1.5149408e-02   -1.5395365e-02    2.3201256e-08   -1.5442003e-05   -1.7528489e-09    2.4500305e+02    0.0000000e+00    0.0000000e+00   -9.4178385e-03
   -1.3392361e+01    3.8189199e-03    5.9178676e-01   -5.8710041e-01   -2.1929000e-01    1.2776367e-01   -2.7178968e-01   -2.4793532e-05    1.5147259e-02   -1.5319200e-02    2.3155380e-08   -1.5267377e-05   -1.7499868e-09    2.4645778e+02    0.0000000e+00    0.0000000e+00   -9.4030714e-03
   -1.3290438e+01    3.8248882e-03    5.8852647e-01   -5.8343922e-01   -2.1692768e-01    1.2877192e-01   -2.7022173e-01   -2.4853099e-05    1.5263779e-02   -1.5487081e-02    2.3147587e-08   -1.5080716e-05   -1.7516837e-09    2.4807161e+02    0.0000000e+00    0.0000000e+00   -9.3914757e-03
   -1.3163035e+01    3.8305943e-03    5.8560753e-01   -5.8020925e-01   -2.1469730e-01    1.2981479e-01   -2.6844785e-01   -2.4880481e-05    1.5208732e-02   -1.5420952e-02    2.3127609e-08   -1.4898205e-05   -1.7504749e-09    2.5011348e+02    0.0000000e+00    0.0000000e+00   -9.3771902e-03
   -1.3061112e+01    3.8422762e-03    5.8171186e-01   -5.7728421e-01   -2.1247325e-01    1.3004004e-01   -2.6712891e-01   -2.4942277e-05    1.5372599e-02   -1.5561521e-02    2.3154400e-08   -1.4722191e-05   -1.7523102e-09    2.5196474e+02    0.0000000e+00    0.0000000e+00   -9.3659657e-03
   -1.2933709e+01    3.8416775e-03    5.7896049e-01   -5.7436751e-01   -2.1046317e-01    1.3100830e-01   -2.6537779e-01   -2.4985508e-05    1.5324234e-02   -1.5434296e-02    2.3096459e-08   -1.4556071e-05   -1.7522017e-09    2.5437169e+02    0.0000000e+00    0.0000000e+00   -9.3521109e-03
   -1.2831786e+01    3.8576819e-03    5.7519426e-01   -5.7095581e-01   -2.0821112e-01    1.3057007e-01   -2.6414651e-01   -2.5063707e-05    1.5438774e-02   -1.5612101e-02    2.3149109e-08   -1.4379130e-05   -1.7551664e-09    2.4790753e+02    0.0000000e+00    0.0000000e+00   -9.3411802e-03
   -1.2704382e+01    3.8630585e-03    5.7249623e-01   -5.6863802e-01   -2.0620632e-01    1.3024461e-01   -2.6313295e-01   -2.5089650e-05    1.5354822e-02   -1.5545359e-02    2.3127154e-08   -1.4214425e-05   -1.7538273e-09    2.4981990e+02    0.0000000e+00    0.0000000e+00   -9.3277542e-03
   -1.2602460e+01    3.8754693e-03    5.6880940e-01   -5.6555030e-01   -2.0397868e-01    1.2890190e-01   -2.6238223e-01   -2.5142085e-05    1.5517439e-02   -1.5761763e-02    2.3157933e-08   -1.4040145e-05   -1.7549681e-09    2.5076672e+02    0.0000000e+00    0.0000000e+00   -9.3172228e-03
   -1.2475056e+01    3.8757945e-03    5.6654151e-01   -5.6305574e-01   -2.0210841e-01    1.2836217e-01   -2.6144924e-01   -2.5160546e-05    1.5421109e-02   -1.5741149e-02    2.3105918e-08   -1.3885775e-05   -1.7531014e-09    2.5162709e+02    0.0000000e+00    0.0000000e+00   -9.3042570e-03
   -1.2373134e+01    3.8909119e-03    5.6344047e-01   -5.5978142e-01   -2.0004605e-01    1.2729016e-01   -2.6078894e-01   -2.5196261e-05    1.5644172e-02   -1.5910263e-02    2.3153073e-08   -1.3723891e-05   -1.7530747e-09    2.5246635e+02    0.0000000e+00    0.0000000e+00   -9.2940923e-03
   -1.2245730e+01    3.8907973e-03    5.6112438e-01   -5.5706614e-01   -1.9814093e-01    1.2758380e-01   -2.5947882e-01   -2.5254967e-05    1.5578425e-02   -1.5883008e-02    2.3098961e-08   -1.3568273e-05   -1.7540176e-09    2.5380795e+02    0.0000000e+00    0.0000000e+00   -9.2815964e-03
   -1.2143807e+01    3.8993708e-03    5.5757167e-01   -5.5299653e-01   -1.9576626e-01    1.2645853e-01   -2.5867144e-01   -2.5328273e-05    1.5804202e-02   -1.6093015e-02    2.3107278e-08   -1.3386118e-05   -1.7566074e-09    2.5509705e+02    0.0000000e+00    0.0000000e+00   -9.2718338e-03
   -1.2016404e+01    3.8985053e-03    5.5558755e-01   -5.5067889e-01   -1.9409386e-01    1.2656838e-01   -2.5762189e-01   -2.5351624e-05    1.5799756e-02   -1.5928234e-02    2.3049566e-08   -1.3247656e-05   -1.7551115e-09    2.5328869e+02    0.0000000e+00    0.0000000e+00   -9.2597866e-03
   -1.1859732e+01    3.9129516e-03    5.5177328e-01   -5.4671060e-01   -1.9043077e-01    1.2517425e-01   -2.5711927e-01   -2.5408335e-05    1.5536384e-02   -1.5754236e-02    2.3070555e-08   -1.2968707e-05   -1.7552177e-09    2.5496558e+02    0.0000000e+00    0.0000000e+00   -9.2451950e-03
   -1.1734395e+01    3.9285898e-03    5.4659020e-01   -5.4473115e-01   -1.8677244e-01    1.2693175e-01   -2.5612142e-01   -2.5524085e-05    1.5767032e-02   -1.6062016e-02    2.3111028e-08   -1.2697019e-05   -1.7601625e-09    2.5633919e+02    0.0000000e+00    0.0000000e+00   -9.2339012e-03
   -1.1634125e+01    3.9290645e-03    5.4519100e-01   -5.4281307e-01   -1.8455352e-01    1.2915499e-01   -2.5498164e-01   -2.5560438e-05    1.5810891e-02   -1.6002581e-02    2.3072828e-08   -1.2528426e-05   -1.7602349e-09    2.5723722e+02    0.0000000e+00    0.0000000e+00   -9.2250480e-03
   -1.1508787e+01    3.9280524e-03    5.4366212e-01   -5.4214273e-01   -1.8331342e-01    1.3000321e-01   -2.5397698e-01   -2.5569641e-05    1.5703076e-02   -1.5860804e-02    2.3015910e-08   -1.2422170e-05   -1.7578189e-09    2.5862153e+02    0.0000000e+00    0.0000000e+00   -9.2140927e-03
   -1.1353042e+01    3.9390547e-03    5.4100064e-01   -5.3947757e-01   -1.8169820e-01    1.3027705e-01   -2.5234150e-01   -2.5592540e-05    1.5691654e-02   -1.5910762e-02    2.3017398e-08   -1.2285490e-05   -1.7555925e-09    2.6055875e+02    0.0000000e+00    0.0000000e+00   -9.2006805e-03
   -1.1228447e+01    3.9567000e-03    5.3673617e-01   -5.3571741e-01   -1.7878990e-01    1.3171418e-01   -2.5050975e-01   -2.5686124e-05    1.6014292e-02   -1.6289376e-02    2.3069794e-08   -1.2067529e-05   -1.7589746e-09    2.6187773e+02    0.0000000e+00    0.0000000e+00   -9.1903055e-03
   -1.1128770e+01    3.9567084e-03    5.3408744e-01   -5.3385433e-01   -1.7670027e-01    1.3250712e-01   -2.4940376e-01   -2.5734654e-05    1.6050072e-02   -1.6319250e-02    2.3029760e-08   -1.1909731e-05   -1.7598769e-09    2.6327899e+02    0.0000000e+00    0.0000000e+00   -9.1821935e-03
   -1.1004174e+01    3.9573842e-03    5.3306766e-01   -5.3100788e-01   -1.7529379e-01    1.3225104e-01   -2.4842108e-01   -2.5760491e-05    1.5944169e-02   -1.6252990e-02    2.2983893e-08   -1.1794196e-05   -1.7586207e-09    2.6412816e+02    0.0000000e+00    0.0000000e+00   -9.1721783e-03
   -1.0848429e+01    3.9719813e-03    5.2963787e-01   -5.2638254e-01   -1.7313191e-01    1.3196673e-01   -2.4644755e-01   -2.5822513e-05    1.6087028e-02   -1.6231276e-02    2.3007085e-08   -1.1623290e-05   -1.7590888e-09    2.6644227e+02    0.0000000e+00    0.0000000e+00   -9.1598945e-03
   -1.0723833e+01    3.9908104e-03    5.2512209e-01   -5.2185433e-01   -1.6987713e-01    1.3312036e-01   -2.4446582e-01   -2.5940486e-05    1.6357952e-02   -1.6725289e-02    2.3066770e-08   -1.1385023e-05   -1.7641305e-09    2.6864065e+02    0.0000000e+00    0.0000000e+00   -9.1504217e-03
   -1.0624156e+01    3.9908015e-03    5.2214096e-01   -5.1922307e-01   -1.6760499e-01    1.3370005e-01   -2.4309628e-01   -2.5960289e-05    1.6473698e-02   -1.6759342e-02    2.3027828e-08   -1.1217307e-05   -1.7631034e-09    2.7046410e+02    0.0000000e+00    0.0000000e+00   -9.1430274e-03
   -1.0547814e+01    3.9930143e-03    5.1922854e-01   -5.1592443e-01   -1.6525812e-01    1.3350416e-01   -2.4211542e-01   -2.5976600e-05    1.6860983e-02   -1.7113249e-02    2.3010986e-08   -1.1048711e-05   -1.7624124e-09    2.7182448e+02    0.0000000e+00    0.0000000e+00   -9.1375437e-03
   -1.0481211e+01    3.9971860e-03    5.1737080e-01   -5.1348897e-01   -1.6317843e-01    1.3426491e-01   -2.4097817e-01   -2.5944831e-05    1.7269277e-02   -1.7474161e-02    2.3009724e-08   -1.0899883e-05   -1.7587127e-09    2.7397639e+02    0.0000000e+00    0.0000000e+00   -9.1329105e-03
   -1.0360897e+01    3.9989059e-03    5.1336034e-01   -5.1015917e-01   -1.5960844e-01    1.3366131e-01   -2.3942889e-01   -2.5930116e-05    1.7925559e-02   -1.8157651e-02    2.2974917e-08   -1.0644512e-05   -1.7549904e-09    2.7670296e+02    0.0000000e+00    0.0000000e+00   -9.1248250e-03
   -1.0295569e+01    4.0110279e-03    5.1356292e-01   -5.0950072e-01   -1.5750488e-01    1.3439244e-01   -2.3897042e-01   -2.5944767e-05    1.8579409e-02   -1.8690374e-02    2.3020936e-08   -1.0495456e-05   -1.7545506e-09    2.7841968e+02    0.0000000e+00    0.0000000e+00   -9.1206389e-03
   -1.0150657e+01    3.9999733e-03    5.1804167e-01   -5.1203136e-01   -1.4786212e-01    1.4278906e-01   -2.3917176e-01   -2.6172147e-05    2.0787937e-02   -2.0865167e-02    2.2908764e-08   -9.8358316e-06   -1.7669358e-09    2.7717299e+02    0.0000000e+00    0.0000000e+00   -9.1122680e-03
   -1.0095386e+01    4.0062612e-03    5.1847381e-01   -5.1184286e-01   -1.4587996e-01    1.4448771e-01   -2.3885218e-01   -2.6142485e-05    2.1028041e-02   -2.1137278e-02    2.2927260e-08   -9.6980846e-06   -1.7638909e-09    2.7737485e+02    0.0000000e+00    0.0000000e+00   -9.1093627e-03
   -9.9583313e+00    4.0162112e-03    5.1624080e-01   -5.1086832e-01   -1.4287932e-01    1.4349629e-01   -2.3875236e-01   -2.6217471e-05    2.2100147e-02   -2.2215864e-02    2.2943568e-08   -9.4853725e-06   -1.7665629e-09    2.7958025e+02    0.0000000e+00    0.0000000e+00   -9.1023521e-03
   -9.8547049e+00    4.0029228e-03    5.1069246e-01   -5.0566271e-01   -1.4300017e-01    1.3690081e-01   -2.3832842e-01   -2.6230548e-05    2.2223032e-02   -2.2232820e-02    2.2838308e-08   -9.4841324e-06   -1.7657818e-09    2.7882445e+02    0.0000000e+00    0.0000000e+00   -9.0968725e-03
   -9.7998101e+00    4.0145993e-03    5.0908969e-01   -5.0561049e-01   -1.4295187e-01    1.3551718e-01   -2.3853142e-01   -2.6265383e-05    2.2532480e-02   -2.2602580e-02    2.2889605e-08   -9.4761473e-06   -1.7672694e-09    2.7785653e+02    0.0000000e+00    0.0000000e+00   -9.0938586e-03
   -9.6867480e+00    4.0065037e-03    5.0816002e-01   -5.0364441e-01   -1.3950691e-01    1.3831834e-01   -2.3794849e-01   -2.6326951e-05    2.3183816e-02   -2.3073630e-02    2.2812206e-08   -9.2382987e-06   -1.7696658e-09    2.7862432e+02    0.0000000e+00    0.0000000e+00   -9.0877424e-03
   -9.5973440e+00    4.0263638e-03    5.0669686e-01   -5.0163228e-01   -1.3593881e-01    1.4169825e-01   -2.3666660e-01   -2.6383457e-05    2.3018738e-02   -2.2896737e-02    2.2901117e-08   -8.9948228e-06   -1.7721021e-09    2.7958278e+02    0.0000000e+00    0.0000000e+00   -9.0831961e-03
   -9.4961585e+00    4.0255758e-03    5.0180244e-01   -4.9522838e-01   -1.3563003e-01    1.4006290e-01   -2.3439506e-01   -2.6432807e-05    2.2493900e-02   -2.2365856e-02    2.2869383e-08   -8.9662118e-06   -1.7738577e-09    2.7963280e+02    0.0000000e+00    0.0000000e+00   -9.0781601e-03
   -9.3891793e+00    4.0254307e-03    4.9599766e-01   -4.9080576e-01   -1.3726229e-01    1.3671766e-01   -2.3238944e-01   -2.6496996e-05    2.2036548e-02   -2.2036361e-02    2.2839381e-08   -9.0650086e-06   -1.7764399e-09    2.7934308e+02    0.0000000e+00    0.0000000e+00   -9.0727822e-03
   -9.2880719e+00    4.0152724e-03    4.9233168e-01   -4.8864609e-01   -1.3788721e-01    1.3588659e-01   -2.3091764e-01   -2.6593438e-05    2.1804886e-02   -2.1836294e-02    2.2753238e-08   -9.0971463e-06   -1.7811709e-09    2.7611889e+02    0.0000000e+00    0.0000000e+00   -9.0676754e-03
   -9.1895550e+00    4.0229543e-03    4.9157882e-01   -4.8840987e-01   -1.3577936e-01    1.3864582e-01   -2.3051149e-01   -2.6618441e-05    2.0788380e-02   -2.1034619e-02    2.2768196e-08   -8.9489145e-06   -1.7810704e-09    2.7729918e+02    0.0000000e+00    0.0000000e+00   -9.0627518e-03
   -9.0840861e+00    4.0391120e-03    4.8779160e-01   -4.8487732e-01   -1.3511987e-01    1.3766253e-01   -2.2948905e-01   -2.6676866e-05    1.9691101e-02   -2.0055991e-02    2.2827236e-08   -8.8950996e-06   -1.7829566e-09    2.7718548e+02    0.0000000e+00    0.0000000e+00   -9.0574519e-03
   -8.9709219e+00    4.0339063e-03    4.8624042e-01   -4.7882215e-01   -1.3530367e-01    1.3422260e-01   -2.2819199e-01   -2.6746757e-05    1.8326273e-02   -1.8743121e-02    2.2761012e-08   -8.8952935e-06   -1.7852920e-09    2.7796574e+02    0.0000000e+00    0.0000000e+00   -9.0516029e-03
   -8.8218150e+00    4.0414435e-03    4.8337915e-01   -4.7934546e-01   -1.3475294e-01    1.3193041e-01   -2.2851946e-01   -2.6777745e-05    1.7733545e-02   -1.7979955e-02    2.2752227e-08   -8.8423692e-06   -1.7840544e-09    2.7853139e+02    0.0000000e+00    0.0000000e+00   -9.0438363e-03
   -8.7555453e+00    4.0419499e-03    4.8245521e-01   -4.7922713e-01   -1.3386547e-01    1.3131239e-01   -2.2879580e-01   -2.6807739e-05    1.7635354e-02   -1.7852550e-02    2.2731866e-08   -8.7765680e-06   -1.7845427e-09    2.7874196e+02    0.0000000e+00    0.0000000e+00   -9.0404860e-03
   -8.6727082e+00    4.0484167e-03    4.8105394e-01   -4.7956904e-01   -1.3325711e-01    1.3053417e-01   -2.2889492e-01   -2.6837418e-05    1.7403093e-02   -1.7630073e-02    2.2739100e-08   -8.7272046e-06   -1.7846147e-09    2.7941876e+02    0.0000000e+00    0.0000000e+00   -9.0363856e-03
   -8.5236013e+00    4.0526858e-03    4.7815739e-01   -4.7604349e-01   -1.3162296e-01    1.2949197e-01   -2.2757783e-01   -2.6878655e-05    1.7418877e-02   -1.7487412e-02    2.2711259e-08   -8.6035062e-06   -1.7839594e-09    2.8031223e+02    0.0000000e+00    0.0000000e+00   -9.0292516e-03
   -8.4573315e+00    4.0538256e-03    4.7641192e-01   -4.7344969e-01   -1.3092259e-01    1.2943905e-01   -2.2620614e-01   -2.6914952e-05    1.7475855e-02   -1.7545954e-02    2.2694968e-08   -8.5504765e-06   -1.7848820e-09    2.8097698e+02    0.0000000e+00    0.0000000e+00   -9.0261290e-03
   -8.3744944e+00    4.0573209e-03    4.7405912e-01   -4.7096026e-01   -1.3056072e-01    1.2810463e-01   -2.2499935e-01   -2.6961727e-05    1.7325022e-02   -1.7372738e-02    2.2686308e-08   -8.5179139e-06   -1.7861458e-09    2.8150109e+02    0.0000000e+00    0.0000000e+00   -9.0221846e-03
   -8.2253875e+00    4.0619751e-03    4.6833161e-01   -4.6645281e-01   -1.2845909e-01    1.2707999e-01   -2.2241809e-01   -2.7022995e-05    1.7318671e-02   -1.7379357e-02    2.2662251e-08   -8.3653261e-06   -1.7869623e-09    2.8214651e+02    0.0000000e+00    0.0000000e+00   -9.0151181e-03
   -8.1591177e+00    4.0616594e-03    4.6677855e-01   -4.6353562e-01   -1.2708841e-01    1.2716279e-01   -2.2135722e-01   -2.7054531e-05    1.7498196e-02   -1.7462954e-02    2.2638560e-08   -8.2693958e-06   -1.7876343e-09    2.8236779e+02    0.0000000e+00    0.0000000e+00   -9.0120196e-03
   -8.0762806e+00    4.0649465e-03    4.6522489e-01   -4.6169317e-01   -1.2617756e-01    1.2599904e-01   -2.2085330e-01   -2.7072116e-05    1.7334797e-02   -1.7314079e-02    2.2629472e-08   -8.2019176e-06   -1.7870434e-09    2.8259213e+02    0.0000000e+00    0.0000000e+00   -9.0081456e-03
   -7.9727341e+00    4.0706520e-03    4.6324997e-01   -4.5917920e-01   -1.2504437e-01    1.2514051e-01   -2.2007776e-01   -2.7119020e-05    1.7366464e-02   -1.7232859e-02    2.2627160e-08   -8.1181417e-06   -1.7879565e-09    2.8338947e+02    0.0000000e+00    0.0000000e+00   -9.0033671e-03
   -7.8898970e+00    4.0740122e-03    4.6150730e-01   -4.5683098e-01   -1.2341414e-01    1.2563575e-01   -2.1913777e-01   -2.7148016e-05    1.7504091e-02   -1.7455958e-02    2.2618874e-08   -8.0043931e-06   -1.7881362e-09    2.8377931e+02    0.0000000e+00    0.0000000e+00   -8.9996784e-03
   -7.7407901e+00    4.0787177e-03    4.5789271e-01   -4.5454455e-01   -1.2166938e-01    1.2600663e-01   -2.1697810e-01   -2.7203288e-05    1.7312788e-02   -1.7379184e-02    2.2596922e-08   -7.8772750e-06   -1.7886695e-09    2.8417810e+02    0.0000000e+00    0.0000000e+00   -8.9932579e-03
   -7.6372436e+00    4.0843684e-03    4.5618411e-01   -4.5320139e-01   -1.2136007e-01    1.2527560e-01   -2.1627705e-01   -2.7259385e-05    1.7258840e-02   -1.7312627e-02    2.2594952e-08   -7.8475076e-06   -1.7901774e-09    2.8463077e+02    0.0000000e+00    0.0000000e+00   -8.9888433e-03
   -7.5544064e+00    4.0869163e-03    4.5453253e-01   -4.5097758e-01   -1.1976828e-01    1.2578436e-01   -2.1547162e-01   -2.7323638e-05    1.7415869e-02   -1.7566395e-02    2.2582615e-08   -7.7369157e-06   -1.7926542e-09    2.8535808e+02    0.0000000e+00    0.0000000e+00   -8.9854540e-03
   -7.4881367e+00    4.0873647e-03    4.5392795e-01   -4.4934258e-01   -1.1847727e-01    1.2649288e-01   -2.1468199e-01   -2.7350646e-05    1.7474963e-02   -1.7563082e-02    2.2564000e-08   -7.6474863e-06   -1.7930374e-09    2.8580606e+02    0.0000000e+00    0.0000000e+00   -8.9828273e-03
   -7.3017531e+00    4.0957693e-03    4.4997507e-01   -4.4628196e-01   -1.1708392e-01    1.2574027e-01   -2.1263173e-01   -2.7443700e-05    1.7323468e-02   -1.7332018e-02    2.2551430e-08   -7.5408302e-06   -1.7952284e-09    2.8721758e+02    0.0000000e+00    0.0000000e+00   -8.9755383e-03
   -7.2189159e+00    4.1005584e-03    4.4730352e-01   -4.4361364e-01   -1.1536279e-01    1.2573249e-01   -2.1157897e-01   -2.7478377e-05    1.7522251e-02   -1.7550359e-02    2.2552027e-08   -7.4227533e-06   -1.7957789e-09    2.8793732e+02    0.0000000e+00    0.0000000e+00   -8.9724259e-03
   -7.1526462e+00    4.1028610e-03    4.4567237e-01   -4.4171823e-01   -1.1402602e-01    1.2568382e-01   -2.1077641e-01   -2.7520069e-05    1.7592209e-02   -1.7572963e-02    2.2544253e-08   -7.3310999e-06   -1.7971447e-09    2.8884686e+02    0.0000000e+00    0.0000000e+00   -8.9700045e-03
   -7.0698090e+00    4.1095924e-03    4.4407368e-01   -4.4024829e-01   -1.1367826e-01    1.2477121e-01   -2.1001082e-01   -2.7560037e-05    1.7454696e-02   -1.7404502e-02    2.2555651e-08   -7.3017622e-06   -1.7980669e-09    2.8966158e+02    0.0000000e+00    0.0000000e+00   -8.9669593e-03
   -6.9662626e+00    4.1157624e-03    4.4196248e-01   -4.3736949e-01   -1.1312228e-01    1.2377728e-01   -2.0885644e-01   -2.7585051e-05    1.7416964e-02   -1.7373521e-02    2.2557671e-08   -7.2574267e-06   -1.7976012e-09    2.9062465e+02    0.0000000e+00    0.0000000e+00   -8.9631366e-03
   -6.8834254e+00    4.1212837e-03    4.3947413e-01   -4.3518634e-01   -1.1139776e-01    1.2361889e-01   -2.0818791e-01   -2.7624717e-05    1.7715176e-02   -1.7562741e-02    2.2563032e-08   -7.1401067e-06   -1.7985329e-09    2.9099126e+02    0.0000000e+00    0.0000000e+00   -8.9601965e-03
   -6.7798790e+00    4.1280077e-03    4.3686330e-01   -4.3334422e-01   -1.1020257e-01    1.2316131e-01   -2.0690540e-01   -2.7680987e-05    1.7542605e-02   -1.7410452e-02    2.2568764e-08   -7.0553190e-06   -1.8001468e-09    2.9157413e+02    0.0000000e+00    0.0000000e+00   -8.9565766e-03
   -6.6970418e+00    4.1341639e-03    4.3509180e-01   -4.3103785e-01   -1.0865212e-01    1.2301733e-01   -2.0627744e-01   -2.7698045e-05    1.7783869e-02   -1.7611475e-02    2.2577840e-08   -6.9497031e-06   -1.7996405e-09    2.9183216e+02    0.0000000e+00    0.0000000e+00   -8.9537842e-03
   -6.5934953e+00    4.1387955e-03    4.3303814e-01   -4.2847389e-01   -1.0784677e-01    1.2218166e-01   -2.0504285e-01   -2.7736954e-05    1.7560478e-02   -1.7404254e-02    2.2572883e-08   -6.8903775e-06   -1.8001628e-09    2.8833862e+02    0.0000000e+00    0.0000000e+00   -8.9502452e-03
   -6.4071117e+00    4.1580803e-03    4.2808256e-01   -4.2384907e-01   -1.0535827e-01    1.2020459e-01   -2.0356177e-01   -2.7813993e-05    1.7528010e-02   -1.7442737e-02    2.2624069e-08   -6.7178687e-06   -1.8016026e-09    2.8991650e+02    0.0000000e+00    0.0000000e+00   -8.9442474e-03
   -6.3242746e+00    4.1631788e-03    4.2535784e-01   -4.2206721e-01   -1.0378903e-01    1.1991738e-01   -2.0288394e-01   -2.7842909e-05    1.7751908e-02   -1.7633775e-02    2.2628188e-08   -6.6119854e-06   -1.8019162e-09    2.9049232e+02    0.0000000e+00    0.0000000e+00   -8.9416943e-03
   -6.2207281e+00    4.1680614e-03    4.2364333e-01   -4.2009100e-01   -1.0310214e-01    1.1917173e-01   -2.0190103e-01   -2.7878060e-05    1.7628763e-02   -1.7459019e-02    2.2625326e-08   -6.5610386e-06   -1.8022517e-09    2.9117482e+02    0.0000000e+00    0.0000000e+00   -8.9385217e-03
   -6.1378909e+00    4.1606752e-03    4.2154278e-01   -4.1802275e-01   -1.0175070e-01    1.1917829e-01   -2.0098731e-01   -2.7959003e-05    1.7700861e-02   -1.7749074e-02    2.2562098e-08   -6.4694344e-06   -1.8059477e-09    2.9163633e+02    0.0000000e+00    0.0000000e+00   -8.9360691e-03
   -6.0343445e+00    4.1596390e-03    4.1989718e-01   -4.1569783e-01   -1.0087228e-01    1.1848229e-01   -2.0001606e-01   -2.7995512e-05    1.7626980e-02   -1.7618098e-02    2.2527848e-08   -6.4067064e-06   -1.8064009e-09    2.9193189e+02    0.0000000e+00    0.0000000e+00   -8.9330499e-03
   -5.9515073e+00    4.1695737e-03    4.1785490e-01   -4.1372491e-01   -9.9391813e-02    1.1858675e-01   -1.9915274e-01   -2.8029970e-05    1.7772445e-02   -1.7887032e-02    2.2559214e-08   -6.3073509e-06   -1.8071249e-09    2.9202691e+02    0.0000000e+00    0.0000000e+00   -8.9307352e-03
   -5.8479609e+00    4.1729861e-03    4.1589691e-01   -4.1143218e-01   -9.8902261e-02    1.1732944e-01   -1.9820806e-01   -2.8064125e-05    1.7645530e-02   -1.7669158e-02    2.2549793e-08   -6.2697064e-06   -1.8074640e-09    2.9269676e+02    0.0000000e+00    0.0000000e+00   -8.9278274e-03
   -5.7185278e+00    4.1773857e-03    4.1413111e-01   -4.0804547e-01   -9.8214979e-02    1.1592513e-01   -1.9732929e-01   -2.8103920e-05    1.7599876e-02   -1.7589814e-02    2.2538975e-08   -6.2180055e-06   -1.8077041e-09    2.9261521e+02    0.0000000e+00    0.0000000e+00   -8.9242025e-03
   -5.6149813e+00    4.1854266e-03    4.1082374e-01   -4.0592465e-01   -9.5427472e-02    1.1766992e-01   -1.9559753e-01   -2.8190615e-05    1.7972721e-02   -1.8054984e-02    2.2555451e-08   -6.0353956e-06   -1.8114713e-09    2.9354519e+02    0.0000000e+00    0.0000000e+00   -8.9215685e-03
   -5.5321442e+00    4.1849114e-03    4.0858482e-01   -4.0355809e-01   -9.3858328e-02    1.1759766e-01   -1.9430165e-01   -2.8218556e-05    1.8042675e-02   -1.8000459e-02    2.2531550e-08   -5.9314398e-06   -1.8118518e-09    2.9394844e+02    0.0000000e+00    0.0000000e+00   -8.9195477e-03
   -5.4285977e+00    4.1865732e-03    4.0601729e-01   -4.0077291e-01   -9.3791054e-02    1.1609851e-01   -1.9288122e-01   -2.8284846e-05    1.7825325e-02   -1.7843558e-02    2.2514259e-08   -5.9213674e-06   -1.8143562e-09    2.9412932e+02    0.0000000e+00    0.0000000e+00   -8.9169501e-03
   -5.2991647e+00    4.1898942e-03    4.0310149e-01   -3.9799538e-01   -9.3234293e-02    1.1490144e-01   -1.9150056e-01   -2.8309044e-05    1.7810636e-02   -1.7803296e-02    2.2499687e-08   -5.8790435e-06   -1.8137346e-09    2.9443768e+02    0.0000000e+00    0.0000000e+00   -8.9136822e-03
   -5.1956182e+00    4.1944077e-03    4.0127360e-01   -3.9431743e-01   -9.0661052e-02    1.1609535e-01   -1.8985773e-01   -2.8386212e-05    1.8190499e-02   -1.8125332e-02    2.2498635e-08   -5.7113602e-06   -1.8169835e-09    2.9519250e+02    0.0000000e+00    0.0000000e+00   -8.9112857e-03
   -5.0092346e+00    4.1982123e-03    3.9700641e-01   -3.9113988e-01   -8.7725040e-02    1.1467982e-01   -1.8865548e-01   -2.8452443e-05    1.7746168e-02   -1.7705317e-02    2.2474856e-08   -5.5172538e-06   -1.8182620e-09    2.9321727e+02    0.0000000e+00    0.0000000e+00   -8.9070781e-03
   -4.8798015e+00    4.2032848e-03    3.9470088e-01   -3.8972893e-01   -8.6342633e-02    1.1405864e-01   -1.8833882e-01   -2.8507223e-05    1.7750583e-02   -1.7662031e-02    2.2471845e-08   -5.4241563e-06   -1.8197347e-09    2.9430545e+02    0.0000000e+00    0.0000000e+00   -8.9041679e-03
   -4.7762551e+00    4.2076154e-03    3.9256200e-01   -3.8831553e-01   -8.3949228e-02    1.1525209e-01   -1.8726070e-01   -2.8558025e-05    1.8103220e-02   -1.7914622e-02    2.2471765e-08   -5.2691580e-06   -1.8214011e-09    2.9472483e+02    0.0000000e+00    0.0000000e+00   -8.9020548e-03
   -4.6934179e+00    4.2061561e-03    3.8992412e-01   -3.8728542e-01   -8.2868416e-02    1.1520132e-01   -1.8607927e-01   -2.8582422e-05    1.8010163e-02   -1.7913979e-02    2.2445643e-08   -5.1977300e-06   -1.8217212e-09    2.9533861e+02    0.0000000e+00    0.0000000e+00   -8.9004188e-03
   -4.5898714e+00    4.2053255e-03    3.8707808e-01   -3.8443966e-01   -8.2644127e-02    1.1423922e-01   -1.8437354e-01   -2.8600988e-05    1.7880697e-02   -1.7776853e-02    2.2418701e-08   -5.1792552e-06   -1.8213824e-09    2.9551693e+02    0.0000000e+00    0.0000000e+00   -8.8983576e-03
   -4.4604384e+00    4.2065929e-03    3.8395435e-01   -3.8099785e-01   -8.2368627e-02    1.1255059e-01   -1.8299326e-01   -2.8639216e-05    1.7726920e-02   -1.7718277e-02    2.2397519e-08   -5.1565446e-06   -1.8219270e-09    2.9601079e+02    0.0000000e+00    0.0000000e+00   -8.8957429e-03
   -4.3568919e+00    4.2130172e-03    3.8169901e-01   -3.7876187e-01   -8.0224075e-02    1.1348862e-01   -1.8151882e-01   -2.8691494e-05    1.8110861e-02   -1.8001433e-02    2.2410156e-08   -5.0181817e-06   -1.8237858e-09    2.9655326e+02    0.0000000e+00    0.0000000e+00   -8.8938380e-03
   -4.2274589e+00    4.2117083e-03    3.7896540e-01   -3.7526958e-01   -7.9400017e-02    1.1283147e-01   -1.7941064e-01   -2.8692535e-05    1.7803283e-02   -1.7843968e-02    2.2376676e-08   -4.9616689e-06   -1.8220606e-09    2.9711824e+02    0.0000000e+00    0.0000000e+00   -8.8914746e-03
   -4.1239124e+00    4.2167198e-03    3.7625243e-01   -3.7265187e-01   -7.7701659e-02    1.1313703e-01   -1.7775651e-01   -2.8739400e-05    1.8080098e-02   -1.8049762e-02    2.2382796e-08   -4.8517746e-06   -1.8236465e-09    2.9783950e+02    0.0000000e+00    0.0000000e+00   -8.8896965e-03
   -3.9944793e+00    4.2150722e-03    3.7283318e-01   -3.6938083e-01   -7.7132010e-02    1.1165403e-01   -1.7606958e-01   -2.8785645e-05    1.7765837e-02   -1.7919185e-02    2.2348977e-08   -4.8116349e-06   -1.8248788e-09    2.9752303e+02    0.0000000e+00    0.0000000e+00   -8.8874461e-03
   -3.8564187e+00    4.2190047e-03    3.6978791e-01   -3.6565694e-01   -7.5474313e-02    1.1144598e-01   -1.7404284e-01   -2.8835429e-05    1.7844473e-02   -1.7991206e-02    2.2343863e-08   -4.7036097e-06   -1.8262749e-09    2.9820420e+02    0.0000000e+00    0.0000000e+00   -8.8851786e-03
   -3.7459702e+00    4.2238970e-03    3.6734315e-01   -3.6330858e-01   -7.3290668e-02    1.1271424e-01   -1.7189038e-01   -2.8884799e-05    1.8134880e-02   -1.8216384e-02    2.2349903e-08   -4.5641045e-06   -1.8280567e-09    2.9924871e+02    0.0000000e+00    0.0000000e+00   -8.8835299e-03
   -3.6079660e+00    4.2171838e-03    3.6376941e-01   -3.5892741e-01   -7.3952657e-02    1.0977091e-01   -1.7011880e-01   -2.8896538e-05    1.7601961e-02   -1.7810987e-02    2.2289749e-08   -4.6010464e-06   -1.8271311e-09    2.9932354e+02    0.0000000e+00    0.0000000e+00   -8.8812140e-03
   -3.4700355e+00    4.2253222e-03    3.6174367e-01   -3.5641820e-01   -7.0488071e-02    1.1250977e-01   -1.6775075e-01   -2.8975833e-05    1.8131702e-02   -1.8311185e-02    2.2309536e-08   -4.3816503e-06   -1.8305676e-09    2.9960573e+02    0.0000000e+00    0.0000000e+00   -8.8793159e-03
   -3.3596912e+00    4.2211783e-03    3.5863703e-01   -3.5378397e-01   -6.9097908e-02    1.1263041e-01   -1.6566157e-01   -2.8982328e-05    1.8029710e-02   -1.8223597e-02    2.2269950e-08   -4.2923535e-06   -1.8297720e-09    3.0023056e+02    0.0000000e+00    0.0000000e+00   -8.8778469e-03
   -3.2217982e+00    4.2151697e-03    3.5458625e-01   -3.5102070e-01   -6.8750971e-02    1.1114671e-01   -1.6392959e-01   -2.9000283e-05    1.7874108e-02   -1.8003919e-02    2.2216767e-08   -4.2673253e-06   -1.8294436e-09    3.0011392e+02    0.0000000e+00    0.0000000e+00   -8.8759358e-03
   -3.0839477e+00    4.2149443e-03    3.5317865e-01   -3.4731322e-01   -6.6817527e-02    1.1161253e-01   -1.6216342e-01   -2.9038156e-05    1.8056830e-02   -1.8160517e-02    2.2195008e-08   -4.1441036e-06   -1.8304399e-09    3.0041026e+02    0.0000000e+00    0.0000000e+00   -8.8741832e-03
   -2.8621697e+00    4.2049344e-03    3.4780078e-01   -3.4149399e-01   -6.4986235e-02    1.1012931e-01   -1.5907869e-01   -2.9085905e-05    1.7840086e-02   -1.7891507e-02    2.2111794e-08   -4.0258671e-06   -1.8313733e-09    3.0066123e+02    0.0000000e+00    0.0000000e+00   -8.8715135e-03
   -2.7244167e+00    4.2088686e-03    3.4654216e-01   -3.3875404e-01   -6.3091284e-02    1.1109725e-01   -1.5733630e-01   -2.9128386e-05    1.8067854e-02   -1.8139760e-02    2.2114497e-08   -3.9058122e-06   -1.8328225e-09    3.0131925e+02    0.0000000e+00    0.0000000e+00   -8.8699148e-03
   -2.6142143e+00    4.2121648e-03    3.4456990e-01   -3.3705344e-01   -6.1319354e-02    1.1133397e-01   -1.5616444e-01   -2.9101104e-05    1.8121723e-02   -1.8199319e-02    2.2118020e-08   -3.7941475e-06   -1.8301746e-09    3.0616991e+02    0.0000000e+00    0.0000000e+00   -8.8687368e-03
   -2.5553933e+00    4.2111978e-03    3.4464544e-01   -3.3767471e-01   -5.8612660e-02    1.1428454e-01   -1.5507599e-01   -2.9214420e-05    1.8855651e-02   -1.8804840e-02    2.2106366e-08   -3.6257378e-06   -1.8368374e-09    3.1758252e+02    0.0000000e+00    0.0000000e+00   -8.8682496e-03
   -2.4820091e+00    4.2035464e-03    3.4339989e-01   -3.3793110e-01   -5.7266987e-02    1.1448682e-01   -1.5467344e-01   -2.9422751e-05    1.8379287e-02   -1.8412312e-02    2.2058215e-08   -3.5414234e-06   -1.8493874e-09    3.4440820e+02    0.0000000e+00    0.0000000e+00   -8.8676757e-03
   -2.3975363e+00    4.2249402e-03    3.4300061e-01   -3.3810103e-01   -5.9890202e-02    1.1257290e-01   -1.5531750e-01   -3.0324956e-05    1.8287763e-02   -1.8363794e-02    2.2161729e-08   -3.7024103e-06   -1.9054729e-09    3.9207343e+02    0.0000000e+00    0.0000000e+00   -8.8666617e-03
   -2.2823594e+00    4.2568082e-03    3.4660342e-01   -3.3742178e-01   -6.3848395e-02    1.1016130e-01   -1.5729792e-01   -3.1566670e-05    1.8383050e-02   -1.8360168e-02    2.2316312e-08   -3.9452287e-06   -1.9825706e-09    4.8343293e+02    0.0000000e+00    0.0000000e+00   -8.8647207e-03
   -2.1850862e+00    4.2192063e-03    3.5109491e-01   -3.4148102e-01   -6.2434745e-02    1.1385338e-01   -1.5879972e-01   -3.3083467e-05    1.8850481e-02   -1.8825345e-02    2.2107529e-08   -3.8561651e-06   -2.0769263e-09    5.9623822e+02    0.0000000e+00    0.0000000e+00   -8.8626246e-03
   -2.0992425e+00    4.1848250e-03    3.5448842e-01   -3.4537360e-01   -5.6798886e-02    1.2113524e-01   -1.5932041e-01   -2.7250143e-05    1.9528510e-02   -1.9565964e-02    2.1916864e-08   -3.5066287e-06   -1.7100228e-09    7.2304756e+02    0.0000000e+00    0.0000000e+00   -8.8608583e-03
   -1.9932292e+00    4.0859225e-03    3.6195099e-01   -3.5399607e-01   -5.0272061e-02    1.3275917e-01   -1.6210032e-01   -1.0960611e-05    2.0951163e-02   -2.0931706e-02    2.1386641e-08   -3.1021192e-06   -6.8746686e-10    9.2977744e+02    0.0000000e+00    0.0000000e+00   -8.8590555e-03
   -1.8995178e+00    4.0016712e-03    3.6923737e-01   -3.6173440e-01   -5.0064007e-02    1.4517375e-01   -1.6360233e-01    1.8517680e-06    2.2538456e-02   -2.2387574e-02    2.0935572e-08   -3.0879908e-06    1.1609762e-10    1.1515819e+03    0.0000000e+00    0.0000000e+00   -8.8575663e-03
   -1.7919314e+00    4.0020236e-03    3.9415317e-01   -3.8604344e-01   -5.2291233e-02    1.8355763e-01   -1.6854504e-01    1.7485149e-05    2.9530238e-02   -2.9233167e-02    2.0926368e-08   -3.2238825e-06    1.0957379e-09    1.4961781e+03    0.0000000e+00    0.0000000e+00   -8.8555064e-03
   -1.6949133e+00    4.0539106e-03    4.1645824e-01   -4.0843974e-01   -3.4244778e-02    2.2020572e-01   -1.6742032e-01    1.6950082e-05    2.9869544e-02   -2.9877029e-02    2.1189632e-08   -2.1106144e-06    1.0618751e-09    1.7956803e+03    0.0000000e+00    0.0000000e+00   -8.8544082e-03
   -1.5962810e+00    3.8567303e-03    4.1304064e-01   -4.0468126e-01   -2.3183400e-02    2.3276078e-01   -1.7290923e-01    2.9668931e-05    3.4715373e-02   -3.5161089e-02    2.0153240e-08   -1.4286772e-06    1.8584341e-09    2.1621075e+03    0.0000000e+00    0.0000000e+00   -8.8546313e-03
   -1.4958108e+00    4.1425855e-03    4.4814719e-01   -4.4005303e-01   -1.6682075e-02    2.8635092e-01   -1.8833246e-01   -3.3370420e-06    5.1710282e-02   -5.2422741e-02    2.1644335e-08   -1.0280584e-06   -2.0903497e-10    2.6508424e+03    0.0000000e+00    0.0000000e+00   -8.8548992e-03
   -1.3967761e+00    4.5496640e-03    4.8948565e-01   -4.7901081e-01    1.0873379e-02    3.0417557e-01   -2.1367954e-01   -7.3797013e-05    6.1022484e-02   -6.1240857e-02    2.3775558e-08    6.7024976e-07   -4.6238350e-09    3.0511641e+03    0.0000000e+00    0.0000000e+00   -8.8566632e-03
   -1.2977256e+00    4.2700218e-03    4.6412349e-01   -4.6134878e-01    1.3307049e-02    3.0082537e-01   -2.4048394e-01   -6.3643439e-05    7.6524366e-02   -7.7812659e-02    2.2323505e-08    8.2076378e-07   -3.9901105e-09    3.4266121e+03    0.0000000e+00    0.0000000e+00   -8.8592777e-03
   -1.1986127e+00    4.1989635e-03    4.9755888e-01   -4.9517218e-01    1.0191302e-03    3.6374323e-01   -2.7168117e-01   -1.5659127e-04    9.6293060e-02   -9.7154874e-02    2.1964372e-08    6.2908255e-08   -9.8252886e-09    3.8450208e+03    0.0000000e+00    0.0000000e+00   -8.8604882e-03
   -1.0995776e+00    4.5480326e-03    5.3910893e-01   -5.3722325e-01    9.0436225e-03    4.2021679e-01   -3.0318922e-01   -2.2718480e-04    1.2105065e-01   -1.2300923e-01    2.3806519e-08    5.5874147e-07   -1.4267739e-08    4.2876648e+03    0.0000000e+00    0.0000000e+00   -8.8608313e-03
   -9.9145730e-01    4.4436437e-03    5.9791109e-01   -5.9002921e-01    4.0070623e-02    4.7131387e-01   -3.4422875e-01   -2.3615685e-04    1.5906875e-01   -1.6047786e-01    2.3286948e-08    2.4787884e-06   -1.4850014e-08    4.7793688e+03    0.0000000e+00    0.0000000e+00   -8.8620437e-03
   -8.9239115e-01    4.2217009e-03    6.5072345e-01   -6.4711972e-01    5.3951228e-02    5.0995936e-01   -3.8419057e-01   -3.3238784e-04    2.0844396e-01   -2.0981448e-01    2.2159362e-08    3.3421478e-06   -2.0930745e-08    5.2320182e+03    0.0000000e+00    0.0000000e+00   -8.8648842e-03
   -7.9327423e-01    4.2757265e-03    7.4533880e-01   -7.4479874e-01    4.2203889e-02    5.3074706e-01   -4.5742882e-01   -5.4349186e-04    2.7014898e-01   -2.7251246e-01    2.2493933e-08    2.6190269e-06   -3.4284548e-08    5.7376546e+03    0.0000000e+00    0.0000000e+00   -8.8681101e-03
   -6.9414482e-01    3.8264430e-03    9.2443675e-01   -9.2122712e-01    2.0400705e-02    5.5164747e-01   -5.9376556e-01   -4.0764263e-04    3.4568094e-01   -3.5241735e-01    2.0193855e-08    1.2686651e-06   -2.5769154e-08    6.3020332e+03    0.0000000e+00    0.0000000e+00   -8.8699252e-03
   -5.9499596e-01    3.9951935e-03    1.2276989e+00   -1.2136371e+00   -3.0334869e-03    6.1654882e-01   -7.7688339e-01    3.1711060e-05    4.5160104e-01   -4.5965644e-01    2.1167764e-08   -1.8904076e-07    2.0088659e-09    6.8147365e+03    0.0000000e+00    0.0000000e+00   -8.8683149e-03
   -4.9584964e-01    4.9585883e-03    1.6867987e+00   -1.6767672e+00   -2.3941278e-02    7.2238265e-01   -1.0406371e+00    1.6460094e-04    5.7067497e-01   -5.8126910e-01    2.6400426e-08   -1.4945271e-06    1.0445737e-08    7.1632856e+03    0.0000000e+00    0.0000000e+00   -8.8607764e-03
   -3.9717508e-01    2.9051989e-03    2.1324274e+00   -2.1106662e+00   -4.6683516e-02    8.2186236e-01   -1.2520028e+00    1.1708827e-04    6.3701683e-01   -6.4435721e-01    1.5550906e-08   -2.9180229e-06    7.4410273e-09    7.2222479e+03    0.0000000e+00    0.0000000e+00   -8.8465076e-03
   -2.9675741e-01    5.8701818e-03    2.5294163e+00   -2.4755322e+00   -3.9745504e-02    9.6972538e-01   -1.3934555e+00    1.2097819e-04    7.0166389e-01   -6.9534674e-01    3.1597795e-08   -2.4868536e-06    7.6971210e-09    7.2816903e+03    0.0000000e+00    0.0000000e+00   -8.8260143e-03
   -1.9971967e-01    3.9175725e-03    2.8038673e+00   -2.7827887e+00   -6.0316651e-02    1.0337953e+00   -1.4971203e+00    2.9241573e-04    7.3302461e-01   -7.0220200e-01    2.1210147e-08   -3.7763559e-06    1.8620181e-08    7.4108407e+03    0.0000000e+00    0.0000000e+00   -8.8007347e-03
   -9.5092392e-02    5.8906271e-03    2.9309570e+00   -2.9060853e+00   -1.0630466e-01    1.0970972e+00   -1.4720619e+00    3.9792178e-04    6.4198528e-01   -6.0095215e-01    3.2051573e-08   -6.6610897e-06    2.5365810e-08    7.5350200e+03    0.0000000e+00    0.0000000e+00   -8.7673042e-03
    7.5023246e-03    1.0983349e-02    3.2408913e+00   -3.2033878e+00   -1.1479544e-01    1.1696798e+00   -1.6766699e+00    3.5615742e-04    6.7700411e-01   -6.7495449e-01    6.0055125e-08   -7.1993723e-06    2.2729329e-08    7.7644023e+03    0.0000000e+00    0.0000000e+00   -8.7302530e-03
    1.0691080e-01    4.6232262e-03    3.7183122e+00   -3.6682501e+00   -3.7273966e-01    1.1236797e+00   -1.9032227e+00    3.2058310e-04    5.5828522e-01   -5.6089649e-01    2.5344155e-08   -2.3388880e-05    2.0477156e-08    8.0220690e+03    0.0000000e+00    0.0000000e+00   -8.6812558e-03
    2.0357511e-01    1.8360917e-03    3.0157818e+00   -3.0443626e+00   -2.5050858e-01    1.1441833e+00   -1.6249486e+00    3.5874226e-04    4.5428415e-01   -4.4772037e-01    1.0063853e-08   -1.5739104e-05    2.2950242e-08    8.2451996e+03    0.0000000e+00    0.0000000e+00   -8.6263316e-03
    3.0701646e-01   -1.0472601e-02    2.1273764e+00   -2.1178534e+00    2.5742269e-01    1.0796718e+00   -9.0737432e-01    3.3600329e-04    5.4986671e-01   -5.2199055e-01   -5.7491155e-08    1.6213135e-05    2.1551070e-08    8.4476265e+03    0.0000000e+00    0.0000000e+00   -8.6032455e-03
    4.0473414e-01   -3.8299689e-03    2.0184818e+00   -2.0529267e+00    2.1671650e-01    1.0393324e+00   -9.7270128e-01    3.3616058e-04    5.2411452e-01   -5.4430170e-01   -2.1059699e-08    1.3675734e-05    2.1604295e-08    8.5721472e+03    0.0000000e+00    0.0000000e+00   -8.6050236e-03
    5.0261767e-01   -8.2212853e-03    2.4487503e+00   -2.4909536e+00   -1.9453570e-01    1.0271799e+00   -1.2640090e+00    3.0959450e-04    5.6312289e-01   -5.6660674e-01   -4.5186543e-08   -1.2286161e-05    1.9915039e-08    8.6335486e+03    0.0000000e+00    0.0000000e+00   -8.5859546e-03
    6.0210665e-01   -6.7767398e-03    2.6399780e+00   -2.6932994e+00   -3.5662396e-01    2.0985679e+00   -1.0190080e+00    3.1197654e-04    6.0220648e-01   -5.9441864e-01   -3.7168509e-08   -2.2509817e-05    2.0058464e-08    8.7840630e+03    0.0000000e+00    0.0000000e+00   -8.5447997e-03
    7.0875417e-01   -5.4781494e-03    2.5513053e+00   -2.5702051e+00   -2.1789779e-01    1.7319187e+00   -1.0106582e+00    3.5254066e-04    6.2908440e-01   -6.5479887e-01   -2.9938973e-08   -1.3728498e-05    2.2626363e-08    8.8538525e+03    0.0000000e+00    0.0000000e+00   -8.5049759e-03
    8.0850916e-01   -8.0356419e-03    2.2640743e+00   -2.2732685e+00   -3.2281271e-02    1.3878141e+00   -9.4175135e-01    3.5010476e-04    6.6166679e-01   -6.7350845e-01   -4.3765432e-08   -2.0305365e-06    2.2433619e-08    8.9821888e+03    0.0000000e+00    0.0000000e+00   -8.4790878e-03
    9.0817123e-01   -8.7970643e-03    2.5040373e+00   -2.5150596e+00    5.3905227e-02    1.2391127e+00   -1.2010377e+00    4.0954174e-04    6.7611594e-01   -6.9873862e-01   -4.7778710e-08    3.3887347e-06    2.6227534e-08    9.1567972e+03    0.0000000e+00    0.0000000e+00   -8.4613107e-03
    1.0078734e+00   -1.0682835e-02    2.7112130e+00   -2.7150099e+00   -1.2314534e-01    1.1768206e+00   -1.4147479e+00    3.8601320e-04    6.9100676e-01   -7.3223193e-01   -5.7893319e-08   -7.7456749e-06    2.4735326e-08    9.2883087e+03    0.0000000e+00    0.0000000e+00   -8.4378860e-03
    1.1074459e+00   -1.0538483e-02    3.0223100e+00   -3.0158794e+00   -3.0731480e-01    1.6204106e+00   -1.3164669e+00    3.9761228e-04    7.2537354e-01   -7.5483154e-01   -5.7000040e-08   -1.9356300e-05    2.5515905e-08    9.3958985e+03    0.0000000e+00    0.0000000e+00   -8.3978830e-03
    1.2072048e+00   -1.6196969e-02    3.2441088e+00   -3.2516355e+00   -1.8430612e-01    1.2901019e+00   -1.7515436e+00    3.8079909e-04    7.6173087e-01   -7.9849684e-01   -8.7431261e-08   -1.1631248e-05    2.4487459e-08    9.4946169e+03    0.0000000e+00    0.0000000e+00   -8.3516746e-03
    1.3069639e+00   -1.5095823e-02    3.7355992e+00   -3.7435446e+00    6.5752940e-02    1.7202362e+00   -1.7272210e+00    3.7053098e-04    7.9311948e-01   -8.3140046e-01   -8.1328320e-08    4.1591236e-06    2.3884907e-08    9.6251811e+03    0.0000000e+00    0.0000000e+00   -8.3130163e-03
    1.4068030e+00   -1.1107106e-02    3.8527053e+00   -3.8523556e+00    1.4301378e-01    1.8299305e+00   -1.6926078e+00    3.7664773e-04    8.2847889e-01   -8.6908677e-01   -5.9729804e-08    9.0703345e-06    2.4347018e-08    9.7391037e+03    0.0000000e+00    0.0000000e+00   -8.2821236e-03
    1.5045856e+00   -1.1351373e-02    3.4500157e+00   -3.4582953e+00    4.9275071e-02    1.5744502e+00   -1.6184027e+00    3.9828850e-04    8.4402277e-01   -8.8314740e-01   -6.0974610e-08    3.1342178e-06    2.5823561e-08    9.8685020e+03    0.0000000e+00    0.0000000e+00   -8.2531746e-03
    1.6009360e+00   -1.1341964e-02    3.0835942e+00   -3.0695586e+00   -1.0779796e-01    1.2919025e+00   -1.5744430e+00    4.0698923e-04    8.8076189e-01   -8.9081751e-01   -6.0875802e-08   -6.8752499e-06    2.6461797e-08    9.8530738e+03    0.0000000e+00    0.0000000e+00   -8.2214513e-03
    1.7048955e+00   -6.7854664e-03    3.0415001e+00   -3.0241697e+00   -1.7308712e-01    1.5721263e+00   -1.2952382e+00    3.8965575e-04    8.9652354e-01   -8.9408103e-01   -3.6374480e-08   -1.1062547e-05    2.5390765e-08    9.6035775e+03    0.0000000e+00    0.0000000e+00   -8.1824116e-03
    1.8101516e+00   -1.0230153e-03    2.9184569e+00   -2.9174007e+00   -1.4481445e-02    1.2586298e+00   -1.4495734e+00    3.7870590e-04    8.9083795e-01   -9.3814775e-01   -5.4734288e-09   -9.2648774e-07    2.4704404e-08    9.2280596e+03    0.0000000e+00    0.0000000e+00   -8.1489401e-03
    1.9095026e+00    2.1950584e-03    2.7721821e+00   -2.7783040e+00    1.1979242e-01    1.2196326e+00   -1.3814915e+00    3.7618640e-04    9.0026363e-01   -9.4647092e-01    1.1722063e-08    7.6662085e-06    2.4548150e-08    8.8966690e+03    0.0000000e+00    0.0000000e+00   -8.1305421e-03
    2.0012413e+00    7.8130479e-03    2.7068127e+00   -2.7023144e+00    4.9115897e-02    1.2117971e+00   -1.2712272e+00    3.8148713e-04    9.1826822e-01   -9.5784102e-01    4.1657682e-08    3.1435845e-06    2.4897609e-08    8.6039265e+03    0.0000000e+00    0.0000000e+00   -8.1164955e-03
    2.1090920e+00    9.8591537e-03    2.9533343e+00   -2.9251758e+00   -1.1335641e-01    1.6741376e+00   -1.1039787e+00    3.7767701e-04    9.3885953e-01   -9.7053829e-01    5.2482340e-08   -7.2585223e-06    2.4661489e-08    8.2693482e+03    0.0000000e+00    0.0000000e+00   -8.0902982e-03
    2.2012994e+00    1.1563417e-02    3.0079045e+00   -2.9736831e+00   -1.0690056e-01    1.5100037e+00   -1.1657477e+00    3.7244164e-04    9.4479315e-01   -9.8984291e-01    6.1501478e-08   -6.8518410e-06    2.4345142e-08    8.0288471e+03    0.0000000e+00    0.0000000e+00   -8.0618451e-03
    2.3012098e+00    1.2020375e-02    3.1781619e+00   -3.1468321e+00    4.6838063e-02    1.2114931e+00   -1.5306249e+00    3.5994204e-04    9.4896845e-01   -9.9007121e-01    6.3918215e-08    3.0075365e-06    2.3572781e-08    7.7875786e+03    0.0000000e+00    0.0000000e+00   -8.0342007e-03
    2.4052907e+00    1.3864360e-02    3.5386726e+00   -3.5060598e+00    1.7452232e-01    1.3904689e+00   -1.5603864e+00    3.3678990e-04    9.3526223e-01   -9.9221574e-01    7.3756187e-08    1.1235667e-05    2.2116664e-08    7.5432579e+03    0.0000000e+00    0.0000000e+00   -8.0102723e-03
    2.5039482e+00    1.6949334e-02    3.7346014e+00   -3.7007885e+00    1.6740595e-01    1.4111489e+00   -1.6279100e+00    3.2028305e-04    9.3074601e-01   -9.7660153e-01    9.0227459e-08    1.0808769e-05    2.1096352e-08    7.3361217e+03    0.0000000e+00    0.0000000e+00   -7.9868604e-03
    2.6120398e+00    1.8846531e-02    3.6662939e+00   -3.6327676e+00    9.3714280e-02    1.2844162e+00   -1.6342997e+00    3.0524959e-04    9.0749800e-01   -9.5758334e-01    1.0041710e-07    6.0713339e-06    2.0177607e-08    7.1525365e+03    0.0000000e+00    0.0000000e+00   -7.9561719e-03
    2.7130233e+00    1.9552560e-02    3.4785044e+00   -3.4482767e+00    6.7558405e-02    1.1551269e+00   -1.5535294e+00    2.9875255e-04    8.8505061e-01   -9.2240744e-01    1.0428996e-07    4.3908289e-06    1.9814201e-08    7.0125223e+03    0.0000000e+00    0.0000000e+00   -7.9264928e-03
    2.8033194e+00    2.0192118e-02    3.3594872e+00   -3.3217132e+00    6.8436826e-02    1.0743866e+00   -1.4778193e+00    2.9808627e-04    8.6368723e-01   -8.9078321e-01    1.0779305e-07    4.4593302e-06    1.9822923e-08    6.8974838e+03    0.0000000e+00    0.0000000e+00   -7.9018266e-03
    2.9020710e+00    2.1381342e-02    3.2522171e+00   -3.2187159e+00    6.4831422e-02    1.0003211e+00   -1.4030512e+00    3.1082208e-04    8.4412318e-01   -8.5828963e-01    1.1419744e-07    4.2336251e-06    2.0717078e-08    6.7696319e+03    0.0000000e+00    0.0000000e+00   -7.8765008e-03
    3.0063052e+00    2.2387426e-02    3.1517485e+00   -3.0834600e+00    4.1860752e-02    9.1504996e-01   -1.3252384e+00    3.2547393e-04    8.2409318e-01   -8.3193045e-01    1.1956276e-07    2.7378180e-06    2.1729084e-08    6.6096724e+03    0.0000000e+00    0.0000000e+00   -7.8503679e-03
    3.1195405e+00    2.3916977e-02    3.0709521e+00   -3.0020428e+00    1.0123295e-02    8.9859050e-01   -1.1538600e+00    3.5076551e-04    8.0431262e-01   -8.0767071e-01    1.2766552e-07    6.6283865e-07    2.3445810e-08    6.4489173e+03    0.0000000e+00    0.0000000e+00   -7.8214585e-03
    3.2140301e+00    2.6210895e-02    3.0755704e+00   -2.9730246e+00    1.0041524e-03    8.9763887e-01   -1.0890299e+00    3.6175885e-04    7.8538856e-01   -7.9117307e-01    1.3986005e-07    6.5810133e-08    2.4204956e-08    6.3505555e+03    0.0000000e+00    0.0000000e+00   -7.7967773e-03
    3.3090767e+00    2.7304489e-02    3.0796671e+00   -3.0106902e+00    2.4562851e-02    8.0467318e-01   -1.2606067e+00    3.7385163e-04    7.6885595e-01   -7.7416496e-01    1.4569132e-07    1.6118756e-06    2.5048210e-08    6.2672798e+03    0.0000000e+00    0.0000000e+00   -7.7723386e-03
    3.4057923e+00    2.9487971e-02    3.1692622e+00   -3.1095903e+00    6.5239290e-02    8.2424435e-01   -1.3339695e+00    3.8238830e-04    7.5352145e-01   -7.5979461e-01    1.5740871e-07    4.2891013e-06    2.5669938e-08    6.1779661e+03    0.0000000e+00    0.0000000e+00   -7.7483876e-03
    3.5062266e+00    3.0822458e-02    3.3103149e+00   -3.2415574e+00    1.0991037e-01    8.7406797e-01   -1.3893713e+00    3.9309887e-04    7.3540293e-01   -7.4816198e-01    1.6469046e-07    7.2442931e-06    2.6458750e-08    6.0883699e+03    0.0000000e+00    0.0000000e+00   -7.7242231e-03
    3.6116250e+00    3.2135059e-02    3.4295944e+00   -3.3380045e+00    1.4596720e-01    9.1442888e-01   -1.4263768e+00    4.0663520e-04    7.2063478e-01   -7.3469067e-01    1.7195678e-07    9.6518932e-06    2.7461777e-08    5.9978244e+03    0.0000000e+00    0.0000000e+00   -7.6993875e-03
    3.7241361e+00    3.3734490e-02    3.4363035e+00   -3.3622082e+00    1.6559572e-01    9.1689041e-01   -1.4423671e+00    4.1156639e-04    7.0465733e-01   -7.1485047e-01    1.8085974e-07    1.0991985e-05    2.7906011e-08    5.9268360e+03    0.0000000e+00    0.0000000e+00   -7.6736072e-03
    3.8135868e+00    3.3318982e-02    3.3648102e+00   -3.3005706e+00    1.6561697e-01    8.8728127e-01   -1.4321082e+00    4.1736912e-04    6.8863787e-01   -6.9996466e-01    1.7892219e-07    1.1027792e-05    2.8391265e-08    5.8704255e+03    0.0000000e+00    0.0000000e+00   -7.6538570e-03
    3.9049735e+00    3.3134791e-02    3.2374250e+00   -3.1811815e+00    1.5647663e-01    8.3902517e-01   -1.3984263e+00    4.2155879e-04    6.7528114e-01   -6.8094303e-01    1.7821932e-07    1.0450942e-05    2.8766760e-08    5.8002075e+03    0.0000000e+00    0.0000000e+00   -7.6344276e-03
    4.0291814e+00    3.2938654e-02    3.0590899e+00   -2.9774062e+00    1.3865319e-01    7.6154855e-01   -1.3644360e+00    4.2747259e-04    6.5504260e-01   -6.5837532e-01    1.7749876e-07    9.2942856e-06    2.9280218e-08    5.7173293e+03    0.0000000e+00    0.0000000e+00   -7.6094113e-03
    4.1222170e+00    3.1572496e-02    2.9368381e+00   -2.8510617e+00    1.2672272e-01    7.1331070e-01   -1.3441010e+00    4.3275969e-04    6.4301843e-01   -6.4053021e-01    1.7032929e-07    8.5140129e-06    2.9712456e-08    5.6579401e+03    0.0000000e+00    0.0000000e+00   -7.5915982e-03
    4.2027342e+00    3.1562504e-02    2.8674101e+00   -2.7597068e+00    1.1941719e-01    6.8690443e-01   -1.3148972e+00    4.3525759e-04    6.3249435e-01   -6.2789121e-01    1.7042227e-07    8.0371830e-06    2.9937704e-08    5.6024174e+03    0.0000000e+00    0.0000000e+00   -7.5766779e-03
    4.3184105e+00    2.9831096e-02    2.7991411e+00   -2.6796817e+00    1.3892274e-01    6.7701422e-01   -1.2944191e+00    4.4153313e-04    6.1387471e-01   -6.1147963e-01    1.6125857e-07    9.3716616e-06    3.0441732e-08    5.5428702e+03    0.0000000e+00    0.0000000e+00   -7.5574161e-03
    4.4107039e+00    2.8427938e-02    2.7797126e+00   -2.6561224e+00    1.5372126e-01    6.7802864e-01   -1.3044193e+00    4.4501685e-04    6.0365614e-01   -5.9708478e-01    1.5383420e-07    1.0389602e-05    3.0741409e-08    5.4951842e+03    0.0000000e+00    0.0000000e+00   -7.5436730e-03
    4.5061741e+00    2.7575265e-02    2.7730184e+00   -2.6701316e+00    1.6808239e-01    6.8682450e-01   -1.3225686e+00    4.5044065e-04    5.9001148e-01   -5.8856085e-01    1.4941228e-07    1.1384680e-05    3.1184601e-08    5.4460943e+03    0.0000000e+00    0.0000000e+00   -7.5300386e-03
    4.6052740e+00    2.6388400e-02    2.7929060e+00   -2.6994658e+00    1.8998725e-01    7.0313337e-01   -1.3678967e+00    4.5374779e-04    5.7780796e-01   -5.7920575e-01    1.4321004e-07    1.2900949e-05    3.1494990e-08    5.3979511e+03    0.0000000e+00    0.0000000e+00   -7.5164107e-03
    4.7063896e+00    2.4989170e-02    2.8291570e+00   -2.7287079e+00    2.1600600e-01    7.1881627e-01   -1.4492265e+00    4.5825948e-04    5.6636236e-01   -5.6889824e-01    1.3587706e-07    1.4710483e-05    3.1903062e-08    5.3523464e+03    0.0000000e+00    0.0000000e+00   -7.5033188e-03
    4.8107579e+00    2.3718790e-02    2.8460412e+00   -2.7443072e+00    2.3755740e-01    7.3846520e-01   -1.4555883e+00    4.6266915e-04    5.5738415e-01   -5.5561939e-01    1.2925767e-07    1.6231213e-05    3.2318125e-08    5.3054181e+03    0.0000000e+00    0.0000000e+00   -7.4908973e-03
    4.9142468e+00    2.2042556e-02    2.8196399e+00   -2.7270826e+00    2.4726979e-01    7.3965675e-01   -1.4588316e+00    4.6826481e-04    5.4467938e-01   -5.4631855e-01    1.2040411e-07    1.6951730e-05    3.2821747e-08    5.2625652e+03    0.0000000e+00    0.0000000e+00   -7.4794624e-03
    5.0180807e+00    2.0942242e-02    2.7576800e+00   -2.6670203e+00    2.4809566e-01    7.2937010e-01   -1.4219431e+00    4.7181561e-04    5.3312755e-01   -5.3579852e-01    1.1466119e-07    1.7064993e-05    3.3183266e-08    5.2163379e+03    0.0000000e+00    0.0000000e+00   -7.4688721e-03
    5.1235685e+00    1.8969890e-02    2.6772694e+00   -2.5799473e+00    2.4374338e-01    7.1188938e-01   -1.3624897e+00    4.7538908e-04    5.2380172e-01   -5.2249986e-01    1.0409905e-07    1.6819201e-05    3.3543708e-08    5.1678483e+03    0.0000000e+00    0.0000000e+00   -7.4591233e-03
    5.2302489e+00    1.7087250e-02    2.5889297e+00   -2.4819985e+00    2.3893558e-01    6.8674712e-01   -1.3255497e+00    4.7810240e-04    5.1056569e-01   -5.1373277e-01    9.3969646e-08    1.6536560e-05    3.3837637e-08    5.1021833e+03    0.0000000e+00    0.0000000e+00   -7.4501504e-03
    5.3038188e+00    1.5959508e-02    2.5389600e+00   -2.4372880e+00    2.3598289e-01    6.7559828e-01   -1.3006081e+00    4.8004672e-04    5.0219737e-01   -5.0850824e-01    8.7890517e-08    1.6363401e-05    3.4041321e-08    5.0763843e+03    0.0000000e+00    0.0000000e+00   -7.4445454e-03
    5.4176772e+00    1.3789235e-02    2.4837422e+00   -2.3907035e+00    2.3758503e-01    6.6897267e-01   -1.2637712e+00    4.8598843e-04    4.9137665e-01   -4.9955004e-01    7.6097392e-08    1.6520803e-05    3.4561163e-08    5.0311716e+03    0.0000000e+00    0.0000000e+00   -7.4367969e-03
    5.5362056e+00    1.1459373e-02    2.4547348e+00   -2.3648090e+00    2.4602167e-01    6.6878085e-01   -1.2559367e+00    4.9237044e-04    4.8346884e-01   -4.8883331e-01    6.3379622e-08    1.7157046e-05    3.5118158e-08    4.9857096e+03    0.0000000e+00    0.0000000e+00   -7.4298156e-03
    5.6185019e+00    9.9707942e-03    2.4433101e+00   -2.3621375e+00    2.5397520e-01    6.7190396e-01   -1.2603137e+00    4.9619146e-04    4.7796814e-01   -4.8295635e-01    5.5235962e-08    1.7748789e-05    3.5466004e-08    4.9637248e+03    0.0000000e+00    0.0000000e+00   -7.4254668e-03
    5.7015662e+00    8.3316634e-03    2.4369798e+00   -2.3658036e+00    2.6333608e-01    6.7511575e-01   -1.2846091e+00    4.9934751e-04    4.7077080e-01   -4.7919975e-01    4.6236172e-08    1.8443977e-05    3.5772490e-08    4.9367860e+03    0.0000000e+00    0.0000000e+00   -7.4214016e-03
    5.8259259e+00    5.9271026e-03    2.4421740e+00   -2.3757063e+00    2.7860634e-01    6.7946355e-01   -1.3506441e+00    5.0316687e-04    4.6096894e-01   -4.7256107e-01    3.2984794e-08    1.9583265e-05    3.6177283e-08    4.8898480e+03    0.0000000e+00    0.0000000e+00   -7.4159005e-03
    5.9093385e+00    4.9401098e-03    2.4441688e+00   -2.3767067e+00    2.8804418e-01    6.8310902e-01   -1.3787869e+00    5.0548771e-04    4.5591105e-01   -4.6721429e-01    2.7547559e-08    2.0297814e-05    3.6437675e-08    4.8611724e+03    0.0000000e+00    0.0000000e+00   -7.4127285e-03
    6.0366519e+00    2.9023481e-03    2.4272770e+00   -2.3606066e+00    2.9838524e-01    6.8393041e-01   -1.3951191e+00    5.0846718e-04    4.4712560e-01   -4.5914692e-01    1.6236024e-08    2.1109611e-05    3.6799875e-08    4.8198625e+03    0.0000000e+00    0.0000000e+00   -7.4088250e-03
    6.1232727e+00    1.9644493e-03    2.3992127e+00   -2.3363757e+00    3.0152161e-01    6.7988190e-01   -1.3866006e+00    5.1080651e-04    4.4076151e-01   -4.5419417e-01    1.1013489e-08    2.1388433e-05    3.7069541e-08    4.7798117e+03    0.0000000e+00    0.0000000e+00   -7.4068280e-03
    6.2120461e+00    2.9403524e-04    2.3604844e+00   -2.3012221e+00    3.0129445e-01    6.7304834e-01   -1.3625702e+00    5.1478859e-04    4.3573730e-01   -4.4735183e-01    1.6521542e-09    2.1429275e-05    3.7459691e-08    4.7488780e+03    0.0000000e+00    0.0000000e+00   -7.4053611e-03
    6.3025989e+00   -1.1655421e-03    2.3183834e+00   -2.2621667e+00    3.0021499e-01    6.6747961e-01   -1.3127452e+00    5.1860500e-04    4.2799812e-01   -4.4379329e-01   -6.5636550e-09    2.1408407e-05    3.7837673e-08    4.7020378e+03    0.0000000e+00    0.0000000e+00   -7.4044541e-03
    6.4414124e+00   -4.1673365e-03    2.2661948e+00   -2.2122783e+00    3.0115834e-01    6.6163668e-01   -1.2552826e+00    5.2148051e-04    4.2114458e-01   -4.3336410e-01   -2.3547395e-08    2.1558282e-05    3.8195688e-08    4.6475568e+03    0.0000000e+00    0.0000000e+00   -7.4042672e-03
    6.5341725e+00   -5.4017968e-03    2.2382070e+00   -2.1920854e+00    3.0363113e-01    6.6072364e-01   -1.2271979e+00    5.2373933e-04    4.1428928e-01   -4.3021134e-01   -3.0591528e-08    2.1789626e-05    3.8458089e-08    4.6131598e+03    0.0000000e+00    0.0000000e+00   -7.4049202e-03
    6.6268535e+00   -6.8216687e-03    2.2210852e+00   -2.1779599e+00    3.0832834e-01    6.6065464e-01   -1.2209657e+00    5.2514486e-04    4.0996909e-01   -4.2555928e-01   -3.8721196e-08    2.2181902e-05    3.8658480e-08    4.5764137e+03    0.0000000e+00    0.0000000e+00   -7.4060667e-03
    6.7195245e+00   -7.6442403e-03    2.2081736e+00   -2.1754134e+00    3.1572746e-01    6.6029976e-01   -1.2465247e+00    5.2641605e-04    4.0469156e-01   -4.2238684e-01   -4.3491990e-08    2.2771707e-05    3.8851131e-08    4.3567454e+03    0.0000000e+00    0.0000000e+00   -7.4077497e-03
    6.8121856e+00   -9.1357855e-03    2.2102714e+00   -2.1819260e+00    3.3596688e-01    6.5147314e-01   -1.4349196e+00    5.2826634e-04    4.0119956e-01   -4.1802450e-01   -5.2104466e-08    2.4294304e-05    3.9089811e-08    4.3318955e+03    0.0000000e+00    0.0000000e+00   -7.4098504e-03
    6.9048193e+00   -1.0185868e-02    2.1911086e+00   -2.1758379e+00    3.3913484e-01    6.4910614e-01   -1.4674033e+00    5.2829778e-04    3.9578366e-01   -4.1552658e-01   -5.8239303e-08    2.4588670e-05    3.9197279e-08    4.3030713e+03    0.0000000e+00    0.0000000e+00   -7.4123084e-03
    7.0437663e+00   -1.1470053e-02    2.1796901e+00   -2.1552407e+00    3.4496103e-01    6.4755463e-01   -1.5017982e+00    5.2801221e-04    3.8969546e-01   -4.1039867e-01   -6.5837427e-08    2.5113344e-05    3.9337891e-08    4.2528143e+03    0.0000000e+00    0.0000000e+00   -7.4166985e-03
    7.1364199e+00   -1.2598098e-02    2.1606296e+00   -2.1427415e+00    3.4802748e-01    6.4610004e-01   -1.5099436e+00    5.2825223e-04    3.8518685e-01   -4.0665222e-01   -7.2504061e-08    2.5406153e-05    3.9464901e-08    4.2215017e+03    0.0000000e+00    0.0000000e+00   -7.4201473e-03
    7.2289971e+00   -1.3658051e-02    2.1423259e+00   -2.1215595e+00    3.5044975e-01    6.4444607e-01   -1.4968528e+00    5.2768571e-04    3.8092159e-01   -4.0257399e-01   -7.8812996e-08    2.5652643e-05    3.9530915e-08    4.1908422e+03    0.0000000e+00    0.0000000e+00   -7.4240290e-03
    7.3216116e+00   -1.5021642e-02    2.1160389e+00   -2.1019393e+00    3.5235475e-01    6.4322331e-01   -1.4645545e+00    5.2751060e-04    3.7687878e-01   -3.9829347e-01   -8.6912633e-08    2.5861332e-05    3.9624761e-08    4.1564441e+03    0.0000000e+00    0.0000000e+00   -7.4283978e-03
    7.4142305e+00   -1.6165334e-02    2.0900791e+00   -2.0804476e+00    3.5378044e-01    6.4186853e-01   -1.4271332e+00    5.2660389e-04    3.7136599e-01   -3.9526216e-01   -9.3778360e-08    2.6034296e-05    3.9661483e-08    4.1264838e+03    0.0000000e+00    0.0000000e+00   -7.4332384e-03
    7.5068208e+00   -1.7099896e-02    2.0698524e+00   -2.0570992e+00    3.5550689e-01    6.4213285e-01   -1.3793840e+00    5.2539637e-04    3.6870280e-01   -3.8916677e-01   -9.9462442e-08    2.6228779e-05    3.9673157e-08    4.0955875e+03    0.0000000e+00    0.0000000e+00   -7.4385213e-03
    7.6456470e+00   -1.8800084e-02    2.0437740e+00   -2.0328278e+00    3.5982517e-01    6.4169620e-01   -1.3552559e+00    5.2493873e-04    3.6288078e-01   -3.8329092e-01   -1.0978603e-07    2.6648497e-05    3.9790337e-08    4.0512069e+03    0.0000000e+00    0.0000000e+00   -7.4472947e-03
    7.7382526e+00   -2.0006809e-02    2.0279532e+00   -2.0232970e+00    3.6292724e-01    6.4135642e-01   -1.3564131e+00    5.2565193e-04    3.6028603e-01   -3.7819006e-01   -1.1714484e-07    2.6946189e-05    3.9945561e-08    4.0224384e+03    0.0000000e+00    0.0000000e+00   -7.4535975e-03
    7.8308250e+00   -2.0819341e-02    2.0185563e+00   -2.0131382e+00    3.6674196e-01    6.4248678e-01   -1.3530219e+00    5.2562194e-04    3.5652481e-01   -3.7487161e-01   -1.2223158e-07    2.7298551e-05    4.0045088e-08    3.9940285e+03    0.0000000e+00    0.0000000e+00   -7.4602271e-03
    7.9233975e+00   -2.1741010e-02    2.0079060e+00   -2.0087418e+00    3.7123216e-01    6.4370738e-01   -1.3605954e+00    5.2616201e-04    3.5344007e-01   -3.7105910e-01   -1.2799265e-07    2.7703500e-05    4.0189213e-08    3.9644049e+03    0.0000000e+00    0.0000000e+00   -7.4672054e-03
    8.0160034e+00   -2.2792478e-02    1.9993207e+00   -2.0022815e+00    3.7511143e-01    6.4263876e-01   -1.3979229e+00    5.2652662e-04    3.4899438e-01   -3.6851019e-01   -1.3455346e-07    2.8065147e-05    4.0321120e-08    3.9391642e+03    0.0000000e+00    0.0000000e+00   -7.4744766e-03
    8.1086686e+00   -2.3900111e-02    1.9871826e+00   -1.9965298e+00    3.7829361e-01    6.4268148e-01   -1.4079645e+00    5.2646115e-04    3.4459747e-01   -3.6613399e-01   -1.4148572e-07    2.8376529e-05    4.0420895e-08    3.9171048e+03    0.0000000e+00    0.0000000e+00   -7.4820165e-03
    8.2014536e+00   -2.4631513e-02    1.9712861e+00   -1.9898392e+00    3.8172886e-01    6.4231075e-01   -1.4097234e+00    5.2632872e-04    3.4174300e-01   -3.6138674e-01   -1.4622545e-07    2.8708434e-05    4.0515819e-08    3.8889352e+03    0.0000000e+00    0.0000000e+00   -7.4898916e-03
    8.3408495e+00   -2.5824799e-02    1.9473377e+00   -1.9728668e+00    3.8545173e-01    6.4151915e-01   -1.3959126e+00    5.2569764e-04    3.3758060e-01   -3.5409364e-01   -1.5395997e-07    2.9100506e-05    4.0624121e-08    3.8402971e+03    0.0000000e+00    0.0000000e+00   -7.5024090e-03
    8.4341362e+00   -2.6612006e-02    1.9313255e+00   -1.9595313e+00    3.8680019e-01    6.4062470e-01   -1.3798986e+00    5.2572224e-04    3.3389793e-01   -3.5025962e-01   -1.5910112e-07    2.9276735e-05    4.0729745e-08    3.8080262e+03    0.0000000e+00    0.0000000e+00   -7.5111747e-03
    8.5277528e+00   -2.7489514e-02    1.9190734e+00   -1.9432166e+00    3.8807293e-01    6.3954271e-01   -1.3661963e+00    5.2601051e-04    3.3065036e-01   -3.4605696e-01   -1.6481127e-07    2.9447207e-05    4.0855064e-08    3.7762814e+03    0.0000000e+00    0.0000000e+00   -7.5202639e-03
    8.6209559e+00   -2.8267057e-02    1.9054188e+00   -1.9323605e+00    3.8991212e-01    6.3938282e-01   -1.3483747e+00    5.2681311e-04    3.2718684e-01   -3.4219832e-01   -1.6994618e-07    2.9660284e-05    4.1019132e-08    3.7457618e+03    0.0000000e+00    0.0000000e+00   -7.5296384e-03
    8.7153245e+00   -2.9035626e-02    1.8945315e+00   -1.9215084e+00    3.9226366e-01    6.3941946e-01   -1.3372494e+00    5.2701569e-04    3.2333887e-01   -3.3842491e-01   -1.7506178e-07    2.9913676e-05    4.1137380e-08    3.7141204e+03    0.0000000e+00    0.0000000e+00   -7.5394448e-03
    8.8100737e+00   -2.9630714e-02    1.8850982e+00   -1.9128014e+00    3.9431554e-01    6.3970680e-01   -1.3262792e+00    5.2747821e-04    3.2040072e-01   -3.3415624e-01   -1.7915905e-07    3.0145171e-05    4.1276165e-08    3.6816736e+03    0.0000000e+00    0.0000000e+00   -7.5496132e-03
    8.9026592e+00   -3.0087780e-02    1.8754048e+00   -1.9068583e+00    3.9619370e-01    6.3883341e-01   -1.3348769e+00    5.2783543e-04    3.1659496e-01   -3.3180478e-01   -1.8242987e-07    3.0362398e-05    4.1404493e-08    3.6511736e+03    0.0000000e+00    0.0000000e+00   -7.5597447e-03
    9.0460173e+00   -3.1057819e-02    1.8679772e+00   -1.8983725e+00    4.0144375e-01    6.4054752e-01   -1.3323985e+00    5.2852486e-04    3.1137150e-01   -3.2585210e-01   -1.8912571e-07    3.0880448e-05    4.1614374e-08    3.6072873e+03    0.0000000e+00    0.0000000e+00   -7.5759769e-03
    9.1420992e+00   -3.1341796e-02    1.8646890e+00   -1.8882534e+00    4.0365549e-01    6.4066551e-01   -1.3297651e+00    5.2940208e-04    3.0831832e-01   -3.2192936e-01   -1.9141045e-07    3.1128696e-05    4.1788197e-08    3.5748057e+03    0.0000000e+00    0.0000000e+00   -7.5871728e-03
    9.2385549e+00   -3.1786947e-02    1.8579757e+00   -1.8799172e+00    4.0552311e-01    6.4048294e-01   -1.3249716e+00    5.3063894e-04    3.0534047e-01   -3.1773722e-01   -1.9469606e-07    3.1351430e-05    4.1991108e-08    3.5465822e+03    0.0000000e+00    0.0000000e+00   -7.5986517e-03
    9.3348668e+00   -3.1983300e-02    1.8496826e+00   -1.8734596e+00    4.0746141e-01    6.3997734e-01   -1.3210210e+00    5.3113951e-04    3.0201204e-01   -3.1392673e-01   -1.9646955e-07    3.1580003e-05    4.2135569e-08    3.5103451e+03    0.0000000e+00    0.0000000e+00   -7.6103866e-03
    9.4316005e+00   -3.2469366e-02    1.8397380e+00   -1.8674832e+00    4.0969421e-01    6.3963114e-01   -1.3108396e+00    5.3227570e-04    2.9982708e-01   -3.0914135e-01   -2.0003776e-07    3.1832109e-05    4.2330595e-08    3.4804634e+03    0.0000000e+00    0.0000000e+00   -7.6224252e-03
    9.5283468e+00   -3.2998549e-02    1.8317595e+00   -1.8612246e+00    4.1149279e-01    6.3897479e-01   -1.3080940e+00    5.3305422e-04    2.9697563e-01   -3.0484284e-01   -2.0388731e-07    3.2050624e-05    4.2496671e-08    3.4527688e+03    0.0000000e+00    0.0000000e+00   -7.6347257e-03
    9.6247689e+00   -3.3124264e-02    1.8243136e+00   -1.8553278e+00    4.1326133e-01    6.3844846e-01   -1.3030193e+00    5.3426469e-04    2.9382933e-01   -3.0120303e-01   -2.0525491e-07    3.2266651e-05    4.2696420e-08    3.4228921e+03    0.0000000e+00    0.0000000e+00   -7.6472260e-03
    9.7224838e+00   -3.3392636e-02    1.8195575e+00   -1.8485686e+00    4.1490598e-01    6.3806779e-01   -1.2934145e+00    5.3537254e-04    2.9113525e-01   -2.9677331e-01   -2.0752253e-07    3.2474270e-05    4.2889169e-08    3.3950292e+03    0.0000000e+00    0.0000000e+00   -7.6601777e-03
    9.8207273e+00   -3.3569666e-02    1.8136315e+00   -1.8417916e+00    4.1582848e-01    6.3732835e-01   -1.2838550e+00    5.3664386e-04    2.8680626e-01   -2.9447466e-01   -2.0923331e-07    3.2625917e-05    4.3095516e-08    3.3708377e+03    0.0000000e+00    0.0000000e+00   -7.6734187e-03
    9.9184078e+00   -3.4094319e-02    1.8067633e+00   -1.8354490e+00    4.1695590e-01    6.3585038e-01   -1.2771791e+00    5.3792303e-04    2.8379210e-01   -2.9093844e-01   -2.1311966e-07    3.2793327e-05    4.3302040e-08    3.3480004e+03    0.0000000e+00    0.0000000e+00   -7.6867410e-03
    1.0015342e+01   -3.4508718e-02    1.8032242e+00   -1.8307695e+00    4.1862411e-01    6.3536042e-01   -1.2744682e+00    5.3986738e-04    2.8057920e-01   -2.8738263e-01   -2.1632702e-07    3.3003044e-05    4.3561712e-08    3.3269542e+03    0.0000000e+00    0.0000000e+00   -7.7001573e-03
    1.0114216e+01   -3.4918406e-02    1.8012390e+00   -1.8281429e+00    4.2082142e-01    6.3517845e-01   -1.2740820e+00    5.4098772e-04    2.7666859e-01   -2.8461654e-01   -2.1953524e-07    3.3256643e-05    4.3757330e-08    3.2985610e+03    0.0000000e+00    0.0000000e+00   -7.7140580e-03
    1.0211480e+01   -3.4938880e-02    1.7978281e+00   -1.8249345e+00    4.2275577e-01    6.3529446e-01   -1.2674649e+00    5.4256129e-04    2.7399618e-01   -2.8057001e-01   -2.2029557e-07    3.3488796e-05    4.3988200e-08    3.2717812e+03    0.0000000e+00    0.0000000e+00   -7.7279651e-03
    1.0308716e+01   -3.4951512e-02    1.8000392e+00   -1.8228114e+00    4.2539660e-01    6.3635758e-01   -1.2583098e+00    5.4432943e-04    2.7082161e-01   -2.7742107e-01   -2.2100748e-07    3.3777533e-05    4.4235118e-08    3.1466515e+03    0.0000000e+00    0.0000000e+00   -7.7420971e-03
    1.0405478e+01   -3.5005835e-02    1.7961482e+00   -1.8196107e+00    4.2627447e-01    6.3568618e-01   -1.2499508e+00    5.4651252e-04    2.6722180e-01   -2.7459974e-01   -2.2198019e-07    3.3926258e-05    4.4515585e-08    3.1244833e+03    0.0000000e+00    0.0000000e+00   -7.7562977e-03
    1.0502959e+01   -3.5164959e-02    1.7939007e+00   -1.8151851e+00    4.2761130e-01    6.3542470e-01   -1.2367234e+00    5.4894681e-04    2.6436948e-01   -2.7114173e-01   -2.2362277e-07    3.4112077e-05    4.4817545e-08    3.1049270e+03    0.0000000e+00    0.0000000e+00   -7.7708171e-03
    1.0600584e+01   -3.5387683e-02    1.7908763e+00   -1.8122221e+00    4.2866811e-01    6.3455043e-01   -1.2317344e+00    5.5102694e-04    2.6143206e-01   -2.6794040e-01   -2.2567906e-07    3.4275734e-05    4.5091041e-08    3.0828730e+03    0.0000000e+00    0.0000000e+00   -7.7855382e-03
    1.0745921e+01   -3.5542600e-02    1.7868221e+00   -1.8081367e+00    4.3081560e-01    6.3387066e-01   -1.2189655e+00    5.5389990e-04    2.5678705e-01   -2.6374306e-01   -2.2762218e-07    3.4565373e-05    4.5480158e-08    3.0505063e+03    0.0000000e+00    0.0000000e+00   -7.8077978e-03
    1.0843914e+01   -3.5573780e-02    1.7873282e+00   -1.8053058e+00    4.3220911e-01    6.3356851e-01   -1.2100924e+00    5.5628173e-04    2.5409227e-01   -2.5983060e-01   -2.2846512e-07    3.4756522e-05    4.5779413e-08    3.0300611e+03    0.0000000e+00    0.0000000e+00   -7.8230189e-03
    1.0941660e+01   -3.5515093e-02    1.7833513e+00   -1.8022356e+00    4.3363984e-01    6.3281839e-01   -1.2031070e+00    5.5836513e-04    2.5119529e-01   -2.5688806e-01   -2.2872832e-07    3.4950754e-05    4.6054339e-08    3.0081951e+03    0.0000000e+00    0.0000000e+00   -7.8383717e-03
    1.1039524e+01   -3.5548050e-02    1.7818939e+00   -1.7997904e+00    4.3489523e-01    6.3224826e-01   -1.1964771e+00    5.6024836e-04    2.4810765e-01   -2.5411928e-01   -2.2958003e-07    3.5131113e-05    4.6313145e-08    2.9885275e+03    0.0000000e+00    0.0000000e+00   -7.8539491e-03
    1.1137340e+01   -3.5651692e-02    1.7802755e+00   -1.7969450e+00    4.3593857e-01    6.3169493e-01   -1.1871249e+00    5.6206009e-04    2.4523767e-01   -2.5116060e-01   -2.3089109e-07    3.5294434e-05    4.6566250e-08    2.9680835e+03    0.0000000e+00    0.0000000e+00   -7.8696810e-03
    1.1235125e+01   -3.5720601e-02    1.7778213e+00   -1.7944542e+00    4.3694483e-01    6.3107766e-01   -1.1758363e+00    5.6354871e-04    2.4245074e-01   -2.4835125e-01   -2.3197907e-07    3.5454804e-05    4.6792742e-08    2.9587181e+03    0.0000000e+00    0.0000000e+00   -7.8855542e-03
    1.1332875e+01   -3.5931519e-02    1.7749572e+00   -1.7909299e+00    4.3862569e-01    6.3006346e-01   -1.1650716e+00    5.6502291e-04    2.3939526e-01   -2.4569182e-01   -2.3399326e-07    3.5670022e-05    4.7018034e-08    2.9425420e+03    0.0000000e+00    0.0000000e+00   -7.9016475e-03
    1.1430060e+01   -3.5901301e-02    1.7728727e+00   -1.7875228e+00    4.3919583e-01    6.2894224e-01   -1.1566761e+00    5.6635949e-04    2.3662348e-01   -2.4272450e-01   -2.3443551e-07    3.5794538e-05    4.7231331e-08    2.9235462e+03    0.0000000e+00    0.0000000e+00   -7.9177912e-03
    1.1527764e+01   -3.5911175e-02    1.7711692e+00   -1.7867044e+00    4.4073309e-01    6.2849049e-01   -1.1477617e+00    5.6782375e-04    2.3361416e-01   -2.4014514e-01   -2.3513851e-07    3.5998235e-05    4.7455715e-08    2.9082711e+03    0.0000000e+00    0.0000000e+00   -7.9342267e-03
    1.1625528e+01   -3.5915809e-02    1.7691636e+00   -1.7844124e+00    4.4160671e-01    6.2744472e-01   -1.1440908e+00    5.6892141e-04    2.3163273e-01   -2.3686199e-01   -2.3580905e-07    3.6147852e-05    4.7649472e-08    2.8877092e+03    0.0000000e+00    0.0000000e+00   -7.9508464e-03
    1.1723318e+01   -3.5777760e-02    1.7690229e+00   -1.7806819e+00    4.4244596e-01    6.2682593e-01   -1.1316128e+00    5.7043190e-04    2.2882413e-01   -2.3446687e-01   -2.3553905e-07    3.6294597e-05    4.7877768e-08    2.8664041e+03    0.0000000e+00    0.0000000e+00   -7.9676070e-03
    1.1821125e+01   -3.5824978e-02    1.7687512e+00   -1.7771455e+00    4.4344201e-01    6.2607170e-01   -1.1235089e+00    5.7131311e-04    2.2674804e-01   -2.3146318e-01   -2.3648529e-07    3.6454147e-05    4.8053118e-08    2.8461242e+03    0.0000000e+00    0.0000000e+00   -7.9845578e-03
    1.1918804e+01   -3.5799848e-02    1.7664191e+00   -1.7755370e+00    4.4412581e-01    6.2490167e-01   -1.1194985e+00    5.7220010e-04    2.2470792e-01   -2.2858661e-01   -2.3695272e-07    3.6587885e-05    4.8228665e-08    2.8252622e+03    0.0000000e+00    0.0000000e+00   -8.0016352e-03
    1.2016103e+01   -3.5644190e-02    1.7654602e+00   -1.7744875e+00    4.4521260e-01    6.2433957e-01   -1.1120692e+00    5.7373941e-04    2.2177892e-01   -2.2600715e-01   -2.3654680e-07    3.6754544e-05    4.8458820e-08    2.8093936e+03    0.0000000e+00    0.0000000e+00   -8.0188038e-03
    1.2113035e+01   -3.5628692e-02    1.7636827e+00   -1.7722449e+00    4.4615192e-01    6.2341562e-01   -1.1090817e+00    5.7487604e-04    2.1896199e-01   -2.2361569e-01   -2.3706695e-07    3.6908861e-05    4.8654717e-08    2.7901006e+03    0.0000000e+00    0.0000000e+00   -8.0360647e-03
    1.2210945e+01   -3.5595922e-02    1.7613121e+00   -1.7717605e+00    4.4786064e-01    6.2297065e-01   -1.1008217e+00    5.7581976e-04    2.1752321e-01   -2.2060072e-01   -2.3747622e-07    3.7127658e-05    4.8835073e-08    2.7664400e+03    0.0000000e+00    0.0000000e+00   -8.0536712e-03
    1.2308894e+01   -3.5718172e-02    1.7625652e+00   -1.7698837e+00    4.4955951e-01    6.2186283e-01   -1.1085737e+00    5.7694020e-04    2.1453778e-01   -2.1883387e-01   -2.3891988e-07    3.7345871e-05    4.9030282e-08    2.7452647e+03    0.0000000e+00    0.0000000e+00   -8.0714385e-03
    1.2406883e+01   -3.5549948e-02    1.7617863e+00   -1.7684455e+00    4.5093656e-01    6.2164402e-01   -1.0977571e+00    5.7747660e-04    2.1233057e-01   -2.1645087e-01   -2.3841783e-07    3.7537408e-05    4.9175473e-08    2.7266411e+03    0.0000000e+00    0.0000000e+00   -8.0894398e-03
    1.2504748e+01   -3.5516137e-02    1.7594808e+00   -1.7666622e+00    4.5149469e-01    6.2099790e-01   -1.0848103e+00    5.7868869e-04    2.0931479e-01   -2.1460196e-01   -2.3880914e-07    3.7660581e-05    4.9377780e-08    2.7105533e+03    0.0000000e+00    0.0000000e+00   -8.1075778e-03
    1.2602933e+01   -3.5452753e-02    1.7567075e+00   -1.7629585e+00    4.5261354e-01    6.1978125e-01   -1.0736727e+00    5.7913471e-04    2.0730395e-01   -2.1186549e-01   -2.3900239e-07    3.7830632e-05    4.9514723e-08    2.6998479e+03    0.0000000e+00    0.0000000e+00   -8.1259258e-03
    1.2701162e+01   -3.5378516e-02    1.7548007e+00   -1.7589965e+00    4.5291294e-01    6.1816797e-01   -1.0730000e+00    5.7958447e-04    2.0520462e-01   -2.0974461e-01   -2.3911836e-07    3.7932036e-05    4.9651591e-08    2.6811523e+03    0.0000000e+00    0.0000000e+00   -8.1444089e-03
    1.2848193e+01   -3.5118802e-02    1.7553154e+00   -1.7571457e+00    4.5507258e-01    6.1749024e-01   -1.0626057e+00    5.7950609e-04    2.0209745e-01   -2.0598408e-01   -2.3827578e-07    3.8227069e-05    4.9791168e-08    2.6496645e+03    0.0000000e+00    0.0000000e+00   -8.1723866e-03
    1.2946581e+01   -3.4943092e-02    1.7566424e+00   -1.7570927e+00    4.5701527e-01    6.1797144e-01   -1.0549898e+00    5.8025063e-04    1.9945399e-01   -2.0452464e-01   -2.3768707e-07    3.8466516e-05    4.9952516e-08    2.5654447e+03    0.0000000e+00    0.0000000e+00   -8.1913441e-03
    1.3044988e+01   -3.4954863e-02    1.7575483e+00   -1.7562402e+00    4.5825286e-01    6.1786882e-01   -1.0475293e+00    5.8028267e-04    1.9707768e-01   -2.0246903e-01   -2.3837170e-07    3.8646830e-05    5.0052210e-08    2.5484559e+03    0.0000000e+00    0.0000000e+00   -8.2104506e-03
    1.3143412e+01   -3.4630642e-02    1.7551566e+00   -1.7535778e+00    4.5889843e-01    6.1685481e-01   -1.0431928e+00    5.8028002e-04    1.9538097e-01   -2.0026683e-01   -2.3675865e-07    3.8777219e-05    5.0148494e-08    2.5295580e+03    0.0000000e+00    0.0000000e+00   -8.2296982e-03
    1.3241870e+01   -3.4616073e-02    1.7531710e+00   -1.7524824e+00    4.5967413e-01    6.1574692e-01   -1.0413472e+00    5.8023108e-04    1.9359870e-01   -1.9775898e-01   -2.3725505e-07    3.8918536e-05    5.0240340e-08    2.5135416e+03    0.0000000e+00    0.0000000e+00   -8.2490979e-03
    1.3340319e+01   -3.4504495e-02    1.7512635e+00   -1.7506163e+00    4.6052533e-01    6.1486521e-01   -1.0371097e+00    5.7998245e-04    1.9230308e-01   -1.9509248e-01   -2.3708236e-07    3.9066073e-05    5.0314235e-08    2.4993280e+03    0.0000000e+00    0.0000000e+00   -8.2686872e-03
    1.3438858e+01   -3.4560449e-02    1.7488219e+00   -1.7478826e+00    4.6124662e-01    6.1383457e-01   -1.0320553e+00    5.8017256e-04    1.9027444e-01   -1.9309161e-01   -2.3805593e-07    3.9202546e-05    5.0425770e-08    2.4848446e+03    0.0000000e+00    0.0000000e+00   -8.2884353e-03
    1.3537445e+01   -3.4444551e-02    1.7470554e+00   -1.7452193e+00    4.6197821e-01    6.1328556e-01   -1.0220622e+00    5.7949656e-04    1.8830514e-01   -1.9106667e-01   -2.3784591e-07    3.9339742e-05    5.0461407e-08    2.4678964e+03    0.0000000e+00    0.0000000e+00   -8.3083203e-03
    1.3635764e+01   -3.4503237e-02    1.7468768e+00   -1.7434742e+00    4.6314681e-01    6.1330497e-01   -1.0077001e+00    5.7837847e-04    1.8623114e-01   -1.8916099e-01   -2.3883646e-07    3.9513713e-05    5.0457255e-08    2.4504496e+03    0.0000000e+00    0.0000000e+00   -8.3283511e-03
    1.3734400e+01   -3.4379508e-02    1.7439707e+00   -1.7395513e+00    4.6390601e-01    6.1200183e-01   -1.0044897e+00    5.7731395e-04    1.8450754e-01   -1.8766145e-01   -2.3856287e-07    3.9652707e-05    5.0456932e-08    2.4421022e+03    0.0000000e+00    0.0000000e+00   -8.3485888e-03
    1.3833082e+01   -3.4198270e-02    1.7437259e+00   -1.7382617e+00    4.6487450e-01    6.1107318e-01   -1.0021009e+00    5.7587736e-04    1.8249710e-01   -1.8573027e-01   -2.3788271e-07    3.9809391e-05    5.0423058e-08    2.4264228e+03    0.0000000e+00    0.0000000e+00   -8.3689772e-03
    1.3931815e+01   -3.4223362e-02    1.7405730e+00   -1.7358925e+00    4.6547586e-01    6.0974336e-01   -1.0021912e+00    5.7479569e-04    1.8079442e-01   -1.8407864e-01   -2.3863074e-07    3.9934470e-05    5.0419297e-08    2.4140983e+03    0.0000000e+00    0.0000000e+00   -8.3895359e-03
    1.4030547e+01   -3.4084039e-02    1.7390536e+00   -1.7346423e+00    4.6637903e-01    6.0937079e-01   -9.9324242e-01    5.7354037e-04    1.7921306e-01   -1.8215843e-01   -2.3823164e-07    4.0085285e-05    5.0399393e-08    2.3967373e+03    0.0000000e+00    0.0000000e+00   -8.4102527e-03
    1.4129336e+01   -3.3997713e-02    1.7374769e+00   -1.7324078e+00    4.6701489e-01    6.0852716e-01   -9.8984861e-01    5.7217711e-04    1.7778448e-01   -1.8020874e-01   -2.3819818e-07    4.0213092e-05    5.0369231e-08    2.3804737e+03    0.0000000e+00    0.0000000e+00   -8.4310981e-03
    1.4228139e+01   -3.3967554e-02    1.7363787e+00   -1.7310220e+00    4.6802266e-01    6.0816962e-01   -9.8362079e-01    5.7053391e-04    1.7649243e-01   -1.7806323e-01   -2.3855370e-07    4.0372686e-05    5.0313294e-08    2.3637960e+03    0.0000000e+00    0.0000000e+00   -8.4521006e-03
    1.4326979e+01   -3.3822672e-02    1.7361505e+00   -1.7283851e+00    4.6891838e-01    6.0757858e-01   -9.7871647e-01    5.6861927e-04    1.7507968e-01   -1.7648684e-01   -2.3809892e-07    4.0522446e-05    5.0232256e-08    2.3493666e+03    0.0000000e+00    0.0000000e+00   -8.4732756e-03
    1.4425717e+01   -3.3577509e-02    1.7348949e+00   -1.7257145e+00    4.6970152e-01    6.0707853e-01   -9.7031074e-01    5.6699092e-04    1.7379945e-01   -1.7452841e-01   -2.3692644e-07    4.0662121e-05    5.0175174e-08    2.3367390e+03    0.0000000e+00    0.0000000e+00   -8.4945845e-03
    1.4524600e+01   -3.3615260e-02    1.7328640e+00   -1.7227842e+00    4.7071126e-01    6.0588475e-01   -9.7218069e-01    5.6520589e-04    1.7248542e-01   -1.7296392e-01   -2.3774877e-07    4.0821354e-05    5.0103248e-08    2.3217727e+03    0.0000000e+00    0.0000000e+00   -8.5160277e-03
    1.4623492e+01   -3.3484313e-02    1.7316319e+00   -1.7227197e+00    4.7221360e-01    6.0568138e-01   -9.7183079e-01    5.6307847e-04    1.7057879e-01   -1.7200342e-01   -2.3737436e-07    4.1023242e-05    4.9999793e-08    2.3058701e+03    0.0000000e+00    0.0000000e+00   -8.5376345e-03
    1.4722474e+01   -3.3406774e-02    1.7308576e+00   -1.7199888e+00    4.7328537e-01    6.0557988e-01   -9.6371214e-01    5.6104789e-04    1.6917821e-01   -1.7059673e-01   -2.3737425e-07    4.1187785e-05    4.9903882e-08    2.2895194e+03    0.0000000e+00    0.0000000e+00   -8.5594123e-03
    1.4821503e+01   -3.3481181e-02    1.7318369e+00   -1.7186005e+00    4.7470498e-01    6.0531449e-01   -9.5634622e-01    5.5899229e-04    1.6755190e-01   -1.6905173e-01   -2.3845244e-07    4.1382652e-05    4.9804711e-08    2.2798598e+03    0.0000000e+00    0.0000000e+00   -8.5813315e-03
    1.4920540e+01   -3.3395978e-02    1.7304986e+00   -1.7160884e+00    4.7558270e-01    6.0524260e-01   -9.4258481e-01    5.5719592e-04    1.6574172e-01   -1.6825666e-01   -2.3838856e-07    4.1530023e-05    4.9727298e-08    2.2682894e+03    0.0000000e+00    0.0000000e+00   -8.6034359e-03
    1.5019642e+01   -3.3458354e-02    1.7279945e+00   -1.7141756e+00    4.7611575e-01    6.0451818e-01   -9.3546239e-01    5.5498749e-04    1.6480679e-01   -1.6655466e-01   -2.3937940e-07    4.1646987e-05    4.9611854e-08    2.2534423e+03    0.0000000e+00    0.0000000e+00   -8.6256761e-03
    1.5118807e+01   -3.3180712e-02    1.7289749e+00   -1.7138073e+00    4.7753929e-01    6.0484843e-01   -9.2832365e-01    5.5283471e-04    1.6375100e-01   -1.6501488e-01   -2.3793222e-07    4.1841569e-05    4.9500049e-08    2.1843775e+03    0.0000000e+00    0.0000000e+00   -8.6480438e-03
    1.5207988e+01   -3.2965933e-02    1.7306212e+00   -1.7132502e+00    4.7942728e-01    6.0540593e-01   -9.1805568e-01    5.5028741e-04    1.6268926e-01   -1.6354801e-01   -2.3687121e-07    4.2069611e-05    4.9343357e-08    2.1711712e+03    0.0000000e+00    0.0000000e+00   -8.6683501e-03
    1.5307121e+01   -3.2989569e-02    1.7295723e+00   -1.7109104e+00    4.7956750e-01    6.0433764e-01   -9.1966634e-01    5.4769884e-04    1.6140175e-01   -1.6236696e-01   -2.3757304e-07    4.2151099e-05    4.9189676e-08    2.1579368e+03    0.0000000e+00    0.0000000e+00   -8.6910084e-03
    1.5445990e+01   -3.2809570e-02    1.7284989e+00   -1.7086297e+00    4.8078324e-01    6.0399758e-01   -9.1189843e-01    5.4457360e-04    1.5973964e-01   -1.6037245e-01   -2.3701143e-07    4.2354204e-05    4.9017142e-08    2.1421314e+03    0.0000000e+00    0.0000000e+00   -8.7229723e-03
    1.5515460e+01   -3.2401487e-02    1.7299779e+00   -1.7065560e+00    4.8260589e-01    6.0452974e-01   -9.0356265e-01    5.4231529e-04    1.5886230e-01   -1.5992854e-01   -2.3442521e-07    4.2562633e-05    4.8867186e-08    2.1344062e+03    0.0000000e+00    0.0000000e+00   -8.7390773e-03
    1.5610052e+01   -3.2581055e-02    1.7290616e+00   -1.7046525e+00    4.8337504e-01    6.0424280e-01   -8.9717706e-01    5.3938151e-04    1.5759924e-01   -1.5887615e-01   -2.3622304e-07    4.2695855e-05    4.8675104e-08    2.1220242e+03    0.0000000e+00    0.0000000e+00   -8.7612289e-03
    1.5708160e+01   -3.2382280e-02    1.7253354e+00   -1.7000469e+00    4.8221679e-01    6.0259124e-01   -8.9955008e-01    5.3737096e-04    1.5658333e-01   -1.5762502e-01   -2.3529305e-07    4.2661002e-05    4.8568162e-08    2.1089288e+03    0.0000000e+00    0.0000000e+00   -8.7840352e-03
    1.5807476e+01   -3.2454393e-02    1.7239844e+00   -1.7000187e+00    4.8399692e-01    6.0258073e-01   -8.9453842e-01    5.3567126e-04    1.5510616e-01   -1.5640652e-01   -2.3633089e-07    4.2886625e-05    4.8489268e-08    2.1004114e+03    0.0000000e+00    0.0000000e+00   -8.8072253e-03
    1.5906812e+01   -3.2323858e-02    1.7237746e+00   -1.7015575e+00    4.8615855e-01    6.0293007e-01   -8.9292955e-01    5.3410664e-04    1.5390363e-01   -1.5528258e-01   -2.3589403e-07    4.3146242e-05    4.8421670e-08    2.0886614e+03    0.0000000e+00    0.0000000e+00   -8.8306698e-03
    1.6006154e+01   -3.2219818e-02    1.7233893e+00   -1.6994886e+00    4.8724895e-01    6.0256416e-01   -8.8946246e-01    5.3191504e-04    1.5255432e-01   -1.5438733e-01   -2.3564461e-07    4.3310362e-05    4.8295662e-08    2.0745191e+03    0.0000000e+00    0.0000000e+00   -8.8543391e-03
    1.6105530e+01   -3.2140841e-02    1.7210100e+00   -1.6969967e+00    4.8781982e-01    6.0186734e-01   -8.8226911e-01    5.2966943e-04    1.5156957e-01   -1.5333440e-01   -2.3557255e-07    4.3427561e-05    4.8163028e-08    2.0600731e+03    0.0000000e+00    0.0000000e+00   -8.8781654e-03
    1.6204921e+01   -3.1939248e-02    1.7193683e+00   -1.6929161e+00    4.8803405e-01    6.0111355e-01   -8.7264476e-01    5.2733812e-04    1.5077212e-01   -1.5207650e-01   -2.3459517e-07    4.3512264e-05    4.8021002e-08    2.0462171e+03    0.0000000e+00    0.0000000e+00   -8.9021098e-03
    1.6304319e+01   -3.1731220e-02    1.7164837e+00   -1.6897382e+00    4.8857483e-01    6.0059263e-01   -8.6488558e-01    5.2614532e-04    1.4974126e-01   -1.5111339e-01   -2.3355908e-07    4.3625598e-05    4.7981516e-08    2.0341482e+03    0.0000000e+00    0.0000000e+00   -8.9261803e-03
    1.6403739e+01   -3.1654363e-02    1.7153661e+00   -1.6884069e+00    4.8920056e-01    6.0027017e-01   -8.6004754e-01    5.2428934e-04    1.4862260e-01   -1.4986123e-01   -2.3348641e-07    4.3746460e-05    4.7880888e-08    2.0229512e+03    0.0000000e+00    0.0000000e+00   -8.9503485e-03
    1.6503196e+01   -3.1528643e-02    1.7142288e+00   -1.6866314e+00    4.9089918e-01    5.9964295e-01   -8.7052616e-01    5.2205457e-04    1.4789469e-01   -1.4902160e-01   -2.3304964e-07    4.3963226e-05    4.7744719e-08    2.0135372e+03    0.0000000e+00    0.0000000e+00   -8.9746315e-03
    1.6602699e+01   -3.1350468e-02    1.7144274e+00   -1.6874649e+00    4.9292438e-01    6.0073482e-01   -8.6365403e-01    5.1964977e-04    1.4735362e-01   -1.4787988e-01   -2.3221991e-07    4.4209473e-05    4.7592100e-08    2.0002917e+03    0.0000000e+00    0.0000000e+00   -8.9990748e-03
    1.6702214e+01   -3.1207017e-02    1.7143904e+00   -1.6862135e+00    4.9432182e-01    6.0137718e-01   -8.5416723e-01    5.1722826e-04    1.4660381e-01   -1.4673275e-01   -2.3164258e-07    4.4399645e-05    4.7437065e-08    1.9872084e+03    0.0000000e+00    0.0000000e+00   -9.0236733e-03
    1.6801744e+01   -3.1115153e-02    1.7144207e+00   -1.6835498e+00    4.9548907e-01    6.0110704e-01   -8.5175749e-01    5.1531577e-04    1.4539501e-01   -1.4613848e-01   -2.3144037e-07    4.4569114e-05    4.7327753e-08    1.9784458e+03    0.0000000e+00    0.0000000e+00   -9.0483954e-03
    1.6901297e+01   -3.1002452e-02    1.7118187e+00   -1.6809409e+00    4.9607311e-01    6.0090260e-01   -8.4088893e-01    5.1308099e-04    1.4470010e-01   -1.4510757e-01   -2.3108263e-07    4.4686025e-05    4.7187933e-08    1.9658502e+03    0.0000000e+00    0.0000000e+00   -9.0732289e-03
    1.7000865e+01   -3.0890936e-02    1.7093874e+00   -1.6779289e+00    4.9659756e-01    6.0050592e-01   -8.3159390e-01    5.1054025e-04    1.4403654e-01   -1.4408130e-01   -2.3072904e-07    4.4797223e-05    4.7018822e-08    1.9135924e+03    0.0000000e+00    0.0000000e+00   -9.0981899e-03
    1.7100472e+01   -3.0733906e-02    1.7080883e+00   -1.6784558e+00    4.9804734e-01    6.0088624e-01   -8.2740108e-01    5.0785547e-04    1.4287206e-01   -1.4355853e-01   -2.3003044e-07    4.4991623e-05    4.6835208e-08    1.9014902e+03    0.0000000e+00    0.0000000e+00   -9.1232928e-03
    1.7200111e+01   -3.0548831e-02    1.7067181e+00   -1.6763888e+00    4.9903598e-01    6.0120969e-01   -8.1605968e-01    5.0515866e-04    1.4236438e-01   -1.4249509e-01   -2.2911626e-07    4.5144210e-05    4.6649297e-08    1.8900235e+03    0.0000000e+00    0.0000000e+00   -9.1485426e-03
    1.7349599e+01   -3.0407888e-02    1.7047753e+00   -1.6755908e+00    5.0095292e-01    6.0185169e-01   -8.0292430e-01    5.0220631e-04    1.4115723e-01   -1.4105405e-01   -2.2875488e-07    4.5411831e-05    4.6469157e-08    1.8760101e+03    0.0000000e+00    0.0000000e+00   -9.1866860e-03
    1.7449271e+01   -3.0316233e-02    1.7035948e+00   -1.6726921e+00    5.0202911e-01    6.0198378e-01   -7.9362347e-01    4.9937586e-04    1.3996522e-01   -1.4075341e-01   -2.2852984e-07    4.5571822e-05    4.6268020e-08    1.8640440e+03    0.0000000e+00    0.0000000e+00   -9.2122773e-03
    1.7548980e+01   -3.0150411e-02    1.7011697e+00   -1.6705319e+00    5.0285757e-01    6.0192814e-01   -7.8620174e-01    4.9660093e-04    1.3919849e-01   -1.3990065e-01   -2.2774143e-07    4.5709211e-05    4.6070967e-08    1.8521790e+03    0.0000000e+00    0.0000000e+00   -9.2380079e-03
    1.7648720e+01   -3.0001668e-02    1.6994088e+00   -1.6686355e+00    5.0403625e-01    6.0204716e-01   -7.7985777e-01    4.9381944e-04    1.3845187e-01   -1.3922605e-01   -2.2707715e-07    4.5878456e-05    4.5872392e-08    1.8423180e+03    0.0000000e+00    0.0000000e+00   -9.2638574e-03
    1.7748486e+01   -2.9975200e-02    1.6982482e+00   -1.6667119e+00    5.0496770e-01    6.0202236e-01   -7.7460813e-01    4.9082950e-04    1.3760521e-01   -1.3836848e-01   -2.2733520e-07    4.6025183e-05    4.5653457e-08    1.8319736e+03    0.0000000e+00    0.0000000e+00   -9.2898343e-03
    1.7848279e+01   -2.9803212e-02    1.6964578e+00   -1.6650819e+00    5.0612752e-01    6.0221693e-01   -7.6857735e-01    4.8837175e-04    1.3708430e-01   -1.3745543e-01   -2.2648235e-07    4.6192518e-05    4.5482898e-08    1.8215612e+03    0.0000000e+00    0.0000000e+00   -9.3159596e-03
    1.7948100e+01   -2.9664426e-02    1.6950095e+00   -1.6632878e+00    5.0710005e-01    6.0240642e-01   -7.5983146e-01    4.8525684e-04    1.3630194e-01   -1.3676050e-01   -2.2588100e-07    4.6342790e-05    4.5250221e-08    1.8090407e+03    0.0000000e+00    0.0000000e+00   -9.3422391e-03
    1.8047942e+01   -2.9492339e-02    1.6933659e+00   -1.6610657e+00    5.0808258e-01    6.0248497e-01   -7.5344609e-01    4.8209598e-04    1.3579965e-01   -1.3588875e-01   -2.2502163e-07    4.6493936e-05    4.5012224e-08    1.7980889e+03    0.0000000e+00    0.0000000e+00   -9.3686546e-03
    1.8147831e+01   -2.9350741e-02    1.6902378e+00   -1.6595478e+00    5.0872062e-01    6.0232705e-01   -7.4649241e-01    4.7903242e-04    1.3548778e-01   -1.3458147e-01   -2.2438906e-07    4.6613328e-05    4.4782148e-08    1.7878967e+03    0.0000000e+00    0.0000000e+00   -9.3951867e-03
    1.8247746e+01   -2.9190996e-02    1.6882088e+00   -1.6581243e+00    5.1010631e-01    6.0164195e-01   -7.5517916e-01    4.7575789e-04    1.3534262e-01   -1.3358876e-01   -2.2361261e-07    4.6800963e-05    4.4531095e-08    1.7810024e+03    0.0000000e+00    0.0000000e+00   -9.4218511e-03
    1.8347681e+01   -2.8940407e-02    1.6887178e+00   -1.6571163e+00    5.1202715e-01    6.0258255e-01   -7.4747712e-01    4.7303932e-04    1.3458345e-01   -1.3331115e-01   -2.2212899e-07    4.7037387e-05    4.4330694e-08    1.7691918e+03    0.0000000e+00    0.0000000e+00   -9.4486899e-03
    1.8447645e+01   -2.8764849e-02    1.6875321e+00   -1.6556231e+00    5.1335931e-01    6.0316396e-01   -7.3907859e-01    4.6963025e-04    1.3372142e-01   -1.3293073e-01   -2.2121895e-07    4.7219723e-05    4.4064474e-08    1.7581835e+03    0.0000000e+00    0.0000000e+00   -9.4757184e-03
    1.8547659e+01   -2.8636218e-02    1.6857745e+00   -1.6545221e+00    5.1464669e-01    6.0344007e-01   -7.3215848e-01    4.6620475e-04    1.3320632e-01   -1.3224824e-01   -2.2066547e-07    4.7397922e-05    4.3795615e-08    1.7474685e+03    0.0000000e+00    0.0000000e+00   -9.5028970e-03
    1.8647688e+01   -2.8500207e-02    1.6834850e+00   -1.6520897e+00    5.1537281e-01    6.0331196e-01   -7.2644641e-01    4.6274214e-04    1.3261993e-01   -1.3157069e-01   -2.2005187e-07    4.7524563e-05    4.3522380e-08    1.7369840e+03    0.0000000e+00    0.0000000e+00   -9.5302009e-03
    1.8747766e+01   -2.8375634e-02    1.6798602e+00   -1.6506615e+00    5.1601054e-01    6.0320607e-01   -7.2083496e-01    4.5916245e-04    1.3177286e-01   -1.3116245e-01   -2.1952265e-07    4.7643053e-05    4.3237184e-08    1.6946479e+03    0.0000000e+00    0.0000000e+00   -9.5576040e-03
    1.8847891e+01   -2.8084993e-02    1.6808697e+00   -1.6510987e+00    5.1806559e-01    6.0432342e-01   -7.1578635e-01    4.5589972e-04    1.3142611e-01   -1.3047399e-01   -2.1769878e-07    4.7892479e-05    4.2980842e-08    1.6848479e+03    0.0000000e+00    0.0000000e+00   -9.5851587e-03
    1.8948053e+01   -2.8024956e-02    1.6792328e+00   -1.6502934e+00    5.1928176e-01    6.0482575e-01   -7.0844917e-01    4.5232676e-04    1.3109702e-01   -1.2958186e-01   -2.1766147e-07    4.8064537e-05    4.2694281e-08    1.6754711e+03    0.0000000e+00    0.0000000e+00   -9.6128742e-03
    1.9048249e+01   -2.7851360e-02    1.6780109e+00   -1.6489228e+00    5.2040238e-01    6.0525572e-01   -6.9989814e-01    4.4859662e-04    1.3058593e-01   -1.2880024e-01   -2.1673791e-07    4.8227530e-05    4.2391616e-08    1.6668428e+03    0.0000000e+00    0.0000000e+00   -9.6407438e-03
    1.9148489e+01   -2.7653888e-02    1.6768767e+00   -1.6469415e+00    5.2183168e-01    6.0559253e-01   -6.9330547e-01    4.4502413e-04    1.2997477e-01   -1.2856825e-01   -2.1562228e-07    4.8418781e-05    4.2102451e-08    1.6561931e+03    0.0000000e+00    0.0000000e+00   -9.6687880e-03
    1.9248773e+01   -2.7468178e-02    1.6744394e+00   -1.6457926e+00    5.2297616e-01    6.0586023e-01   -6.8337177e-01    4.4123546e-04    1.2918412e-01   -1.2841188e-01   -2.1459369e-07    4.8583550e-05    4.1791705e-08    1.6459469e+03    0.0000000e+00    0.0000000e+00   -9.6970351e-03
    1.9349071e+01   -2.7413341e-02    1.6718605e+00   -1.6451480e+00    5.2404661e-01    6.0610581e-01   -6.7676073e-01    4.3715547e-04    1.2874350e-01   -1.2761919e-01   -2.1458042e-07    4.8741259e-05    4.1452129e-08    1.6349976e+03    0.0000000e+00    0.0000000e+00   -9.7254019e-03
    1.9449414e+01   -2.7196432e-02    1.6705029e+00   -1.6432922e+00    5.2502475e-01    6.0642913e-01   -6.7024956e-01    4.3294059e-04    1.2822503e-01   -1.2692248e-01   -2.1329744e-07    4.8890286e-05    4.1098571e-08    1.6259451e+03    0.0000000e+00    0.0000000e+00   -9.7538999e-03
    1.9549793e+01   -2.6959764e-02    1.6700267e+00   -1.6412663e+00    5.2652383e-01    6.0690750e-01   -6.6574906e-01    4.2858210e-04    1.2805089e-01   -1.2632484e-01   -2.1185279e-07    4.9087820e-05    4.0730212e-08    1.6160054e+03    0.0000000e+00    0.0000000e+00   -9.7825757e-03
    1.9650215e+01   -2.6803558e-02    1.6688071e+00   -1.6403415e+00    5.2771220e-01    6.0734785e-01   -6.5989671e-01    4.2423717e-04    1.2761959e-01   -1.2573478e-01   -2.1103544e-07    4.9256489e-05    4.0362037e-08    1.6059766e+03    0.0000000e+00    0.0000000e+00   -9.8114117e-03
    1.9700443e+01   -2.6685233e-02    1.6678292e+00   -1.6386027e+00    5.2801144e-01    6.0731478e-01   -6.5603188e-01    4.2201059e-04    1.2756093e-01   -1.2531427e-01   -2.1030802e-07    4.9313281e-05    4.0172370e-08    1.6015492e+03    0.0000000e+00    0.0000000e+00   -9.8258798e-03
    1.9800875e+01   -2.6529851e-02    1.6662889e+00   -1.6371919e+00    5.2919933e-01    6.0764484e-01   -6.5125306e-01    4.1788220e-04    1.2711585e-01   -1.2480397e-01   -2.0948624e-07    4.9481761e-05    3.9823020e-08    1.5923005e+03    0.0000000e+00    0.0000000e+00   -9.8549247e-03
    1.9901342e+01   -2.6306349e-02    1.6654789e+00   -1.6367351e+00    5.3078378e-01    6.0801991e-01   -6.5052446e-01    4.1342654e-04    1.2678661e-01   -1.2447588e-01   -2.0812429e-07    4.9687241e-05    3.9441242e-08    1.5870689e+03    0.0000000e+00    0.0000000e+00   -9.8841109e-03
    2.0001890e+01   -2.6169083e-02    1.6648840e+00   -1.6374461e+00    5.3265082e-01    6.0878955e-01   -6.4846481e-01    4.0869181e-04    1.2647488e-01   -1.2401158e-01   -2.0744020e-07    4.9919292e-05    3.9031658e-08    1.5764942e+03    0.0000000e+00    0.0000000e+00   -9.9135068e-03
    2.0102497e+01   -2.5934991e-02    1.6643120e+00   -1.6370115e+00    5.3428913e-01    6.0953361e-01   -6.4391077e-01    4.0417666e-04    1.2627882e-01   -1.2356711e-01   -2.0598312e-07    5.0129887e-05    3.8641756e-08    1.5638592e+03    0.0000000e+00    0.0000000e+00   -9.9430821e-03
    2.0203121e+01   -2.5845248e-02    1.6635155e+00   -1.6361184e+00    5.3573211e-01    6.1009364e-01   -6.3935282e-01    3.9937768e-04    1.2578701e-01   -1.2322965e-01   -2.0566856e-07    5.0322278e-05    3.8223584e-08    1.5557872e+03    0.0000000e+00    0.0000000e+00   -9.9728319e-03
    2.0303791e+01   -2.5750137e-02    1.6610781e+00   -1.6345692e+00    5.3659197e-01    6.1010378e-01   -6.3534356e-01    3.9429126e-04    1.2547883e-01   -1.2265779e-01   -2.0530475e-07    5.0459792e-05    3.7776617e-08    1.5198483e+03    0.0000000e+00    0.0000000e+00   -1.0002715e-02
    2.0404519e+01   -2.5584058e-02    1.6609096e+00   -1.6336627e+00    5.3806686e-01    6.1082267e-01   -6.2999325e-01    3.8925937e-04    1.2519521e-01   -1.2227557e-01   -2.0437506e-07    5.0655126e-05    3.7333632e-08    1.5105047e+03    0.0000000e+00    0.0000000e+00   -1.0032748e-02
    2.0505286e+01   -2.5421743e-02    1.6595596e+00   -1.6325980e+00    5.3937439e-01    6.1134368e-01   -6.2424629e-01    3.8414719e-04    1.2492833e-01   -1.2188340e-01   -2.0347099e-07    5.0834651e-05    3.6881646e-08    1.5022600e+03    0.0000000e+00    0.0000000e+00   -1.0062954e-02
    2.0606114e+01   -2.5330990e-02    1.6588454e+00   -1.6313954e+00    5.4077075e-01    6.1191117e-01   -6.1993775e-01    3.7895513e-04    1.2468660e-01   -1.2132458e-01   -2.0313664e-07    5.1022492e-05    3.6420689e-08    1.4941436e+03    0.0000000e+00    0.0000000e+00   -1.0093346e-02
    2.0706999e+01   -2.5219141e-02    1.6581336e+00   -1.6302120e+00    5.4214744e-01    6.1248243e-01   -6.1375161e-01    3.7381194e-04    1.2444278e-01   -1.2085489e-01   -2.0263076e-07    5.1208458e-05    3.5963160e-08    1.4846045e+03    0.0000000e+00    0.0000000e+00   -1.0123917e-02
    2.0807913e+01   -2.5145281e-02    1.6568399e+00   -1.6292069e+00    5.4345655e-01    6.1292819e-01   -6.1018747e-01    3.6841935e-04    1.2400925e-01   -1.2060902e-01   -2.0242333e-07    5.1387864e-05    3.5480267e-08    1.4766101e+03    0.0000000e+00    0.0000000e+00   -1.0154642e-02
    2.0908872e+01   -2.4941042e-02    1.6560611e+00   -1.6284177e+00    5.4496732e-01    6.1358161e-01   -6.0658248e-01    3.6300886e-04    1.2377309e-01   -1.2017121e-01   -2.0116701e-07    5.1586420e-05    3.4994423e-08    1.4658405e+03    0.0000000e+00    0.0000000e+00   -1.0185559e-02
    2.1009859e+01   -2.4835718e-02    1.6556513e+00   -1.6265083e+00    5.4621807e-01    6.1415366e-01   -6.0070768e-01    3.5747255e-04    1.2354398e-01   -1.1977806e-01   -2.0070402e-07    5.1760315e-05    3.4495147e-08    1.4569045e+03    0.0000000e+00    0.0000000e+00   -1.0216629e-02
    2.1110873e+01   -2.4679007e-02    1.6540582e+00   -1.6254605e+00    5.4742668e-01    6.1472055e-01   -5.9411174e-01    3.5197556e-04    1.2332245e-01   -1.1936675e-01   -1.9982246e-07    5.1930178e-05    3.3998387e-08    1.4481599e+03    0.0000000e+00    0.0000000e+00   -1.0247862e-02
    2.1211940e+01   -2.4517271e-02    1.6532589e+00   -1.6241502e+00    5.4874439e-01    6.1518538e-01   -5.9098309e-01    3.4630641e-04    1.2321718e-01   -1.1891775e-01   -1.9889626e-07    5.2110383e-05    3.3483735e-08    1.4403704e+03    0.0000000e+00    0.0000000e+00   -1.0279268e-02
    2.1313058e+01   -2.4402730e-02    1.6520651e+00   -1.6231042e+00    5.5003416e-01    6.1591037e-01   -5.8334760e-01    3.4100152e-04    1.2292538e-01   -1.1860710e-01   -1.9834584e-07    5.2287849e-05    3.3003017e-08    1.4326363e+03    0.0000000e+00    0.0000000e+00   -1.0310845e-02
    2.1414223e+01   -2.4159535e-02    1.6527183e+00   -1.6224023e+00    5.5168844e-01    6.1688288e-01   -5.7821357e-01    3.3575119e-04    1.2282015e-01   -1.1836914e-01   -1.9674844e-07    5.2499900e-05    3.2526322e-08    1.4285828e+03    0.0000000e+00    0.0000000e+00   -1.0342565e-02
    2.1515423e+01   -2.4121114e-02    1.6529997e+00   -1.6230754e+00    5.5371760e-01    6.1799514e-01   -5.7636004e-01    3.2994042e-04    1.2263113e-01   -1.1801978e-01   -1.9681529e-07    5.2747757e-05    3.1994129e-08    1.4198213e+03    0.0000000e+00    0.0000000e+00   -1.0374499e-02
    2.1616651e+01   -2.4001754e-02    1.6528671e+00   -1.6237056e+00    5.5559357e-01    6.1920334e-01   -5.7189968e-01    3.2410456e-04    1.2211283e-01   -1.1797493e-01   -1.9622044e-07    5.2981166e-05    3.1458245e-08    1.4090524e+03    0.0000000e+00    0.0000000e+00   -1.0406630e-02
    2.1717909e+01   -2.3815750e-02    1.6521963e+00   -1.6228167e+00    5.5696663e-01    6.1990312e-01   -5.6759810e-01    3.1825369e-04    1.2227445e-01   -1.1732284e-01   -1.9507674e-07    5.3166662e-05    3.0919642e-08    1.4009127e+03    0.0000000e+00    0.0000000e+00   -1.0438927e-02
    2.1819212e+01   -2.3686893e-02    1.6513349e+00   -1.6211105e+00    5.5827136e-01    6.2034331e-01   -5.6359775e-01    3.1006635e-04    1.2187267e-01   -1.1720827e-01   -1.9439362e-07    5.3345762e-05    3.0152657e-08    1.3689750e+03    0.0000000e+00    0.0000000e+00   -1.0471425e-02
    2.1920590e+01   -2.3715386e-02    1.6509440e+00   -1.6204415e+00    5.5949095e-01    6.2115678e-01   -5.5772484e-01    3.0249105e-04    1.2132242e-01   -1.1699913e-01   -1.9500539e-07    5.3516882e-05    2.9443666e-08    1.3611493e+03    0.0000000e+00    0.0000000e+00   -1.0504060e-02
    2.2022023e+01   -2.3653977e-02    1.6496268e+00   -1.6180733e+00    5.6016009e-01    6.2127946e-01   -5.5499344e-01    2.9555391e-04    1.2098294e-01   -1.1663060e-01   -1.9487763e-07    5.3635036e-05    2.8795170e-08    1.3535124e+03    0.0000000e+00    0.0000000e+00   -1.0536813e-02
    2.2123477e+01   -2.3447197e-02    1.6496844e+00   -1.6174430e+00    5.6203634e-01    6.2246880e-01   -5.4798330e-01    2.8946978e-04    1.2075093e-01   -1.1663381e-01   -1.9354714e-07    5.3868246e-05    2.8228172e-08    1.3455121e+03    0.0000000e+00    0.0000000e+00   -1.0569745e-02
    2.2224991e+01   -2.3313508e-02    1.6495439e+00   -1.6171929e+00    5.6385360e-01    6.2344591e-01   -5.4166162e-01    2.8332367e-04    1.2085598e-01   -1.1621612e-01   -1.9281597e-07    5.4095666e-05    2.7653754e-08    1.3370022e+03    0.0000000e+00    0.0000000e+00   -1.0602948e-02
    2.2326543e+01   -2.3237719e-02    1.6503773e+00   -1.6154682e+00    5.6527192e-01    6.2415164e-01   -5.3774035e-01    2.7698369e-04    1.2057309e-01   -1.1585671e-01   -1.9255801e-07    5.4284843e-05    2.7059155e-08    1.3265502e+03    0.0000000e+00    0.0000000e+00   -1.0636371e-02
    2.2428161e+01   -2.3129009e-02    1.6495717e+00   -1.6146441e+00    5.6682731e-01    6.2516466e-01   -5.3218778e-01    2.6948334e-04    1.2043375e-01   -1.1560995e-01   -1.9202977e-07    5.4487493e-05    2.6349982e-08    1.3184116e+03    0.0000000e+00    0.0000000e+00   -1.0669980e-02
    2.2529770e+01   -2.3034781e-02    1.6479616e+00   -1.6135406e+00    5.6777256e-01    6.2566593e-01   -5.2845670e-01    2.6198400e-04    1.2031200e-01   -1.1514678e-01   -1.9161969e-07    5.4631642e-05    2.5639539e-08    1.3102024e+03    0.0000000e+00    0.0000000e+00   -1.0703690e-02
    2.2631375e+01   -2.3021687e-02    1.6468335e+00   -1.6119058e+00    5.6864563e-01    6.2612376e-01   -5.2504933e-01    2.5500398e-04    1.1997531e-01   -1.1476584e-01   -1.9188346e-07    5.4768740e-05    2.4978515e-08    1.3027249e+03    0.0000000e+00    0.0000000e+00   -1.0737500e-02
    2.2732987e+01   -2.2786344e-02    1.6468598e+00   -1.6126149e+00    5.7092624e-01    6.2755135e-01   -5.1875717e-01    2.4748975e-04    1.1982429e-01   -1.1497631e-01   -1.9029130e-07    5.5041415e-05    2.4263766e-08    1.2949543e+03    0.0000000e+00    0.0000000e+00   -1.0771542e-02
    2.2834640e+01   -2.2753033e-02    1.6455337e+00   -1.6123871e+00    5.7208367e-01    6.2836915e-01   -5.1192306e-01    2.4131976e-04    1.1977139e-01   -1.1444580e-01   -1.9037995e-07    5.5205488e-05    2.3679323e-08    1.2913415e+03    0.0000000e+00    0.0000000e+00   -1.0805695e-02
    2.2936327e+01   -2.2531440e-02    1.6470242e+00   -1.6126581e+00    5.7442590e-01    6.3002718e-01   -5.0641594e-01    2.3538255e-04    1.1982450e-01   -1.1425705e-01   -1.8889282e-07    5.5483781e-05    2.3116486e-08    1.2840791e+03    0.0000000e+00    0.0000000e+00   -1.0840098e-02
    2.3038068e+01   -2.2439769e-02    1.6471335e+00   -1.6135028e+00    5.7642839e-01    6.3141432e-01   -5.0157842e-01    2.2943047e-04    1.1951307e-01   -1.1417830e-01   -1.8849150e-07    5.5729317e-05    2.2551027e-08    1.2741158e+03    0.0000000e+00    0.0000000e+00   -1.0874745e-02
    2.3139873e+01   -2.2324764e-02    1.6469368e+00   -1.6129199e+00    5.7788172e-01    6.3247287e-01   -4.9551110e-01    2.2347750e-04    1.1941205e-01   -1.1389550e-01   -1.8789231e-07    5.5921871e-05    2.1984391e-08    1.2663636e+03    0.0000000e+00    0.0000000e+00   -1.0909583e-02
    2.3231553e+01   -2.2399862e-02    1.6454152e+00   -1.6125724e+00    5.7863781e-01    6.3298333e-01   -4.9288027e-01    2.2113506e-04    1.1932540e-01   -1.1366099e-01   -1.8885582e-07    5.6041313e-05    2.1770162e-08    1.2394616e+03    0.0000000e+00    0.0000000e+00   -1.0940970e-02
    2.3304896e+01   -2.2219622e-02    1.6461507e+00   -1.6121979e+00    5.8046844e-01    6.3410022e-01   -4.8773602e-01    2.1913494e-04    1.1915933e-01   -1.1385456e-01   -1.8759871e-07    5.6255595e-05    2.1586034e-08    1.2349226e+03    0.0000000e+00    0.0000000e+00   -1.0966246e-02
    2.3436915e+01   -2.2196463e-02    1.6465898e+00   -1.6127455e+00    5.8288600e-01    6.3567289e-01   -4.8076003e-01    2.1640232e-04    1.1871916e-01   -1.1384953e-01   -1.8787634e-07    5.6556752e-05    2.1339543e-08    1.2265900e+03    0.0000000e+00    0.0000000e+00   -1.1012047e-02
    2.3528187e+01   -2.2131446e-02    1.6460600e+00   -1.6123239e+00    5.8401194e-01    6.3655495e-01   -4.7721396e-01    2.1432970e-04    1.1870421e-01   -1.1350031e-01   -1.8765648e-07    5.6712478e-05    2.1150740e-08    1.2206573e+03    0.0000000e+00    0.0000000e+00   -1.1043870e-02
    2.3612940e+01   -2.2052076e-02    1.6456641e+00   -1.6118624e+00    5.8509741e-01    6.3749919e-01   -4.7341093e-01    2.1242559e-04    1.1885320e-01   -1.1303300e-01   -1.8728974e-07    5.6861091e-05    2.0977155e-08    1.2153638e+03    0.0000000e+00    0.0000000e+00   -1.1073500e-02
    2.3704212e+01   -2.1950865e-02    1.6463816e+00   -1.6121130e+00    5.8680517e-01    6.3878874e-01   -4.6994014e-01    2.1012534e-04    1.1886050e-01   -1.1272343e-01   -1.8675603e-07    5.7073498e-05    2.0765169e-08    1.2075002e+03    0.0000000e+00    0.0000000e+00   -1.1105504e-02
    2.3847196e+01   -2.1944767e-02    1.6473743e+00   -1.6132928e+00    5.8949402e-01    6.4082279e-01   -4.6276375e-01    2.0176507e-04    1.1852475e-01   -1.1227509e-01   -1.8722364e-07    5.7408478e-05    1.9961893e-08    1.1974672e+03    0.0000000e+00    0.0000000e+00   -1.1156070e-02
    2.3949830e+01   -2.2001903e-02    1.6457974e+00   -1.6107771e+00    5.9000785e-01    6.4128931e-01   -4.5630289e-01    1.9520656e-04    1.1817397e-01   -1.1190159e-01   -1.8808670e-07    5.7510845e-05    1.9328756e-08    1.1907213e+03    0.0000000e+00    0.0000000e+00   -1.1192499e-02
    2.4001145e+01   -2.1833844e-02    1.6450979e+00   -1.6098646e+00    5.9071992e-01    6.4175964e-01   -4.5251146e-01    1.9167594e-04    1.1808445e-01   -1.1202086e-01   -1.8683561e-07    5.7606157e-05    1.8986790e-08    1.1876441e+03    0.0000000e+00    0.0000000e+00   -1.1210768e-02
    2.4103797e+01   -2.1820363e-02    1.6430987e+00   -1.6087633e+00    5.9177846e-01    6.4231269e-01   -4.4635239e-01    1.8490482e-04    1.1756708e-01   -1.1192370e-01   -1.8708872e-07    5.7760671e-05    1.8330563e-08    1.1842677e+03    0.0000000e+00    0.0000000e+00   -1.1247443e-02
    2.4206531e+01   -2.1646606e-02    1.6432903e+00   -1.6081221e+00    5.9349694e-01    6.4369937e-01   -4.3780488e-01    1.7877740e-04    1.1743898e-01   -1.1186537e-01   -1.8596907e-07    5.7979058e-05    1.7736863e-08    1.1765912e+03    0.0000000e+00    0.0000000e+00   -1.1284295e-02
    2.4309309e+01   -2.1579139e-02    1.6437977e+00   -1.6085802e+00    5.9562234e-01    6.4540421e-01   -4.3021623e-01    1.7244730e-04    1.1723192e-01   -1.1172844e-01   -1.8575949e-07    5.8236921e-05    1.7121896e-08    1.1674110e+03    0.0000000e+00    0.0000000e+00   -1.1321428e-02
    2.4412100e+01   -2.1561459e-02    1.6440726e+00   -1.6086989e+00    5.9745098e-01    6.4674969e-01   -4.2548815e-01    1.6621808e-04    1.1704362e-01   -1.1156707e-01   -1.8597889e-07    5.8465817e-05    1.6515892e-08    1.1609025e+03    0.0000000e+00    0.0000000e+00   -1.1358772e-02
    2.4514901e+01   -2.1497105e-02    1.6447406e+00   -1.6071525e+00    5.9892780e-01    6.4783142e-01   -4.2144976e-01    1.5999563e-04    1.1680764e-01   -1.1140159e-01   -1.8579578e-07    5.8660513e-05    1.5909601e-08    1.1360313e+03    0.0000000e+00    0.0000000e+00   -1.1396281e-02
    2.4617730e+01   -2.1561331e-02    1.6450129e+00   -1.6074756e+00    6.0068056e-01    6.4926804e-01   -4.1608258e-01    1.5196118e-04    1.1636296e-01   -1.1135469e-01   -1.8672070e-07    5.8882438e-05    1.5122036e-08    1.1300840e+03    0.0000000e+00    0.0000000e+00   -1.1433911e-02
    2.4720597e+01   -2.1629063e-02    1.6441774e+00   -1.6060688e+00    6.0161998e-01    6.5008531e-01   -4.1091621e-01    1.4634545e-04    1.1616483e-01   -1.1096452e-01   -1.8768522e-07    5.9024973e-05    1.4574155e-08    1.1239394e+03    0.0000000e+00    0.0000000e+00   -1.1471694e-02
    2.4823487e+01   -2.1544201e-02    1.6446960e+00   -1.6057404e+00    6.0347700e-01    6.5148782e-01   -4.0621479e-01    1.4082301e-04    1.1624369e-01   -1.1061425e-01   -1.8732644e-07    5.9257593e-05    1.4034677e-08    1.1176307e+03    0.0000000e+00    0.0000000e+00   -1.1509672e-02
    2.4926421e+01   -2.1479429e-02    1.6448666e+00   -1.6064863e+00    6.0563100e-01    6.5302962e-01   -4.0028576e-01    1.3376344e-04    1.1619321e-01   -1.1041083e-01   -1.8714210e-07    5.9519743e-05    1.3341063e-08    1.1116272e+03    0.0000000e+00    0.0000000e+00   -1.1547945e-02
    2.5029415e+01   -2.1509611e-02    1.6436556e+00   -1.6055787e+00    6.0666896e-01    6.5393705e-01   -3.9506190e-01    1.2667738e-04    1.1586542e-01   -1.1003427e-01   -1.8778690e-07    5.9672295e-05    1.2643698e-08    1.1030609e+03    0.0000000e+00    0.0000000e+00   -1.1586371e-02
    2.5132482e+01   -2.1583871e-02    1.6412179e+00   -1.6042703e+00    6.0730255e-01    6.5430527e-01   -3.9341368e-01    1.2023979e-04    1.1562766e-01   -1.0952396e-01   -1.8881306e-07    5.9784462e-05    1.2009893e-08    1.0960591e+03    0.0000000e+00    0.0000000e+00   -1.1624892e-02
    2.5235623e+01   -2.1429571e-02    1.6416321e+00   -1.6031809e+00    6.0913822e-01    6.5584663e-01   -3.8475936e-01    1.1495423e-04    1.1557446e-01   -1.0954489e-01   -1.8784398e-07    6.0014542e-05    1.1490169e-08    1.0904338e+03    0.0000000e+00    0.0000000e+00   -1.1663640e-02
    2.5338874e+01   -2.1394725e-02    1.6420866e+00   -1.6028614e+00    6.1103591e-01    6.5703263e-01   -3.8086500e-01    1.0960324e-04    1.1517021e-01   -1.0964397e-01   -1.8792083e-07    6.0250639e-05    1.0963056e-08    1.0843091e+03    0.0000000e+00    0.0000000e+00   -1.1702696e-02
    2.5442228e+01   -2.1364127e-02    1.6410839e+00   -1.6024854e+00    6.1235169e-01    6.5801768e-01   -3.7661410e-01    1.0475408e-04    1.1491610e-01   -1.0937451e-01   -1.8803678e-07    6.0429380e-05    1.0485360e-08    1.0818697e+03    0.0000000e+00    0.0000000e+00   -1.1741952e-02
    2.5545618e+01   -2.1233511e-02    1.6426386e+00   -1.6032735e+00    6.1485999e-01    6.5992907e-01   -3.7372804e-01    9.9559032e-05    1.1488909e-01   -1.0928481e-01   -1.8727065e-07    6.0726028e-05    9.9723155e-09    1.0762058e+03    0.0000000e+00    0.0000000e+00   -1.1781421e-02
    2.5649047e+01   -2.1222489e-02    1.6437209e+00   -1.6039461e+00    6.1684387e-01    6.6157968e-01   -3.7149291e-01    9.4462241e-05    1.1488687e-01   -1.0879737e-01   -1.8755455e-07    6.0971169e-05    9.4683756e-09    1.0678580e+03    0.0000000e+00    0.0000000e+00   -1.1821057e-02
    2.5700785e+01   -2.1229097e-02    1.6433575e+00   -1.6038712e+00    6.1755633e-01    6.6209907e-01   -3.7006243e-01    9.2049844e-05    1.1470229e-01   -1.0881161e-01   -1.8780677e-07    6.1066315e-05    9.2297858e-09    1.0651169e+03    0.0000000e+00    0.0000000e+00   -1.1840956e-02
    2.5804311e+01   -2.1347826e-02    1.6438567e+00   -1.6040565e+00    6.1936963e-01    6.6364170e-01   -3.6631114e-01    8.6941894e-05    1.1442364e-01   -1.0872678e-01   -1.8924829e-07    6.1295171e-05    8.7236764e-09    1.0431160e+03    0.0000000e+00    0.0000000e+00   -1.1880893e-02
    2.5907901e+01   -2.1367409e-02    1.6432801e+00   -1.6034520e+00    6.2082246e-01    6.6488076e-01   -3.6083298e-01    8.1824685e-05    1.1402333e-01   -1.0873259e-01   -1.8981520e-07    6.1488468e-05    8.2158966e-09    1.0378353e+03    0.0000000e+00    0.0000000e+00   -1.1921025e-02
    2.6011564e+01   -2.1354213e-02    1.6427869e+00   -1.6020637e+00    6.2211515e-01    6.6586722e-01   -3.5585652e-01    7.6772616e-05    1.1362761e-01   -1.0871757e-01   -1.9009308e-07    6.1665863e-05    7.7139092e-09    1.0323536e+03    0.0000000e+00    0.0000000e+00   -1.1961365e-02
    2.6115329e+01   -2.1377257e-02    1.6420476e+00   -1.6011589e+00    6.2350480e-01    6.6707146e-01   -3.4959558e-01    7.1759966e-05    1.1337322e-01   -1.0859038e-01   -1.9069556e-07    6.1852713e-05    7.2151362e-09    1.0268763e+03    0.0000000e+00    0.0000000e+00   -1.2001926e-02
    2.6219189e+01   -2.1391371e-02    1.6418188e+00   -1.6005742e+00    6.2509786e-01    6.6824265e-01   -3.4574829e-01    6.7075528e-05    1.1331101e-01   -1.0822548e-01   -1.9121343e-07    6.2059288e-05    6.7486215e-09    1.0181486e+03    0.0000000e+00    0.0000000e+00   -1.2042667e-02
    2.6323184e+01   -2.1370325e-02    1.6411911e+00   -1.6008245e+00    6.2682072e-01    6.6988559e-01   -3.3891501e-01    6.2345218e-05    1.1309763e-01   -1.0804682e-01   -1.9142623e-07    6.2278905e-05    6.2768400e-09    1.0126377e+03    0.0000000e+00    0.0000000e+00   -1.2083704e-02
    2.6427286e+01   -2.1390602e-02    1.6405128e+00   -1.6008337e+00    6.2840538e-01    6.7113675e-01   -3.3531006e-01    5.7727229e-05    1.1294181e-01   -1.0779591e-01   -1.9201122e-07    6.2484805e-05    5.8157148e-09    1.0073756e+03    0.0000000e+00    0.0000000e+00   -1.2124968e-02
    2.6531476e+01   -2.1419751e-02    1.6396753e+00   -1.5991902e+00    6.2939444e-01    6.7218727e-01   -3.3089060e-01    5.4938521e-05    1.1286872e-01   -1.0758914e-01   -1.9267854e-07    6.2631145e-05    5.5383364e-09    1.0022845e+03    0.0000000e+00    0.0000000e+00   -1.2166315e-02
    2.6635762e+01   -2.1294363e-02    1.6420041e+00   -1.6008678e+00    6.3254899e-01    6.7466506e-01   -3.2324695e-01    4.9982110e-05    1.1287778e-01   -1.0740942e-01   -1.9195551e-07    6.2993558e-05    5.0419464e-09    1.0000396e+03    0.0000000e+00    0.0000000e+00   -1.2208098e-02
    2.6740197e+01   -2.1485132e-02    1.6393347e+00   -1.5991999e+00    6.3273927e-01    6.7509426e-01   -3.2125340e-01    4.5911453e-05    1.1245580e-01   -1.0693845e-01   -1.9408378e-07    6.3060816e-05    4.6342938e-09    9.9452206e+02    0.0000000e+00    0.0000000e+00   -1.2249949e-02
    2.6834223e+01   -2.1357240e-02    1.6427963e+00   -1.6001606e+00    6.3594798e-01    6.7774308e-01   -3.1672045e-01    4.2213429e-05    1.1248948e-01   -1.0720493e-01   -1.9329802e-07    6.3424322e-05    4.2634760e-09    9.8824991e+02    0.0000000e+00    0.0000000e+00   -1.2287866e-02
    2.6938950e+01   -2.1557842e-02    1.6414927e+00   -1.5996291e+00    6.3669157e-01    6.7875688e-01   -3.1302882e-01    3.8537600e-05    1.1216841e-01   -1.0650430e-01   -1.9553303e-07    6.3547156e-05    3.8947153e-09    9.8341523e+02    0.0000000e+00    0.0000000e+00   -1.2330241e-02
    2.7043807e+01   -2.1440822e-02    1.6440612e+00   -1.6006662e+00    6.3980492e-01    6.8111056e-01   -3.0902265e-01    3.5078211e-05    1.1218597e-01   -1.0679216e-01   -1.9488981e-07    6.3906498e-05    3.5473463e-09    9.6416702e+02    0.0000000e+00    0.0000000e+00   -1.2372862e-02
    2.7148859e+01   -2.1607918e-02    1.6407837e+00   -1.5998241e+00    6.4003237e-01    6.8145617e-01   -3.0607015e-01    3.1555135e-05    1.1189349e-01   -1.0603877e-01   -1.9683434e-07    6.3977741e-05    3.1930793e-09    9.5958660e+02    0.0000000e+00    0.0000000e+00   -1.2415750e-02
    2.7243448e+01   -2.1579041e-02    1.6416307e+00   -1.5978734e+00    6.4168122e-01    6.8283437e-01   -3.0107010e-01    2.8498422e-05    1.1190922e-01   -1.0604015e-01   -1.9694914e-07    6.4185717e-05    2.8853720e-09    9.5454415e+02    0.0000000e+00    0.0000000e+00   -1.2454459e-02
    2.7348676e+01   -2.1568786e-02    1.6427289e+00   -1.5995417e+00    6.4444267e-01    6.8519140e-01   -2.9317598e-01    2.4163778e-05    1.1177433e-01   -1.0591936e-01   -1.9728326e-07    6.4510410e-05    2.4480221e-09    9.4967148e+02    0.0000000e+00    0.0000000e+00   -1.2497904e-02
    2.7401194e+01   -2.1664595e-02    1.6411356e+00   -1.5989378e+00    6.4461458e-01    6.8532571e-01   -2.9220119e-01    2.2087568e-05    1.1155567e-01   -1.0573293e-01   -1.9837557e-07    6.4551779e-05    2.2383722e-09    9.4559019e+02    0.0000000e+00    0.0000000e+00   -1.2519633e-02
    2.7547695e+01   -2.1704473e-02    1.6389266e+00   -1.5977276e+00    6.4613839e-01    6.8706449e-01   -2.8741870e-01    1.8284329e-05    1.1153679e-01   -1.0540060e-01   -1.9934543e-07    6.4770952e-05    1.8545111e-09    9.3912899e+02    0.0000000e+00    0.0000000e+00   -1.2580241e-02
    2.7651866e+01   -2.1716962e-02    1.6400444e+00   -1.6002117e+00    6.4901351e-01    6.8949524e-01   -2.8038528e-01    1.4258692e-05    1.1122671e-01   -1.0533636e-01   -1.9989151e-07    6.5106742e-05    1.4470713e-09    9.3475926e+02    0.0000000e+00    0.0000000e+00   -1.2623751e-02
    2.7703840e+01   -2.1882767e-02    1.6375892e+00   -1.5985635e+00    6.4850840e-01    6.8927907e-01   -2.7912709e-01    1.1838819e-05    1.1089949e-01   -1.0499258e-01   -2.0163051e-07    6.5079457e-05    1.2018374e-09    9.3128015e+02    0.0000000e+00    0.0000000e+00   -1.2645408e-02
    2.7807509e+01   -2.1861918e-02    1.6373375e+00   -1.5972504e+00    6.4990038e-01    6.9057098e-01   -2.7566882e-01    8.6685503e-06    1.1095282e-01   -1.0476353e-01   -2.0187535e-07    6.5266149e-05    8.8051827e-10    9.3046345e+02    0.0000000e+00    0.0000000e+00   -1.2688867e-02
    2.7900600e+01   -2.1773530e-02    1.6394113e+00   -1.5982564e+00    6.5266387e-01    6.9283456e-01   -2.7091151e-01    5.5173024e-06    1.1087287e-01   -1.0496499e-01   -2.0145024e-07    6.5585871e-05    5.6071936e-10    9.2619281e+02    0.0000000e+00    0.0000000e+00   -1.2728078e-02
    2.8003696e+01   -2.1913909e-02    1.6408716e+00   -1.5980963e+00    6.5450659e-01    6.9478232e-01   -2.6600298e-01    1.8083450e-06    1.1060770e-01   -1.0452684e-01   -2.0318878e-07    6.5817985e-05    1.8388698e-10    9.2019511e+02    0.0000000e+00    0.0000000e+00   -1.2771725e-02
    2.8106594e+01   -2.1919019e-02    1.6399207e+00   -1.5977435e+00    6.5584103e-01    6.9615623e-01   -2.6299841e-01   -1.7312256e-06    1.1032816e-01   -1.0437453e-01   -2.0367787e-07    6.5998902e-05   -1.7614553e-10    9.1609066e+02    0.0000000e+00    0.0000000e+00   -1.2815430e-02
    2.8209297e+01   -2.2009767e-02    1.6391572e+00   -1.5976124e+00    6.5736432e-01    6.9741523e-01   -2.6134520e-01   -4.6795799e-06    1.0999722e-01   -1.0429292e-01   -2.0495802e-07    6.6198367e-05   -4.7639628e-10    8.9797333e+02    0.0000000e+00    0.0000000e+00   -1.2859140e-02
    2.8311831e+01   -2.2106095e-02    1.6384606e+00   -1.5969779e+00    6.5878906e-01    6.9860946e-01   -2.5798177e-01   -7.9703311e-06    1.0987758e-01   -1.0403699e-01   -2.0630175e-07    6.6387992e-05   -8.1185772e-10    8.9371711e+02    0.0000000e+00    0.0000000e+00   -1.2903001e-02
    2.8414227e+01   -2.2085234e-02    1.6378017e+00   -1.5961239e+00    6.6023992e-01    6.9988676e-01   -2.5377918e-01   -1.1277357e-05    1.0959942e-01   -1.0395047e-01   -2.0655502e-07    6.6580151e-05   -1.1493448e-09    8.8943816e+02    0.0000000e+00    0.0000000e+00   -1.2946986e-02
    2.8516531e+01   -2.2131193e-02    1.6359670e+00   -1.5966314e+00    6.6166239e-01    7.0103001e-01   -2.5134936e-01   -1.4408641e-05    1.0924688e-01   -1.0384774e-01   -2.0743570e-07    6.6769363e-05   -1.4692744e-09    8.8433739e+02    0.0000000e+00    0.0000000e+00   -1.2991111e-02
    2.8618765e+01   -2.2189233e-02    1.6357779e+00   -1.5963574e+00    6.6330795e-01    7.0248388e-01   -2.4791980e-01   -1.7557886e-05    1.0906199e-01   -1.0360880e-01   -2.0843337e-07    6.6981044e-05   -1.7913760e-09    8.8006177e+02    0.0000000e+00    0.0000000e+00   -1.3035388e-02
    2.8720840e+01   -2.2267647e-02    1.6351135e+00   -1.5964369e+00    6.6495782e-01    7.0398945e-01   -2.4462147e-01   -2.0801758e-05    1.0899045e-01   -1.0325371e-01   -2.0962006e-07    6.7192889e-05   -2.1234669e-09    8.7518509e+02    0.0000000e+00    0.0000000e+00   -1.3079730e-02
    2.8822791e+01   -2.2257785e-02    1.6348319e+00   -1.5961115e+00    6.6648018e-01    7.0533278e-01   -2.4195711e-01   -2.3947217e-05    1.0869255e-01   -1.0304618e-01   -2.0998541e-07    6.7392180e-05   -2.4458595e-09    8.7123540e+02    0.0000000e+00    0.0000000e+00   -1.3124282e-02
    2.8924689e+01   -2.2391117e-02    1.6334949e+00   -1.5952806e+00    6.6759312e-01    7.0644593e-01   -2.3961976e-01   -2.6970505e-05    1.0858646e-01   -1.0270910e-01   -2.1170680e-07    6.7550085e-05   -2.7560987e-09    8.7026570e+02    0.0000000e+00    0.0000000e+00   -1.3168938e-02
    2.9026530e+01   -2.2437111e-02    1.6328288e+00   -1.5951806e+00    6.6918858e-01    7.0804630e-01   -2.3568271e-01   -2.9982451e-05    1.0843646e-01   -1.0245862e-01   -2.1260777e-07    6.7756741e-05   -3.0654890e-09    8.6594316e+02    0.0000000e+00    0.0000000e+00   -1.3213692e-02
    2.9128312e+01   -2.2442369e-02    1.6326942e+00   -1.5962324e+00    6.7121398e-01    7.0987577e-01   -2.3268115e-01   -3.2899725e-05    1.0826443e-01   -1.0222605e-01   -2.1312567e-07    6.8006991e-05   -3.3655034e-09    8.6080520e+02    0.0000000e+00    0.0000000e+00   -1.3258621e-02
    2.9229990e+01   -2.2490880e-02    1.6325033e+00   -1.5964414e+00    6.7298956e-01    7.1149550e-01   -2.2915497e-01   -3.4571227e-05    1.0821109e-01   -1.0191694e-01   -2.1405082e-07    6.8231724e-05   -3.5382966e-09    8.5591260e+02    0.0000000e+00    0.0000000e+00   -1.3303649e-02
    2.9331684e+01   -2.2598026e-02    1.6325876e+00   -1.5965248e+00    6.7475346e-01    7.1295334e-01   -2.2688606e-01   -3.7028582e-05    1.0789030e-01   -1.0187863e-01   -2.1554640e-07    6.8455542e-05   -3.7917317e-09    8.3984061e+02    0.0000000e+00    0.0000000e+00   -1.3348916e-02
    2.9433279e+01   -2.2661521e-02    1.6318853e+00   -1.5954905e+00    6.7612489e-01    7.1425079e-01   -2.2389849e-01   -3.9386087e-05    1.0772205e-01   -1.0182400e-01   -2.1663078e-07    6.8639399e-05   -4.0351671e-09    8.3604363e+02    0.0000000e+00    0.0000000e+00   -1.3394245e-02
    2.9534874e+01   -2.2695990e-02    1.6309746e+00   -1.5959353e+00    6.7781398e-01    7.1553255e-01   -2.2160114e-01   -4.1950358e-05    1.0731590e-01   -1.0169009e-01   -2.1744175e-07    6.8855631e-05   -4.3000299e-09    8.3245248e+02    0.0000000e+00    0.0000000e+00   -1.3439823e-02
    2.9636472e+01   -2.2755048e-02    1.6307732e+00   -1.5961366e+00    6.7971323e-01    7.1708325e-01   -2.1849332e-01   -4.4494562e-05    1.0723638e-01   -1.0153095e-01   -2.1849292e-07    6.9093389e-05   -4.5630875e-09    8.2772993e+02    0.0000000e+00    0.0000000e+00   -1.3485607e-02
    2.9738055e+01   -2.2793639e-02    1.6297926e+00   -1.5950351e+00    6.8085150e-01    7.1822443e-01   -2.1666354e-01   -4.6372983e-05    1.0689984e-01   -1.0132109e-01   -2.1934568e-07    6.9253615e-05   -4.7580606e-09    8.2298555e+02    0.0000000e+00    0.0000000e+00   -1.3531475e-02
    2.9839580e+01   -2.2835046e-02    1.6285541e+00   -1.5942151e+00    6.8209491e-01    7.1949387e-01   -2.1395288e-01   -4.8435089e-05    1.0670235e-01   -1.0121431e-01   -2.2023586e-07    6.9424544e-05   -4.9720603e-09    8.1938640e+02    0.0000000e+00    0.0000000e+00   -1.3577450e-02
    2.9941096e+01   -2.2885183e-02    1.6291453e+00   -1.5940982e+00    6.8401280e-01    7.2110278e-01   -2.1093042e-01   -5.0786576e-05    1.0664219e-01   -1.0084563e-01   -2.2121371e-07    6.9664210e-05   -5.2159728e-09    8.1578484e+02    0.0000000e+00    0.0000000e+00   -1.3623669e-02
    3.0032508e+01   -2.2972308e-02    1.6258545e+00   -1.5902004e+00    6.8342179e-01    7.2083236e-01   -2.1201384e-01   -5.2146156e-05    1.0618204e-01   -1.0087037e-01   -2.2250746e-07    6.9643554e-05   -5.3578917e-09    8.1568583e+02    0.0000000e+00    0.0000000e+00   -1.3665175e-02
    3.0105638e+01   -2.2905023e-02    1.6270479e+00   -1.5912448e+00    6.8581311e-01    7.2251358e-01   -2.0881742e-01   -5.3306143e-05    1.0642017e-01   -1.0085132e-01   -2.2221443e-07    6.9918768e-05   -5.4789285e-09    8.1294198e+02    0.0000000e+00    0.0000000e+00   -1.3698536e-02
    3.0211269e+01   -2.2884221e-02    1.6301395e+00   -1.5947076e+00    6.8950143e-01    7.2553774e-01   -2.0344282e-01   -5.4768875e-05    1.0633270e-01   -1.0043281e-01   -2.2252666e-07    7.0340481e-05   -5.6320055e-09    8.0731480e+02    0.0000000e+00    0.0000000e+00   -1.3747040e-02
    3.0310401e+01   -2.2960457e-02    1.6310996e+00   -1.5953750e+00    6.9168273e-01    7.2760983e-01   -1.9975564e-01   -5.6289276e-05    1.0620615e-01   -1.0018977e-01   -2.2376352e-07    7.0606438e-05   -5.7910094e-09    8.0435539e+02    0.0000000e+00    0.0000000e+00   -1.3792877e-02
    3.0434303e+01   -2.3069274e-02    1.6320658e+00   -1.5950291e+00    6.9381217e-01    7.2956334e-01   -1.9964818e-01   -5.8159890e-05    1.0605487e-01   -9.9986902e-02   -2.2544995e-07    7.0878169e-05   -5.9868721e-09    7.8929863e+02    0.0000000e+00    0.0000000e+00   -1.3850355e-02
    3.0525670e+01   -2.3064798e-02    1.6308564e+00   -1.5937671e+00    6.9462818e-01    7.3043815e-01   -1.9859442e-01   -5.9481990e-05    1.0590494e-01   -9.9826588e-02   -2.2586897e-07    7.1001450e-05   -6.1255195e-09    7.8629596e+02    0.0000000e+00    0.0000000e+00   -1.3892819e-02
    3.0624730e+01   -2.3154261e-02    1.6290067e+00   -1.5925429e+00    6.9560826e-01    7.3128914e-01   -1.9687138e-01   -5.9964757e-05    1.0560277e-01   -9.9747865e-02   -2.2724480e-07    7.1144608e-05   -6.1779882e-09    7.8250111e+02    0.0000000e+00    0.0000000e+00   -1.3938960e-02
    3.0748555e+01   -2.3190454e-02    1.6282872e+00   -1.5923789e+00    6.9766124e-01    7.3296791e-01   -1.9379158e-01   -6.1610569e-05    1.0526264e-01   -9.9547063e-02   -2.2823639e-07    7.1408595e-05   -6.3510847e-09    7.7760062e+02    0.0000000e+00    0.0000000e+00   -1.3996898e-02
    3.0839901e+01   -2.3197025e-02    1.6271219e+00   -1.5929753e+00    6.9912775e-01    7.3418213e-01   -1.9185626e-01   -6.2785762e-05    1.0516868e-01   -9.9362378e-02   -2.2877357e-07    7.1598436e-05   -6.4748583e-09    7.7459551e+02    0.0000000e+00    0.0000000e+00   -1.4039827e-02
    3.0912978e+01   -2.3229536e-02    1.6261767e+00   -1.5923282e+00    7.0000043e-01    7.3476562e-01   -1.9185430e-01   -6.3666444e-05    1.0507517e-01   -9.9249619e-02   -2.2947445e-07    7.1719467e-05   -6.5677905e-09    7.7247992e+02    0.0000000e+00    0.0000000e+00   -1.4074284e-02
    3.1012039e+01   -2.3253751e-02    1.6251121e+00   -1.5923265e+00    7.0148214e-01    7.3617983e-01   -1.8977267e-01   -6.3571878e-05    1.0491043e-01   -9.9010945e-02   -2.3022591e-07    7.1913836e-05   -6.5608463e-09    7.6871035e+02    0.0000000e+00    0.0000000e+00   -1.4121088e-02
    3.1102979e+01   -2.3320066e-02    1.6248827e+00   -1.5918268e+00    7.0292609e-01    7.3756041e-01   -1.8761393e-01   -6.4528146e-05    1.0461781e-01   -9.8907936e-02   -2.3136130e-07    7.2101048e-05   -6.6621480e-09    7.6870334e+02    0.0000000e+00    0.0000000e+00   -1.4164233e-02
    3.1216654e+01   -2.3340520e-02    1.6250785e+00   -1.5924670e+00    7.0512362e-01    7.3955134e-01   -1.8552835e-01   -6.5769390e-05    1.0453613e-01   -9.8559098e-02   -2.3216684e-07    7.2375436e-05   -6.7936010e-09    7.6520619e+02    0.0000000e+00    0.0000000e+00   -1.4218342e-02
    3.1322210e+01   -2.3335014e-02    1.6262799e+00   -1.5923118e+00    7.0726171e-01    7.4156309e-01   -1.8316658e-01   -6.6347587e-05    1.0426562e-01   -9.8397833e-02   -2.3266963e-07    7.2640261e-05   -6.8563848e-09    7.6067232e+02    0.0000000e+00    0.0000000e+00   -1.4268783e-02
    3.1421270e+01   -2.3444108e-02    1.6262239e+00   -1.5919452e+00    7.0887879e-01    7.4302367e-01   -1.8207815e-01   -6.7368020e-05    1.0398693e-01   -9.8325692e-02   -2.3429124e-07    7.2849193e-05   -6.9647584e-09    7.4779445e+02    0.0000000e+00    0.0000000e+00   -1.4316320e-02
    3.1526826e+01   -2.3492449e-02    1.6250765e+00   -1.5915743e+00    7.1038407e-01    7.4433002e-01   -1.8059241e-01   -6.8362551e-05    1.0372417e-01   -9.8201727e-02   -2.3534720e-07    7.3049594e-05   -7.0707213e-09    7.4474075e+02    0.0000000e+00    0.0000000e+00   -1.4367136e-02
    3.1640502e+01   -2.3526360e-02    1.6239947e+00   -1.5905950e+00    7.1186263e-01    7.4573542e-01   -1.7799291e-01   -6.9009559e-05    1.0353477e-01   -9.7964705e-02   -2.3630251e-07    7.3250599e-05   -7.1410151e-09    7.4099362e+02    0.0000000e+00    0.0000000e+00   -1.4422004e-02
    3.1713579e+01   -2.3588345e-02    1.6240343e+00   -1.5887385e+00    7.1268275e-01    7.4640427e-01   -1.7693963e-01   -6.9684027e-05    1.0342549e-01   -9.7818560e-02   -2.3732727e-07    7.3366497e-05   -7.2129896e-09    7.3893148e+02    0.0000000e+00    0.0000000e+00   -1.4457406e-02
    3.1819135e+01   -2.3604205e-02    1.6237491e+00   -1.5878777e+00    7.1426291e-01    7.4784674e-01   -1.7497952e-01   -7.0663150e-05    1.0337937e-01   -9.7507252e-02   -2.3807053e-07    7.3574578e-05   -7.3175034e-09    7.3515950e+02    0.0000000e+00    0.0000000e+00   -1.4508700e-02
    3.1918195e+01   -2.3643638e-02    1.6239020e+00   -1.5868565e+00    7.1582900e-01    7.4940880e-01   -1.7231411e-01   -7.1514800e-05    1.0312718e-01   -9.7321182e-02   -2.3901973e-07    7.3778408e-05   -7.4086699e-09    7.3233597e+02    0.0000000e+00    0.0000000e+00   -1.4557018e-02
    3.2009135e+01   -2.3632320e-02    1.6236908e+00   -1.5862526e+00    7.1722483e-01    7.5064216e-01   -1.7071066e-01   -7.1988576e-05    1.0305003e-01   -9.7139798e-02   -2.3940978e-07    7.3961061e-05   -7.4604601e-09    7.2909751e+02    0.0000000e+00    0.0000000e+00   -1.4601511e-02
    3.2122811e+01   -2.3685251e-02    1.6232908e+00   -1.5860426e+00    7.1907562e-01    7.5243466e-01   -1.6818638e-01   -7.3008098e-05    1.0277617e-01   -9.6946262e-02   -2.4058621e-07    7.4200569e-05   -7.5695414e-09    7.2871617e+02    0.0000000e+00    0.0000000e+00   -1.4657333e-02
    3.2213751e+01   -2.3730091e-02    1.6230528e+00   -1.5847673e+00    7.2033460e-01    7.5366780e-01   -1.6640852e-01   -7.3674212e-05    1.0251149e-01   -9.6916490e-02   -2.4155794e-07    7.4369344e-05   -7.6413446e-09    7.2578044e+02    0.0000000e+00    0.0000000e+00   -1.4702127e-02
    3.2327427e+01   -2.3736121e-02    1.6229763e+00   -1.5856097e+00    7.2258840e-01    7.5570350e-01   -1.6518568e-01   -7.3174824e-05    1.0232837e-01   -9.6629424e-02   -2.4226235e-07    7.4650527e-05   -7.5929170e-09    7.2148739e+02    0.0000000e+00    0.0000000e+00   -1.4758280e-02
    3.2400504e+01   -2.3766241e-02    1.6228614e+00   -1.5850242e+00    7.2371058e-01    7.5663071e-01   -1.6462835e-01   -7.3743649e-05    1.0236633e-01   -9.6367818e-02   -2.4298947e-07    7.4797798e-05   -7.6541259e-09    7.1992128e+02    0.0000000e+00    0.0000000e+00   -1.4794514e-02
    3.2524329e+01   -2.3936693e-02    1.6224485e+00   -1.5852756e+00    7.2584327e-01    7.5868984e-01   -1.6220678e-01   -7.4591813e-05    1.0225619e-01   -9.6045549e-02   -2.4545207e-07    7.5071396e-05   -7.7458847e-09    7.0705237e+02    0.0000000e+00    0.0000000e+00   -1.4856097e-02
    3.2615675e+01   -2.3904447e-02    1.6215720e+00   -1.5844648e+00    7.2707030e-01    7.5980176e-01   -1.6085557e-01   -7.5160252e-05    1.0214661e-01   -9.5779980e-02   -2.4565445e-07    7.5237515e-05   -7.8076630e-09    7.0461011e+02    0.0000000e+00    0.0000000e+00   -1.4901678e-02
    3.2707021e+01   -2.3965709e-02    1.6212212e+00   -1.5828967e+00    7.2820753e-01    7.6068493e-01   -1.6016672e-01   -7.5709451e-05    1.0203424e-01   -9.5556820e-02   -2.4682103e-07    7.5394345e-05   -7.8674608e-09    7.0223258e+02    0.0000000e+00    0.0000000e+00   -1.4947382e-02
    3.2820697e+01   -2.3987452e-02    1.6204371e+00   -1.5812559e+00    7.2968498e-01    7.6202741e-01   -1.5847686e-01   -7.5990160e-05    1.0180642e-01   -9.5334065e-02   -2.4771175e-07    7.5595738e-05   -7.9000087e-09    6.9810448e+02    0.0000000e+00    0.0000000e+00   -1.5004426e-02
    3.2944522e+01   -2.4024118e-02    1.6202909e+00   -1.5803692e+00    7.3162525e-01    7.6387806e-01   -1.5621960e-01   -7.6676446e-05    1.0154964e-01   -9.5031225e-02   -2.4882794e-07    7.5849623e-05   -7.9750467e-09    6.9509585e+02    0.0000000e+00    0.0000000e+00   -1.5066826e-02
    3.3017599e+01   -2.4095442e-02    1.6201255e+00   -1.5794513e+00    7.3266592e-01    7.6485720e-01   -1.5488493e-01   -7.6978787e-05    1.0147710e-01   -9.4903759e-02   -2.5000561e-07    7.5988644e-05   -8.0086584e-09    6.9317632e+02    0.0000000e+00    0.0000000e+00   -1.5103782e-02
    3.3131275e+01   -2.4100866e-02    1.6193148e+00   -1.5791086e+00    7.3448706e-01    7.6642653e-01   -1.5375723e-01   -7.6854247e-05    1.0110526e-01   -9.4827503e-02   -2.5074113e-07    7.6225714e-05   -7.9990162e-09    6.9268108e+02    0.0000000e+00    0.0000000e+00   -1.5161403e-02
    3.3222621e+01   -2.4123430e-02    1.6191461e+00   -1.5783049e+00    7.3587684e-01    7.6762800e-01   -1.5293087e-01   -7.7377996e-05    1.0072968e-01   -9.4822302e-02   -2.5153049e-07    7.6408815e-05   -8.0562058e-09    6.9008604e+02    0.0000000e+00    0.0000000e+00   -1.5207847e-02
    3.3346446e+01   -2.4187963e-02    1.6187512e+00   -1.5781477e+00    7.3801575e-01    7.6976495e-01   -1.5089285e-01   -7.8003211e-05    1.0055135e-01   -9.4543842e-02   -2.5296178e-07    7.6683686e-05   -8.1249352e-09    6.8648091e+02    0.0000000e+00    0.0000000e+00   -1.5271035e-02
    3.3419523e+01   -2.4218497e-02    1.6180576e+00   -1.5781640e+00    7.3916887e-01    7.7091268e-01   -1.4956762e-01   -7.8307354e-05    1.0046032e-01   -9.4416924e-02   -2.5373194e-07    7.6834683e-05   -8.1587576e-09    6.7603365e+02    0.0000000e+00    0.0000000e+00   -1.5308465e-02
    3.3533199e+01   -2.4274264e-02    1.6186330e+00   -1.5769425e+00    7.4108286e-01    7.7274887e-01   -1.4787808e-01   -7.8363191e-05    1.0029785e-01   -9.4113447e-02   -2.5501687e-07    7.7082003e-05   -8.1678722e-09    6.7286363e+02    0.0000000e+00    0.0000000e+00   -1.5366814e-02
    3.3606276e+01   -2.4301046e-02    1.6183229e+00   -1.5752095e+00    7.4190051e-01    7.7350397e-01   -1.4673076e-01   -7.8772097e-05    1.0004132e-01   -9.4096316e-02   -2.5575507e-07    7.7198298e-05   -8.2126267e-09    6.7104159e+02    0.0000000e+00    0.0000000e+00   -1.5404461e-02
    3.3711832e+01   -2.4408231e-02    1.6167001e+00   -1.5746416e+00    7.4330543e-01    7.7473792e-01   -1.4534700e-01   -7.9235200e-05    9.9852756e-02   -9.3893647e-02   -2.5754891e-07    7.7389621e-05   -8.2639881e-09    6.6843519e+02    0.0000000e+00    0.0000000e+00   -1.5458992e-02
    3.3803178e+01   -2.4362495e-02    1.6170153e+00   -1.5760024e+00    7.4565951e-01    7.7662877e-01   -1.4354928e-01   -7.9261884e-05    9.9643438e-02   -9.3790652e-02   -2.5764143e-07    7.7673859e-05   -8.2694299e-09    6.6559440e+02    0.0000000e+00    0.0000000e+00   -1.5506436e-02
    3.3905552e+01   -2.4475877e-02    1.6144226e+00   -1.5722189e+00    7.4532675e-01    7.7688599e-01   -1.4292626e-01   -7.9203224e-05    9.9239438e-02   -9.3340414e-02   -2.5949479e-07    7.7682855e-05   -8.2662453e-09    6.6289491e+02    0.0000000e+00    0.0000000e+00   -1.5559658e-02
    3.4007934e+01   -2.4469378e-02    1.6113773e+00   -1.5703688e+00    7.4594981e-01    7.7738275e-01   -1.4359963e-01   -7.8764462e-05    9.9304881e-02   -9.2928634e-02   -2.6007384e-07    7.7790832e-05   -8.2232925e-09    6.5985327e+02    0.0000000e+00    0.0000000e+00   -1.5612901e-02
    3.4110404e+01   -2.4502652e-02    1.6107822e+00   -1.5691610e+00    7.4741846e-01    7.7872440e-01   -1.4228365e-01   -7.8811097e-05    9.9277975e-02   -9.2612385e-02   -2.6108745e-07    7.7987261e-05   -8.2310040e-09    6.6000002e+02    0.0000000e+00    0.0000000e+00   -1.5666376e-02
    3.4212851e+01   -2.4528161e-02    1.6106110e+00   -1.5684598e+00    7.4914585e-01    7.8023347e-01   -1.4079118e-01   -7.8772625e-05    9.9088509e-02   -9.2341268e-02   -2.6202358e-07    7.8210837e-05   -8.2298103e-09    6.5738658e+02    0.0000000e+00    0.0000000e+00   -1.5720008e-02
    3.4315297e+01   -2.4571370e-02    1.6099061e+00   -1.5690608e+00    7.5112363e-01    7.8199061e-01   -1.3951503e-01   -7.8674836e-05    9.8818317e-02   -9.2287374e-02   -2.6315508e-07    7.8460854e-05   -8.2224086e-09    6.5463923e+02    0.0000000e+00    0.0000000e+00   -1.5773849e-02
    3.4417758e+01   -2.4567998e-02    1.6099595e+00   -1.5685285e+00    7.5289954e-01    7.8356423e-01   -1.3869861e-01   -7.8556597e-05    9.8510639e-02   -9.2156665e-02   -2.6379332e-07    7.8690051e-05   -8.2128521e-09    6.4427232e+02    0.0000000e+00    0.0000000e+00   -1.5827900e-02
    3.4520234e+01   -2.4622837e-02    1.6091779e+00   -1.5684694e+00    7.5458046e-01    7.8516583e-01   -1.3764488e-01   -7.7905323e-05    9.8218823e-02   -9.2038022e-02   -2.6505607e-07    7.8909224e-05   -8.1474999e-09    6.4170766e+02    0.0000000e+00    0.0000000e+00   -1.5882082e-02
    3.4622740e+01   -2.4704938e-02    1.6077645e+00   -1.5670186e+00    7.5575581e-01    7.8621043e-01   -1.3698269e-01   -7.7766217e-05    9.7984223e-02   -9.1854716e-02   -2.6662571e-07    7.9075861e-05   -8.1356856e-09    6.3934275e+02    0.0000000e+00    0.0000000e+00   -1.5936464e-02
    3.4725295e+01   -2.4727995e-02    1.6069690e+00   -1.5650265e+00    7.5695559e-01    7.8728420e-01   -1.3610915e-01   -7.7553951e-05    9.7736272e-02   -9.1721707e-02   -2.6756428e-07    7.9245094e-05   -8.1161807e-09    6.3675027e+02    0.0000000e+00    0.0000000e+00   -1.5991022e-02
    3.4827871e+01   -2.4748525e-02    1.6048522e+00   -1.5645036e+00    7.5822729e-01    7.8848268e-01   -1.3477075e-01   -7.7307249e-05    9.7401817e-02   -9.1600649e-02   -2.6848041e-07    7.9421882e-05   -8.0930302e-09    6.3419046e+02    0.0000000e+00    0.0000000e+00   -1.6045750e-02
    3.4930464e+01   -2.4789570e-02    1.6043886e+00   -1.5628685e+00    7.5959871e-01    7.8976968e-01   -1.3342951e-01   -7.7013322e-05    9.7276868e-02   -9.1339483e-02   -2.6962451e-07    7.9609149e-05   -8.0648914e-09    6.3189313e+02    0.0000000e+00    0.0000000e+00   -1.6100649e-02
    3.5033101e+01   -2.4805401e-02    1.6025728e+00   -1.5626569e+00    7.6109362e-01    7.9109242e-01   -1.3249437e-01   -7.5553549e-05    9.7081775e-02   -9.1146182e-02   -2.7049092e-07    7.9809049e-05   -7.9145454e-09    6.2877909e+02    0.0000000e+00    0.0000000e+00   -1.6155668e-02
    3.5135800e+01   -2.4875599e-02    1.6020582e+00   -1.5618985e+00    7.6271411e-01    7.9253205e-01   -1.3138348e-01   -7.5272152e-05    9.6935370e-02   -9.0840186e-02   -2.7196570e-07    8.0022627e-05   -7.8875977e-09    6.2895324e+02    0.0000000e+00    0.0000000e+00   -1.6210966e-02
    3.5238535e+01   -2.4910217e-02    1.6012640e+00   -1.5609898e+00    7.6419705e-01    7.9399208e-01   -1.3047701e-01   -7.4909490e-05    9.6439798e-02   -9.0862036e-02   -2.7305897e-07    8.0221904e-05   -7.8520926e-09    6.2627978e+02    0.0000000e+00    0.0000000e+00   -1.6266441e-02
    3.5341286e+01   -2.4893334e-02    1.6008163e+00   -1.5601786e+00    7.6591312e-01    7.9555228e-01   -1.3007655e-01   -7.4632695e-05    9.6392778e-02   -9.0631818e-02   -2.7359279e-07    8.0445800e-05   -7.8255479e-09    6.1636146e+02    0.0000000e+00    0.0000000e+00   -1.6322068e-02
    3.5444102e+01   -2.5006421e-02    1.6014136e+00   -1.5597639e+00    7.6787513e-01    7.9739761e-01   -1.2871727e-01   -7.4284092e-05    9.6272028e-02   -9.0295505e-02   -2.7556151e-07    8.0695797e-05   -7.7914474e-09    6.1403607e+02    0.0000000e+00    0.0000000e+00   -1.6377951e-02
    3.5546930e+01   -2.5046841e-02    1.5999401e+00   -1.5569025e+00    7.6866740e-01    7.9814545e-01   -1.2833423e-01   -7.4117690e-05    9.5979707e-02   -9.0114144e-02   -2.7672994e-07    8.0822584e-05   -7.7763846e-09    6.1111087e+02    0.0000000e+00    0.0000000e+00   -1.6433863e-02
    3.5649795e+01   -2.5027324e-02    1.5986134e+00   -1.5558472e+00    7.7012617e-01    7.9933238e-01   -1.2753789e-01   -7.4025981e-05    9.6023203e-02   -8.9808415e-02   -2.7724913e-07    8.1019940e-05   -7.7691708e-09    6.0891259e+02    0.0000000e+00    0.0000000e+00   -1.6490020e-02
    3.5701243e+01   -2.4990218e-02    1.5988725e+00   -1.5550874e+00    7.7107180e-01    8.0013057e-01   -1.2660123e-01   -7.3852493e-05    9.5946096e-02   -8.9751719e-02   -2.7720560e-07    8.1141444e-05   -7.7521623e-09    6.0743246e+02    0.0000000e+00    0.0000000e+00   -1.6518204e-02
    3.5804157e+01   -2.5133371e-02    1.5975377e+00   -1.5529993e+00    7.7194793e-01    8.0113365e-01   -1.2536907e-01   -7.3568469e-05    9.5599035e-02   -8.9438927e-02   -2.7953775e-07    8.1277685e-05   -7.7247192e-09    6.0517007e+02    0.0000000e+00    0.0000000e+00   -1.6574674e-02
    3.5907079e+01   -2.5091239e-02    1.5953700e+00   -1.5517164e+00    7.7303864e-01    8.0212436e-01   -1.2494220e-01   -7.3174627e-05    9.5350728e-02   -8.9289007e-02   -2.7981618e-07    8.1436479e-05   -7.6856939e-09    6.0286367e+02    0.0000000e+00    0.0000000e+00   -1.6631288e-02
    3.6010024e+01   -2.5110408e-02    1.5944587e+00   -1.5502515e+00    7.7438951e-01    8.0334067e-01   -1.2420641e-01   -7.3046060e-05    9.5177667e-02   -8.9017402e-02   -2.8077313e-07    8.1622338e-05   -7.6744585e-09    6.0251563e+02    0.0000000e+00    0.0000000e+00   -1.6688018e-02
    3.6113015e+01   -2.5197400e-02    1.5933443e+00   -1.5492109e+00    7.7587712e-01    8.0465758e-01   -1.2356294e-01   -7.2847477e-05    9.4808770e-02   -8.9003926e-02   -2.8250374e-07    8.1823002e-05   -7.6558624e-09    6.0005082e+02    0.0000000e+00    0.0000000e+00   -1.6744960e-02
    3.6216051e+01   -2.5158844e-02    1.5932991e+00   -1.5490984e+00    7.7791508e-01    8.0650645e-01   -1.2264155e-01   -7.2422033e-05    9.4718851e-02   -8.8749035e-02   -2.8283251e-07    8.2081952e-05   -7.6133958e-09    5.9775245e+02    0.0000000e+00    0.0000000e+00   -1.6802150e-02
    3.6319136e+01   -2.5186952e-02    1.5917824e+00   -1.5473943e+00    7.7905660e-01    8.0762593e-01   -1.2226376e-01   -7.2193327e-05    9.4451973e-02   -8.8579477e-02   -2.8391661e-07    8.2246520e-05   -7.5915745e-09    5.8839477e+02    0.0000000e+00    0.0000000e+00   -1.6859477e-02
    3.6422256e+01   -2.5256439e-02    1.5917389e+00   -1.5474109e+00    7.8119774e-01    8.0956248e-01   -1.2097072e-01   -7.1854332e-05    9.4369579e-02   -8.8419874e-02   -2.8547329e-07    8.2516845e-05   -7.5581320e-09    5.8637488e+02    0.0000000e+00    0.0000000e+00   -1.6917031e-02
    3.6525475e+01   -2.5268310e-02    1.5895994e+00   -1.5467193e+00    7.8243922e-01    8.1071107e-01   -1.2015777e-01   -7.1359178e-05    9.4010220e-02   -8.8324804e-02   -2.8637878e-07    8.2692083e-05   -7.5082038e-09    5.8381097e+02    0.0000000e+00    0.0000000e+00   -1.6974757e-02
    3.6628744e+01   -2.5369761e-02    1.5871206e+00   -1.5451033e+00    7.8332919e-01    8.1167635e-01   -1.1888729e-01   -7.0906440e-05    9.3585099e-02   -8.8212169e-02   -2.8831479e-07    8.2830586e-05   -7.4627206e-09    5.8131681e+02    0.0000000e+00    0.0000000e+00   -1.7032711e-02
    3.6732039e+01   -2.5353555e-02    1.5851478e+00   -1.5428997e+00    7.8419417e-01    8.1239846e-01   -1.1894702e-01   -7.0390185e-05    9.3705204e-02   -8.7721701e-02   -2.8892083e-07    8.2966454e-05   -7.4104998e-09    5.7915380e+02    0.0000000e+00    0.0000000e+00   -1.7090803e-02
    3.6835376e+01   -2.5410476e-02    1.5830643e+00   -1.5406541e+00    7.8503239e-01    8.1330599e-01   -1.1810576e-01   -7.0004806e-05    9.3407637e-02   -8.7548500e-02   -2.9036626e-07    8.3099481e-05   -7.3720048e-09    5.7708712e+02    0.0000000e+00    0.0000000e+00   -1.7149029e-02
    3.6938736e+01   -2.5396285e-02    1.5825982e+00   -1.5399600e+00    7.8690271e-01    8.1485174e-01   -1.1748135e-01   -6.9457777e-05    9.3013346e-02   -8.7641649e-02   -2.9100323e-07    8.3341857e-05   -7.3164444e-09    5.7746566e+02    0.0000000e+00    0.0000000e+00   -1.7207469e-02
    3.7042184e+01   -2.5487982e-02    1.5811693e+00   -1.5382629e+00    7.8806656e-01    8.1592634e-01   -1.1698962e-01   -6.8942799e-05    9.2771747e-02   -8.7368585e-02   -2.9285211e-07    8.3509088e-05   -7.2641699e-09    5.7440148e+02    0.0000000e+00    0.0000000e+00   -1.7265984e-02
    3.7145661e+01   -2.5481998e-02    1.5805376e+00   -1.5377851e+00    7.8988302e-01    8.1753585e-01   -1.1626243e-01   -6.8584873e-05    9.2777747e-02   -8.7056657e-02   -2.9359557e-07    8.3746107e-05   -7.2284443e-09    5.7234868e+02    0.0000000e+00    0.0000000e+00   -1.7324805e-02
    3.7249134e+01   -2.5504349e-02    1.5804514e+00   -1.5377183e+00    7.9203583e-01    8.1956393e-01   -1.1535030e-01   -6.8190827e-05    9.2441165e-02   -8.7091206e-02   -2.9467055e-07    8.4019048e-05   -7.1888802e-09    5.6380263e+02    0.0000000e+00    0.0000000e+00   -1.7383808e-02
    3.7300873e+01   -2.5608216e-02    1.5792788e+00   -1.5368100e+00    7.9243244e-01    8.1995801e-01   -1.1505030e-01   -6.8001585e-05    9.2344996e-02   -8.6882384e-02   -2.9628306e-07    8.4083489e-05   -7.1699052e-09    5.6275144e+02    0.0000000e+00    0.0000000e+00   -1.7413355e-02
    3.7404336e+01   -2.5660453e-02    1.5775670e+00   -1.5350898e+00    7.9361124e-01    8.2106338e-01   -1.1450900e-01   -6.7599477e-05    9.2305153e-02   -8.6574577e-02   -2.9771722e-07    8.4253364e-05   -7.1294376e-09    5.6083582e+02    0.0000000e+00    0.0000000e+00   -1.7472561e-02
    3.7507817e+01   -2.5699316e-02    1.5760039e+00   -1.5332957e+00    7.9472723e-01    8.2209582e-01   -1.1363884e-01   -6.7047994e-05    9.2239611e-02   -8.6209407e-02   -2.9900273e-07    8.4416706e-05   -7.0731786e-09    5.5864048e+02    0.0000000e+00    0.0000000e+00   -1.7531954e-02
    3.7611927e+01   -2.5692770e-02    1.5752597e+00   -1.5309639e+00    7.9605132e-01    8.2321253e-01   -1.1321638e-01   -6.6453600e-05    9.2089130e-02   -8.6013982e-02   -2.9976149e-07    8.4602187e-05   -7.0123326e-09    5.5594691e+02    0.0000000e+00    0.0000000e+00   -1.7591834e-02
    3.7716308e+01   -2.5729615e-02    1.5724913e+00   -1.5280649e+00    7.9653517e-01    8.2373363e-01   -1.1303991e-01   -6.5978822e-05    9.1626718e-02   -8.5951124e-02   -3.0104381e-07    8.4698818e-05   -6.9640822e-09    5.5401007e+02    0.0000000e+00    0.0000000e+00   -1.7651966e-02
    3.7820537e+01   -2.5731499e-02    1.5716195e+00   -1.5261252e+00    7.9794060e-01    8.2488481e-01   -1.1271306e-01   -6.5478038e-05    9.1507966e-02   -8.5767837e-02   -3.0192058e-07    8.4893407e-05   -6.9130395e-09    5.5203691e+02    0.0000000e+00    0.0000000e+00   -1.7712174e-02
    3.7924737e+01   -2.5784353e-02    1.5713642e+00   -1.5253295e+00    7.9978328e-01    8.2657899e-01   -1.1146926e-01   -6.4686282e-05    9.1271787e-02   -8.5565986e-02   -3.0340058e-07    8.5134686e-05   -6.8312300e-09    5.5227755e+02    0.0000000e+00    0.0000000e+00   -1.7772601e-02
    3.8028939e+01   -2.5815150e-02    1.5702850e+00   -1.5233575e+00    8.0101413e-01    8.2782221e-01   -1.1083977e-01   -6.3898713e-05    9.1048129e-02   -8.5314787e-02   -3.0463004e-07    8.5310994e-05   -6.7498014e-09    5.5009336e+02    0.0000000e+00    0.0000000e+00   -1.7833183e-02
    3.8133442e+01   -2.5897317e-02    1.5683111e+00   -1.5218772e+00    8.0223827e-01    8.2898423e-01   -1.1052137e-01   -6.2051067e-05    9.0939474e-02   -8.5042479e-02   -3.0646809e-07    8.5486415e-05   -6.5562800e-09    5.4191588e+02    0.0000000e+00    0.0000000e+00   -1.7894038e-02
    3.8237953e+01   -2.5945458e-02    1.5673535e+00   -1.5203253e+00    8.0369659e-01    8.3034943e-01   -1.1012697e-01   -6.1216251e-05    9.0848620e-02   -8.4767682e-02   -3.0792210e-07    8.5687397e-05   -6.4697229e-09    5.4002980e+02    0.0000000e+00    0.0000000e+00   -1.7955098e-02
    3.8342357e+01   -2.6005652e-02    1.5655963e+00   -1.5184173e+00    8.0482977e-01    8.3137436e-01   -1.0969590e-01   -6.0351445e-05    9.0645255e-02   -8.4592734e-02   -3.0952584e-07    8.5853823e-05   -6.3799390e-09    5.3819672e+02    0.0000000e+00    0.0000000e+00   -1.8016231e-02
    3.8446748e+01   -2.6022221e-02    1.5639914e+00   -1.5161580e+00    8.0590667e-01    8.3230920e-01   -1.0918948e-01   -5.9462969e-05    9.0459982e-02   -8.4405684e-02   -3.1061727e-07    8.6014396e-05   -6.2875970e-09    5.3604411e+02    0.0000000e+00    0.0000000e+00   -1.8077503e-02
    3.8551147e+01   -2.6038226e-02    1.5620694e+00   -1.5141444e+00    8.0697187e-01    8.3327868e-01   -1.0859748e-01   -5.8617334e-05    9.0301709e-02   -8.4121660e-02   -3.1170773e-07    8.6173849e-05   -6.1997278e-09    5.3411809e+02    0.0000000e+00    0.0000000e+00   -1.8138924e-02
    3.8603353e+01   -2.6076207e-02    1.5609344e+00   -1.5130564e+00    8.0742020e-01    8.3370626e-01   -1.0817403e-01   -5.7803111e-05    9.0179788e-02   -8.3999052e-02   -3.1260668e-07    8.6244295e-05   -6.1143495e-09    5.3296069e+02    0.0000000e+00    0.0000000e+00   -1.8169647e-02
    3.8708135e+01   -2.6115525e-02    1.5589973e+00   -1.5113405e+00    8.0859866e-01    8.3477988e-01   -1.0754829e-01   -5.6920134e-05    9.0125828e-02   -8.3699898e-02   -3.1399000e-07    8.6416114e-05   -6.0224356e-09    5.3104366e+02    0.0000000e+00    0.0000000e+00   -1.8231514e-02
    3.8812702e+01   -2.6149527e-02    1.5569528e+00   -1.5099480e+00    8.0982627e-01    8.3598490e-01   -1.0674755e-01   -5.6013585e-05    8.9782447e-02   -8.3592117e-02   -3.1531528e-07    8.6593170e-05   -5.9279611e-09    5.3134608e+02    0.0000000e+00    0.0000000e+00   -1.8293399e-02
    3.8906791e+01   -2.6166490e-02    1.5542863e+00   -1.5077706e+00    8.1047790e-01    8.3664495e-01   -1.0658047e-01   -5.5708218e-05    8.9535484e-02   -8.3532999e-02   -3.1635120e-07    8.6704057e-05   -5.8969143e-09    5.2954524e+02    0.0000000e+00    0.0000000e+00   -1.8349106e-02
    3.9015515e+01   -2.6185870e-02    1.5548146e+00   -1.5076946e+00    8.1309275e-01    8.3889835e-01   -1.0584548e-01   -5.5257165e-05    8.9486388e-02   -8.3474818e-02   -3.1754970e-07    8.7031636e-05   -5.8506220e-09    5.2225777e+02    0.0000000e+00    0.0000000e+00   -1.8413734e-02
    3.9109603e+01   -2.6228159e-02    1.5559672e+00   -1.5067274e+00    8.1508033e-01    8.4079552e-01   -1.0451865e-01   -5.4926844e-05    8.9350369e-02   -8.3231084e-02   -3.1889133e-07    8.7285573e-05   -5.8168732e-09    5.2036301e+02    0.0000000e+00    0.0000000e+00   -1.8469792e-02
    3.9226691e+01   -2.6270441e-02    1.5552255e+00   -1.5040914e+00    8.1658844e-01    8.4222783e-01   -1.0352604e-01   -5.4380564e-05    8.9125077e-02   -8.3093605e-02   -3.2045851e-07    8.7499053e-05   -5.7605539e-09    5.1840178e+02    0.0000000e+00    0.0000000e+00   -1.8539867e-02
    3.9301961e+01   -2.6314078e-02    1.5528092e+00   -1.5026547e+00    8.1710244e-01    8.4268028e-01   -1.0329612e-01   -5.4019217e-05    8.8982594e-02   -8.2954654e-02   -3.2167240e-07    8.7587579e-05   -5.7232479e-09    5.1700509e+02    0.0000000e+00    0.0000000e+00   -1.8585005e-02
    3.9429503e+01   -2.6356334e-02    1.5497698e+00   -1.4998535e+00    8.1808107e-01    8.4365748e-01   -1.0272366e-01   -5.3371275e-05    8.8755772e-02   -8.2671006e-02   -3.2335122e-07    8.7749137e-05   -5.6562076e-09    5.1483495e+02    0.0000000e+00    0.0000000e+00   -1.8661613e-02
    3.9504774e+01   -2.6328152e-02    1.5480732e+00   -1.4978451e+00    8.1864560e-01    8.4421400e-01   -1.0228210e-01   -5.2874179e-05    8.8635919e-02   -8.2546379e-02   -3.2368685e-07    8.7842817e-05   -5.6044395e-09    5.1335017e+02    0.0000000e+00    0.0000000e+00   -1.8706878e-02
    3.9606807e+01   -2.6378471e-02    1.5461825e+00   -1.4957206e+00    8.1966268e-01    8.4513089e-01   -1.0194942e-01   -5.2330035e-05    8.8711895e-02   -8.2103326e-02   -3.2524370e-07    8.7997259e-05   -5.5479990e-09    5.1389612e+02    0.0000000e+00    0.0000000e+00   -1.8768402e-02
    3.9734349e+01   -2.6424629e-02    1.5455884e+00   -1.4936030e+00    8.2162159e-01    8.4687652e-01   -1.0128438e-01   -5.1425530e-05    8.8669648e-02   -8.1742075e-02   -3.2699310e-07    8.8264278e-05   -5.4536073e-09    5.1163032e+02    0.0000000e+00    0.0000000e+00   -1.8845512e-02
    3.9842330e+01   -2.6453362e-02    1.5438262e+00   -1.4909648e+00    8.2251135e-01    8.4789248e-01   -1.0047900e-01   -5.0815766e-05    8.8241956e-02   -8.1623705e-02   -3.2835713e-07    8.8407971e-05   -5.3901870e-09    5.1008936e+02    0.0000000e+00    0.0000000e+00   -1.8910938e-02
    3.9920071e+01   -2.6497192e-02    1.5422811e+00   -1.4896857e+00    8.2348689e-01    8.4880570e-01   -1.0014831e-01   -5.0199157e-05    8.8208741e-02   -8.1477390e-02   -3.2962613e-07    8.8547247e-05   -5.3256434e-09    5.0284065e+02    0.0000000e+00    0.0000000e+00   -1.8958111e-02
    4.0041001e+01   -2.6566783e-02    1.5401918e+00   -1.4890379e+00    8.2523525e-01    8.5033062e-01   -9.9649206e-02   -5.1220548e-05    8.7245919e-02   -8.1267237e-02   -3.3156601e-07    8.8786597e-05   -5.4352361e-09    5.0073126e+02    0.0000000e+00    0.0000000e+00   -1.9031373e-02
    4.0118742e+01   -2.6605284e-02    1.5402080e+00   -1.4881736e+00    8.2661017e-01    8.5157169e-01   -9.9261911e-02   -5.0863104e-05    8.7329560e-02   -8.1112517e-02   -3.3278552e-07    8.8969479e-05   -5.3981929e-09    4.9428944e+02    0.0000000e+00    0.0000000e+00   -1.9078829e-02
    4.0226807e+01   -2.6610392e-02    1.5385552e+00   -1.4864703e+00    8.2795311e-01    8.5286244e-01   -9.8795619e-02   -5.0138405e-05    8.6978311e-02   -8.1098953e-02   -3.3388080e-07    8.9162708e-05   -5.3224872e-09    4.9231518e+02    0.0000000e+00    0.0000000e+00   -1.9144932e-02
    4.0334907e+01   -2.6654436e-02    1.5352332e+00   -1.4830337e+00    8.2812299e-01    8.5312748e-01   -9.8291070e-02   -5.0372903e-05    8.6529322e-02   -8.0838611e-02   -3.3543516e-07    8.9228479e-05   -5.3485082e-09    4.8985952e+02    0.0000000e+00    0.0000000e+00   -1.9211106e-02
    4.0443540e+01   -2.6701673e-02    1.5314776e+00   -1.4795195e+00    8.2833093e-01    8.5336997e-01   -9.8048648e-02   -4.9856815e-05    8.6342996e-02   -8.0561661e-02   -3.3708284e-07    8.9299746e-05   -5.2948845e-09    4.8787781e+02    0.0000000e+00    0.0000000e+00   -1.9277756e-02
    4.0551743e+01   -2.6726393e-02    1.5284565e+00   -1.4769388e+00    8.2906875e-01    8.5408038e-01   -9.7436292e-02   -4.9333076e-05    8.6169911e-02   -8.0339001e-02   -3.3844976e-07    8.9427956e-05   -5.2404062e-09    4.8615059e+02    0.0000000e+00    0.0000000e+00   -1.9344255e-02
    4.0605797e+01   -2.6743100e-02    1.5272166e+00   -1.4757325e+00    8.2954715e-01    8.5451176e-01   -9.7101490e-02   -4.9064523e-05    8.6107832e-02   -8.0239181e-02   -3.3919035e-07    8.9503882e-05   -5.2124435e-09    4.8527841e+02    0.0000000e+00    0.0000000e+00   -1.9377529e-02
    4.0713881e+01   -2.6779125e-02    1.5248026e+00   -1.4744233e+00    8.3080672e-01    8.5570345e-01   -9.6248250e-02   -4.8519813e-05    8.5799810e-02   -8.0127694e-02   -3.4071120e-07    8.9688541e-05   -5.1556862e-09    4.8209091e+02    0.0000000e+00    0.0000000e+00   -1.9444204e-02
    4.0821955e+01   -2.6823658e-02    1.5235275e+00   -1.4722768e+00    8.3214625e-01    8.5701635e-01   -9.5272815e-02   -4.7961757e-05    8.5642308e-02   -7.9888212e-02   -3.4234875e-07    8.9882025e-05   -5.0974769e-09    4.8039587e+02    0.0000000e+00    0.0000000e+00   -1.9511047e-02
    4.0930366e+01   -2.6841074e-02    1.5229241e+00   -1.4692150e+00    8.3338742e-01    8.5820734e-01   -9.4452662e-02   -4.7321292e-05    8.5482082e-02   -7.9626660e-02   -3.4363179e-07    9.0064514e-05   -5.0304435e-09    4.7814068e+02    0.0000000e+00    0.0000000e+00   -1.9578152e-02
    4.1038694e+01   -2.6877303e-02    1.5206616e+00   -1.4670423e+00    8.3443867e-01    8.5919363e-01   -9.4011233e-02   -4.6917040e-05    8.5415546e-02   -7.9322838e-02   -3.4518181e-07    9.0227320e-05   -4.9885216e-09    4.7626830e+02    0.0000000e+00    0.0000000e+00   -1.9645462e-02
    4.1146844e+01   -2.6913919e-02    1.5183387e+00   -1.4647704e+00    8.3549023e-01    8.6019090e-01   -9.3522878e-02   -4.6493127e-05    8.5204440e-02   -7.9163385e-02   -3.4674370e-07    9.0390258e-05   -4.9444815e-09    4.7454136e+02    0.0000000e+00    0.0000000e+00   -1.9712809e-02
    4.1200901e+01   -2.6907476e-02    1.5169608e+00   -1.4635488e+00    8.3590208e-01    8.6058642e-01   -9.3247518e-02   -4.6259119e-05    8.5161981e-02   -7.9034830e-02   -3.4720816e-07    9.0459453e-05   -4.9201060e-09    4.7363591e+02    0.0000000e+00    0.0000000e+00   -1.9746526e-02
    4.1309013e+01   -2.6936613e-02    1.5149314e+00   -1.4608830e+00    8.3688582e-01    8.6145187e-01   -9.2886456e-02   -4.5771094e-05    8.4882051e-02   -7.8914758e-02   -3.4868491e-07    9.0615278e-05   -4.8692048e-09    4.7234105e+02    0.0000000e+00    0.0000000e+00   -1.9814068e-02
    4.1417126e+01   -2.6967547e-02    1.5136348e+00   -1.4587446e+00    8.3822154e-01    8.6276209e-01   -9.2084327e-02   -4.6048870e-05    8.4529140e-02   -7.8760542e-02   -3.5017941e-07    9.0808707e-05   -4.8997245e-09    4.6957373e+02    0.0000000e+00    0.0000000e+00   -1.9881620e-02
    4.1525694e+01   -2.6984975e-02    1.5121066e+00   -1.4575936e+00    8.3976284e-01    8.6427590e-01   -9.1487751e-02   -4.6001130e-05    8.4455147e-02   -7.8571340e-02   -3.5152558e-07    9.1025427e-05   -4.8956353e-09    4.6769856e+02    0.0000000e+00    0.0000000e+00   -1.9949715e-02
    4.1633937e+01   -2.7043241e-02    1.5116815e+00   -1.4555391e+00    8.4145855e-01    8.6583890e-01   -9.1202618e-02   -4.5759530e-05    8.4043620e-02   -7.8664449e-02   -3.5341039e-07    9.1259074e-05   -4.8709014e-09    4.6449511e+02    0.0000000e+00    0.0000000e+00   -2.0017805e-02
    4.1742113e+01   -2.7125043e-02    1.5101229e+00   -1.4532218e+00    8.4272773e-01    8.6690094e-01   -9.1115817e-02   -4.5429648e-05    8.3755632e-02   -7.8587188e-02   -3.5561415e-07    9.1446744e-05   -4.8367539e-09    4.6323450e+02    0.0000000e+00    0.0000000e+00   -2.0086029e-02
    4.1850282e+01   -2.7124333e-02    1.5072633e+00   -1.4513538e+00    8.4375044e-01    8.6790272e-01   -9.0436823e-02   -4.5149894e-05    8.3927804e-02   -7.8067675e-02   -3.5674537e-07    9.1607878e-05   -4.8079243e-09    4.5522947e+02    0.0000000e+00    0.0000000e+00   -2.0154388e-02
    4.1904372e+01   -2.7111121e-02    1.5059706e+00   -1.4497339e+00    8.4408268e-01    8.6822666e-01   -9.0114291e-02   -4.4962740e-05    8.3815866e-02   -7.7976101e-02   -3.5714376e-07    9.1669049e-05   -4.7884667e-09    4.5435212e+02    0.0000000e+00    0.0000000e+00   -2.0188613e-02
    4.2013281e+01   -2.7145823e-02    1.5044289e+00   -1.4453624e+00    8.4468911e-01    8.6873259e-01   -8.9709888e-02   -4.4364265e-05    8.3616268e-02   -7.7806370e-02   -3.5874247e-07    9.1784876e-05   -4.7256343e-09    4.5235499e+02    0.0000000e+00    0.0000000e+00   -2.0257551e-02
    4.2122908e+01   -2.7174034e-02    1.5012355e+00   -1.4427341e+00    8.4538257e-01    8.6936787e-01   -8.9291539e-02   -4.4146419e-05    8.3271553e-02   -7.7726181e-02   -3.6028710e-07    9.1911140e-05   -4.7033496e-09    4.5046926e+02    0.0000000e+00    0.0000000e+00   -2.0327144e-02
    4.2232531e+01   -2.7193603e-02    1.4983069e+00   -1.4404864e+00    8.4631902e-01    8.7030718e-01   -8.8577218e-02   -4.3884929e-05    8.3067712e-02   -7.7547484e-02   -3.6172566e-07    9.2063925e-05   -4.6763935e-09    4.4891224e+02    0.0000000e+00    0.0000000e+00   -2.0396885e-02
    4.2342153e+01   -2.7234851e-02    1.4964115e+00   -1.4379973e+00    8.4746736e-01    8.7141361e-01   -8.7957091e-02   -4.3550707e-05    8.2788110e-02   -7.7405863e-02   -3.6346138e-07    9.2239913e-05   -4.6416658e-09    4.4725359e+02    0.0000000e+00    0.0000000e+00   -2.0466786e-02
    4.2451774e+01   -2.7294146e-02    1.4940847e+00   -1.4361247e+00    8.4871898e-01    8.7265036e-01   -8.7191521e-02   -4.3074065e-05    8.2696790e-02   -7.7114841e-02   -3.6544840e-07    9.2427359e-05   -4.5917354e-09    4.4464703e+02    0.0000000e+00    0.0000000e+00   -2.0536857e-02
    4.2506586e+01   -2.7322476e-02    1.4930127e+00   -1.4348549e+00    8.4922980e-01    8.7313938e-01   -8.6905234e-02   -4.2510268e-05    8.2546427e-02   -7.7012776e-02   -3.6641630e-07    9.2508132e-05   -4.5320398e-09    4.4343358e+02    0.0000000e+00    0.0000000e+00   -2.0571882e-02
    4.2605929e+01   -2.7345144e-02    1.4902280e+00   -1.4316744e+00    8.4968202e-01    8.7353990e-01   -8.6671650e-02   -4.2741316e-05    8.2260317e-02   -7.7008246e-02   -3.6781642e-07    9.2604007e-05   -4.5574448e-09    4.4188499e+02    0.0000000e+00    0.0000000e+00   -2.0635487e-02
    4.2716302e+01   -2.7359931e-02    1.4884868e+00   -1.4303367e+00    8.5143046e-01    8.7493321e-01   -8.6506622e-02   -4.2783464e-05    8.2368562e-02   -7.6733617e-02   -3.6923635e-07    9.2846565e-05   -4.5627993e-09    4.4015431e+02    0.0000000e+00    0.0000000e+00   -2.0706344e-02
    4.2826684e+01   -2.7377915e-02    1.4868192e+00   -1.4284053e+00    8.5285175e-01    8.7633151e-01   -8.5612386e-02   -4.2850006e-05    8.2051319e-02   -7.6628003e-02   -3.7070710e-07    9.3053769e-05   -4.5707547e-09    4.3848699e+02    0.0000000e+00    0.0000000e+00   -2.0777402e-02
    4.2926033e+01   -2.7406233e-02    1.4843242e+00   -1.4262615e+00    8.5373626e-01    8.7716429e-01   -8.5118199e-02   -4.2939961e-05    8.1717007e-02   -7.6580984e-02   -3.7220273e-07    9.3197366e-05   -4.5811170e-09    4.3681738e+02    0.0000000e+00    0.0000000e+00   -2.0841512e-02
    4.3025382e+01   -2.7417774e-02    1.4818228e+00   -1.4244245e+00    8.5469183e-01    8.7815429e-01   -8.4314486e-02   -4.2688968e-05    8.1757182e-02   -7.6094153e-02   -3.7346359e-07    9.3348215e-05   -4.5550659e-09    4.3518309e+02    0.0000000e+00    0.0000000e+00   -2.0905636e-02
    4.3124732e+01   -2.7432423e-02    1.4801713e+00   -1.4226043e+00    8.5587155e-01    8.7922581e-01   -8.3996375e-02   -4.2869902e-05    8.1283968e-02   -7.6330995e-02   -3.7478653e-07    9.3524145e-05   -4.5751126e-09    4.3370814e+02    0.0000000e+00    0.0000000e+00   -2.0969956e-02
    4.3235144e+01   -2.7460210e-02    1.4776363e+00   -1.4209688e+00    8.5707400e-01    8.8052729e-01   -8.3433647e-02   -4.3095553e-05    8.1292139e-02   -7.5985286e-02   -3.7642504e-07    9.3708090e-05   -4.6000146e-09    4.3136619e+02    0.0000000e+00    0.0000000e+00   -2.1041588e-02
    4.3334541e+01   -2.7525051e-02    1.4762264e+00   -1.4189630e+00    8.5837496e-01    8.8174440e-01   -8.3125862e-02   -4.3201579e-05    8.1141927e-02   -7.5944451e-02   -3.7845596e-07    9.3897864e-05   -4.6120696e-09    4.3032891e+02    0.0000000e+00    0.0000000e+00   -2.1106243e-02
    4.3445001e+01   -2.7552906e-02    1.4734680e+00   -1.4173270e+00    8.5945933e-01    8.8281222e-01   -8.2434428e-02   -4.3131001e-05    8.1025646e-02   -7.5587010e-02   -3.8011385e-07    9.4069540e-05   -4.6053549e-09    4.2270833e+02    0.0000000e+00    0.0000000e+00   -2.1178301e-02
    4.3500235e+01   -2.7589298e-02    1.4722079e+00   -1.4156346e+00    8.5984708e-01    8.8318296e-01   -8.2295307e-02   -4.3243085e-05    8.1195000e-02   -7.5292079e-02   -3.8125771e-07    9.4138585e-05   -4.6177317e-09    4.2186709e+02    0.0000000e+00    0.0000000e+00   -2.1214345e-02
    4.3654893e+01   -2.7594952e-02    1.4690923e+00   -1.4108489e+00    8.6100613e-01    8.8412341e-01   -8.1585587e-02   -4.3522988e-05    8.1046936e-02   -7.5142204e-02   -3.8312458e-07    9.4339624e-05   -4.6487460e-09    4.1950554e+02    0.0000000e+00    0.0000000e+00   -2.1315391e-02
    4.3710145e+01   -2.7574448e-02    1.4667520e+00   -1.4087241e+00    8.6070989e-01    8.8391516e-01   -8.1407947e-02   -4.3641634e-05    8.0727220e-02   -7.5040898e-02   -3.8348705e-07    9.4333870e-05   -4.6618253e-09    4.1859471e+02    0.0000000e+00    0.0000000e+00   -2.1351535e-02
    4.3820638e+01   -2.7620777e-02    1.4641437e+00   -1.4057899e+00    8.6167563e-01    8.8480007e-01   -8.0984564e-02   -4.3518446e-05    8.0618874e-02   -7.4917048e-02   -3.8543146e-07    9.4493165e-05   -4.6494706e-09    4.1729375e+02    0.0000000e+00    0.0000000e+00   -2.1423970e-02
    4.3931161e+01   -2.7637414e-02    1.4614809e+00   -1.4028217e+00    8.6231604e-01    8.8547433e-01   -8.0543625e-02   -4.3183369e-05    8.0332115e-02   -7.4608474e-02   -3.8697117e-07    9.4616881e-05   -4.6144577e-09    4.1587496e+02    0.0000000e+00    0.0000000e+00   -2.1496611e-02
    4.4041697e+01   -2.7665702e-02    1.4585194e+00   -1.3996465e+00    8.6299578e-01    8.8616815e-01   -8.0061718e-02   -4.2791397e-05    8.0097191e-02   -7.4392973e-02   -3.8868417e-07    9.4745034e-05   -4.5733399e-09    4.1386940e+02    0.0000000e+00    0.0000000e+00   -2.1569386e-02
    4.4152247e+01   -2.7693734e-02    1.4543787e+00   -1.3971410e+00    8.6343334e-01    8.8664236e-01   -7.9514689e-02   -4.2852010e-05    7.9692262e-02   -7.4295111e-02   -3.9038608e-07    9.4846022e-05   -4.5805468e-09    4.1182390e+02    0.0000000e+00    0.0000000e+00   -2.1642164e-02
    4.4251742e+01   -2.7736164e-02    1.4530884e+00   -1.3955406e+00    8.6506187e-01    8.8791467e-01   -7.9303832e-02   -4.2622029e-05    7.9794377e-02   -7.4229448e-02   -3.9218163e-07    9.5073403e-05   -4.5566430e-09    4.1051252e+02    0.0000000e+00    0.0000000e+00   -2.1707906e-02
    4.4307028e+01   -2.7773133e-02    1.4516118e+00   -1.3940652e+00    8.6521487e-01    8.8812336e-01   -7.9017467e-02   -4.2497101e-05    7.9546395e-02   -7.4052070e-02   -3.9337397e-07    9.5117244e-05   -4.5436629e-09    4.0971632e+02    0.0000000e+00    0.0000000e+00   -2.1744460e-02
    4.4406534e+01   -2.7774536e-02    1.4495876e+00   -1.3908282e+00    8.6599447e-01    8.8890090e-01   -7.8643417e-02   -4.2517487e-05    7.9370781e-02   -7.3952095e-02   -3.9460479e-07    9.5251776e-05   -4.5465176e-09    4.0842698e+02    0.0000000e+00    0.0000000e+00   -2.1810341e-02
    4.4517108e+01   -2.7792877e-02    1.4470782e+00   -1.3887166e+00    8.6718166e-01    8.8982875e-01   -7.8481068e-02   -4.2380012e-05    7.9354207e-02   -7.3674478e-02   -3.9621556e-07    9.5436768e-05   -4.5325625e-09    4.0686247e+02    0.0000000e+00    0.0000000e+00   -2.1883717e-02
    4.4616636e+01   -2.7800388e-02    1.4455824e+00   -1.3853913e+00    8.6793340e-01    8.9063907e-01   -7.7692495e-02   -4.1797314e-05    7.9113556e-02   -7.3482658e-02   -3.9752982e-07    9.5567962e-05   -4.4708711e-09    4.0556935e+02    0.0000000e+00    0.0000000e+00   -2.1949835e-02
    4.4727246e+01   -2.7842617e-02    1.4425063e+00   -1.3835540e+00    8.6896962e-01    8.9168242e-01   -7.7032130e-02   -4.1822846e-05    7.8905584e-02   -7.3260658e-02   -3.9949985e-07    9.5736566e-05   -4.4743137e-09    4.0421504e+02    0.0000000e+00    0.0000000e+00   -2.2023450e-02
    4.4837877e+01   -2.7850893e-02    1.4401612e+00   -1.3817533e+00    8.7014920e-01    8.9293264e-01   -7.6365597e-02   -4.1279598e-05    7.8912920e-02   -7.2918027e-02   -4.0099246e-07    9.5921213e-05   -4.4168913e-09    4.0224459e+02    0.0000000e+00    0.0000000e+00   -2.2097333e-02
    4.4948523e+01   -2.7919328e-02    1.4371776e+00   -1.3793850e+00    8.7106945e-01    8.9389059e-01   -7.6054591e-02   -4.0833668e-05    7.8673541e-02   -7.2784205e-02   -4.0336641e-07    9.6077641e-05   -4.3698603e-09    4.0145382e+02    0.0000000e+00    0.0000000e+00   -2.2171362e-02
    4.5003845e+01   -2.7942175e-02    1.4362346e+00   -1.3782545e+00    8.7183981e-01    8.9452264e-01   -7.5955832e-02   -4.0519007e-05    7.8741415e-02   -7.2689569e-02   -4.0439262e-07    9.6190171e-05   -4.3365248e-09    4.0071652e+02    0.0000000e+00    0.0000000e+00   -2.2208455e-02
    4.5114512e+01   -2.7966930e-02    1.4331272e+00   -1.3750695e+00    8.7239255e-01    8.9505285e-01   -7.5628548e-02   -4.0255133e-05    7.8372112e-02   -7.2656400e-02   -4.0615501e-07    9.6306589e-05   -4.3089561e-09    3.9408212e+02    0.0000000e+00    0.0000000e+00   -2.2282652e-02
    4.5214112e+01   -2.7981152e-02    1.4311549e+00   -1.3722444e+00    8.7322505e-01    8.9562519e-01   -7.5491165e-02   -4.0201301e-05    7.8233909e-02   -7.2575813e-02   -4.0761105e-07    9.6447777e-05   -4.3037677e-09    3.9230213e+02    0.0000000e+00    0.0000000e+00   -2.2349473e-02
    4.5324791e+01   -2.8008757e-02    1.4279830e+00   -1.3692722e+00    8.7382457e-01    8.9623329e-01   -7.4811191e-02   -4.0080508e-05    7.8058582e-02   -7.2365872e-02   -4.0942694e-07    9.6569698e-05   -4.2915000e-09    3.9086163e+02    0.0000000e+00    0.0000000e+00   -2.2423914e-02
    4.5435494e+01   -2.8030073e-02    1.4252530e+00   -1.3659879e+00    8.7455320e-01    8.9696235e-01   -7.4135863e-02   -3.9892833e-05    7.7789024e-02   -7.2278924e-02   -4.1116085e-07    9.6706053e-05   -4.2720589e-09    3.8938768e+02    0.0000000e+00    0.0000000e+00   -2.2498514e-02
    4.5535140e+01   -2.8040261e-02    1.4230063e+00   -1.3628921e+00    8.7519313e-01    8.9752418e-01   -7.3848653e-02   -3.9696504e-05    7.7453546e-02   -7.2241374e-02   -4.1259698e-07    9.6827143e-05   -4.2516115e-09    3.8800177e+02    0.0000000e+00    0.0000000e+00   -2.2565804e-02
    4.5645881e+01   -2.8056608e-02    1.4207529e+00   -1.3598537e+00    8.7598157e-01    8.9852929e-01   -7.2652867e-02   -3.9289788e-05    7.7018919e-02   -7.2113917e-02   -4.1427489e-07    9.6970366e-05   -4.2086768e-09    3.8633565e+02    0.0000000e+00    0.0000000e+00   -2.2640761e-02
    4.5701262e+01   -2.8084887e-02    1.4198729e+00   -1.3584083e+00    8.7665162e-01    8.9911179e-01   -7.2525087e-02   -3.8823935e-05    7.6996489e-02   -7.2033495e-02   -4.1540108e-07    9.7072016e-05   -4.1590602e-09    3.8517095e+02    0.0000000e+00    0.0000000e+00   -2.2678256e-02
    4.5812047e+01   -2.8101911e-02    1.4161870e+00   -1.3552002e+00    8.7703463e-01    8.9965161e-01   -7.1679151e-02   -3.8584955e-05    7.6907718e-02   -7.1754320e-02   -4.1710585e-07    9.7170621e-05   -4.1340601e-09    3.8398238e+02    0.0000000e+00    0.0000000e+00   -2.2753402e-02
    4.5922842e+01   -2.8132117e-02    1.4129457e+00   -1.3522096e+00    8.7762359e-01    9.0024743e-01   -7.1076701e-02   -3.8171279e-05    7.6876222e-02   -7.1388994e-02   -4.1901444e-07    9.7292234e-05   -4.0903302e-09    3.8248506e+02    0.0000000e+00    0.0000000e+00   -2.2828704e-02
    4.6033636e+01   -2.8141085e-02    1.4100260e+00   -1.3489522e+00    8.7837629e-01    9.0079638e-01   -7.1042451e-02   -3.7918253e-05    7.6756231e-02   -7.1275827e-02   -4.2061593e-07    9.7432275e-05   -4.0638023e-09    3.8114633e+02    0.0000000e+00    0.0000000e+00   -2.2904085e-02
    4.6133373e+01   -2.8172023e-02    1.4076319e+00   -1.3461437e+00    8.7903823e-01    9.0136458e-01   -7.0749740e-02   -3.7648188e-05    7.6483027e-02   -7.1202676e-02   -4.2240636e-07    9.7556854e-05   -4.0353827e-09    3.7981979e+02    0.0000000e+00    0.0000000e+00   -2.2972073e-02
    4.6244225e+01   -2.8168432e-02    1.4059216e+00   -1.3435530e+00    8.8020228e-01    9.0263181e-01   -6.9740178e-02   -3.7404230e-05    7.6006165e-02   -7.1118063e-02   -4.2381819e-07    9.7742368e-05   -4.0097837e-09    3.7838708e+02    0.0000000e+00    0.0000000e+00   -2.3047748e-02
    4.6344034e+01   -2.8186105e-02    1.4020788e+00   -1.3409538e+00    8.8048791e-01    9.0295666e-01   -6.9636891e-02   -3.7226000e-05    7.6053187e-02   -7.0841020e-02   -4.2542832e-07    9.7825516e-05   -3.9911816e-09    3.7716249e+02    0.0000000e+00    0.0000000e+00   -2.3115979e-02
    4.6454959e+01   -2.8223838e-02    1.4000662e+00   -1.3388533e+00    8.8176983e-01    9.0422681e-01   -6.8939412e-02   -3.6711799e-05    7.6184414e-02   -7.0510983e-02   -4.2749927e-07    9.8025323e-05   -3.9366027e-09    3.7529148e+02    0.0000000e+00    0.0000000e+00   -2.3192025e-02
    4.6510439e+01   -2.8243278e-02    1.3991196e+00   -1.3372681e+00    8.8223048e-01    9.0468361e-01   -6.8803473e-02   -3.6482725e-05    7.6037780e-02   -7.0444037e-02   -4.2854880e-07    9.8105324e-05   -3.9123115e-09    3.7504919e+02    0.0000000e+00    0.0000000e+00   -2.3230122e-02
    4.6621428e+01   -2.8254203e-02    1.3967704e+00   -1.3339060e+00    8.8301541e-01    9.0551676e-01   -6.8267956e-02   -3.5952759e-05    7.5789966e-02   -7.0310757e-02   -4.3023159e-07    9.8250392e-05   -3.8560133e-09    3.6867564e+02    0.0000000e+00    0.0000000e+00   -2.3306442e-02
    4.6732476e+01   -2.8300992e-02    1.3939347e+00   -1.3311857e+00    8.8389467e-01    9.0633950e-01   -6.7864085e-02   -3.5417037e-05    7.5445180e-02   -7.0298099e-02   -4.3247163e-07    9.8406262e-05   -3.7990799e-09    3.6731778e+02    0.0000000e+00    0.0000000e+00   -2.3382934e-02
    4.6843565e+01   -2.8315700e-02    1.3892087e+00   -1.3277179e+00    8.8387907e-01    9.0624896e-01   -6.7606626e-02   -3.4957773e-05    7.5332831e-02   -7.0135540e-02   -4.3422014e-07    9.8462162e-05   -3.7503078e-09    3.6557194e+02    0.0000000e+00    0.0000000e+00   -2.3459390e-02
    4.6954692e+01   -2.8338080e-02    1.3862533e+00   -1.3246661e+00    8.8461683e-01    9.0678997e-01   -6.7109016e-02   -3.4774409e-05    7.5227852e-02   -7.0065858e-02   -4.3610681e-07    9.8602750e-05   -3.7311452e-09    3.6441059e+02    0.0000000e+00    0.0000000e+00   -2.3536076e-02
    4.7010270e+01   -2.8336568e-02    1.3855916e+00   -1.3233003e+00    8.8528676e-01    9.0734217e-01   -6.7006183e-02   -3.4539252e-05    7.5194667e-02   -6.9978866e-02   -4.3685615e-07    9.8706649e-05   -3.7061653e-09    3.6370019e+02    0.0000000e+00    0.0000000e+00   -2.3574531e-02
    4.7121471e+01   -2.8357199e-02    1.3832115e+00   -1.3199845e+00    8.8594701e-01    9.0823639e-01   -6.6235896e-02   -3.3954730e-05    7.4965162e-02   -6.9637239e-02   -4.3872883e-07    9.8838848e-05   -3.6439319e-09    3.6231770e+02    0.0000000e+00    0.0000000e+00   -2.3651581e-02
    4.7232750e+01   -2.8378461e-02    1.3799904e+00   -1.3164843e+00    8.8642505e-01    9.0874044e-01   -6.5857545e-02   -3.3344873e-05    7.4773481e-02   -6.9433300e-02   -4.4062500e-07    9.8950954e-05   -3.5789548e-09    3.6120693e+02    0.0000000e+00    0.0000000e+00   -2.3728802e-02
    4.7344102e+01   -2.8412784e-02    1.3764534e+00   -1.3132562e+00    8.8686477e-01    9.0914979e-01   -6.5409653e-02   -3.2646746e-05    7.4552080e-02   -6.9291383e-02   -4.4271947e-07    9.9058256e-05   -3.5044553e-09    3.5950222e+02    0.0000000e+00    0.0000000e+00   -2.3806115e-02
    4.7455535e+01   -2.8415642e-02    1.3735917e+00   -1.3089699e+00    8.8701495e-01    9.0932099e-01   -6.5043717e-02   -3.2336183e-05    7.4309169e-02   -6.9139504e-02   -4.4435126e-07    9.9134182e-05   -3.4715652e-09    3.5840773e+02    0.0000000e+00    0.0000000e+00   -2.3883613e-02
    4.7511273e+01   -2.8431528e-02    1.3715661e+00   -1.3076248e+00    8.8736768e-01    9.0954567e-01   -6.5021092e-02   -3.2213289e-05    7.4290122e-02   -6.9120175e-02   -4.4539645e-07    9.9203282e-05   -3.4585940e-09    3.5787038e+02    0.0000000e+00    0.0000000e+00   -2.3922402e-02
    4.7611602e+01   -2.8451384e-02    1.3694394e+00   -1.3055422e+00    8.8851115e-01    9.1043784e-01   -6.4714852e-02   -3.1708302e-05    7.4371812e-02   -6.8934221e-02   -4.4714504e-07    9.9384728e-05   -3.4047732e-09    3.5692209e+02    0.0000000e+00    0.0000000e+00   -2.3992376e-02
    4.7712022e+01   -2.8471078e-02    1.3667864e+00   -1.3023190e+00    8.8883217e-01    9.1085455e-01   -6.4455792e-02   -3.1435608e-05    7.4100969e-02   -6.8679112e-02   -4.4890182e-07    9.9474491e-05   -3.3758836e-09    3.5608127e+02    0.0000000e+00    0.0000000e+00   -2.4062483e-02
    4.7823667e+01   -2.8497982e-02    1.3639944e+00   -1.2998524e+00    8.8976503e-01    9.1190915e-01   -6.3483637e-02   -3.0949897e-05    7.4022785e-02   -6.8361445e-02   -4.5094256e-07    9.9638855e-05   -3.3241461e-09    3.5476213e+02    0.0000000e+00    0.0000000e+00   -2.4140544e-02
    4.7924207e+01   -2.8501625e-02    1.3623638e+00   -1.2974852e+00    8.9094523e-01    9.1297298e-01   -6.2964456e-02   -3.0274381e-05    7.3922125e-02   -6.8409070e-02   -4.5244861e-07    9.9824586e-05   -3.2519424e-09    3.5342132e+02    0.0000000e+00    0.0000000e+00   -2.4210937e-02
    4.8024880e+01   -2.8543536e-02    1.3593244e+00   -1.2948367e+00    8.9139596e-01    9.1365907e-01   -6.2280547e-02   -3.0094045e-05    7.3636693e-02   -6.8274680e-02   -4.5459153e-07    9.9929645e-05   -3.2329358e-09    3.5233060e+02    0.0000000e+00    0.0000000e+00   -2.4281566e-02
    4.8136800e+01   -2.8566271e-02    1.3562739e+00   -1.2934053e+00    8.9277897e-01    9.1474071e-01   -6.2116594e-02   -2.9640257e-05    7.3650873e-02   -6.8128903e-02   -4.5660206e-07    1.0014555e-04   -3.1845841e-09    3.5114844e+02    0.0000000e+00    0.0000000e+00   -2.4360286e-02
    4.8248877e+01   -2.8594586e-02    1.3532239e+00   -1.2902654e+00    8.9321450e-01    9.1558764e-01   -6.1181655e-02   -2.9141154e-05    7.3348260e-02   -6.7810987e-02   -4.5871597e-07    1.0025555e-04   -3.1313479e-09    3.4515878e+02    0.0000000e+00    0.0000000e+00   -2.4439266e-02
    4.8304945e+01   -2.8605721e-02    1.3519731e+00   -1.2885421e+00    8.9368051e-01    9.1590602e-01   -6.1152973e-02   -2.8806885e-05    7.3387498e-02   -6.7739219e-02   -4.5972822e-07    1.0033851e-04   -3.0956203e-09    3.4463230e+02    0.0000000e+00    0.0000000e+00   -2.4478836e-02
    4.8417173e+01   -2.8615423e-02    1.3477040e+00   -1.2843386e+00    8.9345791e-01    9.1567221e-01   -6.0832313e-02   -2.8474390e-05    7.3215518e-02   -6.7532856e-02   -4.6154655e-07    1.0037434e-04   -3.0602450e-09    3.4305731e+02    0.0000000e+00    0.0000000e+00   -2.4557950e-02
    4.8518196e+01   -2.8643397e-02    1.3452801e+00   -1.2807261e+00    8.9387796e-01    9.1576092e-01   -6.0764356e-02   -2.8092019e-05    7.2981087e-02   -6.7668071e-02   -4.6351248e-07    1.0047696e-04   -3.0194804e-09    3.4218926e+02    0.0000000e+00    0.0000000e+00   -2.4629336e-02
    4.8630642e+01   -2.8648638e-02    1.3410348e+00   -1.2781331e+00    8.9410476e-01    9.1624422e-01   -6.0223904e-02   -2.7461643e-05    7.2496138e-02   -6.7542918e-02   -4.6528948e-07    1.0056421e-04   -2.9520788e-09    3.4090453e+02    0.0000000e+00    0.0000000e+00   -2.4708912e-02
    4.8743215e+01   -2.8666090e-02    1.3360142e+00   -1.2760759e+00    8.9452895e-01    9.1672530e-01   -5.9879626e-02   -2.6739921e-05    7.2274364e-02   -6.7400594e-02   -4.6727835e-07    1.0067397e-04   -2.8748364e-09    3.3975326e+02    0.0000000e+00    0.0000000e+00   -2.4788696e-02
    4.8855908e+01   -2.8678825e-02    1.3326436e+00   -1.2719916e+00    8.9474493e-01    9.1687935e-01   -5.9616573e-02   -2.6325880e-05    7.2218916e-02   -6.7187607e-02   -4.6920472e-07    1.0076065e-04   -2.8306557e-09    3.3857709e+02    0.0000000e+00    0.0000000e+00   -2.4868598e-02
    4.8912296e+01   -2.8693297e-02    1.3314028e+00   -1.2704588e+00    8.9521731e-01    9.1713687e-01   -5.9604961e-02   -2.6106375e-05    7.2096002e-02   -6.7253676e-02   -4.7030405e-07    1.0084515e-04   -2.8072194e-09    3.3807351e+02    0.0000000e+00    0.0000000e+00   -2.4908634e-02
    4.9013874e+01   -2.8703630e-02    1.3299584e+00   -1.2670792e+00    8.9593968e-01    9.1772614e-01   -5.9383982e-02   -2.5341600e-05    7.1901098e-02   -6.7162649e-02   -4.7201444e-07    1.0098229e-04   -2.7252523e-09    3.3645122e+02    0.0000000e+00    0.0000000e+00   -2.4980793e-02
    4.9126811e+01   -2.8712492e-02    1.3275562e+00   -1.2649126e+00    8.9711603e-01    9.1892800e-01   -5.8779320e-02   -2.4588721e-05    7.1640095e-02   -6.7037362e-02   -4.7389597e-07    1.0117788e-04   -2.6445977e-09    3.3526125e+02    0.0000000e+00    0.0000000e+00   -2.5061335e-02
    4.9239722e+01   -2.8744098e-02    1.3241319e+00   -1.2609932e+00    8.9722625e-01    9.1922763e-01   -5.8519363e-02   -2.3914857e-05    7.1577987e-02   -6.6559446e-02   -4.7616765e-07    1.0125352e-04   -2.5724183e-09    3.3436906e+02    0.0000000e+00    0.0000000e+00   -2.5141954e-02
    4.9352487e+01   -2.8766599e-02    1.3211997e+00   -1.2574729e+00    8.9788978e-01    9.1957375e-01   -5.8362967e-02   -2.3276292e-05    7.1348415e-02   -6.6636357e-02   -4.7829745e-07    1.0139163e-04   -2.5040133e-09    3.3322162e+02    0.0000000e+00    0.0000000e+00   -2.5222514e-02
    4.9408799e+01   -2.8766759e-02    1.3191177e+00   -1.2556789e+00    8.9775598e-01    9.1957174e-01   -5.8095373e-02   -2.3050276e-05    7.1327224e-02   -6.6429112e-02   -4.7918230e-07    1.0140821e-04   -2.4798381e-09    3.3260531e+02    0.0000000e+00    0.0000000e+00   -2.5262764e-02
    4.9510135e+01   -2.8792572e-02    1.3165171e+00   -1.2528556e+00    8.9839296e-01    9.2008000e-01   -5.8010728e-02   -2.2380271e-05    7.1135922e-02   -6.6440508e-02   -4.8119284e-07    1.0153676e-04   -2.4079849e-09    3.3139964e+02    0.0000000e+00    0.0000000e+00   -2.5335227e-02
    4.9622543e+01   -2.8822547e-02    1.3150213e+00   -1.2502814e+00    8.9968360e-01    9.2123301e-01   -5.7818036e-02   -2.1787147e-05    7.0933809e-02   -6.6336844e-02   -4.8346767e-07    1.0174634e-04   -2.3444314e-09    3.3076104e+02    0.0000000e+00    0.0000000e+00   -2.5415903e-02
    4.9734812e+01   -2.8858362e-02    1.3121326e+00   -1.2474788e+00    9.0043311e-01    9.2213126e-01   -5.7531486e-02   -2.1085135e-05    7.0760881e-02   -6.6047088e-02   -4.8585160e-07    1.0189501e-04   -2.2691427e-09    3.2554105e+02    0.0000000e+00    0.0000000e+00   -2.5496625e-02
    4.9846940e+01   -2.8871643e-02    1.3087156e+00   -1.2436654e+00    9.0064281e-01    9.2231059e-01   -5.7188201e-02   -2.0370116e-05    7.0679626e-02   -6.5833627e-02   -4.8786621e-07    1.0198280e-04   -2.1924352e-09    3.2452534e+02    0.0000000e+00    0.0000000e+00   -2.5577343e-02
    4.9902939e+01   -2.8884053e-02    1.3068493e+00   -1.2415637e+00    9.0057923e-01    9.2220642e-01   -5.7017371e-02   -2.0008743e-05    7.0642209e-02   -6.5737995e-02   -4.8897376e-07    1.0200766e-04   -2.1536584e-09    3.2395607e+02    0.0000000e+00    0.0000000e+00   -2.5617686e-02
    5.0014851e+01   -2.8769512e-02    1.2997008e+00   -1.2397576e+00    9.0047385e-01    9.1744644e-01   -5.4376925e-02   -2.0387508e-05    6.8639244e-02   -6.3195293e-02   -4.8777980e-07    1.0199980e-04   -2.1933998e-09    3.0028651e+02    0.0000000e+00    0.0000000e+00   -2.5693872e-02
    5.0140648e+01   -2.8901454e-02    1.3029139e+00   -1.2487711e+00    9.0649281e-01    9.2318406e-01   -5.3840303e-02   -1.7778443e-05    6.9057593e-02   -6.4585653e-02   -4.9116231e-07    1.0272018e-04   -1.9123221e-09    2.8320916e+02    0.0000000e+00    0.0000000e+00   -2.5783099e-02
    5.0228008e+01   -2.8751697e-02    1.3032052e+00   -1.2450720e+00    9.0756299e-01    9.2503860e-01   -5.4071577e-02   -1.7267942e-05    6.8457007e-02   -6.3474377e-02   -4.8999488e-07    1.0288910e-04   -1.8575215e-09    2.8249130e+02    0.0000000e+00    0.0000000e+00   -2.5845974e-02
    5.0337207e+01   -2.8709391e-02    1.2999438e+00   -1.2390578e+00    9.0711191e-01    9.2459350e-01   -5.4498257e-02   -1.6605270e-05    6.6579002e-02   -6.4213596e-02   -4.9100059e-07    1.0289835e-04   -1.7863820e-09    2.8126115e+02    0.0000000e+00    0.0000000e+00   -2.5924336e-02
    5.0448648e+01   -2.8781589e-02    1.2946919e+00   -1.2336809e+00    9.0608710e-01    9.2348203e-01   -5.3822455e-02   -1.4674059e-05    6.6093544e-02   -6.4088654e-02   -4.9402069e-07    1.0284501e-04   -1.5787678e-09    2.8035279e+02    0.0000000e+00    0.0000000e+00   -2.6004408e-02
    5.0559956e+01   -2.8798685e-02    1.2905058e+00   -1.2275594e+00    9.0503461e-01    9.2254247e-01   -5.2731860e-02   -1.2918581e-05    6.5956957e-02   -6.3894063e-02   -4.9610835e-07    1.0278904e-04   -1.3900310e-09    2.7944763e+02    0.0000000e+00    0.0000000e+00   -2.6084336e-02
    5.0671130e+01   -2.8880125e-02    1.2857908e+00   -1.2235049e+00    9.0472632e-01    9.2215380e-01   -5.2519484e-02   -1.1260283e-05    6.6080241e-02   -6.3620330e-02   -4.9931416e-07    1.0281782e-04   -1.2117185e-09    2.7861443e+02    0.0000000e+00    0.0000000e+00   -2.6164251e-02
    5.0782173e+01   -2.8863261e-02    1.2818260e+00   -1.2196459e+00    9.0473713e-01    9.2209037e-01   -5.2672112e-02   -9.4844132e-06    6.6090606e-02   -6.3447016e-02   -5.0083177e-07    1.0288301e-04   -1.0207181e-09    2.7745995e+02    0.0000000e+00    0.0000000e+00   -2.6244126e-02
    5.0893085e+01   -2.8858687e-02    1.2786760e+00   -1.2158732e+00    9.0502057e-01    9.2239124e-01   -5.2797476e-02   -7.7278316e-06    6.6009669e-02   -6.3218708e-02   -5.0256312e-07    1.0297918e-04   -8.3175418e-10    2.7653118e+02    0.0000000e+00    0.0000000e+00   -2.6324036e-02
    5.1003866e+01   -2.8857921e-02    1.2754425e+00   -1.2128597e+00    9.0561698e-01    9.2295118e-01   -5.2628071e-02   -6.0350129e-06    6.6016459e-02   -6.3034695e-02   -5.0436120e-07    1.0311086e-04   -6.4961540e-10    2.7542051e+02    0.0000000e+00    0.0000000e+00   -2.6403927e-02
    5.1114515e+01   -2.8888829e-02    1.2725719e+00   -1.2097326e+00    9.0612415e-01    9.2349182e-01   -5.2214264e-02   -7.2871630e-06    6.5848719e-02   -6.2688230e-02   -5.0673148e-07    1.0323277e-04   -7.8447147e-10    2.7392928e+02    0.0000000e+00    0.0000000e+00   -2.6483942e-02
    5.1225029e+01   -2.8907058e-02    1.2626543e+00   -1.2127266e+00    9.0693498e-01    9.2266319e-01   -5.3024015e-02    7.0250979e-06    6.4727644e-02   -6.1194147e-02   -5.0773809e-07    1.0332756e-04    7.5584899e-10    2.5604371e+02    0.0000000e+00    0.0000000e+00   -2.6560036e-02
    5.1363172e+01   -2.8936282e-02    1.2659364e+00   -1.2106124e+00    9.1053095e-01    9.2550393e-01   -5.1717854e-02    8.4174092e-06    6.5453858e-02   -6.1495901e-02   -5.1053842e-07    1.0381570e-04    9.0573558e-10    2.5476125e+02    0.0000000e+00    0.0000000e+00   -2.6660051e-02
    5.1535850e+01   -2.9092141e-02    1.2621281e+00   -1.2080028e+00    9.1300529e-01    9.2795733e-01   -5.0433036e-02    9.3406406e-06    6.5025227e-02   -6.0584046e-02   -5.1617616e-07    1.0419731e-04    1.0051995e-09    2.5332486e+02    0.0000000e+00    0.0000000e+00   -2.6785681e-02
    5.1751698e+01   -2.9244206e-02    1.2530863e+00   -1.2046861e+00    9.1402561e-01    9.2827268e-01   -5.1578680e-02    1.1387588e-05    6.4398592e-02   -6.0331389e-02   -5.2252700e-07    1.0444077e-04    1.2256915e-09    2.5159223e+02    0.0000000e+00    0.0000000e+00   -2.6942851e-02
    5.1971403e+01   -2.9230685e-02    1.2438996e+00   -1.1934890e+00    9.1053840e-01    9.2559490e-01   -5.0920730e-02    1.3793510e-05    6.3565563e-02   -5.9809734e-02   -5.2603399e-07    1.0417076e-04    1.4848918e-09    2.4922954e+02    0.0000000e+00    0.0000000e+00   -2.7102324e-02
    5.2190630e+01   -2.9287177e-02    1.2358518e+00   -1.1836384e+00    9.0906724e-01    9.2424244e-01   -5.0437988e-02    1.5710650e-05    6.3049226e-02   -5.9872359e-02   -5.3085084e-07    1.0413199e-04    1.6915605e-09    2.4613694e+02    0.0000000e+00    0.0000000e+00   -2.7261589e-02
    5.2409380e+01   -2.9352095e-02    1.2296660e+00   -1.1760830e+00    9.0927624e-01    9.2414848e-01   -5.0703443e-02    1.6954741e-05    6.2454002e-02   -5.9635427e-02   -5.3583235e-07    1.0428528e-04    1.8258020e-09    2.4465425e+02    0.0000000e+00    0.0000000e+00   -2.7420773e-02
    5.2627653e+01   -2.9637506e-02    1.2247331e+00   -1.1712132e+00    9.1130923e-01    9.2614080e-01   -4.9861337e-02    1.9418927e-05    6.2348977e-02   -5.9503097e-02   -5.4491341e-07    1.0464845e-04    2.0914841e-09    2.4070017e+02    0.0000000e+00    0.0000000e+00   -2.7580059e-02
    5.2845457e+01   -2.9581687e-02    1.2203651e+00   -1.1653530e+00    9.1308577e-01    9.2789079e-01   -4.9184342e-02    2.7783235e-05    6.1394928e-02   -5.9708495e-02   -5.4779711e-07    1.0498434e-04    2.9928110e-09    2.3915678e+02    0.0000000e+00    0.0000000e+00   -2.7739955e-02
    5.3062809e+01   -2.9525793e-02    1.2140893e+00   -1.1586591e+00    9.1356991e-01    9.2945842e-01   -4.5072871e-02    3.1986688e-05    6.1226270e-02   -5.9042569e-02   -5.5068517e-07    1.0517161e-04    3.4461080e-09    2.3470373e+02    0.0000000e+00    0.0000000e+00   -2.7899867e-02
    5.3279715e+01   -2.9602027e-02    1.2122706e+00   -1.1504861e+00    9.1507615e-01    9.2900436e-01   -4.4540986e-02    2.1540461e-05    6.1594161e-02   -5.5905732e-02   -5.5520483e-07    1.0542594e-04    2.3197113e-09    2.2283303e+02    0.0000000e+00    0.0000000e+00   -2.8058513e-02
    5.3550848e+01   -2.9650865e-02    1.2115010e+00   -1.1498711e+00    9.2391427e-01    9.3747134e-01   -3.7141083e-02    2.2555926e-05    6.0199462e-02   -5.7901628e-02   -5.6110502e-07    1.0661761e-04    2.4296189e-09    2.2137107e+02    0.0000000e+00    0.0000000e+00   -2.8260313e-02
    5.3889764e+01   -2.9580916e-02    1.2025657e+00   -1.1385819e+00    9.2341255e-01    9.3776488e-01   -3.7009380e-02    2.3351729e-05    5.9237540e-02   -5.6810941e-02   -5.6605393e-07    1.0677641e-04    2.5160196e-09    2.1865970e+02    0.0000000e+00    0.0000000e+00   -2.8512165e-02
    5.4160897e+01   -2.9479401e-02    1.1897477e+00   -1.1197221e+00    9.1627915e-01    9.3216592e-01   -3.7064110e-02    2.7806059e-05    5.8908746e-02   -5.5365123e-02   -5.6914592e-07    1.0611737e-04    2.9963583e-09    2.1632683e+02    0.0000000e+00    0.0000000e+00   -2.8713318e-02
    5.4499813e+01   -2.9633094e-02    1.1770129e+00   -1.1184618e+00    9.2007271e-01    9.3496360e-01   -3.6412946e-02    2.7198257e-05    5.8252853e-02   -5.6094336e-02   -5.7853779e-07    1.0677365e-04    2.9315453e-09    2.1561608e+02    0.0000000e+00    0.0000000e+00   -2.8966035e-02
    5.4770946e+01   -2.9586874e-02    1.1644585e+00   -1.1058769e+00    9.1590506e-01    9.3158919e-01   -3.6602971e-02    2.6558355e-05    5.7347444e-02   -5.5108228e-02   -5.8279790e-07    1.0645961e-04    2.8629769e-09    2.1333504e+02    0.0000000e+00    0.0000000e+00   -2.9168392e-02
    5.5109862e+01   -2.9659472e-02    1.1604897e+00   -1.1004151e+00    9.2118315e-01    9.3653706e-01   -3.3778353e-02    2.7559042e-05    5.7041663e-02   -5.5990655e-02   -5.9080565e-07    1.0729668e-04    2.9716005e-09    2.1125234e+02    0.0000000e+00    0.0000000e+00   -2.9423235e-02
    5.5470991e+01   -2.9472755e-02    1.1508946e+00   -1.0865502e+00    9.2041748e-01    9.3566045e-01   -3.4076765e-02    2.9202043e-05    5.7142423e-02   -5.4284060e-02   -5.9411514e-07    1.0744601e-04    3.1495479e-09    2.0924478e+02    0.0000000e+00    0.0000000e+00   -2.9694957e-02
    5.5759893e+01   -2.9344103e-02    1.1401841e+00   -1.0685235e+00    9.1461295e-01    9.3214245e-01   -3.2670618e-02    3.1445531e-05    5.6901639e-02   -5.3331792e-02   -5.9716593e-07    1.0695110e-04    3.3918840e-09    2.0773409e+02    0.0000000e+00    0.0000000e+00   -2.9912066e-02
    5.6121022e+01   -2.9323850e-02    1.1365672e+00   -1.0624346e+00    9.2056913e-01    9.3636494e-01   -3.2385393e-02    3.5576191e-05    5.7517543e-02   -5.3120412e-02   -6.0393465e-07    1.0789046e-04    3.8383286e-09    2.0172395e+02    0.0000000e+00    0.0000000e+00   -3.0185841e-02
    5.6409924e+01   -2.9145721e-02    1.1286832e+00   -1.0476312e+00    9.1718838e-01    9.3445412e-01   -3.2327377e-02    3.6970022e-05    5.6210552e-02   -5.2014262e-02   -6.0601070e-07    1.0768400e-04    3.9892321e-09    1.9983808e+02    0.0000000e+00    0.0000000e+00   -3.0404756e-02
    5.6771053e+01   -2.9108000e-02    1.1266707e+00   -1.0393327e+00    9.2220182e-01    9.3842099e-01   -3.1126579e-02    4.1474602e-05    5.6524734e-02   -5.2122607e-02   -6.1250568e-07    1.0852090e-04    4.4763399e-09    1.9847114e+02    0.0000000e+00    0.0000000e+00   -3.0680117e-02
    5.7059956e+01   -2.8995306e-02    1.1085788e+00   -1.0293968e+00    9.1704100e-01    9.3407646e-01   -3.2298827e-02    4.4091704e-05    5.5905718e-02   -5.0863286e-02   -6.1597363e-07    1.0810684e-04    4.7594064e-09    1.9686541e+02    0.0000000e+00    0.0000000e+00   -3.0900597e-02
    5.7421084e+01   -2.8953241e-02    1.1055973e+00   -1.0207000e+00    9.2118986e-01    9.3703218e-01   -3.1551752e-02    4.7055680e-05    5.5540338e-02   -5.1342148e-02   -6.2247750e-07    1.0884824e-04    5.0804893e-09    1.9593813e+02    0.0000000e+00    0.0000000e+00   -3.1177900e-02
    5.7709987e+01   -2.8789443e-02    1.0892245e+00   -1.0091544e+00    9.1566870e-01    9.3242011e-01   -3.2822911e-02    4.9663912e-05    5.3914111e-02   -5.1232979e-02   -6.2487761e-07    1.0839240e-04    5.3627381e-09    1.9416880e+02    0.0000000e+00    0.0000000e+00   -3.1399818e-02
    5.8071115e+01   -2.8816666e-02    1.0880397e+00   -9.9879005e-01    9.1956461e-01    9.3610683e-01   -3.0235738e-02    5.1997363e-05    5.4470325e-02   -5.1318875e-02   -6.3298527e-07    1.0910945e-04    5.6158982e-09    1.9262958e+02    0.0000000e+00    0.0000000e+00   -3.1678540e-02
    5.8360018e+01   -2.8832037e-02    1.0755249e+00   -9.8528488e-01    9.1458414e-01    9.3103616e-01   -3.2835001e-02    5.5915608e-05    5.3240224e-02   -5.0727823e-02   -6.3937546e-07    1.0871814e-04    6.0397735e-09    1.9139927e+02    0.0000000e+00    0.0000000e+00   -3.1901309e-02
    5.8721146e+01   -2.8759429e-02    1.0700334e+00   -9.8022300e-01    9.1945640e-01    9.3568434e-01   -3.0505587e-02    6.2036848e-05    5.3325879e-02   -5.1534288e-02   -6.4543433e-07    1.0955796e-04    6.7023372e-09    1.8668205e+02    0.0000000e+00    0.0000000e+00   -3.2181365e-02
    5.9010049e+01   -2.8575733e-02    1.0645700e+00   -9.6519254e-01    9.1616194e-01    9.3231406e-01   -3.3285141e-02    6.4138115e-05    5.2847295e-02   -4.9871412e-02   -6.4745283e-07    1.0937001e-04    6.9301425e-09    1.8553065e+02    0.0000000e+00    0.0000000e+00   -3.2405661e-02
    5.9371177e+01   -2.8470678e-02    1.0594009e+00   -9.5879762e-01    9.2018737e-01    9.3622008e-01   -3.0734197e-02    6.6798439e-05    5.2963962e-02   -5.0243790e-02   -6.5281392e-07    1.1011582e-04    7.2190366e-09    1.8417733e+02    0.0000000e+00    0.0000000e+00   -3.2687334e-02
    5.9660080e+01   -2.8302258e-02    1.0432360e+00   -9.4884475e-01    9.1485814e-01    9.3084009e-01   -3.3313838e-02    6.8373769e-05    5.2684431e-02   -4.8607977e-02   -6.5514460e-07    1.0968579e-04    7.3901021e-09    1.8266301e+02    0.0000000e+00    0.0000000e+00   -3.2912658e-02
    6.0021209e+01   -2.8238516e-02    1.0406764e+00   -9.4003573e-01    9.1827258e-01    9.3408564e-01   -3.1087706e-02    7.0610842e-05    5.2424418e-02   -4.9178863e-02   -6.6151057e-07    1.1036492e-04    7.6333921e-09    1.8207537e+02    0.0000000e+00    0.0000000e+00   -3.3196221e-02
    6.0310111e+01   -2.8059525e-02    1.0235038e+00   -9.3018750e-01    9.1257622e-01    9.2828110e-01   -3.3706845e-02    7.1643833e-05    5.1513527e-02   -4.8343053e-02   -6.6358345e-07    1.0989095e-04    7.7458571e-09    1.8063140e+02    0.0000000e+00    0.0000000e+00   -3.3422842e-02
    6.0671240e+01   -2.8027500e-02    1.0229540e+00   -9.1975650e-01    9.1606360e-01    9.3166672e-01   -3.1202859e-02    7.4515554e-05    5.1789656e-02   -4.8605233e-02   -6.7075218e-07    1.1058386e-04    8.0578310e-09    1.7925732e+02    0.0000000e+00    0.0000000e+00   -3.3707504e-02
    6.0960142e+01   -2.7903914e-02    1.0072691e+00   -9.0963381e-01    9.1042912e-01    9.2590137e-01   -3.3544673e-02    7.7038151e-05    5.0431867e-02   -4.8311359e-02   -6.7414270e-07    1.1011737e-04    8.3314409e-09    1.7787677e+02    0.0000000e+00    0.0000000e+00   -3.3934862e-02
    6.1321271e+01   -2.7823055e-02    1.0083933e+00   -9.0027477e-01    9.1485409e-01    9.3025501e-01   -3.1009922e-02    8.0435700e-05    5.1389415e-02   -4.8435434e-02   -6.8022429e-07    1.1093000e-04    8.7004162e-09    1.7720651e+02    0.0000000e+00    0.0000000e+00   -3.4220612e-02
    6.1610174e+01   -2.7717044e-02    9.9396354e-01   -8.9010701e-01    9.0963146e-01    9.2490708e-01   -3.3303861e-02    8.2638898e-05    5.0161019e-02   -4.7953272e-02   -6.8407150e-07    1.1051434e-04    8.9395807e-09    1.7311961e+02    0.0000000e+00    0.0000000e+00   -3.4449061e-02
    6.1971302e+01   -2.7565947e-02    9.8672106e-01   -8.8744488e-01    9.1414820e-01    9.2936065e-01   -3.0998532e-02    8.4259529e-05    5.0392654e-02   -4.8227110e-02   -6.8844985e-07    1.1134502e-04    9.1164836e-09    1.7214487e+02    0.0000000e+00    0.0000000e+00   -3.4736088e-02
    6.2260205e+01   -2.7419930e-02    9.7432328e-01   -8.7636387e-01    9.0881460e-01    9.2394395e-01   -3.3001845e-02    8.6207980e-05    4.9958877e-02   -4.7135876e-02   -6.9129034e-07    1.1091677e-04    9.3281786e-09    1.7070826e+02    0.0000000e+00    0.0000000e+00   -3.4965639e-02
    6.2621333e+01   -2.7319070e-02    9.6877220e-01   -8.6954205e-01    9.1150374e-01    9.2631865e-01   -3.1062231e-02    8.9825467e-05    4.9410012e-02   -4.8038850e-02   -6.9692735e-07    1.1153054e-04    9.7212627e-09    1.6996934e+02    0.0000000e+00    0.0000000e+00   -3.5254006e-02
    6.2910236e+01   -2.7179737e-02    9.5655406e-01   -8.5855149e-01    9.0599222e-01    9.2151798e-01   -3.1479188e-02    9.1876991e-05    4.9298775e-02   -4.6513295e-02   -6.9992033e-07    1.1108041e-04    9.9441776e-09    1.6889756e+02    0.0000000e+00    0.0000000e+00   -3.5484541e-02
    6.3271364e+01   -2.6997012e-02    9.5124373e-01   -8.5167669e-01    9.0833795e-01    9.2294439e-01   -3.1083880e-02    9.4761921e-05    4.9316649e-02   -4.7061205e-02   -7.0343064e-07    1.1165650e-04    1.0258087e-08    1.6799088e+02    0.0000000e+00    0.0000000e+00   -3.5773931e-02
    6.3560267e+01   -2.6841488e-02    9.4214413e-01   -8.3852880e-01    9.0284041e-01    9.1800191e-01   -3.1521461e-02    9.6454999e-05    4.7844661e-02   -4.7056043e-02   -7.0595916e-07    1.1120782e-04    1.0442252e-08    1.6661499e+02    0.0000000e+00    0.0000000e+00   -3.6005332e-02
    6.3921395e+01   -2.6848940e-02    9.3678391e-01   -8.3249066e-01    9.0584839e-01    9.2025657e-01   -3.0720963e-02    1.0207236e-04    4.8302914e-02   -4.7329782e-02   -7.1448954e-07    1.1187100e-04    1.1052103e-08    1.6581069e+02    0.0000000e+00    0.0000000e+00   -3.6295882e-02
    6.4210298e+01   -2.6704714e-02    9.2817715e-01   -8.2061847e-01    9.0093272e-01    9.1656940e-01   -3.0128777e-02    1.0470550e-04    4.7793784e-02   -4.6520735e-02   -7.1733157e-07    1.1149459e-04    1.1338131e-08    1.6243710e+02    0.0000000e+00    0.0000000e+00   -3.6528270e-02
    6.4571427e+01   -2.6506193e-02    9.2071108e-01   -8.1815978e-01    9.0472006e-01    9.1957762e-01   -2.9474904e-02    1.0523895e-04    4.7665198e-02   -4.6722673e-02   -7.2037199e-07    1.1226041e-04    1.1397633e-08    1.6161121e+02    0.0000000e+00    0.0000000e+00   -3.6819648e-02
    6.4860329e+01   -2.6384484e-02    9.1210806e-01   -8.0614226e-01    8.9973198e-01    9.1518252e-01   -3.0078934e-02    1.0667903e-04    4.7706206e-02   -4.5654018e-02   -7.2376902e-07    1.1187542e-04    1.1554525e-08    1.6050716e+02    0.0000000e+00    0.0000000e+00   -3.7052655e-02
    6.5221458e+01   -2.6255995e-02    9.0106588e-01   -8.0343862e-01    9.0169566e-01    9.1706694e-01   -2.7928898e-02    1.0973488e-04    4.7292358e-02   -4.6373331e-02   -7.2867355e-07    1.1242001e-04    1.1887264e-08    1.5960621e+02    0.0000000e+00    0.0000000e+00   -3.7345020e-02
    6.5510360e+01   -2.6170513e-02    8.9031411e-01   -7.9302763e-01    8.9628207e-01    9.1223533e-01   -2.8588820e-02    1.1082875e-04    4.7200346e-02   -4.5014189e-02   -7.3306521e-07    1.1198169e-04    1.2006666e-08    1.5883007e+02    0.0000000e+00    0.0000000e+00   -3.7578900e-02
    6.5871489e+01   -2.6060499e-02    8.8277635e-01   -7.8778164e-01    8.9798916e-01    9.1310635e-01   -2.8144233e-02    1.1435609e-04    4.6139924e-02   -4.6472337e-02   -7.3848625e-07    1.1249827e-04    1.2390530e-08    1.5792256e+02    0.0000000e+00    0.0000000e+00   -3.7872240e-02
    6.6160392e+01   -2.5936691e-02    8.7138459e-01   -7.7847297e-01    8.9253518e-01    9.0760028e-01   -2.9842992e-02    1.1689068e-04    4.5761794e-02   -4.5482065e-02   -7.4179792e-07    1.1205459e-04    1.2666092e-08    1.5670483e+02    0.0000000e+00    0.0000000e+00   -3.8106931e-02
    6.6521520e+01   -2.5800943e-02    8.6693594e-01   -7.7132740e-01    8.9416821e-01    9.0905327e-01   -2.8276968e-02    1.2130054e-04    4.5388814e-02   -4.6384598e-02   -7.4646511e-07    1.1256595e-04    1.3145728e-08    1.5581068e+02    0.0000000e+00    0.0000000e+00   -3.8400788e-02
    6.6810423e+01   -2.5719123e-02    8.5901473e-01   -7.6074069e-01    8.8948624e-01    9.0434180e-01   -3.0200133e-02    1.2366589e-04    4.5362605e-02   -4.5206158e-02   -7.5096201e-07    1.1221827e-04    1.3402961e-08    1.5297195e+02    0.0000000e+00    0.0000000e+00   -3.8635750e-02
    6.7171551e+01   -2.5527281e-02    8.5078817e-01   -7.6089510e-01    8.9410036e-01    9.0879550e-01   -2.7859709e-02    1.2506308e-04    4.5334298e-02   -4.5834261e-02   -7.5397556e-07    1.1311371e-04    1.3556458e-08    1.5240914e+02    0.0000000e+00    0.0000000e+00   -3.8931223e-02
    6.7549571e+01   -2.5339701e-02    8.4423966e-01   -7.4938352e-01    8.9159577e-01    9.0618817e-01   -2.9019379e-02    1.2543559e-04    4.4924714e-02   -4.4893978e-02   -7.5744504e-07    1.1312397e-04    1.3598695e-08    1.5077578e+02    0.0000000e+00    0.0000000e+00   -3.9240489e-02
    6.7851987e+01   -2.5229582e-02    8.3339008e-01   -7.3641296e-01    8.8334860e-01    8.9785650e-01   -3.0991033e-02    1.2838365e-04    4.4877893e-02   -4.4107272e-02   -7.6138021e-07    1.1233309e-04    1.3918937e-08    1.4987361e+02    0.0000000e+00    0.0000000e+00   -3.9487264e-02
    6.8230008e+01   -2.5082385e-02    8.2392995e-01   -7.3339471e-01    8.8532049e-01    8.9965647e-01   -2.8747612e-02    1.3107785e-04    4.4966420e-02   -4.4452896e-02   -7.6601398e-07    1.1291394e-04    1.4212908e-08    1.4923113e+02    0.0000000e+00    0.0000000e+00   -3.9796949e-02
    6.8532424e+01   -2.4972194e-02    8.1495791e-01   -7.2284643e-01    8.7980175e-01    8.9403049e-01   -3.0711045e-02    1.3254052e-04    4.3973733e-02   -4.4176423e-02   -7.6991208e-07    1.1246999e-04    1.4372405e-08    1.4832497e+02    0.0000000e+00    0.0000000e+00   -4.0044455e-02
    6.8910444e+01   -2.4802780e-02    8.0752714e-01   -7.1901254e-01    8.8183982e-01    8.9592151e-01   -2.8739025e-02    1.3547543e-04    4.3926400e-02   -4.4765545e-02   -7.7379424e-07    1.1306390e-04    1.4692556e-08    1.4725675e+02    0.0000000e+00    0.0000000e+00   -4.0354965e-02
    6.9212860e+01   -2.4693014e-02    7.9710994e-01   -7.0976272e-01    8.7628956e-01    8.9031735e-01   -3.0662632e-02    1.3858858e-04    4.3437026e-02   -4.4087295e-02   -7.7766764e-07    1.1261479e-04    1.5031034e-08    1.4632780e+02    0.0000000e+00    0.0000000e+00   -4.0602975e-02
    6.9590880e+01   -2.4520516e-02    7.9218289e-01   -7.0421936e-01    8.7810513e-01    8.9139929e-01   -3.0397001e-02    1.4129454e-04    4.3463182e-02   -4.4423733e-02   -7.8139815e-07    1.1318521e-04    1.5326391e-08    1.4389008e+02    0.0000000e+00    0.0000000e+00   -4.0913998e-02
    6.9893296e+01   -2.4356329e-02    7.8315822e-01   -6.9548027e-01    8.7309265e-01    8.8689218e-01   -3.0886575e-02    1.4320050e-04    4.2811405e-02   -4.3648804e-02   -7.8348660e-07    1.1280508e-04    1.5534012e-08    1.4289481e+02    0.0000000e+00    0.0000000e+00   -4.1162535e-02
    7.0271317e+01   -2.4186358e-02    7.8040323e-01   -6.8815994e-01    8.7455952e-01    8.8767521e-01   -3.0388428e-02    1.4537075e-04    4.3024952e-02   -4.3785869e-02   -7.8718577e-07    1.1333488e-04    1.5771330e-08    1.4193655e+02    0.0000000e+00    0.0000000e+00   -4.1474132e-02
    7.0573733e+01   -2.4066586e-02    7.6941559e-01   -6.7935109e-01    8.6840869e-01    8.8280428e-01   -2.9210518e-02    1.4771902e-04    4.2420458e-02   -4.3044641e-02   -7.9062821e-07    1.1280594e-04    1.6026942e-08    1.4101562e+02    0.0000000e+00    0.0000000e+00   -4.1723090e-02
    7.0951753e+01   -2.3915054e-02    7.6816427e-01   -6.7091531e-01    8.6960327e-01    8.8395842e-01   -2.7511435e-02    1.5020162e-04    4.2545111e-02   -4.3368113e-02   -7.9483723e-07    1.1330366e-04    1.6298180e-08    1.4030481e+02    0.0000000e+00    0.0000000e+00   -4.2035190e-02
    7.1254169e+01   -2.3820288e-02    7.5775774e-01   -6.6202367e-01    8.6342694e-01    8.7824601e-01   -2.8169913e-02    1.5188346e-04    4.1991501e-02   -4.2699395e-02   -7.9904780e-07    1.1276872e-04    1.6481479e-08    1.3941884e+02    0.0000000e+00    0.0000000e+00   -4.2284403e-02
    7.1632189e+01   -2.3688350e-02    7.5315706e-01   -6.5598111e-01    8.6442887e-01    8.7856878e-01   -2.7671756e-02    1.5566606e-04    4.1960688e-02   -4.3111204e-02   -8.0384907e-07    1.1324424e-04    1.6893784e-08    1.3846925e+02    0.0000000e+00    0.0000000e+00   -4.2596741e-02
    7.1934606e+01   -2.3578460e-02    7.4395700e-01   -6.4781093e-01    8.5905704e-01    8.7366908e-01   -2.8252296e-02    1.5813857e-04    4.2136717e-02   -4.1866032e-02   -8.0751635e-07    1.1281268e-04    1.7162876e-08    1.3758623e+02    0.0000000e+00    0.0000000e+00   -4.2846193e-02
    7.2312626e+01   -2.3424244e-02    7.3553346e-01   -6.4481474e-01    8.6008835e-01    8.7396961e-01   -2.7984277e-02    1.6043803e-04    4.2132001e-02   -4.2172479e-02   -8.1150002e-07    1.1329604e-04    1.7414287e-08    1.3549034e+02    0.0000000e+00    0.0000000e+00   -4.3159058e-02
    7.2615042e+01   -2.3288074e-02    7.2683985e-01   -6.3690645e-01    8.5486662e-01    8.6926623e-01   -2.8419489e-02    1.6186256e-04    4.1890200e-02   -4.1138206e-02   -8.1419446e-07    1.1288308e-04    1.7569708e-08    1.3459707e+02    0.0000000e+00    0.0000000e+00   -4.3408997e-02
    7.2993062e+01   -2.3115987e-02    7.2171935e-01   -6.3166580e-01    8.5563642e-01    8.6930671e-01   -2.8284855e-02    1.6397251e-04    4.1752641e-02   -4.1786137e-02   -8.1743477e-07    1.1333476e-04    1.7800546e-08    1.3370619e+02    0.0000000e+00    0.0000000e+00   -4.3722105e-02
    7.3295478e+01   -2.3009178e-02    7.1364555e-01   -6.2263774e-01    8.4971035e-01    8.6364097e-01   -2.9172093e-02    1.6606813e-04    4.1028472e-02   -4.1116769e-02   -8.2107556e-07    1.1282628e-04    1.8028803e-08    1.3293062e+02    0.0000000e+00    0.0000000e+00   -4.3972204e-02
    7.3673498e+01   -2.2855246e-02    7.0892935e-01   -6.1708402e-01    8.5022796e-01    8.6398972e-01   -2.7866549e-02    1.6874771e-04    4.1004564e-02   -4.1423589e-02   -8.2485399e-07    1.1324695e-04    1.8321484e-08    1.3226012e+02    0.0000000e+00    0.0000000e+00   -4.4285541e-02
    7.3975915e+01   -2.2754249e-02    7.0114560e-01   -6.0826282e-01    8.4430321e-01    8.5802108e-01   -2.9371021e-02    1.7075432e-04    4.0778187e-02   -4.0477523e-02   -8.2862872e-07    1.1273546e-04    1.8540071e-08    1.3135549e+02    0.0000000e+00    0.0000000e+00   -4.4535694e-02
    7.4353935e+01   -2.2570954e-02    6.9757626e-01   -6.0283469e-01    8.4529474e-01    8.5884636e-01   -2.7941189e-02    1.7492866e-04    4.0493639e-02   -4.1175682e-02   -8.3124631e-07    1.1322576e-04    1.8995712e-08    1.3069621e+02    0.0000000e+00    0.0000000e+00   -4.4848904e-02
    7.4738914e+01   -2.2400875e-02    6.8520036e-01   -5.9849120e-01    8.4227324e-01    8.5573966e-01   -2.8711223e-02    1.7634105e-04    3.9869853e-02   -4.0896561e-02   -8.3441912e-07    1.1318167e-04    1.9150671e-08    1.2929042e+02    0.0000000e+00    0.0000000e+00   -4.5167730e-02
    7.5046897e+01   -2.2266737e-02    6.7716012e-01   -5.8955903e-01    8.3561811e-01    8.4944379e-01   -2.8933985e-02    1.7858510e-04    4.0475855e-02   -3.9429007e-02   -8.3695781e-07    1.1257003e-04    1.9394531e-08    1.2770850e+02    0.0000000e+00    0.0000000e+00   -4.5421938e-02
    7.5431875e+01   -2.2080766e-02    6.7566297e-01   -5.8445646e-01    8.3782477e-01    8.5108142e-01   -2.8145957e-02    1.7948783e-04    3.9954384e-02   -4.0475865e-02   -8.3940639e-07    1.1323351e-04    1.9494709e-08    1.2700675e+02    0.0000000e+00    0.0000000e+00   -4.5741069e-02
    7.5817828e+01   -2.1917759e-02    6.6477993e-01   -5.7886432e-01    8.3392386e-01    8.4749304e-01   -2.8338866e-02    1.8015331e-04    3.9792903e-02   -3.9502434e-02   -8.4263487e-07    1.1306978e-04    1.9568375e-08    1.2596322e+02    0.0000000e+00    0.0000000e+00   -4.6060641e-02
    7.6126591e+01   -2.1814301e-02    6.5336118e-01   -5.7225437e-01    8.2690006e-01    8.4042529e-01   -2.9285490e-02    1.8162440e-04    3.9574982e-02   -3.9124729e-02   -8.4619304e-07    1.1240285e-04    1.9728278e-08    1.2544607e+02    0.0000000e+00    0.0000000e+00   -4.6315443e-02
    7.6512543e+01   -2.1671121e-02    6.5334061e-01   -5.6579515e-01    8.2851413e-01    8.4185838e-01   -2.7670725e-02    1.8308749e-04    3.9422361e-02   -3.9767612e-02   -8.5009265e-07    1.1299118e-04    1.9889241e-08    1.2482472e+02    0.0000000e+00    0.0000000e+00   -4.6635331e-02
    7.6899381e+01   -2.1523780e-02    6.4367010e-01   -5.5968775e-01    8.2444202e-01    8.3768531e-01   -2.8714368e-02    1.8390469e-04    3.8662309e-02   -3.9432959e-02   -8.5375731e-07    1.1280198e-04    1.9979266e-08    1.2395087e+02    0.0000000e+00    0.0000000e+00   -4.6955486e-02
    7.7208852e+01   -2.1405859e-02    6.3365134e-01   -5.5309020e-01    8.1797901e-01    8.3195800e-01   -2.7840998e-02    1.8576743e-04    3.8957657e-02   -3.8767853e-02   -8.5663055e-07    1.1220574e-04    2.0181653e-08    1.2329680e+02    0.0000000e+00    0.0000000e+00   -4.7210621e-02
    7.7595690e+01   -2.1240133e-02    6.3256571e-01   -5.4746017e-01    8.1955306e-01    8.3259122e-01   -2.7874707e-02    1.8677850e-04    3.9090038e-02   -3.8836381e-02   -8.5946196e-07    1.1279391e-04    2.0293467e-08    1.2161387e+02    0.0000000e+00    0.0000000e+00   -4.7531118e-02
    7.7983377e+01   -2.1076872e-02    6.2481195e-01   -5.4094155e-01    8.1591945e-01    8.2886632e-01   -2.8858289e-02    1.8700131e-04    3.8282375e-02   -3.8474067e-02   -8.6229988e-07    1.1266343e-04    2.0318877e-08    1.2059387e+02    0.0000000e+00    0.0000000e+00   -4.7851885e-02
    7.8293527e+01   -2.0963701e-02    6.1674034e-01   -5.3337635e-01    8.0914935e-01    8.2309016e-01   -2.7465372e-02    1.8895061e-04    3.8201863e-02   -3.8012022e-02   -8.6520941e-07    1.1201903e-04    2.0530663e-08    1.1988329e+02    0.0000000e+00    0.0000000e+00   -4.8107534e-02
    7.8681215e+01   -2.0816561e-02    6.1245055e-01   -5.3008084e-01    8.1032396e-01    8.2306461e-01   -2.8224013e-02    1.9045539e-04    3.8903129e-02   -3.7704052e-02   -8.6858756e-07    1.1255621e-04    2.0696064e-08    1.1936031e+02    0.0000000e+00    0.0000000e+00   -4.8428440e-02
    7.9069719e+01   -2.0663645e-02    6.0493021e-01   -5.2352053e-01    8.0633022e-01    8.1971944e-01   -2.7493840e-02    1.9074957e-04    3.8507738e-02   -3.7046318e-02   -8.7163860e-07    1.1237312e-04    2.0729136e-08    1.1850254e+02    0.0000000e+00    0.0000000e+00   -4.8749611e-02
    7.9380522e+01   -2.0557727e-02    5.9658338e-01   -5.1619717e-01    7.9933015e-01    8.1294305e-01   -2.7855278e-02    1.9251639e-04    3.7913865e-02   -3.7035111e-02   -8.7470137e-07    1.1168972e-04    2.0921088e-08    1.1792514e+02    0.0000000e+00    0.0000000e+00   -4.9005433e-02
    7.9769027e+01   -2.0450949e-02    5.9336966e-01   -5.1233442e-01    8.0030936e-01    8.1274621e-01   -2.8454947e-02    1.9382170e-04    3.8100465e-02   -3.7340767e-02   -8.7961125e-07    1.1220245e-04    2.1064675e-08    1.1728969e+02    0.0000000e+00    0.0000000e+00   -4.9326263e-02
    8.0158322e+01   -2.0290840e-02    5.8580368e-01   -5.0625999e-01    7.9660563e-01    8.0979796e-01   -2.7451312e-02    1.9607963e-04    3.7819300e-02   -3.6535387e-02   -8.8215963e-07    1.1205691e-04    2.1311106e-08    1.1570562e+02    0.0000000e+00    0.0000000e+00   -4.9647315e-02
    8.0469758e+01   -2.0173484e-02    5.7561061e-01   -5.0166349e-01    7.9037812e-01    8.0368870e-01   -2.8059732e-02    1.9773994e-04    3.7675968e-02   -3.6154821e-02   -8.8458724e-07    1.1147507e-04    2.1491435e-08    1.1515402e+02    0.0000000e+00    0.0000000e+00   -4.9903096e-02
    8.0859053e+01   -2.0015814e-02    5.7516665e-01   -4.9603361e-01    7.9119709e-01    8.0334977e-01   -2.8550338e-02    1.9936742e-04    3.7528273e-02   -3.6672024e-02   -8.8709158e-07    1.1196854e-04    2.1670030e-08    1.1444117e+02    0.0000000e+00    0.0000000e+00   -5.0224031e-02
    8.1249123e+01   -1.9870840e-02    5.6851548e-01   -4.9116726e-01    7.8863838e-01    8.0153644e-01   -2.7225935e-02    1.9989717e-04    3.7088194e-02   -3.6225032e-02   -8.9007591e-07    1.1198442e-04    2.1729004e-08    1.1361501e+02    0.0000000e+00    0.0000000e+00   -5.0545953e-02
    8.1639492e+01   -1.9726497e-02    5.5888489e-01   -4.8483901e-01    7.8217562e-01    7.9515221e-01   -2.7556788e-02    2.0133598e-04    3.6854029e-02   -3.5815690e-02   -8.9298759e-07    1.1143955e-04    2.1885805e-08    1.1300401e+02    0.0000000e+00    0.0000000e+00   -5.0866597e-02
    8.1951787e+01   -1.9628637e-02    5.5072190e-01   -4.7815673e-01    7.7496624e-01    7.8782092e-01   -2.8305672e-02    2.0308028e-04    3.6434320e-02   -3.5730467e-02   -8.9604311e-07    1.1070666e-04    2.2075128e-08    1.1255277e+02    0.0000000e+00    0.0000000e+00   -5.1121647e-02
    8.2342156e+01   -1.9488052e-02    5.4685096e-01   -4.7560116e-01    7.7612762e-01    7.8877575e-01   -2.6593445e-02    2.0386379e-04    3.6869277e-02   -3.5691863e-02   -8.9899741e-07    1.1125099e-04    2.2161888e-08    1.1198813e+02    0.0000000e+00    0.0000000e+00   -5.1441772e-02
    8.2733243e+01   -1.9349925e-02    5.4130145e-01   -4.7138684e-01    7.7464627e-01    7.8733918e-01   -2.6968042e-02    2.0358341e-04    3.6159288e-02   -3.5688735e-02   -9.0199205e-07    1.1141762e-04    2.2132661e-08    1.1051143e+02    0.0000000e+00    0.0000000e+00   -5.1763195e-02
    8.3124622e+01   -1.9194458e-02    5.3530691e-01   -4.6558233e-01    7.7058707e-01    7.8317124e-01   -2.7384394e-02    2.0253846e-04    3.5980426e-02   -3.5331468e-02   -9.0408482e-07    1.1121083e-04    2.2019752e-08    1.0985444e+02    0.0000000e+00    0.0000000e+00   -5.2084254e-02
    8.3516262e+01   -1.9053336e-02    5.2965947e-01   -4.5872994e-01    7.6565726e-01    7.7811392e-01   -2.7406214e-02    2.0384583e-04    3.5686073e-02   -3.5274013e-02   -9.0675505e-07    1.1087578e-04    2.2162551e-08    1.0914330e+02    0.0000000e+00    0.0000000e+00   -5.2404572e-02
    8.3908168e+01   -1.8921943e-02    5.2595820e-01   -4.5100275e-01    7.6105630e-01    7.7339406e-01   -2.7506282e-02    2.0473867e-04    3.5470414e-02   -3.5087107e-02   -9.0980327e-07    1.1058551e-04    2.2260256e-08    1.0852417e+02    0.0000000e+00    0.0000000e+00   -5.2724417e-02
    8.4300331e+01   -1.8789919e-02    5.2024820e-01   -4.4527294e-01    7.5695975e-01    7.6975396e-01   -2.6224393e-02    2.0530926e-04    3.5573814e-02   -3.4539091e-02   -9.1273842e-07    1.1036605e-04    2.2322897e-08    1.0798067e+02    0.0000000e+00    0.0000000e+00   -5.3043963e-02
    8.4692750e+01   -1.8656857e-02    5.1427151e-01   -4.3994852e-01    7.5301151e-01    7.6569172e-01   -2.6219990e-02    2.0619553e-04    3.5203746e-02   -3.4562531e-02   -9.1553294e-07    1.1016555e-04    2.2419765e-08    1.0739835e+02    0.0000000e+00    0.0000000e+00   -5.3363201e-02
    8.5085420e+01   -1.8546443e-02    5.0852893e-01   -4.3508409e-01    7.4947738e-01    7.6149204e-01   -2.7456821e-02    2.0704826e-04    3.5362383e-02   -3.4017205e-02   -9.1936800e-07    1.1002404e-04    2.2513015e-08    1.0681138e+02    0.0000000e+00    0.0000000e+00   -5.3682195e-02
    8.5478349e+01   -1.8412007e-02    5.0268079e-01   -4.3023164e-01    7.4604097e-01    7.5795616e-01   -2.7486479e-02    2.0764348e-04    3.5215092e-02   -3.3828754e-02   -9.2193882e-07    1.0989514e-04    2.2578200e-08    1.0564502e+02    0.0000000e+00    0.0000000e+00   -5.4000957e-02
    8.5871532e+01   -1.8269074e-02    4.9817060e-01   -4.2479199e-01    7.4257247e-01    7.5438893e-01   -2.7463620e-02    2.0732064e-04    3.4736236e-02   -3.3880594e-02   -9.2399282e-07    1.0975996e-04    2.2543551e-08    1.0508063e+02    0.0000000e+00    0.0000000e+00   -5.4319485e-02
    8.6264969e+01   -1.8136263e-02    4.9227198e-01   -4.2004804e-01    7.3868213e-01    7.5094046e-01   -2.6292832e-02    2.0828127e-04    3.4416366e-02   -3.3858253e-02   -9.2646318e-07    1.0956043e-04    2.2648437e-08    1.0441083e+02    0.0000000e+00    0.0000000e+00   -5.4637786e-02
    8.6658657e+01   -1.8011130e-02    4.8752876e-01   -4.1447320e-01    7.3467290e-01    7.4756349e-01   -2.4658981e-02    2.0923916e-04    3.4245241e-02   -3.3628980e-02   -9.2923731e-07    1.0934080e-04    2.2752976e-08    1.0380770e+02    0.0000000e+00    0.0000000e+00   -5.4955815e-02
    8.7052595e+01   -1.7888419e-02    4.8363572e-01   -4.0849201e-01    7.3067388e-01    7.4345306e-01   -2.4854229e-02    2.0996848e-04    3.4148775e-02   -3.3303400e-02   -9.3204919e-07    1.0912014e-04    2.2832633e-08    1.0335651e+02    0.0000000e+00    0.0000000e+00   -5.5273505e-02
    8.7446780e+01   -1.7771133e-02    4.7833744e-01   -4.0353631e-01    7.2666182e-01    7.3932599e-01   -2.4836844e-02    2.1057326e-04    3.4119551e-02   -3.2974305e-02   -9.3505953e-07    1.0889488e-04    2.2898708e-08    1.0279731e+02    0.0000000e+00    0.0000000e+00   -5.5590774e-02
    8.7841211e+01   -1.7649386e-02    4.7162262e-01   -3.9965062e-01    7.2261312e-01    7.3516417e-01   -2.4879100e-02    2.1165532e-04    3.4149374e-02   -3.2647206e-02   -9.3775286e-07    1.0866152e-04    2.3016630e-08    1.0222140e+02    0.0000000e+00    0.0000000e+00   -5.5907551e-02
    8.8235887e+01   -1.7543574e-02    4.6776633e-01   -3.9422079e-01    7.1896846e-01    7.3210823e-01   -2.3664113e-02    2.1134904e-04    3.3911462e-02   -3.2526431e-02   -9.4121601e-07    1.0848658e-04    2.2983569e-08    1.0126576e+02    0.0000000e+00    0.0000000e+00   -5.6223903e-02
    8.8630806e+01   -1.7415282e-02    4.6227396e-01   -3.9010936e-01    7.1532044e-01    7.2877176e-01   -2.2894713e-02    2.1158405e-04    3.3695689e-02   -3.2436817e-02   -9.4339308e-07    1.0830892e-04    2.3009328e-08    1.0076899e+02    0.0000000e+00    0.0000000e+00   -5.6539913e-02
    8.9025968e+01   -1.7296158e-02    4.5685301e-01   -3.8581687e-01    7.1139627e-01    7.2543001e-01   -2.1854039e-02    2.1207268e-04    3.3671107e-02   -3.2038015e-02   -9.4597348e-07    1.0808699e-04    2.3062672e-08    1.0014442e+02    0.0000000e+00    0.0000000e+00   -5.6855554e-02
    8.9421371e+01   -1.7181638e-02    4.5236952e-01   -3.8089064e-01    7.0740355e-01    7.2131388e-01   -2.1919152e-02    2.1303590e-04    3.3525663e-02   -3.1908335e-02   -9.4871761e-07    1.0785176e-04    2.3167575e-08    9.9583222e+01    0.0000000e+00    0.0000000e+00   -5.7170766e-02
    8.9817013e+01   -1.7070532e-02    4.4748073e-01   -3.7630707e-01    7.0335636e-01    7.1745837e-01   -2.1434386e-02    2.1351232e-04    3.3215770e-02   -3.1768676e-02   -9.5156322e-07    1.0760521e-04    2.3219505e-08    9.9099578e+01    0.0000000e+00    0.0000000e+00   -5.7485488e-02
    9.0212893e+01   -1.6964727e-02    4.4244489e-01   -3.7181647e-01    6.9921772e-01    7.1337004e-01   -2.1226226e-02    2.1430169e-04    3.3002047e-02   -3.1644699e-02   -9.5462184e-07    1.0734142e-04    2.3305390e-08    9.8704014e+01    0.0000000e+00    0.0000000e+00   -5.7799601e-02
    9.0609006e+01   -1.6854108e-02    4.4026102e-01   -3.6572546e-01    6.9517670e-01    7.0965959e-01   -2.0622779e-02    2.1514369e-04    3.2936095e-02   -3.1297680e-02   -9.5733224e-07    1.0708992e-04    2.3397011e-08    9.8174092e+01    0.0000000e+00    0.0000000e+00   -5.8113194e-02
    9.1005355e+01   -1.6746897e-02    4.3557731e-01   -3.6144190e-01    6.9141389e-01    7.0546310e-01   -2.1088500e-02    2.1540475e-04    3.2601934e-02   -3.1376922e-02   -9.6015443e-07    1.0687835e-04    2.3425394e-08    9.7323235e+01    0.0000000e+00    0.0000000e+00   -5.8426243e-02
    9.1401936e+01   -1.6627035e-02    4.3102469e-01   -3.5730208e-01    6.8757739e-01    7.0181319e-01   -2.0735143e-02    2.1603375e-04    3.2386368e-02   -3.1207580e-02   -9.6216318e-07    1.0665267e-04    2.3493776e-08    9.6863912e+01    0.0000000e+00    0.0000000e+00   -5.8738778e-02
    9.1798749e+01   -1.6516590e-02    4.2583322e-01   -3.5351174e-01    6.8359833e-01    6.9770831e-01   -2.0766555e-02    2.1664808e-04    3.2303677e-02   -3.1011937e-02   -9.6462220e-07    1.0640181e-04    2.3560535e-08    9.6307689e+01    0.0000000e+00    0.0000000e+00   -5.9050792e-02
    9.2195794e+01   -1.6410256e-02    4.2101952e-01   -3.4946698e-01    6.7954448e-01    6.9352871e-01   -2.0848661e-02    2.1743646e-04    3.2024629e-02   -3.0928093e-02   -9.6723306e-07    1.0613610e-04    2.3646194e-08    9.5792285e+01    0.0000000e+00    0.0000000e+00   -5.9362264e-02
    9.2593068e+01   -1.6306754e-02    4.1610062e-01   -3.4560525e-01    6.7548620e-01    6.8934528e-01   -2.0891640e-02    2.1806678e-04    3.2003954e-02   -3.0634276e-02   -9.6992383e-07    1.0586629e-04    2.3714615e-08    9.5391636e+01    0.0000000e+00    0.0000000e+00   -5.9673135e-02
    9.2990569e+01   -1.6207322e-02    4.1157167e-01   -3.4149900e-01    6.7141465e-01    6.8566533e-01   -2.0191633e-02    2.1878321e-04    3.1818298e-02   -3.0469581e-02   -9.7277311e-07    1.0559100e-04    2.3792364e-08    9.4988924e+01    0.0000000e+00    0.0000000e+00   -5.9983367e-02
    9.3388297e+01   -1.6108629e-02    4.0709508e-01   -3.3748662e-01    6.6730054e-01    6.8142100e-01   -2.0217801e-02    2.1953528e-04    3.1805225e-02   -3.0178749e-02   -9.7558762e-07    1.0530565e-04    2.3873933e-08    9.4577574e+01    0.0000000e+00    0.0000000e+00   -6.0292882e-02
    9.3786249e+01   -1.6008351e-02    4.0212710e-01   -3.3398623e-01    6.6348741e-01    6.7748523e-01   -2.0284355e-02    2.1992102e-04    3.1766970e-02   -2.9888525e-02   -9.7822485e-07    1.0506458e-04    2.3915654e-08    9.3772521e+01    0.0000000e+00    0.0000000e+00   -6.0601719e-02
    9.4184423e+01   -1.5901768e-02    3.9792855e-01   -3.3017169e-01    6.5954861e-01    6.7342216e-01   -2.0326142e-02    2.2061950e-04    3.1510546e-02   -2.9855362e-02   -9.8039098e-07    1.0480037e-04    2.3991337e-08    9.3373987e+01    0.0000000e+00    0.0000000e+00   -6.0909927e-02
    9.4582820e+01   -1.5800150e-02    3.9405518e-01   -3.2612989e-01    6.5552950e-01    6.6927866e-01   -2.0406877e-02    2.2114878e-04    3.1224638e-02   -2.9787498e-02   -9.8277292e-07    1.0452007e-04    2.4048620e-08    9.2868653e+01    0.0000000e+00    0.0000000e+00   -6.1217522e-02
    9.4981437e+01   -1.5703560e-02    3.9014530e-01   -3.2212858e-01    6.5146881e-01    6.6509344e-01   -2.0453680e-02    2.2200254e-04    3.0760308e-02   -2.9954235e-02   -9.8538118e-07    1.0422952e-04    2.4141134e-08    9.2400087e+01    0.0000000e+00    0.0000000e+00   -6.1524474e-02
    9.5380274e+01   -1.5606569e-02    3.8543919e-01   -3.1871157e-01    6.4740813e-01    6.6090894e-01   -2.0512236e-02    2.2257855e-04    3.0627666e-02   -2.9727061e-02   -9.8787687e-07    1.0393524e-04    2.4203418e-08    9.2039562e+01    0.0000000e+00    0.0000000e+00   -6.1830692e-02
    9.5779327e+01   -1.5508079e-02    3.8321191e-01   -3.1492278e-01    6.4486691e-01    6.5826908e-01   -2.0207050e-02    2.2269009e-04    3.0505358e-02   -2.9684199e-02   -9.9019413e-07    1.0388325e-04    2.4215562e-08    9.1620555e+01    0.0000000e+00    0.0000000e+00   -6.2137074e-02
    9.6178664e+01   -1.5418818e-02    3.7722595e-01   -3.1118367e-01    6.3908307e-01    6.5233958e-01   -2.0865735e-02    2.2297602e-04    3.0419075e-02   -2.9143895e-02   -9.9301213e-07    1.0330305e-04    2.4245927e-08    9.1301257e+01    0.0000000e+00    0.0000000e+00   -6.2441816e-02
    9.6578155e+01   -1.5320240e-02    3.7357745e-01   -3.0795247e-01    6.3588879e-01    6.4903404e-01   -2.0467074e-02    2.2324295e-04    3.0330964e-02   -2.9272775e-02   -9.9515327e-07    1.0313889e-04    2.4274724e-08    9.0865346e+01    0.0000000e+00    0.0000000e+00   -6.2746067e-02
    9.6977916e+01   -1.5229721e-02    3.6980187e-01   -3.0325405e-01    6.3042143e-01    6.4342578e-01   -2.0960665e-02    2.2391261e-04    2.9819875e-02   -2.9103625e-02   -9.9772671e-07    1.0260044e-04    2.4346778e-08    9.0202001e+01    0.0000000e+00    0.0000000e+00   -6.3048772e-02
    9.7377829e+01   -1.5126019e-02    3.6635431e-01   -3.0019979e-01    6.2746516e-01    6.4036461e-01   -2.0540278e-02    2.2419580e-04    2.9842023e-02   -2.9059099e-02   -9.9935161e-07    1.0246826e-04    2.4377308e-08    8.9821228e+01    0.0000000e+00    0.0000000e+00   -6.3351276e-02
    9.7778008e+01   -1.5041029e-02    3.6238400e-01   -2.9603652e-01    6.2235069e-01    6.3511784e-01   -2.1002767e-02    2.2470126e-04    2.9869935e-02   -2.8503557e-02   -1.0021170e-06    1.0197817e-04    2.4431459e-08    8.9354497e+01    0.0000000e+00    0.0000000e+00   -6.3652468e-02
    9.8178339e+01   -1.4943867e-02    3.5841571e-01   -2.9360533e-01    6.1961100e-01    6.3227819e-01   -2.0556497e-02    2.2503240e-04    2.9657462e-02   -2.8691056e-02   -1.0039906e-06    1.0187495e-04    2.4467141e-08    8.9032319e+01    0.0000000e+00    0.0000000e+00   -6.3953533e-02
    9.8578934e+01   -1.4855505e-02    3.5422643e-01   -2.9071032e-01    6.1595274e-01    6.2851285e-01   -2.0702388e-02    2.2464175e-04    2.9542265e-02   -2.8349996e-02   -1.0063631e-06    1.0161719e-04    2.4424181e-08    8.8731743e+01    0.0000000e+00    0.0000000e+00   -6.4254113e-02
    9.8979744e+01   -1.4767037e-02    3.5198422e-01   -2.8615150e-01    6.1148302e-01    6.2392242e-01   -2.0878048e-02    2.2460573e-04    2.9259723e-02   -2.8316143e-02   -1.0086432e-06    1.0122114e-04    2.4419570e-08    8.8388267e+01    0.0000000e+00    0.0000000e+00   -6.4553595e-02
    9.9380758e+01   -1.4679289e-02    3.4898879e-01   -2.8214506e-01    6.0707591e-01    6.1991291e-01   -2.0047332e-02    2.2499300e-04    2.9075526e-02   -2.8270110e-02   -1.0108901e-06    1.0083106e-04    2.4460938e-08    8.8100934e+01    0.0000000e+00    0.0000000e+00   -6.4851880e-02
    9.9781972e+01   -1.4592275e-02    3.4467347e-01   -2.7895594e-01    6.0263741e-01    6.1534837e-01   -2.0106109e-02    2.2466775e-04    2.9047211e-02   -2.7956726e-02   -1.0131057e-06    1.0043152e-04    2.4424854e-08    8.7391714e+01    0.0000000e+00    0.0000000e+00   -6.5149097e-02
    1.0018339e+02   -1.4502675e-02    3.4109544e-01   -2.7565429e-01    5.9850514e-01    6.1109547e-01   -2.0095305e-02    2.2451071e-04    2.8771515e-02   -2.7905732e-02   -1.0150511e-06    1.0007852e-04    2.4407034e-08    8.7099457e+01    0.0000000e+00    0.0000000e+00   -6.5445328e-02
    1.0058500e+02   -1.4417289e-02    3.3790366e-01   -2.7238875e-01    5.9465569e-01    6.0713301e-01   -2.0101644e-02    2.2450686e-04    2.8721160e-02   -2.7740511e-02   -1.0172040e-06    9.9768766e-05    2.4405851e-08    8.6663184e+01    0.0000000e+00    0.0000000e+00   -6.5740786e-02
    1.0098681e+02   -1.4332046e-02    3.3435506e-01   -2.6936200e-01    5.9081014e-01    6.0317547e-01   -2.0138874e-02    2.2451163e-04    2.8741199e-02   -2.7383935e-02   -1.0192802e-06    9.9455715e-05    2.4405593e-08    8.6361629e+01    0.0000000e+00    0.0000000e+00   -6.6035448e-02
    1.0138883e+02   -1.4248552e-02    3.3084638e-01   -2.6630046e-01    5.8684112e-01    5.9909389e-01   -2.0213575e-02    2.2450928e-04    2.8672520e-02   -2.7214799e-02   -1.0213936e-06    9.9117595e-05    2.4404461e-08    8.6062250e+01    0.0000000e+00    0.0000000e+00   -6.6329213e-02
    1.0179103e+02   -1.4165182e-02    3.2816487e-01   -2.6270507e-01    5.8275900e-01    5.9489549e-01   -2.0214304e-02    2.2466920e-04    2.8307300e-02   -2.7232203e-02   -1.0234287e-06    9.8756121e-05    2.4420960e-08    8.5809066e+01    0.0000000e+00    0.0000000e+00   -6.6621951e-02
    1.0219343e+02   -1.4084611e-02    3.2445654e-01   -2.5985403e-01    5.7869636e-01    5.9071884e-01   -2.0236349e-02    2.2481039e-04    2.8085025e-02   -2.7216848e-02   -1.0255832e-06    9.8393729e-05    2.4435387e-08    8.5537472e+01    0.0000000e+00    0.0000000e+00   -6.6913658e-02
    1.0259602e+02   -1.4003514e-02    3.2087649e-01   -2.5697203e-01    5.7481646e-01    5.8672755e-01   -2.0202895e-02    2.2481058e-04    2.7752423e-02   -2.7231175e-02   -1.0276148e-06    9.8058178e-05    2.4434474e-08    8.4854780e+01    0.0000000e+00    0.0000000e+00   -6.7204321e-02
    1.0299880e+02   -1.3921745e-02    3.1710033e-01   -2.5438787e-01    5.7087334e-01    5.8267480e-01   -2.0251546e-02    2.2487903e-04    2.7750054e-02   -2.7059763e-02   -1.0295133e-06    9.7707654e-05    2.4440927e-08    8.4643638e+01    0.0000000e+00    0.0000000e+00   -6.7494014e-02
    1.0340177e+02   -1.3843104e-02    3.1402154e-01   -2.5145467e-01    5.6700278e-01    5.7869487e-01   -2.0224049e-02    2.2513484e-04    2.7619265e-02   -2.6900005e-02   -1.0315575e-06    9.7365432e-05    2.4467765e-08    8.4330857e+01    0.0000000e+00    0.0000000e+00   -6.7782796e-02
    1.0380493e+02   -1.3766302e-02    3.1069258e-01   -2.4870201e-01    5.6309809e-01    5.7468232e-01   -2.0244226e-02    2.2539945e-04    2.7684761e-02   -2.6627760e-02   -1.0336547e-06    9.7013013e-05    2.4495498e-08    8.3934115e+01    0.0000000e+00    0.0000000e+00   -6.8070636e-02
    1.0420828e+02   -1.3687158e-02    3.0816927e-01   -2.4544407e-01    5.5911832e-01    5.7059371e-01   -2.0275483e-02    2.2559316e-04    2.7427605e-02   -2.6556551e-02   -1.0354895e-06    9.6643259e-05    2.4515510e-08    8.3728469e+01    0.0000000e+00    0.0000000e+00   -6.8357407e-02
    1.0461181e+02   -1.3610914e-02    3.0539335e-01   -2.4236926e-01    5.5510325e-01    5.6646991e-01   -2.0306665e-02    2.2565410e-04    2.7451642e-02   -2.6295389e-02   -1.0374578e-06    9.6262826e-05    2.4521017e-08    8.3520636e+01    0.0000000e+00    0.0000000e+00   -6.8643101e-02
    1.0501552e+02   -1.3536767e-02    3.0195842e-01   -2.3972279e-01    5.5110340e-01    5.6236049e-01   -2.0255344e-02    2.2605834e-04    2.7284150e-02   -2.6184146e-02   -1.0395027e-06    9.5880648e-05    2.4563832e-08    8.3277774e+01    0.0000000e+00    0.0000000e+00   -6.8927673e-02
    1.0541941e+02   -1.3472010e-02    2.9986341e-01   -2.3651141e-01    5.4725129e-01    5.5840437e-01   -2.0291808e-02    2.2638904e-04    2.7208744e-02   -2.6117304e-02   -1.0421959e-06    9.5519907e-05    2.4598609e-08    8.3007946e+01    0.0000000e+00    0.0000000e+00   -6.9211196e-02
    1.0582349e+02   -1.3395900e-02    2.9746486e-01   -2.3339808e-01    5.4335616e-01    5.5440472e-01   -2.0302370e-02    2.2740792e-04    2.7010189e-02   -2.5935663e-02   -1.0439317e-06    9.5147282e-05    2.4708143e-08    8.2377929e+01    0.0000000e+00    0.0000000e+00   -6.9493591e-02
    1.0622774e+02   -1.3317552e-02    2.9442356e-01   -2.3080246e-01    5.3948787e-01    5.5043227e-01   -2.0284516e-02    2.2741095e-04    2.6878496e-02   -2.5861287e-02   -1.0454060e-06    9.4774885e-05    2.4707252e-08    8.2153160e+01    0.0000000e+00    0.0000000e+00   -6.9774908e-02
    1.0663217e+02   -1.3245212e-02    2.9135962e-01   -2.2825064e-01    5.3559897e-01    5.4644020e-01   -2.0295354e-02    2.2763157e-04    2.6890536e-02   -2.5591616e-02   -1.0472655e-06    9.4394447e-05    2.4729988e-08    8.1872172e+01    0.0000000e+00    0.0000000e+00   -7.0055127e-02
    1.0703677e+02   -1.3173776e-02    2.8862954e-01   -2.2557123e-01    5.3176498e-01    5.4250398e-01   -2.0276997e-02    2.2801691e-04    2.6764016e-02   -2.5513865e-02   -1.0491134e-06    9.4019238e-05    2.4770593e-08    8.1602189e+01    0.0000000e+00    0.0000000e+00   -7.0334292e-02
    1.0744155e+02   -1.3103452e-02    2.8526970e-01   -2.2325910e-01    5.2789944e-01    5.3884598e-01   -1.9718378e-02    2.2823324e-04    2.6642315e-02   -2.5376279e-02   -1.0509667e-06    9.3633953e-05    2.4792811e-08    8.1427793e+01    0.0000000e+00    0.0000000e+00   -7.0612341e-02
    1.0784650e+02   -1.3033463e-02    2.8199619e-01   -2.2092957e-01    5.2402096e-01    5.3486272e-01   -1.9726210e-02    2.2843061e-04    2.6333935e-02   -2.5437518e-02   -1.0527644e-06    9.3241788e-05    2.4812913e-08    8.1285940e+01    0.0000000e+00    0.0000000e+00   -7.0889250e-02
    1.0825162e+02   -1.2964320e-02    2.7878278e-01   -2.1859656e-01    5.2008435e-01    5.3104140e-01   -1.9326617e-02    2.2901002e-04    2.6076718e-02   -2.5429470e-02   -1.0545472e-06    9.2834677e-05    2.4874484e-08    8.1086160e+01    0.0000000e+00    0.0000000e+00   -7.1164899e-02
    1.0865691e+02   -1.2907481e-02    2.7557261e-01   -2.1645301e-01    5.1637822e-01    5.2723233e-01   -1.9301411e-02    2.2942089e-04    2.6175140e-02   -2.5248695e-02   -1.0572593e-06    9.2464373e-05    2.4917712e-08    8.0845788e+01    0.0000000e+00    0.0000000e+00   -7.1439406e-02
    1.0906237e+02   -1.2847048e-02    2.7212130e-01   -2.1436482e-01    5.1255684e-01    5.2330740e-01   -1.9326127e-02    2.3043540e-04    2.5915698e-02   -2.5141260e-02   -1.0596072e-06    9.2069012e-05    2.5026487e-08    8.0263696e+01    0.0000000e+00    0.0000000e+00   -7.1712719e-02
    1.0946800e+02   -1.2778398e-02    2.6943814e-01   -2.1194032e-01    5.0875788e-01    5.1940552e-01   -1.9322554e-02    2.3009930e-04    2.5939044e-02   -2.4876321e-02   -1.0612001e-06    9.1673146e-05    2.4988534e-08    8.0073252e+01    0.0000000e+00    0.0000000e+00   -7.1984864e-02
    1.0987379e+02   -1.2711192e-02    2.6672878e-01   -2.0956437e-01    5.0496375e-01    5.1566649e-01   -1.9023168e-02    2.3056777e-04    2.5859485e-02   -2.4703980e-02   -1.0628300e-06    9.1273617e-05    2.5037941e-08    7.9879585e+01    0.0000000e+00    0.0000000e+00   -7.2255838e-02
    1.1027974e+02   -1.2646482e-02    2.6399916e-01   -2.0726108e-01    5.0121938e-01    5.1182075e-01   -1.9043293e-02    2.3097993e-04    2.5608117e-02   -2.4735391e-02   -1.0645877e-06    9.0878581e-05    2.5081201e-08    7.9609817e+01    0.0000000e+00    0.0000000e+00   -7.2525642e-02
    1.1068585e+02   -1.2585564e-02    2.6156175e-01   -2.0483224e-01    4.9745642e-01    5.0795646e-01   -1.9056222e-02    2.3116718e-04    2.5426589e-02   -2.4675877e-02   -1.0665869e-06    9.0475625e-05    2.5100003e-08    7.9492777e+01    0.0000000e+00    0.0000000e+00   -7.2794248e-02
    1.1109213e+02   -1.2520548e-02    2.5924851e-01   -2.0236369e-01    4.9371352e-01    5.0450179e-01   -1.8365346e-02    2.3169309e-04    2.5183809e-02   -2.4683230e-02   -1.0681596e-06    9.0071741e-05    2.5155541e-08    7.9347228e+01    0.0000000e+00    0.0000000e+00   -7.3061636e-02
    1.1149856e+02   -1.2460911e-02    2.5650402e-01   -2.0015461e-01    4.8991371e-01    5.0059741e-01   -1.8376933e-02    2.3197304e-04    2.5015936e-02   -2.4601151e-02   -1.0701120e-06    8.9652839e-05    2.5184334e-08    7.9203518e+01    0.0000000e+00    0.0000000e+00   -7.3327729e-02
    1.1190515e+02   -1.2404347e-02    2.5395816e-01   -1.9795044e-01    4.8618401e-01    4.9676515e-01   -1.8383700e-02    2.3227960e-04    2.4895808e-02   -2.4506857e-02   -1.0722575e-06    8.9242309e-05    2.5215984e-08    7.9012201e+01    0.0000000e+00    0.0000000e+00   -7.3592544e-02
    1.1231190e+02   -1.2344096e-02    2.5208217e-01   -1.9536293e-01    4.8254623e-01    4.9302744e-01   -1.8394567e-02    2.3219966e-04    2.4765177e-02   -2.4381172e-02   -1.0740088e-06    8.8844117e-05    2.5205655e-08    7.8810319e+01    0.0000000e+00    0.0000000e+00   -7.3856068e-02
    1.1271880e+02   -1.2278837e-02    2.5024110e-01   -1.9362754e-01    4.8019960e-01    4.9060367e-01   -1.8145153e-02    2.3225203e-04    2.4604703e-02   -2.4427371e-02   -1.0752468e-06    8.8680722e-05    2.5210051e-08    7.8210148e+01    0.0000000e+00    0.0000000e+00   -7.4119161e-02
    1.1312592e+02   -1.2220756e-02    2.4679803e-01   -1.9133577e-01    4.7534834e-01    4.8589779e-01   -1.8157063e-02    2.3218964e-04    2.4598561e-02   -2.4018772e-02   -1.0770307e-06    8.8049004e-05    2.5201328e-08    7.8073045e+01    0.0000000e+00    0.0000000e+00   -7.4380470e-02
    1.1353313e+02   -1.2147305e-02    2.4390928e-01   -1.8917379e-01    4.7134838e-01    4.8178227e-01   -1.7798219e-02    2.3332943e-04    2.4591414e-02   -2.3944364e-02   -1.0773810e-06    8.7571492e-05    2.5323829e-08    7.7971111e+01    0.0000000e+00    0.0000000e+00   -7.4640099e-02
    1.1394054e+02   -1.2087754e-02    2.4104682e-01   -1.8732948e-01    4.6761768e-01    4.7795122e-01   -1.7902506e-02    2.3303953e-04    2.4458888e-02   -2.3836313e-02   -1.0788774e-06    8.7138506e-05    2.5290874e-08    7.7842386e+01    0.0000000e+00    0.0000000e+00   -7.4898494e-02
    1.1434811e+02   -1.2031539e-02    2.3883249e-01   -1.8467977e-01    4.6298887e-01    4.7320899e-01   -1.8295418e-02    2.3344513e-04    2.4423331e-02   -2.3551714e-02   -1.0805889e-06    8.6531451e-05    2.5332640e-08    7.7790181e+01    0.0000000e+00    0.0000000e+00   -7.5154964e-02
    1.1475577e+02   -1.1968347e-02    2.3647310e-01   -1.8310870e-01    4.6032580e-01    4.7045839e-01   -1.7846121e-02    2.3332026e-04    2.4174940e-02   -2.3738726e-02   -1.0815993e-06    8.6288602e-05    2.5317462e-08    7.7678790e+01    0.0000000e+00    0.0000000e+00   -7.5410608e-02
    1.1516362e+02   -1.1909730e-02    2.3487081e-01   -1.8110389e-01    4.5743012e-01    4.6748081e-01   -1.7904089e-02    2.3278374e-04    2.3923890e-02   -2.3654668e-02   -1.0829412e-06    8.5998433e-05    2.5257562e-08    7.7447582e+01    0.0000000e+00    0.0000000e+00   -7.5665474e-02
    1.1557163e+02   -1.1849811e-02    2.3303166e-01   -1.7904626e-01    4.5417528e-01    4.6413792e-01   -1.8007532e-02    2.3266605e-04    2.3734749e-02   -2.3644828e-02   -1.0840877e-06    8.5636586e-05    2.5242912e-08    7.7256101e+01    0.0000000e+00    0.0000000e+00   -7.5919200e-02
    1.1597978e+02   -1.1791674e-02    2.3065338e-01   -1.7700634e-01    4.5036814e-01    4.6022969e-01   -1.8033944e-02    2.3257382e-04    2.3590796e-02   -2.3544743e-02   -1.0853211e-06    8.5166246e-05    2.5230998e-08    7.6714892e+01    0.0000000e+00    0.0000000e+00   -7.6171498e-02
    1.1638808e+02   -1.1729744e-02    2.2886368e-01   -1.7454794e-01    4.4630545e-01    4.5606132e-01   -1.8062993e-02    2.3220881e-04    2.3618419e-02   -2.3370087e-02   -1.0861225e-06    8.4642560e-05    2.5189445e-08    7.6636885e+01    0.0000000e+00    0.0000000e+00   -7.6422142e-02
    1.1679652e+02   -1.1672405e-02    2.2768111e-01   -1.7192389e-01    4.4244834e-01    4.5210214e-01   -1.8032604e-02    2.3201907e-04    2.3556278e-02   -2.3239512e-02   -1.0872681e-06    8.4153006e-05    2.5166930e-08    7.6568204e+01    0.0000000e+00    0.0000000e+00   -7.6671248e-02
    1.1720510e+02   -1.1616300e-02    2.2516231e-01   -1.7011777e-01    4.3881561e-01    4.4837351e-01   -1.8036872e-02    2.3167872e-04    2.3509672e-02   -2.3064665e-02   -1.0884513e-06    8.3701452e-05    2.5128063e-08    7.6446811e+01    0.0000000e+00    0.0000000e+00   -7.6918959e-02
    1.1761383e+02   -1.1565007e-02    2.2331522e-01   -1.6807739e-01    4.3530556e-01    4.4477071e-01   -1.8051533e-02    2.3140933e-04    2.3211557e-02   -2.3137240e-02   -1.0900103e-06    8.3268748e-05    2.5096859e-08    7.6366211e+01    0.0000000e+00    0.0000000e+00   -7.7165330e-02
    1.1802269e+02   -1.1511993e-02    2.2134492e-01   -1.6616950e-01    4.3189450e-01    4.4126868e-01   -1.8032742e-02    2.3095815e-04    2.3049901e-02   -2.3110463e-02   -1.0913335e-06    8.2850537e-05    2.5045905e-08    7.6295319e+01    0.0000000e+00    0.0000000e+00   -7.7410381e-02
    1.1843169e+02   -1.1460212e-02    2.1933458e-01   -1.6429617e-01    4.2844544e-01    4.3811352e-01   -1.7296072e-02    2.3072440e-04    2.3001969e-02   -2.2933076e-02   -1.0926982e-06    8.2420589e-05    2.5018499e-08    7.6219118e+01    0.0000000e+00    0.0000000e+00   -7.7654071e-02
    1.1884083e+02   -1.1408052e-02    2.1752064e-01   -1.6236161e-01    4.2499689e-01    4.3457033e-01   -1.7288724e-02    2.3045618e-04    2.2881815e-02   -2.2845658e-02   -1.0939545e-06    8.1986411e-05    2.4987339e-08    7.6091162e+01    0.0000000e+00    0.0000000e+00   -7.7896353e-02
    1.1925010e+02   -1.1357195e-02    2.1544638e-01   -1.6062326e-01    4.2166521e-01    4.3114693e-01   -1.7290821e-02    2.3020786e-04    2.2732054e-02   -2.2797450e-02   -1.0952644e-06    8.1570542e-05    2.4958325e-08    7.5967612e+01    0.0000000e+00    0.0000000e+00   -7.8137249e-02
    1.1965950e+02   -1.1304269e-02    2.1340883e-01   -1.5884151e-01    4.1817021e-01    4.2759070e-01   -1.7231074e-02    2.3020120e-04    2.2521844e-02   -2.2829728e-02   -1.0963029e-06    8.1118826e-05    2.4955511e-08    7.5462867e+01    0.0000000e+00    0.0000000e+00   -7.8376747e-02
    1.2006904e+02   -1.1250882e-02    2.1130816e-01   -1.5706204e-01    4.1460277e-01    4.2395453e-01   -1.7161814e-02    2.2983512e-04    2.2306868e-02   -2.2898014e-02   -1.0972186e-06    8.0648461e-05    2.4913703e-08    7.5395091e+01    0.0000000e+00    0.0000000e+00   -7.8614772e-02
    1.2047870e+02   -1.1199718e-02    2.0957990e-01   -1.5519026e-01    4.1116546e-01    4.2098709e-01   -1.6185521e-02    2.2958167e-04    2.2283852e-02   -2.2742095e-02   -1.0982762e-06    8.0198945e-05    2.4884075e-08    7.5313370e+01    0.0000000e+00    0.0000000e+00   -7.8851381e-02
    1.2088849e+02   -1.1150458e-02    2.0788177e-01   -1.5336314e-01    4.0782337e-01    4.1765482e-01   -1.5984570e-02    2.2926926e-04    2.2171615e-02   -2.2659775e-02   -1.0994475e-06    7.9763714e-05    2.4848063e-08    7.5242593e+01    0.0000000e+00    0.0000000e+00   -7.9086602e-02
    1.2129841e+02   -1.1102862e-02    2.0686591e-01   -1.5125006e-01    4.0447420e-01    4.1421003e-01   -1.6021436e-02    2.2911437e-04    2.2100814e-02   -2.2537408e-02   -1.1007116e-06    7.9322780e-05    2.4829088e-08    7.5159827e+01    0.0000000e+00    0.0000000e+00   -7.9320429e-02
