# Supplementary material for: Research on combustion and emissions of heavy duty diesel engines under low-speed and low-load conditions in low temperature environments
Source: PLoS One. 2025 Feb 21;20(2):e0318933. doi: 10.1371/journal.pone.0318933 (PMC11844864; doi:10.1371/journal.pone.0318933)
Supplement: S1 File — (ZIP) [file pone.0318933.s001.zip › 1000rpm_30%/4-gaibianpenyoudingshi/-3/equiv_ratio_bin.out]

# CONVERGE Release Build 2.4.21/  Sep 13, 2018       Run Date:Tue Mar 19 10:15:57 2024
# column        1                2                3                4                5                6                7                8                9               10               11               12               13               14               15               16               17               18               19               20               21
#           Crank          0.0-0.1          0.1-0.2          0.2-0.3          0.3-0.4          0.4-0.5          0.5-0.6          0.6-0.7          0.7-0.8          0.8-0.9          0.9-1.0          1.0-1.1          1.1-1.2          1.2-1.3          1.3-1.4          1.4-1.5          1.5-1.6          1.6-1.7          1.7-1.8          1.8-1.9          1.9-2.0
#           (DEG)           (None)           (None)           (None)           (None)           (None)           (None)           (None)           (None)           (None)           (None)           (None)           (None)           (None)           (None)           (None)           (None)           (None)           (None)           (None)           (None)
#
   -1.4600000e+02    1.0000000e+00    0.0000000e+00    0.0000000e+00    0.0000000e+00    0.0000000e+00    0.0000000e+00    0.0000000e+00    0.0000000e+00    0.0000000e+00    0.0000000e+00    0.0000000e+00    0.0000000e+00    0.0000000e+00    0.0000000e+00    0.0000000e+00    0.0000000e+00    0.0000000e+00    0.0000000e+00    0.0000000e+00    0.0000000e+00
   -1.4587230e+02    1.0000000e+00    0.0000000e+00    0.0000000e+00    0.0000000e+00    0.0000000e+00    0.0000000e+00    0.0000000e+00    0.0000000e+00    0.0000000e+00    0.0000000e+00    0.0000000e+00    0.0000000e+00    0.0000000e+00    0.0000000e+00    0.0000000e+00    0.0000000e+00    0.0000000e+00    0.0000000e+00    0.0000000e+00    0.0000000e+00
   -1.4579372e+02    1.0000000e+00    0.0000000e+00    0.0000000e+00    0.0000000e+00    0.0000000e+00    0.0000000e+00    0.0000000e+00    0.0000000e+00    0.0000000e+00    0.0000000e+00    0.0000000e+00    0.0000000e+00    0.0000000e+00    0.0000000e+00    0.0000000e+00    0.0000000e+00    0.0000000e+00    0.0000000e+00    0.0000000e+00    0.0000000e+00
   -1.4567094e+02    1.0000000e+00    0.0000000e+00    0.0000000e+00    0.0000000e+00    0.0000000e+00    0.0000000e+00    0.0000000e+00    0.0000000e+00    0.0000000e+00    0.0000000e+00    0.0000000e+00    0.0000000e+00    0.0000000e+00    0.0000000e+00    0.0000000e+00    0.0000000e+00    0.0000000e+00    0.0000000e+00    0.0000000e+00    0.0000000e+00
   -1.4558567e+02    1.0000000e+00    0.0000000e+00    0.0000000e+00    0.0000000e+00    0.0000000e+00    0.0000000e+00    0.0000000e+00    0.0000000e+00    0.0000000e+00    0.0000000e+00    0.0000000e+00    0.0000000e+00    0.0000000e+00    0.0000000e+00    0.0000000e+00    0.0000000e+00    0.0000000e+00    0.0000000e+00    0.0000000e+00    0.0000000e+00
   -1.4547909e+02    1.0000000e+00    0.0000000e+00    0.0000000e+00    0.0000000e+00    0.0000000e+00    0.0000000e+00    0.0000000e+00    0.0000000e+00    0.0000000e+00    0.0000000e+00    0.0000000e+00    0.0000000e+00    0.0000000e+00    0.0000000e+00    0.0000000e+00    0.0000000e+00    0.0000000e+00    0.0000000e+00    0.0000000e+00    0.0000000e+00
   -1.4534587e+02    1.0000000e+00    0.0000000e+00    0.0000000e+00    0.0000000e+00    0.0000000e+00    0.0000000e+00    0.0000000e+00    0.0000000e+00    0.0000000e+00    0.0000000e+00    0.0000000e+00    0.0000000e+00    0.0000000e+00    0.0000000e+00    0.0000000e+00    0.0000000e+00    0.0000000e+00    0.0000000e+00    0.0000000e+00    0.0000000e+00
   -1.4517933e+02    1.0000000e+00    0.0000000e+00    0.0000000e+00    0.0000000e+00    0.0000000e+00    0.0000000e+00    0.0000000e+00    0.0000000e+00    0.0000000e+00    0.0000000e+00    0.0000000e+00    0.0000000e+00    0.0000000e+00    0.0000000e+00    0.0000000e+00    0.0000000e+00    0.0000000e+00    0.0000000e+00    0.0000000e+00    0.0000000e+00
   -1.4497117e+02    1.0000000e+00    0.0000000e+00    0.0000000e+00    0.0000000e+00    0.0000000e+00    0.0000000e+00    0.0000000e+00    0.0000000e+00    0.0000000e+00    0.0000000e+00    0.0000000e+00    0.0000000e+00    0.0000000e+00    0.0000000e+00    0.0000000e+00    0.0000000e+00    0.0000000e+00    0.0000000e+00    0.0000000e+00    0.0000000e+00
   -1.4471096e+02    1.0000000e+00    0.0000000e+00    0.0000000e+00    0.0000000e+00    0.0000000e+00    0.0000000e+00    0.0000000e+00    0.0000000e+00    0.0000000e+00    0.0000000e+00    0.0000000e+00    0.0000000e+00    0.0000000e+00    0.0000000e+00    0.0000000e+00    0.0000000e+00    0.0000000e+00    0.0000000e+00    0.0000000e+00    0.0000000e+00
   -1.4438570e+02    1.0000000e+00    0.0000000e+00    0.0000000e+00    0.0000000e+00    0.0000000e+00    0.0000000e+00    0.0000000e+00    0.0000000e+00    0.0000000e+00    0.0000000e+00    0.0000000e+00    0.0000000e+00    0.0000000e+00    0.0000000e+00    0.0000000e+00    0.0000000e+00    0.0000000e+00    0.0000000e+00    0.0000000e+00    0.0000000e+00
   -1.4397912e+02    1.0000000e+00    0.0000000e+00    0.0000000e+00    0.0000000e+00    0.0000000e+00    0.0000000e+00    0.0000000e+00    0.0000000e+00    0.0000000e+00    0.0000000e+00    0.0000000e+00    0.0000000e+00    0.0000000e+00    0.0000000e+00    0.0000000e+00    0.0000000e+00    0.0000000e+00    0.0000000e+00    0.0000000e+00    0.0000000e+00
   -1.4347090e+02    1.0000000e+00    0.0000000e+00    0.0000000e+00    0.0000000e+00    0.0000000e+00    0.0000000e+00    0.0000000e+00    0.0000000e+00    0.0000000e+00    0.0000000e+00    0.0000000e+00    0.0000000e+00    0.0000000e+00    0.0000000e+00    0.0000000e+00    0.0000000e+00    0.0000000e+00    0.0000000e+00    0.0000000e+00    0.0000000e+00
   -1.4287090e+02    1.0000000e+00    0.0000000e+00    0.0000000e+00    0.0000000e+00    0.0000000e+00    0.0000000e+00    0.0000000e+00    0.0000000e+00    0.0000000e+00    0.0000000e+00    0.0000000e+00    0.0000000e+00    0.0000000e+00    0.0000000e+00    0.0000000e+00    0.0000000e+00    0.0000000e+00    0.0000000e+00    0.0000000e+00    0.0000000e+00
   -1.4227090e+02    1.0000000e+00    0.0000000e+00    0.0000000e+00    0.0000000e+00    0.0000000e+00    0.0000000e+00    0.0000000e+00    0.0000000e+00    0.0000000e+00    0.0000000e+00    0.0000000e+00    0.0000000e+00    0.0000000e+00    0.0000000e+00    0.0000000e+00    0.0000000e+00    0.0000000e+00    0.0000000e+00    0.0000000e+00    0.0000000e+00
   -1.4167090e+02    1.0000000e+00    0.0000000e+00    0.0000000e+00    0.0000000e+00    0.0000000e+00    0.0000000e+00    0.0000000e+00    0.0000000e+00    0.0000000e+00    0.0000000e+00    0.0000000e+00    0.0000000e+00    0.0000000e+00    0.0000000e+00    0.0000000e+00    0.0000000e+00    0.0000000e+00    0.0000000e+00    0.0000000e+00    0.0000000e+00
   -1.4107090e+02    1.0000000e+00    0.0000000e+00    0.0000000e+00    0.0000000e+00    0.0000000e+00    0.0000000e+00    0.0000000e+00    0.0000000e+00    0.0000000e+00    0.0000000e+00    0.0000000e+00    0.0000000e+00    0.0000000e+00    0.0000000e+00    0.0000000e+00    0.0000000e+00    0.0000000e+00    0.0000000e+00    0.0000000e+00    0.0000000e+00
   -1.4047090e+02    1.0000000e+00    0.0000000e+00    0.0000000e+00    0.0000000e+00    0.0000000e+00    0.0000000e+00    0.0000000e+00    0.0000000e+00    0.0000000e+00    0.0000000e+00    0.0000000e+00    0.0000000e+00    0.0000000e+00    0.0000000e+00    0.0000000e+00    0.0000000e+00    0.0000000e+00    0.0000000e+00    0.0000000e+00    0.0000000e+00
   -1.3987090e+02    1.0000000e+00    0.0000000e+00    0.0000000e+00    0.0000000e+00    0.0000000e+00    0.0000000e+00    0.0000000e+00    0.0000000e+00    0.0000000e+00    0.0000000e+00    0.0000000e+00    0.0000000e+00    0.0000000e+00    0.0000000e+00    0.0000000e+00    0.0000000e+00    0.0000000e+00    0.0000000e+00    0.0000000e+00    0.0000000e+00
   -1.3927090e+02    1.0000000e+00    0.0000000e+00    0.0000000e+00    0.0000000e+00    0.0000000e+00    0.0000000e+00    0.0000000e+00    0.0000000e+00    0.0000000e+00    0.0000000e+00    0.0000000e+00    0.0000000e+00    0.0000000e+00    0.0000000e+00    0.0000000e+00    0.0000000e+00    0.0000000e+00    0.0000000e+00    0.0000000e+00    0.0000000e+00
   -1.3867090e+02    1.0000000e+00    0.0000000e+00    0.0000000e+00    0.0000000e+00    0.0000000e+00    0.0000000e+00    0.0000000e+00    0.0000000e+00    0.0000000e+00    0.0000000e+00    0.0000000e+00    0.0000000e+00    0.0000000e+00    0.0000000e+00    0.0000000e+00    0.0000000e+00    0.0000000e+00    0.0000000e+00    0.0000000e+00    0.0000000e+00
   -1.3807090e+02    1.0000000e+00    0.0000000e+00    0.0000000e+00    0.0000000e+00    0.0000000e+00    0.0000000e+00    0.0000000e+00    0.0000000e+00    0.0000000e+00    0.0000000e+00    0.0000000e+00    0.0000000e+00    0.0000000e+00    0.0000000e+00    0.0000000e+00    0.0000000e+00    0.0000000e+00    0.0000000e+00    0.0000000e+00    0.0000000e+00
   -1.3747090e+02    1.0000000e+00    0.0000000e+00    0.0000000e+00    0.0000000e+00    0.0000000e+00    0.0000000e+00    0.0000000e+00    0.0000000e+00    0.0000000e+00    0.0000000e+00    0.0000000e+00    0.0000000e+00    0.0000000e+00    0.0000000e+00    0.0000000e+00    0.0000000e+00    0.0000000e+00    0.0000000e+00    0.0000000e+00    0.0000000e+00
   -1.3687090e+02    1.0000000e+00    0.0000000e+00    0.0000000e+00    0.0000000e+00    0.0000000e+00    0.0000000e+00    0.0000000e+00    0.0000000e+00    0.0000000e+00    0.0000000e+00    0.0000000e+00    0.0000000e+00    0.0000000e+00    0.0000000e+00    0.0000000e+00    0.0000000e+00    0.0000000e+00    0.0000000e+00    0.0000000e+00    0.0000000e+00
   -1.3627090e+02    1.0000000e+00    0.0000000e+00    0.0000000e+00    0.0000000e+00    0.0000000e+00    0.0000000e+00    0.0000000e+00    0.0000000e+00    0.0000000e+00    0.0000000e+00    0.0000000e+00    0.0000000e+00    0.0000000e+00    0.0000000e+00    0.0000000e+00    0.0000000e+00    0.0000000e+00    0.0000000e+00    0.0000000e+00    0.0000000e+00
   -1.3567090e+02    1.0000000e+00    0.0000000e+00    0.0000000e+00    0.0000000e+00    0.0000000e+00    0.0000000e+00    0.0000000e+00    0.0000000e+00    0.0000000e+00    0.0000000e+00    0.0000000e+00    0.0000000e+00    0.0000000e+00    0.0000000e+00    0.0000000e+00    0.0000000e+00    0.0000000e+00    0.0000000e+00    0.0000000e+00    0.0000000e+00
   -1.3507090e+02    1.0000000e+00    0.0000000e+00    0.0000000e+00    0.0000000e+00    0.0000000e+00    0.0000000e+00    0.0000000e+00    0.0000000e+00    0.0000000e+00    0.0000000e+00    0.0000000e+00    0.0000000e+00    0.0000000e+00    0.0000000e+00    0.0000000e+00    0.0000000e+00    0.0000000e+00    0.0000000e+00    0.0000000e+00    0.0000000e+00
   -1.3447090e+02    1.0000000e+00    0.0000000e+00    0.0000000e+00    0.0000000e+00    0.0000000e+00    0.0000000e+00    0.0000000e+00    0.0000000e+00    0.0000000e+00    0.0000000e+00    0.0000000e+00    0.0000000e+00    0.0000000e+00    0.0000000e+00    0.0000000e+00    0.0000000e+00    0.0000000e+00    0.0000000e+00    0.0000000e+00    0.0000000e+00
   -1.3387090e+02    1.0000000e+00    0.0000000e+00    0.0000000e+00    0.0000000e+00    0.0000000e+00    0.0000000e+00    0.0000000e+00    0.0000000e+00    0.0000000e+00    0.0000000e+00    0.0000000e+00    0.0000000e+00    0.0000000e+00    0.0000000e+00    0.0000000e+00    0.0000000e+00    0.0000000e+00    0.0000000e+00    0.0000000e+00    0.0000000e+00
   -1.3327090e+02    1.0000000e+00    0.0000000e+00    0.0000000e+00    0.0000000e+00    0.0000000e+00    0.0000000e+00    0.0000000e+00    0.0000000e+00    0.0000000e+00    0.0000000e+00    0.0000000e+00    0.0000000e+00    0.0000000e+00    0.0000000e+00    0.0000000e+00    0.0000000e+00    0.0000000e+00    0.0000000e+00    0.0000000e+00    0.0000000e+00
   -1.3267090e+02    1.0000000e+00    0.0000000e+00    0.0000000e+00    0.0000000e+00    0.0000000e+00    0.0000000e+00    0.0000000e+00    0.0000000e+00    0.0000000e+00    0.0000000e+00    0.0000000e+00    0.0000000e+00    0.0000000e+00    0.0000000e+00    0.0000000e+00    0.0000000e+00    0.0000000e+00    0.0000000e+00    0.0000000e+00    0.0000000e+00
   -1.3207090e+02    1.0000000e+00    0.0000000e+00    0.0000000e+00    0.0000000e+00    0.0000000e+00    0.0000000e+00    0.0000000e+00    0.0000000e+00    0.0000000e+00    0.0000000e+00    0.0000000e+00    0.0000000e+00    0.0000000e+00    0.0000000e+00    0.0000000e+00    0.0000000e+00    0.0000000e+00    0.0000000e+00    0.0000000e+00    0.0000000e+00
   -1.3147090e+02    1.0000000e+00    0.0000000e+00    0.0000000e+00    0.0000000e+00    0.0000000e+00    0.0000000e+00    0.0000000e+00    0.0000000e+00    0.0000000e+00    0.0000000e+00    0.0000000e+00    0.0000000e+00    0.0000000e+00    0.0000000e+00    0.0000000e+00    0.0000000e+00    0.0000000e+00    0.0000000e+00    0.0000000e+00    0.0000000e+00
   -1.3087090e+02    1.0000000e+00    0.0000000e+00    0.0000000e+00    0.0000000e+00    0.0000000e+00    0.0000000e+00    0.0000000e+00    0.0000000e+00    0.0000000e+00    0.0000000e+00    0.0000000e+00    0.0000000e+00    0.0000000e+00    0.0000000e+00    0.0000000e+00    0.0000000e+00    0.0000000e+00    0.0000000e+00    0.0000000e+00    0.0000000e+00
   -1.3027090e+02    1.0000000e+00    0.0000000e+00    0.0000000e+00    0.0000000e+00    0.0000000e+00    0.0000000e+00    0.0000000e+00    0.0000000e+00    0.0000000e+00    0.0000000e+00    0.0000000e+00    0.0000000e+00    0.0000000e+00    0.0000000e+00    0.0000000e+00    0.0000000e+00    0.0000000e+00    0.0000000e+00    0.0000000e+00    0.0000000e+00
   -1.2967090e+02    1.0000000e+00    0.0000000e+00    0.0000000e+00    0.0000000e+00    0.0000000e+00    0.0000000e+00    0.0000000e+00    0.0000000e+00    0.0000000e+00    0.0000000e+00    0.0000000e+00    0.0000000e+00    0.0000000e+00    0.0000000e+00    0.0000000e+00    0.0000000e+00    0.0000000e+00    0.0000000e+00    0.0000000e+00    0.0000000e+00
   -1.2907090e+02    1.0000000e+00    0.0000000e+00    0.0000000e+00    0.0000000e+00    0.0000000e+00    0.0000000e+00    0.0000000e+00    0.0000000e+00    0.0000000e+00    0.0000000e+00    0.0000000e+00    0.0000000e+00    0.0000000e+00    0.0000000e+00    0.0000000e+00    0.0000000e+00    0.0000000e+00    0.0000000e+00    0.0000000e+00    0.0000000e+00
   -1.2847090e+02    1.0000000e+00    0.0000000e+00    0.0000000e+00    0.0000000e+00    0.0000000e+00    0.0000000e+00    0.0000000e+00    0.0000000e+00    0.0000000e+00    0.0000000e+00    0.0000000e+00    0.0000000e+00    0.0000000e+00    0.0000000e+00    0.0000000e+00    0.0000000e+00    0.0000000e+00    0.0000000e+00    0.0000000e+00    0.0000000e+00
   -1.2787090e+02    1.0000000e+00    0.0000000e+00    0.0000000e+00    0.0000000e+00    0.0000000e+00    0.0000000e+00    0.0000000e+00    0.0000000e+00    0.0000000e+00    0.0000000e+00    0.0000000e+00    0.0000000e+00    0.0000000e+00    0.0000000e+00    0.0000000e+00    0.0000000e+00    0.0000000e+00    0.0000000e+00    0.0000000e+00    0.0000000e+00
   -1.2727090e+02    1.0000000e+00    0.0000000e+00    0.0000000e+00    0.0000000e+00    0.0000000e+00    0.0000000e+00    0.0000000e+00    0.0000000e+00    0.0000000e+00    0.0000000e+00    0.0000000e+00    0.0000000e+00    0.0000000e+00    0.0000000e+00    0.0000000e+00    0.0000000e+00    0.0000000e+00    0.0000000e+00    0.0000000e+00    0.0000000e+00
   -1.2667090e+02    1.0000000e+00    0.0000000e+00    0.0000000e+00    0.0000000e+00    0.0000000e+00    0.0000000e+00    0.0000000e+00    0.0000000e+00    0.0000000e+00    0.0000000e+00    0.0000000e+00    0.0000000e+00    0.0000000e+00    0.0000000e+00    0.0000000e+00    0.0000000e+00    0.0000000e+00    0.0000000e+00    0.0000000e+00    0.0000000e+00
   -1.2607090e+02    1.0000000e+00    0.0000000e+00    0.0000000e+00    0.0000000e+00    0.0000000e+00    0.0000000e+00    0.0000000e+00    0.0000000e+00    0.0000000e+00    0.0000000e+00    0.0000000e+00    0.0000000e+00    0.0000000e+00    0.0000000e+00    0.0000000e+00    0.0000000e+00    0.0000000e+00    0.0000000e+00    0.0000000e+00    0.0000000e+00
   -1.2547090e+02    1.0000000e+00    0.0000000e+00    0.0000000e+00    0.0000000e+00    0.0000000e+00    0.0000000e+00    0.0000000e+00    0.0000000e+00    0.0000000e+00    0.0000000e+00    0.0000000e+00    0.0000000e+00    0.0000000e+00    0.0000000e+00    0.0000000e+00    0.0000000e+00    0.0000000e+00    0.0000000e+00    0.0000000e+00    0.0000000e+00
   -1.2487090e+02    1.0000000e+00    0.0000000e+00    0.0000000e+00    0.0000000e+00    0.0000000e+00    0.0000000e+00    0.0000000e+00    0.0000000e+00    0.0000000e+00    0.0000000e+00    0.0000000e+00    0.0000000e+00    0.0000000e+00    0.0000000e+00    0.0000000e+00    0.0000000e+00    0.0000000e+00    0.0000000e+00    0.0000000e+00    0.0000000e+00
   -1.2427090e+02    1.0000000e+00    0.0000000e+00    0.0000000e+00    0.0000000e+00    0.0000000e+00    0.0000000e+00    0.0000000e+00    0.0000000e+00    0.0000000e+00    0.0000000e+00    0.0000000e+00    0.0000000e+00    0.0000000e+00    0.0000000e+00    0.0000000e+00    0.0000000e+00    0.0000000e+00    0.0000000e+00    0.0000000e+00    0.0000000e+00
   -1.2367090e+02    1.0000000e+00    0.0000000e+00    0.0000000e+00    0.0000000e+00    0.0000000e+00    0.0000000e+00    0.0000000e+00    0.0000000e+00    0.0000000e+00    0.0000000e+00    0.0000000e+00    0.0000000e+00    0.0000000e+00    0.0000000e+00    0.0000000e+00    0.0000000e+00    0.0000000e+00    0.0000000e+00    0.0000000e+00    0.0000000e+00
   -1.2307090e+02    1.0000000e+00    0.0000000e+00    0.0000000e+00    0.0000000e+00    0.0000000e+00    0.0000000e+00    0.0000000e+00    0.0000000e+00    0.0000000e+00    0.0000000e+00    0.0000000e+00    0.0000000e+00    0.0000000e+00    0.0000000e+00    0.0000000e+00    0.0000000e+00    0.0000000e+00    0.0000000e+00    0.0000000e+00    0.0000000e+00
   -1.2247090e+02    1.0000000e+00    0.0000000e+00    0.0000000e+00    0.0000000e+00    0.0000000e+00    0.0000000e+00    0.0000000e+00    0.0000000e+00    0.0000000e+00    0.0000000e+00    0.0000000e+00    0.0000000e+00    0.0000000e+00    0.0000000e+00    0.0000000e+00    0.0000000e+00    0.0000000e+00    0.0000000e+00    0.0000000e+00    0.0000000e+00
   -1.2187090e+02    1.0000000e+00    0.0000000e+00    0.0000000e+00    0.0000000e+00    0.0000000e+00    0.0000000e+00    0.0000000e+00    0.0000000e+00    0.0000000e+00    0.0000000e+00    0.0000000e+00    0.0000000e+00    0.0000000e+00    0.0000000e+00    0.0000000e+00    0.0000000e+00    0.0000000e+00    0.0000000e+00    0.0000000e+00    0.0000000e+00
   -1.2127090e+02    1.0000000e+00    0.0000000e+00    0.0000000e+00    0.0000000e+00    0.0000000e+00    0.0000000e+00    0.0000000e+00    0.0000000e+00    0.0000000e+00    0.0000000e+00    0.0000000e+00    0.0000000e+00    0.0000000e+00    0.0000000e+00    0.0000000e+00    0.0000000e+00    0.0000000e+00    0.0000000e+00    0.0000000e+00    0.0000000e+00
   -1.2067611e+02    1.0000000e+00    0.0000000e+00    0.0000000e+00    0.0000000e+00    0.0000000e+00    0.0000000e+00    0.0000000e+00    0.0000000e+00    0.0000000e+00    0.0000000e+00    0.0000000e+00    0.0000000e+00    0.0000000e+00    0.0000000e+00    0.0000000e+00    0.0000000e+00    0.0000000e+00    0.0000000e+00    0.0000000e+00    0.0000000e+00
   -1.2008717e+02    1.0000000e+00    0.0000000e+00    0.0000000e+00    0.0000000e+00    0.0000000e+00    0.0000000e+00    0.0000000e+00    0.0000000e+00    0.0000000e+00    0.0000000e+00    0.0000000e+00    0.0000000e+00    0.0000000e+00    0.0000000e+00    0.0000000e+00    0.0000000e+00    0.0000000e+00    0.0000000e+00    0.0000000e+00    0.0000000e+00
   -1.1950389e+02    1.0000000e+00    0.0000000e+00    0.0000000e+00    0.0000000e+00    0.0000000e+00    0.0000000e+00    0.0000000e+00    0.0000000e+00    0.0000000e+00    0.0000000e+00    0.0000000e+00    0.0000000e+00    0.0000000e+00    0.0000000e+00    0.0000000e+00    0.0000000e+00    0.0000000e+00    0.0000000e+00    0.0000000e+00    0.0000000e+00
   -1.1892610e+02    1.0000000e+00    0.0000000e+00    0.0000000e+00    0.0000000e+00    0.0000000e+00    0.0000000e+00    0.0000000e+00    0.0000000e+00    0.0000000e+00    0.0000000e+00    0.0000000e+00    0.0000000e+00    0.0000000e+00    0.0000000e+00    0.0000000e+00    0.0000000e+00    0.0000000e+00    0.0000000e+00    0.0000000e+00    0.0000000e+00
   -1.1835364e+02    1.0000000e+00    0.0000000e+00    0.0000000e+00    0.0000000e+00    0.0000000e+00    0.0000000e+00    0.0000000e+00    0.0000000e+00    0.0000000e+00    0.0000000e+00    0.0000000e+00    0.0000000e+00    0.0000000e+00    0.0000000e+00    0.0000000e+00    0.0000000e+00    0.0000000e+00    0.0000000e+00    0.0000000e+00    0.0000000e+00
   -1.1778632e+02    1.0000000e+00    0.0000000e+00    0.0000000e+00    0.0000000e+00    0.0000000e+00    0.0000000e+00    0.0000000e+00    0.0000000e+00    0.0000000e+00    0.0000000e+00    0.0000000e+00    0.0000000e+00    0.0000000e+00    0.0000000e+00    0.0000000e+00    0.0000000e+00    0.0000000e+00    0.0000000e+00    0.0000000e+00    0.0000000e+00
   -1.1722396e+02    1.0000000e+00    0.0000000e+00    0.0000000e+00    0.0000000e+00    0.0000000e+00    0.0000000e+00    0.0000000e+00    0.0000000e+00    0.0000000e+00    0.0000000e+00    0.0000000e+00    0.0000000e+00    0.0000000e+00    0.0000000e+00    0.0000000e+00    0.0000000e+00    0.0000000e+00    0.0000000e+00    0.0000000e+00    0.0000000e+00
   -1.1666646e+02    1.0000000e+00    0.0000000e+00    0.0000000e+00    0.0000000e+00    0.0000000e+00    0.0000000e+00    0.0000000e+00    0.0000000e+00    0.0000000e+00    0.0000000e+00    0.0000000e+00    0.0000000e+00    0.0000000e+00    0.0000000e+00    0.0000000e+00    0.0000000e+00    0.0000000e+00    0.0000000e+00    0.0000000e+00    0.0000000e+00
   -1.1611365e+02    1.0000000e+00    0.0000000e+00    0.0000000e+00    0.0000000e+00    0.0000000e+00    0.0000000e+00    0.0000000e+00    0.0000000e+00    0.0000000e+00    0.0000000e+00    0.0000000e+00    0.0000000e+00    0.0000000e+00    0.0000000e+00    0.0000000e+00    0.0000000e+00    0.0000000e+00    0.0000000e+00    0.0000000e+00    0.0000000e+00
   -1.1556538e+02    1.0000000e+00    0.0000000e+00    0.0000000e+00    0.0000000e+00    0.0000000e+00    0.0000000e+00    0.0000000e+00    0.0000000e+00    0.0000000e+00    0.0000000e+00    0.0000000e+00    0.0000000e+00    0.0000000e+00    0.0000000e+00    0.0000000e+00    0.0000000e+00    0.0000000e+00    0.0000000e+00    0.0000000e+00    0.0000000e+00
   -1.1502155e+02    1.0000000e+00    0.0000000e+00    0.0000000e+00    0.0000000e+00    0.0000000e+00    0.0000000e+00    0.0000000e+00    0.0000000e+00    0.0000000e+00    0.0000000e+00    0.0000000e+00    0.0000000e+00    0.0000000e+00    0.0000000e+00    0.0000000e+00    0.0000000e+00    0.0000000e+00    0.0000000e+00    0.0000000e+00    0.0000000e+00
   -1.1448200e+02    1.0000000e+00    0.0000000e+00    0.0000000e+00    0.0000000e+00    0.0000000e+00    0.0000000e+00    0.0000000e+00    0.0000000e+00    0.0000000e+00    0.0000000e+00    0.0000000e+00    0.0000000e+00    0.0000000e+00    0.0000000e+00    0.0000000e+00    0.0000000e+00    0.0000000e+00    0.0000000e+00    0.0000000e+00    0.0000000e+00
   -1.1394661e+02    1.0000000e+00    0.0000000e+00    0.0000000e+00    0.0000000e+00    0.0000000e+00    0.0000000e+00    0.0000000e+00    0.0000000e+00    0.0000000e+00    0.0000000e+00    0.0000000e+00    0.0000000e+00    0.0000000e+00    0.0000000e+00    0.0000000e+00    0.0000000e+00    0.0000000e+00    0.0000000e+00    0.0000000e+00    0.0000000e+00
   -1.1341530e+02    1.0000000e+00    0.0000000e+00    0.0000000e+00    0.0000000e+00    0.0000000e+00    0.0000000e+00    0.0000000e+00    0.0000000e+00    0.0000000e+00    0.0000000e+00    0.0000000e+00    0.0000000e+00    0.0000000e+00    0.0000000e+00    0.0000000e+00    0.0000000e+00    0.0000000e+00    0.0000000e+00    0.0000000e+00    0.0000000e+00
   -1.1288790e+02    1.0000000e+00    0.0000000e+00    0.0000000e+00    0.0000000e+00    0.0000000e+00    0.0000000e+00    0.0000000e+00    0.0000000e+00    0.0000000e+00    0.0000000e+00    0.0000000e+00    0.0000000e+00    0.0000000e+00    0.0000000e+00    0.0000000e+00    0.0000000e+00    0.0000000e+00    0.0000000e+00    0.0000000e+00    0.0000000e+00
   -1.1236435e+02    1.0000000e+00    0.0000000e+00    0.0000000e+00    0.0000000e+00    0.0000000e+00    0.0000000e+00    0.0000000e+00    0.0000000e+00    0.0000000e+00    0.0000000e+00    0.0000000e+00    0.0000000e+00    0.0000000e+00    0.0000000e+00    0.0000000e+00    0.0000000e+00    0.0000000e+00    0.0000000e+00    0.0000000e+00    0.0000000e+00
   -1.1184453e+02    1.0000000e+00    0.0000000e+00    0.0000000e+00    0.0000000e+00    0.0000000e+00    0.0000000e+00    0.0000000e+00    0.0000000e+00    0.0000000e+00    0.0000000e+00    0.0000000e+00    0.0000000e+00    0.0000000e+00    0.0000000e+00    0.0000000e+00    0.0000000e+00    0.0000000e+00    0.0000000e+00    0.0000000e+00    0.0000000e+00
   -1.1132833e+02    1.0000000e+00    0.0000000e+00    0.0000000e+00    0.0000000e+00    0.0000000e+00    0.0000000e+00    0.0000000e+00    0.0000000e+00    0.0000000e+00    0.0000000e+00    0.0000000e+00    0.0000000e+00    0.0000000e+00    0.0000000e+00    0.0000000e+00    0.0000000e+00    0.0000000e+00    0.0000000e+00    0.0000000e+00    0.0000000e+00
   -1.1081566e+02    1.0000000e+00    0.0000000e+00    0.0000000e+00    0.0000000e+00    0.0000000e+00    0.0000000e+00    0.0000000e+00    0.0000000e+00    0.0000000e+00    0.0000000e+00    0.0000000e+00    0.0000000e+00    0.0000000e+00    0.0000000e+00    0.0000000e+00    0.0000000e+00    0.0000000e+00    0.0000000e+00    0.0000000e+00    0.0000000e+00
   -1.1030642e+02    1.0000000e+00    0.0000000e+00    0.0000000e+00    0.0000000e+00    0.0000000e+00    0.0000000e+00    0.0000000e+00    0.0000000e+00    0.0000000e+00    0.0000000e+00    0.0000000e+00    0.0000000e+00    0.0000000e+00    0.0000000e+00    0.0000000e+00    0.0000000e+00    0.0000000e+00    0.0000000e+00    0.0000000e+00    0.0000000e+00
   -1.0980052e+02    1.0000000e+00    0.0000000e+00    0.0000000e+00    0.0000000e+00    0.0000000e+00    0.0000000e+00    0.0000000e+00    0.0000000e+00    0.0000000e+00    0.0000000e+00    0.0000000e+00    0.0000000e+00    0.0000000e+00    0.0000000e+00    0.0000000e+00    0.0000000e+00    0.0000000e+00    0.0000000e+00    0.0000000e+00    0.0000000e+00
   -1.0929789e+02    1.0000000e+00    0.0000000e+00    0.0000000e+00    0.0000000e+00    0.0000000e+00    0.0000000e+00    0.0000000e+00    0.0000000e+00    0.0000000e+00    0.0000000e+00    0.0000000e+00    0.0000000e+00    0.0000000e+00    0.0000000e+00    0.0000000e+00    0.0000000e+00    0.0000000e+00    0.0000000e+00    0.0000000e+00    0.0000000e+00
   -1.0905138e+02    1.0000000e+00    0.0000000e+00    0.0000000e+00    0.0000000e+00    0.0000000e+00    0.0000000e+00    0.0000000e+00    0.0000000e+00    0.0000000e+00    0.0000000e+00    0.0000000e+00    0.0000000e+00    0.0000000e+00    0.0000000e+00    0.0000000e+00    0.0000000e+00    0.0000000e+00    0.0000000e+00    0.0000000e+00    0.0000000e+00
   -1.0874324e+02    1.0000000e+00    0.0000000e+00    0.0000000e+00    0.0000000e+00    0.0000000e+00    0.0000000e+00    0.0000000e+00    0.0000000e+00    0.0000000e+00    0.0000000e+00    0.0000000e+00    0.0000000e+00    0.0000000e+00    0.0000000e+00    0.0000000e+00    0.0000000e+00    0.0000000e+00    0.0000000e+00    0.0000000e+00    0.0000000e+00
   -1.0835807e+02    1.0000000e+00    0.0000000e+00    0.0000000e+00    0.0000000e+00    0.0000000e+00    0.0000000e+00    0.0000000e+00    0.0000000e+00    0.0000000e+00    0.0000000e+00    0.0000000e+00    0.0000000e+00    0.0000000e+00    0.0000000e+00    0.0000000e+00    0.0000000e+00    0.0000000e+00    0.0000000e+00    0.0000000e+00    0.0000000e+00
   -1.0787660e+02    1.0000000e+00    0.0000000e+00    0.0000000e+00    0.0000000e+00    0.0000000e+00    0.0000000e+00    0.0000000e+00    0.0000000e+00    0.0000000e+00    0.0000000e+00    0.0000000e+00    0.0000000e+00    0.0000000e+00    0.0000000e+00    0.0000000e+00    0.0000000e+00    0.0000000e+00    0.0000000e+00    0.0000000e+00    0.0000000e+00
   -1.0738582e+02    1.0000000e+00    0.0000000e+00    0.0000000e+00    0.0000000e+00    0.0000000e+00    0.0000000e+00    0.0000000e+00    0.0000000e+00    0.0000000e+00    0.0000000e+00    0.0000000e+00    0.0000000e+00    0.0000000e+00    0.0000000e+00    0.0000000e+00    0.0000000e+00    0.0000000e+00    0.0000000e+00    0.0000000e+00    0.0000000e+00
   -1.0689788e+02    1.0000000e+00    0.0000000e+00    0.0000000e+00    0.0000000e+00    0.0000000e+00    0.0000000e+00    0.0000000e+00    0.0000000e+00    0.0000000e+00    0.0000000e+00    0.0000000e+00    0.0000000e+00    0.0000000e+00    0.0000000e+00    0.0000000e+00    0.0000000e+00    0.0000000e+00    0.0000000e+00    0.0000000e+00    0.0000000e+00
   -1.0641273e+02    1.0000000e+00    0.0000000e+00    0.0000000e+00    0.0000000e+00    0.0000000e+00    0.0000000e+00    0.0000000e+00    0.0000000e+00    0.0000000e+00    0.0000000e+00    0.0000000e+00    0.0000000e+00    0.0000000e+00    0.0000000e+00    0.0000000e+00    0.0000000e+00    0.0000000e+00    0.0000000e+00    0.0000000e+00    0.0000000e+00
   -1.0593033e+02    1.0000000e+00    0.0000000e+00    0.0000000e+00    0.0000000e+00    0.0000000e+00    0.0000000e+00    0.0000000e+00    0.0000000e+00    0.0000000e+00    0.0000000e+00    0.0000000e+00    0.0000000e+00    0.0000000e+00    0.0000000e+00    0.0000000e+00    0.0000000e+00    0.0000000e+00    0.0000000e+00    0.0000000e+00    0.0000000e+00
   -1.0545059e+02    1.0000000e+00    0.0000000e+00    0.0000000e+00    0.0000000e+00    0.0000000e+00    0.0000000e+00    0.0000000e+00    0.0000000e+00    0.0000000e+00    0.0000000e+00    0.0000000e+00    0.0000000e+00    0.0000000e+00    0.0000000e+00    0.0000000e+00    0.0000000e+00    0.0000000e+00    0.0000000e+00    0.0000000e+00    0.0000000e+00
   -1.0497345e+02    1.0000000e+00    0.0000000e+00    0.0000000e+00    0.0000000e+00    0.0000000e+00    0.0000000e+00    0.0000000e+00    0.0000000e+00    0.0000000e+00    0.0000000e+00    0.0000000e+00    0.0000000e+00    0.0000000e+00    0.0000000e+00    0.0000000e+00    0.0000000e+00    0.0000000e+00    0.0000000e+00    0.0000000e+00    0.0000000e+00
   -1.0449884e+02    1.0000000e+00    0.0000000e+00    0.0000000e+00    0.0000000e+00    0.0000000e+00    0.0000000e+00    0.0000000e+00    0.0000000e+00    0.0000000e+00    0.0000000e+00    0.0000000e+00    0.0000000e+00    0.0000000e+00    0.0000000e+00    0.0000000e+00    0.0000000e+00    0.0000000e+00    0.0000000e+00    0.0000000e+00    0.0000000e+00
   -1.0402669e+02    1.0000000e+00    0.0000000e+00    0.0000000e+00    0.0000000e+00    0.0000000e+00    0.0000000e+00    0.0000000e+00    0.0000000e+00    0.0000000e+00    0.0000000e+00    0.0000000e+00    0.0000000e+00    0.0000000e+00    0.0000000e+00    0.0000000e+00    0.0000000e+00    0.0000000e+00    0.0000000e+00    0.0000000e+00    0.0000000e+00
   -1.0355698e+02    1.0000000e+00    0.0000000e+00    0.0000000e+00    0.0000000e+00    0.0000000e+00    0.0000000e+00    0.0000000e+00    0.0000000e+00    0.0000000e+00    0.0000000e+00    0.0000000e+00    0.0000000e+00    0.0000000e+00    0.0000000e+00    0.0000000e+00    0.0000000e+00    0.0000000e+00    0.0000000e+00    0.0000000e+00    0.0000000e+00
   -1.0308961e+02    1.0000000e+00    0.0000000e+00    0.0000000e+00    0.0000000e+00    0.0000000e+00    0.0000000e+00    0.0000000e+00    0.0000000e+00    0.0000000e+00    0.0000000e+00    0.0000000e+00    0.0000000e+00    0.0000000e+00    0.0000000e+00    0.0000000e+00    0.0000000e+00    0.0000000e+00    0.0000000e+00    0.0000000e+00    0.0000000e+00
   -1.0262452e+02    1.0000000e+00    0.0000000e+00    0.0000000e+00    0.0000000e+00    0.0000000e+00    0.0000000e+00    0.0000000e+00    0.0000000e+00    0.0000000e+00    0.0000000e+00    0.0000000e+00    0.0000000e+00    0.0000000e+00    0.0000000e+00    0.0000000e+00    0.0000000e+00    0.0000000e+00    0.0000000e+00    0.0000000e+00    0.0000000e+00
   -1.0216169e+02    1.0000000e+00    0.0000000e+00    0.0000000e+00    0.0000000e+00    0.0000000e+00    0.0000000e+00    0.0000000e+00    0.0000000e+00    0.0000000e+00    0.0000000e+00    0.0000000e+00    0.0000000e+00    0.0000000e+00    0.0000000e+00    0.0000000e+00    0.0000000e+00    0.0000000e+00    0.0000000e+00    0.0000000e+00    0.0000000e+00
   -1.0170105e+02    1.0000000e+00    0.0000000e+00    0.0000000e+00    0.0000000e+00    0.0000000e+00    0.0000000e+00    0.0000000e+00    0.0000000e+00    0.0000000e+00    0.0000000e+00    0.0000000e+00    0.0000000e+00    0.0000000e+00    0.0000000e+00    0.0000000e+00    0.0000000e+00    0.0000000e+00    0.0000000e+00    0.0000000e+00    0.0000000e+00
   -1.0124252e+02    1.0000000e+00    0.0000000e+00    0.0000000e+00    0.0000000e+00    0.0000000e+00    0.0000000e+00    0.0000000e+00    0.0000000e+00    0.0000000e+00    0.0000000e+00    0.0000000e+00    0.0000000e+00    0.0000000e+00    0.0000000e+00    0.0000000e+00    0.0000000e+00    0.0000000e+00    0.0000000e+00    0.0000000e+00    0.0000000e+00
   -1.0078610e+02    1.0000000e+00    0.0000000e+00    0.0000000e+00    0.0000000e+00    0.0000000e+00    0.0000000e+00    0.0000000e+00    0.0000000e+00    0.0000000e+00    0.0000000e+00    0.0000000e+00    0.0000000e+00    0.0000000e+00    0.0000000e+00    0.0000000e+00    0.0000000e+00    0.0000000e+00    0.0000000e+00    0.0000000e+00    0.0000000e+00
   -1.0033170e+02    1.0000000e+00    0.0000000e+00    0.0000000e+00    0.0000000e+00    0.0000000e+00    0.0000000e+00    0.0000000e+00    0.0000000e+00    0.0000000e+00    0.0000000e+00    0.0000000e+00    0.0000000e+00    0.0000000e+00    0.0000000e+00    0.0000000e+00    0.0000000e+00    0.0000000e+00    0.0000000e+00    0.0000000e+00    0.0000000e+00
   -9.9879287e+01    1.0000000e+00    0.0000000e+00    0.0000000e+00    0.0000000e+00    0.0000000e+00    0.0000000e+00    0.0000000e+00    0.0000000e+00    0.0000000e+00    0.0000000e+00    0.0000000e+00    0.0000000e+00    0.0000000e+00    0.0000000e+00    0.0000000e+00    0.0000000e+00    0.0000000e+00    0.0000000e+00    0.0000000e+00    0.0000000e+00
   -9.9428806e+01    1.0000000e+00    0.0000000e+00    0.0000000e+00    0.0000000e+00    0.0000000e+00    0.0000000e+00    0.0000000e+00    0.0000000e+00    0.0000000e+00    0.0000000e+00    0.0000000e+00    0.0000000e+00    0.0000000e+00    0.0000000e+00    0.0000000e+00    0.0000000e+00    0.0000000e+00    0.0000000e+00    0.0000000e+00    0.0000000e+00
   -9.8980218e+01    1.0000000e+00    0.0000000e+00    0.0000000e+00    0.0000000e+00    0.0000000e+00    0.0000000e+00    0.0000000e+00    0.0000000e+00    0.0000000e+00    0.0000000e+00    0.0000000e+00    0.0000000e+00    0.0000000e+00    0.0000000e+00    0.0000000e+00    0.0000000e+00    0.0000000e+00    0.0000000e+00    0.0000000e+00    0.0000000e+00
   -9.8533471e+01    1.0000000e+00    0.0000000e+00    0.0000000e+00    0.0000000e+00    0.0000000e+00    0.0000000e+00    0.0000000e+00    0.0000000e+00    0.0000000e+00    0.0000000e+00    0.0000000e+00    0.0000000e+00    0.0000000e+00    0.0000000e+00    0.0000000e+00    0.0000000e+00    0.0000000e+00    0.0000000e+00    0.0000000e+00    0.0000000e+00
   -9.8088528e+01    1.0000000e+00    0.0000000e+00    0.0000000e+00    0.0000000e+00    0.0000000e+00    0.0000000e+00    0.0000000e+00    0.0000000e+00    0.0000000e+00    0.0000000e+00    0.0000000e+00    0.0000000e+00    0.0000000e+00    0.0000000e+00    0.0000000e+00    0.0000000e+00    0.0000000e+00    0.0000000e+00    0.0000000e+00    0.0000000e+00
   -9.7645332e+01    1.0000000e+00    0.0000000e+00    0.0000000e+00    0.0000000e+00    0.0000000e+00    0.0000000e+00    0.0000000e+00    0.0000000e+00    0.0000000e+00    0.0000000e+00    0.0000000e+00    0.0000000e+00    0.0000000e+00    0.0000000e+00    0.0000000e+00    0.0000000e+00    0.0000000e+00    0.0000000e+00    0.0000000e+00    0.0000000e+00
   -9.7203862e+01    1.0000000e+00    0.0000000e+00    0.0000000e+00    0.0000000e+00    0.0000000e+00    0.0000000e+00    0.0000000e+00    0.0000000e+00    0.0000000e+00    0.0000000e+00    0.0000000e+00    0.0000000e+00    0.0000000e+00    0.0000000e+00    0.0000000e+00    0.0000000e+00    0.0000000e+00    0.0000000e+00    0.0000000e+00    0.0000000e+00
   -9.6764048e+01    1.0000000e+00    0.0000000e+00    0.0000000e+00    0.0000000e+00    0.0000000e+00    0.0000000e+00    0.0000000e+00    0.0000000e+00    0.0000000e+00    0.0000000e+00    0.0000000e+00    0.0000000e+00    0.0000000e+00    0.0000000e+00    0.0000000e+00    0.0000000e+00    0.0000000e+00    0.0000000e+00    0.0000000e+00    0.0000000e+00
   -9.6325882e+01    1.0000000e+00    0.0000000e+00    0.0000000e+00    0.0000000e+00    0.0000000e+00    0.0000000e+00    0.0000000e+00    0.0000000e+00    0.0000000e+00    0.0000000e+00    0.0000000e+00    0.0000000e+00    0.0000000e+00    0.0000000e+00    0.0000000e+00    0.0000000e+00    0.0000000e+00    0.0000000e+00    0.0000000e+00    0.0000000e+00
   -9.5889297e+01    1.0000000e+00    0.0000000e+00    0.0000000e+00    0.0000000e+00    0.0000000e+00    0.0000000e+00    0.0000000e+00    0.0000000e+00    0.0000000e+00    0.0000000e+00    0.0000000e+00    0.0000000e+00    0.0000000e+00    0.0000000e+00    0.0000000e+00    0.0000000e+00    0.0000000e+00    0.0000000e+00    0.0000000e+00    0.0000000e+00
   -9.5454262e+01    1.0000000e+00    0.0000000e+00    0.0000000e+00    0.0000000e+00    0.0000000e+00    0.0000000e+00    0.0000000e+00    0.0000000e+00    0.0000000e+00    0.0000000e+00    0.0000000e+00    0.0000000e+00    0.0000000e+00    0.0000000e+00    0.0000000e+00    0.0000000e+00    0.0000000e+00    0.0000000e+00    0.0000000e+00    0.0000000e+00
   -9.5020750e+01    1.0000000e+00    0.0000000e+00    0.0000000e+00    0.0000000e+00    0.0000000e+00    0.0000000e+00    0.0000000e+00    0.0000000e+00    0.0000000e+00    0.0000000e+00    0.0000000e+00    0.0000000e+00    0.0000000e+00    0.0000000e+00    0.0000000e+00    0.0000000e+00    0.0000000e+00    0.0000000e+00    0.0000000e+00    0.0000000e+00
   -9.4588705e+01    1.0000000e+00    0.0000000e+00    0.0000000e+00    0.0000000e+00    0.0000000e+00    0.0000000e+00    0.0000000e+00    0.0000000e+00    0.0000000e+00    0.0000000e+00    0.0000000e+00    0.0000000e+00    0.0000000e+00    0.0000000e+00    0.0000000e+00    0.0000000e+00    0.0000000e+00    0.0000000e+00    0.0000000e+00    0.0000000e+00
   -9.4158099e+01    1.0000000e+00    0.0000000e+00    0.0000000e+00    0.0000000e+00    0.0000000e+00    0.0000000e+00    0.0000000e+00    0.0000000e+00    0.0000000e+00    0.0000000e+00    0.0000000e+00    0.0000000e+00    0.0000000e+00    0.0000000e+00    0.0000000e+00    0.0000000e+00    0.0000000e+00    0.0000000e+00    0.0000000e+00    0.0000000e+00
   -9.3728904e+01    1.0000000e+00    0.0000000e+00    0.0000000e+00    0.0000000e+00    0.0000000e+00    0.0000000e+00    0.0000000e+00    0.0000000e+00    0.0000000e+00    0.0000000e+00    0.0000000e+00    0.0000000e+00    0.0000000e+00    0.0000000e+00    0.0000000e+00    0.0000000e+00    0.0000000e+00    0.0000000e+00    0.0000000e+00    0.0000000e+00
   -9.3301070e+01    1.0000000e+00    0.0000000e+00    0.0000000e+00    0.0000000e+00    0.0000000e+00    0.0000000e+00    0.0000000e+00    0.0000000e+00    0.0000000e+00    0.0000000e+00    0.0000000e+00    0.0000000e+00    0.0000000e+00    0.0000000e+00    0.0000000e+00    0.0000000e+00    0.0000000e+00    0.0000000e+00    0.0000000e+00    0.0000000e+00
   -9.2874562e+01    1.0000000e+00    0.0000000e+00    0.0000000e+00    0.0000000e+00    0.0000000e+00    0.0000000e+00    0.0000000e+00    0.0000000e+00    0.0000000e+00    0.0000000e+00    0.0000000e+00    0.0000000e+00    0.0000000e+00    0.0000000e+00    0.0000000e+00    0.0000000e+00    0.0000000e+00    0.0000000e+00    0.0000000e+00    0.0000000e+00
   -9.2449366e+01    1.0000000e+00    0.0000000e+00    0.0000000e+00    0.0000000e+00    0.0000000e+00    0.0000000e+00    0.0000000e+00    0.0000000e+00    0.0000000e+00    0.0000000e+00    0.0000000e+00    0.0000000e+00    0.0000000e+00    0.0000000e+00    0.0000000e+00    0.0000000e+00    0.0000000e+00    0.0000000e+00    0.0000000e+00    0.0000000e+00
   -9.2025430e+01    1.0000000e+00    0.0000000e+00    0.0000000e+00    0.0000000e+00    0.0000000e+00    0.0000000e+00    0.0000000e+00    0.0000000e+00    0.0000000e+00    0.0000000e+00    0.0000000e+00    0.0000000e+00    0.0000000e+00    0.0000000e+00    0.0000000e+00    0.0000000e+00    0.0000000e+00    0.0000000e+00    0.0000000e+00    0.0000000e+00
   -9.1602720e+01    1.0000000e+00    0.0000000e+00    0.0000000e+00    0.0000000e+00    0.0000000e+00    0.0000000e+00    0.0000000e+00    0.0000000e+00    0.0000000e+00    0.0000000e+00    0.0000000e+00    0.0000000e+00    0.0000000e+00    0.0000000e+00    0.0000000e+00    0.0000000e+00    0.0000000e+00    0.0000000e+00    0.0000000e+00    0.0000000e+00
   -9.1181206e+01    1.0000000e+00    0.0000000e+00    0.0000000e+00    0.0000000e+00    0.0000000e+00    0.0000000e+00    0.0000000e+00    0.0000000e+00    0.0000000e+00    0.0000000e+00    0.0000000e+00    0.0000000e+00    0.0000000e+00    0.0000000e+00    0.0000000e+00    0.0000000e+00    0.0000000e+00    0.0000000e+00    0.0000000e+00    0.0000000e+00
   -9.0760867e+01    1.0000000e+00    0.0000000e+00    0.0000000e+00    0.0000000e+00    0.0000000e+00    0.0000000e+00    0.0000000e+00    0.0000000e+00    0.0000000e+00    0.0000000e+00    0.0000000e+00    0.0000000e+00    0.0000000e+00    0.0000000e+00    0.0000000e+00    0.0000000e+00    0.0000000e+00    0.0000000e+00    0.0000000e+00    0.0000000e+00
   -9.0341662e+01    1.0000000e+00    0.0000000e+00    0.0000000e+00    0.0000000e+00    0.0000000e+00    0.0000000e+00    0.0000000e+00    0.0000000e+00    0.0000000e+00    0.0000000e+00    0.0000000e+00    0.0000000e+00    0.0000000e+00    0.0000000e+00    0.0000000e+00    0.0000000e+00    0.0000000e+00    0.0000000e+00    0.0000000e+00    0.0000000e+00
   -8.9923558e+01    1.0000000e+00    0.0000000e+00    0.0000000e+00    0.0000000e+00    0.0000000e+00    0.0000000e+00    0.0000000e+00    0.0000000e+00    0.0000000e+00    0.0000000e+00    0.0000000e+00    0.0000000e+00    0.0000000e+00    0.0000000e+00    0.0000000e+00    0.0000000e+00    0.0000000e+00    0.0000000e+00    0.0000000e+00    0.0000000e+00
   -8.9506524e+01    1.0000000e+00    0.0000000e+00    0.0000000e+00    0.0000000e+00    0.0000000e+00    0.0000000e+00    0.0000000e+00    0.0000000e+00    0.0000000e+00    0.0000000e+00    0.0000000e+00    0.0000000e+00    0.0000000e+00    0.0000000e+00    0.0000000e+00    0.0000000e+00    0.0000000e+00    0.0000000e+00    0.0000000e+00    0.0000000e+00
   -8.9090531e+01    1.0000000e+00    0.0000000e+00    0.0000000e+00    0.0000000e+00    0.0000000e+00    0.0000000e+00    0.0000000e+00    0.0000000e+00    0.0000000e+00    0.0000000e+00    0.0000000e+00    0.0000000e+00    0.0000000e+00    0.0000000e+00    0.0000000e+00    0.0000000e+00    0.0000000e+00    0.0000000e+00    0.0000000e+00    0.0000000e+00
   -8.8675556e+01    1.0000000e+00    0.0000000e+00    0.0000000e+00    0.0000000e+00    0.0000000e+00    0.0000000e+00    0.0000000e+00    0.0000000e+00    0.0000000e+00    0.0000000e+00    0.0000000e+00    0.0000000e+00    0.0000000e+00    0.0000000e+00    0.0000000e+00    0.0000000e+00    0.0000000e+00    0.0000000e+00    0.0000000e+00    0.0000000e+00
   -8.8261565e+01    1.0000000e+00    0.0000000e+00    0.0000000e+00    0.0000000e+00    0.0000000e+00    0.0000000e+00    0.0000000e+00    0.0000000e+00    0.0000000e+00    0.0000000e+00    0.0000000e+00    0.0000000e+00    0.0000000e+00    0.0000000e+00    0.0000000e+00    0.0000000e+00    0.0000000e+00    0.0000000e+00    0.0000000e+00    0.0000000e+00
   -8.7848528e+01    1.0000000e+00    0.0000000e+00    0.0000000e+00    0.0000000e+00    0.0000000e+00    0.0000000e+00    0.0000000e+00    0.0000000e+00    0.0000000e+00    0.0000000e+00    0.0000000e+00    0.0000000e+00    0.0000000e+00    0.0000000e+00    0.0000000e+00    0.0000000e+00    0.0000000e+00    0.0000000e+00    0.0000000e+00    0.0000000e+00
   -8.7436415e+01    1.0000000e+00    0.0000000e+00    0.0000000e+00    0.0000000e+00    0.0000000e+00    0.0000000e+00    0.0000000e+00    0.0000000e+00    0.0000000e+00    0.0000000e+00    0.0000000e+00    0.0000000e+00    0.0000000e+00    0.0000000e+00    0.0000000e+00    0.0000000e+00    0.0000000e+00    0.0000000e+00    0.0000000e+00    0.0000000e+00
   -8.7025198e+01    1.0000000e+00    0.0000000e+00    0.0000000e+00    0.0000000e+00    0.0000000e+00    0.0000000e+00    0.0000000e+00    0.0000000e+00    0.0000000e+00    0.0000000e+00    0.0000000e+00    0.0000000e+00    0.0000000e+00    0.0000000e+00    0.0000000e+00    0.0000000e+00    0.0000000e+00    0.0000000e+00    0.0000000e+00    0.0000000e+00
   -8.6614849e+01    1.0000000e+00    0.0000000e+00    0.0000000e+00    0.0000000e+00    0.0000000e+00    0.0000000e+00    0.0000000e+00    0.0000000e+00    0.0000000e+00    0.0000000e+00    0.0000000e+00    0.0000000e+00    0.0000000e+00    0.0000000e+00    0.0000000e+00    0.0000000e+00    0.0000000e+00    0.0000000e+00    0.0000000e+00    0.0000000e+00
   -8.6205342e+01    1.0000000e+00    0.0000000e+00    0.0000000e+00    0.0000000e+00    0.0000000e+00    0.0000000e+00    0.0000000e+00    0.0000000e+00    0.0000000e+00    0.0000000e+00    0.0000000e+00    0.0000000e+00    0.0000000e+00    0.0000000e+00    0.0000000e+00    0.0000000e+00    0.0000000e+00    0.0000000e+00    0.0000000e+00    0.0000000e+00
   -8.5796648e+01    1.0000000e+00    0.0000000e+00    0.0000000e+00    0.0000000e+00    0.0000000e+00    0.0000000e+00    0.0000000e+00    0.0000000e+00    0.0000000e+00    0.0000000e+00    0.0000000e+00    0.0000000e+00    0.0000000e+00    0.0000000e+00    0.0000000e+00    0.0000000e+00    0.0000000e+00    0.0000000e+00    0.0000000e+00    0.0000000e+00
   -8.5388743e+01    1.0000000e+00    0.0000000e+00    0.0000000e+00    0.0000000e+00    0.0000000e+00    0.0000000e+00    0.0000000e+00    0.0000000e+00    0.0000000e+00    0.0000000e+00    0.0000000e+00    0.0000000e+00    0.0000000e+00    0.0000000e+00    0.0000000e+00    0.0000000e+00    0.0000000e+00    0.0000000e+00    0.0000000e+00    0.0000000e+00
   -8.5292430e+01    1.0000000e+00    0.0000000e+00    0.0000000e+00    0.0000000e+00    0.0000000e+00    0.0000000e+00    0.0000000e+00    0.0000000e+00    0.0000000e+00    0.0000000e+00    0.0000000e+00    0.0000000e+00    0.0000000e+00    0.0000000e+00    0.0000000e+00    0.0000000e+00    0.0000000e+00    0.0000000e+00    0.0000000e+00    0.0000000e+00
   -8.5172040e+01    1.0000000e+00    0.0000000e+00    0.0000000e+00    0.0000000e+00    0.0000000e+00    0.0000000e+00    0.0000000e+00    0.0000000e+00    0.0000000e+00    0.0000000e+00    0.0000000e+00    0.0000000e+00    0.0000000e+00    0.0000000e+00    0.0000000e+00    0.0000000e+00    0.0000000e+00    0.0000000e+00    0.0000000e+00    0.0000000e+00
   -8.5021551e+01    1.0000000e+00    0.0000000e+00    0.0000000e+00    0.0000000e+00    0.0000000e+00    0.0000000e+00    0.0000000e+00    0.0000000e+00    0.0000000e+00    0.0000000e+00    0.0000000e+00    0.0000000e+00    0.0000000e+00    0.0000000e+00    0.0000000e+00    0.0000000e+00    0.0000000e+00    0.0000000e+00    0.0000000e+00    0.0000000e+00
   -8.4833440e+01    1.0000000e+00    0.0000000e+00    0.0000000e+00    0.0000000e+00    0.0000000e+00    0.0000000e+00    0.0000000e+00    0.0000000e+00    0.0000000e+00    0.0000000e+00    0.0000000e+00    0.0000000e+00    0.0000000e+00    0.0000000e+00    0.0000000e+00    0.0000000e+00    0.0000000e+00    0.0000000e+00    0.0000000e+00    0.0000000e+00
   -8.4598302e+01    1.0000000e+00    0.0000000e+00    0.0000000e+00    0.0000000e+00    0.0000000e+00    0.0000000e+00    0.0000000e+00    0.0000000e+00    0.0000000e+00    0.0000000e+00    0.0000000e+00    0.0000000e+00    0.0000000e+00    0.0000000e+00    0.0000000e+00    0.0000000e+00    0.0000000e+00    0.0000000e+00    0.0000000e+00    0.0000000e+00
   -8.4304379e+01    1.0000000e+00    0.0000000e+00    0.0000000e+00    0.0000000e+00    0.0000000e+00    0.0000000e+00    0.0000000e+00    0.0000000e+00    0.0000000e+00    0.0000000e+00    0.0000000e+00    0.0000000e+00    0.0000000e+00    0.0000000e+00    0.0000000e+00    0.0000000e+00    0.0000000e+00    0.0000000e+00    0.0000000e+00    0.0000000e+00
   -8.3936976e+01    1.0000000e+00    0.0000000e+00    0.0000000e+00    0.0000000e+00    0.0000000e+00    0.0000000e+00    0.0000000e+00    0.0000000e+00    0.0000000e+00    0.0000000e+00    0.0000000e+00    0.0000000e+00    0.0000000e+00    0.0000000e+00    0.0000000e+00    0.0000000e+00    0.0000000e+00    0.0000000e+00    0.0000000e+00    0.0000000e+00
   -8.3532366e+01    1.0000000e+00    0.0000000e+00    0.0000000e+00    0.0000000e+00    0.0000000e+00    0.0000000e+00    0.0000000e+00    0.0000000e+00    0.0000000e+00    0.0000000e+00    0.0000000e+00    0.0000000e+00    0.0000000e+00    0.0000000e+00    0.0000000e+00    0.0000000e+00    0.0000000e+00    0.0000000e+00    0.0000000e+00    0.0000000e+00
   -8.3128362e+01    1.0000000e+00    0.0000000e+00    0.0000000e+00    0.0000000e+00    0.0000000e+00    0.0000000e+00    0.0000000e+00    0.0000000e+00    0.0000000e+00    0.0000000e+00    0.0000000e+00    0.0000000e+00    0.0000000e+00    0.0000000e+00    0.0000000e+00    0.0000000e+00    0.0000000e+00    0.0000000e+00    0.0000000e+00    0.0000000e+00
   -8.2724973e+01    1.0000000e+00    0.0000000e+00    0.0000000e+00    0.0000000e+00    0.0000000e+00    0.0000000e+00    0.0000000e+00    0.0000000e+00    0.0000000e+00    0.0000000e+00    0.0000000e+00    0.0000000e+00    0.0000000e+00    0.0000000e+00    0.0000000e+00    0.0000000e+00    0.0000000e+00    0.0000000e+00    0.0000000e+00    0.0000000e+00
   -8.2322173e+01    1.0000000e+00    0.0000000e+00    0.0000000e+00    0.0000000e+00    0.0000000e+00    0.0000000e+00    0.0000000e+00    0.0000000e+00    0.0000000e+00    0.0000000e+00    0.0000000e+00    0.0000000e+00    0.0000000e+00    0.0000000e+00    0.0000000e+00    0.0000000e+00    0.0000000e+00    0.0000000e+00    0.0000000e+00    0.0000000e+00
   -8.1919938e+01    1.0000000e+00    0.0000000e+00    0.0000000e+00    0.0000000e+00    0.0000000e+00    0.0000000e+00    0.0000000e+00    0.0000000e+00    0.0000000e+00    0.0000000e+00    0.0000000e+00    0.0000000e+00    0.0000000e+00    0.0000000e+00    0.0000000e+00    0.0000000e+00    0.0000000e+00    0.0000000e+00    0.0000000e+00    0.0000000e+00
   -8.1518242e+01    1.0000000e+00    0.0000000e+00    0.0000000e+00    0.0000000e+00    0.0000000e+00    0.0000000e+00    0.0000000e+00    0.0000000e+00    0.0000000e+00    0.0000000e+00    0.0000000e+00    0.0000000e+00    0.0000000e+00    0.0000000e+00    0.0000000e+00    0.0000000e+00    0.0000000e+00    0.0000000e+00    0.0000000e+00    0.0000000e+00
   -8.1117060e+01    1.0000000e+00    0.0000000e+00    0.0000000e+00    0.0000000e+00    0.0000000e+00    0.0000000e+00    0.0000000e+00    0.0000000e+00    0.0000000e+00    0.0000000e+00    0.0000000e+00    0.0000000e+00    0.0000000e+00    0.0000000e+00    0.0000000e+00    0.0000000e+00    0.0000000e+00    0.0000000e+00    0.0000000e+00    0.0000000e+00
   -8.0716368e+01    1.0000000e+00    0.0000000e+00    0.0000000e+00    0.0000000e+00    0.0000000e+00    0.0000000e+00    0.0000000e+00    0.0000000e+00    0.0000000e+00    0.0000000e+00    0.0000000e+00    0.0000000e+00    0.0000000e+00    0.0000000e+00    0.0000000e+00    0.0000000e+00    0.0000000e+00    0.0000000e+00    0.0000000e+00    0.0000000e+00
   -8.0316141e+01    1.0000000e+00    0.0000000e+00    0.0000000e+00    0.0000000e+00    0.0000000e+00    0.0000000e+00    0.0000000e+00    0.0000000e+00    0.0000000e+00    0.0000000e+00    0.0000000e+00    0.0000000e+00    0.0000000e+00    0.0000000e+00    0.0000000e+00    0.0000000e+00    0.0000000e+00    0.0000000e+00    0.0000000e+00    0.0000000e+00
   -7.9916354e+01    1.0000000e+00    0.0000000e+00    0.0000000e+00    0.0000000e+00    0.0000000e+00    0.0000000e+00    0.0000000e+00    0.0000000e+00    0.0000000e+00    0.0000000e+00    0.0000000e+00    0.0000000e+00    0.0000000e+00    0.0000000e+00    0.0000000e+00    0.0000000e+00    0.0000000e+00    0.0000000e+00    0.0000000e+00    0.0000000e+00
   -7.9516984e+01    1.0000000e+00    0.0000000e+00    0.0000000e+00    0.0000000e+00    0.0000000e+00    0.0000000e+00    0.0000000e+00    0.0000000e+00    0.0000000e+00    0.0000000e+00    0.0000000e+00    0.0000000e+00    0.0000000e+00    0.0000000e+00    0.0000000e+00    0.0000000e+00    0.0000000e+00    0.0000000e+00    0.0000000e+00    0.0000000e+00
   -7.9118005e+01    1.0000000e+00    0.0000000e+00    0.0000000e+00    0.0000000e+00    0.0000000e+00    0.0000000e+00    0.0000000e+00    0.0000000e+00    0.0000000e+00    0.0000000e+00    0.0000000e+00    0.0000000e+00    0.0000000e+00    0.0000000e+00    0.0000000e+00    0.0000000e+00    0.0000000e+00    0.0000000e+00    0.0000000e+00    0.0000000e+00
   -7.8719394e+01    1.0000000e+00    0.0000000e+00    0.0000000e+00    0.0000000e+00    0.0000000e+00    0.0000000e+00    0.0000000e+00    0.0000000e+00    0.0000000e+00    0.0000000e+00    0.0000000e+00    0.0000000e+00    0.0000000e+00    0.0000000e+00    0.0000000e+00    0.0000000e+00    0.0000000e+00    0.0000000e+00    0.0000000e+00    0.0000000e+00
   -7.8321127e+01    1.0000000e+00    0.0000000e+00    0.0000000e+00    0.0000000e+00    0.0000000e+00    0.0000000e+00    0.0000000e+00    0.0000000e+00    0.0000000e+00    0.0000000e+00    0.0000000e+00    0.0000000e+00    0.0000000e+00    0.0000000e+00    0.0000000e+00    0.0000000e+00    0.0000000e+00    0.0000000e+00    0.0000000e+00    0.0000000e+00
   -7.7923178e+01    1.0000000e+00    0.0000000e+00    0.0000000e+00    0.0000000e+00    0.0000000e+00    0.0000000e+00    0.0000000e+00    0.0000000e+00    0.0000000e+00    0.0000000e+00    0.0000000e+00    0.0000000e+00    0.0000000e+00    0.0000000e+00    0.0000000e+00    0.0000000e+00    0.0000000e+00    0.0000000e+00    0.0000000e+00    0.0000000e+00
   -7.7525525e+01    1.0000000e+00    0.0000000e+00    0.0000000e+00    0.0000000e+00    0.0000000e+00    0.0000000e+00    0.0000000e+00    0.0000000e+00    0.0000000e+00    0.0000000e+00    0.0000000e+00    0.0000000e+00    0.0000000e+00    0.0000000e+00    0.0000000e+00    0.0000000e+00    0.0000000e+00    0.0000000e+00    0.0000000e+00    0.0000000e+00
   -7.7128143e+01    1.0000000e+00    0.0000000e+00    0.0000000e+00    0.0000000e+00    0.0000000e+00    0.0000000e+00    0.0000000e+00    0.0000000e+00    0.0000000e+00    0.0000000e+00    0.0000000e+00    0.0000000e+00    0.0000000e+00    0.0000000e+00    0.0000000e+00    0.0000000e+00    0.0000000e+00    0.0000000e+00    0.0000000e+00    0.0000000e+00
   -7.6731008e+01    1.0000000e+00    0.0000000e+00    0.0000000e+00    0.0000000e+00    0.0000000e+00    0.0000000e+00    0.0000000e+00    0.0000000e+00    0.0000000e+00    0.0000000e+00    0.0000000e+00    0.0000000e+00    0.0000000e+00    0.0000000e+00    0.0000000e+00    0.0000000e+00    0.0000000e+00    0.0000000e+00    0.0000000e+00    0.0000000e+00
   -7.6334096e+01    1.0000000e+00    0.0000000e+00    0.0000000e+00    0.0000000e+00    0.0000000e+00    0.0000000e+00    0.0000000e+00    0.0000000e+00    0.0000000e+00    0.0000000e+00    0.0000000e+00    0.0000000e+00    0.0000000e+00    0.0000000e+00    0.0000000e+00    0.0000000e+00    0.0000000e+00    0.0000000e+00    0.0000000e+00    0.0000000e+00
   -7.5937384e+01    1.0000000e+00    0.0000000e+00    0.0000000e+00    0.0000000e+00    0.0000000e+00    0.0000000e+00    0.0000000e+00    0.0000000e+00    0.0000000e+00    0.0000000e+00    0.0000000e+00    0.0000000e+00    0.0000000e+00    0.0000000e+00    0.0000000e+00    0.0000000e+00    0.0000000e+00    0.0000000e+00    0.0000000e+00    0.0000000e+00
   -7.5540846e+01    1.0000000e+00    0.0000000e+00    0.0000000e+00    0.0000000e+00    0.0000000e+00    0.0000000e+00    0.0000000e+00    0.0000000e+00    0.0000000e+00    0.0000000e+00    0.0000000e+00    0.0000000e+00    0.0000000e+00    0.0000000e+00    0.0000000e+00    0.0000000e+00    0.0000000e+00    0.0000000e+00    0.0000000e+00    0.0000000e+00
   -7.5144460e+01    1.0000000e+00    0.0000000e+00    0.0000000e+00    0.0000000e+00    0.0000000e+00    0.0000000e+00    0.0000000e+00    0.0000000e+00    0.0000000e+00    0.0000000e+00    0.0000000e+00    0.0000000e+00    0.0000000e+00    0.0000000e+00    0.0000000e+00    0.0000000e+00    0.0000000e+00    0.0000000e+00    0.0000000e+00    0.0000000e+00
   -7.4748201e+01    1.0000000e+00    0.0000000e+00    0.0000000e+00    0.0000000e+00    0.0000000e+00    0.0000000e+00    0.0000000e+00    0.0000000e+00    0.0000000e+00    0.0000000e+00    0.0000000e+00    0.0000000e+00    0.0000000e+00    0.0000000e+00    0.0000000e+00    0.0000000e+00    0.0000000e+00    0.0000000e+00    0.0000000e+00    0.0000000e+00
   -7.4352045e+01    1.0000000e+00    0.0000000e+00    0.0000000e+00    0.0000000e+00    0.0000000e+00    0.0000000e+00    0.0000000e+00    0.0000000e+00    0.0000000e+00    0.0000000e+00    0.0000000e+00    0.0000000e+00    0.0000000e+00    0.0000000e+00    0.0000000e+00    0.0000000e+00    0.0000000e+00    0.0000000e+00    0.0000000e+00    0.0000000e+00
   -7.3955968e+01    1.0000000e+00    0.0000000e+00    0.0000000e+00    0.0000000e+00    0.0000000e+00    0.0000000e+00    0.0000000e+00    0.0000000e+00    0.0000000e+00    0.0000000e+00    0.0000000e+00    0.0000000e+00    0.0000000e+00    0.0000000e+00    0.0000000e+00    0.0000000e+00    0.0000000e+00    0.0000000e+00    0.0000000e+00    0.0000000e+00
   -7.3559946e+01    1.0000000e+00    0.0000000e+00    0.0000000e+00    0.0000000e+00    0.0000000e+00    0.0000000e+00    0.0000000e+00    0.0000000e+00    0.0000000e+00    0.0000000e+00    0.0000000e+00    0.0000000e+00    0.0000000e+00    0.0000000e+00    0.0000000e+00    0.0000000e+00    0.0000000e+00    0.0000000e+00    0.0000000e+00    0.0000000e+00
   -7.3163954e+01    1.0000000e+00    0.0000000e+00    0.0000000e+00    0.0000000e+00    0.0000000e+00    0.0000000e+00    0.0000000e+00    0.0000000e+00    0.0000000e+00    0.0000000e+00    0.0000000e+00    0.0000000e+00    0.0000000e+00    0.0000000e+00    0.0000000e+00    0.0000000e+00    0.0000000e+00    0.0000000e+00    0.0000000e+00    0.0000000e+00
   -7.2767968e+01    1.0000000e+00    0.0000000e+00    0.0000000e+00    0.0000000e+00    0.0000000e+00    0.0000000e+00    0.0000000e+00    0.0000000e+00    0.0000000e+00    0.0000000e+00    0.0000000e+00    0.0000000e+00    0.0000000e+00    0.0000000e+00    0.0000000e+00    0.0000000e+00    0.0000000e+00    0.0000000e+00    0.0000000e+00    0.0000000e+00
   -7.2371963e+01    1.0000000e+00    0.0000000e+00    0.0000000e+00    0.0000000e+00    0.0000000e+00    0.0000000e+00    0.0000000e+00    0.0000000e+00    0.0000000e+00    0.0000000e+00    0.0000000e+00    0.0000000e+00    0.0000000e+00    0.0000000e+00    0.0000000e+00    0.0000000e+00    0.0000000e+00    0.0000000e+00    0.0000000e+00    0.0000000e+00
   -7.1975916e+01    1.0000000e+00    0.0000000e+00    0.0000000e+00    0.0000000e+00    0.0000000e+00    0.0000000e+00    0.0000000e+00    0.0000000e+00    0.0000000e+00    0.0000000e+00    0.0000000e+00    0.0000000e+00    0.0000000e+00    0.0000000e+00    0.0000000e+00    0.0000000e+00    0.0000000e+00    0.0000000e+00    0.0000000e+00    0.0000000e+00
   -7.1579801e+01    1.0000000e+00    0.0000000e+00    0.0000000e+00    0.0000000e+00    0.0000000e+00    0.0000000e+00    0.0000000e+00    0.0000000e+00    0.0000000e+00    0.0000000e+00    0.0000000e+00    0.0000000e+00    0.0000000e+00    0.0000000e+00    0.0000000e+00    0.0000000e+00    0.0000000e+00    0.0000000e+00    0.0000000e+00    0.0000000e+00
   -7.1183593e+01    1.0000000e+00    0.0000000e+00    0.0000000e+00    0.0000000e+00    0.0000000e+00    0.0000000e+00    0.0000000e+00    0.0000000e+00    0.0000000e+00    0.0000000e+00    0.0000000e+00    0.0000000e+00    0.0000000e+00    0.0000000e+00    0.0000000e+00    0.0000000e+00    0.0000000e+00    0.0000000e+00    0.0000000e+00    0.0000000e+00
   -7.0787267e+01    1.0000000e+00    0.0000000e+00    0.0000000e+00    0.0000000e+00    0.0000000e+00    0.0000000e+00    0.0000000e+00    0.0000000e+00    0.0000000e+00    0.0000000e+00    0.0000000e+00    0.0000000e+00    0.0000000e+00    0.0000000e+00    0.0000000e+00    0.0000000e+00    0.0000000e+00    0.0000000e+00    0.0000000e+00    0.0000000e+00
   -7.0390799e+01    1.0000000e+00    0.0000000e+00    0.0000000e+00    0.0000000e+00    0.0000000e+00    0.0000000e+00    0.0000000e+00    0.0000000e+00    0.0000000e+00    0.0000000e+00    0.0000000e+00    0.0000000e+00    0.0000000e+00    0.0000000e+00    0.0000000e+00    0.0000000e+00    0.0000000e+00    0.0000000e+00    0.0000000e+00    0.0000000e+00
   -6.9994162e+01    1.0000000e+00    0.0000000e+00    0.0000000e+00    0.0000000e+00    0.0000000e+00    0.0000000e+00    0.0000000e+00    0.0000000e+00    0.0000000e+00    0.0000000e+00    0.0000000e+00    0.0000000e+00    0.0000000e+00    0.0000000e+00    0.0000000e+00    0.0000000e+00    0.0000000e+00    0.0000000e+00    0.0000000e+00    0.0000000e+00
   -6.9597332e+01    1.0000000e+00    0.0000000e+00    0.0000000e+00    0.0000000e+00    0.0000000e+00    0.0000000e+00    0.0000000e+00    0.0000000e+00    0.0000000e+00    0.0000000e+00    0.0000000e+00    0.0000000e+00    0.0000000e+00    0.0000000e+00    0.0000000e+00    0.0000000e+00    0.0000000e+00    0.0000000e+00    0.0000000e+00    0.0000000e+00
   -6.9200282e+01    1.0000000e+00    0.0000000e+00    0.0000000e+00    0.0000000e+00    0.0000000e+00    0.0000000e+00    0.0000000e+00    0.0000000e+00    0.0000000e+00    0.0000000e+00    0.0000000e+00    0.0000000e+00    0.0000000e+00    0.0000000e+00    0.0000000e+00    0.0000000e+00    0.0000000e+00    0.0000000e+00    0.0000000e+00    0.0000000e+00
   -6.8802986e+01    1.0000000e+00    0.0000000e+00    0.0000000e+00    0.0000000e+00    0.0000000e+00    0.0000000e+00    0.0000000e+00    0.0000000e+00    0.0000000e+00    0.0000000e+00    0.0000000e+00    0.0000000e+00    0.0000000e+00    0.0000000e+00    0.0000000e+00    0.0000000e+00    0.0000000e+00    0.0000000e+00    0.0000000e+00    0.0000000e+00
   -6.8405418e+01    1.0000000e+00    0.0000000e+00    0.0000000e+00    0.0000000e+00    0.0000000e+00    0.0000000e+00    0.0000000e+00    0.0000000e+00    0.0000000e+00    0.0000000e+00    0.0000000e+00    0.0000000e+00    0.0000000e+00    0.0000000e+00    0.0000000e+00    0.0000000e+00    0.0000000e+00    0.0000000e+00    0.0000000e+00    0.0000000e+00
   -6.8007552e+01    1.0000000e+00    0.0000000e+00    0.0000000e+00    0.0000000e+00    0.0000000e+00    0.0000000e+00    0.0000000e+00    0.0000000e+00    0.0000000e+00    0.0000000e+00    0.0000000e+00    0.0000000e+00    0.0000000e+00    0.0000000e+00    0.0000000e+00    0.0000000e+00    0.0000000e+00    0.0000000e+00    0.0000000e+00    0.0000000e+00
   -6.7609360e+01    1.0000000e+00    0.0000000e+00    0.0000000e+00    0.0000000e+00    0.0000000e+00    0.0000000e+00    0.0000000e+00    0.0000000e+00    0.0000000e+00    0.0000000e+00    0.0000000e+00    0.0000000e+00    0.0000000e+00    0.0000000e+00    0.0000000e+00    0.0000000e+00    0.0000000e+00    0.0000000e+00    0.0000000e+00    0.0000000e+00
   -6.7210816e+01    1.0000000e+00    0.0000000e+00    0.0000000e+00    0.0000000e+00    0.0000000e+00    0.0000000e+00    0.0000000e+00    0.0000000e+00    0.0000000e+00    0.0000000e+00    0.0000000e+00    0.0000000e+00    0.0000000e+00    0.0000000e+00    0.0000000e+00    0.0000000e+00    0.0000000e+00    0.0000000e+00    0.0000000e+00    0.0000000e+00
   -6.6811892e+01    1.0000000e+00    0.0000000e+00    0.0000000e+00    0.0000000e+00    0.0000000e+00    0.0000000e+00    0.0000000e+00    0.0000000e+00    0.0000000e+00    0.0000000e+00    0.0000000e+00    0.0000000e+00    0.0000000e+00    0.0000000e+00    0.0000000e+00    0.0000000e+00    0.0000000e+00    0.0000000e+00    0.0000000e+00    0.0000000e+00
   -6.6412561e+01    1.0000000e+00    0.0000000e+00    0.0000000e+00    0.0000000e+00    0.0000000e+00    0.0000000e+00    0.0000000e+00    0.0000000e+00    0.0000000e+00    0.0000000e+00    0.0000000e+00    0.0000000e+00    0.0000000e+00    0.0000000e+00    0.0000000e+00    0.0000000e+00    0.0000000e+00    0.0000000e+00    0.0000000e+00    0.0000000e+00
   -6.6012794e+01    1.0000000e+00    0.0000000e+00    0.0000000e+00    0.0000000e+00    0.0000000e+00    0.0000000e+00    0.0000000e+00    0.0000000e+00    0.0000000e+00    0.0000000e+00    0.0000000e+00    0.0000000e+00    0.0000000e+00    0.0000000e+00    0.0000000e+00    0.0000000e+00    0.0000000e+00    0.0000000e+00    0.0000000e+00    0.0000000e+00
   -6.5612564e+01    1.0000000e+00    0.0000000e+00    0.0000000e+00    0.0000000e+00    0.0000000e+00    0.0000000e+00    0.0000000e+00    0.0000000e+00    0.0000000e+00    0.0000000e+00    0.0000000e+00    0.0000000e+00    0.0000000e+00    0.0000000e+00    0.0000000e+00    0.0000000e+00    0.0000000e+00    0.0000000e+00    0.0000000e+00    0.0000000e+00
   -6.5211841e+01    1.0000000e+00    0.0000000e+00    0.0000000e+00    0.0000000e+00    0.0000000e+00    0.0000000e+00    0.0000000e+00    0.0000000e+00    0.0000000e+00    0.0000000e+00    0.0000000e+00    0.0000000e+00    0.0000000e+00    0.0000000e+00    0.0000000e+00    0.0000000e+00    0.0000000e+00    0.0000000e+00    0.0000000e+00    0.0000000e+00
   -6.4810596e+01    1.0000000e+00    0.0000000e+00    0.0000000e+00    0.0000000e+00    0.0000000e+00    0.0000000e+00    0.0000000e+00    0.0000000e+00    0.0000000e+00    0.0000000e+00    0.0000000e+00    0.0000000e+00    0.0000000e+00    0.0000000e+00    0.0000000e+00    0.0000000e+00    0.0000000e+00    0.0000000e+00    0.0000000e+00    0.0000000e+00
   -6.4408799e+01    1.0000000e+00    0.0000000e+00    0.0000000e+00    0.0000000e+00    0.0000000e+00    0.0000000e+00    0.0000000e+00    0.0000000e+00    0.0000000e+00    0.0000000e+00    0.0000000e+00    0.0000000e+00    0.0000000e+00    0.0000000e+00    0.0000000e+00    0.0000000e+00    0.0000000e+00    0.0000000e+00    0.0000000e+00    0.0000000e+00
   -6.4188905e+01    1.0000000e+00    0.0000000e+00    0.0000000e+00    0.0000000e+00    0.0000000e+00    0.0000000e+00    0.0000000e+00    0.0000000e+00    0.0000000e+00    0.0000000e+00    0.0000000e+00    0.0000000e+00    0.0000000e+00    0.0000000e+00    0.0000000e+00    0.0000000e+00    0.0000000e+00    0.0000000e+00    0.0000000e+00    0.0000000e+00
   -6.3914037e+01    1.0000000e+00    0.0000000e+00    0.0000000e+00    0.0000000e+00    0.0000000e+00    0.0000000e+00    0.0000000e+00    0.0000000e+00    0.0000000e+00    0.0000000e+00    0.0000000e+00    0.0000000e+00    0.0000000e+00    0.0000000e+00    0.0000000e+00    0.0000000e+00    0.0000000e+00    0.0000000e+00    0.0000000e+00    0.0000000e+00
   -6.3570451e+01    1.0000000e+00    0.0000000e+00    0.0000000e+00    0.0000000e+00    0.0000000e+00    0.0000000e+00    0.0000000e+00    0.0000000e+00    0.0000000e+00    0.0000000e+00    0.0000000e+00    0.0000000e+00    0.0000000e+00    0.0000000e+00    0.0000000e+00    0.0000000e+00    0.0000000e+00    0.0000000e+00    0.0000000e+00    0.0000000e+00
   -6.3166714e+01    1.0000000e+00    0.0000000e+00    0.0000000e+00    0.0000000e+00    0.0000000e+00    0.0000000e+00    0.0000000e+00    0.0000000e+00    0.0000000e+00    0.0000000e+00    0.0000000e+00    0.0000000e+00    0.0000000e+00    0.0000000e+00    0.0000000e+00    0.0000000e+00    0.0000000e+00    0.0000000e+00    0.0000000e+00    0.0000000e+00
   -6.2843724e+01    1.0000000e+00    0.0000000e+00    0.0000000e+00    0.0000000e+00    0.0000000e+00    0.0000000e+00    0.0000000e+00    0.0000000e+00    0.0000000e+00    0.0000000e+00    0.0000000e+00    0.0000000e+00    0.0000000e+00    0.0000000e+00    0.0000000e+00    0.0000000e+00    0.0000000e+00    0.0000000e+00    0.0000000e+00    0.0000000e+00
   -6.2585331e+01    1.0000000e+00    0.0000000e+00    0.0000000e+00    0.0000000e+00    0.0000000e+00    0.0000000e+00    0.0000000e+00    0.0000000e+00    0.0000000e+00    0.0000000e+00    0.0000000e+00    0.0000000e+00    0.0000000e+00    0.0000000e+00    0.0000000e+00    0.0000000e+00    0.0000000e+00    0.0000000e+00    0.0000000e+00    0.0000000e+00
   -6.2378618e+01    1.0000000e+00    0.0000000e+00    0.0000000e+00    0.0000000e+00    0.0000000e+00    0.0000000e+00    0.0000000e+00    0.0000000e+00    0.0000000e+00    0.0000000e+00    0.0000000e+00    0.0000000e+00    0.0000000e+00    0.0000000e+00    0.0000000e+00    0.0000000e+00    0.0000000e+00    0.0000000e+00    0.0000000e+00    0.0000000e+00
   -6.2120226e+01    1.0000000e+00    0.0000000e+00    0.0000000e+00    0.0000000e+00    0.0000000e+00    0.0000000e+00    0.0000000e+00    0.0000000e+00    0.0000000e+00    0.0000000e+00    0.0000000e+00    0.0000000e+00    0.0000000e+00    0.0000000e+00    0.0000000e+00    0.0000000e+00    0.0000000e+00    0.0000000e+00    0.0000000e+00    0.0000000e+00
   -6.1797235e+01    1.0000000e+00    0.0000000e+00    0.0000000e+00    0.0000000e+00    0.0000000e+00    0.0000000e+00    0.0000000e+00    0.0000000e+00    0.0000000e+00    0.0000000e+00    0.0000000e+00    0.0000000e+00    0.0000000e+00    0.0000000e+00    0.0000000e+00    0.0000000e+00    0.0000000e+00    0.0000000e+00    0.0000000e+00    0.0000000e+00
   -6.1393498e+01    1.0000000e+00    0.0000000e+00    0.0000000e+00    0.0000000e+00    0.0000000e+00    0.0000000e+00    0.0000000e+00    0.0000000e+00    0.0000000e+00    0.0000000e+00    0.0000000e+00    0.0000000e+00    0.0000000e+00    0.0000000e+00    0.0000000e+00    0.0000000e+00    0.0000000e+00    0.0000000e+00    0.0000000e+00    0.0000000e+00
   -6.0985784e+01    1.0000000e+00    0.0000000e+00    0.0000000e+00    0.0000000e+00    0.0000000e+00    0.0000000e+00    0.0000000e+00    0.0000000e+00    0.0000000e+00    0.0000000e+00    0.0000000e+00    0.0000000e+00    0.0000000e+00    0.0000000e+00    0.0000000e+00    0.0000000e+00    0.0000000e+00    0.0000000e+00    0.0000000e+00    0.0000000e+00
   -6.0659613e+01    1.0000000e+00    0.0000000e+00    0.0000000e+00    0.0000000e+00    0.0000000e+00    0.0000000e+00    0.0000000e+00    0.0000000e+00    0.0000000e+00    0.0000000e+00    0.0000000e+00    0.0000000e+00    0.0000000e+00    0.0000000e+00    0.0000000e+00    0.0000000e+00    0.0000000e+00    0.0000000e+00    0.0000000e+00    0.0000000e+00
   -6.0251900e+01    1.0000000e+00    0.0000000e+00    0.0000000e+00    0.0000000e+00    0.0000000e+00    0.0000000e+00    0.0000000e+00    0.0000000e+00    0.0000000e+00    0.0000000e+00    0.0000000e+00    0.0000000e+00    0.0000000e+00    0.0000000e+00    0.0000000e+00    0.0000000e+00    0.0000000e+00    0.0000000e+00    0.0000000e+00    0.0000000e+00
   -5.9841705e+01    1.0000000e+00    0.0000000e+00    0.0000000e+00    0.0000000e+00    0.0000000e+00    0.0000000e+00    0.0000000e+00    0.0000000e+00    0.0000000e+00    0.0000000e+00    0.0000000e+00    0.0000000e+00    0.0000000e+00    0.0000000e+00    0.0000000e+00    0.0000000e+00    0.0000000e+00    0.0000000e+00    0.0000000e+00    0.0000000e+00
   -5.9430554e+01    1.0000000e+00    0.0000000e+00    0.0000000e+00    0.0000000e+00    0.0000000e+00    0.0000000e+00    0.0000000e+00    0.0000000e+00    0.0000000e+00    0.0000000e+00    0.0000000e+00    0.0000000e+00    0.0000000e+00    0.0000000e+00    0.0000000e+00    0.0000000e+00    0.0000000e+00    0.0000000e+00    0.0000000e+00    0.0000000e+00
   -5.9018408e+01    1.0000000e+00    0.0000000e+00    0.0000000e+00    0.0000000e+00    0.0000000e+00    0.0000000e+00    0.0000000e+00    0.0000000e+00    0.0000000e+00    0.0000000e+00    0.0000000e+00    0.0000000e+00    0.0000000e+00    0.0000000e+00    0.0000000e+00    0.0000000e+00    0.0000000e+00    0.0000000e+00    0.0000000e+00    0.0000000e+00
   -5.8605230e+01    1.0000000e+00    0.0000000e+00    0.0000000e+00    0.0000000e+00    0.0000000e+00    0.0000000e+00    0.0000000e+00    0.0000000e+00    0.0000000e+00    0.0000000e+00    0.0000000e+00    0.0000000e+00    0.0000000e+00    0.0000000e+00    0.0000000e+00    0.0000000e+00    0.0000000e+00    0.0000000e+00    0.0000000e+00    0.0000000e+00
   -5.8190980e+01    1.0000000e+00    0.0000000e+00    0.0000000e+00    0.0000000e+00    0.0000000e+00    0.0000000e+00    0.0000000e+00    0.0000000e+00    0.0000000e+00    0.0000000e+00    0.0000000e+00    0.0000000e+00    0.0000000e+00    0.0000000e+00    0.0000000e+00    0.0000000e+00    0.0000000e+00    0.0000000e+00    0.0000000e+00    0.0000000e+00
   -5.7775612e+01    1.0000000e+00    0.0000000e+00    0.0000000e+00    0.0000000e+00    0.0000000e+00    0.0000000e+00    0.0000000e+00    0.0000000e+00    0.0000000e+00    0.0000000e+00    0.0000000e+00    0.0000000e+00    0.0000000e+00    0.0000000e+00    0.0000000e+00    0.0000000e+00    0.0000000e+00    0.0000000e+00    0.0000000e+00    0.0000000e+00
   -5.7359087e+01    1.0000000e+00    0.0000000e+00    0.0000000e+00    0.0000000e+00    0.0000000e+00    0.0000000e+00    0.0000000e+00    0.0000000e+00    0.0000000e+00    0.0000000e+00    0.0000000e+00    0.0000000e+00    0.0000000e+00    0.0000000e+00    0.0000000e+00    0.0000000e+00    0.0000000e+00    0.0000000e+00    0.0000000e+00    0.0000000e+00
   -5.6941366e+01    1.0000000e+00    0.0000000e+00    0.0000000e+00    0.0000000e+00    0.0000000e+00    0.0000000e+00    0.0000000e+00    0.0000000e+00    0.0000000e+00    0.0000000e+00    0.0000000e+00    0.0000000e+00    0.0000000e+00    0.0000000e+00    0.0000000e+00    0.0000000e+00    0.0000000e+00    0.0000000e+00    0.0000000e+00    0.0000000e+00
   -5.6522407e+01    1.0000000e+00    0.0000000e+00    0.0000000e+00    0.0000000e+00    0.0000000e+00    0.0000000e+00    0.0000000e+00    0.0000000e+00    0.0000000e+00    0.0000000e+00    0.0000000e+00    0.0000000e+00    0.0000000e+00    0.0000000e+00    0.0000000e+00    0.0000000e+00    0.0000000e+00    0.0000000e+00    0.0000000e+00    0.0000000e+00
   -5.6102166e+01    1.0000000e+00    0.0000000e+00    0.0000000e+00    0.0000000e+00    0.0000000e+00    0.0000000e+00    0.0000000e+00    0.0000000e+00    0.0000000e+00    0.0000000e+00    0.0000000e+00    0.0000000e+00    0.0000000e+00    0.0000000e+00    0.0000000e+00    0.0000000e+00    0.0000000e+00    0.0000000e+00    0.0000000e+00    0.0000000e+00
   -5.5680599e+01    1.0000000e+00    0.0000000e+00    0.0000000e+00    0.0000000e+00    0.0000000e+00    0.0000000e+00    0.0000000e+00    0.0000000e+00    0.0000000e+00    0.0000000e+00    0.0000000e+00    0.0000000e+00    0.0000000e+00    0.0000000e+00    0.0000000e+00    0.0000000e+00    0.0000000e+00    0.0000000e+00    0.0000000e+00    0.0000000e+00
   -5.5257643e+01    1.0000000e+00    0.0000000e+00    0.0000000e+00    0.0000000e+00    0.0000000e+00    0.0000000e+00    0.0000000e+00    0.0000000e+00    0.0000000e+00    0.0000000e+00    0.0000000e+00    0.0000000e+00    0.0000000e+00    0.0000000e+00    0.0000000e+00    0.0000000e+00    0.0000000e+00    0.0000000e+00    0.0000000e+00    0.0000000e+00
   -5.4833264e+01    1.0000000e+00    0.0000000e+00    0.0000000e+00    0.0000000e+00    0.0000000e+00    0.0000000e+00    0.0000000e+00    0.0000000e+00    0.0000000e+00    0.0000000e+00    0.0000000e+00    0.0000000e+00    0.0000000e+00    0.0000000e+00    0.0000000e+00    0.0000000e+00    0.0000000e+00    0.0000000e+00    0.0000000e+00    0.0000000e+00
   -5.4407415e+01    1.0000000e+00    0.0000000e+00    0.0000000e+00    0.0000000e+00    0.0000000e+00    0.0000000e+00    0.0000000e+00    0.0000000e+00    0.0000000e+00    0.0000000e+00    0.0000000e+00    0.0000000e+00    0.0000000e+00    0.0000000e+00    0.0000000e+00    0.0000000e+00    0.0000000e+00    0.0000000e+00    0.0000000e+00    0.0000000e+00
   -5.3980046e+01    1.0000000e+00    0.0000000e+00    0.0000000e+00    0.0000000e+00    0.0000000e+00    0.0000000e+00    0.0000000e+00    0.0000000e+00    0.0000000e+00    0.0000000e+00    0.0000000e+00    0.0000000e+00    0.0000000e+00    0.0000000e+00    0.0000000e+00    0.0000000e+00    0.0000000e+00    0.0000000e+00    0.0000000e+00    0.0000000e+00
   -5.3638151e+01    1.0000000e+00    0.0000000e+00    0.0000000e+00    0.0000000e+00    0.0000000e+00    0.0000000e+00    0.0000000e+00    0.0000000e+00    0.0000000e+00    0.0000000e+00    0.0000000e+00    0.0000000e+00    0.0000000e+00    0.0000000e+00    0.0000000e+00    0.0000000e+00    0.0000000e+00    0.0000000e+00    0.0000000e+00    0.0000000e+00
   -5.3364635e+01    1.0000000e+00    0.0000000e+00    0.0000000e+00    0.0000000e+00    0.0000000e+00    0.0000000e+00    0.0000000e+00    0.0000000e+00    0.0000000e+00    0.0000000e+00    0.0000000e+00    0.0000000e+00    0.0000000e+00    0.0000000e+00    0.0000000e+00    0.0000000e+00    0.0000000e+00    0.0000000e+00    0.0000000e+00    0.0000000e+00
   -5.3022740e+01    1.0000000e+00    0.0000000e+00    0.0000000e+00    0.0000000e+00    0.0000000e+00    0.0000000e+00    0.0000000e+00    0.0000000e+00    0.0000000e+00    0.0000000e+00    0.0000000e+00    0.0000000e+00    0.0000000e+00    0.0000000e+00    0.0000000e+00    0.0000000e+00    0.0000000e+00    0.0000000e+00    0.0000000e+00    0.0000000e+00
   -5.2595371e+01    1.0000000e+00    0.0000000e+00    0.0000000e+00    0.0000000e+00    0.0000000e+00    0.0000000e+00    0.0000000e+00    0.0000000e+00    0.0000000e+00    0.0000000e+00    0.0000000e+00    0.0000000e+00    0.0000000e+00    0.0000000e+00    0.0000000e+00    0.0000000e+00    0.0000000e+00    0.0000000e+00    0.0000000e+00    0.0000000e+00
   -5.2253476e+01    1.0000000e+00    0.0000000e+00    0.0000000e+00    0.0000000e+00    0.0000000e+00    0.0000000e+00    0.0000000e+00    0.0000000e+00    0.0000000e+00    0.0000000e+00    0.0000000e+00    0.0000000e+00    0.0000000e+00    0.0000000e+00    0.0000000e+00    0.0000000e+00    0.0000000e+00    0.0000000e+00    0.0000000e+00    0.0000000e+00
   -5.1826107e+01    1.0000000e+00    0.0000000e+00    0.0000000e+00    0.0000000e+00    0.0000000e+00    0.0000000e+00    0.0000000e+00    0.0000000e+00    0.0000000e+00    0.0000000e+00    0.0000000e+00    0.0000000e+00    0.0000000e+00    0.0000000e+00    0.0000000e+00    0.0000000e+00    0.0000000e+00    0.0000000e+00    0.0000000e+00    0.0000000e+00
   -5.1484212e+01    1.0000000e+00    0.0000000e+00    0.0000000e+00    0.0000000e+00    0.0000000e+00    0.0000000e+00    0.0000000e+00    0.0000000e+00    0.0000000e+00    0.0000000e+00    0.0000000e+00    0.0000000e+00    0.0000000e+00    0.0000000e+00    0.0000000e+00    0.0000000e+00    0.0000000e+00    0.0000000e+00    0.0000000e+00    0.0000000e+00
   -5.1056843e+01    1.0000000e+00    0.0000000e+00    0.0000000e+00    0.0000000e+00    0.0000000e+00    0.0000000e+00    0.0000000e+00    0.0000000e+00    0.0000000e+00    0.0000000e+00    0.0000000e+00    0.0000000e+00    0.0000000e+00    0.0000000e+00    0.0000000e+00    0.0000000e+00    0.0000000e+00    0.0000000e+00    0.0000000e+00    0.0000000e+00
   -5.0714948e+01    1.0000000e+00    0.0000000e+00    0.0000000e+00    0.0000000e+00    0.0000000e+00    0.0000000e+00    0.0000000e+00    0.0000000e+00    0.0000000e+00    0.0000000e+00    0.0000000e+00    0.0000000e+00    0.0000000e+00    0.0000000e+00    0.0000000e+00    0.0000000e+00    0.0000000e+00    0.0000000e+00    0.0000000e+00    0.0000000e+00
   -5.0441432e+01    1.0000000e+00    0.0000000e+00    0.0000000e+00    0.0000000e+00    0.0000000e+00    0.0000000e+00    0.0000000e+00    0.0000000e+00    0.0000000e+00    0.0000000e+00    0.0000000e+00    0.0000000e+00    0.0000000e+00    0.0000000e+00    0.0000000e+00    0.0000000e+00    0.0000000e+00    0.0000000e+00    0.0000000e+00    0.0000000e+00
   -5.0099537e+01    1.0000000e+00    0.0000000e+00    0.0000000e+00    0.0000000e+00    0.0000000e+00    0.0000000e+00    0.0000000e+00    0.0000000e+00    0.0000000e+00    0.0000000e+00    0.0000000e+00    0.0000000e+00    0.0000000e+00    0.0000000e+00    0.0000000e+00    0.0000000e+00    0.0000000e+00    0.0000000e+00    0.0000000e+00    0.0000000e+00
   -4.9672169e+01    1.0000000e+00    0.0000000e+00    0.0000000e+00    0.0000000e+00    0.0000000e+00    0.0000000e+00    0.0000000e+00    0.0000000e+00    0.0000000e+00    0.0000000e+00    0.0000000e+00    0.0000000e+00    0.0000000e+00    0.0000000e+00    0.0000000e+00    0.0000000e+00    0.0000000e+00    0.0000000e+00    0.0000000e+00    0.0000000e+00
   -4.9330274e+01    1.0000000e+00    0.0000000e+00    0.0000000e+00    0.0000000e+00    0.0000000e+00    0.0000000e+00    0.0000000e+00    0.0000000e+00    0.0000000e+00    0.0000000e+00    0.0000000e+00    0.0000000e+00    0.0000000e+00    0.0000000e+00    0.0000000e+00    0.0000000e+00    0.0000000e+00    0.0000000e+00    0.0000000e+00    0.0000000e+00
   -4.8902905e+01    1.0000000e+00    0.0000000e+00    0.0000000e+00    0.0000000e+00    0.0000000e+00    0.0000000e+00    0.0000000e+00    0.0000000e+00    0.0000000e+00    0.0000000e+00    0.0000000e+00    0.0000000e+00    0.0000000e+00    0.0000000e+00    0.0000000e+00    0.0000000e+00    0.0000000e+00    0.0000000e+00    0.0000000e+00    0.0000000e+00
   -4.8561010e+01    1.0000000e+00    0.0000000e+00    0.0000000e+00    0.0000000e+00    0.0000000e+00    0.0000000e+00    0.0000000e+00    0.0000000e+00    0.0000000e+00    0.0000000e+00    0.0000000e+00    0.0000000e+00    0.0000000e+00    0.0000000e+00    0.0000000e+00    0.0000000e+00    0.0000000e+00    0.0000000e+00    0.0000000e+00    0.0000000e+00
   -4.8133641e+01    1.0000000e+00    0.0000000e+00    0.0000000e+00    0.0000000e+00    0.0000000e+00    0.0000000e+00    0.0000000e+00    0.0000000e+00    0.0000000e+00    0.0000000e+00    0.0000000e+00    0.0000000e+00    0.0000000e+00    0.0000000e+00    0.0000000e+00    0.0000000e+00    0.0000000e+00    0.0000000e+00    0.0000000e+00    0.0000000e+00
   -4.7791746e+01    1.0000000e+00    0.0000000e+00    0.0000000e+00    0.0000000e+00    0.0000000e+00    0.0000000e+00    0.0000000e+00    0.0000000e+00    0.0000000e+00    0.0000000e+00    0.0000000e+00    0.0000000e+00    0.0000000e+00    0.0000000e+00    0.0000000e+00    0.0000000e+00    0.0000000e+00    0.0000000e+00    0.0000000e+00    0.0000000e+00
   -4.7364377e+01    1.0000000e+00    0.0000000e+00    0.0000000e+00    0.0000000e+00    0.0000000e+00    0.0000000e+00    0.0000000e+00    0.0000000e+00    0.0000000e+00    0.0000000e+00    0.0000000e+00    0.0000000e+00    0.0000000e+00    0.0000000e+00    0.0000000e+00    0.0000000e+00    0.0000000e+00    0.0000000e+00    0.0000000e+00    0.0000000e+00
   -4.7022482e+01    1.0000000e+00    0.0000000e+00    0.0000000e+00    0.0000000e+00    0.0000000e+00    0.0000000e+00    0.0000000e+00    0.0000000e+00    0.0000000e+00    0.0000000e+00    0.0000000e+00    0.0000000e+00    0.0000000e+00    0.0000000e+00    0.0000000e+00    0.0000000e+00    0.0000000e+00    0.0000000e+00    0.0000000e+00    0.0000000e+00
   -4.6595113e+01    1.0000000e+00    0.0000000e+00    0.0000000e+00    0.0000000e+00    0.0000000e+00    0.0000000e+00    0.0000000e+00    0.0000000e+00    0.0000000e+00    0.0000000e+00    0.0000000e+00    0.0000000e+00    0.0000000e+00    0.0000000e+00    0.0000000e+00    0.0000000e+00    0.0000000e+00    0.0000000e+00    0.0000000e+00    0.0000000e+00
   -4.6253218e+01    1.0000000e+00    0.0000000e+00    0.0000000e+00    0.0000000e+00    0.0000000e+00    0.0000000e+00    0.0000000e+00    0.0000000e+00    0.0000000e+00    0.0000000e+00    0.0000000e+00    0.0000000e+00    0.0000000e+00    0.0000000e+00    0.0000000e+00    0.0000000e+00    0.0000000e+00    0.0000000e+00    0.0000000e+00    0.0000000e+00
   -4.5825849e+01    1.0000000e+00    0.0000000e+00    0.0000000e+00    0.0000000e+00    0.0000000e+00    0.0000000e+00    0.0000000e+00    0.0000000e+00    0.0000000e+00    0.0000000e+00    0.0000000e+00    0.0000000e+00    0.0000000e+00    0.0000000e+00    0.0000000e+00    0.0000000e+00    0.0000000e+00    0.0000000e+00    0.0000000e+00    0.0000000e+00
   -4.5483954e+01    1.0000000e+00    0.0000000e+00    0.0000000e+00    0.0000000e+00    0.0000000e+00    0.0000000e+00    0.0000000e+00    0.0000000e+00    0.0000000e+00    0.0000000e+00    0.0000000e+00    0.0000000e+00    0.0000000e+00    0.0000000e+00    0.0000000e+00    0.0000000e+00    0.0000000e+00    0.0000000e+00    0.0000000e+00    0.0000000e+00
   -4.5056586e+01    1.0000000e+00    0.0000000e+00    0.0000000e+00    0.0000000e+00    0.0000000e+00    0.0000000e+00    0.0000000e+00    0.0000000e+00    0.0000000e+00    0.0000000e+00    0.0000000e+00    0.0000000e+00    0.0000000e+00    0.0000000e+00    0.0000000e+00    0.0000000e+00    0.0000000e+00    0.0000000e+00    0.0000000e+00    0.0000000e+00
   -4.4714691e+01    1.0000000e+00    0.0000000e+00    0.0000000e+00    0.0000000e+00    0.0000000e+00    0.0000000e+00    0.0000000e+00    0.0000000e+00    0.0000000e+00    0.0000000e+00    0.0000000e+00    0.0000000e+00    0.0000000e+00    0.0000000e+00    0.0000000e+00    0.0000000e+00    0.0000000e+00    0.0000000e+00    0.0000000e+00    0.0000000e+00
   -4.4287322e+01    1.0000000e+00    0.0000000e+00    0.0000000e+00    0.0000000e+00    0.0000000e+00    0.0000000e+00    0.0000000e+00    0.0000000e+00    0.0000000e+00    0.0000000e+00    0.0000000e+00    0.0000000e+00    0.0000000e+00    0.0000000e+00    0.0000000e+00    0.0000000e+00    0.0000000e+00    0.0000000e+00    0.0000000e+00    0.0000000e+00
   -4.3945427e+01    1.0000000e+00    0.0000000e+00    0.0000000e+00    0.0000000e+00    0.0000000e+00    0.0000000e+00    0.0000000e+00    0.0000000e+00    0.0000000e+00    0.0000000e+00    0.0000000e+00    0.0000000e+00    0.0000000e+00    0.0000000e+00    0.0000000e+00    0.0000000e+00    0.0000000e+00    0.0000000e+00    0.0000000e+00    0.0000000e+00
   -4.3518058e+01    1.0000000e+00    0.0000000e+00    0.0000000e+00    0.0000000e+00    0.0000000e+00    0.0000000e+00    0.0000000e+00    0.0000000e+00    0.0000000e+00    0.0000000e+00    0.0000000e+00    0.0000000e+00    0.0000000e+00    0.0000000e+00    0.0000000e+00    0.0000000e+00    0.0000000e+00    0.0000000e+00    0.0000000e+00    0.0000000e+00
   -4.3176163e+01    1.0000000e+00    0.0000000e+00    0.0000000e+00    0.0000000e+00    0.0000000e+00    0.0000000e+00    0.0000000e+00    0.0000000e+00    0.0000000e+00    0.0000000e+00    0.0000000e+00    0.0000000e+00    0.0000000e+00    0.0000000e+00    0.0000000e+00    0.0000000e+00    0.0000000e+00    0.0000000e+00    0.0000000e+00    0.0000000e+00
   -4.2748794e+01    1.0000000e+00    0.0000000e+00    0.0000000e+00    0.0000000e+00    0.0000000e+00    0.0000000e+00    0.0000000e+00    0.0000000e+00    0.0000000e+00    0.0000000e+00    0.0000000e+00    0.0000000e+00    0.0000000e+00    0.0000000e+00    0.0000000e+00    0.0000000e+00    0.0000000e+00    0.0000000e+00    0.0000000e+00    0.0000000e+00
   -4.2406899e+01    1.0000000e+00    0.0000000e+00    0.0000000e+00    0.0000000e+00    0.0000000e+00    0.0000000e+00    0.0000000e+00    0.0000000e+00    0.0000000e+00    0.0000000e+00    0.0000000e+00    0.0000000e+00    0.0000000e+00    0.0000000e+00    0.0000000e+00    0.0000000e+00    0.0000000e+00    0.0000000e+00    0.0000000e+00    0.0000000e+00
   -4.1979530e+01    1.0000000e+00    0.0000000e+00    0.0000000e+00    0.0000000e+00    0.0000000e+00    0.0000000e+00    0.0000000e+00    0.0000000e+00    0.0000000e+00    0.0000000e+00    0.0000000e+00    0.0000000e+00    0.0000000e+00    0.0000000e+00    0.0000000e+00    0.0000000e+00    0.0000000e+00    0.0000000e+00    0.0000000e+00    0.0000000e+00
   -4.1637635e+01    1.0000000e+00    0.0000000e+00    0.0000000e+00    0.0000000e+00    0.0000000e+00    0.0000000e+00    0.0000000e+00    0.0000000e+00    0.0000000e+00    0.0000000e+00    0.0000000e+00    0.0000000e+00    0.0000000e+00    0.0000000e+00    0.0000000e+00    0.0000000e+00    0.0000000e+00    0.0000000e+00    0.0000000e+00    0.0000000e+00
   -4.1210267e+01    1.0000000e+00    0.0000000e+00    0.0000000e+00    0.0000000e+00    0.0000000e+00    0.0000000e+00    0.0000000e+00    0.0000000e+00    0.0000000e+00    0.0000000e+00    0.0000000e+00    0.0000000e+00    0.0000000e+00    0.0000000e+00    0.0000000e+00    0.0000000e+00    0.0000000e+00    0.0000000e+00    0.0000000e+00    0.0000000e+00
   -4.0868371e+01    1.0000000e+00    0.0000000e+00    0.0000000e+00    0.0000000e+00    0.0000000e+00    0.0000000e+00    0.0000000e+00    0.0000000e+00    0.0000000e+00    0.0000000e+00    0.0000000e+00    0.0000000e+00    0.0000000e+00    0.0000000e+00    0.0000000e+00    0.0000000e+00    0.0000000e+00    0.0000000e+00    0.0000000e+00    0.0000000e+00
   -4.0441003e+01    1.0000000e+00    0.0000000e+00    0.0000000e+00    0.0000000e+00    0.0000000e+00    0.0000000e+00    0.0000000e+00    0.0000000e+00    0.0000000e+00    0.0000000e+00    0.0000000e+00    0.0000000e+00    0.0000000e+00    0.0000000e+00    0.0000000e+00    0.0000000e+00    0.0000000e+00    0.0000000e+00    0.0000000e+00    0.0000000e+00
   -4.0099108e+01    1.0000000e+00    0.0000000e+00    0.0000000e+00    0.0000000e+00    0.0000000e+00    0.0000000e+00    0.0000000e+00    0.0000000e+00    0.0000000e+00    0.0000000e+00    0.0000000e+00    0.0000000e+00    0.0000000e+00    0.0000000e+00    0.0000000e+00    0.0000000e+00    0.0000000e+00    0.0000000e+00    0.0000000e+00    0.0000000e+00
   -3.9671739e+01    1.0000000e+00    0.0000000e+00    0.0000000e+00    0.0000000e+00    0.0000000e+00    0.0000000e+00    0.0000000e+00    0.0000000e+00    0.0000000e+00    0.0000000e+00    0.0000000e+00    0.0000000e+00    0.0000000e+00    0.0000000e+00    0.0000000e+00    0.0000000e+00    0.0000000e+00    0.0000000e+00    0.0000000e+00    0.0000000e+00
   -3.9329844e+01    1.0000000e+00    0.0000000e+00    0.0000000e+00    0.0000000e+00    0.0000000e+00    0.0000000e+00    0.0000000e+00    0.0000000e+00    0.0000000e+00    0.0000000e+00    0.0000000e+00    0.0000000e+00    0.0000000e+00    0.0000000e+00    0.0000000e+00    0.0000000e+00    0.0000000e+00    0.0000000e+00    0.0000000e+00    0.0000000e+00
   -3.8902475e+01    1.0000000e+00    0.0000000e+00    0.0000000e+00    0.0000000e+00    0.0000000e+00    0.0000000e+00    0.0000000e+00    0.0000000e+00    0.0000000e+00    0.0000000e+00    0.0000000e+00    0.0000000e+00    0.0000000e+00    0.0000000e+00    0.0000000e+00    0.0000000e+00    0.0000000e+00    0.0000000e+00    0.0000000e+00    0.0000000e+00
   -3.8560580e+01    1.0000000e+00    0.0000000e+00    0.0000000e+00    0.0000000e+00    0.0000000e+00    0.0000000e+00    0.0000000e+00    0.0000000e+00    0.0000000e+00    0.0000000e+00    0.0000000e+00    0.0000000e+00    0.0000000e+00    0.0000000e+00    0.0000000e+00    0.0000000e+00    0.0000000e+00    0.0000000e+00    0.0000000e+00    0.0000000e+00
   -3.8133211e+01    1.0000000e+00    0.0000000e+00    0.0000000e+00    0.0000000e+00    0.0000000e+00    0.0000000e+00    0.0000000e+00    0.0000000e+00    0.0000000e+00    0.0000000e+00    0.0000000e+00    0.0000000e+00    0.0000000e+00    0.0000000e+00    0.0000000e+00    0.0000000e+00    0.0000000e+00    0.0000000e+00    0.0000000e+00    0.0000000e+00
   -3.7791316e+01    1.0000000e+00    0.0000000e+00    0.0000000e+00    0.0000000e+00    0.0000000e+00    0.0000000e+00    0.0000000e+00    0.0000000e+00    0.0000000e+00    0.0000000e+00    0.0000000e+00    0.0000000e+00    0.0000000e+00    0.0000000e+00    0.0000000e+00    0.0000000e+00    0.0000000e+00    0.0000000e+00    0.0000000e+00    0.0000000e+00
   -3.7363947e+01    1.0000000e+00    0.0000000e+00    0.0000000e+00    0.0000000e+00    0.0000000e+00    0.0000000e+00    0.0000000e+00    0.0000000e+00    0.0000000e+00    0.0000000e+00    0.0000000e+00    0.0000000e+00    0.0000000e+00    0.0000000e+00    0.0000000e+00    0.0000000e+00    0.0000000e+00    0.0000000e+00    0.0000000e+00    0.0000000e+00
   -3.7022052e+01    1.0000000e+00    0.0000000e+00    0.0000000e+00    0.0000000e+00    0.0000000e+00    0.0000000e+00    0.0000000e+00    0.0000000e+00    0.0000000e+00    0.0000000e+00    0.0000000e+00    0.0000000e+00    0.0000000e+00    0.0000000e+00    0.0000000e+00    0.0000000e+00    0.0000000e+00    0.0000000e+00    0.0000000e+00    0.0000000e+00
   -3.6594684e+01    1.0000000e+00    0.0000000e+00    0.0000000e+00    0.0000000e+00    0.0000000e+00    0.0000000e+00    0.0000000e+00    0.0000000e+00    0.0000000e+00    0.0000000e+00    0.0000000e+00    0.0000000e+00    0.0000000e+00    0.0000000e+00    0.0000000e+00    0.0000000e+00    0.0000000e+00    0.0000000e+00    0.0000000e+00    0.0000000e+00
   -3.6252789e+01    1.0000000e+00    0.0000000e+00    0.0000000e+00    0.0000000e+00    0.0000000e+00    0.0000000e+00    0.0000000e+00    0.0000000e+00    0.0000000e+00    0.0000000e+00    0.0000000e+00    0.0000000e+00    0.0000000e+00    0.0000000e+00    0.0000000e+00    0.0000000e+00    0.0000000e+00    0.0000000e+00    0.0000000e+00    0.0000000e+00
   -3.5825420e+01    1.0000000e+00    0.0000000e+00    0.0000000e+00    0.0000000e+00    0.0000000e+00    0.0000000e+00    0.0000000e+00    0.0000000e+00    0.0000000e+00    0.0000000e+00    0.0000000e+00    0.0000000e+00    0.0000000e+00    0.0000000e+00    0.0000000e+00    0.0000000e+00    0.0000000e+00    0.0000000e+00    0.0000000e+00    0.0000000e+00
   -3.5483525e+01    1.0000000e+00    0.0000000e+00    0.0000000e+00    0.0000000e+00    0.0000000e+00    0.0000000e+00    0.0000000e+00    0.0000000e+00    0.0000000e+00    0.0000000e+00    0.0000000e+00    0.0000000e+00    0.0000000e+00    0.0000000e+00    0.0000000e+00    0.0000000e+00    0.0000000e+00    0.0000000e+00    0.0000000e+00    0.0000000e+00
   -3.5056156e+01    1.0000000e+00    0.0000000e+00    0.0000000e+00    0.0000000e+00    0.0000000e+00    0.0000000e+00    0.0000000e+00    0.0000000e+00    0.0000000e+00    0.0000000e+00    0.0000000e+00    0.0000000e+00    0.0000000e+00    0.0000000e+00    0.0000000e+00    0.0000000e+00    0.0000000e+00    0.0000000e+00    0.0000000e+00    0.0000000e+00
   -3.4714261e+01    1.0000000e+00    0.0000000e+00    0.0000000e+00    0.0000000e+00    0.0000000e+00    0.0000000e+00    0.0000000e+00    0.0000000e+00    0.0000000e+00    0.0000000e+00    0.0000000e+00    0.0000000e+00    0.0000000e+00    0.0000000e+00    0.0000000e+00    0.0000000e+00    0.0000000e+00    0.0000000e+00    0.0000000e+00    0.0000000e+00
   -3.4286892e+01    1.0000000e+00    0.0000000e+00    0.0000000e+00    0.0000000e+00    0.0000000e+00    0.0000000e+00    0.0000000e+00    0.0000000e+00    0.0000000e+00    0.0000000e+00    0.0000000e+00    0.0000000e+00    0.0000000e+00    0.0000000e+00    0.0000000e+00    0.0000000e+00    0.0000000e+00    0.0000000e+00    0.0000000e+00    0.0000000e+00
   -3.3944997e+01    1.0000000e+00    0.0000000e+00    0.0000000e+00    0.0000000e+00    0.0000000e+00    0.0000000e+00    0.0000000e+00    0.0000000e+00    0.0000000e+00    0.0000000e+00    0.0000000e+00    0.0000000e+00    0.0000000e+00    0.0000000e+00    0.0000000e+00    0.0000000e+00    0.0000000e+00    0.0000000e+00    0.0000000e+00    0.0000000e+00
   -3.3517628e+01    1.0000000e+00    0.0000000e+00    0.0000000e+00    0.0000000e+00    0.0000000e+00    0.0000000e+00    0.0000000e+00    0.0000000e+00    0.0000000e+00    0.0000000e+00    0.0000000e+00    0.0000000e+00    0.0000000e+00    0.0000000e+00    0.0000000e+00    0.0000000e+00    0.0000000e+00    0.0000000e+00    0.0000000e+00    0.0000000e+00
   -3.3175733e+01    1.0000000e+00    0.0000000e+00    0.0000000e+00    0.0000000e+00    0.0000000e+00    0.0000000e+00    0.0000000e+00    0.0000000e+00    0.0000000e+00    0.0000000e+00    0.0000000e+00    0.0000000e+00    0.0000000e+00    0.0000000e+00    0.0000000e+00    0.0000000e+00    0.0000000e+00    0.0000000e+00    0.0000000e+00    0.0000000e+00
   -3.2748364e+01    1.0000000e+00    0.0000000e+00    0.0000000e+00    0.0000000e+00    0.0000000e+00    0.0000000e+00    0.0000000e+00    0.0000000e+00    0.0000000e+00    0.0000000e+00    0.0000000e+00    0.0000000e+00    0.0000000e+00    0.0000000e+00    0.0000000e+00    0.0000000e+00    0.0000000e+00    0.0000000e+00    0.0000000e+00    0.0000000e+00
   -3.2406469e+01    1.0000000e+00    0.0000000e+00    0.0000000e+00    0.0000000e+00    0.0000000e+00    0.0000000e+00    0.0000000e+00    0.0000000e+00    0.0000000e+00    0.0000000e+00    0.0000000e+00    0.0000000e+00    0.0000000e+00    0.0000000e+00    0.0000000e+00    0.0000000e+00    0.0000000e+00    0.0000000e+00    0.0000000e+00    0.0000000e+00
   -3.1979101e+01    1.0000000e+00    0.0000000e+00    0.0000000e+00    0.0000000e+00    0.0000000e+00    0.0000000e+00    0.0000000e+00    0.0000000e+00    0.0000000e+00    0.0000000e+00    0.0000000e+00    0.0000000e+00    0.0000000e+00    0.0000000e+00    0.0000000e+00    0.0000000e+00    0.0000000e+00    0.0000000e+00    0.0000000e+00    0.0000000e+00
   -3.1637206e+01    1.0000000e+00    0.0000000e+00    0.0000000e+00    0.0000000e+00    0.0000000e+00    0.0000000e+00    0.0000000e+00    0.0000000e+00    0.0000000e+00    0.0000000e+00    0.0000000e+00    0.0000000e+00    0.0000000e+00    0.0000000e+00    0.0000000e+00    0.0000000e+00    0.0000000e+00    0.0000000e+00    0.0000000e+00    0.0000000e+00
   -3.1209837e+01    1.0000000e+00    0.0000000e+00    0.0000000e+00    0.0000000e+00    0.0000000e+00    0.0000000e+00    0.0000000e+00    0.0000000e+00    0.0000000e+00    0.0000000e+00    0.0000000e+00    0.0000000e+00    0.0000000e+00    0.0000000e+00    0.0000000e+00    0.0000000e+00    0.0000000e+00    0.0000000e+00    0.0000000e+00    0.0000000e+00
   -3.0867942e+01    1.0000000e+00    0.0000000e+00    0.0000000e+00    0.0000000e+00    0.0000000e+00    0.0000000e+00    0.0000000e+00    0.0000000e+00    0.0000000e+00    0.0000000e+00    0.0000000e+00    0.0000000e+00    0.0000000e+00    0.0000000e+00    0.0000000e+00    0.0000000e+00    0.0000000e+00    0.0000000e+00    0.0000000e+00    0.0000000e+00
   -3.0440573e+01    1.0000000e+00    0.0000000e+00    0.0000000e+00    0.0000000e+00    0.0000000e+00    0.0000000e+00    0.0000000e+00    0.0000000e+00    0.0000000e+00    0.0000000e+00    0.0000000e+00    0.0000000e+00    0.0000000e+00    0.0000000e+00    0.0000000e+00    0.0000000e+00    0.0000000e+00    0.0000000e+00    0.0000000e+00    0.0000000e+00
   -3.0098678e+01    1.0000000e+00    0.0000000e+00    0.0000000e+00    0.0000000e+00    0.0000000e+00    0.0000000e+00    0.0000000e+00    0.0000000e+00    0.0000000e+00    0.0000000e+00    0.0000000e+00    0.0000000e+00    0.0000000e+00    0.0000000e+00    0.0000000e+00    0.0000000e+00    0.0000000e+00    0.0000000e+00    0.0000000e+00    0.0000000e+00
   -2.9671309e+01    1.0000000e+00    0.0000000e+00    0.0000000e+00    0.0000000e+00    0.0000000e+00    0.0000000e+00    0.0000000e+00    0.0000000e+00    0.0000000e+00    0.0000000e+00    0.0000000e+00    0.0000000e+00    0.0000000e+00    0.0000000e+00    0.0000000e+00    0.0000000e+00    0.0000000e+00    0.0000000e+00    0.0000000e+00    0.0000000e+00
   -2.9329414e+01    1.0000000e+00    0.0000000e+00    0.0000000e+00    0.0000000e+00    0.0000000e+00    0.0000000e+00    0.0000000e+00    0.0000000e+00    0.0000000e+00    0.0000000e+00    0.0000000e+00    0.0000000e+00    0.0000000e+00    0.0000000e+00    0.0000000e+00    0.0000000e+00    0.0000000e+00    0.0000000e+00    0.0000000e+00    0.0000000e+00
   -2.8902045e+01    1.0000000e+00    0.0000000e+00    0.0000000e+00    0.0000000e+00    0.0000000e+00    0.0000000e+00    0.0000000e+00    0.0000000e+00    0.0000000e+00    0.0000000e+00    0.0000000e+00    0.0000000e+00    0.0000000e+00    0.0000000e+00    0.0000000e+00    0.0000000e+00    0.0000000e+00    0.0000000e+00    0.0000000e+00    0.0000000e+00
   -2.8578605e+01    1.0000000e+00    0.0000000e+00    0.0000000e+00    0.0000000e+00    0.0000000e+00    0.0000000e+00    0.0000000e+00    0.0000000e+00    0.0000000e+00    0.0000000e+00    0.0000000e+00    0.0000000e+00    0.0000000e+00    0.0000000e+00    0.0000000e+00    0.0000000e+00    0.0000000e+00    0.0000000e+00    0.0000000e+00    0.0000000e+00
   -2.8174305e+01    1.0000000e+00    0.0000000e+00    0.0000000e+00    0.0000000e+00    0.0000000e+00    0.0000000e+00    0.0000000e+00    0.0000000e+00    0.0000000e+00    0.0000000e+00    0.0000000e+00    0.0000000e+00    0.0000000e+00    0.0000000e+00    0.0000000e+00    0.0000000e+00    0.0000000e+00    0.0000000e+00    0.0000000e+00    0.0000000e+00
   -2.7850865e+01    1.0000000e+00    0.0000000e+00    0.0000000e+00    0.0000000e+00    0.0000000e+00    0.0000000e+00    0.0000000e+00    0.0000000e+00    0.0000000e+00    0.0000000e+00    0.0000000e+00    0.0000000e+00    0.0000000e+00    0.0000000e+00    0.0000000e+00    0.0000000e+00    0.0000000e+00    0.0000000e+00    0.0000000e+00    0.0000000e+00
   -2.7446564e+01    1.0000000e+00    0.0000000e+00    0.0000000e+00    0.0000000e+00    0.0000000e+00    0.0000000e+00    0.0000000e+00    0.0000000e+00    0.0000000e+00    0.0000000e+00    0.0000000e+00    0.0000000e+00    0.0000000e+00    0.0000000e+00    0.0000000e+00    0.0000000e+00    0.0000000e+00    0.0000000e+00    0.0000000e+00    0.0000000e+00
   -2.7123124e+01    1.0000000e+00    0.0000000e+00    0.0000000e+00    0.0000000e+00    0.0000000e+00    0.0000000e+00    0.0000000e+00    0.0000000e+00    0.0000000e+00    0.0000000e+00    0.0000000e+00    0.0000000e+00    0.0000000e+00    0.0000000e+00    0.0000000e+00    0.0000000e+00    0.0000000e+00    0.0000000e+00    0.0000000e+00    0.0000000e+00
   -2.6718824e+01    1.0000000e+00    0.0000000e+00    0.0000000e+00    0.0000000e+00    0.0000000e+00    0.0000000e+00    0.0000000e+00    0.0000000e+00    0.0000000e+00    0.0000000e+00    0.0000000e+00    0.0000000e+00    0.0000000e+00    0.0000000e+00    0.0000000e+00    0.0000000e+00    0.0000000e+00    0.0000000e+00    0.0000000e+00    0.0000000e+00
   -2.6395384e+01    1.0000000e+00    0.0000000e+00    0.0000000e+00    0.0000000e+00    0.0000000e+00    0.0000000e+00    0.0000000e+00    0.0000000e+00    0.0000000e+00    0.0000000e+00    0.0000000e+00    0.0000000e+00    0.0000000e+00    0.0000000e+00    0.0000000e+00    0.0000000e+00    0.0000000e+00    0.0000000e+00    0.0000000e+00    0.0000000e+00
   -2.5991083e+01    1.0000000e+00    0.0000000e+00    0.0000000e+00    0.0000000e+00    0.0000000e+00    0.0000000e+00    0.0000000e+00    0.0000000e+00    0.0000000e+00    0.0000000e+00    0.0000000e+00    0.0000000e+00    0.0000000e+00    0.0000000e+00    0.0000000e+00    0.0000000e+00    0.0000000e+00    0.0000000e+00    0.0000000e+00    0.0000000e+00
   -2.5667643e+01    1.0000000e+00    0.0000000e+00    0.0000000e+00    0.0000000e+00    0.0000000e+00    0.0000000e+00    0.0000000e+00    0.0000000e+00    0.0000000e+00    0.0000000e+00    0.0000000e+00    0.0000000e+00    0.0000000e+00    0.0000000e+00    0.0000000e+00    0.0000000e+00    0.0000000e+00    0.0000000e+00    0.0000000e+00    0.0000000e+00
   -2.5263343e+01    1.0000000e+00    0.0000000e+00    0.0000000e+00    0.0000000e+00    0.0000000e+00    0.0000000e+00    0.0000000e+00    0.0000000e+00    0.0000000e+00    0.0000000e+00    0.0000000e+00    0.0000000e+00    0.0000000e+00    0.0000000e+00    0.0000000e+00    0.0000000e+00    0.0000000e+00    0.0000000e+00    0.0000000e+00    0.0000000e+00
   -2.4939903e+01    1.0000000e+00    0.0000000e+00    0.0000000e+00    0.0000000e+00    0.0000000e+00    0.0000000e+00    0.0000000e+00    0.0000000e+00    0.0000000e+00    0.0000000e+00    0.0000000e+00    0.0000000e+00    0.0000000e+00    0.0000000e+00    0.0000000e+00    0.0000000e+00    0.0000000e+00    0.0000000e+00    0.0000000e+00    0.0000000e+00
   -2.4535602e+01    1.0000000e+00    0.0000000e+00    0.0000000e+00    0.0000000e+00    0.0000000e+00    0.0000000e+00    0.0000000e+00    0.0000000e+00    0.0000000e+00    0.0000000e+00    0.0000000e+00    0.0000000e+00    0.0000000e+00    0.0000000e+00    0.0000000e+00    0.0000000e+00    0.0000000e+00    0.0000000e+00    0.0000000e+00    0.0000000e+00
   -2.4212162e+01    1.0000000e+00    0.0000000e+00    0.0000000e+00    0.0000000e+00    0.0000000e+00    0.0000000e+00    0.0000000e+00    0.0000000e+00    0.0000000e+00    0.0000000e+00    0.0000000e+00    0.0000000e+00    0.0000000e+00    0.0000000e+00    0.0000000e+00    0.0000000e+00    0.0000000e+00    0.0000000e+00    0.0000000e+00    0.0000000e+00
   -2.3807862e+01    1.0000000e+00    0.0000000e+00    0.0000000e+00    0.0000000e+00    0.0000000e+00    0.0000000e+00    0.0000000e+00    0.0000000e+00    0.0000000e+00    0.0000000e+00    0.0000000e+00    0.0000000e+00    0.0000000e+00    0.0000000e+00    0.0000000e+00    0.0000000e+00    0.0000000e+00    0.0000000e+00    0.0000000e+00    0.0000000e+00
   -2.3484422e+01    1.0000000e+00    0.0000000e+00    0.0000000e+00    0.0000000e+00    0.0000000e+00    0.0000000e+00    0.0000000e+00    0.0000000e+00    0.0000000e+00    0.0000000e+00    0.0000000e+00    0.0000000e+00    0.0000000e+00    0.0000000e+00    0.0000000e+00    0.0000000e+00    0.0000000e+00    0.0000000e+00    0.0000000e+00    0.0000000e+00
   -2.3080121e+01    1.0000000e+00    0.0000000e+00    0.0000000e+00    0.0000000e+00    0.0000000e+00    0.0000000e+00    0.0000000e+00    0.0000000e+00    0.0000000e+00    0.0000000e+00    0.0000000e+00    0.0000000e+00    0.0000000e+00    0.0000000e+00    0.0000000e+00    0.0000000e+00    0.0000000e+00    0.0000000e+00    0.0000000e+00    0.0000000e+00
   -2.2756681e+01    1.0000000e+00    0.0000000e+00    0.0000000e+00    0.0000000e+00    0.0000000e+00    0.0000000e+00    0.0000000e+00    0.0000000e+00    0.0000000e+00    0.0000000e+00    0.0000000e+00    0.0000000e+00    0.0000000e+00    0.0000000e+00    0.0000000e+00    0.0000000e+00    0.0000000e+00    0.0000000e+00    0.0000000e+00    0.0000000e+00
   -2.2352381e+01    1.0000000e+00    0.0000000e+00    0.0000000e+00    0.0000000e+00    0.0000000e+00    0.0000000e+00    0.0000000e+00    0.0000000e+00    0.0000000e+00    0.0000000e+00    0.0000000e+00    0.0000000e+00    0.0000000e+00    0.0000000e+00    0.0000000e+00    0.0000000e+00    0.0000000e+00    0.0000000e+00    0.0000000e+00    0.0000000e+00
   -2.2028941e+01    1.0000000e+00    0.0000000e+00    0.0000000e+00    0.0000000e+00    0.0000000e+00    0.0000000e+00    0.0000000e+00    0.0000000e+00    0.0000000e+00    0.0000000e+00    0.0000000e+00    0.0000000e+00    0.0000000e+00    0.0000000e+00    0.0000000e+00    0.0000000e+00    0.0000000e+00    0.0000000e+00    0.0000000e+00    0.0000000e+00
   -2.1624640e+01    1.0000000e+00    0.0000000e+00    0.0000000e+00    0.0000000e+00    0.0000000e+00    0.0000000e+00    0.0000000e+00    0.0000000e+00    0.0000000e+00    0.0000000e+00    0.0000000e+00    0.0000000e+00    0.0000000e+00    0.0000000e+00    0.0000000e+00    0.0000000e+00    0.0000000e+00    0.0000000e+00    0.0000000e+00    0.0000000e+00
   -2.1301200e+01    1.0000000e+00    0.0000000e+00    0.0000000e+00    0.0000000e+00    0.0000000e+00    0.0000000e+00    0.0000000e+00    0.0000000e+00    0.0000000e+00    0.0000000e+00    0.0000000e+00    0.0000000e+00    0.0000000e+00    0.0000000e+00    0.0000000e+00    0.0000000e+00    0.0000000e+00    0.0000000e+00    0.0000000e+00    0.0000000e+00
   -2.1099050e+01    1.0000000e+00    0.0000000e+00    0.0000000e+00    0.0000000e+00    0.0000000e+00    0.0000000e+00    0.0000000e+00    0.0000000e+00    0.0000000e+00    0.0000000e+00    0.0000000e+00    0.0000000e+00    0.0000000e+00    0.0000000e+00    0.0000000e+00    0.0000000e+00    0.0000000e+00    0.0000000e+00    0.0000000e+00    0.0000000e+00
   -2.0846362e+01    1.0000000e+00    0.0000000e+00    0.0000000e+00    0.0000000e+00    0.0000000e+00    0.0000000e+00    0.0000000e+00    0.0000000e+00    0.0000000e+00    0.0000000e+00    0.0000000e+00    0.0000000e+00    0.0000000e+00    0.0000000e+00    0.0000000e+00    0.0000000e+00    0.0000000e+00    0.0000000e+00    0.0000000e+00    0.0000000e+00
   -2.0644212e+01    1.0000000e+00    0.0000000e+00    0.0000000e+00    0.0000000e+00    0.0000000e+00    0.0000000e+00    0.0000000e+00    0.0000000e+00    0.0000000e+00    0.0000000e+00    0.0000000e+00    0.0000000e+00    0.0000000e+00    0.0000000e+00    0.0000000e+00    0.0000000e+00    0.0000000e+00    0.0000000e+00    0.0000000e+00    0.0000000e+00
   -2.0391524e+01    1.0000000e+00    0.0000000e+00    0.0000000e+00    0.0000000e+00    0.0000000e+00    0.0000000e+00    0.0000000e+00    0.0000000e+00    0.0000000e+00    0.0000000e+00    0.0000000e+00    0.0000000e+00    0.0000000e+00    0.0000000e+00    0.0000000e+00    0.0000000e+00    0.0000000e+00    0.0000000e+00    0.0000000e+00    0.0000000e+00
   -2.0075665e+01    1.0000000e+00    0.0000000e+00    0.0000000e+00    0.0000000e+00    0.0000000e+00    0.0000000e+00    0.0000000e+00    0.0000000e+00    0.0000000e+00    0.0000000e+00    0.0000000e+00    0.0000000e+00    0.0000000e+00    0.0000000e+00    0.0000000e+00    0.0000000e+00    0.0000000e+00    0.0000000e+00    0.0000000e+00    0.0000000e+00
   -1.9680840e+01    1.0000000e+00    0.0000000e+00    0.0000000e+00    0.0000000e+00    0.0000000e+00    0.0000000e+00    0.0000000e+00    0.0000000e+00    0.0000000e+00    0.0000000e+00    0.0000000e+00    0.0000000e+00    0.0000000e+00    0.0000000e+00    0.0000000e+00    0.0000000e+00    0.0000000e+00    0.0000000e+00    0.0000000e+00    0.0000000e+00
   -1.9518751e+01    1.0000000e+00    0.0000000e+00    0.0000000e+00    0.0000000e+00    0.0000000e+00    0.0000000e+00    0.0000000e+00    0.0000000e+00    0.0000000e+00    0.0000000e+00    0.0000000e+00    0.0000000e+00    0.0000000e+00    0.0000000e+00    0.0000000e+00    0.0000000e+00    0.0000000e+00    0.0000000e+00    0.0000000e+00    0.0000000e+00
   -1.9389079e+01    1.0000000e+00    0.0000000e+00    0.0000000e+00    0.0000000e+00    0.0000000e+00    0.0000000e+00    0.0000000e+00    0.0000000e+00    0.0000000e+00    0.0000000e+00    0.0000000e+00    0.0000000e+00    0.0000000e+00    0.0000000e+00    0.0000000e+00    0.0000000e+00    0.0000000e+00    0.0000000e+00    0.0000000e+00    0.0000000e+00
   -1.9230194e+01    1.0000000e+00    0.0000000e+00    0.0000000e+00    0.0000000e+00    0.0000000e+00    0.0000000e+00    0.0000000e+00    0.0000000e+00    0.0000000e+00    0.0000000e+00    0.0000000e+00    0.0000000e+00    0.0000000e+00    0.0000000e+00    0.0000000e+00    0.0000000e+00    0.0000000e+00    0.0000000e+00    0.0000000e+00    0.0000000e+00
   -1.9103086e+01    1.0000000e+00    0.0000000e+00    0.0000000e+00    0.0000000e+00    0.0000000e+00    0.0000000e+00    0.0000000e+00    0.0000000e+00    0.0000000e+00    0.0000000e+00    0.0000000e+00    0.0000000e+00    0.0000000e+00    0.0000000e+00    0.0000000e+00    0.0000000e+00    0.0000000e+00    0.0000000e+00    0.0000000e+00    0.0000000e+00
   -1.8944201e+01    1.0000000e+00    0.0000000e+00    0.0000000e+00    0.0000000e+00    0.0000000e+00    0.0000000e+00    0.0000000e+00    0.0000000e+00    0.0000000e+00    0.0000000e+00    0.0000000e+00    0.0000000e+00    0.0000000e+00    0.0000000e+00    0.0000000e+00    0.0000000e+00    0.0000000e+00    0.0000000e+00    0.0000000e+00    0.0000000e+00
   -1.8817094e+01    1.0000000e+00    0.0000000e+00    0.0000000e+00    0.0000000e+00    0.0000000e+00    0.0000000e+00    0.0000000e+00    0.0000000e+00    0.0000000e+00    0.0000000e+00    0.0000000e+00    0.0000000e+00    0.0000000e+00    0.0000000e+00    0.0000000e+00    0.0000000e+00    0.0000000e+00    0.0000000e+00    0.0000000e+00    0.0000000e+00
   -1.8715407e+01    1.0000000e+00    0.0000000e+00    0.0000000e+00    0.0000000e+00    0.0000000e+00    0.0000000e+00    0.0000000e+00    0.0000000e+00    0.0000000e+00    0.0000000e+00    0.0000000e+00    0.0000000e+00    0.0000000e+00    0.0000000e+00    0.0000000e+00    0.0000000e+00    0.0000000e+00    0.0000000e+00    0.0000000e+00    0.0000000e+00
   -1.8588299e+01    1.0000000e+00    0.0000000e+00    0.0000000e+00    0.0000000e+00    0.0000000e+00    0.0000000e+00    0.0000000e+00    0.0000000e+00    0.0000000e+00    0.0000000e+00    0.0000000e+00    0.0000000e+00    0.0000000e+00    0.0000000e+00    0.0000000e+00    0.0000000e+00    0.0000000e+00    0.0000000e+00    0.0000000e+00    0.0000000e+00
   -1.8372892e+01    1.0000000e+00    0.0000000e+00    0.0000000e+00    0.0000000e+00    0.0000000e+00    0.0000000e+00    0.0000000e+00    0.0000000e+00    0.0000000e+00    0.0000000e+00    0.0000000e+00    0.0000000e+00    0.0000000e+00    0.0000000e+00    0.0000000e+00    0.0000000e+00    0.0000000e+00    0.0000000e+00    0.0000000e+00    0.0000000e+00
   -1.8271206e+01    1.0000000e+00    0.0000000e+00    0.0000000e+00    0.0000000e+00    0.0000000e+00    0.0000000e+00    0.0000000e+00    0.0000000e+00    0.0000000e+00    0.0000000e+00    0.0000000e+00    0.0000000e+00    0.0000000e+00    0.0000000e+00    0.0000000e+00    0.0000000e+00    0.0000000e+00    0.0000000e+00    0.0000000e+00    0.0000000e+00
   -1.8144098e+01    1.0000000e+00    0.0000000e+00    0.0000000e+00    0.0000000e+00    0.0000000e+00    0.0000000e+00    0.0000000e+00    0.0000000e+00    0.0000000e+00    0.0000000e+00    0.0000000e+00    0.0000000e+00    0.0000000e+00    0.0000000e+00    0.0000000e+00    0.0000000e+00    0.0000000e+00    0.0000000e+00    0.0000000e+00    0.0000000e+00
   -1.8042411e+01    1.0000000e+00    0.0000000e+00    0.0000000e+00    0.0000000e+00    0.0000000e+00    0.0000000e+00    0.0000000e+00    0.0000000e+00    0.0000000e+00    0.0000000e+00    0.0000000e+00    0.0000000e+00    0.0000000e+00    0.0000000e+00    0.0000000e+00    0.0000000e+00    0.0000000e+00    0.0000000e+00    0.0000000e+00    0.0000000e+00
   -1.7915304e+01    1.0000000e+00    0.0000000e+00    0.0000000e+00    0.0000000e+00    0.0000000e+00    0.0000000e+00    0.0000000e+00    0.0000000e+00    0.0000000e+00    0.0000000e+00    0.0000000e+00    0.0000000e+00    0.0000000e+00    0.0000000e+00    0.0000000e+00    0.0000000e+00    0.0000000e+00    0.0000000e+00    0.0000000e+00    0.0000000e+00
   -1.7813617e+01    1.0000000e+00    0.0000000e+00    0.0000000e+00    0.0000000e+00    0.0000000e+00    0.0000000e+00    0.0000000e+00    0.0000000e+00    0.0000000e+00    0.0000000e+00    0.0000000e+00    0.0000000e+00    0.0000000e+00    0.0000000e+00    0.0000000e+00    0.0000000e+00    0.0000000e+00    0.0000000e+00    0.0000000e+00    0.0000000e+00
   -1.7686509e+01    1.0000000e+00    0.0000000e+00    0.0000000e+00    0.0000000e+00    0.0000000e+00    0.0000000e+00    0.0000000e+00    0.0000000e+00    0.0000000e+00    0.0000000e+00    0.0000000e+00    0.0000000e+00    0.0000000e+00    0.0000000e+00    0.0000000e+00    0.0000000e+00    0.0000000e+00    0.0000000e+00    0.0000000e+00    0.0000000e+00
   -1.7584823e+01    1.0000000e+00    0.0000000e+00    0.0000000e+00    0.0000000e+00    0.0000000e+00    0.0000000e+00    0.0000000e+00    0.0000000e+00    0.0000000e+00    0.0000000e+00    0.0000000e+00    0.0000000e+00    0.0000000e+00    0.0000000e+00    0.0000000e+00    0.0000000e+00    0.0000000e+00    0.0000000e+00    0.0000000e+00    0.0000000e+00
   -1.7465512e+01    1.0000000e+00    0.0000000e+00    0.0000000e+00    0.0000000e+00    0.0000000e+00    0.0000000e+00    0.0000000e+00    0.0000000e+00    0.0000000e+00    0.0000000e+00    0.0000000e+00    0.0000000e+00    0.0000000e+00    0.0000000e+00    0.0000000e+00    0.0000000e+00    0.0000000e+00    0.0000000e+00    0.0000000e+00    0.0000000e+00
   -1.7358000e+01    1.0000000e+00    0.0000000e+00    0.0000000e+00    0.0000000e+00    0.0000000e+00    0.0000000e+00    0.0000000e+00    0.0000000e+00    0.0000000e+00    0.0000000e+00    0.0000000e+00    0.0000000e+00    0.0000000e+00    0.0000000e+00    0.0000000e+00    0.0000000e+00    0.0000000e+00    0.0000000e+00    0.0000000e+00    0.0000000e+00
   -1.7262992e+01    1.0000000e+00    0.0000000e+00    0.0000000e+00    0.0000000e+00    0.0000000e+00    0.0000000e+00    0.0000000e+00    0.0000000e+00    0.0000000e+00    0.0000000e+00    0.0000000e+00    0.0000000e+00    0.0000000e+00    0.0000000e+00    0.0000000e+00    0.0000000e+00    0.0000000e+00    0.0000000e+00    0.0000000e+00    0.0000000e+00
   -1.7169991e+01    1.0000000e+00    0.0000000e+00    0.0000000e+00    0.0000000e+00    0.0000000e+00    0.0000000e+00    0.0000000e+00    0.0000000e+00    0.0000000e+00    0.0000000e+00    0.0000000e+00    0.0000000e+00    0.0000000e+00    0.0000000e+00    0.0000000e+00    0.0000000e+00    0.0000000e+00    0.0000000e+00    0.0000000e+00    0.0000000e+00
   -1.7075082e+01    1.0000000e+00    0.0000000e+00    0.0000000e+00    0.0000000e+00    0.0000000e+00    0.0000000e+00    0.0000000e+00    0.0000000e+00    0.0000000e+00    0.0000000e+00    0.0000000e+00    0.0000000e+00    0.0000000e+00    0.0000000e+00    0.0000000e+00    0.0000000e+00    0.0000000e+00    0.0000000e+00    0.0000000e+00    0.0000000e+00
   -1.6898566e+01    1.0000000e+00    0.0000000e+00    0.0000000e+00    0.0000000e+00    0.0000000e+00    0.0000000e+00    0.0000000e+00    0.0000000e+00    0.0000000e+00    0.0000000e+00    0.0000000e+00    0.0000000e+00    0.0000000e+00    0.0000000e+00    0.0000000e+00    0.0000000e+00    0.0000000e+00    0.0000000e+00    0.0000000e+00    0.0000000e+00
   -1.6791717e+01    1.0000000e+00    0.0000000e+00    0.0000000e+00    0.0000000e+00    0.0000000e+00    0.0000000e+00    0.0000000e+00    0.0000000e+00    0.0000000e+00    0.0000000e+00    0.0000000e+00    0.0000000e+00    0.0000000e+00    0.0000000e+00    0.0000000e+00    0.0000000e+00    0.0000000e+00    0.0000000e+00    0.0000000e+00    0.0000000e+00
   -1.6678923e+01    1.0000000e+00    0.0000000e+00    0.0000000e+00    0.0000000e+00    0.0000000e+00    0.0000000e+00    0.0000000e+00    0.0000000e+00    0.0000000e+00    0.0000000e+00    0.0000000e+00    0.0000000e+00    0.0000000e+00    0.0000000e+00    0.0000000e+00    0.0000000e+00    0.0000000e+00    0.0000000e+00    0.0000000e+00    0.0000000e+00
   -1.6560095e+01    1.0000000e+00    0.0000000e+00    0.0000000e+00    0.0000000e+00    0.0000000e+00    0.0000000e+00    0.0000000e+00    0.0000000e+00    0.0000000e+00    0.0000000e+00    0.0000000e+00    0.0000000e+00    0.0000000e+00    0.0000000e+00    0.0000000e+00    0.0000000e+00    0.0000000e+00    0.0000000e+00    0.0000000e+00    0.0000000e+00
   -1.6458716e+01    9.9998497e-01    1.5029004e-05    0.0000000e+00    0.0000000e+00    0.0000000e+00    0.0000000e+00    0.0000000e+00    0.0000000e+00    0.0000000e+00    0.0000000e+00    0.0000000e+00    0.0000000e+00    0.0000000e+00    0.0000000e+00    0.0000000e+00    0.0000000e+00    0.0000000e+00    0.0000000e+00    0.0000000e+00    0.0000000e+00
   -1.6331993e+01    9.9996949e-01    3.0513295e-05    0.0000000e+00    0.0000000e+00    0.0000000e+00    0.0000000e+00    0.0000000e+00    0.0000000e+00    0.0000000e+00    0.0000000e+00    0.0000000e+00    0.0000000e+00    0.0000000e+00    0.0000000e+00    0.0000000e+00    0.0000000e+00    0.0000000e+00    0.0000000e+00    0.0000000e+00    0.0000000e+00
   -1.6230614e+01    9.9991278e-01    8.7219713e-05    0.0000000e+00    0.0000000e+00    0.0000000e+00    0.0000000e+00    0.0000000e+00    0.0000000e+00    0.0000000e+00    0.0000000e+00    0.0000000e+00    0.0000000e+00    0.0000000e+00    0.0000000e+00    0.0000000e+00    0.0000000e+00    0.0000000e+00    0.0000000e+00    0.0000000e+00    0.0000000e+00
   -1.6149510e+01    9.9983989e-01    1.6010978e-04    0.0000000e+00    0.0000000e+00    0.0000000e+00    0.0000000e+00    0.0000000e+00    0.0000000e+00    0.0000000e+00    0.0000000e+00    0.0000000e+00    0.0000000e+00    0.0000000e+00    0.0000000e+00    0.0000000e+00    0.0000000e+00    0.0000000e+00    0.0000000e+00    0.0000000e+00    0.0000000e+00
   -1.6048131e+01    9.9980196e-01    1.8260973e-04    1.5426224e-05    0.0000000e+00    0.0000000e+00    0.0000000e+00    0.0000000e+00    0.0000000e+00    0.0000000e+00    0.0000000e+00    0.0000000e+00    0.0000000e+00    0.0000000e+00    0.0000000e+00    0.0000000e+00    0.0000000e+00    0.0000000e+00    0.0000000e+00    0.0000000e+00    0.0000000e+00
   -1.5967028e+01    9.9973038e-01    1.9042870e-04    7.9189147e-05    0.0000000e+00    0.0000000e+00    0.0000000e+00    0.0000000e+00    0.0000000e+00    0.0000000e+00    0.0000000e+00    0.0000000e+00    0.0000000e+00    0.0000000e+00    0.0000000e+00    0.0000000e+00    0.0000000e+00    0.0000000e+00    0.0000000e+00    0.0000000e+00    0.0000000e+00
   -1.5865649e+01    9.9968159e-01    2.0785304e-04    1.0310969e-04    7.4514526e-06    0.0000000e+00    0.0000000e+00    0.0000000e+00    0.0000000e+00    0.0000000e+00    0.0000000e+00    0.0000000e+00    0.0000000e+00    0.0000000e+00    0.0000000e+00    0.0000000e+00    0.0000000e+00    0.0000000e+00    0.0000000e+00    0.0000000e+00    0.0000000e+00
   -1.5784546e+01    9.9962274e-01    2.1493948e-04    1.1747259e-04    4.4849315e-05    0.0000000e+00    0.0000000e+00    0.0000000e+00    0.0000000e+00    0.0000000e+00    0.0000000e+00    0.0000000e+00    0.0000000e+00    0.0000000e+00    0.0000000e+00    0.0000000e+00    0.0000000e+00    0.0000000e+00    0.0000000e+00    0.0000000e+00    0.0000000e+00
   -1.5683167e+01    9.9955721e-01    2.2201093e-04    1.3419284e-04    8.6587036e-05    0.0000000e+00    0.0000000e+00    0.0000000e+00    0.0000000e+00    0.0000000e+00    0.0000000e+00    0.0000000e+00    0.0000000e+00    0.0000000e+00    0.0000000e+00    0.0000000e+00    0.0000000e+00    0.0000000e+00    0.0000000e+00    0.0000000e+00    0.0000000e+00
   -1.5556443e+01    9.9950732e-01    2.1193218e-04    1.6429744e-04    1.0217438e-04    1.4279737e-05    0.0000000e+00    0.0000000e+00    0.0000000e+00    0.0000000e+00    0.0000000e+00    0.0000000e+00    0.0000000e+00    0.0000000e+00    0.0000000e+00    0.0000000e+00    0.0000000e+00    0.0000000e+00    0.0000000e+00    0.0000000e+00    0.0000000e+00
   -1.5477241e+01    9.9945834e-01    2.0243424e-04    1.7605443e-04    1.0523225e-04    5.7937140e-05    0.0000000e+00    0.0000000e+00    0.0000000e+00    0.0000000e+00    0.0000000e+00    0.0000000e+00    0.0000000e+00    0.0000000e+00    0.0000000e+00    0.0000000e+00    0.0000000e+00    0.0000000e+00    0.0000000e+00    0.0000000e+00    0.0000000e+00
   -1.5378238e+01    9.9940835e-01    2.3649487e-04    1.6138730e-04    1.0518922e-04    8.8582215e-05    0.0000000e+00    0.0000000e+00    0.0000000e+00    0.0000000e+00    0.0000000e+00    0.0000000e+00    0.0000000e+00    0.0000000e+00    0.0000000e+00    0.0000000e+00    0.0000000e+00    0.0000000e+00    0.0000000e+00    0.0000000e+00    0.0000000e+00
   -1.5254485e+01    9.9934393e-01    1.9915680e-04    1.7839332e-04    1.3466812e-04    1.1456092e-04    2.9294751e-05    0.0000000e+00    0.0000000e+00    0.0000000e+00    0.0000000e+00    0.0000000e+00    0.0000000e+00    0.0000000e+00    0.0000000e+00    0.0000000e+00    0.0000000e+00    0.0000000e+00    0.0000000e+00    0.0000000e+00    0.0000000e+00
   -1.5099793e+01    9.9924920e-01    2.6114588e-04    1.2189960e-04    1.6827461e-04    1.3033960e-04    4.0002226e-05    2.9141572e-05    0.0000000e+00    0.0000000e+00    0.0000000e+00    0.0000000e+00    0.0000000e+00    0.0000000e+00    0.0000000e+00    0.0000000e+00    0.0000000e+00    0.0000000e+00    0.0000000e+00    0.0000000e+00    0.0000000e+00
   -1.4881269e+01    9.9915372e-01    2.3038055e-04    1.4887516e-04    1.6888471e-04    1.5040570e-04    7.7424433e-05    5.5433535e-05    1.4870980e-05    0.0000000e+00    0.0000000e+00    0.0000000e+00    0.0000000e+00    0.0000000e+00    0.0000000e+00    0.0000000e+00    0.0000000e+00    0.0000000e+00    0.0000000e+00    0.0000000e+00    0.0000000e+00
   -1.4799482e+01    9.9912988e-01    2.3775894e-04    1.3344809e-04    1.7182294e-04    1.4053525e-04    1.1676549e-04    3.9779769e-05    3.0009177e-05    0.0000000e+00    0.0000000e+00    0.0000000e+00    0.0000000e+00    0.0000000e+00    0.0000000e+00    0.0000000e+00    0.0000000e+00    0.0000000e+00    0.0000000e+00    0.0000000e+00    0.0000000e+00
   -1.4636054e+01    9.9904864e-01    2.6377072e-04    1.4130133e-04    1.1522327e-04    1.8981313e-04    1.1628426e-04    5.5178907e-05    6.9792988e-05    0.0000000e+00    0.0000000e+00    0.0000000e+00    0.0000000e+00    0.0000000e+00    0.0000000e+00    0.0000000e+00    0.0000000e+00    0.0000000e+00    0.0000000e+00    0.0000000e+00    0.0000000e+00
   -1.4554398e+01    9.9899770e-01    2.6450161e-04    1.5249274e-04    1.2449600e-04    1.5299630e-04    1.5010359e-04    7.2837782e-05    8.4873905e-05    0.0000000e+00    0.0000000e+00    0.0000000e+00    0.0000000e+00    0.0000000e+00    0.0000000e+00    0.0000000e+00    0.0000000e+00    0.0000000e+00    0.0000000e+00    0.0000000e+00    0.0000000e+00
   -1.4472781e+01    9.9895968e-01    2.9330467e-04    1.2880564e-04    1.1215673e-04    1.6562830e-04    1.5042034e-04    5.0273808e-05    1.1677658e-04    2.2957844e-05    0.0000000e+00    0.0000000e+00    0.0000000e+00    0.0000000e+00    0.0000000e+00    0.0000000e+00    0.0000000e+00    0.0000000e+00    0.0000000e+00    0.0000000e+00    0.0000000e+00
   -1.4391204e+01    9.9890480e-01    2.8065575e-04    1.8744900e-04    7.9940288e-05    2.1372579e-04    8.5668744e-05    1.0877052e-04    1.0029603e-04    3.8697111e-05    0.0000000e+00    0.0000000e+00    0.0000000e+00    0.0000000e+00    0.0000000e+00    0.0000000e+00    0.0000000e+00    0.0000000e+00    0.0000000e+00    0.0000000e+00    0.0000000e+00
   -1.4207743e+01    9.9874183e-01    3.9406900e-04    1.2416789e-04    1.8270540e-04    1.5916457e-04    1.0955061e-04    8.0179163e-05    1.3836524e-04    4.6251888e-05    2.3716899e-05    0.0000000e+00    0.0000000e+00    0.0000000e+00    0.0000000e+00    0.0000000e+00    0.0000000e+00    0.0000000e+00    0.0000000e+00    0.0000000e+00    0.0000000e+00
   -1.4080339e+01    9.9872680e-01    3.3567764e-04    1.5144499e-04    1.3328126e-04    1.8433189e-04    1.0893457e-04    1.1539735e-04    1.0694006e-04    1.0547873e-04    3.1714109e-05    0.0000000e+00    0.0000000e+00    0.0000000e+00    0.0000000e+00    0.0000000e+00    0.0000000e+00    0.0000000e+00    0.0000000e+00    0.0000000e+00    0.0000000e+00
   -1.3978417e+01    9.9868044e-01    3.5545629e-04    1.8081623e-04    9.9442105e-05    1.7511708e-04    1.2200453e-04    1.1927228e-04    1.2040976e-04    9.8919820e-05    3.1915671e-05    1.6202843e-05    0.0000000e+00    0.0000000e+00    0.0000000e+00    0.0000000e+00    0.0000000e+00    0.0000000e+00    0.0000000e+00    0.0000000e+00    0.0000000e+00
   -1.3851013e+01    9.9861730e-01    3.7948574e-04    1.7127744e-04    1.2722884e-04    1.6432129e-04    1.2028291e-04    7.0466046e-05    1.3556059e-04    1.4031601e-04    5.7673446e-05    1.6090771e-05    0.0000000e+00    0.0000000e+00    0.0000000e+00    0.0000000e+00    0.0000000e+00    0.0000000e+00    0.0000000e+00    0.0000000e+00    0.0000000e+00
   -1.3749090e+01    9.9849185e-01    4.2341201e-04    2.2779756e-04    1.2778802e-04    1.3782261e-04    1.4527599e-04    8.9378633e-05    1.1891111e-04    1.2160836e-04    8.3614887e-05    3.2542482e-05    0.0000000e+00    0.0000000e+00    0.0000000e+00    0.0000000e+00    0.0000000e+00    0.0000000e+00    0.0000000e+00    0.0000000e+00    0.0000000e+00
   -1.3621687e+01    9.9839529e-01    4.7220369e-04    2.1845730e-04    1.4673874e-04    1.5768513e-04    7.5332831e-05    1.5660610e-04    9.0608869e-05    1.4463639e-04    1.1007009e-04    2.4434930e-05    7.9324618e-06    0.0000000e+00    0.0000000e+00    0.0000000e+00    0.0000000e+00    0.0000000e+00    0.0000000e+00    0.0000000e+00    0.0000000e+00
   -1.3519764e+01    9.9839486e-01    4.2706735e-04    2.0335998e-04    1.6468052e-04    1.8947097e-04    4.5474507e-05    1.6452118e-04    9.7759011e-05    1.4419205e-04    7.6896798e-05    6.7375168e-05    2.4337682e-05    0.0000000e+00    0.0000000e+00    0.0000000e+00    0.0000000e+00    0.0000000e+00    0.0000000e+00    0.0000000e+00    0.0000000e+00
   -1.3392361e+01    9.9829676e-01    4.1416517e-04    2.6835363e-04    1.7647364e-04    1.5977689e-04    9.1009298e-05    1.4034243e-04    1.1415782e-04    1.4546668e-04    7.6016440e-05    1.0109467e-04    1.6382075e-05    0.0000000e+00    0.0000000e+00    0.0000000e+00    0.0000000e+00    0.0000000e+00    0.0000000e+00    0.0000000e+00    0.0000000e+00
   -1.3290438e+01    9.9825671e-01    3.8041726e-04    3.0324626e-04    2.0446112e-04    1.1405557e-04    1.5935043e-04    8.7396074e-05    1.0344888e-04    1.7062960e-04    7.7232133e-05    9.2786493e-05    5.0265509e-05    0.0000000e+00    0.0000000e+00    0.0000000e+00    0.0000000e+00    0.0000000e+00    0.0000000e+00    0.0000000e+00    0.0000000e+00
   -1.3163035e+01    9.9815340e-01    4.1927871e-04    3.1699269e-04    2.2863987e-04    1.1614332e-04    1.1962632e-04    1.0132150e-04    1.0962804e-04    1.8776460e-04    6.9870671e-05    9.2603359e-05    8.4730291e-05    0.0000000e+00    0.0000000e+00    0.0000000e+00    0.0000000e+00    0.0000000e+00    0.0000000e+00    0.0000000e+00    0.0000000e+00
   -1.3061112e+01    9.9806997e-01    4.9051470e-04    3.0356024e-04    2.1325779e-04    1.3178154e-04    1.0419667e-04    1.4777956e-04    7.0985551e-05    1.8557080e-04    6.8813761e-05    1.2900768e-04    7.5835112e-05    8.7222140e-06    0.0000000e+00    0.0000000e+00    0.0000000e+00    0.0000000e+00    0.0000000e+00    0.0000000e+00    0.0000000e+00
   -1.2933709e+01    9.9803251e-01    5.0383256e-04    2.5138463e-04    2.1349438e-04    2.1794803e-04    4.3640917e-05    1.8788784e-04    6.2102862e-05    1.5348884e-04    1.0943205e-04    1.1316406e-04    7.5946653e-05    3.5170147e-05    0.0000000e+00    0.0000000e+00    0.0000000e+00    0.0000000e+00    0.0000000e+00    0.0000000e+00    0.0000000e+00
   -1.2831786e+01    9.9798504e-01    4.6173132e-04    3.0470912e-04    1.8790494e-04    2.5478686e-04    6.8505480e-05    1.2851147e-04    1.1137003e-04    1.2965727e-04    1.1739408e-04    9.5463016e-05    1.1084434e-04    4.4081302e-05    0.0000000e+00    0.0000000e+00    0.0000000e+00    0.0000000e+00    0.0000000e+00    0.0000000e+00    0.0000000e+00
   -1.2704382e+01    9.9783620e-01    5.4702306e-04    3.4749517e-04    1.3497030e-04    2.8004338e-04    1.5112434e-04    8.6402755e-05    1.0066669e-04    1.3749478e-04    6.7643438e-05    1.0327959e-04    1.5463978e-04    3.5454566e-05    1.7563027e-05    0.0000000e+00    0.0000000e+00    0.0000000e+00    0.0000000e+00    0.0000000e+00    0.0000000e+00
   -1.2602460e+01    9.9778074e-01    5.6697460e-04    3.0786316e-04    2.2091079e-04    1.5811477e-04    2.1293243e-04    1.1154566e-04    1.3292741e-04    1.1117058e-04    5.0242321e-05    1.2121352e-04    1.2742597e-04    6.2879941e-05    3.5057347e-05    0.0000000e+00    0.0000000e+00    0.0000000e+00    0.0000000e+00    0.0000000e+00    0.0000000e+00
   -1.2475056e+01    9.9778405e-01    4.8394161e-04    2.9419095e-04    2.8074074e-04    1.8087974e-04    1.5019998e-04    1.2537186e-04    1.5014240e-04    1.6128541e-04    4.3095598e-05    1.1718579e-04    8.5863901e-05    8.9720316e-05    5.3334993e-05    0.0000000e+00    0.0000000e+00    0.0000000e+00    0.0000000e+00    0.0000000e+00    0.0000000e+00
   -1.2373134e+01    9.9769765e-01    5.3665651e-04    2.5729988e-04    3.0159471e-04    2.4379323e-04    1.3637489e-04    1.0691142e-04    1.5633652e-04    1.2264134e-04    7.7726700e-05    1.3433588e-04    6.7324646e-05    8.1008612e-05    8.0344236e-05    0.0000000e+00    0.0000000e+00    0.0000000e+00    0.0000000e+00    0.0000000e+00    0.0000000e+00
   -1.2245730e+01    9.9756505e-01    6.0918633e-04    2.7721509e-04    2.5531923e-04    2.3398055e-04    1.6921920e-04    1.6866206e-04    1.2355670e-04    1.3090237e-04    4.3186847e-05    1.7740920e-04    6.7076414e-05    8.9831337e-05    7.1082037e-05    1.8319392e-05    0.0000000e+00    0.0000000e+00    0.0000000e+00    0.0000000e+00    0.0000000e+00
   -1.2143807e+01    9.9751633e-01    6.1619673e-04    3.1658053e-04    2.3468173e-04    1.8704996e-04    1.7326186e-04    2.0738881e-04    1.4930206e-04    1.3247888e-04    4.0266117e-05    1.6182860e-04    7.6667382e-05    7.9813059e-05    8.0972670e-05    2.7183216e-05    0.0000000e+00    0.0000000e+00    0.0000000e+00    0.0000000e+00    0.0000000e+00
   -1.2016404e+01    9.9743684e-01    6.5240467e-04    2.9998357e-04    2.5960759e-04    1.7080718e-04    2.1667520e-04    1.5765406e-04    1.7236731e-04    9.8959988e-05    9.8016049e-05    1.3706767e-04    1.0208864e-04    8.9142964e-05    1.8033100e-05    7.1916947e-05    1.8436096e-05    0.0000000e+00    0.0000000e+00    0.0000000e+00    0.0000000e+00
   -1.1859732e+01    9.9736323e-01    6.4948164e-04    3.0311943e-04    3.2133217e-04    1.3068705e-04    2.2800131e-04    1.7086337e-04    1.3756350e-04    9.5183818e-05    1.3800811e-04    1.1094596e-04    1.0052247e-04    1.3346610e-04    2.7194481e-05    5.3347383e-05    3.7050645e-05    0.0000000e+00    0.0000000e+00    0.0000000e+00    0.0000000e+00
   -1.1734395e+01    9.9721871e-01    7.4470813e-04    3.0438119e-04    3.0369424e-04    1.6594876e-04    1.7642054e-04    1.8616805e-04    1.6792377e-04    1.3499904e-04    6.9050843e-05    1.6918718e-04    9.8089388e-05    1.0700678e-04    5.4155784e-05    6.2425755e-05    2.7805141e-05    9.3206436e-06    0.0000000e+00    0.0000000e+00    0.0000000e+00
   -1.1634125e+01    9.9714614e-01    7.5239893e-04    3.0508289e-04    3.5113770e-04    1.4480118e-04    2.0166592e-04    1.6664433e-04    1.1740932e-04    2.0467327e-04    7.6430225e-05    1.1702158e-04    1.4710305e-04    7.0728065e-05    8.1129849e-05    8.0485601e-05    0.0000000e+00    3.7150906e-05    0.0000000e+00    0.0000000e+00    0.0000000e+00
   -1.1508787e+01    9.9703760e-01    8.2280640e-04    2.9086429e-04    3.3790556e-04    1.9317230e-04    1.4945382e-04    1.7587821e-04    1.4094902e-04    2.1569059e-04    7.3848961e-05    1.2191600e-04    1.0561834e-04    1.0874779e-04    7.2273295e-05    9.7588978e-05    9.2477650e-06    4.6438908e-05    0.0000000e+00    0.0000000e+00    0.0000000e+00
   -1.1353042e+01    9.9689135e-01    8.1127949e-04    4.6400816e-04    2.5518134e-04    2.0022643e-04    1.7702855e-04    1.0761957e-04    1.6239921e-04    2.1034486e-04    1.3146640e-04    1.3659246e-04    6.4750231e-05    9.7708427e-05    8.9346781e-05    1.2658729e-04    1.8383720e-05    5.5728916e-05    0.0000000e+00    0.0000000e+00    0.0000000e+00
   -1.1228447e+01    9.9684388e-01    7.9866930e-04    4.5016462e-04    3.1236084e-04    1.5050352e-04    2.0576049e-04    1.2233054e-04    1.5136861e-04    1.7599669e-04    8.9011770e-05    2.2627345e-04    5.6725203e-05    1.1142256e-04    7.2908072e-05    1.0605289e-04    5.2555710e-05    4.5941891e-05    2.8071960e-05    0.0000000e+00    0.0000000e+00
   -1.1128770e+01    9.9672682e-01    9.1695512e-04    3.9524039e-04    3.0569779e-04    1.7686272e-04    2.0631558e-04    1.1760184e-04    1.7937147e-04    1.6742987e-04    7.4336900e-05    2.1939134e-04    6.3925069e-05    1.2091281e-04    1.0045543e-04    7.0005754e-05    6.2339643e-05    4.9711360e-05    4.6629398e-05    0.0000000e+00    0.0000000e+00
   -1.1004174e+01    9.9666788e-01    9.0011077e-04    3.9599899e-04    3.6632368e-04    1.3580961e-04    2.2665222e-04    1.4388187e-04    1.3657546e-04    1.6528362e-04    9.5863297e-05    1.4956575e-04    1.0427222e-04    1.2267065e-04    1.3758804e-04    4.1449614e-05    8.9977905e-05    5.7806503e-05    5.2949569e-05    9.3393136e-06    0.0000000e+00
   -1.0848429e+01    9.9652243e-01    9.1599710e-04    4.6059227e-04    3.6755208e-04    2.0471365e-04    1.3182319e-04    1.3537198e-04    1.5729389e-04    1.7409003e-04    7.5601165e-05    1.7399137e-04    9.2088653e-05    1.0394405e-04    8.8119674e-05    9.5053925e-05    8.7501393e-05    9.1778115e-05    6.4464441e-05    2.5642440e-05    3.1954316e-05
   -1.0723833e+01    9.9649354e-01    8.6955741e-04    4.1271083e-04    4.2262436e-04    2.4723490e-04    1.6808347e-04    1.0436968e-04    1.3236488e-04    1.4557019e-04    1.2515995e-04    1.0437031e-04    1.0451026e-04    1.3144050e-04    1.1697063e-04    4.4214434e-05    6.9625357e-05    6.4555692e-05    9.2913319e-05    7.2713141e-05    7.7467933e-05
   -1.0624156e+01    9.9641109e-01    8.7112111e-04    3.9870712e-04    4.2302644e-04    2.9421656e-04    1.8183476e-04    1.6225543e-04    1.0163763e-04    1.1047763e-04    1.1390360e-04    8.6610167e-05    1.3472999e-04    9.5740706e-05    1.3220526e-04    5.4477021e-05    4.9636919e-05    7.8121870e-05    7.9405689e-05    8.8773723e-05    1.3203319e-04
   -1.0547814e+01    9.9631392e-01    9.2776680e-04    4.1233279e-04    3.8137821e-04    2.8549005e-04    2.3642241e-04    1.4732655e-04    1.5978260e-04    9.8718521e-05    1.0606480e-04    6.6200254e-05    1.3426970e-04    8.1528271e-05    1.4068425e-04    3.5444326e-05    8.6475446e-05    3.3877477e-05    6.2582030e-05    1.1480174e-04    1.7493648e-04
   -1.0481211e+01    9.9612423e-01    1.0035342e-03    5.0850992e-04    3.7303899e-04    2.5714247e-04    2.6905313e-04    1.2918564e-04    1.8777505e-04    1.0903268e-04    1.1333862e-04    9.3979555e-05    7.5608086e-05    9.5211961e-05    1.3990605e-04    3.2027350e-05    3.1620219e-05    7.0716866e-05    6.6640753e-05    6.5633748e-05    2.5381711e-04
   -1.0360897e+01    9.9595950e-01    1.0588522e-03    4.8702171e-04    4.5122927e-04    2.2521725e-04    2.8915143e-04    9.3421348e-05    2.2610348e-04    1.0637331e-04    8.7822924e-05    1.2219898e-04    1.4113816e-04    6.2461379e-05    1.2955283e-04    1.9161486e-05    6.9265605e-05    4.7499757e-05    2.3169390e-05    3.1628388e-05    3.6923533e-04
   -1.0295569e+01    9.9581092e-01    1.1484597e-03    4.8467071e-04    4.1508627e-04    2.8609363e-04    2.7660182e-04    1.5183054e-04    1.4432598e-04    1.7159147e-04    1.0695089e-04    8.0182181e-05    1.0584817e-04    8.6238604e-05    1.0441494e-04    8.1998878e-05    3.7088093e-05    5.0180029e-05    3.7700684e-05    3.4963264e-05    3.8485553e-04
   -1.0150657e+01    9.9546175e-01    1.1491216e-03    6.5182781e-04    4.8971751e-04    2.8178291e-04    2.6789973e-04    1.5399620e-04    1.3343377e-04    1.3707387e-04    1.1957965e-04    9.2326152e-05    1.2727371e-04    6.8165983e-05    9.5700515e-05    1.1430176e-04    5.7476290e-05    2.5848940e-05    4.7356296e-05    5.5625925e-05    4.6973659e-04
   -1.0095386e+01    9.9532218e-01    1.2278950e-03    5.6778210e-04    4.9786203e-04    3.7719616e-04    2.8923693e-04    1.8894736e-04    8.7869213e-05    1.4462000e-04    1.1808292e-04    4.7085871e-05    9.7723590e-05    1.0872650e-04    1.0740542e-04    1.0906348e-04    6.5075751e-05    3.7752784e-05    5.1277033e-05    3.3597461e-05    5.2061595e-04
   -9.9583313e+00    9.9502964e-01    1.2758576e-03    6.3431665e-04    5.4515918e-04    3.6452623e-04    2.6279718e-04    1.9360313e-04    1.9345620e-04    1.4384214e-04    1.2233738e-04    1.1502768e-04    1.1267225e-04    8.4696758e-05    2.7318419e-05    5.8741857e-05    4.9609768e-05    4.2298813e-06    5.2885718e-05    5.7688819e-05    6.7159652e-04
   -9.8547049e+00    9.9466752e-01    1.4350074e-03    8.0997394e-04    4.2845305e-04    4.6311799e-04    2.1632967e-04    2.3913813e-04    1.9485075e-04    1.1917776e-04    1.2230474e-04    1.0292651e-04    1.2877403e-04    9.3605916e-05    8.2377353e-05    5.0512599e-05    7.4708902e-05    1.8711678e-05    7.1291085e-05    3.5764346e-05    6.4545672e-04
   -9.7998101e+00    9.9464371e-01    1.2962116e-03    9.9050584e-04    4.0118878e-04    4.2792598e-04    2.6810878e-04    1.8786672e-04    1.7503182e-04    1.8052945e-04    1.4702370e-04    7.2967616e-05    8.6932284e-05    1.0717732e-04    8.0184196e-05    7.7376084e-05    8.5283680e-05    3.7752835e-05    5.0464649e-05    4.3814751e-05    6.3994672e-04
   -9.6867480e+00    9.9439380e-01    1.3862541e-03    9.0359176e-04    5.6913196e-04    4.9557782e-04    2.4222567e-04    2.1995943e-04    1.7314776e-04    1.2326036e-04    1.7341491e-04    9.4040299e-05    9.7432352e-05    6.8191040e-05    1.2146506e-04    6.0378702e-05    1.0033646e-04    1.9260586e-05    4.0641241e-05    6.5635309e-05    6.5225641e-04
   -9.5973440e+00    9.9401252e-01    1.5961504e-03    1.0577892e-03    5.4349280e-04    4.4043652e-04    2.9775519e-04    2.8022874e-04    1.6641788e-04    1.1330003e-04    1.6002117e-04    8.7213967e-05    1.1420292e-04    6.7441114e-05    1.4885223e-04    5.0540678e-05    7.4671237e-05    4.5426582e-05    5.5248432e-05    3.3706259e-05    6.5458017e-04
   -9.4961585e+00    9.9372965e-01    1.8295312e-03    1.0095425e-03    6.5576320e-04    4.0616764e-04    3.0962456e-04    2.5001656e-04    2.3124725e-04    1.0338060e-04    1.0487992e-04    1.5468456e-04    9.7668187e-05    7.2829577e-05    1.0307860e-04    8.2264782e-05    6.2104625e-05    5.3889516e-05    6.2219747e-05    4.2081134e-05    6.3937876e-04
   -9.3891793e+00    9.9352487e-01    1.9293993e-03    1.0991355e-03    6.8378086e-04    3.7333819e-04    3.3319932e-04    2.5140919e-04    2.1031121e-04    1.7291265e-04    9.0229030e-05    1.1844132e-04    6.1582707e-05    1.1710586e-04    9.8391127e-05    9.5040028e-05    5.8985590e-05    4.4649488e-05    4.5027093e-05    5.7051509e-05    6.3513793e-04
   -9.2880719e+00    9.9339224e-01    1.9932929e-03    1.0836725e-03    7.7078734e-04    3.9849110e-04    3.3414490e-04    2.2583573e-04    2.3511471e-04    1.5051237e-04    1.1347488e-04    1.0842400e-04    7.8116776e-05    6.7833555e-05    8.5840996e-05    1.0359969e-04    6.4216992e-05    4.8141418e-05    3.6730613e-05    4.7468114e-05    6.6206164e-04
   -9.1895550e+00    9.9333074e-01    2.0459047e-03    1.1096123e-03    7.3138859e-04    4.7584865e-04    3.0623223e-04    2.2930548e-04    1.9417078e-04    1.6220777e-04    1.2526192e-04    9.2263498e-05    7.0587626e-05    6.8448011e-05    9.4048031e-05    7.6347660e-05    5.1750499e-05    6.6564723e-05    4.1815975e-05    4.7466170e-05    6.8003144e-04
   -9.0840861e+00    9.9312425e-01    2.2114022e-03    1.1975863e-03    6.7846150e-04    5.0271779e-04    3.0296997e-04    2.0573341e-04    2.0405538e-04    1.3907907e-04    1.2722798e-04    9.9922447e-05    7.3611725e-05    6.2150710e-05    8.4897417e-05    7.6417421e-05    5.5485960e-05    5.3717005e-05    5.4454324e-05    5.0297310e-05    6.9556308e-04
   -8.9709219e+00    9.9309603e-01    2.2333947e-03    1.1989643e-03    7.2634741e-04    4.7044710e-04    2.8773983e-04    2.1980533e-04    1.7243669e-04    1.5185706e-04    1.0994918e-04    1.0022564e-04    7.6278783e-05    7.6934945e-05    9.2701951e-05    6.9272261e-05    4.5371505e-05    4.6038115e-05    5.9798888e-05    6.0971528e-05    7.0543222e-04
   -8.8218150e+00    9.9308607e-01    2.2627947e-03    1.1908985e-03    7.0485922e-04    4.8209697e-04    2.8105812e-04    2.2114988e-04    1.6239078e-04    1.5298609e-04    1.0304318e-04    9.5997998e-05    8.6303536e-05    7.9615568e-05    8.3508459e-05    6.9602641e-05    5.8148804e-05    4.8869248e-05    6.5491802e-05    5.3163287e-05    7.1194813e-04
   -8.7555453e+00    9.9305579e-01    2.3033587e-03    1.1601647e-03    7.3757162e-04    4.6201093e-04    2.9415596e-04    2.1516878e-04    1.7025218e-04    1.3715608e-04    1.1072824e-04    9.3261392e-05    8.4018514e-05    8.4583591e-05    7.6024367e-05    6.9561488e-05    6.8474826e-05    4.3801250e-05    6.5621603e-05    5.3243900e-05    7.1504710e-04
   -8.6727082e+00    9.9301253e-01    2.3523544e-03    1.1563375e-03    7.3746380e-04    4.6105145e-04    2.8222717e-04    2.1663439e-04    1.7633969e-04    1.3479030e-04    1.1638897e-04    8.6437984e-05    8.1739786e-05    9.4729634e-05    7.1349311e-05    7.9888330e-05    5.5915532e-05    5.4431200e-05    6.3172920e-05    5.3498450e-05    7.1272130e-04
   -8.5236013e+00    9.9296293e-01    2.4042379e-03    1.1836118e-03    7.2520930e-04    4.2565998e-04    2.8423396e-04    2.2085163e-04    1.7771171e-04    1.4282594e-04    1.0402748e-04    9.1816818e-05    9.6654842e-05    9.0134213e-05    7.4079950e-05    6.5129980e-05    7.1390409e-05    4.9440656e-05    5.8060103e-05    5.6199752e-05    7.1579845e-04
   -8.4573315e+00    9.9294792e-01    2.4170755e-03    1.1760870e-03    7.3066269e-04    4.2622940e-04    2.8738876e-04    2.2066548e-04    1.7538621e-04    1.5060541e-04    1.0385435e-04    8.2033177e-05    9.6515327e-05    9.5082016e-05    7.1556406e-05    6.7682693e-05    6.6348544e-05    5.1961297e-05    5.8071853e-05    6.1606299e-05    7.1326327e-04
   -8.3744944e+00    9.9289030e-01    2.4998865e-03    1.1650355e-03    7.2026391e-04    4.1356614e-04    2.8837429e-04    2.2185641e-04    1.8657318e-04    1.5357167e-04    9.6589191e-05    7.9930097e-05    1.0664577e-04    8.8089237e-05    6.9332017e-05    7.0458704e-05    6.6533040e-05    5.2140252e-05    5.8209616e-05    6.1774954e-05    7.1087388e-04
   -8.2253875e+00    9.9285234e-01    2.5261522e-03    1.1693076e-03    7.1526654e-04    4.3334095e-04    2.8802561e-04    2.1057825e-04    1.9825987e-04    1.4319591e-04    9.9554027e-05    7.5379393e-05    1.1426126e-04    8.8414024e-05    6.7090639e-05    6.8191700e-05    7.1963684e-05    4.9707689e-05    5.8428887e-05    6.1970057e-05    7.0857577e-04
   -8.1591177e+00    9.9285924e-01    2.5163445e-03    1.1764816e-03    7.1365142e-04    4.2704989e-04    2.9121519e-04    2.0800202e-04    2.0383991e-04    1.4058588e-04    1.0198335e-04    7.2902018e-05    1.1175017e-04    9.0818573e-05    6.9534770e-05    6.3147622e-05    7.4601552e-05    4.9713362e-05    6.6473334e-05    5.3991486e-05    7.0866871e-04
   -8.0762806e+00    9.9285240e-01    2.5615287e-03    1.1407757e-03    7.0502574e-04    4.2968163e-04    2.8611192e-04    2.1762837e-04    1.9903725e-04    1.4624892e-04    9.2478298e-05    7.8159622e-05    1.0977936e-04    1.0356045e-04    6.9898575e-05    5.3236043e-05    8.0068039e-05    4.9857744e-05    5.8633534e-05    5.6812320e-05    7.0907342e-04
   -7.9727341e+00    9.9282399e-01    2.5734209e-03    1.1327605e-03    7.3443177e-04    4.1684391e-04    3.0333159e-04    2.0602808e-04    2.0002211e-04    1.4947612e-04    9.0427442e-05    8.5877491e-05    1.0537247e-04    9.8949582e-05    7.0142695e-05    5.3400362e-05    8.0292977e-05    4.9995783e-05    6.4163046e-05    5.1566781e-05    7.0950223e-04
   -7.8898970e+00    9.9282126e-01    2.5614491e-03    1.1556177e-03    7.4781933e-04    3.9510290e-04    3.0679839e-04    2.0005783e-04    1.9488037e-04    1.5755402e-04    8.7975838e-05    8.8274608e-05    1.1017265e-04    9.1481545e-05    7.5069803e-05    5.3486048e-05    8.5587703e-05    4.4849129e-05    6.9594063e-05    5.1740470e-05    7.0123242e-04
   -7.7407901e+00    9.9280099e-01    2.5533560e-03    1.1883066e-03    7.3303746e-04    4.0426626e-04    3.1784623e-04    1.9977157e-04    1.8144600e-04    1.6085956e-04    8.8339779e-05    9.8478665e-05    1.0576383e-04    8.6895128e-05    7.7876879e-05    5.1171101e-05    7.8008406e-05    4.2256141e-05    7.5116917e-05    6.5545071e-05    6.9066486e-04
   -7.6372436e+00    9.9278788e-01    2.5431827e-03    1.2137496e-03    7.1203931e-04    4.3441481e-04    3.0918651e-04    2.0887851e-04    1.7065117e-04    1.5890820e-04    8.8765173e-05    1.0144746e-04    1.0875075e-04    8.2299769e-05    8.0752822e-05    4.6238760e-05    8.0851404e-05    4.5125029e-05    7.2651301e-05    6.2983727e-05    6.9124248e-04
   -7.5544064e+00    9.9275457e-01    2.5374008e-03    1.2557016e-03    7.1184481e-04    4.3770354e-04    3.1250382e-04    1.9385989e-04    1.7661520e-04    1.6151701e-04    9.1149082e-05    9.6418765e-05    1.0863218e-04    8.4774679e-05    7.3108037e-05    4.8749938e-05    8.0805339e-05    5.5821276e-05    6.4627655e-05    6.5787793e-05    6.8840840e-04
   -7.4881367e+00    9.9272413e-01    2.5383638e-03    1.2830374e-03    7.2005842e-04    4.3726347e-04    3.0634568e-04    1.8819103e-04    1.8526193e-04    1.5878417e-04    8.8664441e-05    1.1128897e-04    9.6325133e-05    8.2298568e-05    7.8165204e-05    4.8804096e-05    7.8240853e-05    5.8537973e-05    6.7454094e-05    6.3147116e-05    6.8563377e-04
   -7.3017531e+00    9.9266383e-01    2.5779208e-03    1.3140903e-03    7.0278319e-04    4.6361896e-04    2.8485383e-04    2.0387679e-04    1.7497681e-04    1.4152909e-04    1.0992360e-04    9.7359601e-05    9.4627604e-05    1.0047804e-04    7.3797969e-05    5.6958416e-05    6.2959866e-05    5.8864424e-05    7.8626954e-05    5.2512880e-05    6.8640731e-04
   -7.2189159e+00    9.9264680e-01    2.5935555e-03    1.3089011e-03    7.0829954e-04    4.6390570e-04    2.8851069e-04    1.8652473e-04    1.8694585e-04    1.4164274e-04    1.1000273e-04    1.0234491e-04    8.7081966e-05    1.1048262e-04    6.8686085e-05    7.5256058e-05    4.9954809e-05    5.6287618e-05    7.8724854e-05    4.7018552e-05    6.8906996e-04
   -7.1526462e+00    9.9260080e-01    2.6370555e-03    1.3090156e-03    6.9792893e-04    4.7917711e-04    2.8223669e-04    1.8993175e-04    1.8985969e-04    1.4144732e-04    1.1493426e-04    9.7359319e-05    8.7104913e-05    1.1052348e-04    6.6190836e-05    7.7873944e-05    4.7367583e-05    5.3621405e-05    7.8736097e-05    5.2594147e-05    6.8624165e-04
   -7.0698090e+00    9.9256777e-01    2.6611780e-03    1.3064191e-03    7.0470452e-04    4.8409043e-04    2.7975781e-04    2.0234827e-04    1.8155869e-04    1.3397865e-04    1.3070109e-04    9.5192201e-05    7.9982698e-05    1.1095591e-04    6.3881172e-05    7.8035307e-05    5.0137235e-05    5.6461573e-05    7.3504502e-05    5.8294667e-05    6.8104608e-04
   -6.9662626e+00    9.9249763e-01    2.7546815e-03    1.2815450e-03    6.8782469e-04    5.0094974e-04    2.7769098e-04    2.0634015e-04    1.7679723e-04    1.3211700e-04    1.4166798e-04    9.5651259e-05    8.2861634e-05    9.8745752e-05    6.9261588e-05    8.0920139e-05    5.0359925e-05    6.4801044e-05    6.0111246e-05    6.1270000e-05    6.7877021e-04
   -6.8834254e+00    9.9248511e-01    2.7598092e-03    1.2824890e-03    6.8580178e-04    5.1277082e-04    2.7107623e-04    2.0697664e-04    1.7987321e-04    1.2951748e-04    1.4677985e-04    9.3079795e-05    8.7796189e-05    9.8740290e-05    6.9323386e-05    7.8285475e-05    5.0411214e-05    5.9438434e-05    6.2831213e-05    5.8510148e-05    6.8138246e-04
   -6.7798790e+00    9.9246268e-01    2.7702274e-03    1.2986591e-03    6.7162032e-04    5.2892194e-04    2.7427220e-04    1.9531269e-04    1.8619268e-04    1.2976233e-04    1.4483494e-04    9.3512063e-05    8.0690579e-05    1.0938472e-04    6.4510993e-05    7.5930312e-05    5.5842692e-05    4.8714862e-05    6.5745306e-05    6.1406572e-05    6.8177513e-04
   -6.6970418e+00    9.9244447e-01    2.8014835e-03    1.2923777e-03    6.5252199e-04    5.4100182e-04    2.8067755e-04    1.8938587e-04    1.9749288e-04    1.1612402e-04    1.4485379e-04    9.0957097e-05    8.5604792e-05    1.0934047e-04    6.4428299e-05    7.8551391e-05    5.5874309e-05    4.8754832e-05    6.5839876e-05    5.8678160e-05    6.8157806e-04
   -6.5934953e+00    9.9242065e-01    2.8570715e-03    1.2956926e-03    6.1510634e-04    5.3241297e-04    2.9160637e-04    1.8713156e-04    2.0946773e-04    1.0556460e-04    1.4551581e-04    9.8988389e-05    8.6039563e-05    9.7080000e-05    6.7280505e-05    7.8777772e-05    6.4069445e-05    4.8975094e-05    6.0590296e-05    5.6043151e-05    6.8193711e-04
   -6.4071117e+00    9.9237518e-01    2.9100103e-03    1.2912905e-03    6.1678881e-04    5.2003802e-04    2.9285492e-04    1.9737652e-04    2.1036185e-04    1.0313224e-04    1.4095443e-04    1.0447418e-04    8.6366078e-05    8.9704572e-05    7.5356790e-05    7.1164256e-05    7.4872893e-05    3.8191734e-05    6.9181867e-05    4.7840154e-05    6.8486331e-04
   -6.3242746e+00    9.9236788e-01    2.9093307e-03    1.3107157e-03    6.0478069e-04    5.2047497e-04    2.8655129e-04    1.9524136e-04    2.2220632e-04    1.0043626e-04    1.4344205e-04    1.0180788e-04    8.8832458e-05    8.9655104e-05    7.5328117e-05    7.3829471e-05    7.2246494e-05    3.8238959e-05    6.6480455e-05    4.7897899e-05    6.8461983e-04
   -6.2207281e+00    9.9235700e-01    2.9093875e-03    1.3402514e-03    5.8820596e-04    5.1450607e-04    2.7790194e-04    2.0259673e-04    2.2615676e-04    1.0627103e-04    1.3358328e-04    1.1249409e-04    8.6739553e-05    8.4924746e-05    7.2983531e-05    7.3992422e-05    8.0498205e-05    3.2859458e-05    6.9492158e-05    5.9383445e-05    6.7076846e-04
   -6.1378909e+00    9.9233466e-01    2.9225031e-03    1.3510599e-03    5.8511701e-04    5.1859113e-04    2.7157362e-04    2.0313244e-04    2.3222475e-04    1.0098073e-04    1.3622946e-04    1.1494778e-04    8.6693274e-05    8.2325461e-05    7.2952036e-05    7.3994479e-05    8.0510819e-05    4.1159188e-05    6.1262000e-05    6.2273635e-05    6.6780510e-04
   -6.0343445e+00    9.9231330e-01    2.9559554e-03    1.3412663e-03    5.9386532e-04    5.0787345e-04    2.8191591e-04    1.9382299e-04    2.3856052e-04    9.5684999e-05    1.3411901e-04    1.2059394e-04    8.7070904e-05    8.0102787e-05    7.3271809e-05    8.2277703e-05    7.5506291e-05    3.5782354e-05    5.8653271e-05    7.0927626e-05    6.5945053e-04
   -5.9515073e+00    9.9228088e-01    2.9709215e-03    1.3529637e-03    5.9944021e-04    5.0814439e-04    2.7242272e-04    2.0361131e-04    2.3596330e-04    1.0394511e-04    1.2604996e-04    1.2053254e-04    8.7000271e-05    8.2556657e-05    7.5898130e-05    8.4953444e-05    6.4708254e-05    3.8434515e-05    6.1458144e-05    7.3795722e-05    6.5631603e-04
   -5.8479609e+00    9.9225393e-01    2.9965734e-03    1.3632764e-03    5.9189454e-04    5.1971380e-04    2.6565784e-04    2.1264090e-04    2.1630319e-04    1.1543436e-04    1.3151684e-04    1.1330237e-04    8.2266571e-05    8.2969584e-05    8.4220056e-05    8.5303724e-05    5.9604293e-05    4.1389498e-05    5.6142905e-05    6.8222176e-05    6.5963879e-04
   -5.7185278e+00    9.9221699e-01    3.0264993e-03    1.3616734e-03    5.8683889e-04    5.3331507e-04    2.5368477e-04    2.2340000e-04    2.2328535e-04    1.0778808e-04    1.2714433e-04    1.1919733e-04    8.7932707e-05    7.5562258e-05    8.7271914e-05    8.5589960e-05    5.4400056e-05    4.4239618e-05    5.9156679e-05    6.8465059e-05    6.5756675e-04
   -5.6149813e+00    9.9215180e-01    3.0945037e-03    1.3515625e-03    6.1225006e-04    5.1392586e-04    2.5707027e-04    2.2920338e-04    2.1160706e-04    1.1620733e-04    1.2169705e-04    1.2419823e-04    8.2572379e-05    7.7955796e-05    9.2414151e-05    8.0191003e-05    6.2569668e-05    3.5972023e-05    6.4777721e-05    6.5641650e-05    6.5387532e-04
   -5.5321442e+00    9.9214854e-01    3.0900036e-03    1.3572309e-03    6.2119757e-04    5.0653447e-04    2.6388791e-04    2.2559933e-04    2.0318168e-04    1.2463986e-04    1.1374580e-04    1.3460569e-04    8.7793218e-05    7.0213596e-05    9.7774655e-05    7.2225054e-05    6.2605382e-05    4.4400650e-05    5.9276453e-05    6.5706942e-05    6.5083973e-04
   -5.4285977e+00    9.9214982e-01    3.0782905e-03    1.3688363e-03    6.1060133e-04    5.1586991e-04    2.7096891e-04    2.3466212e-04    1.9160622e-04    1.2489516e-04    1.1413842e-04    1.2226937e-04    9.3342421e-05    8.1062707e-05    9.2883145e-05    7.5168987e-05    5.4641143e-05    4.1738261e-05    7.6390810e-05    5.4490763e-05    6.4832032e-04
   -5.2991647e+00    9.9208018e-01    3.1392381e-03    1.3717637e-03    6.1673246e-04    5.0343990e-04    2.8252584e-04    2.3244188e-04    1.9550684e-04    1.2263477e-04    1.2538311e-04    1.1764503e-04    8.3369143e-05    8.9283491e-05    9.0602330e-05    6.7244814e-05    6.0264661e-05    5.0269987e-05    6.8099266e-05    5.7502975e-05    6.4586927e-04
   -5.1956182e+00    9.9206297e-01    3.1361723e-03    1.3706535e-03    6.4342217e-04    4.9642119e-04    2.7613152e-04    2.3907920e-04    1.8705744e-04    1.4219220e-04    1.2507500e-04    1.0701173e-04    8.8450404e-05    8.3894982e-05    9.8417286e-05    6.7284633e-05    4.9274758e-05    5.2940203e-05    7.3721435e-05    5.7539188e-05    6.4228778e-04
   -5.0092346e+00    9.9204122e-01    3.1770544e-03    1.3517668e-03    6.4462026e-04    4.8750132e-04    2.9709374e-04    2.2058285e-04    1.9641530e-04    1.3433457e-04    1.3661836e-04    1.0746193e-04    7.5758851e-05    1.0809234e-04    9.0893391e-05    5.6811745e-05    4.3922372e-05    5.5802509e-05    8.2480383e-05    5.4849809e-05    6.3672129e-04
   -4.8798015e+00    9.9203039e-01    3.1669948e-03    1.3607494e-03    6.5882204e-04    4.9598285e-04    2.8054503e-04    2.2779071e-04    1.9401158e-04    1.4320971e-04    1.3188476e-04    1.0533333e-04    7.6069933e-05    1.0584139e-04    9.1120847e-05    5.9687794e-05    4.4043654e-05    7.2946584e-05    7.1389103e-05    5.2141489e-05    6.3104860e-04
   -4.7762551e+00    9.9203584e-01    3.1526907e-03    1.3353809e-03    6.9465715e-04    4.8919782e-04    2.9096221e-04    2.1226705e-04    2.1448822e-04    1.2630972e-04    1.4279965e-04    9.7295525e-05    7.5935299e-05    1.2421098e-04    9.3850034e-05    4.3414769e-05    4.9586410e-05    7.5809420e-05    6.2871288e-05    5.7942344e-05    6.2449543e-04
   -4.6934179e+00    9.9204590e-01    3.1612780e-03    1.3149353e-03    7.1092213e-04    4.8133050e-04    2.8069613e-04    2.1586179e-04    2.0847200e-04    1.4042869e-04    1.3741881e-04    9.2010221e-05    7.8617180e-05    1.2151523e-04    9.6503893e-05    4.8899203e-05    4.9731395e-05    7.0251938e-05    6.5765248e-05    6.0897658e-05    6.1856545e-04
   -4.5898714e+00    9.9201367e-01    3.1818289e-03    1.3042794e-03    7.3801909e-04    4.7469783e-04    2.7483589e-04    2.2302645e-04    2.1453542e-04    1.3250173e-04    1.4620312e-04    8.4359076e-05    9.2089483e-05    1.1407854e-04    9.9447641e-05    4.0901723e-05    5.5399957e-05    6.1907539e-05    6.8657742e-05    6.3863471e-05    6.1570070e-04
   -4.4604384e+00    9.9199776e-01    3.1845731e-03    1.3170470e-03    7.5542524e-04    4.6713652e-04    2.6840663e-04    2.2671012e-04    2.2053182e-04    1.3819428e-04    1.2504254e-04    8.4849367e-05    8.7170060e-05    1.2525055e-04    9.4392716e-05    4.3857872e-05    5.8364330e-05    6.4928654e-05    7.4699264e-05    5.8262282e-05    6.0740252e-04
   -4.3568919e+00    9.9195517e-01    3.2072194e-03    1.3205599e-03    7.7333277e-04    4.7092315e-04    2.5853824e-04    2.3319252e-04    2.0862431e-04    1.4701714e-04    1.3309459e-04    8.7322398e-05    8.4399250e-05    1.2241797e-04    8.8841532e-05    4.6544573e-05    7.2306498e-05    5.9378790e-05    6.6102969e-05    6.1175532e-05    6.0383747e-04
   -4.2274589e+00    9.9192282e-01    3.2511827e-03    1.3242352e-03    7.4828829e-04    4.9477189e-04    2.4515427e-04    2.2732219e-04    2.1538988e-04    1.4490027e-04    1.3640498e-04    8.7773091e-05    9.2871687e-05    1.0693650e-04    9.1843723e-05    5.4984317e-05    6.6971766e-05    6.2285275e-05    6.9207176e-05    4.9626559e-05    6.0703410e-04
   -4.1239124e+00    9.9191058e-01    3.2736608e-03    1.3050239e-03    7.4534084e-04    5.0370735e-04    2.3949960e-04    2.4013757e-04    2.0934957e-04    1.5337353e-04    1.3617324e-04    9.5544285e-05    8.2239396e-05    1.1482363e-04    7.8277368e-05    6.0500932e-05    6.9742367e-05    5.9486798e-05    6.9221447e-05    5.2590539e-05    6.0072757e-04
   -3.9944793e+00    9.9189723e-01    3.2977787e-03    1.2959564e-03    7.2956687e-04    5.2075840e-04    2.2357930e-04    2.6018729e-04    1.9814130e-04    1.6242120e-04    1.3403486e-04    9.6000568e-05    8.5296502e-05    1.1548004e-04    7.0444831e-05    7.1793849e-05    7.2878078e-05    5.1152565e-05    6.9392174e-05    4.9840590e-05    5.9806743e-04
   -3.8564187e+00    9.9188657e-01    3.2941537e-03    1.2989039e-03    7.4335766e-04    5.2872388e-04    2.1352915e-04    2.5123903e-04    2.0226165e-04    1.6857676e-04    1.2628590e-04    9.9050569e-05    1.0149996e-04    1.1027552e-04    5.9807000e-05    7.4590431e-05    8.1350515e-05    4.8446866e-05    6.6616400e-05    4.9918184e-05    5.9483994e-04
   -3.7459702e+00    9.9188622e-01    3.2762906e-03    1.3155447e-03    7.4313263e-04    5.2901240e-04    2.0740958e-04    2.6425221e-04    2.0492994e-04    1.5947309e-04    1.2631201e-04    1.1499780e-04    9.0568548e-05    1.0473099e-04    6.5221507e-05    7.7374397e-05    8.6944954e-05    3.7071776e-05    6.9462331e-05    5.2866096e-05    5.8818770e-04
   -3.6079660e+00    9.9185425e-01    3.3174285e-03    1.2937412e-03    7.6230384e-04    5.2330756e-04    2.0462303e-04    2.6267966e-04    2.1230584e-04    1.5731611e-04    1.2710142e-04    1.1861471e-04    9.9443581e-05    8.9299138e-05    6.5673851e-05    7.7826150e-05    9.3000917e-05    4.0235960e-05    6.6924306e-05    5.0221971e-05    5.8370656e-04
   -3.4700355e+00    9.9183945e-01    3.3162687e-03    1.2910477e-03    7.6370027e-04    5.4324920e-04    2.2832650e-04    2.4557847e-04    1.9706513e-04    1.6322636e-04    1.2452934e-04    1.3206751e-04    9.3846988e-05    8.3710498e-05    7.1077191e-05    8.0496135e-05    9.2834268e-05    4.5968377e-05    6.4031938e-05    4.4308087e-05    5.7921791e-04
   -3.3596912e+00    9.9185132e-01    3.3083527e-03    1.3003328e-03    7.3754181e-04    5.4845085e-04    2.3624368e-04    2.4287312e-04    2.0004784e-04    1.6874319e-04    1.2422513e-04    1.2926323e-04    8.8429334e-05    8.9125242e-05    6.8369146e-05    8.6087761e-05    8.1599468e-05    5.4506048e-05    6.4092157e-05    4.7366880e-05    5.7303366e-04
   -3.2217982e+00    9.9181588e-01    3.3035031e-03    1.3212121e-03    7.3564572e-04    5.7334758e-04    2.3667398e-04    2.4686867e-04    1.7936383e-04    1.8137110e-04    1.2757450e-04    1.3256702e-04    8.6112389e-05    9.2318194e-05    7.1403373e-05    8.0811667e-05    7.9033928e-05    6.0352704e-05    6.7262928e-05    4.7567732e-05    5.6112814e-04
   -3.0839477e+00    9.9180380e-01    3.3142935e-03    1.3220127e-03    7.3078635e-04    5.6311594e-04    2.6862616e-04    2.2781958e-04    1.8843127e-04    1.7574930e-04    1.2765533e-04    1.3808963e-04    8.8910115e-05    8.9612765e-05    7.4262970e-05    7.2475627e-05    7.6151654e-05    7.4781408e-05    5.8489582e-05    4.7539603e-05    5.5739839e-04
   -2.8621697e+00    9.9178828e-01    3.2819452e-03    1.3622679e-03    7.1556210e-04    5.8749129e-04    2.8602077e-04    2.1220817e-04    1.7994676e-04    1.9349034e-04    1.2500904e-04    1.3835689e-04    8.1181147e-05    8.7130723e-05    8.2633673e-05    7.5609504e-05    6.5085858e-05    8.0665794e-05    6.4479364e-05    5.3580927e-05    5.3905193e-04
   -2.7244167e+00    9.9173061e-01    3.3223037e-03    1.3738570e-03    7.4148188e-04    5.5544952e-04    3.2128896e-04    1.8619891e-04    1.8930195e-04    1.9065221e-04    1.2232971e-04    1.4114219e-04    1.0011977e-04    8.1920625e-05    7.4369108e-05    7.5610339e-05    6.5257675e-05    8.0741644e-05    7.0429216e-05    3.8663120e-05    5.3826784e-04
   -2.6142143e+00    9.9168184e-01    3.3836481e-03    1.3625598e-03    7.2559048e-04    5.7455298e-04    3.2802776e-04    1.8261256e-04    1.8314521e-04    1.8480276e-04    1.3332442e-04    1.3550941e-04    1.0544614e-04    9.0047307e-05    6.6158977e-05    7.0021505e-05    7.3800249e-05    7.5056875e-05    8.2256074e-05    3.2879509e-05    5.2872171e-04
   -2.5553933e+00    9.9169290e-01    3.3512433e-03    1.3919193e-03    7.3230509e-04    5.6439705e-04    3.1354175e-04    1.9567027e-04    1.7977779e-04    1.7849482e-04    1.4384493e-04    1.2402766e-04    1.1297105e-04    8.6865159e-05    7.1356272e-05    6.9847900e-05    7.0745405e-05    8.0632980e-05    8.2055463e-05    2.9853473e-05    5.2754877e-04
   -2.4820091e+00    9.9153545e-01    3.4454110e-03    1.4187407e-03    7.6399392e-04    5.5412851e-04    3.3829971e-04    1.9170946e-04    1.8550058e-04    1.6082344e-04    1.5192022e-04    1.1841619e-04    1.2354108e-04    8.3990525e-05    7.1314062e-05    6.9786933e-05    6.7890134e-05    9.2204780e-05    7.0289306e-05    3.8794492e-05    5.1779638e-04
   -2.3975363e+00    9.9127444e-01    3.3646354e-03    1.4328565e-03    7.9588688e-04    5.3536334e-04    4.0400987e-04    2.3764670e-04    1.9990513e-04    1.5510844e-04    1.7586971e-04    1.0222111e-04    1.4364459e-04    8.6678014e-05    8.0301408e-05    8.4871781e-05    6.7984658e-05    8.6450518e-05    7.3199525e-05    6.0318167e-05    6.3860829e-04
   -2.2823594e+00    9.9073193e-01    3.4573435e-03    1.5076991e-03    8.0964265e-04    5.9857302e-04    4.2822486e-04    2.4642747e-04    1.8216495e-04    1.8721504e-04    1.8761217e-04    9.4121607e-05    1.7409471e-04    9.7628960e-05    1.2129793e-04    1.0059023e-04    1.3250757e-04    1.4790263e-04    1.2590933e-04    6.6541186e-05    6.0256866e-04
   -2.1850862e+00    9.9010997e-01    3.5323690e-03    1.5385736e-03    8.4428947e-04    6.3050431e-04    4.6452231e-04    2.7175122e-04    2.2383707e-04    2.0131587e-04    1.7488587e-04    1.3238915e-04    1.5729680e-04    1.6685178e-04    1.3256132e-04    1.2982659e-04    1.9758424e-04    1.5164981e-04    1.0193337e-04    7.2588182e-05    7.6530002e-04
   -2.0992425e+00    9.8942542e-01    3.6626130e-03    1.6175590e-03    8.3273269e-04    6.0485619e-04    4.2437201e-04    3.5482887e-04    2.4586486e-04    2.5271737e-04    1.9662758e-04    1.5797261e-04    1.7885582e-04    1.6199891e-04    1.3450825e-04    1.5973358e-04    1.9451779e-04    1.8548471e-04    1.4130127e-04    1.1156119e-04    9.5646972e-04
   -1.9932292e+00    9.8824026e-01    3.8447921e-03    1.7576283e-03    8.5309400e-04    6.5339690e-04    5.3113421e-04    3.0188143e-04    2.4712559e-04    2.5570897e-04    2.5563675e-04    2.1945246e-04    1.9431919e-04    1.8526265e-04    1.7132951e-04    2.2829479e-04    2.5403820e-04    1.7077215e-04    2.4430588e-04    1.1505424e-04    1.2765122e-03
   -1.8995178e+00    9.8717315e-01    3.7367441e-03    1.7939436e-03    9.4699871e-04    7.8386063e-04    5.0878304e-04    3.0159165e-04    3.4609801e-04    2.6930875e-04    2.1639608e-04    1.9700109e-04    1.8891551e-04    1.7732984e-04    1.6713861e-04    1.6942307e-04    4.1596087e-04    3.1262373e-04    3.4534105e-04    1.5729598e-04    1.7920933e-03
   -1.7919314e+00    9.8607721e-01    3.6488094e-03    1.6412111e-03    9.7756876e-04    6.7172928e-04    6.0595947e-04    3.6502665e-04    3.4262975e-04    3.1357285e-04    2.4294532e-04    2.3858192e-04    2.0347522e-04    2.4397500e-04    1.0895250e-04    1.7707834e-04    3.0566348e-04    4.0083204e-04    3.9819695e-04    2.8371380e-04    2.7528634e-03
   -1.6949133e+00    9.8478923e-01    3.7926438e-03    1.7331327e-03    9.8690240e-04    6.9012765e-04    6.2909850e-04    3.1194002e-04    3.1985572e-04    2.4589455e-04    2.4140543e-04    2.2791555e-04    2.0693355e-04    2.5740689e-04    1.7069757e-04    1.2376656e-04    2.3858594e-04    3.7774339e-04    6.0309075e-04    3.7962075e-04    3.6740065e-03
   -1.5962810e+00    9.8351928e-01    4.0123665e-03    1.8014645e-03    9.8327612e-04    6.3794344e-04    5.3403887e-04    4.7964778e-04    3.1208401e-04    2.4995502e-04    2.4311230e-04    1.9145936e-04    1.9900254e-04    1.5642509e-04    1.1748474e-04    1.7503823e-04    1.7032366e-04    3.4854899e-04    7.4620030e-04    5.1744217e-04    4.6049096e-03
   -1.4958108e+00    9.8211796e-01    4.0963493e-03    1.7183134e-03    1.0807146e-03    6.0100701e-04    4.6679670e-04    4.7600724e-04    3.3700356e-04    2.9047542e-04    2.5586455e-04    2.2950880e-04    1.4041554e-04    1.5625487e-04    1.2646082e-04    1.8430036e-04    1.9023056e-04    3.5358497e-04    5.9671824e-04    8.4376728e-04    5.7382662e-03
   -1.3967761e+00    9.7961277e-01    4.2574538e-03    1.8648194e-03    1.2146026e-03    6.8451416e-04    5.4796705e-04    5.1045663e-04    4.1249169e-04    2.8224892e-04    3.5588918e-04    1.8598737e-04    2.3245130e-04    1.8704625e-04    1.9659961e-04    2.0602976e-04    2.1055913e-04    3.3941451e-04    3.4069477e-04    1.0484417e-03    7.3095624e-03
   -1.2977256e+00    9.7657424e-01    4.5494006e-03    2.1824804e-03    1.2961239e-03    8.1531153e-04    6.7287776e-04    5.8498052e-04    4.8266447e-04    3.8793591e-04    3.5865866e-04    2.5886301e-04    2.2678097e-04    2.6675855e-04    2.3165127e-04    2.7015620e-04    2.2666965e-04    3.0440232e-04    4.1414701e-04    5.5061517e-04    9.3452847e-03
   -1.1986127e+00    9.7321266e-01    4.7895009e-03    2.4633824e-03    1.4884329e-03    1.0513277e-03    7.5073625e-04    5.6593339e-04    5.5747713e-04    5.0069390e-04    4.5737826e-04    2.8542054e-04    3.4513862e-04    3.7316597e-04    1.8011531e-04    3.3347160e-04    3.5069556e-04    3.1348703e-04    3.7073020e-04    4.7860542e-04    1.1131651e-02
   -1.0995776e+00    9.6932431e-01    5.4422143e-03    2.6641670e-03    1.5567804e-03    1.3688823e-03    8.1471473e-04    7.5816096e-04    6.0853555e-04    5.9217200e-04    4.6502222e-04    4.3620884e-04    4.0586462e-04    3.0740010e-04    3.2132634e-04    3.0052522e-04    3.8047061e-04    3.9220913e-04    5.0191018e-04    4.5066812e-04    1.2908453e-02
   -9.9145730e-01    9.6405304e-01    6.6312331e-03    2.9896258e-03    1.7883396e-03    1.4341493e-03    1.2014639e-03    7.8722875e-04    8.3635136e-04    7.2939400e-04    5.1169486e-04    4.6522926e-04    4.7395387e-04    3.7387909e-04    4.3979044e-04    2.9592063e-04    4.7084926e-04    5.0851638e-04    5.0775684e-04    6.5371636e-04    1.4847872e-02
   -8.9239115e-01    9.5862854e-01    7.3714961e-03    3.7247054e-03    2.0038288e-03    1.8120985e-03    1.2900647e-03    1.0058960e-03    9.9944305e-04    9.4019181e-04    7.8854067e-04    6.1926326e-04    6.4508344e-04    4.5644888e-04    3.1937646e-04    3.5320528e-04    5.1430075e-04    6.2435053e-04    5.3301375e-04    5.3571692e-04    1.6834437e-02
   -7.9327423e-01    9.5246447e-01    8.4115444e-03    4.2491980e-03    2.6842136e-03    2.1171587e-03    1.5202729e-03    1.2202779e-03    1.3464573e-03    1.0150353e-03    9.0381960e-04    8.8359633e-04    5.9448273e-04    4.9528542e-04    5.3219696e-04    4.6972136e-04    5.2018136e-04    5.4348538e-04    4.9139035e-04    4.8933394e-04    1.9047877e-02
   -6.9414482e-01    9.4517696e-01    9.7412722e-03    5.1055625e-03    3.4935044e-03    2.3436760e-03    1.8751076e-03    1.4668171e-03    1.5502661e-03    9.8113157e-04    9.1475964e-04    7.7599664e-04    9.8293971e-04    8.4429121e-04    8.5732807e-04    6.1320756e-04    5.0887846e-04    6.5122707e-04    5.6549131e-04    5.5706816e-04    2.0994514e-02
   -5.9499596e-01    9.3729596e-01    1.1243914e-02    6.4100631e-03    4.0885711e-03    2.7827024e-03    2.2026844e-03    1.6699313e-03    1.4096049e-03    1.2806295e-03    1.1375029e-03    1.0236555e-03    1.1184833e-03    8.7082349e-04    9.4759170e-04    9.1268374e-04    6.7326641e-04    6.3747182e-04    7.3556102e-04    8.0193510e-04    2.2756962e-02
   -4.9584964e-01    9.3101488e-01    1.2033593e-02    6.4431566e-03    4.5730495e-03    3.7334841e-03    2.9478462e-03    2.0977536e-03    1.6689348e-03    1.4135420e-03    1.3099695e-03    9.7120675e-04    9.8163806e-04    8.9315675e-04    8.5822458e-04    9.6515628e-04    9.0298746e-04    9.4787345e-04    6.6044187e-04    8.2847961e-04    2.4754627e-02
   -3.9717508e-01    9.2461625e-01    1.3875649e-02    7.1042891e-03    5.2402342e-03    3.7901129e-03    2.8894125e-03    2.1658492e-03    2.0802482e-03    2.0479214e-03    1.3686357e-03    9.8402913e-04    1.0866349e-03    9.0609506e-04    1.3672565e-03    7.2081795e-04    8.2825525e-04    7.8781181e-04    8.5973435e-04    7.5833384e-04    2.6522425e-02
   -2.9675741e-01    9.1796516e-01    1.5398835e-02    8.2943383e-03    5.6870072e-03    4.3088516e-03    2.8433041e-03    2.7703337e-03    1.9480881e-03    2.0749352e-03    1.4897137e-03    1.5582840e-03    1.0995371e-03    1.1394812e-03    1.0448015e-03    6.9656289e-04    8.5665216e-04    8.2502871e-04    9.3584470e-04    9.6133529e-04    2.8101909e-02
   -1.9971967e-01    9.1153215e-01    1.6328553e-02    1.0126707e-02    6.2671808e-03    4.4653056e-03    3.1681342e-03    2.7627179e-03    2.1003124e-03    1.9549360e-03    1.8610662e-03    1.3664123e-03    1.0955181e-03    1.4815347e-03    9.9635434e-04    1.2524554e-03    8.7388231e-04    9.8914328e-04    9.7649519e-04    7.6505745e-04    2.9636082e-02
   -9.5092392e-02    9.0541933e-01    1.8395679e-02    1.0381264e-02    6.4959284e-03    4.6656439e-03    3.7495120e-03    2.9246880e-03    2.6411092e-03    2.1431842e-03    1.7451719e-03    1.7025483e-03    1.4168707e-03    1.3032596e-03    1.1558891e-03    1.0107366e-03    9.1372692e-04    9.1212049e-04    8.8573926e-04    9.0561472e-04    3.1231983e-02
    7.5023246e-03    9.0016697e-01    1.9476952e-02    1.0891941e-02    7.5013931e-03    5.1077110e-03    4.0693895e-03    3.2336589e-03    2.7297075e-03    2.1888085e-03    1.6651111e-03    1.5395556e-03    1.3993526e-03    1.3193413e-03    1.1866738e-03    9.4833695e-04    9.1640434e-04    8.9847665e-04    7.5705916e-04    9.8714984e-04    3.3016010e-02
    1.0691080e-01    8.9555036e-01    2.0748504e-02    1.2226461e-02    7.8701191e-03    5.3781548e-03    4.0757158e-03    3.1730390e-03    2.4247997e-03    2.1275884e-03    1.6196874e-03    1.4059721e-03    1.2358150e-03    1.3269156e-03    1.0708564e-03    9.8212721e-04    9.3059558e-04    8.4905697e-04    8.8490317e-04    8.3649856e-04    3.5282834e-02
    2.0357511e-01    8.9173891e-01    2.2380090e-02    1.2832803e-02    7.9058525e-03    5.1321019e-03    4.1458463e-03    2.8979318e-03    2.2191919e-03    2.0088801e-03    1.7263293e-03    1.3778176e-03    1.3198109e-03    1.0703470e-03    9.3542681e-04    9.0979462e-04    9.2493702e-04    9.0878261e-04    9.2404234e-04    8.7082652e-04    3.7770279e-02
    3.0701646e-01    8.8846612e-01    2.3232292e-02    1.3077880e-02    7.8165620e-03    5.1683270e-03    3.8164386e-03    2.9040808e-03    2.2236438e-03    1.9227610e-03    1.6656577e-03    1.3715418e-03    1.3058722e-03    1.0462117e-03    1.0015793e-03    9.4893801e-04    8.7283827e-04    8.7573145e-04    8.5958462e-04    7.2298278e-04    4.0700962e-02
    4.0473414e-01    8.8505480e-01    2.4081189e-02    1.3041450e-02    7.7566888e-03    5.0024360e-03    3.7941351e-03    3.0147155e-03    2.2890329e-03    1.8656699e-03    1.7007449e-03    1.3126348e-03    1.3490740e-03    1.0471935e-03    1.0444808e-03    1.0147186e-03    9.1235984e-04    8.3201494e-04    7.6527563e-04    8.4359255e-04    4.3277790e-02
    5.0261767e-01    8.8165209e-01    2.4720345e-02    1.2808789e-02    8.0643978e-03    5.0062566e-03    3.7965377e-03    2.9450762e-03    2.3041797e-03    1.9848727e-03    1.6086979e-03    1.3845835e-03    1.1944038e-03    1.1547542e-03    1.1150451e-03    9.5330092e-04    9.4165403e-04    8.0912728e-04    8.6467004e-04    7.2881874e-04    4.5962402e-02
    6.0210665e-01    8.7758953e-01    2.5525367e-02    1.3038633e-02    8.2855750e-03    5.0567524e-03    3.6494720e-03    2.9383785e-03    2.2979066e-03    2.0976372e-03    1.7413006e-03    1.2914671e-03    1.1782145e-03    1.2450556e-03    1.0676934e-03    1.0727481e-03    8.0487578e-04    8.7852594e-04    7.6112111e-04    8.5350570e-04    4.8626234e-02
    7.0875417e-01    8.7318455e-01    2.6450642e-02    1.3362557e-02    8.1088168e-03    5.1047498e-03    3.8578389e-03    2.7775371e-03    2.4513085e-03    2.0926551e-03    1.7952483e-03    1.2569704e-03    1.1798915e-03    1.2275569e-03    1.1381334e-03    1.0913061e-03    9.8502972e-04    8.7986188e-04    7.1773154e-04    8.6803995e-04    5.1469575e-02
    8.0850916e-01    8.6918830e-01    2.7093141e-02    1.3602986e-02    7.9206675e-03    5.1984688e-03    3.7672615e-03    3.0866757e-03    2.2704332e-03    2.1047888e-03    1.8088023e-03    1.2736398e-03    1.2903124e-03    1.1838533e-03    1.1855080e-03    1.0665028e-03    9.3873023e-04    9.9680725e-04    9.4380436e-04    8.0868817e-04    5.4270631e-02
    9.0817123e-01    8.6504849e-01    2.7616374e-02    1.3766177e-02    7.9239175e-03    5.2767481e-03    3.8877115e-03    2.9694857e-03    2.4355547e-03    2.0456007e-03    1.7767131e-03    1.3125544e-03    1.3064984e-03    1.2212221e-03    1.2342873e-03    1.0917767e-03    1.0137480e-03    1.0479527e-03    1.0173954e-03    9.6069045e-04    5.7047105e-02
    1.0078734e+00    8.6077959e-01    2.8370502e-02    1.3819506e-02    7.9633670e-03    5.1586872e-03    4.0304060e-03    2.9628875e-03    2.5089152e-03    2.0536669e-03    1.8135163e-03    1.3218408e-03    1.2828347e-03    1.3649810e-03    1.2663950e-03    1.1963420e-03    1.0365539e-03    1.0088758e-03    9.1575678e-04    1.0250519e-03    6.0120321e-02
    1.1074459e+00    8.5652690e-01    2.8620734e-02    1.4173567e-02    8.0082408e-03    5.2026646e-03    4.0086558e-03    3.2301557e-03    2.5235286e-03    2.1092932e-03    1.6980114e-03    1.4366406e-03    1.4507058e-03    1.3846623e-03    1.2979128e-03    1.1638349e-03    1.0729520e-03    1.0379405e-03    1.0742437e-03    1.0622195e-03    6.2917132e-02
    1.2072048e+00    8.5176530e-01    2.9400037e-02    1.4380587e-02    8.0870267e-03    5.1875115e-03    3.9544860e-03    3.2968299e-03    2.7745357e-03    2.1949069e-03    1.7847994e-03    1.4351171e-03    1.4502472e-03    1.4822585e-03    1.2729528e-03    1.2508477e-03    1.2463985e-03    1.0404253e-03    1.1979749e-03    1.2652307e-03    6.5532523e-02
    1.3069639e+00    8.4685929e-01    2.9912590e-02    1.4431120e-02    8.2935225e-03    5.6232113e-03    3.9505499e-03    3.3341493e-03    2.7812491e-03    2.3186105e-03    1.7337714e-03    1.5152055e-03    1.4662226e-03    1.5334945e-03    1.4628721e-03    1.4457193e-03    1.2409817e-03    1.1890886e-03    1.2504386e-03    1.2299058e-03    6.8428004e-02
    1.4068030e+00    8.4206828e-01    3.0293564e-02    1.4684012e-02    8.3947058e-03    5.4967751e-03    4.3177229e-03    3.3340169e-03    2.7723562e-03    2.2802524e-03    1.8536076e-03    1.6572256e-03    1.4982309e-03    1.7740677e-03    1.5951930e-03    1.4797598e-03    1.2752157e-03    1.3729359e-03    1.1470057e-03    1.2559635e-03    7.1449112e-02
    1.5045856e+00    8.3786754e-01    3.0430958e-02    1.4400281e-02    8.6488060e-03    5.7674223e-03    4.1925193e-03    3.2992417e-03    2.9060223e-03    2.3116818e-03    2.0610889e-03    1.6343296e-03    1.6340135e-03    1.8448295e-03    1.6126894e-03    1.5566424e-03    1.4310578e-03    1.3655450e-03    1.2933758e-03    1.3842977e-03    7.4357659e-02
    1.6009360e+00    8.3414379e-01    2.9939634e-02    1.4315597e-02    8.8775051e-03    5.9803737e-03    4.0613736e-03    3.4293021e-03    2.9946942e-03    2.4244375e-03    2.1103337e-03    1.7950665e-03    1.6230780e-03    1.7464215e-03    1.7301887e-03    1.5568629e-03    1.5823696e-03    1.5317156e-03    1.4976948e-03    1.3853385e-03    7.7274227e-02
    1.7048955e+00    8.3001140e-01    3.0066553e-02    1.4222202e-02    8.9564302e-03    5.9657661e-03    4.3766138e-03    3.2850074e-03    3.0462671e-03    2.4503316e-03    2.2224073e-03    1.7455246e-03    1.6728502e-03    1.8123893e-03    1.8655243e-03    1.7246665e-03    1.6357432e-03    1.6963223e-03    1.5696208e-03    1.4901435e-03    8.0184242e-02
    1.8101516e+00    8.2623533e-01    3.0259974e-02    1.3926335e-02    9.1410367e-03    6.0338358e-03    4.3151334e-03    3.4687747e-03    3.1109611e-03    2.6072440e-03    2.1468435e-03    1.8277180e-03    1.7157001e-03    1.9697866e-03    1.8424661e-03    1.8875078e-03    1.8236633e-03    1.6407406e-03    1.6797180e-03    1.7637919e-03    8.2603441e-02
    1.9095026e+00    8.2305343e-01    2.9912530e-02    1.4104800e-02    9.0996876e-03    5.9963710e-03    4.5488110e-03    3.6548059e-03    3.0385192e-03    2.6417915e-03    2.3164704e-03    1.8446004e-03    1.9994793e-03    1.8204211e-03    1.9274346e-03    1.9172491e-03    2.0325925e-03    1.7427132e-03    1.8421899e-03    1.8219962e-03    8.4684104e-02
    2.0012413e+00    8.1979815e-01    2.9811941e-02    1.4369771e-02    9.0516072e-03    6.3230707e-03    4.3891723e-03    3.8395423e-03    2.9517283e-03    2.8044865e-03    2.4162677e-03    2.0115299e-03    1.9319926e-03    1.8802814e-03    2.1999143e-03    2.1184995e-03    1.8664021e-03    1.9831560e-03    1.8343751e-03    2.0255397e-03    8.6392567e-02
    2.1090920e+00    8.1583469e-01    2.9967065e-02    1.4241468e-02    9.5017204e-03    6.2429424e-03    4.7962855e-03    3.7661992e-03    3.0497955e-03    2.9036454e-03    2.5340422e-03    2.0999676e-03    2.0351525e-03    2.1683200e-03    2.1507850e-03    2.2510966e-03    1.9458586e-03    2.3360275e-03    2.0189662e-03    2.0084103e-03    8.8147566e-02
    2.2012994e+00    8.1219347e-01    2.9894896e-02    1.4869139e-02    9.5139423e-03    6.6952642e-03    4.6988503e-03    3.8818424e-03    3.1841611e-03    2.8877541e-03    2.4990689e-03    2.3479097e-03    2.2890004e-03    2.1224233e-03    2.2805457e-03    2.2389688e-03    2.2514199e-03    2.3754292e-03    2.2934935e-03    2.1598756e-03    8.9322548e-02
    2.3012098e+00    8.0835229e-01    2.9912801e-02    1.5151624e-02    9.6906355e-03    6.9529602e-03    4.9445086e-03    4.0061487e-03    3.2231701e-03    2.8906604e-03    2.8117114e-03    2.1951561e-03    2.5203525e-03    2.3532793e-03    2.2545011e-03    2.5404459e-03    2.4867357e-03    2.2977969e-03    2.5268627e-03    2.4615244e-03    9.0426840e-02
    2.4052907e+00    8.0447254e-01    2.9804270e-02    1.5637267e-02    1.0008666e-02    7.0266627e-03    5.0450745e-03    4.1016742e-03    3.3700006e-03    3.1321496e-03    2.7510593e-03    2.4248971e-03    2.7603180e-03    2.3447015e-03    2.4347929e-03    2.6933010e-03    2.7245349e-03    2.4994153e-03    2.6437773e-03    2.6472475e-03    9.1477653e-02
    2.5039482e+00    8.0018510e-01    3.0412255e-02    1.5876706e-02    1.0260206e-02    7.0821714e-03    5.4090612e-03    4.0505138e-03    3.6051207e-03    3.3122131e-03    2.9517892e-03    2.5824589e-03    2.6406994e-03    2.5719413e-03    2.7588510e-03    2.8038879e-03    2.7531660e-03    2.8961819e-03    2.7136553e-03    2.9273649e-03    9.2206655e-02
    2.6120398e+00    7.9567232e-01    3.0698976e-02    1.6347361e-02    1.0365800e-02    7.5414834e-03    5.4740142e-03    4.3180128e-03    3.7592765e-03    3.5306606e-03    2.9409924e-03    2.8738697e-03    2.6482286e-03    2.8240958e-03    3.0211563e-03    2.9729687e-03    2.9498798e-03    3.0338803e-03    2.8808225e-03    3.3546983e-03    9.2791502e-02
    2.7130233e+00    7.9149064e-01    3.1156298e-02    1.6590277e-02    1.0422004e-02    7.8763359e-03    5.5259486e-03    4.7035484e-03    3.9393844e-03    3.6155970e-03    3.1517783e-03    2.9890384e-03    2.9491289e-03    2.8564630e-03    3.2285120e-03    3.1741725e-03    3.1135910e-03    3.1349187e-03    3.3724382e-03    3.5671055e-03    9.3142819e-02
    2.8033194e+00    7.8736455e-01    3.1928390e-02    1.6702530e-02    1.0954116e-02    7.7225962e-03    5.7411274e-03    4.9871345e-03    4.0568128e-03    3.7794590e-03    3.3765474e-03    3.0630229e-03    3.0898783e-03    3.1783409e-03    3.2302920e-03    3.3544023e-03    3.3595318e-03    3.4411627e-03    3.7062076e-03    3.7889978e-03    9.3174897e-02
    2.9020710e+00    7.8301673e-01    3.2592084e-02    1.7071444e-02    1.1238178e-02    7.8612872e-03    5.7732946e-03    5.2530053e-03    4.4823357e-03    3.7006983e-03    3.5445669e-03    3.2720218e-03    3.3956733e-03    3.3885007e-03    3.2854945e-03    3.4801588e-03    3.8839134e-03    3.7278363e-03    4.0378255e-03    3.9302546e-03    9.3064697e-02
    3.0063052e+00    7.7826718e-01    3.3286064e-02    1.7571398e-02    1.1364673e-02    8.1476549e-03    6.0348303e-03    5.4143526e-03    4.6369221e-03    4.0738067e-03    3.7015882e-03    3.5031921e-03    3.6689430e-03    3.3467088e-03    3.7461172e-03    3.8823247e-03    4.0732492e-03    3.9493573e-03    4.3143403e-03    4.2028515e-03    9.2814446e-02
    3.1195405e+00    7.7346338e-01    3.3847731e-02    1.7512555e-02    1.2050588e-02    8.4268179e-03    6.3030084e-03    5.7644422e-03    4.7207891e-03    4.3479630e-03    4.0692485e-03    3.6230939e-03    3.9896301e-03    3.7616296e-03    3.9345343e-03    4.2339921e-03    4.2759082e-03    4.5399490e-03    4.5984190e-03    4.5094069e-03    9.2026912e-02
    3.2140301e+00    7.6896587e-01    3.4686800e-02    1.7889491e-02    1.2255667e-02    8.6579878e-03    6.7899331e-03    5.8762419e-03    5.0574792e-03    4.1929660e-03    4.4894625e-03    3.9472280e-03    4.1440128e-03    4.0132169e-03    4.2494387e-03    4.5140164e-03    4.5523960e-03    4.7598582e-03    5.0895379e-03    4.8691162e-03    9.0999279e-02
    3.3090767e+00    7.6465205e-01    3.5478728e-02    1.7966393e-02    1.2785730e-02    8.8268357e-03    7.0992338e-03    6.1740747e-03    5.1485385e-03    4.7140483e-03    4.6270538e-03    4.1731669e-03    4.3477837e-03    4.1532974e-03    4.5498903e-03    5.0227116e-03    5.0392181e-03    5.0548576e-03    4.9640623e-03    5.2976165e-03    8.9924706e-02
    3.4057923e+00    7.6007406e-01    3.5803397e-02    1.9067188e-02    1.2872672e-02    9.0828177e-03    7.5917717e-03    6.2785904e-03    5.3977436e-03    5.0910267e-03    4.6977067e-03    4.5797180e-03    4.6126640e-03    4.5157739e-03    4.9556801e-03    5.2210515e-03    5.3801326e-03    5.2687887e-03    5.4230326e-03    5.6210103e-03    8.8465179e-02
    3.5062266e+00    7.5510377e-01    3.6743807e-02    1.9367294e-02    1.3368404e-02    9.7827436e-03    7.7157243e-03    6.5584770e-03    5.7223433e-03    5.4431560e-03    4.9324209e-03    4.7856370e-03    4.8478637e-03    4.8837739e-03    5.6216033e-03    5.4899017e-03    5.5710287e-03    5.4272161e-03    5.7008033e-03    6.1881812e-03    8.6745848e-02
    3.6116250e+00    7.5010462e-01    3.7505788e-02    2.0090374e-02    1.3585917e-02    1.0115165e-02    8.3641509e-03    6.9071162e-03    5.9860877e-03    5.3399884e-03    5.5280671e-03    5.0805640e-03    5.3410247e-03    5.6353402e-03    5.6915979e-03    5.7715080e-03    5.4713157e-03    6.0148459e-03    6.6116093e-03    6.1954326e-03    8.4659482e-02
    3.7241361e+00    7.4441259e-01    3.8129468e-02    2.1348489e-02    1.4101687e-02    1.0560516e-02    8.6524636e-03    7.1320355e-03    6.2383365e-03    6.3203676e-03    5.9318037e-03    5.4096802e-03    5.7268209e-03    5.9535917e-03    5.7963568e-03    5.9167598e-03    6.0957983e-03    6.6943333e-03    6.6445135e-03    6.3364904e-03    8.2597901e-02
    3.8135868e+00    7.3941178e-01    3.9612449e-02    2.1223012e-02    1.5062375e-02    1.1012666e-02    8.9684957e-03    7.5828976e-03    6.3259643e-03    6.5865021e-03    6.3637608e-03    5.7318818e-03    6.1795707e-03    6.1165844e-03    6.0240206e-03    6.1530541e-03    6.6413544e-03    6.9734388e-03    6.4584262e-03    6.4800090e-03    8.1091757e-02
    3.9049735e+00    7.3453372e-01    4.0853516e-02    2.1964253e-02    1.5366919e-02    1.1182844e-02    9.6891759e-03    7.7509798e-03    6.7221718e-03    6.9063051e-03    6.4699168e-03    6.3077076e-03    6.4871438e-03    6.2618576e-03    6.4591203e-03    6.4385732e-03    7.0807379e-03    6.8541088e-03    6.6038039e-03    6.5595687e-03    7.9507572e-02
    4.0291814e+00    7.2884210e-01    4.1077485e-02    2.3302764e-02    1.5941227e-02    1.1893178e-02    9.9327185e-03    8.4236539e-03    7.3638300e-03    7.3536718e-03    6.8307278e-03    6.7657358e-03    6.8400549e-03    6.5310109e-03    6.8236109e-03    7.0946505e-03    7.0625368e-03    7.0852675e-03    6.7329992e-03    6.5883245e-03    7.7514453e-02
    4.1222170e+00    7.2401938e-01    4.2153416e-02    2.4031505e-02    1.6555439e-02    1.2023919e-02    1.0400263e-02    8.9343519e-03    7.6805470e-03    7.5437311e-03    7.4926128e-03    7.1230335e-03    7.0130058e-03    6.7509843e-03    7.0684024e-03    7.3308330e-03    6.9232101e-03    7.3113522e-03    6.8396298e-03    6.7459497e-03    7.6058435e-02
    4.2027342e+00    7.2019385e-01    4.2944496e-02    2.4294938e-02    1.7136163e-02    1.2573707e-02    1.0734158e-02    8.9140886e-03    8.4020133e-03    7.6809180e-03    7.7054513e-03    7.5343452e-03    7.1401189e-03    6.9304663e-03    7.4868028e-03    7.2300439e-03    7.2856685e-03    7.1298525e-03    7.1267600e-03    6.3156568e-03    7.5240502e-02
    4.3184105e+00    7.1466146e-01    4.4285247e-02    2.4932878e-02    1.7445720e-02    1.3267588e-02    1.1352986e-02    9.3052892e-03    8.9811972e-03    8.2712007e-03    8.2644929e-03    7.5178282e-03    7.4618255e-03    7.4143475e-03    7.5203251e-03    7.3297843e-03    7.6258811e-03    7.2422721e-03    6.6785978e-03    5.7375683e-03    7.4703511e-02
    4.4107039e+00    7.1041535e-01    4.5240677e-02    2.5210213e-02    1.8045455e-02    1.3992024e-02    1.1401018e-02    9.9584169e-03    9.3179876e-03    8.6467085e-03    8.4852092e-03    7.8510671e-03    7.5487304e-03    7.6603994e-03    7.4678814e-03    7.6725430e-03    7.8381060e-03    7.3104147e-03    6.2050264e-03    5.0719447e-03    7.4660825e-02
    4.5061741e+00    7.0566962e-01    4.5899365e-02    2.6593470e-02    1.8423058e-02    1.4239081e-02    1.2151540e-02    1.0542432e-02    9.5824989e-03    8.9961891e-03    8.6230223e-03    7.9509327e-03    7.9825472e-03    7.9177026e-03    7.5138549e-03    7.7717630e-03    8.0574388e-03    7.2173101e-03    5.3731241e-03    4.9955429e-03    7.4499512e-02
    4.6052740e+00    7.0085195e-01    4.7239310e-02    2.7355739e-02    1.8506307e-02    1.5034783e-02    1.2796730e-02    1.0824523e-02    1.0045228e-02    9.3022265e-03    8.9539796e-03    8.1261201e-03    8.3449833e-03    7.6316060e-03    7.7899641e-03    8.0657549e-03    8.0812222e-03    6.5315898e-03    5.1545775e-03    5.0042008e-03    7.4359205e-02
    4.7063896e+00    6.9625532e-01    4.7799197e-02    2.8494671e-02    1.9179910e-02    1.5628416e-02    1.2996021e-02    1.1477601e-02    1.0554635e-02    9.3141216e-03    9.3286741e-03    8.2590028e-03    8.5485351e-03    7.6586167e-03    8.0190653e-03    8.5470521e-03    7.5598914e-03    5.8889990e-03    5.1705204e-03    5.3053574e-03    7.4014389e-02
    4.8107579e+00    6.9130715e-01    4.8875774e-02    2.9175445e-02    1.9931546e-02    1.6311481e-02    1.3611587e-02    1.1775521e-02    1.1063773e-02    9.7514349e-03    9.4985683e-03    8.7096430e-03    8.1625241e-03    7.9678217e-03    8.3987435e-03    8.6096838e-03    7.0061116e-03    5.3081767e-03    5.5160262e-03    5.2124578e-03    7.3806532e-02
    4.9142468e+00    6.8676369e-01    4.9373372e-02    3.0280606e-02    2.0858122e-02    1.6715719e-02    1.4319419e-02    1.2288818e-02    1.1026719e-02    1.0233849e-02    9.5529887e-03    8.9153729e-03    8.0929308e-03    8.4223366e-03    8.7264917e-03    8.3691756e-03    6.3257424e-03    5.6275472e-03    5.0875375e-03    5.6250304e-03    7.3394535e-02
    5.0180807e+00    6.8201426e-01    5.0475158e-02    3.0954959e-02    2.1262299e-02    1.7914971e-02    1.4586652e-02    1.2791540e-02    1.1371901e-02    1.0542226e-02    9.6372420e-03    8.7782714e-03    8.3811030e-03    8.9646129e-03    9.0472993e-03    7.5958970e-03    6.0685577e-03    5.4307727e-03    5.6577160e-03    5.5630970e-03    7.2961471e-02
    5.1235685e+00    6.7751769e-01    5.1156641e-02    3.1836173e-02    2.2270225e-02    1.8320470e-02    1.5169192e-02    1.3206362e-02    1.1799483e-02    1.0672074e-02    9.9255998e-03    8.5194310e-03    8.9454631e-03    9.2158503e-03    9.0016542e-03    7.0149442e-03    5.9181909e-03    5.5936855e-03    5.6883770e-03    5.9561981e-03    7.2272299e-02
    5.2302489e+00    6.7290919e-01    5.2321466e-02    3.2406082e-02    2.2983990e-02    1.9069261e-02    1.5622247e-02    1.3917263e-02    1.1688970e-02    1.1360344e-02    9.4750303e-03    8.8732660e-03    8.9812064e-03    9.8035619e-03    8.6347361e-03    6.6865219e-03    5.8967414e-03    5.8729605e-03    5.6713779e-03    6.1716003e-03    7.1654185e-02
    5.3038188e+00    6.6956823e-01    5.3426915e-02    3.2567114e-02    2.3649698e-02    1.9258859e-02    1.6250250e-02    1.4097487e-02    1.2221276e-02    1.1040398e-02    9.6269290e-03    9.1205098e-03    9.3522882e-03    9.7572837e-03    8.3419796e-03    6.5968275e-03    5.8745063e-03    5.9816604e-03    5.8871177e-03    6.2260459e-03    7.1154623e-02
    5.4176772e+00    6.6470995e-01    5.4105468e-02    3.3904932e-02    2.4484291e-02    1.9845206e-02    1.6885264e-02    1.4191505e-02    1.2786242e-02    1.1101076e-02    9.5921711e-03    9.4018929e-03    1.0217668e-02    9.5587161e-03    7.5676209e-03    6.5733274e-03    6.2264495e-03    6.0082411e-03    5.9897391e-03    6.7370731e-03    7.0113163e-02
    5.5362056e+00    6.5978257e-01    5.5498752e-02    3.4395592e-02    2.5492875e-02    2.0639069e-02    1.7148129e-02    1.4914740e-02    1.2909758e-02    1.0837275e-02    1.0022247e-02    9.7023873e-03    1.0570608e-02    9.2723503e-03    7.2137117e-03    6.6099280e-03    6.4636818e-03    6.1653486e-03    6.4201222e-03    7.0015181e-03    6.8939339e-02
    5.6185019e+00    6.5625407e-01    5.5880868e-02    3.5406325e-02    2.6202462e-02    2.0965991e-02    1.7702334e-02    1.5260042e-02    1.3029431e-02    1.0651623e-02    1.0207144e-02    1.0383586e-02    1.0490440e-02    8.8831238e-03    7.2656671e-03    6.5670881e-03    6.6281412e-03    6.3264682e-03    6.5672348e-03    7.2425836e-03    6.8085382e-02
    5.7015662e+00    6.5318411e-01    5.6286880e-02    3.6110481e-02    2.6785657e-02    2.1379606e-02    1.8062703e-02    1.5496779e-02    1.3348247e-02    1.0579571e-02    1.0418504e-02    1.0772686e-02    1.0517756e-02    8.5102869e-03    7.1990205e-03    6.8612045e-03    6.5176635e-03    6.4302265e-03    6.9040568e-03    7.7040079e-03    6.6930556e-02
    5.8259259e+00    6.4824408e-01    5.6944914e-02    3.7136607e-02    2.8247021e-02    2.1990154e-02    1.8410979e-02    1.6263578e-02    1.2817695e-02    1.1166045e-02    1.0537407e-02    1.1776823e-02    9.9581381e-03    8.0346089e-03    7.2593203e-03    6.9491179e-03    6.7423047e-03    6.8164303e-03    7.2584705e-03    8.1602967e-03    6.5286011e-02
    5.9093385e+00    6.4469923e-01    5.7793905e-02    3.7581634e-02    2.9161396e-02    2.2486720e-02    1.8857567e-02    1.6236310e-02    1.2867868e-02    1.1435665e-02    1.0945782e-02    1.2024675e-02    9.6310827e-03    7.9414477e-03    7.4210969e-03    6.8693882e-03    6.7555224e-03    7.0567216e-03    7.7314375e-03    8.5293833e-03    6.3973168e-02
    6.0366519e+00    6.3956316e-01    5.9082023e-02    3.8952968e-02    2.9584032e-02    2.3234660e-02    1.9850971e-02    1.6575742e-02    1.2266849e-02    1.1623703e-02    1.2062283e-02    1.2002608e-02    9.0376919e-03    7.9120046e-03    7.3852301e-03    7.0832302e-03    7.0655948e-03    7.6218377e-03    8.0926347e-03    9.0907327e-03    6.1912043e-02
    6.1232727e+00    6.3600772e-01    5.9929777e-02    3.9758172e-02    3.0381592e-02    2.3619281e-02    2.0202510e-02    1.6775233e-02    1.2001556e-02    1.1974821e-02    1.2619390e-02    1.1796331e-02    8.9726199e-03    7.9493200e-03    7.3610666e-03    7.0124925e-03    7.4758992e-03    7.8658388e-03    8.4560591e-03    9.3272122e-03    6.0513108e-02
    6.2120461e+00    6.3200479e-01    6.0897187e-02    4.0980952e-02    3.0581306e-02    2.4609900e-02    2.0414058e-02    1.6260262e-02    1.2799954e-02    1.2348751e-02    1.2996999e-02    1.1265012e-02    9.1392314e-03    7.8049262e-03    7.4470384e-03    7.2046410e-03    7.7076745e-03    8.1569666e-03    8.7858495e-03    9.3062019e-03    5.9288301e-02
    6.3025989e+00    6.2870448e-01    6.1374860e-02    4.1650068e-02    3.1247818e-02    2.5512310e-02    2.0551326e-02    1.6119271e-02    1.3017795e-02    1.2654263e-02    1.3758964e-02    1.0861809e-02    8.8805714e-03    7.9781505e-03    7.4606126e-03    7.5470349e-03    7.6710351e-03    8.4356762e-03    9.3089307e-03    9.4405672e-03    5.7824459e-02
    6.4414124e+00    6.2302913e-01    6.2924898e-02    4.2836675e-02    3.2517620e-02    2.6142526e-02    2.1372621e-02    1.5467437e-02    1.3634035e-02    1.3320377e-02    1.3723329e-02    1.0673264e-02    8.8068323e-03    8.1656535e-03    7.5926282e-03    7.6635434e-03    8.1756492e-03    9.0823854e-03    9.5733253e-03    9.8045523e-03    5.5493521e-02
    6.5341725e+00    6.1925613e-01    6.4045135e-02    4.3566944e-02    3.3138856e-02    2.6828562e-02    2.1655977e-02    1.5334158e-02    1.3795582e-02    1.3931784e-02    1.3723930e-02    1.0328416e-02    8.9280392e-03    8.1714238e-03    7.8312757e-03    8.1522104e-03    8.2381700e-03    9.5009096e-03    9.4904568e-03    1.0244065e-02    5.3837977e-02
    6.6268535e+00    6.1576111e-01    6.4836402e-02    4.4095080e-02    3.4035741e-02    2.7402477e-02    2.1726674e-02    1.5668918e-02    1.3878066e-02    1.4698447e-02    1.3388394e-02    1.0266546e-02    8.7192115e-03    8.4203497e-03    7.9700122e-03    8.3237664e-03    8.8443456e-03    9.5887383e-03    9.5526080e-03    1.0790009e-02    5.2033106e-02
    6.7195245e+00    6.1228314e-01    6.5512443e-02    4.5066907e-02    3.4862281e-02    2.7770651e-02    2.1609957e-02    1.5912718e-02    1.4613210e-02    1.5156858e-02    1.2594525e-02    1.0420506e-02    8.9630578e-03    8.5378238e-03    7.9355888e-03    8.6230396e-03    9.2348596e-03    9.6283469e-03    9.8857395e-03    1.1037058e-02    5.0351288e-02
    6.8121856e+00    6.0854162e-01    6.6437747e-02    4.6416825e-02    3.5156965e-02    2.8465698e-02    2.1474532e-02    1.5979941e-02    1.5181953e-02    1.5472555e-02    1.2347887e-02    1.0414679e-02    9.0095539e-03    8.4062038e-03    8.4000052e-03    8.7798280e-03    9.6659723e-03    9.7862684e-03    1.0218105e-02    1.1255720e-02    4.8587944e-02
    6.9048193e+00    6.0469023e-01    6.7978660e-02    4.6713678e-02    3.5981803e-02    2.9154575e-02    2.1196503e-02    1.6456186e-02    1.5606827e-02    1.5531594e-02    1.2287319e-02    1.0467092e-02    9.0900803e-03    8.4273639e-03    8.7370204e-03    9.0847941e-03    9.8529565e-03    1.0062253e-02    1.0586989e-02    1.1246998e-02    4.6847074e-02
    7.0437663e+00    5.9956729e-01    6.8802944e-02    4.8357944e-02    3.7389367e-02    2.9593613e-02    2.1000562e-02    1.6763002e-02    1.6690729e-02    1.5200394e-02    1.2187686e-02    1.0570702e-02    9.2666638e-03    8.6526070e-03    9.0461785e-03    9.6071764e-03    1.0232256e-02    1.0108546e-02    1.1095155e-02    1.1759897e-02    4.4107284e-02
    7.1364199e+00    5.9623286e-01    6.9485095e-02    4.9050996e-02    3.8510950e-02    2.9712547e-02    2.1223668e-02    1.7126772e-02    1.7288538e-02    1.4610627e-02    1.2391280e-02    1.0779959e-02    9.3069684e-03    8.7360884e-03    9.2838735e-03    9.8848355e-03    1.0518743e-02    1.0328927e-02    1.1471584e-02    1.2005214e-02    4.2050471e-02
    7.2289971e+00    5.9287458e-01    7.0003392e-02    5.0309156e-02    3.9224229e-02    3.0005656e-02    2.1302440e-02    1.7470940e-02    1.7786126e-02    1.4310415e-02    1.2444502e-02    1.0825328e-02    9.4221357e-03    8.9910182e-03    9.4325196e-03    1.0235535e-02    1.0555507e-02    1.0785572e-02    1.1599850e-02    1.2159893e-02    4.0261208e-02
    7.3216116e+00    5.8926234e-01    7.1053959e-02    5.1125588e-02    3.9905799e-02    3.0524453e-02    2.0940086e-02    1.8515547e-02    1.7991172e-02    1.4004013e-02    1.2384339e-02    1.0938706e-02    9.5068533e-03    9.3954638e-03    9.5117736e-03    1.0706281e-02    1.0549005e-02    1.1222782e-02    1.1549689e-02    1.2281081e-02    3.8631069e-02
    7.4142305e+00    5.8631854e-01    7.1369394e-02    5.2576390e-02    4.0421304e-02    3.0364017e-02    2.1115521e-02    1.9196234e-02    1.7897836e-02    1.4121492e-02    1.2549535e-02    1.0763490e-02    9.5799926e-03    9.7822333e-03    9.8606470e-03    1.0894541e-02    1.0843616e-02    1.1453321e-02    1.1515304e-02    1.2255074e-02    3.7121519e-02
    7.5068208e+00    5.8264191e-01    7.2336335e-02    5.3499858e-02    4.1676620e-02    2.9956526e-02    2.1508776e-02    1.9659312e-02    1.7936041e-02    1.4059861e-02    1.2608428e-02    1.0916317e-02    9.8426691e-03    9.7916280e-03    1.0433479e-02    1.1083545e-02    1.0884651e-02    1.1701716e-02    1.1723818e-02    1.2102397e-02    3.5636115e-02
    7.6456470e+00    5.7766217e-01    7.3437224e-02    5.4971574e-02    4.2965750e-02    3.0090434e-02    2.1923487e-02    1.9953476e-02    1.8149787e-02    1.3942262e-02    1.3081873e-02    1.0931604e-02    1.0148644e-02    1.0157399e-02    1.0944909e-02    1.1193888e-02    1.1307816e-02    1.1841487e-02    1.2037226e-02    1.1890899e-02    3.3368086e-02
    7.7382526e+00    5.7518185e-01    7.3691274e-02    5.5723686e-02    4.3556417e-02    3.0103797e-02    2.2442447e-02    2.0686457e-02    1.7459924e-02    1.4278160e-02    1.3056612e-02    1.1009917e-02    1.0330427e-02    1.0526857e-02    1.1351055e-02    1.1229677e-02    1.1648796e-02    1.1592779e-02    1.2405423e-02    1.2154631e-02    3.1569815e-02
    7.8308250e+00    5.7212244e-01    7.4683875e-02    5.6047544e-02    4.4158642e-02    3.0461714e-02    2.2986649e-02    2.1159296e-02    1.6949814e-02    1.4548306e-02    1.2972694e-02    1.1312800e-02    1.0697538e-02    1.0543883e-02    1.1647905e-02    1.1539639e-02    1.1831949e-02    1.1566095e-02    1.2439100e-02    1.2349490e-02    2.9980626e-02
    7.9233975e+00    5.6912580e-01    7.5226888e-02    5.7110404e-02    4.4849701e-02    3.0537309e-02    2.3341535e-02    2.1466915e-02    1.7053894e-02    1.4543453e-02    1.2970072e-02    1.1507758e-02    1.0856492e-02    1.1020635e-02    1.1593332e-02    1.1771433e-02    1.1948761e-02    1.1720804e-02    1.2487814e-02    1.2350354e-02    2.8516648e-02
    8.0160034e+00    5.6567267e-01    7.5989509e-02    5.8556261e-02    4.5475399e-02    3.0684096e-02    2.3570054e-02    2.1484801e-02    1.7294077e-02    1.4344561e-02    1.3184558e-02    1.1767470e-02    1.1114783e-02    1.1550442e-02    1.1466489e-02    1.1953231e-02    1.2186288e-02    1.1646760e-02    1.2614761e-02    1.2451140e-02    2.6992653e-02
    8.1086686e+00    5.6287060e-01    7.6449816e-02    5.9480885e-02    4.6083788e-02    3.0827195e-02    2.3655893e-02    2.1914477e-02    1.7475992e-02    1.4460866e-02    1.3100052e-02    1.1850680e-02    1.1569292e-02    1.1742429e-02    1.1779051e-02    1.1831007e-02    1.2347041e-02    1.1793459e-02    1.2835328e-02    1.2722139e-02    2.5210013e-02
    8.2014536e+00    5.6050882e-01    7.6432141e-02    6.0527098e-02    4.6641772e-02    3.0686357e-02    2.4468385e-02    2.1864838e-02    1.7560015e-02    1.4474734e-02    1.3325448e-02    1.1913750e-02    1.1917293e-02    1.2196786e-02    1.1822522e-02    1.2156261e-02    1.2053450e-02    1.2131544e-02    1.2747080e-02    1.2813514e-02    2.3758192e-02
    8.3408495e+00    5.5657178e-01    7.7333224e-02    6.1464893e-02    4.7200344e-02    3.1173105e-02    2.5260004e-02    2.1925764e-02    1.7638492e-02    1.4665777e-02    1.3427083e-02    1.2296753e-02    1.2371996e-02    1.2608096e-02    1.2082353e-02    1.2177742e-02    1.2050393e-02    1.2416037e-02    1.3340748e-02    1.2347446e-02    2.1647969e-02
    8.4341362e+00    5.5389871e-01    7.7700800e-02    6.2380810e-02    4.7413869e-02    3.1642947e-02    2.5496719e-02    2.2234637e-02    1.7901444e-02    1.4618397e-02    1.3535932e-02    1.2617045e-02    1.2628855e-02    1.2754225e-02    1.2299299e-02    1.2110409e-02    1.2260534e-02    1.2651643e-02    1.3264102e-02    1.2181867e-02    2.0407754e-02
    8.5277528e+00    5.5075127e-01    7.8573119e-02    6.3214362e-02    4.8225663e-02    3.1647405e-02    2.5732280e-02    2.2403675e-02    1.8098249e-02    1.4540725e-02    1.3774727e-02    1.3011264e-02    1.2950269e-02    1.2839912e-02    1.2292653e-02    1.2186660e-02    1.2390697e-02    1.2735732e-02    1.3455283e-02    1.2115387e-02    1.9060672e-02
    8.6209559e+00    5.4810897e-01    7.8987231e-02    6.4036516e-02    4.8878787e-02    3.1784098e-02    2.6273967e-02    2.2365012e-02    1.8007321e-02    1.4821463e-02    1.3806368e-02    1.3321570e-02    1.3111136e-02    1.3316292e-02    1.2344919e-02    1.2204624e-02    1.2689276e-02    1.2750719e-02    1.3316792e-02    1.1923060e-02    1.7951876e-02
    8.7153245e+00    5.4547956e-01    7.9604057e-02    6.4864956e-02    4.8931913e-02    3.2299509e-02    2.6479775e-02    2.2339100e-02    1.8507053e-02    1.4759465e-02    1.4094038e-02    1.3563150e-02    1.3489636e-02    1.3389767e-02    1.2415041e-02    1.2399165e-02    1.2589738e-02    1.3137574e-02    1.3188885e-02    1.2033719e-02    1.6433895e-02
    8.8100737e+00    5.4304035e-01    8.0479714e-02    6.4845461e-02    4.9309067e-02    3.2966467e-02    2.6560720e-02    2.2682440e-02    1.8333448e-02    1.5074818e-02    1.4453979e-02    1.3772524e-02    1.3877748e-02    1.3332469e-02    1.2491947e-02    1.2508102e-02    1.2690186e-02    1.3409278e-02    1.3441698e-02    1.1619298e-02    1.5110289e-02
    8.9026592e+00    5.4005573e-01    8.1409569e-02    6.5818717e-02    4.9544759e-02    3.3119815e-02    2.7178917e-02    2.2323033e-02    1.8544630e-02    1.5359677e-02    1.4708789e-02    1.4057951e-02    1.3977407e-02    1.3632083e-02    1.2658869e-02    1.2334442e-02    1.2905091e-02    1.3601207e-02    1.3314196e-02    1.1347816e-02    1.4107302e-02
    9.0460173e+00    5.3615914e-01    8.2089355e-02    6.7177630e-02    5.0015847e-02    3.3004135e-02    2.8163032e-02    2.2730748e-02    1.8580493e-02    1.5380001e-02    1.5268703e-02    1.4600926e-02    1.4337730e-02    1.3442372e-02    1.2874136e-02    1.2569663e-02    1.3241808e-02    1.3999872e-02    1.3054749e-02    1.0626811e-02    1.2682848e-02
    9.1420992e+00    5.3365551e-01    8.2274506e-02    6.8049382e-02    5.0638890e-02    3.3382551e-02    2.8027140e-02    2.3024163e-02    1.8807290e-02    1.5511594e-02    1.5496199e-02    1.5097626e-02    1.4647137e-02    1.3369196e-02    1.2753936e-02    1.2640811e-02    1.3527731e-02    1.4123096e-02    1.2845732e-02    1.0367494e-02    1.1760018e-02
    9.2385549e+00    5.3112528e-01    8.3320492e-02    6.8866011e-02    5.0109318e-02    3.3923313e-02    2.8143021e-02    2.3558251e-02    1.8753200e-02    1.5604006e-02    1.5774889e-02    1.5449617e-02    1.4904336e-02    1.3481787e-02    1.3011827e-02    1.2722090e-02    1.3333209e-02    1.4364664e-02    1.2527299e-02    9.9587424e-03    1.1068651e-02
    9.3348668e+00    5.2849717e-01    8.3999411e-02    6.9723684e-02    5.0202512e-02    3.4109968e-02    2.8573917e-02    2.3682828e-02    1.9043917e-02    1.5789940e-02    1.5864314e-02    1.5937003e-02    1.4957072e-02    1.3565549e-02    1.2864764e-02    1.3346805e-02    1.3238340e-02    1.4333558e-02    1.2453999e-02    9.3678819e-03    1.0447363e-02
    9.4316005e+00    5.2569070e-01    8.4708217e-02    7.0463375e-02    5.0574249e-02    3.4648572e-02    2.8822763e-02    2.3755883e-02    1.9041422e-02    1.6175876e-02    1.5947590e-02    1.6411281e-02    1.4913808e-02    1.3764865e-02    1.2845183e-02    1.3548670e-02    1.3605747e-02    1.4194907e-02    1.2191259e-02    9.2129847e-03    9.4826469e-03
    9.5283468e+00    5.2334168e-01    8.5070997e-02    7.1471757e-02    5.1039196e-02    3.4197940e-02    2.9417857e-02    2.3917741e-02    1.9134303e-02    1.6447527e-02    1.6357835e-02    1.6584886e-02    1.5019718e-02    1.4011132e-02    1.2980505e-02    1.3466643e-02    1.3835476e-02    1.4243244e-02    1.2035147e-02    8.6463440e-03    8.7800721e-03
    9.6247689e+00    5.2084555e-01    8.5938254e-02    7.1817835e-02    5.1152753e-02    3.4619595e-02    2.9517610e-02    2.4264475e-02    1.9397142e-02    1.6703757e-02    1.6604117e-02    1.6849627e-02    1.5188935e-02    1.3985121e-02    1.3140764e-02    1.3646202e-02    1.3936711e-02    1.4260643e-02    1.1616941e-02    8.2935447e-03    8.2204277e-03
    9.7224838e+00    5.1856396e-01    8.6761137e-02    7.2057543e-02    5.1148525e-02    3.5318670e-02    2.9684707e-02    2.4516437e-02    1.9572498e-02    1.6880899e-02    1.6882678e-02    1.7051785e-02    1.5355427e-02    1.3977086e-02    1.3263933e-02    1.3739416e-02    1.4245475e-02    1.4177470e-02    1.1190065e-02    7.7827655e-03    7.8295259e-03
    9.8207273e+00    5.1586840e-01    8.7816188e-02    7.2593420e-02    5.1286445e-02    3.5856575e-02    2.9863664e-02    2.4537792e-02    1.9776699e-02    1.7114040e-02    1.7292347e-02    1.7239941e-02    1.5319998e-02    1.4206563e-02    1.3468192e-02    1.3827387e-02    1.4409918e-02    1.3988488e-02    1.0628300e-02    7.8017800e-03    7.1038575e-03
    9.9184078e+00    5.1357554e-01    8.8893158e-02    7.2771334e-02    5.1014058e-02    3.6308506e-02    3.0209833e-02    2.4957371e-02    1.9824204e-02    1.7366852e-02    1.7747473e-02    1.7323140e-02    1.5478792e-02    1.4181789e-02    1.3798940e-02    1.3900750e-02    1.4290539e-02    1.4007348e-02    1.0206894e-02    7.3713124e-03    6.7721672e-03
    1.0015342e+01    5.1137239e-01    8.9006111e-02    7.3860687e-02    5.0879660e-02    3.6737081e-02    3.0535583e-02    2.5075869e-02    2.0056070e-02    1.7647620e-02    1.8151284e-02    1.7460431e-02    1.5559430e-02    1.4336742e-02    1.4001824e-02    1.3928856e-02    1.4423914e-02    1.3823353e-02    9.5411843e-03    7.2764759e-03    6.3254387e-03
    1.0114216e+01    5.0888388e-01    8.9523203e-02    7.4628771e-02    5.0799505e-02    3.7354531e-02    3.0830094e-02    2.5016095e-02    2.0441912e-02    1.8086498e-02    1.8521516e-02    1.7309067e-02    1.5785426e-02    1.4369769e-02    1.4395957e-02    1.3977701e-02    1.4664994e-02    1.3400188e-02    8.8914878e-03    7.3137988e-03    5.8056099e-03
    1.0211480e+01    5.0709996e-01    8.9750784e-02    7.4972987e-02    5.0936798e-02    3.7768251e-02    3.1298484e-02    2.5135176e-02    2.0517080e-02    1.8238406e-02    1.8813448e-02    1.7704535e-02    1.5825285e-02    1.4536314e-02    1.4454221e-02    1.4197571e-02    1.4649356e-02    1.3165015e-02    8.4287785e-03    7.1500054e-03    5.3575441e-03
    1.0308716e+01    5.0487832e-01    9.0197539e-02    7.5521969e-02    5.1286186e-02    3.7982999e-02    3.1851679e-02    2.4948606e-02    2.0868248e-02    1.8714097e-02    1.8657446e-02    1.8053589e-02    1.5967971e-02    1.4816073e-02    1.4341349e-02    1.4478471e-02    1.4740952e-02    1.2601508e-02    8.1708209e-03    6.9231090e-03    4.9990690e-03
    1.0405478e+01    5.0283536e-01    9.0966552e-02    7.6063369e-02    5.0946869e-02    3.8430697e-02    3.1833346e-02    2.5596920e-02    2.1015817e-02    1.8776549e-02    1.8902164e-02    1.8529502e-02    1.5888097e-02    1.5072442e-02    1.4335861e-02    1.4648773e-02    1.4826423e-02    1.1925749e-02    8.0493427e-03    6.6899592e-03    4.6662103e-03
    1.0502959e+01    5.0104003e-01    9.1106975e-02    7.6533284e-02    5.1316046e-02    3.8580231e-02    3.2168157e-02    2.5756641e-02    2.1157657e-02    1.8996250e-02    1.9412691e-02    1.8547588e-02    1.6282844e-02    1.5002537e-02    1.4422245e-02    1.4972981e-02    1.4745428e-02    1.1185015e-02    8.0475646e-03    6.4186421e-03    4.3071897e-03
    1.0600584e+01    4.9883465e-01    9.1686031e-02    7.6695410e-02    5.1857760e-02    3.8713106e-02    3.2664804e-02    2.5940991e-02    2.1248311e-02    1.9524434e-02    1.9352766e-02    1.8690960e-02    1.6499895e-02    1.5207865e-02    1.4680107e-02    1.4977323e-02    1.4569233e-02    1.0970868e-02    7.7593905e-03    6.1539628e-03    3.9721335e-03
    1.0745921e+01    4.9602466e-01    9.1877859e-02    7.7505332e-02    5.2344680e-02    3.9386147e-02    3.2663022e-02    2.6171572e-02    2.2320212e-02    1.9619810e-02    1.9405348e-02    1.9102595e-02    1.6716894e-02    1.5356309e-02    1.4707290e-02    1.5286823e-02    1.4283859e-02    1.0405577e-02    7.3876121e-03    6.0925544e-03    3.3418468e-03
    1.0843914e+01    4.9404870e-01    9.2640615e-02    7.7956053e-02    5.2222278e-02    3.9513323e-02    3.2769457e-02    2.6578780e-02    2.2682421e-02    1.9782026e-02    1.9752757e-02    1.9202719e-02    1.6865309e-02    1.5440841e-02    1.5169133e-02    1.5111500e-02    1.4075681e-02    9.8518364e-03    7.4432211e-03    5.8184749e-03    3.0748770e-03
    1.0941660e+01    4.9181049e-01    9.3576104e-02    7.8297712e-02    5.2293496e-02    3.9924772e-02    3.3186197e-02    2.6609612e-02    2.2753617e-02    2.0225884e-02    1.9808713e-02    1.9415947e-02    1.6927295e-02    1.5701369e-02    1.5377397e-02    1.5196175e-02    1.3734642e-02    9.2942844e-03    7.2620141e-03    6.0001124e-03    2.6041654e-03
    1.1039524e+01    4.8968350e-01    9.4557819e-02    7.8363174e-02    5.2166970e-02    4.0346810e-02    3.3467004e-02    2.6949278e-02    2.2876730e-02    2.0764651e-02    2.0142701e-02    1.9318897e-02    1.7092479e-02    1.5924048e-02    1.5608837e-02    1.5093395e-02    1.3370200e-02    9.0399252e-03    7.0068466e-03    5.9442246e-03    2.2825100e-03
    1.1137340e+01    4.8768029e-01    9.5114192e-02    7.8611487e-02    5.2427713e-02    4.0944755e-02    3.3364182e-02    2.7227827e-02    2.3145834e-02    2.1092531e-02    2.0316332e-02    1.9640416e-02    1.7051954e-02    1.6119401e-02    1.5732675e-02    1.5254381e-02    1.2767867e-02    8.6546641e-03    7.0737527e-03    5.7301341e-03    2.0496098e-03
    1.1235125e+01    4.8572954e-01    9.5455217e-02    7.9101871e-02    5.2917782e-02    4.0951400e-02    3.3524865e-02    2.7441550e-02    2.3444682e-02    2.1221789e-02    2.0690162e-02    1.9930751e-02    1.7049251e-02    1.6318182e-02    1.5703519e-02    1.5576979e-02    1.2238701e-02    8.4682273e-03    7.0359511e-03    5.5236599e-03    1.6759232e-03
    1.1332875e+01    4.8398663e-01    9.5975843e-02    7.9303496e-02    5.2871886e-02    4.1419389e-02    3.3810180e-02    2.7659184e-02    2.3744272e-02    2.1443038e-02    2.0908851e-02    2.0026415e-02    1.7451113e-02    1.6322481e-02    1.5755606e-02    1.5360831e-02    1.2024156e-02    8.2667779e-03    7.0295595e-03    5.1973537e-03    1.4429430e-03
    1.1430060e+01    4.8210384e-01    9.6277809e-02    8.0138199e-02    5.2418812e-02    4.1675912e-02    3.4474444e-02    2.7866611e-02    2.3932290e-02    2.1570283e-02    2.1323151e-02    2.0306961e-02    1.7362102e-02    1.6511041e-02    1.5901612e-02    1.5433723e-02    1.1377371e-02    8.0283382e-03    7.1009192e-03    5.2429558e-03    9.5362588e-04
    1.1527764e+01    4.8057773e-01    9.6426220e-02    8.0588985e-02    5.2660231e-02    4.1801217e-02    3.4612122e-02    2.8032514e-02    2.4539670e-02    2.1694586e-02    2.1542198e-02    2.0718757e-02    1.6946096e-02    1.6871811e-02    1.6178485e-02    1.5229610e-02    1.0901371e-02    8.0131248e-03    6.8976042e-03    5.0705751e-03    6.9709257e-04
    1.1625528e+01    4.7826721e-01    9.7868393e-02    8.0588443e-02    5.2853358e-02    4.1927468e-02    3.4718338e-02    2.8474869e-02    2.4587862e-02    2.2066008e-02    2.1870901e-02    2.0797359e-02    1.7148765e-02    1.6995765e-02    1.6307285e-02    1.4984927e-02    1.0497676e-02    7.9860173e-03    6.6680950e-03    4.9039288e-03    4.8733214e-04
    1.1723318e+01    4.7621825e-01    9.8673540e-02    8.0701559e-02    5.3236109e-02    4.2048190e-02    3.4929106e-02    2.8935787e-02    2.4553723e-02    2.2597378e-02    2.2059752e-02    2.0878911e-02    1.7216082e-02    1.7410163e-02    1.6204621e-02    1.4825075e-02    1.0062011e-02    7.8216684e-03    6.6609639e-03    4.7085496e-03    2.5856454e-04
    1.1821125e+01    4.7449750e-01    9.8612273e-02    8.1298930e-02    5.3501175e-02    4.2378393e-02    3.5100876e-02    2.9465545e-02    2.4563825e-02    2.2865204e-02    2.2301964e-02    2.1109902e-02    1.7408757e-02    1.7544155e-02    1.6337651e-02    1.4479104e-02    9.6214230e-03    7.7295339e-03    6.5842712e-03    4.5727552e-03    2.6759691e-05
    1.1918804e+01    4.7310413e-01    9.8345551e-02    8.1940419e-02    5.3769424e-02    4.2401096e-02    3.5317418e-02    2.9910261e-02    2.4807193e-02    2.3146440e-02    2.2539075e-02    2.1299148e-02    1.7492645e-02    1.7605893e-02    1.6539128e-02    1.4193688e-02    9.2759226e-03    7.5694893e-03    6.5127432e-03    4.2303366e-03    0.0000000e+00
    1.2016103e+01    4.7119882e-01    9.8789535e-02    8.2142045e-02    5.4364151e-02    4.2498509e-02    3.5440372e-02    3.0148481e-02    2.5342525e-02    2.3322593e-02    2.2698160e-02    2.1481763e-02    1.7627971e-02    1.7611656e-02    1.6791903e-02    1.3691431e-02    9.1828812e-03    7.4463010e-03    6.3527674e-03    3.8681317e-03    0.0000000e+00
    1.2113035e+01    4.6886894e-01    9.9600698e-02    8.2948400e-02    5.4203583e-02    4.2871843e-02    3.5482484e-02    3.0507048e-02    2.5715475e-02    2.3422864e-02    2.3108547e-02    2.1264094e-02    1.8062830e-02    1.7849657e-02    1.6775281e-02    1.3085866e-02    9.1766522e-03    7.2216718e-03    6.3558494e-03    3.4782169e-03    0.0000000e+00
    1.2210945e+01    4.6730579e-01    9.9596604e-02    8.3825283e-02    5.3988191e-02    4.3192783e-02    3.5698997e-02    3.0579246e-02    2.6279236e-02    2.3805643e-02    2.3360503e-02    2.1243313e-02    1.8182097e-02    1.7894853e-02    1.6616740e-02    1.2926430e-02    8.8711537e-03    7.3150980e-03    6.2150582e-03    3.1029840e-03    0.0000000e+00
    1.2308894e+01    4.6585272e-01    9.9894780e-02    8.3554897e-02    5.4372811e-02    4.3759691e-02    3.5843992e-02    3.0788677e-02    2.6574924e-02    2.4308215e-02    2.3448998e-02    2.1336431e-02    1.8314883e-02    1.8115563e-02    1.6621379e-02    1.2459173e-02    8.5149924e-03    7.3866527e-03    6.1756955e-03    2.6755291e-03    0.0000000e+00
    1.2406883e+01    4.6424107e-01    1.0015233e-01    8.3448767e-02    5.5358438e-02    4.3672766e-02    3.6113192e-02    3.0920591e-02    2.7065123e-02    2.4366173e-02    2.3777887e-02    2.1398174e-02    1.8725124e-02    1.8122088e-02    1.6400847e-02    1.2037096e-02    8.4581011e-03    7.2977701e-03    5.9491400e-03    2.4953127e-03    0.0000000e+00
    1.2504748e+01    4.6229319e-01    1.0080101e-01    8.3475156e-02    5.6175859e-02    4.3701399e-02    3.6118152e-02    3.1122418e-02    2.7544167e-02    2.4849546e-02    2.3848450e-02    2.1272603e-02    1.8894772e-02    1.8350999e-02    1.6310846e-02    1.1626039e-02    8.3109928e-03    7.3022924e-03    5.8179120e-03    2.1841921e-03    0.0000000e+00
    1.2602933e+01    4.6106728e-01    1.0111401e-01    8.3156543e-02    5.6708685e-02    4.3848189e-02    3.6174215e-02    3.1585210e-02    2.7726577e-02    2.5218943e-02    2.4300940e-02    2.1187247e-02    1.8892872e-02    1.8735357e-02    1.6008227e-02    1.1139801e-02    8.4851003e-03    7.0215611e-03    5.8855788e-03    1.7436646e-03    0.0000000e+00
    1.2701162e+01    4.5922651e-01    1.0187937e-01    8.3063832e-02    5.6933169e-02    4.4461174e-02    3.6307122e-02    3.1651101e-02    2.7973965e-02    2.5579917e-02    2.4618345e-02    2.1210544e-02    1.8918022e-02    1.9143632e-02    1.5541206e-02    1.1014049e-02    8.2658452e-03    6.9756174e-03    5.8015245e-03    1.4350516e-03    0.0000000e+00
    1.2848193e+01    4.5695725e-01    1.0204431e-01    8.3377799e-02    5.7644779e-02    4.4879040e-02    3.6451191e-02    3.2122830e-02    2.8565897e-02    2.5931746e-02    2.5090286e-02    2.1041783e-02    1.9460675e-02    1.8958160e-02    1.5020748e-02    1.0728013e-02    8.2393972e-03    7.0707288e-03    5.4196441e-03    9.9572920e-04    0.0000000e+00
    1.2946581e+01    4.5552065e-01    1.0251720e-01    8.3209786e-02    5.7855833e-02    4.5091066e-02    3.6770917e-02    3.2353741e-02    2.9060432e-02    2.6238266e-02    2.5253640e-02    2.1111893e-02    1.9670275e-02    1.8804939e-02    1.5116564e-02    1.0282213e-02    8.1164982e-03    6.9737741e-03    5.3667979e-03    6.8552363e-04    0.0000000e+00
    1.3044988e+01    4.5441854e-01    1.0220258e-01    8.3470475e-02    5.8359537e-02    4.5248999e-02    3.7032671e-02    3.2445604e-02    2.9667602e-02    2.6260069e-02    2.5520307e-02    2.1233893e-02    1.9707068e-02    1.9106271e-02    1.4815109e-02    9.9526534e-03    8.1502149e-03    6.8776088e-03    5.0124292e-03    5.1836567e-04    0.0000000e+00
    1.3143412e+01    4.5326014e-01    1.0190365e-01    8.3737093e-02    5.8912346e-02    4.5123951e-02    3.7410209e-02    3.2811545e-02    3.0184027e-02    2.6640123e-02    2.5517752e-02    2.1239417e-02    1.9998804e-02    1.9041884e-02    1.4284758e-02    9.9394834e-03    8.1437403e-03    6.7372272e-03    4.8690656e-03    2.4478478e-04    0.0000000e+00
    1.3241870e+01    4.5190019e-01    1.0233705e-01    8.3674404e-02    5.9044816e-02    4.5650367e-02    3.7393783e-02    3.3137717e-02    3.0457628e-02    2.7025704e-02    2.5591972e-02    2.1451957e-02    2.0224618e-02    1.9065295e-02    1.3645269e-02    9.8466640e-03    8.2490355e-03    6.5914693e-03    4.5879402e-03    1.2412485e-04    0.0000000e+00
    1.3340319e+01    4.5032013e-01    1.0247580e-01    8.3961271e-02    5.9504134e-02    4.5937188e-02    3.7443243e-02    3.3522565e-02    3.0810019e-02    2.7354779e-02    2.5656580e-02    2.1540617e-02    2.0303501e-02    1.9006937e-02    1.3300382e-02    9.8634442e-03    8.0391314e-03    6.6789395e-03    4.2398799e-03    4.1456261e-05    0.0000000e+00
    1.3438858e+01    4.4842253e-01    1.0321151e-01    8.4179986e-02    5.9612105e-02    4.6109533e-02    3.7803656e-02    3.3821691e-02    3.1110141e-02    2.7777594e-02    2.5693916e-02    2.1710548e-02    2.0474113e-02    1.8832280e-02    1.3172017e-02    9.6768895e-03    7.7456022e-03    6.6619378e-03    3.9839540e-03    0.0000000e+00    0.0000000e+00
    1.3537445e+01    4.4702354e-01    1.0350703e-01    8.4097679e-02    6.0094501e-02    4.6340350e-02    3.7828392e-02    3.4202038e-02    3.1673404e-02    2.8037805e-02    2.5675822e-02    2.1816202e-02    2.0834134e-02    1.8468774e-02    1.2910520e-02    9.5330323e-03    7.7971975e-03    6.5387874e-03    3.6207909e-03    0.0000000e+00    0.0000000e+00
    1.3635764e+01    4.4531920e-01    1.0390556e-01    8.4457903e-02    6.0305208e-02    4.6357464e-02    3.8206512e-02    3.4528170e-02    3.2159569e-02    2.8261721e-02    2.5737753e-02    2.1969056e-02    2.1049474e-02    1.8239921e-02    1.2499914e-02    9.5391355e-03    7.8515978e-03    6.2979624e-03    3.3138836e-03    0.0000000e+00    0.0000000e+00
    1.3734400e+01    4.4454194e-01    1.0352695e-01    8.4356477e-02    6.1037561e-02    4.6399597e-02    3.8241052e-02    3.4785576e-02    3.2906171e-02    2.8596319e-02    2.5490347e-02    2.2314409e-02    2.1190451e-02    1.8013436e-02    1.2208284e-02    9.3845986e-03    7.8614877e-03    6.2703523e-03    2.8749866e-03    0.0000000e+00    0.0000000e+00
    1.3833082e+01    4.4316406e-01    1.0372842e-01    8.4677766e-02    6.1051052e-02    4.6515550e-02    3.8651148e-02    3.5223607e-02    3.3232330e-02    2.8870669e-02    2.5458326e-02    2.2592768e-02    2.1180854e-02    1.7789560e-02    1.2024435e-02    9.3315935e-03    7.8095709e-03    6.1713261e-03    2.5269646e-03    0.0000000e+00    0.0000000e+00
    1.3931815e+01    4.4151271e-01    1.0454178e-01    8.4299813e-02    6.1480470e-02    4.6818530e-02    3.8789646e-02    3.5612453e-02    3.3554770e-02    2.9257915e-02    2.5530541e-02    2.2651708e-02    2.1284278e-02    1.7636588e-02    1.1695914e-02    9.3748976e-03    7.7432128e-03    6.0346535e-03    2.1801236e-03    0.0000000e+00    0.0000000e+00
    1.4030547e+01    4.4034016e-01    1.0443408e-01    8.4729808e-02    6.1568341e-02    4.7102974e-02    3.8950746e-02    3.5630503e-02    3.4139470e-02    2.9771562e-02    2.5618874e-02    2.2671846e-02    2.1262625e-02    1.7358988e-02    1.1478911e-02    9.5136545e-03    7.6331912e-03    5.8513715e-03    1.9428947e-03    0.0000000e+00    0.0000000e+00
    1.4129336e+01    4.3934575e-01    1.0450451e-01    8.4559149e-02    6.1984604e-02    4.7363031e-02    3.9064904e-02    3.6106855e-02    3.4440555e-02    3.0048729e-02    2.5623143e-02    2.2899557e-02    2.1311084e-02    1.6866393e-02    1.1524306e-02    9.2648985e-03    7.7706186e-03    5.7429110e-03    1.5790006e-03    0.0000000e+00    0.0000000e+00
    1.4228139e+01    4.3791457e-01    1.0465372e-01    8.4762679e-02    6.2087711e-02    4.7629830e-02    3.9711673e-02    3.6131422e-02    3.4881986e-02    3.0360889e-02    2.5811989e-02    2.3040664e-02    2.1293846e-02    1.6472636e-02    1.1268201e-02    9.4476288e-03    7.5469769e-03    5.6974116e-03    1.2861645e-03    0.0000000e+00    0.0000000e+00
    1.4326979e+01    4.3674489e-01    1.0493345e-01    8.4519517e-02    6.2421553e-02    4.7900368e-02    3.9939218e-02    3.6410825e-02    3.5247427e-02    3.0857839e-02    2.5751017e-02    2.3393752e-02    2.1167907e-02    1.6015695e-02    1.1250651e-02    9.3228370e-03    7.6667399e-03    5.4179575e-03    1.0383636e-03    0.0000000e+00    0.0000000e+00
    1.4425717e+01    4.3575211e-01    1.0489602e-01    8.4731413e-02    6.2616937e-02    4.8034795e-02    4.0093408e-02    3.6547356e-02    3.5860100e-02    3.1057031e-02    2.5932012e-02    2.3580350e-02    2.0988893e-02    1.5688391e-02    1.1384096e-02    9.1892571e-03    7.5076525e-03    5.3700494e-03    7.7012917e-04    0.0000000e+00    0.0000000e+00
    1.4524600e+01    4.3454366e-01    1.0527497e-01    8.4429978e-02    6.3211756e-02    4.8116763e-02    4.0257443e-02    3.6826595e-02    3.6401922e-02    3.1091536e-02    2.6251574e-02    2.3452974e-02    2.1110942e-02    1.5393476e-02    1.1368499e-02    9.2410065e-03    7.4096322e-03    5.1069158e-03    5.1035901e-04    0.0000000e+00    0.0000000e+00
    1.4623492e+01    4.3321501e-01    1.0517311e-01    8.4929991e-02    6.3675368e-02    4.8098390e-02    4.0355480e-02    3.7136416e-02    3.6901757e-02    3.1514832e-02    2.6210946e-02    2.3578279e-02    2.0952001e-02    1.5231597e-02    1.1313074e-02    9.2117315e-03    7.1837014e-03    4.9376531e-03    3.8065740e-04    0.0000000e+00    0.0000000e+00
    1.4722474e+01    4.3109383e-01    1.0621835e-01    8.5327265e-02    6.3553723e-02    4.8214899e-02    4.0628347e-02    3.7638772e-02    3.7295910e-02    3.1710571e-02    2.6188656e-02    2.3849462e-02    2.0791110e-02    1.4940221e-02    1.1330007e-02    9.0788682e-03    7.2769608e-03    4.6153615e-03    2.4768744e-04    0.0000000e+00    0.0000000e+00
    1.4821503e+01    4.3035540e-01    1.0589640e-01    8.5427046e-02    6.3886266e-02    4.8405647e-02    4.0759389e-02    3.8141099e-02    3.7650497e-02    3.1894592e-02    2.6343223e-02    2.3941484e-02    2.0545610e-02    1.4819882e-02    1.1271671e-02    8.9539331e-03    7.2617998e-03    4.3115379e-03    1.3452731e-04    0.0000000e+00    0.0000000e+00
    1.4920540e+01    4.2925678e-01    1.0600212e-01    8.5459042e-02    6.4127967e-02    4.8489497e-02    4.0994926e-02    3.8427043e-02    3.8254052e-02    3.2254757e-02    2.6296051e-02    2.4126230e-02    2.0182585e-02    1.4772493e-02    1.1145088e-02    8.9116330e-03    7.2597414e-03    4.0045635e-03    3.5435692e-05    0.0000000e+00    0.0000000e+00
    1.5019642e+01    4.2874543e-01    1.0586977e-01    8.5026704e-02    6.4603659e-02    4.8774469e-02    4.1046298e-02    3.8643717e-02    3.8698837e-02    3.2489030e-02    2.6466783e-02    2.4145999e-02    2.0250377e-02    1.4437819e-02    1.1015146e-02    8.9970223e-03    7.0440818e-03    3.7448526e-03    0.0000000e+00    0.0000000e+00    0.0000000e+00
    1.5118807e+01    4.2797786e-01    1.0559879e-01    8.5125790e-02    6.5158918e-02    4.8803966e-02    4.1150313e-02    3.8982994e-02    3.8964691e-02    3.2861000e-02    2.6592358e-02    2.4250476e-02    2.0007344e-02    1.4161172e-02    1.1166904e-02    8.9652245e-03    6.8709038e-03    3.3612904e-03    0.0000000e+00    0.0000000e+00    0.0000000e+00
    1.5207988e+01    4.2711884e-01    1.0589517e-01    8.4924411e-02    6.5497627e-02    4.8877933e-02    4.1297090e-02    3.9158389e-02    3.9638829e-02    3.2862355e-02    2.6765283e-02    2.4082311e-02    1.9939105e-02    1.3935404e-02    1.1200786e-02    9.0354144e-03    6.7078189e-03    3.0632308e-03    0.0000000e+00    0.0000000e+00    0.0000000e+00
    1.5307121e+01    4.2626273e-01    1.0561233e-01    8.5449773e-02    6.5606279e-02    4.8896130e-02    4.1765160e-02    3.9193732e-02    4.0291616e-02    3.2960679e-02    2.6792989e-02    2.4074948e-02    1.9791560e-02    1.3678169e-02    1.1374601e-02    8.8459710e-03    6.6417666e-03    2.7615628e-03    0.0000000e+00    0.0000000e+00    0.0000000e+00
    1.5445990e+01    4.2476262e-01    1.0603318e-01    8.5355684e-02    6.6104677e-02    4.9081223e-02    4.1708446e-02    3.9719867e-02    4.1340917e-02    3.2851378e-02    2.7081393e-02    2.4062098e-02    1.9429710e-02    1.3536245e-02    1.1422579e-02    8.5892490e-03    6.5064529e-03    2.4142773e-03    0.0000000e+00    0.0000000e+00    0.0000000e+00
    1.5515460e+01    4.2382326e-01    1.0637027e-01    8.5486796e-02    6.6122014e-02    4.9121486e-02    4.1875746e-02    4.0046874e-02    4.1758443e-02    3.2926050e-02    2.7045085e-02    2.4004785e-02    1.9174680e-02    1.3721912e-02    1.1410461e-02    8.6519424e-03    6.3447232e-03    2.1154631e-03    0.0000000e+00    0.0000000e+00    0.0000000e+00
    1.5610052e+01    4.2269003e-01    1.0710914e-01    8.5031530e-02    6.6210948e-02    4.9511335e-02    4.1902670e-02    4.0521767e-02    4.2078828e-02    3.2940541e-02    2.7265352e-02    2.3923733e-02    1.8977707e-02    1.3886163e-02    1.1114023e-02    8.6944202e-03    6.2363668e-03    1.9054524e-03    0.0000000e+00    0.0000000e+00    0.0000000e+00
    1.5708160e+01    4.2119509e-01    1.0737419e-01    8.5373522e-02    6.6800699e-02    4.9347280e-02    4.2056324e-02    4.0945780e-02    4.2258809e-02    3.3336381e-02    2.7489651e-02    2.3747018e-02    1.8669727e-02    1.3950510e-02    1.1055858e-02    8.6180941e-03    6.2038994e-03    1.5771646e-03    0.0000000e+00    0.0000000e+00    0.0000000e+00
    1.5807476e+01    4.2051088e-01    1.0692684e-01    8.5803536e-02    6.6868963e-02    4.9508953e-02    4.2369368e-02    4.1264173e-02    4.2719731e-02    3.3532281e-02    2.7395907e-02    2.3629048e-02    1.8463833e-02    1.3963406e-02    1.1033309e-02    8.6654223e-03    5.9855857e-03    1.3587677e-03    0.0000000e+00    0.0000000e+00    0.0000000e+00
    1.5906812e+01    4.1958757e-01    1.0764802e-01    8.4855032e-02    6.7464204e-02    4.9602787e-02    4.2670305e-02    4.1434285e-02    4.3206462e-02    3.3944335e-02    2.7143447e-02    2.3707761e-02    1.8237259e-02    1.3873828e-02    1.0935867e-02    8.9248723e-03    5.6837719e-03    1.0801918e-03    0.0000000e+00    0.0000000e+00    0.0000000e+00
    1.6006154e+01    4.1876782e-01    1.0777360e-01    8.4592297e-02    6.7667731e-02    5.0068731e-02    4.2648116e-02    4.1886125e-02    4.3736253e-02    3.3980747e-02    2.7270044e-02    2.3517935e-02    1.7994117e-02    1.3917325e-02    1.1003836e-02    8.7337165e-03    5.5282040e-03    9.1340500e-04    0.0000000e+00    0.0000000e+00    0.0000000e+00
    1.6105530e+01    4.1767108e-01    1.0779664e-01    8.4704783e-02    6.7959902e-02    5.0373551e-02    4.2621004e-02    4.2404981e-02    4.4107211e-02    3.4106373e-02    2.7368439e-02    2.3517067e-02    1.7785542e-02    1.3903957e-02    1.1035357e-02    8.4407843e-03    5.4939721e-03    7.0935386e-04    0.0000000e+00    0.0000000e+00    0.0000000e+00
    1.6204921e+01    4.1667675e-01    1.0825139e-01    8.4897988e-02    6.7729907e-02    5.0579158e-02    4.2887222e-02    4.2787518e-02    4.4257923e-02    3.4454521e-02    2.7336885e-02    2.3328029e-02    1.7770539e-02    1.3802589e-02    1.1065316e-02    8.3597835e-03    5.2917759e-03    5.2270586e-04    0.0000000e+00    0.0000000e+00    0.0000000e+00
    1.6304319e+01    4.1586093e-01    1.0875891e-01    8.4554176e-02    6.7659426e-02    5.0918304e-02    4.3133596e-02    4.2970918e-02    4.4880910e-02    3.4515890e-02    2.7337776e-02    2.3060971e-02    1.7675354e-02    1.3839672e-02    1.1098421e-02    8.2714132e-03    5.0770037e-03    3.8633609e-04    0.0000000e+00    0.0000000e+00    0.0000000e+00
    1.6403739e+01    4.1473571e-01    1.0903856e-01    8.4797377e-02    6.7465085e-02    5.1338685e-02    4.3274809e-02    4.3534830e-02    4.5114532e-02    3.4687993e-02    2.7202166e-02    2.2919939e-02    1.7636309e-02    1.3945449e-02    1.0951884e-02    8.1800517e-03    4.9231549e-03    2.5346359e-04    0.0000000e+00    0.0000000e+00    0.0000000e+00
    1.6503196e+01    4.1366356e-01    1.0934951e-01    8.5087451e-02    6.7291082e-02    5.1515130e-02    4.3767836e-02    4.3775579e-02    4.5193007e-02    3.5051184e-02    2.7085587e-02    2.2668275e-02    1.7930900e-02    1.3798388e-02    1.0877034e-02    8.1013301e-03    4.7356306e-03    1.0851323e-04    0.0000000e+00    0.0000000e+00    0.0000000e+00
    1.6602699e+01    4.1275003e-01    1.0945183e-01    8.5411051e-02    6.7177526e-02    5.1685451e-02    4.3845514e-02    4.4480135e-02    4.5440969e-02    3.5249954e-02    2.7031813e-02    2.2592539e-02    1.7613548e-02    1.3778571e-02    1.0976674e-02    8.1014542e-03    4.3617754e-03    5.1166950e-05    0.0000000e+00    0.0000000e+00    0.0000000e+00
    1.6702214e+01    4.1161315e-01    1.1006117e-01    8.5207585e-02    6.7605787e-02    5.1698381e-02    4.3916197e-02    4.5033677e-02    4.5684231e-02    3.5422922e-02    2.6981322e-02    2.2273698e-02    1.7727553e-02    1.3751804e-02    1.0889230e-02    8.0429262e-03    4.0903607e-03    0.0000000e+00    0.0000000e+00    0.0000000e+00    0.0000000e+00
    1.6801744e+01    4.1058993e-01    1.1044058e-01    8.5166862e-02    6.7460696e-02    5.2059732e-02    4.4008190e-02    4.5506352e-02    4.6359034e-02    3.5386950e-02    2.6877697e-02    2.2057462e-02    1.7646115e-02    1.3866124e-02    1.0946481e-02    7.7836125e-03    3.8441888e-03    0.0000000e+00    0.0000000e+00    0.0000000e+00    0.0000000e+00
    1.6901297e+01    4.0958683e-01    1.1090639e-01    8.5293568e-02    6.7402024e-02    5.2365914e-02    4.3820552e-02    4.6165170e-02    4.6661485e-02    3.5525131e-02    2.6778921e-02    2.1829805e-02    1.7596344e-02    1.3895573e-02    1.1090052e-02    7.5937454e-03    3.4884923e-03    0.0000000e+00    0.0000000e+00    0.0000000e+00    0.0000000e+00
    1.7000865e+01    4.0894170e-01    1.1101753e-01    8.5056328e-02    6.7301806e-02    5.2866391e-02    4.4079203e-02    4.6642656e-02    4.6852407e-02    3.5615516e-02    2.6697309e-02    2.1788142e-02    1.7553533e-02    1.3812745e-02    1.1008056e-02    7.6201395e-03    3.1465438e-03    0.0000000e+00    0.0000000e+00    0.0000000e+00    0.0000000e+00
    1.7100472e+01    4.0835055e-01    1.1097254e-01    8.5359180e-02    6.7124340e-02    5.2958266e-02    4.4414938e-02    4.6969842e-02    4.7361516e-02    3.5492781e-02    2.6562287e-02    2.1680670e-02    1.7451554e-02    1.3995879e-02    1.0861253e-02    7.6672275e-03    2.7771801e-03    0.0000000e+00    0.0000000e+00    0.0000000e+00    0.0000000e+00
    1.7200111e+01    4.0726191e-01    1.1160076e-01    8.5606799e-02    6.6602718e-02    5.3114159e-02    4.4848596e-02    4.7663457e-02    4.7605298e-02    3.5514895e-02    2.6175667e-02    2.1745276e-02    1.7355175e-02    1.3984712e-02    1.0932126e-02    7.4784935e-03    2.5099571e-03    0.0000000e+00    0.0000000e+00    0.0000000e+00    0.0000000e+00
    1.7349599e+01    4.0534804e-01    1.1243938e-01    8.6047040e-02    6.6567179e-02    5.2815767e-02    4.5409715e-02    4.8574324e-02    4.8169550e-02    3.5329714e-02    2.6123038e-02    2.1515592e-02    1.7287680e-02    1.3955980e-02    1.1090724e-02    7.1108021e-03    2.2154731e-03    0.0000000e+00    0.0000000e+00    0.0000000e+00    0.0000000e+00
    1.7449271e+01    4.0485020e-01    1.1220499e-01    8.6308827e-02    6.6639707e-02    5.2809396e-02    4.5650077e-02    4.8915940e-02    4.8602948e-02    3.5435169e-02    2.5911132e-02    2.1637345e-02    1.7203906e-02    1.3889137e-02    1.0954447e-02    7.0239374e-03    1.9628338e-03    0.0000000e+00    0.0000000e+00    0.0000000e+00    0.0000000e+00
    1.7548980e+01    4.0406145e-01    1.1202435e-01    8.6986190e-02    6.6316518e-02    5.2972362e-02    4.5868426e-02    4.9608217e-02    4.9107969e-02    3.5192561e-02    2.5661867e-02    2.1584252e-02    1.7458796e-02    1.3657270e-02    1.0865483e-02    6.8178702e-03    1.8164245e-03    0.0000000e+00    0.0000000e+00    0.0000000e+00    0.0000000e+00
    1.7648720e+01    4.0263684e-01    1.1290753e-01    8.7059286e-02    6.6229995e-02    5.3127686e-02    4.6263517e-02    4.9876391e-02    4.9637168e-02    3.5065880e-02    2.5569805e-02    2.1385408e-02    1.7414419e-02    1.3694516e-02    1.0759309e-02    6.8195754e-03    1.5526773e-03    0.0000000e+00    0.0000000e+00    0.0000000e+00    0.0000000e+00
    1.7748486e+01    4.0168229e-01    1.1313410e-01    8.7257546e-02    6.6183346e-02    5.3257609e-02    4.6459533e-02    5.0551186e-02    4.9931263e-02    3.4888604e-02    2.5477460e-02    2.1340307e-02    1.7441009e-02    1.3682064e-02    1.0593116e-02    6.8212609e-03    1.2993025e-03    0.0000000e+00    0.0000000e+00    0.0000000e+00    0.0000000e+00
    1.7848279e+01    4.0119132e-01    1.1303448e-01    8.7603360e-02    6.6284374e-02    5.2990081e-02    4.6627674e-02    5.1277984e-02    4.9886437e-02    3.4987215e-02    2.5389137e-02    2.1271829e-02    1.7405498e-02    1.3702305e-02    1.0524447e-02    6.6617374e-03    1.1621272e-03    0.0000000e+00    0.0000000e+00    0.0000000e+00    0.0000000e+00
    1.7948100e+01    4.0018979e-01    1.1342070e-01    8.7798420e-02    6.6554665e-02    5.2701007e-02    4.6818181e-02    5.1865858e-02    5.0452584e-02    3.4566635e-02    2.5453718e-02    2.1143471e-02    1.7430553e-02    1.3621472e-02    1.0596112e-02    6.4680164e-03    9.1881305e-04    0.0000000e+00    0.0000000e+00    0.0000000e+00    0.0000000e+00
    1.8047942e+01    3.9923296e-01    1.1377002e-01    8.7993675e-02    6.6720875e-02    5.2654874e-02    4.6896222e-02    5.2388270e-02    5.0909041e-02    3.4447425e-02    2.5296501e-02    2.1255783e-02    1.7225877e-02    1.3484840e-02    1.0682164e-02    6.2121994e-03    8.2927474e-04    0.0000000e+00    0.0000000e+00    0.0000000e+00    0.0000000e+00
    1.8147831e+01    3.9852869e-01    1.1395324e-01    8.7994519e-02    6.7043940e-02    5.2590029e-02    4.6948888e-02    5.3003555e-02    5.1059105e-02    3.4267401e-02    2.5370468e-02    2.1151174e-02    1.7337499e-02    1.3358830e-02    1.0656933e-02    6.1021562e-03    6.3356822e-04    0.0000000e+00    0.0000000e+00    0.0000000e+00    0.0000000e+00
    1.8247746e+01    3.9763826e-01    1.1424208e-01    8.7983864e-02    6.7460932e-02    5.2166865e-02    4.7577084e-02    5.3518774e-02    5.1133930e-02    3.4276017e-02    2.5269351e-02    2.1105196e-02    1.7182676e-02    1.3424184e-02    1.0500739e-02    6.0818235e-03    4.3822372e-04    0.0000000e+00    0.0000000e+00    0.0000000e+00    0.0000000e+00
    1.8347681e+01    3.9665604e-01    1.1426621e-01    8.8470298e-02    6.7635123e-02    5.1847021e-02    4.7919943e-02    5.4071961e-02    5.1587063e-02    3.4037788e-02    2.5306669e-02    2.1053109e-02    1.7171573e-02    1.3390168e-02    1.0429115e-02    5.8488302e-03    3.0909299e-04    0.0000000e+00    0.0000000e+00    0.0000000e+00    0.0000000e+00
    1.8447645e+01    3.9602166e-01    1.1438228e-01    8.8982913e-02    6.7417745e-02    5.1372865e-02    4.8301952e-02    5.4933200e-02    5.1647196e-02    3.4051434e-02    2.5113984e-02    2.1030971e-02    1.7111655e-02    1.3435374e-02    1.0373331e-02    5.6146992e-03    2.0874770e-04    0.0000000e+00    0.0000000e+00    0.0000000e+00    0.0000000e+00
    1.8547659e+01    3.9498928e-01    1.1438411e-01    8.9761298e-02    6.7422394e-02    5.0968001e-02    4.8880819e-02    5.5409684e-02    5.1902458e-02    3.3820335e-02    2.5033383e-02    2.1036948e-02    1.7223576e-02    1.3321636e-02    1.0228116e-02    5.5041651e-03    1.1379805e-04    0.0000000e+00    0.0000000e+00    0.0000000e+00    0.0000000e+00
    1.8647688e+01    3.9365958e-01    1.1550973e-01    8.9739521e-02    6.6965913e-02    5.1089879e-02    4.9373088e-02    5.5724367e-02    5.2230236e-02    3.3599187e-02    2.5137488e-02    2.1006287e-02    1.7206481e-02    1.3292180e-02    1.0164901e-02    5.3011678e-03    0.0000000e+00    0.0000000e+00    0.0000000e+00    0.0000000e+00    0.0000000e+00
    1.8747766e+01    3.9284516e-01    1.1565791e-01    9.0168927e-02    6.6783817e-02    5.1179557e-02    4.9770284e-02    5.6127908e-02    5.2336391e-02    3.3560061e-02    2.5040332e-02    2.0934607e-02    1.7237750e-02    1.3326827e-02    9.9319871e-03    5.0984812e-03    0.0000000e+00    0.0000000e+00    0.0000000e+00    0.0000000e+00    0.0000000e+00
    1.8847891e+01    3.9202848e-01    1.1586245e-01    9.0273843e-02    6.6931047e-02    5.0844601e-02    5.0457625e-02    5.6634820e-02    5.2324687e-02    3.3492123e-02    2.5054458e-02    2.1016955e-02    1.7238811e-02    1.3070196e-02    9.8573783e-03    4.9125242e-03    0.0000000e+00    0.0000000e+00    0.0000000e+00    0.0000000e+00    0.0000000e+00
    1.8948053e+01    3.9132306e-01    1.1612558e-01    8.9927177e-02    6.7395129e-02    5.0838991e-02    5.0560275e-02    5.7219925e-02    5.2657741e-02    3.3297138e-02    2.5103348e-02    2.0911966e-02    1.7113070e-02    1.3105663e-02    9.8661090e-03    4.5548322e-03    0.0000000e+00    0.0000000e+00    0.0000000e+00    0.0000000e+00    0.0000000e+00
    1.9048249e+01    3.9043276e-01    1.1621943e-01    9.0155927e-02    6.7383741e-02    5.1266090e-02    5.0613428e-02    5.7887536e-02    5.2585879e-02    3.3200305e-02    2.5025003e-02    2.1009886e-02    1.6952846e-02    1.3201754e-02    9.7282041e-03    4.3372167e-03    0.0000000e+00    0.0000000e+00    0.0000000e+00    0.0000000e+00    0.0000000e+00
    1.9148489e+01    3.8993731e-01    1.1638881e-01    9.0057055e-02    6.7449130e-02    5.1315952e-02    5.0754716e-02    5.8537330e-02    5.2841894e-02    3.2896154e-02    2.5027485e-02    2.1059539e-02    1.6777820e-02    1.3198071e-02    9.5812274e-03    4.1775021e-03    0.0000000e+00    0.0000000e+00    0.0000000e+00    0.0000000e+00    0.0000000e+00
    1.9248773e+01    3.8938044e-01    1.1646887e-01    9.0166108e-02    6.7631442e-02    5.1278554e-02    5.1158231e-02    5.8709699e-02    5.2788813e-02    3.2935139e-02    2.5038465e-02    2.1085151e-02    1.6762487e-02    1.3232979e-02    9.4882889e-03    3.8753279e-03    0.0000000e+00    0.0000000e+00    0.0000000e+00    0.0000000e+00    0.0000000e+00
    1.9349071e+01    3.8812105e-01    1.1715001e-01    9.0515476e-02    6.7504617e-02    5.1437786e-02    5.1186976e-02    5.9290840e-02    5.2878434e-02    3.2865159e-02    2.5057927e-02    2.0992299e-02    1.6944941e-02    1.3045874e-02    9.4310946e-03    3.5775147e-03    0.0000000e+00    0.0000000e+00    0.0000000e+00    0.0000000e+00    0.0000000e+00
    1.9449414e+01    3.8733095e-01    1.1701707e-01    9.1137974e-02    6.7550095e-02    5.1361509e-02    5.1269483e-02    5.9964228e-02    5.2993496e-02    3.2759313e-02    2.4967448e-02    2.0992915e-02    1.6873085e-02    1.3040661e-02    9.3221740e-03    3.4195927e-03    0.0000000e+00    0.0000000e+00    0.0000000e+00    0.0000000e+00    0.0000000e+00
    1.9549793e+01    3.8668447e-01    1.1705042e-01    9.1517895e-02    6.7422337e-02    5.1193724e-02    5.1738563e-02    6.0650586e-02    5.2918487e-02    3.2676660e-02    2.4871178e-02    2.1161757e-02    1.6702138e-02    1.2973464e-02    9.2153816e-03    3.2229341e-03    0.0000000e+00    0.0000000e+00    0.0000000e+00    0.0000000e+00    0.0000000e+00
    1.9650215e+01    3.8572999e-01    1.1759543e-01    9.1780009e-02    6.7393110e-02    5.1126378e-02    5.2078049e-02    6.0689732e-02    5.3389582e-02    3.2459522e-02    2.4822782e-02    2.1260829e-02    1.6692011e-02    1.2856287e-02    9.0520376e-03    3.0742463e-03    0.0000000e+00    0.0000000e+00    0.0000000e+00    0.0000000e+00    0.0000000e+00
    1.9700443e+01    3.8524592e-01    1.1783748e-01    9.1804988e-02    6.7421439e-02    5.1224764e-02    5.2112595e-02    6.1117848e-02    5.3268723e-02    3.2336358e-02    2.4900811e-02    2.1186876e-02    1.6755882e-02    1.2874165e-02    9.0016243e-03    2.9105267e-03    0.0000000e+00    0.0000000e+00    0.0000000e+00    0.0000000e+00    0.0000000e+00
    1.9800875e+01    3.8412943e-01    1.1868364e-01    9.1783770e-02    6.7337328e-02    5.1087964e-02    5.2615316e-02    6.1587387e-02    5.3195165e-02    3.2453237e-02    2.4963659e-02    2.1179054e-02    1.6569210e-02    1.2793229e-02    8.8938090e-03    2.7278008e-03    0.0000000e+00    0.0000000e+00    0.0000000e+00    0.0000000e+00    0.0000000e+00
    1.9901342e+01    3.8338270e-01    1.1882655e-01    9.1740433e-02    6.7423447e-02    5.1537694e-02    5.2753281e-02    6.2218500e-02    5.3091039e-02    3.2220538e-02    2.4905495e-02    2.1259075e-02    1.6565734e-02    1.2678024e-02    8.8035834e-03    2.5939073e-03    0.0000000e+00    0.0000000e+00    0.0000000e+00    0.0000000e+00    0.0000000e+00
    2.0001890e+01    3.8276312e-01    1.1921026e-01    9.1692312e-02    6.7364046e-02    5.1634119e-02    5.2923463e-02    6.3011468e-02    5.2583239e-02    3.2439457e-02    2.4931286e-02    2.1239791e-02    1.6600906e-02    1.2598037e-02    8.5402016e-03    2.4682956e-03    0.0000000e+00    0.0000000e+00    0.0000000e+00    0.0000000e+00    0.0000000e+00
    2.0102497e+01    3.8220224e-01    1.1906222e-01    9.1869684e-02    6.7524230e-02    5.1883223e-02    5.2973645e-02    6.3648062e-02    5.2423486e-02    3.2465164e-02    2.4934912e-02    2.1112902e-02    1.6639625e-02    1.2585205e-02    8.4843278e-03    2.1910702e-03    0.0000000e+00    0.0000000e+00    0.0000000e+00    0.0000000e+00    0.0000000e+00
    2.0203121e+01    3.8156992e-01    1.1908189e-01    9.1939925e-02    6.7575460e-02    5.2260043e-02    5.3144421e-02    6.4252334e-02    5.2387882e-02    3.2185273e-02    2.5051767e-02    2.1053237e-02    1.6631980e-02    1.2469767e-02    8.3903198e-03    2.0057821e-03    0.0000000e+00    0.0000000e+00    0.0000000e+00    0.0000000e+00    0.0000000e+00
    2.0303791e+01    3.8114210e-01    1.1886811e-01    9.2509184e-02    6.7430825e-02    5.2476157e-02    5.3309893e-02    6.4883506e-02    5.1904745e-02    3.2257722e-02    2.5108281e-02    2.1071246e-02    1.6532630e-02    1.2462640e-02    8.1575022e-03    1.8854640e-03    0.0000000e+00    0.0000000e+00    0.0000000e+00    0.0000000e+00    0.0000000e+00
    2.0404519e+01    3.8076360e-01    1.1875807e-01    9.2636111e-02    6.7458019e-02    5.2698259e-02    5.3280339e-02    6.5546755e-02    5.1578958e-02    3.2253275e-02    2.5240379e-02    2.1100898e-02    1.6469300e-02    1.2439283e-02    8.0630917e-03    1.7136621e-03    0.0000000e+00    0.0000000e+00    0.0000000e+00    0.0000000e+00    0.0000000e+00
    2.0505286e+01    3.7983280e-01    1.1925552e-01    9.2961003e-02    6.7280262e-02    5.2604155e-02    5.3537790e-02    6.6287926e-02    5.1349170e-02    3.2243875e-02    2.5186982e-02    2.1180264e-02    1.6372213e-02    1.2291860e-02    8.0427208e-03    1.5734600e-03    0.0000000e+00    0.0000000e+00    0.0000000e+00    0.0000000e+00    0.0000000e+00
    2.0606114e+01    3.7875492e-01    1.1984153e-01    9.3386396e-02    6.7036329e-02    5.2437596e-02    5.4008261e-02    6.6907772e-02    5.1155718e-02    3.2144013e-02    2.5281053e-02    2.1204789e-02    1.6504628e-02    1.2033168e-02    7.8987361e-03    1.4051001e-03    0.0000000e+00    0.0000000e+00    0.0000000e+00    0.0000000e+00    0.0000000e+00
    2.0706999e+01    3.7797981e-01    1.2016067e-01    9.3462568e-02    6.7124757e-02    5.2368003e-02    5.4364422e-02    6.7316070e-02    5.1139755e-02    3.2175902e-02    2.5445416e-02    2.1029313e-02    1.6310894e-02    1.2064105e-02    7.7644165e-03    1.2938981e-03    0.0000000e+00    0.0000000e+00    0.0000000e+00    0.0000000e+00    0.0000000e+00
    2.0807913e+01    3.7713957e-01    1.2051998e-01    9.3463472e-02    6.7415728e-02    5.2310994e-02    5.4710140e-02    6.7671109e-02    5.0997650e-02    3.2272122e-02    2.5461506e-02    2.1045908e-02    1.6302706e-02    1.1974436e-02    7.5500215e-03    1.1646585e-03    0.0000000e+00    0.0000000e+00    0.0000000e+00    0.0000000e+00    0.0000000e+00
    2.0908872e+01    3.7660107e-01    1.2017691e-01    9.3932409e-02    6.7412459e-02    5.2622526e-02    5.4975333e-02    6.8189568e-02    5.0836589e-02    3.2158516e-02    2.5370919e-02    2.1204041e-02    1.6274945e-02    1.1786448e-02    7.4114702e-03    1.0467968e-03    0.0000000e+00    0.0000000e+00    0.0000000e+00    0.0000000e+00    0.0000000e+00
    2.1009859e+01    3.7601975e-01    1.2018526e-01    9.4026284e-02    6.7489871e-02    5.2987340e-02    5.4868691e-02    6.8986457e-02    5.0414750e-02    3.2228223e-02    2.5449347e-02    2.1148832e-02    1.6302175e-02    1.1690626e-02    7.2378051e-03    9.6459249e-04    0.0000000e+00    0.0000000e+00    0.0000000e+00    0.0000000e+00    0.0000000e+00
    2.1110873e+01    3.7517861e-01    1.2032425e-01    9.4616952e-02    6.7386143e-02    5.2941722e-02    5.5073815e-02    6.9429983e-02    5.0379695e-02    3.2247583e-02    2.5526900e-02    2.1020263e-02    1.6311328e-02    1.1513609e-02    7.2215176e-03    8.2763312e-04    0.0000000e+00    0.0000000e+00    0.0000000e+00    0.0000000e+00    0.0000000e+00
    2.1211940e+01    3.7417628e-01    1.2078322e-01    9.4747564e-02    6.7522025e-02    5.2983973e-02    5.5321670e-02    7.0048588e-02    5.0052562e-02    3.2323503e-02    2.5607847e-02    2.0897223e-02    1.6354309e-02    1.1397156e-02    7.0007816e-03    7.8330025e-04    0.0000000e+00    0.0000000e+00    0.0000000e+00    0.0000000e+00    0.0000000e+00
    2.1313058e+01    3.7362493e-01    1.2120938e-01    9.4683023e-02    6.7211609e-02    5.3296636e-02    5.5430777e-02    7.0644906e-02    4.9761011e-02    3.2524436e-02    2.5644658e-02    2.0914263e-02    1.6244709e-02    1.1266967e-02    6.8792998e-03    6.6339968e-04    0.0000000e+00    0.0000000e+00    0.0000000e+00    0.0000000e+00    0.0000000e+00
    2.1414223e+01    3.7290819e-01    1.2147414e-01    9.4802038e-02    6.7112644e-02    5.3675566e-02    5.5616883e-02    7.1126262e-02    4.9437957e-02    3.2618300e-02    2.5738724e-02    2.0923394e-02    1.5940904e-02    1.1328268e-02    6.7023231e-03    5.9440543e-04    0.0000000e+00    0.0000000e+00    0.0000000e+00    0.0000000e+00    0.0000000e+00
    2.1515423e+01    3.7242051e-01    1.2118730e-01    9.5051391e-02    6.7510492e-02    5.3597005e-02    5.5927208e-02    7.1488714e-02    4.9201527e-02    3.2758953e-02    2.5734278e-02    2.0895973e-02    1.5932256e-02    1.1276626e-02    6.4846655e-03    5.3309744e-04    0.0000000e+00    0.0000000e+00    0.0000000e+00    0.0000000e+00    0.0000000e+00
    2.1616651e+01    3.7171886e-01    1.2148443e-01    9.5195500e-02    6.7315804e-02    5.3768315e-02    5.6093707e-02    7.2199299e-02    4.8961913e-02    3.2647068e-02    2.6005296e-02    2.0705835e-02    1.5928802e-02    1.1146021e-02    6.3573310e-03    4.7181740e-04    0.0000000e+00    0.0000000e+00    0.0000000e+00    0.0000000e+00    0.0000000e+00
    2.1717909e+01    3.7087174e-01    1.2206583e-01    9.5255580e-02    6.7067688e-02    5.3913710e-02    5.6493781e-02    7.2481713e-02    4.8831703e-02    3.2742304e-02    2.6213255e-02    2.0572950e-02    1.5846492e-02    1.1034290e-02    6.1737053e-03    4.3526077e-04    0.0000000e+00    0.0000000e+00    0.0000000e+00    0.0000000e+00    0.0000000e+00
    2.1819212e+01    3.6998603e-01    1.2238718e-01    9.5392803e-02    6.7106877e-02    5.4022523e-02    5.6977975e-02    7.2766103e-02    4.8781350e-02    3.2494454e-02    2.6468630e-02    2.0607055e-02    1.5704709e-02    1.0874834e-02    6.0484279e-03    3.8104728e-04    0.0000000e+00    0.0000000e+00    0.0000000e+00    0.0000000e+00    0.0000000e+00
    2.1920590e+01    3.6930913e-01    1.2282573e-01    9.5236326e-02    6.7155565e-02    5.4163649e-02    5.7499632e-02    7.2761877e-02    4.8792304e-02    3.2667178e-02    2.6381268e-02    2.0772793e-02    1.5347726e-02    1.0837983e-02    5.9205223e-03    3.2831475e-04    0.0000000e+00    0.0000000e+00    0.0000000e+00    0.0000000e+00    0.0000000e+00
    2.2022023e+01    3.6895453e-01    1.2255660e-01    9.5905191e-02    6.6556376e-02    5.4542496e-02    5.7717053e-02    7.3452400e-02    4.8354610e-02    3.2797698e-02    2.6394825e-02    2.0712936e-02    1.5239129e-02    1.0754185e-02    5.7762910e-03    2.8568217e-04    0.0000000e+00    0.0000000e+00    0.0000000e+00    0.0000000e+00    0.0000000e+00
    2.2123477e+01    3.6823965e-01    1.2304341e-01    9.5642412e-02    6.6664968e-02    5.4730620e-02    5.8003341e-02    7.3782294e-02    4.8109631e-02    3.3062698e-02    2.6322947e-02    2.0840521e-02    1.5131353e-02    1.0502121e-02    5.6646756e-03    2.5935276e-04    0.0000000e+00    0.0000000e+00    0.0000000e+00    0.0000000e+00    0.0000000e+00
    2.2224991e+01    3.6721240e-01    1.2388205e-01    9.5336349e-02    6.6447424e-02    5.5263432e-02    5.8193474e-02    7.4392556e-02    4.7758677e-02    3.3053080e-02    2.6506442e-02    2.0719021e-02    1.5279452e-02    1.0227074e-02    5.4915571e-03    2.3700983e-04    0.0000000e+00    0.0000000e+00    0.0000000e+00    0.0000000e+00    0.0000000e+00
    2.2326543e+01    3.6688385e-01    1.2330153e-01    9.5947481e-02    6.6427279e-02    5.5217255e-02    5.8804610e-02    7.4574469e-02    4.7501204e-02    3.3107134e-02    2.6751800e-02    2.0579057e-02    1.5177774e-02    1.0258418e-02    5.2839854e-03    1.8415129e-04    0.0000000e+00    0.0000000e+00    0.0000000e+00    0.0000000e+00    0.0000000e+00
    2.2428161e+01    3.6623222e-01    1.2371884e-01    9.5717414e-02    6.6595786e-02    5.5370826e-02    5.9198467e-02    7.5259291e-02    4.6972492e-02    3.3170923e-02    2.6730558e-02    2.0424662e-02    1.5109635e-02    1.0225282e-02    5.1048558e-03    1.6874839e-04    0.0000000e+00    0.0000000e+00    0.0000000e+00    0.0000000e+00    0.0000000e+00
    2.2529770e+01    3.6548837e-01    1.2412055e-01    9.5718911e-02    6.6728177e-02    5.5286779e-02    5.9526186e-02    7.5518783e-02    4.7203867e-02    3.2936685e-02    2.6970987e-02    2.0224094e-02    1.5028681e-02    1.0218156e-02    4.8775256e-03    1.5225365e-04    0.0000000e+00    0.0000000e+00    0.0000000e+00    0.0000000e+00    0.0000000e+00
    2.2631375e+01    3.6481050e-01    1.2460953e-01    9.5619256e-02    6.6683379e-02    5.5440500e-02    5.9734821e-02    7.5746726e-02    4.7140767e-02    3.3112809e-02    2.6987169e-02    2.0088222e-02    1.5119895e-02    1.0070452e-02    4.7084962e-03    1.2747509e-04    0.0000000e+00    0.0000000e+00    0.0000000e+00    0.0000000e+00    0.0000000e+00
    2.2732987e+01    3.6402068e-01    1.2521605e-01    9.5571309e-02    6.6421652e-02    5.5644432e-02    6.0255732e-02    7.6033308e-02    4.6585914e-02    3.3559172e-02    2.7017022e-02    2.0036952e-02    1.4948997e-02    1.0014556e-02    4.5593211e-03    1.1490235e-04    0.0000000e+00    0.0000000e+00    0.0000000e+00    0.0000000e+00    0.0000000e+00
    2.2834640e+01    3.6364281e-01    1.2549690e-01    9.5596188e-02    6.6044154e-02    5.5878324e-02    6.0728287e-02    7.6195101e-02    4.6353519e-02    3.3737888e-02    2.7104832e-02    2.0023863e-02    1.4770572e-02    9.8450270e-03    4.4826610e-03    9.9875123e-05    0.0000000e+00    0.0000000e+00    0.0000000e+00    0.0000000e+00    0.0000000e+00
    2.2936327e+01    3.6360009e-01    1.2457208e-01    9.6143307e-02    6.6205328e-02    5.5925233e-02    6.1134820e-02    7.6268310e-02    4.6196416e-02    3.3970980e-02    2.7210981e-02    1.9935565e-02    1.4644688e-02    9.7380226e-03    4.3679138e-03    8.6271648e-05    0.0000000e+00    0.0000000e+00    0.0000000e+00    0.0000000e+00    0.0000000e+00
    2.3038068e+01    3.6263348e-01    1.2509205e-01    9.6224133e-02    6.5986446e-02    5.6473770e-02    6.1523674e-02    7.6310639e-02    4.6122005e-02    3.4074087e-02    2.7230213e-02    1.9701002e-02    1.4793612e-02    9.5668781e-03    4.1947562e-03    7.3248653e-05    0.0000000e+00    0.0000000e+00    0.0000000e+00    0.0000000e+00    0.0000000e+00
    2.3139873e+01    3.6190482e-01    1.2504568e-01    9.6454100e-02    6.6199314e-02    5.6775574e-02    6.1729824e-02    7.6378946e-02    4.6270237e-02    3.4025868e-02    2.7247577e-02    1.9699629e-02    1.4590170e-02    9.6068635e-03    4.0090540e-03    6.2338455e-05    0.0000000e+00    0.0000000e+00    0.0000000e+00    0.0000000e+00    0.0000000e+00
    2.3231553e+01    3.6099082e-01    1.2582745e-01    9.6223612e-02    6.6518336e-02    5.6769025e-02    6.2086010e-02    7.6318540e-02    4.6268126e-02    3.4030909e-02    2.7425409e-02    1.9705473e-02    1.4442430e-02    9.4572968e-03    3.8812749e-03    5.5288025e-05    0.0000000e+00    0.0000000e+00    0.0000000e+00    0.0000000e+00    0.0000000e+00
    2.3304896e+01    3.6069811e-01    1.2561931e-01    9.6515938e-02    6.6347993e-02    5.6944882e-02    6.2629613e-02    7.5950342e-02    4.6531960e-02    3.4099212e-02    2.7395523e-02    1.9743724e-02    1.4349950e-02    9.3296479e-03    3.7989159e-03    4.4880831e-05    0.0000000e+00    0.0000000e+00    0.0000000e+00    0.0000000e+00    0.0000000e+00
    2.3436915e+01    3.6036063e-01    1.2542187e-01    9.6503058e-02    6.6186303e-02    5.7379721e-02    6.3299878e-02    7.5977054e-02    4.6401540e-02    3.4222996e-02    2.7674239e-02    1.9565417e-02    1.4157619e-02    9.1396868e-03    3.6708315e-03    3.9153475e-05    0.0000000e+00    0.0000000e+00    0.0000000e+00    0.0000000e+00    0.0000000e+00
    2.3528187e+01    3.5999702e-01    1.2560494e-01    9.6124550e-02    6.6595690e-02    5.7227999e-02    6.3725622e-02    7.6354748e-02    4.6106465e-02    3.4278498e-02    2.7713783e-02    1.9498497e-02    1.4082276e-02    9.1234191e-03    3.5312382e-03    3.5253859e-05    0.0000000e+00    0.0000000e+00    0.0000000e+00    0.0000000e+00    0.0000000e+00
    2.3612940e+01    3.5932978e-01    1.2603578e-01    9.5865202e-02    6.6879154e-02    5.7494164e-02    6.4214086e-02    7.6016568e-02    4.6157352e-02    3.4318427e-02    2.7636557e-02    1.9673299e-02    1.3943299e-02    8.9467539e-03    3.4599921e-03    2.9579002e-05    0.0000000e+00    0.0000000e+00    0.0000000e+00    0.0000000e+00    0.0000000e+00
    2.3704212e+01    3.5868925e-01    1.2644333e-01    9.5845354e-02    6.7086970e-02    5.7413953e-02    6.4438752e-02    7.6275976e-02    4.5891847e-02    3.4619401e-02    2.7730929e-02    1.9527383e-02    1.3863744e-02    8.7986618e-03    3.3538495e-03    2.0593674e-05    0.0000000e+00    0.0000000e+00    0.0000000e+00    0.0000000e+00    0.0000000e+00
    2.3847196e+01    3.5775592e-01    1.2713172e-01    9.5781824e-02    6.6937423e-02    5.7691970e-02    6.4796385e-02    7.6404156e-02    4.5990249e-02    3.4702370e-02    2.7760198e-02    1.9364200e-02    1.3884625e-02    8.6025945e-03    3.1842440e-03    1.2120120e-05    0.0000000e+00    0.0000000e+00    0.0000000e+00    0.0000000e+00    0.0000000e+00
    2.3949830e+01    3.5719897e-01    1.2755974e-01    9.5840989e-02    6.6344511e-02    5.8053058e-02    6.5409463e-02    7.6335986e-02    4.6074731e-02    3.4847415e-02    2.7711473e-02    1.9184077e-02    1.3806804e-02    8.5532738e-03    3.0689028e-03    1.0608938e-05    0.0000000e+00    0.0000000e+00    0.0000000e+00    0.0000000e+00    0.0000000e+00
    2.4001145e+01    3.5684459e-01    1.2764208e-01    9.6013623e-02    6.6182100e-02    5.8226915e-02    6.5617113e-02    7.6351639e-02    4.6111838e-02    3.4760155e-02    2.7779909e-02    1.9183868e-02    1.3811985e-02    8.4030805e-03    3.0619700e-03    9.1255461e-06    0.0000000e+00    0.0000000e+00    0.0000000e+00    0.0000000e+00    0.0000000e+00
    2.4103797e+01    3.5606623e-01    1.2808267e-01    9.6147183e-02    6.6208648e-02    5.8142481e-02    6.6189131e-02    7.6514095e-02    4.5719878e-02    3.5114392e-02    2.7748792e-02    1.9174544e-02    1.3587231e-02    8.3632066e-03    2.9343483e-03    7.1702103e-06    0.0000000e+00    0.0000000e+00    0.0000000e+00    0.0000000e+00    0.0000000e+00
    2.4206531e+01    3.5519418e-01    1.2897596e-01    9.5620966e-02    6.6544928e-02    5.7973653e-02    6.6957346e-02    7.6383386e-02    4.5827495e-02    3.5182313e-02    2.7774264e-02    1.9043427e-02    1.3384197e-02    8.2700239e-03    2.8621533e-03    5.7150516e-06    0.0000000e+00    0.0000000e+00    0.0000000e+00    0.0000000e+00    0.0000000e+00
    2.4309309e+01    3.5464516e-01    1.2883964e-01    9.5805666e-02    6.6591325e-02    5.8199369e-02    6.7569664e-02    7.6191713e-02    4.5714757e-02    3.5430938e-02    2.7904735e-02    1.8800853e-02    1.3403025e-02    8.1773389e-03    2.7226678e-03    3.1520514e-06    0.0000000e+00    0.0000000e+00    0.0000000e+00    0.0000000e+00    0.0000000e+00
    2.4412100e+01    3.5400936e-01    1.2908089e-01    9.6188425e-02    6.6312940e-02    5.8308229e-02    6.8296876e-02    7.5842945e-02    4.5782461e-02    3.5499752e-02    2.7892149e-02    1.8694279e-02    1.3389511e-02    8.0602805e-03    2.6418969e-03    0.0000000e+00    0.0000000e+00    0.0000000e+00    0.0000000e+00    0.0000000e+00    0.0000000e+00
    2.4514901e+01    3.5329509e-01    1.2957229e-01    9.6111159e-02    6.6211109e-02    5.8450987e-02    6.9000480e-02    7.5596912e-02    4.5844016e-02    3.5790816e-02    2.7718709e-02    1.8683952e-02    1.3261745e-02    7.9362967e-03    2.5264315e-03    0.0000000e+00    0.0000000e+00    0.0000000e+00    0.0000000e+00    0.0000000e+00    0.0000000e+00
    2.4617730e+01    3.5293071e-01    1.2965702e-01    9.6046811e-02    6.6002288e-02    5.8575961e-02    6.9870893e-02    7.5363767e-02    4.6105817e-02    3.5669198e-02    2.7695096e-02    1.8730021e-02    1.3137595e-02    7.7464836e-03    2.4683426e-03    0.0000000e+00    0.0000000e+00    0.0000000e+00    0.0000000e+00    0.0000000e+00    0.0000000e+00
    2.4720597e+01    3.5281424e-01    1.2950335e-01    9.6175722e-02    6.6185344e-02    5.8273412e-02    7.0539389e-02    7.5173381e-02    4.6194308e-02    3.5794977e-02    2.7629320e-02    1.8663497e-02    1.3075499e-02    7.6527975e-03    2.3247637e-03    0.0000000e+00    0.0000000e+00    0.0000000e+00    0.0000000e+00    0.0000000e+00    0.0000000e+00
    2.4823487e+01    3.5205328e-01    1.3027851e-01    9.5680191e-02    6.6277026e-02    5.8609704e-02    7.0873223e-02    7.5109197e-02    4.6529665e-02    3.5609976e-02    2.7641112e-02    1.8614573e-02    1.3022816e-02    7.4161972e-03    2.2845347e-03    0.0000000e+00    0.0000000e+00    0.0000000e+00    0.0000000e+00    0.0000000e+00    0.0000000e+00
    2.4926421e+01    3.5175619e-01    1.3020573e-01    9.5548888e-02    6.6419534e-02    5.8868622e-02    7.1240061e-02    7.5076497e-02    4.6655551e-02    3.5704215e-02    2.7605002e-02    1.8613695e-02    1.2780983e-02    7.3300821e-03    2.1949425e-03    0.0000000e+00    0.0000000e+00    0.0000000e+00    0.0000000e+00    0.0000000e+00    0.0000000e+00
    2.5029415e+01    3.5091057e-01    1.3075120e-01    9.5479198e-02    6.6162323e-02    5.9385374e-02    7.1665552e-02    7.4933219e-02    4.6594525e-02    3.5935211e-02    2.7734970e-02    1.8342917e-02    1.2818189e-02    7.1611929e-03    2.1255585e-03    0.0000000e+00    0.0000000e+00    0.0000000e+00    0.0000000e+00    0.0000000e+00    0.0000000e+00
    2.5132482e+01    3.5018625e-01    1.3112161e-01    9.5696268e-02    6.6358303e-02    5.8976939e-02    7.2539643e-02    7.4754435e-02    4.6480846e-02    3.6006016e-02    2.7831856e-02    1.8323229e-02    1.2619561e-02    7.0671445e-03    2.0379006e-03    0.0000000e+00    0.0000000e+00    0.0000000e+00    0.0000000e+00    0.0000000e+00    0.0000000e+00
    2.5235623e+01    3.4939347e-01    1.3153598e-01    9.5785041e-02    6.6245061e-02    5.9234453e-02    7.3264269e-02    7.4270466e-02    4.6688647e-02    3.6356668e-02    2.7567951e-02    1.8190784e-02    1.2496656e-02    6.9932177e-03    1.9773330e-03    0.0000000e+00    0.0000000e+00    0.0000000e+00    0.0000000e+00    0.0000000e+00    0.0000000e+00
    2.5338874e+01    3.4879698e-01    1.3201378e-01    9.5381318e-02    6.6539422e-02    5.9126260e-02    7.3932918e-02    7.4210433e-02    4.6583157e-02    3.6624571e-02    2.7439220e-02    1.8144209e-02    1.2408626e-02    6.9241137e-03    1.8750011e-03    0.0000000e+00    0.0000000e+00    0.0000000e+00    0.0000000e+00    0.0000000e+00    0.0000000e+00
    2.5442228e+01    3.4787173e-01    1.3267283e-01    9.5219806e-02    6.6753110e-02    5.9334808e-02    7.4542832e-02    7.3991378e-02    4.6483473e-02    3.6538241e-02    2.7611224e-02    1.8034188e-02    1.2303235e-02    6.8269418e-03    1.8161967e-03    0.0000000e+00    0.0000000e+00    0.0000000e+00    0.0000000e+00    0.0000000e+00    0.0000000e+00
    2.5545618e+01    3.4708868e-01    1.3292962e-01    9.5458759e-02    6.6714845e-02    5.9577497e-02    7.5108062e-02    7.3711850e-02    4.6452929e-02    3.6876327e-02    2.7567950e-02    1.7840500e-02    1.2122402e-02    6.8141554e-03    1.7364265e-03    0.0000000e+00    0.0000000e+00    0.0000000e+00    0.0000000e+00    0.0000000e+00    0.0000000e+00
    2.5649047e+01    3.4670016e-01    1.3335520e-01    9.5369164e-02    6.6488688e-02    6.0009544e-02    7.5406214e-02    7.3732601e-02    4.6302103e-02    3.6895812e-02    2.7633956e-02    1.7785092e-02    1.1989770e-02    6.6773174e-03    1.6543722e-03    0.0000000e+00    0.0000000e+00    0.0000000e+00    0.0000000e+00    0.0000000e+00    0.0000000e+00
    2.5700785e+01    3.4636967e-01    1.3330924e-01    9.5682843e-02    6.6531517e-02    5.9887662e-02    7.5685528e-02    7.3643071e-02    4.6409494e-02    3.6936010e-02    2.7648861e-02    1.7684836e-02    1.2010323e-02    6.5779482e-03    1.6230019e-03    0.0000000e+00    0.0000000e+00    0.0000000e+00    0.0000000e+00    0.0000000e+00    0.0000000e+00
    2.5804311e+01    3.4612617e-01    1.3336147e-01    9.5527841e-02    6.6646892e-02    5.9980113e-02    7.6442232e-02    7.3213652e-02    4.6694238e-02    3.6681005e-02    2.7819553e-02    1.7446416e-02    1.1919730e-02    6.5629262e-03    1.5777628e-03    0.0000000e+00    0.0000000e+00    0.0000000e+00    0.0000000e+00    0.0000000e+00    0.0000000e+00
    2.5907901e+01    3.4551240e-01    1.3370015e-01    9.5359866e-02    6.6880648e-02    5.9890346e-02    7.7182804e-02    7.3098871e-02    4.6657073e-02    3.6872720e-02    2.7729887e-02    1.7273895e-02    1.1862857e-02    6.4498701e-03    1.5286100e-03    0.0000000e+00    0.0000000e+00    0.0000000e+00    0.0000000e+00    0.0000000e+00    0.0000000e+00
    2.6011564e+01    3.4457655e-01    1.3406580e-01    9.5333528e-02    6.7047928e-02    6.0171133e-02    7.7636246e-02    7.2873658e-02    4.6756934e-02    3.7142892e-02    2.7607030e-02    1.7312809e-02    1.1651694e-02    6.3139905e-03    1.5098074e-03    0.0000000e+00    0.0000000e+00    0.0000000e+00    0.0000000e+00    0.0000000e+00    0.0000000e+00
    2.6115329e+01    3.4422929e-01    1.3431254e-01    9.5247778e-02    6.6804352e-02    6.0274118e-02    7.8307772e-02    7.2591252e-02    4.6892752e-02    3.7514974e-02    2.7400681e-02    1.7270174e-02    1.1491340e-02    6.2205437e-03    1.4424394e-03    0.0000000e+00    0.0000000e+00    0.0000000e+00    0.0000000e+00    0.0000000e+00    0.0000000e+00
    2.6219189e+01    3.4350775e-01    1.3507341e-01    9.4448765e-02    6.7464355e-02    6.0615148e-02    7.8344231e-02    7.2570072e-02    4.7223695e-02    3.7488267e-02    2.7121310e-02    1.7173545e-02    1.1533021e-02    6.0461212e-03    1.3903107e-03    0.0000000e+00    0.0000000e+00    0.0000000e+00    0.0000000e+00    0.0000000e+00    0.0000000e+00
    2.6323184e+01    3.4316802e-01    1.3491145e-01    9.4610716e-02    6.7552596e-02    6.0864649e-02    7.8990554e-02    7.2044684e-02    4.7454810e-02    3.7371602e-02    2.7093869e-02    1.7266285e-02    1.1390748e-02    5.9476548e-03    1.3323601e-03    0.0000000e+00    0.0000000e+00    0.0000000e+00    0.0000000e+00    0.0000000e+00    0.0000000e+00
    2.6427286e+01    3.4242720e-01    1.3511192e-01    9.4919265e-02    6.7450422e-02    6.0936084e-02    7.9530518e-02    7.1825616e-02    4.7550094e-02    3.7571353e-02    2.7106004e-02    1.7131222e-02    1.1349204e-02    5.7942538e-03    1.2968450e-03    0.0000000e+00    0.0000000e+00    0.0000000e+00    0.0000000e+00    0.0000000e+00    0.0000000e+00
    2.6531476e+01    3.4202136e-01    1.3554430e-01    9.4740464e-02    6.7550046e-02    6.0552239e-02    8.0442255e-02    7.1563503e-02    4.7503211e-02    3.7897074e-02    2.6990446e-02    1.7043653e-02    1.1282776e-02    5.6257063e-03    1.2429676e-03    0.0000000e+00    0.0000000e+00    0.0000000e+00    0.0000000e+00    0.0000000e+00    0.0000000e+00
    2.6635762e+01    3.4131443e-01    1.3608545e-01    9.4568844e-02    6.7451184e-02    6.0960965e-02    8.0743381e-02    7.1595735e-02    4.7458655e-02    3.8141449e-02    2.6890707e-02    1.6930119e-02    1.1132316e-02    5.5263439e-03    1.2004152e-03    0.0000000e+00    0.0000000e+00    0.0000000e+00    0.0000000e+00    0.0000000e+00    0.0000000e+00
    2.6740197e+01    3.4080583e-01    1.3638149e-01    9.4510306e-02    6.7396879e-02    6.1114759e-02    8.1574763e-02    7.1375654e-02    4.7348836e-02    3.8353386e-02    2.6642311e-02    1.6889712e-02    1.1012639e-02    5.4469058e-03    1.1465302e-03    0.0000000e+00    0.0000000e+00    0.0000000e+00    0.0000000e+00    0.0000000e+00    0.0000000e+00
    2.6834223e+01    3.4038785e-01    1.3631930e-01    9.4584825e-02    6.7698396e-02    6.0681231e-02    8.2624582e-02    7.1240613e-02    4.7418795e-02    3.8218287e-02    2.6569055e-02    1.6843996e-02    1.0888368e-02    5.4198980e-03    1.1047950e-03    0.0000000e+00    0.0000000e+00    0.0000000e+00    0.0000000e+00    0.0000000e+00    0.0000000e+00
    2.6938950e+01    3.4004262e-01    1.3609623e-01    9.4784990e-02    6.7936354e-02    6.0736126e-02    8.3093213e-02    7.1238463e-02    4.7271912e-02    3.8532256e-02    2.6266005e-02    1.6853265e-02    1.0745315e-02    5.3449930e-03    1.0582551e-03    0.0000000e+00    0.0000000e+00    0.0000000e+00    0.0000000e+00    0.0000000e+00    0.0000000e+00
    2.7043807e+01    3.3971495e-01    1.3631906e-01    9.4615279e-02    6.7591146e-02    6.1550842e-02    8.3337113e-02    7.0997710e-02    4.7483031e-02    3.8514281e-02    2.6220282e-02    1.6689637e-02    1.0700184e-02    5.2400176e-03    1.0264753e-03    0.0000000e+00    0.0000000e+00    0.0000000e+00    0.0000000e+00    0.0000000e+00    0.0000000e+00
    2.7148859e+01    3.3964712e-01    1.3627221e-01    9.4360055e-02    6.7480679e-02    6.1837068e-02    8.4087006e-02    7.0646764e-02    4.7566845e-02    3.8510726e-02    2.6275225e-02    1.6552720e-02    1.0618232e-02    5.1679704e-03    9.7737282e-04    0.0000000e+00    0.0000000e+00    0.0000000e+00    0.0000000e+00    0.0000000e+00    0.0000000e+00
    2.7243448e+01    3.3908052e-01    1.3678426e-01    9.4164200e-02    6.7493399e-02    6.1946151e-02    8.4608785e-02    7.0631028e-02    4.7482131e-02    3.8634304e-02    2.6333347e-02    1.6287906e-02    1.0520760e-02    5.0904263e-03    9.4278382e-04    0.0000000e+00    0.0000000e+00    0.0000000e+00    0.0000000e+00    0.0000000e+00    0.0000000e+00
    2.7348676e+01    3.3858960e-01    1.3708633e-01    9.3994821e-02    6.7646606e-02    6.2128110e-02    8.4981445e-02    7.0515268e-02    4.7548968e-02    3.8677510e-02    2.6130381e-02    1.6390245e-02    1.0469968e-02    4.9408702e-03    8.9987385e-04    0.0000000e+00    0.0000000e+00    0.0000000e+00    0.0000000e+00    0.0000000e+00    0.0000000e+00
    2.7401194e+01    3.3811811e-01    1.3734788e-01    9.4008542e-02    6.7639159e-02    6.2181894e-02    8.5446644e-02    7.0249310e-02    4.7633031e-02    3.8791617e-02    2.6048013e-02    1.6314543e-02    1.0397914e-02    4.9419522e-03    8.8138679e-04    0.0000000e+00    0.0000000e+00    0.0000000e+00    0.0000000e+00    0.0000000e+00    0.0000000e+00
    2.7547695e+01    3.3741520e-01    1.3759982e-01    9.3830537e-02    6.7611394e-02    6.2881309e-02    8.5844044e-02    7.0229128e-02    4.7838671e-02    3.8741940e-02    2.6031477e-02    1.6138609e-02    1.0189685e-02    4.8026706e-03    8.4552111e-04    0.0000000e+00    0.0000000e+00    0.0000000e+00    0.0000000e+00    0.0000000e+00    0.0000000e+00
    2.7651866e+01    3.3689714e-01    1.3795087e-01    9.3802483e-02    6.7667496e-02    6.2853637e-02    8.6280745e-02    7.0294373e-02    4.7864227e-02    3.8747437e-02    2.5905885e-02    1.6155231e-02    1.0017912e-02    4.7504236e-03    8.1213936e-04    0.0000000e+00    0.0000000e+00    0.0000000e+00    0.0000000e+00    0.0000000e+00    0.0000000e+00
    2.7703840e+01    3.3670815e-01    1.3787798e-01    9.3751471e-02    6.7734822e-02    6.3377444e-02    8.6551467e-02    6.9633210e-02    4.8214422e-02    3.8784347e-02    2.5785648e-02    1.6160316e-02    9.9172219e-03    4.7108368e-03    7.9266299e-04    0.0000000e+00    0.0000000e+00    0.0000000e+00    0.0000000e+00    0.0000000e+00    0.0000000e+00
    2.7807509e+01    3.3643421e-01    1.3775372e-01    9.4022064e-02    6.7328281e-02    6.3913852e-02    8.6865034e-02    6.9428322e-02    4.8433184e-02    3.8859251e-02    2.5769863e-02    1.5921691e-02    9.8763224e-03    4.6378970e-03    7.5630305e-04    0.0000000e+00    0.0000000e+00    0.0000000e+00    0.0000000e+00    0.0000000e+00    0.0000000e+00
    2.7900600e+01    3.3620142e-01    1.3775966e-01    9.3882789e-02    6.7298610e-02    6.4346897e-02    8.7295774e-02    6.9138462e-02    4.8544606e-02    3.9009672e-02    2.5536733e-02    1.5846054e-02    9.8680382e-03    4.5386664e-03    7.3261986e-04    0.0000000e+00    0.0000000e+00    0.0000000e+00    0.0000000e+00    0.0000000e+00    0.0000000e+00
    2.8003696e+01    3.3602134e-01    1.3772971e-01    9.3758445e-02    6.7518553e-02    6.4225719e-02    8.7956300e-02    6.8944207e-02    4.8814260e-02    3.8876045e-02    2.5494657e-02    1.5789351e-02    9.7525258e-03    4.4080765e-03    7.1081730e-04    0.0000000e+00    0.0000000e+00    0.0000000e+00    0.0000000e+00    0.0000000e+00    0.0000000e+00
    2.8106594e+01    3.3547032e-01    1.3781287e-01    9.3802355e-02    6.7798886e-02    6.4010911e-02    8.8720958e-02    6.8818375e-02    4.8723193e-02    3.9182818e-02    2.5198134e-02    1.5746376e-02    9.7088951e-03    4.3373061e-03    6.6860133e-04    0.0000000e+00    0.0000000e+00    0.0000000e+00    0.0000000e+00    0.0000000e+00    0.0000000e+00
    2.8209297e+01    3.3508263e-01    1.3791746e-01    9.3493119e-02    6.8069190e-02    6.4189610e-02    8.9198142e-02    6.8397679e-02    4.9127380e-02    3.9260766e-02    2.5110979e-02    1.5626709e-02    9.6557856e-03    4.2291153e-03    6.4143842e-04    0.0000000e+00    0.0000000e+00    0.0000000e+00    0.0000000e+00    0.0000000e+00    0.0000000e+00
    2.8311831e+01    3.3462034e-01    1.3839059e-01    9.2980875e-02    6.8106111e-02    6.4605576e-02    8.9635050e-02    6.8384741e-02    4.8841121e-02    3.9639391e-02    2.4971873e-02    1.5532360e-02    9.4959353e-03    4.1822393e-03    6.1379356e-04    0.0000000e+00    0.0000000e+00    0.0000000e+00    0.0000000e+00    0.0000000e+00    0.0000000e+00
    2.8414227e+01    3.3405835e-01    1.3880031e-01    9.2600123e-02    6.8585076e-02    6.4584455e-02    9.0136841e-02    6.8123304e-02    4.9229890e-02    3.9402763e-02    2.4961780e-02    1.5412100e-02    9.4461136e-03    4.0785342e-03    5.8035988e-04    0.0000000e+00    0.0000000e+00    0.0000000e+00    0.0000000e+00    0.0000000e+00    0.0000000e+00
    2.8516531e+01    3.3352950e-01    1.3889113e-01    9.2893554e-02    6.8797330e-02    6.4345067e-02    9.0492648e-02    6.8267484e-02    4.9185227e-02    3.9465917e-02    2.4924791e-02    1.5355832e-02    9.3010498e-03    3.9986555e-03    5.5181282e-04    0.0000000e+00    0.0000000e+00    0.0000000e+00    0.0000000e+00    0.0000000e+00    0.0000000e+00
    2.8618765e+01    3.3271590e-01    1.3971733e-01    9.2682037e-02    6.8510838e-02    6.4727696e-02    9.1161088e-02    6.8144120e-02    4.9092719e-02    3.9545584e-02    2.4833055e-02    1.5234685e-02    9.1656891e-03    3.9363164e-03    5.3294123e-04    0.0000000e+00    0.0000000e+00    0.0000000e+00    0.0000000e+00    0.0000000e+00    0.0000000e+00
    2.8720840e+01    3.3245456e-01    1.3972126e-01    9.2817962e-02    6.8552499e-02    6.5012970e-02    9.1148042e-02    6.8127719e-02    4.9244508e-02    3.9487947e-02    2.4822689e-02    1.5174557e-02    9.0471654e-03    3.8778098e-03    5.1030445e-04    0.0000000e+00    0.0000000e+00    0.0000000e+00    0.0000000e+00    0.0000000e+00    0.0000000e+00
    2.8822791e+01    3.3203519e-01    1.3971888e-01    9.2965783e-02    6.8481414e-02    6.5482561e-02    9.1528608e-02    6.7919729e-02    4.9267524e-02    3.9577898e-02    2.4699655e-02    1.5016438e-02    8.9879506e-03    3.8247726e-03    4.9359789e-04    0.0000000e+00    0.0000000e+00    0.0000000e+00    0.0000000e+00    0.0000000e+00    0.0000000e+00
    2.8924689e+01    3.3160991e-01    1.3996813e-01    9.2729639e-02    6.8557361e-02    6.5690933e-02    9.1836682e-02    6.8091688e-02    4.9318291e-02    3.9588547e-02    2.4573614e-02    1.4940329e-02    8.8311916e-03    3.7997556e-03    4.6392622e-04    0.0000000e+00    0.0000000e+00    0.0000000e+00    0.0000000e+00    0.0000000e+00    0.0000000e+00
    2.9026530e+01    3.3084160e-01    1.4055915e-01    9.2291168e-02    6.8838184e-02    6.5991092e-02    9.2223043e-02    6.7798002e-02    4.9747880e-02    3.9574465e-02    2.4331574e-02    1.4810656e-02    8.8121489e-03    3.7428097e-03    4.3822524e-04    0.0000000e+00    0.0000000e+00    0.0000000e+00    0.0000000e+00    0.0000000e+00    0.0000000e+00
    2.9128312e+01    3.3058107e-01    1.4051228e-01    9.2388301e-02    6.8779050e-02    6.6324455e-02    9.2470018e-02    6.7477528e-02    5.0088823e-02    3.9729618e-02    2.4112623e-02    1.4729546e-02    8.7090679e-03    3.6701683e-03    4.2745019e-04    0.0000000e+00    0.0000000e+00    0.0000000e+00    0.0000000e+00    0.0000000e+00    0.0000000e+00
    2.9229990e+01    3.3026877e-01    1.4066169e-01    9.2389884e-02    6.8595983e-02    6.6494633e-02    9.3063388e-02    6.7296642e-02    5.0021042e-02    3.9847330e-02    2.4083533e-02    1.4664889e-02    8.6012772e-03    3.5992772e-03    4.1165543e-04    0.0000000e+00    0.0000000e+00    0.0000000e+00    0.0000000e+00    0.0000000e+00    0.0000000e+00
    2.9331684e+01    3.2952543e-01    1.4108285e-01    9.2067401e-02    6.8970505e-02    6.6824432e-02    9.3352944e-02    6.7297691e-02    5.0176256e-02    3.9767538e-02    2.3917472e-02    1.4612673e-02    8.4669191e-03    3.5371786e-03    4.0070470e-04    0.0000000e+00    0.0000000e+00    0.0000000e+00    0.0000000e+00    0.0000000e+00    0.0000000e+00
    2.9433279e+01    3.2880704e-01    1.4172591e-01    9.1926133e-02    6.8844229e-02    6.7079360e-02    9.3777034e-02    6.7455143e-02    4.9826521e-02    4.0015526e-02    2.3824097e-02    1.4422938e-02    8.4866533e-03    3.4313051e-03    3.7811578e-04    0.0000000e+00    0.0000000e+00    0.0000000e+00    0.0000000e+00    0.0000000e+00    0.0000000e+00
    2.9534874e+01    3.2880775e-01    1.4133498e-01    9.1888849e-02    6.9112119e-02    6.7089417e-02    9.3944612e-02    6.7560535e-02    4.9992272e-02    4.0091046e-02    2.3724865e-02    1.4375839e-02    8.3121160e-03    3.4106466e-03    3.5495094e-04    0.0000000e+00    0.0000000e+00    0.0000000e+00    0.0000000e+00    0.0000000e+00    0.0000000e+00
    2.9636472e+01    3.2812914e-01    1.4196014e-01    9.1905563e-02    6.8891643e-02    6.7155927e-02    9.4425571e-02    6.7524989e-02    5.0067534e-02    4.0066983e-02    2.3603160e-02    1.4350564e-02    8.2836789e-03    3.2952902e-03    3.3981469e-04    0.0000000e+00    0.0000000e+00    0.0000000e+00    0.0000000e+00    0.0000000e+00    0.0000000e+00
    2.9738055e+01    3.2745847e-01    1.4241610e-01    9.2016570e-02    6.8709664e-02    6.7385702e-02    9.4960057e-02    6.7335942e-02    5.0058320e-02    4.0231520e-02    2.3447896e-02    1.4335426e-02    8.0735372e-03    3.2537347e-03    3.1706669e-04    0.0000000e+00    0.0000000e+00    0.0000000e+00    0.0000000e+00    0.0000000e+00    0.0000000e+00
    2.9839580e+01    3.2720886e-01    1.4244932e-01    9.1791589e-02    6.8917223e-02    6.7644261e-02    9.5604878e-02    6.6812019e-02    5.0066881e-02    4.0442147e-02    2.3344007e-02    1.4231459e-02    7.9638095e-03    3.2260200e-03    2.9753055e-04    0.0000000e+00    0.0000000e+00    0.0000000e+00    0.0000000e+00    0.0000000e+00    0.0000000e+00
    2.9941096e+01    3.2664102e-01    1.4280255e-01    9.1718069e-02    6.9007156e-02    6.7617952e-02    9.5977209e-02    6.7057258e-02    5.0100492e-02    4.0353243e-02    2.3207658e-02    1.4163903e-02    7.9135541e-03    3.1572356e-03    2.8270070e-04    0.0000000e+00    0.0000000e+00    0.0000000e+00    0.0000000e+00    0.0000000e+00    0.0000000e+00
    3.0032508e+01    3.2624496e-01    1.4298482e-01    9.1453362e-02    6.9409402e-02    6.7620493e-02    9.5958099e-02    6.7406630e-02    5.0260673e-02    4.0256421e-02    2.3151737e-02    1.3966929e-02    7.9278955e-03    3.0910125e-03    2.6756456e-04    0.0000000e+00    0.0000000e+00    0.0000000e+00    0.0000000e+00    0.0000000e+00    0.0000000e+00
    3.0105638e+01    3.2633698e-01    1.4273721e-01    9.1195103e-02    6.9811274e-02    6.7465777e-02    9.6243020e-02    6.7572700e-02    5.0022884e-02    4.0493316e-02    2.3020553e-02    1.3922115e-02    7.8678159e-03    3.0524729e-03    2.5878134e-04    0.0000000e+00    0.0000000e+00    0.0000000e+00    0.0000000e+00    0.0000000e+00    0.0000000e+00
    3.0211269e+01    3.2564875e-01    1.4301466e-01    9.1515650e-02    6.9669608e-02    6.7670737e-02    9.6290913e-02    6.7857344e-02    4.9935079e-02    4.0636813e-02    2.2970673e-02    1.3748909e-02    7.7993205e-03    2.9932427e-03    2.4829987e-04    0.0000000e+00    0.0000000e+00    0.0000000e+00    0.0000000e+00    0.0000000e+00    0.0000000e+00
    3.0310401e+01    3.2471804e-01    1.4343032e-01    9.1742120e-02    6.9539373e-02    6.7884430e-02    9.6615725e-02    6.8169555e-02    5.0176950e-02    4.0176666e-02    2.2984525e-02    1.3744010e-02    7.6462602e-03    2.9320367e-03    2.3999112e-04    0.0000000e+00    0.0000000e+00    0.0000000e+00    0.0000000e+00    0.0000000e+00    0.0000000e+00
    3.0434303e+01    3.2413694e-01    1.4358770e-01    9.1583286e-02    6.9719110e-02    6.8408062e-02    9.7085623e-02    6.7710360e-02    5.0719624e-02    3.9990718e-02    2.2848714e-02    1.3538686e-02    7.6211139e-03    2.8290692e-03    2.2099461e-04    0.0000000e+00    0.0000000e+00    0.0000000e+00    0.0000000e+00    0.0000000e+00    0.0000000e+00
    3.0525670e+01    3.2367912e-01    1.4384472e-01    9.1553460e-02    6.9165404e-02    6.9382864e-02    9.7015539e-02    6.7842105e-02    5.0825717e-02    3.9803991e-02    2.2812063e-02    1.3522087e-02    7.5453041e-03    2.8069807e-03    2.0064890e-04    0.0000000e+00    0.0000000e+00    0.0000000e+00    0.0000000e+00    0.0000000e+00    0.0000000e+00
    3.0624730e+01    3.2331994e-01    1.4411944e-01    9.1293498e-02    6.9646037e-02    6.9360443e-02    9.7261797e-02    6.8000189e-02    5.0683724e-02    3.9714046e-02    2.2846880e-02    1.3397470e-02    7.4209735e-03    2.7372286e-03    1.9833149e-04    0.0000000e+00    0.0000000e+00    0.0000000e+00    0.0000000e+00    0.0000000e+00    0.0000000e+00
    3.0748555e+01    3.2320089e-01    1.4383568e-01    9.1210991e-02    6.9924729e-02    6.9703334e-02    9.7542089e-02    6.7941990e-02    5.0626126e-02    3.9761009e-02    2.2772415e-02    1.3293467e-02    7.3183167e-03    2.6762791e-03    1.9267839e-04    0.0000000e+00    0.0000000e+00    0.0000000e+00    0.0000000e+00    0.0000000e+00    0.0000000e+00
    3.0839901e+01    3.2261379e-01    1.4411106e-01    9.1446422e-02    6.9594634e-02    7.0253490e-02    9.7510383e-02    6.7799500e-02    5.1150606e-02    3.9558291e-02    2.2673330e-02    1.3289528e-02    7.1965464e-03    2.6177566e-03    1.8466661e-04    0.0000000e+00    0.0000000e+00    0.0000000e+00    0.0000000e+00    0.0000000e+00    0.0000000e+00
    3.0912978e+01    3.2234517e-01    1.4426257e-01    9.1239553e-02    6.9848803e-02    7.0188871e-02    9.8010255e-02    6.7534358e-02    5.1210985e-02    3.9732843e-02    2.2478120e-02    1.3301464e-02    7.0958298e-03    2.5724995e-03    1.7867426e-04    0.0000000e+00    0.0000000e+00    0.0000000e+00    0.0000000e+00    0.0000000e+00    0.0000000e+00
    3.1012039e+01    3.2211041e-01    1.4426163e-01    9.1186998e-02    6.9420082e-02    7.0867524e-02    9.8468460e-02    6.7358705e-02    5.1110831e-02    3.9885757e-02    2.2367361e-02    1.3196201e-02    7.0910264e-03    2.5065280e-03    1.6848950e-04    0.0000000e+00    0.0000000e+00    0.0000000e+00    0.0000000e+00    0.0000000e+00    0.0000000e+00
    3.1102979e+01    3.2194816e-01    1.4427019e-01    9.0999463e-02    6.9674320e-02    7.0771899e-02    9.8895560e-02    6.7400463e-02    5.1113955e-02    3.9925009e-02    2.2265337e-02    1.3040267e-02    7.0628055e-03    2.4699650e-03    1.6260043e-04    0.0000000e+00    0.0000000e+00    0.0000000e+00    0.0000000e+00    0.0000000e+00    0.0000000e+00
    3.1216654e+01    3.2090543e-01    1.4495213e-01    9.1068364e-02    6.9913776e-02    7.0736936e-02    9.9051301e-02    6.7726724e-02    5.1084503e-02    3.9859235e-02    2.2265424e-02    1.2900715e-02    6.9602443e-03    2.4252452e-03    1.4997268e-04    0.0000000e+00    0.0000000e+00    0.0000000e+00    0.0000000e+00    0.0000000e+00    0.0000000e+00
    3.1322210e+01    3.2050554e-01    1.4465761e-01    9.1354847e-02    7.0105898e-02    7.0724456e-02    9.9626190e-02    6.7471438e-02    5.1341578e-02    4.0103766e-02    2.1860790e-02    1.2868439e-02    6.8553386e-03    2.3802239e-03    1.4389244e-04    0.0000000e+00    0.0000000e+00    0.0000000e+00    0.0000000e+00    0.0000000e+00    0.0000000e+00
    3.1421270e+01    3.1988457e-01    1.4532187e-01    9.0975372e-02    7.0046195e-02    7.1161112e-02    9.9920030e-02    6.7259908e-02    5.1479951e-02    4.0030215e-02    2.1888851e-02    1.2758006e-02    6.8409339e-03    2.3040414e-03    1.2893983e-04    0.0000000e+00    0.0000000e+00    0.0000000e+00    0.0000000e+00    0.0000000e+00    0.0000000e+00
    3.1526826e+01    3.1929508e-01    1.4582438e-01    9.0637974e-02    7.0087559e-02    7.1652008e-02    9.9745335e-02    6.7450870e-02    5.1934339e-02    3.9763008e-02    2.1822768e-02    1.2630630e-02    6.7643287e-03    2.2711480e-03    1.2057294e-04    0.0000000e+00    0.0000000e+00    0.0000000e+00    0.0000000e+00    0.0000000e+00    0.0000000e+00
    3.1640502e+01    3.1865952e-01    1.4641164e-01    9.0416947e-02    7.0105213e-02    7.2086177e-02    9.9649233e-02    6.7863695e-02    5.1758286e-02    3.9751580e-02    2.1789733e-02    1.2490200e-02    6.6694049e-03    2.2396975e-03    1.0866667e-04    0.0000000e+00    0.0000000e+00    0.0000000e+00    0.0000000e+00    0.0000000e+00    0.0000000e+00
    3.1713579e+01    3.1853249e-01    1.4643668e-01    9.0357457e-02    6.9575317e-02    7.2584782e-02    9.9871303e-02    6.8169901e-02    5.1574140e-02    3.9788696e-02    2.1766839e-02    1.2441214e-02    6.6013587e-03    2.1983518e-03    1.0147335e-04    0.0000000e+00    0.0000000e+00    0.0000000e+00    0.0000000e+00    0.0000000e+00    0.0000000e+00
    3.1819135e+01    3.1880878e-01    1.4597020e-01    9.0218984e-02    6.9668528e-02    7.2561622e-02    1.0011728e-01    6.8321779e-02    5.1783790e-02    3.9820612e-02    2.1557572e-02    1.2413261e-02    6.5070214e-03    2.1558523e-03    9.4720457e-05    0.0000000e+00    0.0000000e+00    0.0000000e+00    0.0000000e+00    0.0000000e+00    0.0000000e+00
    3.1918195e+01    3.1825266e-01    1.4633508e-01    9.0123194e-02    6.9956307e-02    7.2623530e-02    1.0011658e-01    6.8690251e-02    5.1260626e-02    4.0305543e-02    2.1417786e-02    1.2247234e-02    6.4578483e-03    2.1221322e-03    9.1229125e-05    0.0000000e+00    0.0000000e+00    0.0000000e+00    0.0000000e+00    0.0000000e+00    0.0000000e+00
    3.2009135e+01    3.1750401e-01    1.4657774e-01    9.0666222e-02    7.0068330e-02    7.2520775e-02    1.0034339e-01    6.8807235e-02    5.1341234e-02    4.0075355e-02    2.1295787e-02    1.2213842e-02    6.4161209e-03    2.0876946e-03    8.2264336e-05    0.0000000e+00    0.0000000e+00    0.0000000e+00    0.0000000e+00    0.0000000e+00    0.0000000e+00
    3.2122811e+01    3.1703895e-01    1.4645954e-01    9.1041291e-02    7.0054888e-02    7.2486858e-02    1.0075537e-01    6.9017634e-02    5.1328657e-02    3.9911664e-02    2.1359709e-02    1.2163844e-02    6.2698495e-03    2.0346933e-03    7.7050806e-05    0.0000000e+00    0.0000000e+00    0.0000000e+00    0.0000000e+00    0.0000000e+00    0.0000000e+00
    3.2213751e+01    3.1651133e-01    1.4709381e-01    9.0838472e-02    6.9893834e-02    7.2782423e-02    1.0096179e-01    6.9083694e-02    5.1260807e-02    3.9939808e-02    2.1266663e-02    1.2092316e-02    6.1982637e-03    2.0074565e-03    6.9331168e-05    0.0000000e+00    0.0000000e+00    0.0000000e+00    0.0000000e+00    0.0000000e+00    0.0000000e+00
    3.2327427e+01    3.1591108e-01    1.4787006e-01    9.0080613e-02    7.0427125e-02    7.3140459e-02    1.0096555e-01    6.9183421e-02    5.1470699e-02    3.9629316e-02    2.1120619e-02    1.2099744e-02    6.0676926e-03    1.9761133e-03    5.7511101e-05    0.0000000e+00    0.0000000e+00    0.0000000e+00    0.0000000e+00    0.0000000e+00    0.0000000e+00
    3.2400504e+01    3.1534358e-01    1.4842778e-01    8.9664616e-02    7.0430881e-02    7.3629151e-02    1.0087320e-01    6.9427302e-02    5.1523069e-02    3.9514644e-02    2.1128501e-02    1.1996956e-02    6.0491723e-03    1.9349006e-03    5.6245525e-05    0.0000000e+00    0.0000000e+00    0.0000000e+00    0.0000000e+00    0.0000000e+00    0.0000000e+00
    3.2524329e+01    3.1500927e-01    1.4828884e-01    8.9543409e-02    7.0778456e-02    7.3890558e-02    1.0115843e-01    6.9466561e-02    5.1590464e-02    3.9433663e-02    2.1093897e-02    1.1870141e-02    5.9465189e-03    1.8822885e-03    4.7507418e-05    0.0000000e+00    0.0000000e+00    0.0000000e+00    0.0000000e+00    0.0000000e+00    0.0000000e+00
    3.2615675e+01    3.1470200e-01    1.4857775e-01    8.9281530e-02    7.0695376e-02    7.3830104e-02    1.0190217e-01    6.9040431e-02    5.1889029e-02    3.9467259e-02    2.1064165e-02    1.1864033e-02    5.7745974e-03    1.8677528e-03    4.3798941e-05    0.0000000e+00    0.0000000e+00    0.0000000e+00    0.0000000e+00    0.0000000e+00    0.0000000e+00
    3.2707021e+01    3.1402167e-01    1.4909651e-01    8.9391644e-02    7.0693678e-02    7.4148142e-02    1.0220720e-01    6.8631878e-02    5.2097102e-02    3.9366999e-02    2.0971093e-02    1.1774691e-02    5.7443419e-03    1.8155286e-03    3.9518391e-05    0.0000000e+00    0.0000000e+00    0.0000000e+00    0.0000000e+00    0.0000000e+00    0.0000000e+00
    3.2820697e+01    3.1334618e-01    1.4938520e-01    8.9255006e-02    7.0709803e-02    7.4995351e-02    1.0198256e-01    6.8733275e-02    5.2354346e-02    3.9260876e-02    2.0905164e-02    1.1549725e-02    5.7242957e-03    1.7599464e-03    3.8279575e-05    0.0000000e+00    0.0000000e+00    0.0000000e+00    0.0000000e+00    0.0000000e+00    0.0000000e+00
    3.2944522e+01    3.1262295e-01    1.5020053e-01    8.9067282e-02    7.0427896e-02    7.5604927e-02    1.0206117e-01    6.8997881e-02    5.1945795e-02    3.9419756e-02    2.0798977e-02    1.1483006e-02    5.6117353e-03    1.7306470e-03    2.7455103e-05    0.0000000e+00    0.0000000e+00    0.0000000e+00    0.0000000e+00    0.0000000e+00    0.0000000e+00
    3.3017599e+01    3.1267571e-01    1.5000467e-01    8.9264186e-02    7.0025876e-02    7.5974053e-02    1.0245694e-01    6.8842285e-02    5.1943945e-02    3.9394381e-02    2.0713352e-02    1.1388561e-02    5.5869342e-03    1.7024369e-03    2.6669113e-05    0.0000000e+00    0.0000000e+00    0.0000000e+00    0.0000000e+00    0.0000000e+00    0.0000000e+00
    3.3131275e+01    3.1247128e-01    1.5002037e-01    8.8873941e-02    7.0448242e-02    7.6293398e-02    1.0242153e-01    6.9098575e-02    5.1848006e-02    3.9399982e-02    2.0687699e-02    1.1236710e-02    5.5157218e-03    1.6626877e-03    2.1859838e-05    0.0000000e+00    0.0000000e+00    0.0000000e+00    0.0000000e+00    0.0000000e+00    0.0000000e+00
    3.3222621e+01    3.1168180e-01    1.5052441e-01    8.8927274e-02    7.0505481e-02    7.6653612e-02    1.0262059e-01    6.8986330e-02    5.1678712e-02    3.9559804e-02    2.0618863e-02    1.1153408e-02    5.4499674e-03    1.6190372e-03    2.0710359e-05    0.0000000e+00    0.0000000e+00    0.0000000e+00    0.0000000e+00    0.0000000e+00    0.0000000e+00
    3.3346446e+01    3.1128266e-01    1.5069067e-01    8.8650639e-02    7.0775174e-02    7.7065766e-02    1.0261512e-01    6.8916170e-02    5.1946149e-02    3.9591541e-02    2.0395786e-02    1.1083989e-02    5.3981077e-03    1.5689195e-03    1.9312440e-05    0.0000000e+00    0.0000000e+00    0.0000000e+00    0.0000000e+00    0.0000000e+00    0.0000000e+00
    3.3419523e+01    3.1093232e-01    1.5104098e-01    8.8426781e-02    7.0514672e-02    7.7428116e-02    1.0282512e-01    6.9208770e-02    5.1910931e-02    3.9513592e-02    2.0246526e-02    1.1017359e-02    5.3723533e-03    1.5442747e-03    1.8202999e-05    0.0000000e+00    0.0000000e+00    0.0000000e+00    0.0000000e+00    0.0000000e+00    0.0000000e+00
    3.3533199e+01    3.1041914e-01    1.5132800e-01    8.8018412e-02    7.0982361e-02    7.7945613e-02    1.0239358e-01    6.9571267e-02    5.2189721e-02    3.9334280e-02    2.0004309e-02    1.0958356e-02    5.3258033e-03    1.5120906e-03    1.7069993e-05    0.0000000e+00    0.0000000e+00    0.0000000e+00    0.0000000e+00    0.0000000e+00    0.0000000e+00
    3.3606276e+01    3.0991009e-01    1.5159217e-01    8.8075460e-02    7.1264081e-02    7.7949165e-02    1.0240020e-01    6.9682325e-02    5.2166247e-02    3.9279692e-02    2.0015239e-02    1.0923121e-02    5.2649154e-03    1.4623783e-03    1.4923849e-05    0.0000000e+00    0.0000000e+00    0.0000000e+00    0.0000000e+00    0.0000000e+00    0.0000000e+00
    3.3711832e+01    3.0934777e-01    1.5188642e-01    8.8340601e-02    7.0838920e-02    7.8714005e-02    1.0237849e-01    6.9362047e-02    5.2558242e-02    3.9173797e-02    1.9847256e-02    1.0902158e-02    5.2042884e-03    1.4320272e-03    1.3975422e-05    0.0000000e+00    0.0000000e+00    0.0000000e+00    0.0000000e+00    0.0000000e+00    0.0000000e+00
    3.3803178e+01    3.0875478e-01    1.5218690e-01    8.8493021e-02    7.0879903e-02    7.8700523e-02    1.0245098e-01    6.9820474e-02    5.2320012e-02    3.9130906e-02    1.9881676e-02    1.0820311e-02    5.1402444e-03    1.4074082e-03    1.2871474e-05    0.0000000e+00    0.0000000e+00    0.0000000e+00    0.0000000e+00    0.0000000e+00    0.0000000e+00
    3.3905552e+01    3.0855219e-01    1.5219344e-01    8.8101918e-02    7.0807766e-02    7.9413047e-02    1.0265796e-01    6.9852869e-02    5.2318518e-02    3.9181808e-02    1.9717903e-02    1.0750431e-02    5.0787533e-03    1.3650402e-03    8.3528645e-06    0.0000000e+00    0.0000000e+00    0.0000000e+00    0.0000000e+00    0.0000000e+00    0.0000000e+00
    3.4007934e+01    3.0808660e-01    1.5213835e-01    8.8579846e-02    7.0649385e-02    7.9556515e-02    1.0280825e-01    6.9908110e-02    5.2507286e-02    3.9169561e-02    1.9616495e-02    1.0601081e-02    5.0710321e-03    1.3001657e-03    7.3177112e-06    0.0000000e+00    0.0000000e+00    0.0000000e+00    0.0000000e+00    0.0000000e+00    0.0000000e+00
    3.4110404e+01    3.0799849e-01    1.5186418e-01    8.8784035e-02    7.0416128e-02    8.0184265e-02    1.0268861e-01    7.0087748e-02    5.2499943e-02    3.9151404e-02    1.9514925e-02    1.0516220e-02    5.0113791e-03    1.2764163e-03    6.2501907e-06    0.0000000e+00    0.0000000e+00    0.0000000e+00    0.0000000e+00    0.0000000e+00    0.0000000e+00
    3.4212851e+01    3.0793500e-01    1.5181617e-01    8.8406051e-02    7.0690306e-02    8.0625759e-02    1.0295467e-01    7.0167730e-02    5.2222319e-02    3.9158130e-02    1.9344341e-02    1.0518533e-02    4.9006488e-03    1.2541179e-03    6.2244008e-06    0.0000000e+00    0.0000000e+00    0.0000000e+00    0.0000000e+00    0.0000000e+00    0.0000000e+00
    3.4315297e+01    3.0761620e-01    1.5204593e-01    8.8190205e-02    7.0788579e-02    8.1059067e-02    1.0310005e-01    7.0224524e-02    5.2033690e-02    3.9121373e-02    1.9368350e-02    1.0403181e-02    4.8235348e-03    1.2211655e-03    4.1521008e-06    0.0000000e+00    0.0000000e+00    0.0000000e+00    0.0000000e+00    0.0000000e+00    0.0000000e+00
    3.4417758e+01    3.0702618e-01    1.5225706e-01    8.8047812e-02    7.1548316e-02    8.0946110e-02    1.0304305e-01    7.0421979e-02    5.2065126e-02    3.9021457e-02    1.9429070e-02    1.0261868e-02    4.7468103e-03    1.1831040e-03    2.0624416e-06    0.0000000e+00    0.0000000e+00    0.0000000e+00    0.0000000e+00    0.0000000e+00    0.0000000e+00
    3.4520234e+01    3.0644705e-01    1.5248081e-01    8.8160042e-02    7.1862681e-02    8.1090968e-02    1.0313044e-01    7.0672441e-02    5.1959622e-02    3.8815833e-02    1.9350186e-02    1.0186685e-02    4.6882448e-03    1.1529377e-03    2.0539757e-06    0.0000000e+00    0.0000000e+00    0.0000000e+00    0.0000000e+00    0.0000000e+00    0.0000000e+00
    3.4622740e+01    3.0588510e-01    1.5299398e-01    8.7762559e-02    7.1982550e-02    8.1411702e-02    1.0351368e-01    7.0596188e-02    5.1746942e-02    3.8920930e-02    1.9323894e-02    1.0137607e-02    4.6193412e-03    1.1044980e-03    1.0286152e-06    0.0000000e+00    0.0000000e+00    0.0000000e+00    0.0000000e+00    0.0000000e+00    0.0000000e+00
    3.4725295e+01    3.0564704e-01    1.5287476e-01    8.8005468e-02    7.1834428e-02    8.1373479e-02    1.0409279e-01    7.0534206e-02    5.1923287e-02    3.8698088e-02    1.9295826e-02    1.0022896e-02    4.6177412e-03    1.0799947e-03    0.0000000e+00    0.0000000e+00    0.0000000e+00    0.0000000e+00    0.0000000e+00    0.0000000e+00    0.0000000e+00
    3.4827871e+01    3.0530975e-01    1.5307417e-01    8.8294111e-02    7.1453276e-02    8.1998482e-02    1.0375803e-01    7.0791700e-02    5.2053490e-02    3.8470028e-02    1.9334663e-02    9.8628711e-03    4.5389241e-03    1.0605089e-03    0.0000000e+00    0.0000000e+00    0.0000000e+00    0.0000000e+00    0.0000000e+00    0.0000000e+00    0.0000000e+00
    3.4930464e+01    3.0509103e-01    1.5292695e-01    8.8162847e-02    7.1971983e-02    8.2071745e-02    1.0384994e-01    7.0974211e-02    5.1905201e-02    3.8562965e-02    1.9197918e-02    9.8226314e-03    4.4353575e-03    1.0272235e-03    0.0000000e+00    0.0000000e+00    0.0000000e+00    0.0000000e+00    0.0000000e+00    0.0000000e+00    0.0000000e+00
    3.5033101e+01    3.0476317e-01    1.5283244e-01    8.8345165e-02    7.1764769e-02    8.2855808e-02    1.0306548e-01    7.1533611e-02    5.2387253e-02    3.8212952e-02    1.9049792e-02    9.8526248e-03    4.3254927e-03    1.0114428e-03    0.0000000e+00    0.0000000e+00    0.0000000e+00    0.0000000e+00    0.0000000e+00    0.0000000e+00    0.0000000e+00
    3.5135800e+01    3.0417194e-01    1.5308550e-01    8.8451612e-02    7.1823043e-02    8.2986835e-02    1.0337217e-01    7.1719127e-02    5.2038428e-02    3.8341496e-02    1.8987931e-02    9.7479790e-03    4.3052827e-03    9.6865675e-04    0.0000000e+00    0.0000000e+00    0.0000000e+00    0.0000000e+00    0.0000000e+00    0.0000000e+00    0.0000000e+00
    3.5238535e+01    3.0370317e-01    1.5334955e-01    8.8703395e-02    7.1633746e-02    8.3225361e-02    1.0382449e-01    7.1558813e-02    5.1992921e-02    3.8410716e-02    1.8755852e-02    9.6005453e-03    4.3058646e-03    9.3557141e-04    0.0000000e+00    0.0000000e+00    0.0000000e+00    0.0000000e+00    0.0000000e+00    0.0000000e+00    0.0000000e+00
    3.5341286e+01    3.0337393e-01    1.5367855e-01    8.8366432e-02    7.1793749e-02    8.3830875e-02    1.0371214e-01    7.1556600e-02    5.2062422e-02    3.8304318e-02    1.8607600e-02    9.5558650e-03    4.2369570e-03    9.2056921e-04    0.0000000e+00    0.0000000e+00    0.0000000e+00    0.0000000e+00    0.0000000e+00    0.0000000e+00    0.0000000e+00
    3.5444102e+01    3.0259054e-01    1.5393867e-01    8.8353128e-02    7.2209305e-02    8.4039091e-02    1.0378932e-01    7.1590891e-02    5.2031572e-02    3.8388029e-02    1.8540332e-02    9.5019086e-03    4.1332288e-03    8.9398175e-04    0.0000000e+00    0.0000000e+00    0.0000000e+00    0.0000000e+00    0.0000000e+00    0.0000000e+00    0.0000000e+00
    3.5546930e+01    3.0196277e-01    1.5403076e-01    8.8676940e-02    7.2169274e-02    8.4907736e-02    1.0341415e-01    7.1697270e-02    5.2159744e-02    3.8073473e-02    1.8516858e-02    9.4623662e-03    4.0617945e-03    8.6686441e-04    0.0000000e+00    0.0000000e+00    0.0000000e+00    0.0000000e+00    0.0000000e+00    0.0000000e+00    0.0000000e+00
    3.5649795e+01    3.0129312e-01    1.5483747e-01    8.7929355e-02    7.2274545e-02    8.5369920e-02    1.0386888e-01    7.1511580e-02    5.2229757e-02    3.7979259e-02    1.8432286e-02    9.4243071e-03    4.0155035e-03    8.3401775e-04    0.0000000e+00    0.0000000e+00    0.0000000e+00    0.0000000e+00    0.0000000e+00    0.0000000e+00    0.0000000e+00
    3.5701243e+01    3.0077877e-01    1.5535636e-01    8.7914478e-02    7.2246991e-02    8.5661016e-02    1.0374272e-01    7.1492382e-02    5.2240605e-02    3.7993254e-02    1.8373335e-02    9.4132720e-03    3.9638265e-03    8.2299182e-04    0.0000000e+00    0.0000000e+00    0.0000000e+00    0.0000000e+00    0.0000000e+00    0.0000000e+00    0.0000000e+00
    3.5804157e+01    3.0043068e-01    1.5539530e-01    8.8013315e-02    7.1940864e-02    8.6629322e-02    1.0337171e-01    7.1917674e-02    5.2442119e-02    3.7462816e-02    1.8355371e-02    9.3127518e-03    3.9226780e-03    8.0540297e-04    0.0000000e+00    0.0000000e+00    0.0000000e+00    0.0000000e+00    0.0000000e+00    0.0000000e+00    0.0000000e+00
    3.5907079e+01    3.0023047e-01    1.5532217e-01    8.8205563e-02    7.1759409e-02    8.7049207e-02    1.0289102e-01    7.2470216e-02    5.2375346e-02    3.7592643e-02    1.8258181e-02    9.1862925e-03    3.8771581e-03    7.8232418e-04    0.0000000e+00    0.0000000e+00    0.0000000e+00    0.0000000e+00    0.0000000e+00    0.0000000e+00    0.0000000e+00
    3.6010024e+01    2.9947945e-01    1.5543629e-01    8.8461703e-02    7.2420746e-02    8.7077529e-02    1.0289355e-01    7.2565010e-02    5.2266299e-02    3.7377527e-02    1.8339290e-02    9.0854511e-03    3.8347997e-03    7.6235202e-04    0.0000000e+00    0.0000000e+00    0.0000000e+00    0.0000000e+00    0.0000000e+00    0.0000000e+00    0.0000000e+00
    3.6113015e+01    2.9964883e-01    1.5503328e-01    8.8613372e-02    7.2392735e-02    8.7270029e-02    1.0301305e-01    7.2714546e-02    5.2177105e-02    3.7382937e-02    1.8228902e-02    8.9916832e-03    3.7939571e-03    7.3956527e-04    0.0000000e+00    0.0000000e+00    0.0000000e+00    0.0000000e+00    0.0000000e+00    0.0000000e+00    0.0000000e+00
    3.6216051e+01    2.9949527e-01    1.5496370e-01    8.8705876e-02    7.1901784e-02    8.8067630e-02    1.0284987e-01    7.3176314e-02    5.1844887e-02    3.7670779e-02    1.7900568e-02    8.9888615e-03    3.7200678e-03    7.1439002e-04    0.0000000e+00    0.0000000e+00    0.0000000e+00    0.0000000e+00    0.0000000e+00    0.0000000e+00    0.0000000e+00
    3.6319136e+01    2.9965506e-01    1.5463949e-01    8.8399635e-02    7.2130099e-02    8.7751574e-02    1.0362707e-01    7.3262261e-02    5.1812468e-02    3.7544421e-02    1.7870628e-02    8.9246445e-03    3.6851038e-03    6.9754380e-04    0.0000000e+00    0.0000000e+00    0.0000000e+00    0.0000000e+00    0.0000000e+00    0.0000000e+00    0.0000000e+00
    3.6422256e+01    2.9919959e-01    1.5488274e-01    8.8191946e-02    7.2408931e-02    8.8248275e-02    1.0348729e-01    7.3242194e-02    5.1926717e-02    3.7357973e-02    1.7917729e-02    8.8465232e-03    3.6145656e-03    6.7552067e-04    0.0000000e+00    0.0000000e+00    0.0000000e+00    0.0000000e+00    0.0000000e+00    0.0000000e+00    0.0000000e+00
    3.6525475e+01    2.9858138e-01    1.5545360e-01    8.7993137e-02    7.2228242e-02    8.8547510e-02    1.0413206e-01    7.2853076e-02    5.2144376e-02    3.7305900e-02    1.7764801e-02    8.7945561e-03    3.5515924e-03    6.4976704e-04    0.0000000e+00    0.0000000e+00    0.0000000e+00    0.0000000e+00    0.0000000e+00    0.0000000e+00    0.0000000e+00
    3.6628744e+01    2.9848951e-01    1.5562665e-01    8.7509290e-02    7.2895548e-02    8.8536583e-02    1.0426698e-01    7.2653781e-02    5.2316547e-02    3.7232237e-02    1.7611621e-02    8.7157472e-03    3.5137062e-03    6.3180351e-04    0.0000000e+00    0.0000000e+00    0.0000000e+00    0.0000000e+00    0.0000000e+00    0.0000000e+00    0.0000000e+00
    3.6732039e+01    2.9811582e-01    1.5550085e-01    8.7548281e-02    7.2871212e-02    8.8847663e-02    1.0445684e-01    7.2941977e-02    5.2283366e-02    3.7206634e-02    1.7555382e-02    8.5840278e-03    3.4816540e-03    6.0629771e-04    0.0000000e+00    0.0000000e+00    0.0000000e+00    0.0000000e+00    0.0000000e+00    0.0000000e+00    0.0000000e+00
    3.6835376e+01    2.9780837e-01    1.5574679e-01    8.7409257e-02    7.2959618e-02    8.8844267e-02    1.0487535e-01    7.2903424e-02    5.2387575e-02    3.7049426e-02    1.7486743e-02    8.5458868e-03    3.3986757e-03    5.8462003e-04    0.0000000e+00    0.0000000e+00    0.0000000e+00    0.0000000e+00    0.0000000e+00    0.0000000e+00    0.0000000e+00
    3.6938736e+01    2.9734556e-01    1.5601464e-01    8.7423522e-02    7.3237127e-02    8.9117840e-02    1.0445864e-01    7.3238018e-02    5.2453448e-02    3.6883506e-02    1.7416527e-02    8.5349303e-03    3.3153418e-03    5.6089759e-04    0.0000000e+00    0.0000000e+00    0.0000000e+00    0.0000000e+00    0.0000000e+00    0.0000000e+00    0.0000000e+00
    3.7042184e+01    2.9699082e-01    1.5618349e-01    8.7683494e-02    7.2768452e-02    8.9964102e-02    1.0394200e-01    7.3566507e-02    5.2606629e-02    3.6542334e-02    1.7518863e-02    8.4497714e-03    3.2415238e-03    5.4202186e-04    0.0000000e+00    0.0000000e+00    0.0000000e+00    0.0000000e+00    0.0000000e+00    0.0000000e+00    0.0000000e+00
    3.7145661e+01    2.9693657e-01    1.5602850e-01    8.7884772e-02    7.2371547e-02    9.0509629e-02    1.0405462e-01    7.3813491e-02    5.2341609e-02    3.6581782e-02    1.7423320e-02    8.3177748e-03    3.2171687e-03    5.1921072e-04    0.0000000e+00    0.0000000e+00    0.0000000e+00    0.0000000e+00    0.0000000e+00    0.0000000e+00    0.0000000e+00
    3.7249134e+01    2.9647479e-01    1.5632407e-01    8.7633810e-02    7.2348887e-02    9.0826936e-02    1.0427049e-01    7.3953167e-02    5.2266221e-02    3.6752294e-02    1.7197739e-02    8.2546382e-03    3.1859989e-03    5.1096175e-04    0.0000000e+00    0.0000000e+00    0.0000000e+00    0.0000000e+00    0.0000000e+00    0.0000000e+00    0.0000000e+00
    3.7300873e+01    2.9616841e-01    1.5632807e-01    8.7777164e-02    7.2337125e-02    9.1137500e-02    1.0413019e-01    7.4088266e-02    5.2318088e-02    3.6662384e-02    1.7236032e-02    8.1416105e-03    3.1796929e-03    4.9546492e-04    0.0000000e+00    0.0000000e+00    0.0000000e+00    0.0000000e+00    0.0000000e+00    0.0000000e+00    0.0000000e+00
    3.7404336e+01    2.9607773e-01    1.5632454e-01    8.7191920e-02    7.3017484e-02    9.1276894e-02    1.0416087e-01    7.4120982e-02    5.2724925e-02    3.6241521e-02    1.7137293e-02    8.1313534e-03    3.1030327e-03    4.9145341e-04    0.0000000e+00    0.0000000e+00    0.0000000e+00    0.0000000e+00    0.0000000e+00    0.0000000e+00    0.0000000e+00
    3.7507817e+01    2.9537144e-01    1.5662359e-01    8.7488856e-02    7.2769532e-02    9.1756160e-02    1.0436945e-01    7.4117562e-02    5.2509259e-02    3.6265842e-02    1.7147357e-02    8.0582597e-03    3.0549115e-03    4.6777905e-04    0.0000000e+00    0.0000000e+00    0.0000000e+00    0.0000000e+00    0.0000000e+00    0.0000000e+00    0.0000000e+00
    3.7611927e+01    2.9509436e-01    1.5688731e-01    8.7137742e-02    7.3093739e-02    9.2274100e-02    1.0401178e-01    7.4321257e-02    5.2778706e-02    3.5942281e-02    1.7045695e-02    7.9760200e-03    2.9883419e-03    4.4866918e-04    0.0000000e+00    0.0000000e+00    0.0000000e+00    0.0000000e+00    0.0000000e+00    0.0000000e+00    0.0000000e+00
    3.7716308e+01    2.9478417e-01    1.5702149e-01    8.7123064e-02    7.3082126e-02    9.2654554e-02    1.0391666e-01    7.4652900e-02    5.2749863e-02    3.5757283e-02    1.6965123e-02    7.9202399e-03    2.9333601e-03    4.3916132e-04    0.0000000e+00    0.0000000e+00    0.0000000e+00    0.0000000e+00    0.0000000e+00    0.0000000e+00    0.0000000e+00
    3.7820537e+01    2.9455629e-01    1.5688509e-01    8.7086480e-02    7.3523004e-02    9.2540379e-02    1.0413998e-01    7.4249247e-02    5.3134142e-02    3.5800500e-02    1.6915367e-02    7.8545055e-03    2.9007139e-03    4.1430247e-04    0.0000000e+00    0.0000000e+00    0.0000000e+00    0.0000000e+00    0.0000000e+00    0.0000000e+00    0.0000000e+00
    3.7924737e+01    2.9471719e-01    1.5616329e-01    8.7537060e-02    7.3680923e-02    9.2643366e-02    1.0421053e-01    7.4389193e-02    5.3098850e-02    3.5733516e-02    1.6822824e-02    7.7402932e-03    2.8731921e-03    3.8976354e-04    0.0000000e+00    0.0000000e+00    0.0000000e+00    0.0000000e+00    0.0000000e+00    0.0000000e+00    0.0000000e+00
    3.8028939e+01    2.9412314e-01    1.5660145e-01    8.7376340e-02    7.3917055e-02    9.2242119e-02    1.0481920e-01    7.4494218e-02    5.3020767e-02    3.5804428e-02    1.6717981e-02    7.7012852e-03    2.7983425e-03    3.8367020e-04    0.0000000e+00    0.0000000e+00    0.0000000e+00    0.0000000e+00    0.0000000e+00    0.0000000e+00    0.0000000e+00
    3.8133442e+01    2.9393251e-01    1.5668173e-01    8.7465850e-02    7.3403883e-02    9.3307823e-02    1.0456270e-01    7.4613777e-02    5.2813231e-02    3.5796835e-02    1.6702894e-02    7.6004401e-03    2.7457041e-03    3.7262303e-04    0.0000000e+00    0.0000000e+00    0.0000000e+00    0.0000000e+00    0.0000000e+00    0.0000000e+00    0.0000000e+00
    3.8237953e+01    2.9379403e-01    1.5669149e-01    8.7331348e-02    7.3441336e-02    9.3470323e-02    1.0480311e-01    7.4529292e-02    5.2875537e-02    3.5923708e-02    1.6552335e-02    7.5118655e-03    2.7333824e-03    3.4224701e-04    0.0000000e+00    0.0000000e+00    0.0000000e+00    0.0000000e+00    0.0000000e+00    0.0000000e+00    0.0000000e+00
    3.8342357e+01    2.9336601e-01    1.5692955e-01    8.7162277e-02    7.3486145e-02    9.3751524e-02    1.0529523e-01    7.4371984e-02    5.2784211e-02    3.5863537e-02    1.6498638e-02    7.5000274e-03    2.6545492e-03    3.3631691e-04    0.0000000e+00    0.0000000e+00    0.0000000e+00    0.0000000e+00    0.0000000e+00    0.0000000e+00    0.0000000e+00
    3.8446748e+01    2.9289031e-01    1.5718920e-01    8.6973337e-02    7.3507374e-02    9.3673187e-02    1.0593995e-01    7.4602715e-02    5.2681678e-02    3.5758903e-02    1.6399005e-02    7.4480515e-03    2.6180533e-03    3.1823825e-04    0.0000000e+00    0.0000000e+00    0.0000000e+00    0.0000000e+00    0.0000000e+00    0.0000000e+00    0.0000000e+00
    3.8551147e+01    2.9236988e-01    1.5736402e-01    8.7141111e-02    7.3011993e-02    9.4603755e-02    1.0593455e-01    7.4424415e-02    5.2934604e-02    3.5570691e-02    1.6448714e-02    7.3244441e-03    2.5643553e-03    3.0746751e-04    0.0000000e+00    0.0000000e+00    0.0000000e+00    0.0000000e+00    0.0000000e+00    0.0000000e+00    0.0000000e+00
    3.8603353e+01    2.9225716e-01    1.5748956e-01    8.6628166e-02    7.3485507e-02    9.4501159e-02    1.0596939e-01    7.4843892e-02    5.2736862e-02    3.5650829e-02    1.6314173e-02    7.2633510e-03    2.5643059e-03    2.9563691e-04    0.0000000e+00    0.0000000e+00    0.0000000e+00    0.0000000e+00    0.0000000e+00    0.0000000e+00    0.0000000e+00
    3.8708135e+01    2.9136117e-01    1.5805937e-01    8.6838096e-02    7.3593974e-02    9.4806232e-02    1.0584685e-01    7.4880102e-02    5.2948524e-02    3.5318753e-02    1.6333718e-02    7.1891271e-03    2.5418668e-03    2.8221729e-04    0.0000000e+00    0.0000000e+00    0.0000000e+00    0.0000000e+00    0.0000000e+00    0.0000000e+00    0.0000000e+00
    3.8812702e+01    2.9106376e-01    1.5817100e-01    8.6883873e-02    7.3731926e-02    9.5189986e-02    1.0592916e-01    7.4737076e-02    5.3010218e-02    3.5225158e-02    1.6165102e-02    7.1422502e-03    2.4743169e-03    2.7618063e-04    0.0000000e+00    0.0000000e+00    0.0000000e+00    0.0000000e+00    0.0000000e+00    0.0000000e+00    0.0000000e+00
    3.8906791e+01    2.9068602e-01    1.5834443e-01    8.6917239e-02    7.4023652e-02    9.5073734e-02    1.0615998e-01    7.4846843e-02    5.2824864e-02    3.5288735e-02    1.6045025e-02    7.0686331e-03    2.4659577e-03    2.5488699e-04    0.0000000e+00    0.0000000e+00    0.0000000e+00    0.0000000e+00    0.0000000e+00    0.0000000e+00    0.0000000e+00
    3.9015515e+01    2.9070146e-01    1.5832143e-01    8.6417031e-02    7.4610073e-02    9.5004670e-02    1.0618393e-01    7.5274892e-02    5.2717170e-02    3.5209437e-02    1.5878007e-02    7.0246796e-03    2.4129239e-03    2.4429809e-04    0.0000000e+00    0.0000000e+00    0.0000000e+00    0.0000000e+00    0.0000000e+00    0.0000000e+00    0.0000000e+00
    3.9109603e+01    2.9065133e-01    1.5817360e-01    8.6391716e-02    7.4806763e-02    9.4990634e-02    1.0647192e-01    7.5649615e-02    5.2065172e-02    3.5412611e-02    1.5797272e-02    6.9976911e-03    2.3581176e-03    2.3356192e-04    0.0000000e+00    0.0000000e+00    0.0000000e+00    0.0000000e+00    0.0000000e+00    0.0000000e+00    0.0000000e+00
    3.9226691e+01    2.9020686e-01    1.5807438e-01    8.6575140e-02    7.4717398e-02    9.5357057e-02    1.0655252e-01    7.6020838e-02    5.2012007e-02    3.5202854e-02    1.5803338e-02    6.9557113e-03    2.2987636e-03    2.2312717e-04    0.0000000e+00    0.0000000e+00    0.0000000e+00    0.0000000e+00    0.0000000e+00    0.0000000e+00    0.0000000e+00
    3.9301961e+01    2.9001937e-01    1.5784216e-01    8.6883031e-02    7.4445345e-02    9.5822675e-02    1.0647666e-01    7.6287313e-02    5.1879498e-02    3.5303550e-02    1.5668219e-02    6.8929812e-03    2.2638780e-03    2.1532381e-04    0.0000000e+00    0.0000000e+00    0.0000000e+00    0.0000000e+00    0.0000000e+00    0.0000000e+00    0.0000000e+00
    3.9429503e+01    2.8970911e-01    1.5790843e-01    8.6792584e-02    7.4531051e-02    9.6404657e-02    1.0660765e-01    7.6091815e-02    5.1888117e-02    3.5365078e-02    1.5524570e-02    6.7666318e-03    2.2094589e-03    2.0084503e-04    0.0000000e+00    0.0000000e+00    0.0000000e+00    0.0000000e+00    0.0000000e+00    0.0000000e+00    0.0000000e+00
    3.9504774e+01    2.8972564e-01    1.5766341e-01    8.7020463e-02    7.4060092e-02    9.6800329e-02    1.0685524e-01    7.6394368e-02    5.1906872e-02    3.4835490e-02    1.5637435e-02    6.7037080e-03    2.2060443e-03    1.9091195e-04    0.0000000e+00    0.0000000e+00    0.0000000e+00    0.0000000e+00    0.0000000e+00    0.0000000e+00    0.0000000e+00
    3.9606807e+01    2.8895889e-01    1.5804682e-01    8.7012992e-02    7.4208129e-02    9.7187731e-02    1.0682112e-01    7.6545854e-02    5.1986349e-02    3.4721102e-02    1.5492295e-02    6.6594357e-03    2.1796963e-03    1.7958877e-04    0.0000000e+00    0.0000000e+00    0.0000000e+00    0.0000000e+00    0.0000000e+00    0.0000000e+00    0.0000000e+00
    3.9734349e+01    2.8854258e-01    1.5829684e-01    8.7097719e-02    7.4239568e-02    9.7581799e-02    1.0674555e-01    7.6841171e-02    5.1783376e-02    3.4638731e-02    1.5381756e-02    6.5483791e-03    2.1327361e-03    1.6979787e-04    0.0000000e+00    0.0000000e+00    0.0000000e+00    0.0000000e+00    0.0000000e+00    0.0000000e+00    0.0000000e+00
    3.9842330e+01    2.8815848e-01    1.5859795e-01    8.6863868e-02    7.4755111e-02    9.7666424e-02    1.0684555e-01    7.6889267e-02    5.1536399e-02    3.4643956e-02    1.5265117e-02    6.5332837e-03    2.0850778e-03    1.5951650e-04    0.0000000e+00    0.0000000e+00    0.0000000e+00    0.0000000e+00    0.0000000e+00    0.0000000e+00    0.0000000e+00
    3.9920071e+01    2.8737960e-01    1.5888735e-01    8.7068787e-02    7.5022272e-02    9.7664070e-02    1.0698907e-01    7.7053785e-02    5.1358921e-02    3.4590570e-02    1.5261010e-02    6.5163642e-03    2.0516536e-03    1.5655004e-04    0.0000000e+00    0.0000000e+00    0.0000000e+00    0.0000000e+00    0.0000000e+00    0.0000000e+00    0.0000000e+00
    4.0041001e+01    2.8716177e-01    1.5889126e-01    8.6834214e-02    7.5124062e-02    9.8586428e-02    1.0723063e-01    7.6735190e-02    5.1607436e-02    3.3957557e-02    1.5303210e-02    6.4165618e-03    2.0101535e-03    1.4152581e-04    0.0000000e+00    0.0000000e+00    0.0000000e+00    0.0000000e+00    0.0000000e+00    0.0000000e+00    0.0000000e+00
    4.0118742e+01    2.8668066e-01    1.5932983e-01    8.6637455e-02    7.5146870e-02    9.8871513e-02    1.0726490e-01    7.6755078e-02    5.1767523e-02    3.3815299e-02    1.5302016e-02    6.3474086e-03    1.9452072e-03    1.3624712e-04    0.0000000e+00    0.0000000e+00    0.0000000e+00    0.0000000e+00    0.0000000e+00    0.0000000e+00    0.0000000e+00
    4.0226807e+01    2.8597666e-01    1.5959588e-01    8.6729903e-02    7.5368265e-02    9.8995475e-02    1.0750400e-01    7.6731448e-02    5.1779430e-02    3.3891007e-02    1.5108441e-02    6.2737397e-03    1.9155648e-03    1.3018825e-04    0.0000000e+00    0.0000000e+00    0.0000000e+00    0.0000000e+00    0.0000000e+00    0.0000000e+00    0.0000000e+00
    4.0334907e+01    2.8542191e-01    1.6007254e-01    8.6513863e-02    7.5370936e-02    9.9655788e-02    1.0765125e-01    7.6584836e-02    5.1754212e-02    3.3640460e-02    1.5134929e-02    6.2193944e-03    1.8642015e-03    1.1568457e-04    0.0000000e+00    0.0000000e+00    0.0000000e+00    0.0000000e+00    0.0000000e+00    0.0000000e+00    0.0000000e+00
    4.0443540e+01    2.8499946e-01    1.6019084e-01    8.6729309e-02    7.5271011e-02    9.9654200e-02    1.0773752e-01    7.6806115e-02    5.2033336e-02    3.3560062e-02    1.4912500e-02    6.2021127e-03    1.7951614e-03    1.0837499e-04    0.0000000e+00    0.0000000e+00    0.0000000e+00    0.0000000e+00    0.0000000e+00    0.0000000e+00    0.0000000e+00
    4.0551743e+01    2.8482485e-01    1.5991678e-01    8.6960626e-02    7.5096778e-02    9.9846670e-02    1.0800732e-01    7.6888342e-02    5.2018556e-02    3.3681465e-02    1.4766480e-02    6.1372052e-03    1.7541922e-03    1.0072584e-04    0.0000000e+00    0.0000000e+00    0.0000000e+00    0.0000000e+00    0.0000000e+00    0.0000000e+00    0.0000000e+00
    4.0605797e+01    2.8450409e-01    1.6012238e-01    8.6831915e-02    7.5620809e-02    9.9847623e-02    1.0791684e-01    7.6808279e-02    5.2088577e-02    3.3536296e-02    1.4805923e-02    6.0739933e-03    1.7458524e-03    9.7416200e-05    0.0000000e+00    0.0000000e+00    0.0000000e+00    0.0000000e+00    0.0000000e+00    0.0000000e+00    0.0000000e+00
    4.0713881e+01    2.8373847e-01    1.6063434e-01    8.6612784e-02    7.5866688e-02    1.0009115e-01    1.0788275e-01    7.7102814e-02    5.2015366e-02    3.3670510e-02    1.4555569e-02    6.0050671e-03    1.7312905e-03    9.3209299e-05    0.0000000e+00    0.0000000e+00    0.0000000e+00    0.0000000e+00    0.0000000e+00    0.0000000e+00    0.0000000e+00
    4.0821955e+01    2.8386525e-01    1.6052277e-01    8.6087546e-02    7.5710443e-02    1.0060417e-01    1.0813811e-01    7.7332913e-02    5.1953653e-02    3.3525179e-02    1.4536509e-02    5.9526987e-03    1.6839930e-03    8.6759067e-05    0.0000000e+00    0.0000000e+00    0.0000000e+00    0.0000000e+00    0.0000000e+00    0.0000000e+00    0.0000000e+00
    4.0930366e+01    2.8376780e-01    1.6050445e-01    8.5840542e-02    7.6539288e-02    1.0021695e-01    1.0834977e-01    7.7493163e-02    5.1625325e-02    3.3603884e-02    1.4509276e-02    5.8380269e-03    1.6287523e-03    8.2777971e-05    0.0000000e+00    0.0000000e+00    0.0000000e+00    0.0000000e+00    0.0000000e+00    0.0000000e+00    0.0000000e+00
    4.1038694e+01    2.8325013e-01    1.6074173e-01    8.6006253e-02    7.6368252e-02    1.0025464e-01    1.0902662e-01    7.7500591e-02    5.1347210e-02    3.3726933e-02    1.4328844e-02    5.7693351e-03    1.6048944e-03    7.4559069e-05    0.0000000e+00    0.0000000e+00    0.0000000e+00    0.0000000e+00    0.0000000e+00    0.0000000e+00    0.0000000e+00
    4.1146844e+01    2.8329038e-01    1.6047486e-01    8.6003305e-02    7.6634121e-02    1.0052331e-01    1.0892423e-01    7.7359870e-02    5.1414025e-02    3.3812853e-02    1.4236946e-02    5.6858139e-03    1.5723293e-03    6.7954003e-05    0.0000000e+00    0.0000000e+00    0.0000000e+00    0.0000000e+00    0.0000000e+00    0.0000000e+00    0.0000000e+00
    4.1200901e+01    2.8296315e-01    1.6051455e-01    8.6191229e-02    7.6860723e-02    1.0061419e-01    1.0879940e-01    7.7440355e-02    5.1238560e-02    3.3906523e-02    1.4190764e-02    5.6796166e-03    1.5373875e-03    6.3558671e-05    0.0000000e+00    0.0000000e+00    0.0000000e+00    0.0000000e+00    0.0000000e+00    0.0000000e+00    0.0000000e+00
    4.1309013e+01    2.8242748e-01    1.6074798e-01    8.6494924e-02    7.6675723e-02    1.0149308e-01    1.0819145e-01    7.7445714e-02    5.1554751e-02    3.3633944e-02    1.4183948e-02    5.5993929e-03    1.4906366e-03    6.0976693e-05    0.0000000e+00    0.0000000e+00    0.0000000e+00    0.0000000e+00    0.0000000e+00    0.0000000e+00    0.0000000e+00
    4.1417126e+01    2.8189697e-01    1.6115535e-01    8.6366703e-02    7.6019340e-02    1.0238331e-01    1.0827788e-01    7.7717660e-02    5.1695613e-02    3.3304652e-02    1.4123531e-02    5.5771004e-03    1.4260188e-03    5.5872809e-05    0.0000000e+00    0.0000000e+00    0.0000000e+00    0.0000000e+00    0.0000000e+00    0.0000000e+00    0.0000000e+00
    4.1525694e+01    2.8152364e-01    1.6136204e-01    8.5827221e-02    7.7015332e-02    1.0233690e-01    1.0815703e-01    7.7581115e-02    5.2130670e-02    3.3263816e-02    1.3830053e-02    5.5118457e-03    1.4092514e-03    5.1077113e-05    0.0000000e+00    0.0000000e+00    0.0000000e+00    0.0000000e+00    0.0000000e+00    0.0000000e+00    0.0000000e+00
    4.1633937e+01    2.8119006e-01    1.6148159e-01    8.5584474e-02    7.7286249e-02    1.0262086e-01    1.0864954e-01    7.7457041e-02    5.2035919e-02    3.3024171e-02    1.3789398e-02    5.4429373e-03    1.3934952e-03    4.4251165e-05    0.0000000e+00    0.0000000e+00    0.0000000e+00    0.0000000e+00    0.0000000e+00    0.0000000e+00    0.0000000e+00
    4.1742113e+01    2.8079715e-01    1.6157256e-01    8.5564541e-02    7.7478407e-02    1.0291247e-01    1.0896803e-01    7.7178725e-02    5.1854471e-02    3.3101899e-02    1.3829170e-02    5.3241386e-03    1.3766879e-03    4.1759830e-05    0.0000000e+00    0.0000000e+00    0.0000000e+00    0.0000000e+00    0.0000000e+00    0.0000000e+00    0.0000000e+00
    4.1850282e+01    2.8073995e-01    1.6129497e-01    8.5713981e-02    7.7778650e-02    1.0289037e-01    1.0911552e-01    7.7145034e-02    5.1749094e-02    3.3216617e-02    1.3713372e-02    5.2716023e-03    1.3346279e-03    3.6214221e-05    0.0000000e+00    0.0000000e+00    0.0000000e+00    0.0000000e+00    0.0000000e+00    0.0000000e+00    0.0000000e+00
    4.1904372e+01    2.8060275e-01    1.6134042e-01    8.5647985e-02    7.7982028e-02    1.0308222e-01    1.0893791e-01    7.7328374e-02    5.1640276e-02    3.3142270e-02    1.3709328e-02    5.2352875e-03    1.3166012e-03    3.4549866e-05    0.0000000e+00    0.0000000e+00    0.0000000e+00    0.0000000e+00    0.0000000e+00    0.0000000e+00    0.0000000e+00
    4.2013281e+01    2.8009760e-01    1.6167464e-01    8.5854005e-02    7.7673182e-02    1.0354986e-01    1.0869193e-01    7.7817147e-02    5.1384435e-02    3.3188418e-02    1.3602654e-02    5.1517491e-03    1.2815629e-03    3.2817094e-05    0.0000000e+00    0.0000000e+00    0.0000000e+00    0.0000000e+00    0.0000000e+00    0.0000000e+00    0.0000000e+00
    4.2122908e+01    2.8001535e-01    1.6164875e-01    8.5721649e-02    7.7803633e-02    1.0347396e-01    1.0944995e-01    7.7780066e-02    5.1134614e-02    3.3013553e-02    1.3547897e-02    5.1441957e-03    1.2375468e-03    2.8838609e-05    0.0000000e+00    0.0000000e+00    0.0000000e+00    0.0000000e+00    0.0000000e+00    0.0000000e+00    0.0000000e+00
    4.2232531e+01    2.7958846e-01    1.6175806e-01    8.5743679e-02    7.8191323e-02    1.0296597e-01    1.0990371e-01    7.8192520e-02    5.0975498e-02    3.2997713e-02    1.3394535e-02    5.0602545e-03    1.2032962e-03    2.4984141e-05    0.0000000e+00    0.0000000e+00    0.0000000e+00    0.0000000e+00    0.0000000e+00    0.0000000e+00    0.0000000e+00
    4.2342153e+01    2.7921312e-01    1.6171948e-01    8.5919899e-02    7.8430099e-02    1.0308789e-01    1.1015735e-01    7.8014914e-02    5.1113443e-02    3.2781785e-02    1.3390146e-02    4.9695583e-03    1.1782120e-03    2.4098659e-05    0.0000000e+00    0.0000000e+00    0.0000000e+00    0.0000000e+00    0.0000000e+00    0.0000000e+00    0.0000000e+00
    4.2451774e+01    2.7903253e-01    1.6140871e-01    8.6277963e-02    7.8151346e-02    1.0398527e-01    1.0968221e-01    7.8053290e-02    5.1305186e-02    3.2793677e-02    1.3242376e-02    4.9187841e-03    1.1284972e-03    2.0162948e-05    0.0000000e+00    0.0000000e+00    0.0000000e+00    0.0000000e+00    0.0000000e+00    0.0000000e+00    0.0000000e+00
    4.2506586e+01    2.7893153e-01    1.6170601e-01    8.5861573e-02    7.8129770e-02    1.0457489e-01    1.0933941e-01    7.8243643e-02    5.1206559e-02    3.2822752e-02    1.3166509e-02    4.8778223e-03    1.1201862e-03    1.9342976e-05    0.0000000e+00    0.0000000e+00    0.0000000e+00    0.0000000e+00    0.0000000e+00    0.0000000e+00    0.0000000e+00
    4.2605929e+01    2.7864845e-01    1.6156798e-01    8.5830475e-02    7.7963574e-02    1.0558972e-01    1.0931806e-01    7.8235516e-02    5.1085205e-02    3.2692919e-02    1.3136441e-02    4.8140805e-03    1.1020578e-03    1.5521803e-05    0.0000000e+00    0.0000000e+00    0.0000000e+00    0.0000000e+00    0.0000000e+00    0.0000000e+00    0.0000000e+00
    4.2716302e+01    2.7849959e-01    1.6132622e-01    8.6095824e-02    7.8265000e-02    1.0513298e-01    1.0965366e-01    7.8363766e-02    5.0985119e-02    3.2807559e-02    1.3076620e-02    4.6995696e-03    1.0784587e-03    1.5632149e-05    0.0000000e+00    0.0000000e+00    0.0000000e+00    0.0000000e+00    0.0000000e+00    0.0000000e+00    0.0000000e+00
    4.2826684e+01    2.7838220e-01    1.6120830e-01    8.5841408e-02    7.7950333e-02    1.0637053e-01    1.0958936e-01    7.8195226e-02    5.0931124e-02    3.2781161e-02    1.3042593e-02    4.6597956e-03    1.0346697e-03    1.3295082e-05    0.0000000e+00    0.0000000e+00    0.0000000e+00    0.0000000e+00    0.0000000e+00    0.0000000e+00    0.0000000e+00
    4.2926033e+01    2.7798984e-01    1.6147731e-01    8.5549645e-02    7.8075084e-02    1.0664592e-01    1.0995559e-01    7.8184793e-02    5.0880615e-02    3.2589141e-02    1.3023078e-02    4.5992563e-03    1.0164873e-03    1.3241994e-05    0.0000000e+00    0.0000000e+00    0.0000000e+00    0.0000000e+00    0.0000000e+00    0.0000000e+00    0.0000000e+00
    4.3025382e+01    2.7737693e-01    1.6169911e-01    8.6077678e-02    7.8092118e-02    1.0690725e-01    1.0957179e-01    7.8463348e-02    5.0883851e-02    3.2393590e-02    1.2995735e-02    4.5547192e-03    9.7219343e-04    1.1689493e-05    0.0000000e+00    0.0000000e+00    0.0000000e+00    0.0000000e+00    0.0000000e+00    0.0000000e+00    0.0000000e+00
    4.3124732e+01    2.7709939e-01    1.6165606e-01    8.6108740e-02    7.8110146e-02    1.0744507e-01    1.0972002e-01    7.8060365e-02    5.1030174e-02    3.2507594e-02    1.2776135e-02    4.5254054e-03    9.5328744e-04    7.6168588e-06    0.0000000e+00    0.0000000e+00    0.0000000e+00    0.0000000e+00    0.0000000e+00    0.0000000e+00    0.0000000e+00
    4.3235144e+01    2.7694619e-01    1.6163561e-01    8.6282497e-02    7.8383165e-02    1.0686499e-01    1.1048541e-01    7.8066515e-02    5.0843382e-02    3.2454876e-02    1.2610559e-02    4.4893416e-03    9.3063586e-04    6.8339547e-06    0.0000000e+00    0.0000000e+00    0.0000000e+00    0.0000000e+00    0.0000000e+00    0.0000000e+00    0.0000000e+00
    4.3334541e+01    2.7686057e-01    1.6109469e-01    8.6689588e-02    7.8462758e-02    1.0696653e-01    1.1092860e-01    7.7748701e-02    5.0982988e-02    3.2314929e-02    1.2621308e-02    4.4025213e-03    9.2001106e-04    6.8073653e-06    0.0000000e+00    0.0000000e+00    0.0000000e+00    0.0000000e+00    0.0000000e+00    0.0000000e+00    0.0000000e+00
    4.3445001e+01    2.7633390e-01    1.6141027e-01    8.6551845e-02    7.8542959e-02    1.0727187e-01    1.1113173e-01    7.7951592e-02    5.1033167e-02    3.2054666e-02    1.2487136e-02    4.3417001e-03    8.8239591e-04    6.7768186e-06    0.0000000e+00    0.0000000e+00    0.0000000e+00    0.0000000e+00    0.0000000e+00    0.0000000e+00    0.0000000e+00
    4.3500235e+01    2.7628513e-01    1.6136830e-01    8.6204920e-02    7.9234366e-02    1.0698126e-01    1.1142603e-01    7.7736651e-02    5.1086718e-02    3.1995128e-02    1.2527094e-02    4.3021738e-03    8.4548156e-04    6.7626322e-06    0.0000000e+00    0.0000000e+00    0.0000000e+00    0.0000000e+00    0.0000000e+00    0.0000000e+00    0.0000000e+00
    4.3654893e+01    2.7594924e-01    1.6138944e-01    8.6025918e-02    7.9759967e-02    1.0704351e-01    1.1111134e-01    7.8196486e-02    5.1385804e-02    3.1728954e-02    1.2369038e-02    4.2405571e-03    7.9531993e-04    4.4232641e-06    0.0000000e+00    0.0000000e+00    0.0000000e+00    0.0000000e+00    0.0000000e+00    0.0000000e+00    0.0000000e+00
    4.3710145e+01    2.7547095e-01    1.6173322e-01    8.6159132e-02    7.9664614e-02    1.0718564e-01    1.1109664e-01    7.8258401e-02    5.1477103e-02    3.1616634e-02    1.2352134e-02    4.1939971e-03    7.8785730e-04    3.6766072e-06    0.0000000e+00    0.0000000e+00    0.0000000e+00    0.0000000e+00    0.0000000e+00    0.0000000e+00    0.0000000e+00
    4.3820638e+01    2.7528114e-01    1.6163661e-01    8.6116060e-02    7.9892465e-02    1.0730241e-01    1.1121350e-01    7.8265045e-02    5.1659345e-02    3.1377735e-02    1.2349468e-02    4.1304082e-03    7.7288197e-04    2.9291848e-06    0.0000000e+00    0.0000000e+00    0.0000000e+00    0.0000000e+00    0.0000000e+00    0.0000000e+00    0.0000000e+00
    4.3931161e+01    2.7529067e-01    1.6136306e-01    8.6325821e-02    7.9895527e-02    1.0725500e-01    1.1142172e-01    7.8099622e-02    5.1985078e-02    3.1392276e-02    1.2179960e-02    4.0337981e-03    7.5454584e-04    2.9168988e-06    0.0000000e+00    0.0000000e+00    0.0000000e+00    0.0000000e+00    0.0000000e+00    0.0000000e+00    0.0000000e+00
    4.4041697e+01    2.7479844e-01    1.6173088e-01    8.6308414e-02    7.9701112e-02    1.0767050e-01    1.1190428e-01    7.7725611e-02    5.1920234e-02    3.1418260e-02    1.2129578e-02    3.9586791e-03    7.3111183e-04    2.9047359e-06    0.0000000e+00    0.0000000e+00    0.0000000e+00    0.0000000e+00    0.0000000e+00    0.0000000e+00    0.0000000e+00
    4.4152247e+01    2.7459205e-01    1.6119569e-01    8.6990788e-02    7.9729763e-02    1.0801558e-01    1.1159064e-01    7.8119489e-02    5.1649151e-02    3.1485155e-02    1.2035574e-02    3.8979700e-03    6.9598817e-04    2.1685050e-06    0.0000000e+00    0.0000000e+00    0.0000000e+00    0.0000000e+00    0.0000000e+00    0.0000000e+00    0.0000000e+00
    4.4251742e+01    2.7406348e-01    1.6153811e-01    8.6856712e-02    7.9726816e-02    1.0853899e-01    1.1151493e-01    7.8301653e-02    5.1614187e-02    3.1460042e-02    1.1870764e-02    3.8676319e-03    6.4524771e-04    1.4372140e-06    0.0000000e+00    0.0000000e+00    0.0000000e+00    0.0000000e+00    0.0000000e+00    0.0000000e+00    0.0000000e+00
    4.4307028e+01    2.7402922e-01    1.6105799e-01    8.7323932e-02    7.9901181e-02    1.0865176e-01    1.1154062e-01    7.8125121e-02    5.1571683e-02    3.1466362e-02    1.1853132e-02    3.8416930e-03    6.3588050e-04    1.4345881e-06    0.0000000e+00    0.0000000e+00    0.0000000e+00    0.0000000e+00    0.0000000e+00    0.0000000e+00    0.0000000e+00
    4.4406534e+01    2.7355008e-01    1.6139628e-01    8.7156110e-02    7.9850134e-02    1.0948970e-01    1.1187633e-01    7.7464105e-02    5.1489326e-02    3.1485271e-02    1.1837950e-02    3.7795914e-03    6.2512820e-04    0.0000000e+00    0.0000000e+00    0.0000000e+00    0.0000000e+00    0.0000000e+00    0.0000000e+00    0.0000000e+00    0.0000000e+00
    4.4517108e+01    2.7321017e-01    1.6175680e-01    8.6988086e-02    7.9747116e-02    1.1003409e-01    1.1189016e-01    7.7293512e-02    5.1598557e-02    3.1373119e-02    1.1800471e-02    3.7101842e-03    5.9774410e-04    0.0000000e+00    0.0000000e+00    0.0000000e+00    0.0000000e+00    0.0000000e+00    0.0000000e+00    0.0000000e+00    0.0000000e+00
    4.4616636e+01    2.7360449e-01    1.6100692e-01    8.7269186e-02    7.9888848e-02    1.0999748e-01    1.1218426e-01    7.7438775e-02    5.1233873e-02    3.1567883e-02    1.1583495e-02    3.6446067e-03    5.8018525e-04    0.0000000e+00    0.0000000e+00    0.0000000e+00    0.0000000e+00    0.0000000e+00    0.0000000e+00    0.0000000e+00    0.0000000e+00
    4.4727246e+01    2.7301659e-01    1.6143094e-01    8.6930329e-02    8.0415347e-02    1.1032391e-01    1.1222821e-01    7.7435553e-02    5.0961518e-02    3.1593918e-02    1.1506220e-02    3.6105730e-03    5.4689185e-04    0.0000000e+00    0.0000000e+00    0.0000000e+00    0.0000000e+00    0.0000000e+00    0.0000000e+00    0.0000000e+00    0.0000000e+00
    4.4837877e+01    2.7285053e-01    1.6144615e-01    8.6962112e-02    8.0067859e-02    1.1136138e-01    1.1169363e-01    7.7952850e-02    5.0606427e-02    3.1475627e-02    1.1542328e-02    3.5206843e-03    5.2042524e-04    0.0000000e+00    0.0000000e+00    0.0000000e+00    0.0000000e+00    0.0000000e+00    0.0000000e+00    0.0000000e+00    0.0000000e+00
    4.4948523e+01    2.7209963e-01    1.6198686e-01    8.6867290e-02    8.0351466e-02    1.1109778e-01    1.1204598e-01    7.8099897e-02    5.0497856e-02    3.1496282e-02    1.1477789e-02    3.4670482e-03    5.1211300e-04    0.0000000e+00    0.0000000e+00    0.0000000e+00    0.0000000e+00    0.0000000e+00    0.0000000e+00    0.0000000e+00    0.0000000e+00
    4.5003845e+01    2.7200936e-01    1.6170991e-01    8.7315020e-02    8.0068505e-02    1.1144638e-01    1.1166787e-01    7.8673434e-02    5.0435836e-02    3.1280915e-02    1.1444802e-02    3.4424888e-03    5.0548092e-04    0.0000000e+00    0.0000000e+00    0.0000000e+00    0.0000000e+00    0.0000000e+00    0.0000000e+00    0.0000000e+00    0.0000000e+00
    4.5114512e+01    2.7198252e-01    1.6158766e-01    8.6714013e-02    8.0735851e-02    1.1186728e-01    1.1160153e-01    7.8615246e-02    5.0263558e-02    3.1444899e-02    1.1308931e-02    3.3876124e-03    4.9090729e-04    0.0000000e+00    0.0000000e+00    0.0000000e+00    0.0000000e+00    0.0000000e+00    0.0000000e+00    0.0000000e+00    0.0000000e+00
    4.5214112e+01    2.7149807e-01    1.6166178e-01    8.6955884e-02    8.0942217e-02    1.1217251e-01    1.1162481e-01    7.8570525e-02    5.0058341e-02    3.1390306e-02    1.1315133e-02    3.3384209e-03    4.7199956e-04    0.0000000e+00    0.0000000e+00    0.0000000e+00    0.0000000e+00    0.0000000e+00    0.0000000e+00    0.0000000e+00    0.0000000e+00
    4.5324791e+01    2.7118637e-01    1.6163467e-01    8.7157774e-02    8.0601932e-02    1.1289835e-01    1.1168809e-01    7.8518090e-02    4.9872776e-02    3.1465276e-02    1.1242395e-02    3.2874985e-03    4.4678129e-04    0.0000000e+00    0.0000000e+00    0.0000000e+00    0.0000000e+00    0.0000000e+00    0.0000000e+00    0.0000000e+00    0.0000000e+00
    4.5435494e+01    2.7095781e-01    1.6183615e-01    8.7138868e-02    8.0826867e-02    1.1305038e-01    1.1162564e-01    7.8182412e-02    5.0384533e-02    3.1215078e-02    1.1137667e-02    3.2213367e-03    4.2326284e-04    0.0000000e+00    0.0000000e+00    0.0000000e+00    0.0000000e+00    0.0000000e+00    0.0000000e+00    0.0000000e+00    0.0000000e+00
    4.5535140e+01    2.7029658e-01    1.6195947e-01    8.7558679e-02    8.0906241e-02    1.1308954e-01    1.1205913e-01    7.7970199e-02    5.0377961e-02    3.1238585e-02    1.0959358e-02    3.1735466e-03    4.1069186e-04    0.0000000e+00    0.0000000e+00    0.0000000e+00    0.0000000e+00    0.0000000e+00    0.0000000e+00    0.0000000e+00    0.0000000e+00
    4.5645881e+01    2.7056995e-01    1.6132082e-01    8.7885026e-02    8.0693183e-02    1.1329834e-01    1.1243579e-01    7.8113949e-02    5.0212213e-02    3.1078256e-02    1.0885920e-02    3.1093123e-03    3.9723956e-04    0.0000000e+00    0.0000000e+00    0.0000000e+00    0.0000000e+00    0.0000000e+00    0.0000000e+00    0.0000000e+00    0.0000000e+00
    4.5701262e+01    2.7012191e-01    1.6167223e-01    8.7986356e-02    8.0723551e-02    1.1293163e-01    1.1283783e-01    7.8207728e-02    5.0178628e-02    3.1030568e-02    1.0832753e-02    3.0944793e-03    3.8233946e-04    0.0000000e+00    0.0000000e+00    0.0000000e+00    0.0000000e+00    0.0000000e+00    0.0000000e+00    0.0000000e+00    0.0000000e+00
    4.5812047e+01    2.6946476e-01    1.6229732e-01    8.7837284e-02    8.1404381e-02    1.1225863e-01    1.1325985e-01    7.8264138e-02    5.0166604e-02    3.0960397e-02    1.0708581e-02    3.0086930e-03    3.6936950e-04    0.0000000e+00    0.0000000e+00    0.0000000e+00    0.0000000e+00    0.0000000e+00    0.0000000e+00    0.0000000e+00    0.0000000e+00
    4.5922842e+01    2.6908533e-01    1.6240474e-01    8.7781672e-02    8.1823423e-02    1.1241632e-01    1.1319520e-01    7.8287044e-02    5.0110201e-02    3.0930255e-02    1.0629425e-02    2.9829416e-03    3.5344254e-04    0.0000000e+00    0.0000000e+00    0.0000000e+00    0.0000000e+00    0.0000000e+00    0.0000000e+00    0.0000000e+00    0.0000000e+00
    4.6033636e+01    2.6886137e-01    1.6216974e-01    8.8062328e-02    8.1771874e-02    1.1260271e-01    1.1349119e-01    7.8341672e-02    5.0053000e-02    3.0789714e-02    1.0635314e-02    2.8925504e-03    3.2853040e-04    0.0000000e+00    0.0000000e+00    0.0000000e+00    0.0000000e+00    0.0000000e+00    0.0000000e+00    0.0000000e+00    0.0000000e+00
    4.6133373e+01    2.6816034e-01    1.6251604e-01    8.7842651e-02    8.2050048e-02    1.1280915e-01    1.1404686e-01    7.8166816e-02    5.0114543e-02    3.0623235e-02    1.0507227e-02    2.8487025e-03    3.1438644e-04    0.0000000e+00    0.0000000e+00    0.0000000e+00    0.0000000e+00    0.0000000e+00    0.0000000e+00    0.0000000e+00    0.0000000e+00
    4.6244225e+01    2.6830564e-01    1.6183873e-01    8.8213012e-02    8.2259745e-02    1.1285452e-01    1.1455236e-01    7.7750380e-02    5.0300464e-02    3.0520051e-02    1.0298531e-02    2.8127579e-03    2.9381894e-04    0.0000000e+00    0.0000000e+00    0.0000000e+00    0.0000000e+00    0.0000000e+00    0.0000000e+00    0.0000000e+00    0.0000000e+00
    4.6344034e+01    2.6797459e-01    1.6208658e-01    8.7976763e-02    8.2698290e-02    1.1256869e-01    1.1491956e-01    7.7759329e-02    5.0331388e-02    3.0429549e-02    1.0216957e-02    2.7463787e-03    2.9191698e-04    0.0000000e+00    0.0000000e+00    0.0000000e+00    0.0000000e+00    0.0000000e+00    0.0000000e+00    0.0000000e+00    0.0000000e+00
    4.6454959e+01    2.6786144e-01    1.6176180e-01    8.8297632e-02    8.2123081e-02    1.1330716e-01    1.1497042e-01    7.7731847e-02    5.0551808e-02    3.0403692e-02    9.9949689e-03    2.7176664e-03    2.7848164e-04    0.0000000e+00    0.0000000e+00    0.0000000e+00    0.0000000e+00    0.0000000e+00    0.0000000e+00    0.0000000e+00    0.0000000e+00
    4.6510439e+01    2.6754774e-01    1.6197861e-01    8.8130030e-02    8.2480683e-02    1.1354391e-01    1.1471026e-01    7.8039643e-02    5.0257266e-02    3.0357447e-02    9.9998676e-03    2.6829970e-03    2.7154195e-04    0.0000000e+00    0.0000000e+00    0.0000000e+00    0.0000000e+00    0.0000000e+00    0.0000000e+00    0.0000000e+00    0.0000000e+00
    4.6621428e+01    2.6719771e-01    1.6208767e-01    8.7999891e-02    8.3037825e-02    1.1377130e-01    1.1472223e-01    7.7996611e-02    4.9825590e-02    3.0491961e-02    9.9759059e-03    2.6300439e-03    2.6326453e-04    0.0000000e+00    0.0000000e+00    0.0000000e+00    0.0000000e+00    0.0000000e+00    0.0000000e+00    0.0000000e+00    0.0000000e+00
    4.6732476e+01    2.6671427e-01    1.6226217e-01    8.8334637e-02    8.3091205e-02    1.1429853e-01    1.1419917e-01    7.8245983e-02    4.9709026e-02    3.0480069e-02    9.8649549e-03    2.5556525e-03    2.4433718e-04    0.0000000e+00    0.0000000e+00    0.0000000e+00    0.0000000e+00    0.0000000e+00    0.0000000e+00    0.0000000e+00    0.0000000e+00
    4.6843565e+01    2.6619142e-01    1.6239505e-01    8.8362008e-02    8.3265103e-02    1.1460162e-01    1.1472608e-01    7.8046338e-02    4.9489533e-02    3.0430644e-02    9.7402556e-03    2.5238990e-03    2.2805254e-04    0.0000000e+00    0.0000000e+00    0.0000000e+00    0.0000000e+00    0.0000000e+00    0.0000000e+00    0.0000000e+00    0.0000000e+00
    4.6954692e+01    2.6590781e-01    1.6266030e-01    8.8093109e-02    8.3079507e-02    1.1522040e-01    1.1446701e-01    7.8329766e-02    4.9683498e-02    3.0182013e-02    9.6922262e-03    2.4696932e-03    2.1467176e-04    0.0000000e+00    0.0000000e+00    0.0000000e+00    0.0000000e+00    0.0000000e+00    0.0000000e+00    0.0000000e+00    0.0000000e+00
    4.7010270e+01    2.6581586e-01    1.6236328e-01    8.8313267e-02    8.2996917e-02    1.1550207e-01    1.1442029e-01    7.8613724e-02    4.9501399e-02    3.0158119e-02    9.6731470e-03    2.4319480e-03    2.0997757e-04    0.0000000e+00    0.0000000e+00    0.0000000e+00    0.0000000e+00    0.0000000e+00    0.0000000e+00    0.0000000e+00    0.0000000e+00
    4.7121471e+01    2.6525590e-01    1.6267097e-01    8.8534750e-02    8.2924621e-02    1.1577959e-01    1.1459387e-01    7.8494662e-02    4.9451689e-02    3.0052323e-02    9.6627072e-03    2.3775211e-03    2.0138970e-04    0.0000000e+00    0.0000000e+00    0.0000000e+00    0.0000000e+00    0.0000000e+00    0.0000000e+00    0.0000000e+00    0.0000000e+00
    4.7232750e+01    2.6488997e-01    1.6271279e-01    8.8869226e-02    8.2739333e-02    1.1614338e-01    1.1490686e-01    7.7846462e-02    4.9840740e-02    2.9910748e-02    9.6472852e-03    2.2994491e-03    1.9375654e-04    0.0000000e+00    0.0000000e+00    0.0000000e+00    0.0000000e+00    0.0000000e+00    0.0000000e+00    0.0000000e+00    0.0000000e+00
    4.7344102e+01    2.6439815e-01    1.6287569e-01    8.8711071e-02    8.2786364e-02    1.1693413e-01    1.1498974e-01    7.7627221e-02    4.9836927e-02    2.9807783e-02    9.5903305e-03    2.2605056e-03    1.8208829e-04    0.0000000e+00    0.0000000e+00    0.0000000e+00    0.0000000e+00    0.0000000e+00    0.0000000e+00    0.0000000e+00    0.0000000e+00
    4.7455535e+01    2.6404155e-01    1.6301220e-01    8.8767545e-02    8.2943802e-02    1.1670764e-01    1.1552268e-01    7.7596500e-02    4.9932103e-02    2.9608525e-02    9.4815807e-03    2.2151286e-03    1.7074546e-04    0.0000000e+00    0.0000000e+00    0.0000000e+00    0.0000000e+00    0.0000000e+00    0.0000000e+00    0.0000000e+00    0.0000000e+00
    4.7511273e+01    2.6381799e-01    1.6317635e-01    8.8410512e-02    8.3500089e-02    1.1676311e-01    1.1525192e-01    7.7798986e-02    4.9865664e-02    2.9688403e-02    9.3682078e-03    2.1925231e-03    1.6624103e-04    0.0000000e+00    0.0000000e+00    0.0000000e+00    0.0000000e+00    0.0000000e+00    0.0000000e+00    0.0000000e+00    0.0000000e+00
    4.7611602e+01    2.6320185e-01    1.6359315e-01    8.8439192e-02    8.3829494e-02    1.1643031e-01    1.1577388e-01    7.7870707e-02    4.9789713e-02    2.9462437e-02    9.2938137e-03    2.1570582e-03    1.5839215e-04    0.0000000e+00    0.0000000e+00    0.0000000e+00    0.0000000e+00    0.0000000e+00    0.0000000e+00    0.0000000e+00    0.0000000e+00
    4.7712022e+01    2.6304306e-01    1.6352387e-01    8.8632438e-02    8.3968484e-02    1.1638860e-01    1.1613473e-01    7.7576652e-02    4.9863711e-02    2.9370942e-02    9.2286412e-03    2.1201518e-03    1.4871697e-04    0.0000000e+00    0.0000000e+00    0.0000000e+00    0.0000000e+00    0.0000000e+00    0.0000000e+00    0.0000000e+00    0.0000000e+00
    4.7823667e+01    2.6242630e-01    1.6359650e-01    8.8806322e-02    8.4243206e-02    1.1695748e-01    1.1598923e-01    7.7304279e-02    4.9965337e-02    2.9311951e-02    9.1861800e-03    2.0745516e-03    1.3866821e-04    0.0000000e+00    0.0000000e+00    0.0000000e+00    0.0000000e+00    0.0000000e+00    0.0000000e+00    0.0000000e+00    0.0000000e+00
    4.7924207e+01    2.6257094e-01    1.6320084e-01    8.8924016e-02    8.4577623e-02    1.1699601e-01    1.1620546e-01    7.7140864e-02    4.9885302e-02    2.9131316e-02    9.2027791e-03    2.0334140e-03    1.3143227e-04    0.0000000e+00    0.0000000e+00    0.0000000e+00    0.0000000e+00    0.0000000e+00    0.0000000e+00    0.0000000e+00    0.0000000e+00
    4.8024880e+01    2.6252541e-01    1.6315574e-01    8.8612111e-02    8.4680617e-02    1.1746779e-01    1.1641896e-01    7.7206488e-02    4.9744665e-02    2.9062366e-02    9.0058037e-03    1.9970416e-03    1.2300656e-04    0.0000000e+00    0.0000000e+00    0.0000000e+00    0.0000000e+00    0.0000000e+00    0.0000000e+00    0.0000000e+00    0.0000000e+00
    4.8136800e+01    2.6256336e-01    1.6293688e-01    8.8469621e-02    8.5097089e-02    1.1734685e-01    1.1663571e-01    7.7507011e-02    4.9356511e-02    2.9152089e-02    8.9094976e-03    1.9062479e-03    1.1912536e-04    0.0000000e+00    0.0000000e+00    0.0000000e+00    0.0000000e+00    0.0000000e+00    0.0000000e+00    0.0000000e+00    0.0000000e+00
    4.8248877e+01    2.6278610e-01    1.6241267e-01    8.8689628e-02    8.5118075e-02    1.1774517e-01    1.1636473e-01    7.7672191e-02    4.9436376e-02    2.8991824e-02    8.8712134e-03    1.8028523e-03    1.0917219e-04    0.0000000e+00    0.0000000e+00    0.0000000e+00    0.0000000e+00    0.0000000e+00    0.0000000e+00    0.0000000e+00    0.0000000e+00
    4.8304945e+01    2.6261649e-01    1.6230076e-01    8.9098700e-02    8.5113100e-02    1.1774866e-01    1.1638896e-01    7.7537563e-02    4.9542738e-02    2.8936992e-02    8.8183870e-03    1.7905357e-03    1.0712219e-04    0.0000000e+00    0.0000000e+00    0.0000000e+00    0.0000000e+00    0.0000000e+00    0.0000000e+00    0.0000000e+00    0.0000000e+00
    4.8417173e+01    2.6204245e-01    1.6262015e-01    8.9376009e-02    8.5306334e-02    1.1759882e-01    1.1648640e-01    7.7689031e-02    4.9396901e-02    2.8879483e-02    8.7481908e-03    1.7560569e-03    1.0017387e-04    0.0000000e+00    0.0000000e+00    0.0000000e+00    0.0000000e+00    0.0000000e+00    0.0000000e+00    0.0000000e+00    0.0000000e+00
    4.8518196e+01    2.6200771e-01    1.6260228e-01    8.9526245e-02    8.5190522e-02    1.1743119e-01    1.1685202e-01    7.7697897e-02    4.9204913e-02    2.9087443e-02    8.6019910e-03    1.6984225e-03    9.9358100e-05    0.0000000e+00    0.0000000e+00    0.0000000e+00    0.0000000e+00    0.0000000e+00    0.0000000e+00    0.0000000e+00    0.0000000e+00
    4.8630642e+01    2.6151543e-01    1.6234045e-01    8.9587791e-02    8.5315808e-02    1.1830661e-01    1.1676249e-01    7.7570032e-02    4.9305816e-02    2.9091139e-02    8.4569918e-03    1.6609050e-03    8.6536943e-05    0.0000000e+00    0.0000000e+00    0.0000000e+00    0.0000000e+00    0.0000000e+00    0.0000000e+00    0.0000000e+00    0.0000000e+00
    4.8743215e+01    2.6137514e-01    1.6213732e-01    8.9970710e-02    8.4697346e-02    1.1879764e-01    1.1692492e-01    7.7535639e-02    4.9606285e-02    2.8924676e-02    8.3181062e-03    1.6310889e-03    8.1131335e-05    0.0000000e+00    0.0000000e+00    0.0000000e+00    0.0000000e+00    0.0000000e+00    0.0000000e+00    0.0000000e+00    0.0000000e+00
    4.8855908e+01    2.6101235e-01    1.6222384e-01    8.9674427e-02    8.4845938e-02    1.1897733e-01    1.1766635e-01    7.7379968e-02    4.9394750e-02    2.8959249e-02    8.2077783e-03    1.5803406e-03    7.7671963e-05    0.0000000e+00    0.0000000e+00    0.0000000e+00    0.0000000e+00    0.0000000e+00    0.0000000e+00    0.0000000e+00    0.0000000e+00
    4.8912296e+01    2.6081809e-01    1.6233658e-01    8.9684224e-02    8.4711494e-02    1.1919247e-01    1.1774076e-01    7.7512191e-02    4.9516922e-02    2.8791915e-02    8.0511019e-03    1.5725296e-03    7.1723207e-05    0.0000000e+00    0.0000000e+00    0.0000000e+00    0.0000000e+00    0.0000000e+00    0.0000000e+00    0.0000000e+00    0.0000000e+00
    4.9013874e+01    2.6039783e-01    1.6247030e-01    8.9984292e-02    8.4804418e-02    1.1916334e-01    1.1778954e-01    7.7789930e-02    4.9246907e-02    2.8832085e-02    7.9268365e-03    1.5297566e-03    6.4767159e-05    0.0000000e+00    0.0000000e+00    0.0000000e+00    0.0000000e+00    0.0000000e+00    0.0000000e+00    0.0000000e+00    0.0000000e+00
    4.9126811e+01    2.6007469e-01    1.6227923e-01    9.0098180e-02    8.5669922e-02    1.1897057e-01    1.1743360e-01    7.8196589e-02    4.9201341e-02    2.8674222e-02    7.8580529e-03    1.4822725e-03    6.1323766e-05    0.0000000e+00    0.0000000e+00    0.0000000e+00    0.0000000e+00    0.0000000e+00    0.0000000e+00    0.0000000e+00    0.0000000e+00
    4.9239722e+01    2.5937018e-01    1.6252288e-01    9.0518983e-02    8.5949102e-02    1.1915711e-01    1.1725078e-01    7.8371886e-02    4.9191136e-02    2.8362365e-02    7.8392073e-03    1.4064548e-03    5.9917753e-05    0.0000000e+00    0.0000000e+00    0.0000000e+00    0.0000000e+00    0.0000000e+00    0.0000000e+00    0.0000000e+00    0.0000000e+00
    4.9352487e+01    2.5887045e-01    1.6234725e-01    9.1230886e-02    8.6188297e-02    1.1948460e-01    1.1692359e-01    7.8113718e-02    4.9485548e-02    2.8163636e-02    7.7583137e-03    1.3797929e-03    5.3911417e-05    0.0000000e+00    0.0000000e+00    0.0000000e+00    0.0000000e+00    0.0000000e+00    0.0000000e+00    0.0000000e+00    0.0000000e+00
    4.9408799e+01    2.5857005e-01    1.6257796e-01    9.1066540e-02    8.6499696e-02    1.1962739e-01    1.1687161e-01    7.7866325e-02    4.9600220e-02    2.8193000e-02    7.7111698e-03    1.3639593e-03    5.2076343e-05    0.0000000e+00    0.0000000e+00    0.0000000e+00    0.0000000e+00    0.0000000e+00    0.0000000e+00    0.0000000e+00    0.0000000e+00
    4.9510135e+01    2.5799842e-01    1.6301606e-01    9.1174224e-02    8.6264317e-02    1.2019178e-01    1.1701177e-01    7.7577218e-02    4.9580483e-02    2.8165992e-02    7.6467516e-03    1.3246169e-03    4.8361937e-05    0.0000000e+00    0.0000000e+00    0.0000000e+00    0.0000000e+00    0.0000000e+00    0.0000000e+00    0.0000000e+00    0.0000000e+00
    4.9622543e+01    2.5793861e-01    1.6288592e-01    9.0692196e-02    8.7389470e-02    1.2006433e-01    1.1698190e-01    7.7410199e-02    4.9735393e-02    2.8041072e-02    7.5168578e-03    1.2995370e-03    4.4519000e-05    0.0000000e+00    0.0000000e+00    0.0000000e+00    0.0000000e+00    0.0000000e+00    0.0000000e+00    0.0000000e+00    0.0000000e+00
    4.9734812e+01    2.5779164e-01    1.6280425e-01    9.0703653e-02    8.7783328e-02    1.2023497e-01    1.1679849e-01    7.7696659e-02    4.9484542e-02    2.7938969e-02    7.4493891e-03    1.2729537e-03    4.1144327e-05    0.0000000e+00    0.0000000e+00    0.0000000e+00    0.0000000e+00    0.0000000e+00    0.0000000e+00    0.0000000e+00    0.0000000e+00
    4.9846940e+01    2.5768705e-01    1.6279049e-01    9.0256749e-02    8.8326256e-02    1.2030320e-01    1.1676797e-01    7.8107623e-02    4.9373753e-02    2.7752453e-02    7.3586480e-03    1.2400021e-03    3.5813531e-05    0.0000000e+00    0.0000000e+00    0.0000000e+00    0.0000000e+00    0.0000000e+00    0.0000000e+00    0.0000000e+00    0.0000000e+00
    4.9902939e+01    2.5734285e-01    1.6279263e-01    9.0622278e-02    8.8465003e-02    1.2019627e-01    1.1690482e-01    7.7938490e-02    4.9415184e-02    2.7757840e-02    7.3142384e-03    1.2152471e-03    3.5155065e-05    0.0000000e+00    0.0000000e+00    0.0000000e+00    0.0000000e+00    0.0000000e+00    0.0000000e+00    0.0000000e+00    0.0000000e+00
    5.0014851e+01    2.5915426e-01    1.6066466e-01    9.2437418e-02    8.5744512e-02    1.2401080e-01    1.1418589e-01    7.9576689e-02    4.7919293e-02    2.8074018e-02    7.1998095e-03    1.0139834e-03    1.8659327e-05    0.0000000e+00    0.0000000e+00    0.0000000e+00    0.0000000e+00    0.0000000e+00    0.0000000e+00    0.0000000e+00    0.0000000e+00
    5.0140648e+01    2.5963840e-01    1.6110609e-01    8.7210952e-02    9.1789470e-02    1.2318877e-01    1.1351947e-01    8.0219668e-02    4.7944603e-02    2.7913101e-02    6.5118443e-03    9.4610124e-04    1.1532932e-05    0.0000000e+00    0.0000000e+00    0.0000000e+00    0.0000000e+00    0.0000000e+00    0.0000000e+00    0.0000000e+00    0.0000000e+00
    5.0228008e+01    2.5853493e-01    1.6095179e-01    8.8347903e-02    9.1958231e-02    1.2348044e-01    1.1329399e-01    8.0363589e-02    4.8356736e-02    2.7305097e-02    6.4602675e-03    9.3552873e-04    1.1495801e-05    0.0000000e+00    0.0000000e+00    0.0000000e+00    0.0000000e+00    0.0000000e+00    0.0000000e+00    0.0000000e+00    0.0000000e+00
    5.0337207e+01    2.5808696e-01    1.5884223e-01    8.9662211e-02    9.4509584e-02    1.2256164e-01    1.1236873e-01    8.1464179e-02    4.7883115e-02    2.7335194e-02    6.3694208e-03    9.0529180e-04    1.1450329e-05    0.0000000e+00    0.0000000e+00    0.0000000e+00    0.0000000e+00    0.0000000e+00    0.0000000e+00    0.0000000e+00    0.0000000e+00
    5.0448648e+01    2.5807742e-01    1.5892367e-01    8.9646463e-02    9.4736521e-02    1.2273656e-01    1.1264306e-01    8.1657655e-02    4.7028944e-02    2.7315234e-02    6.3436550e-03    8.7941252e-04    1.1405130e-05    0.0000000e+00    0.0000000e+00    0.0000000e+00    0.0000000e+00    0.0000000e+00    0.0000000e+00    0.0000000e+00    0.0000000e+00
    5.0559956e+01    2.5796836e-01    1.5891651e-01    9.0602122e-02    9.4091009e-02    1.2286843e-01    1.1250517e-01    8.1678596e-02    4.6955624e-02    2.7223033e-02    6.3185855e-03    8.6120021e-04    1.1361240e-05    0.0000000e+00    0.0000000e+00    0.0000000e+00    0.0000000e+00    0.0000000e+00    0.0000000e+00    0.0000000e+00    0.0000000e+00
    5.0671130e+01    2.5795032e-01    1.5875325e-01    8.8955317e-02    9.5084475e-02    1.2426877e-01    1.1302148e-01    8.0943877e-02    4.6778186e-02    2.7170403e-02    6.2112770e-03    8.5132844e-04    1.1316428e-05    0.0000000e+00    0.0000000e+00    0.0000000e+00    0.0000000e+00    0.0000000e+00    0.0000000e+00    0.0000000e+00    0.0000000e+00
    5.0782173e+01    2.5765591e-01    1.5782137e-01    9.0406399e-02    9.3956611e-02    1.2496066e-01    1.1350245e-01    8.1006441e-02    4.6877557e-02    2.6940340e-02    6.1083150e-03    7.5267016e-04    1.1272829e-05    0.0000000e+00    0.0000000e+00    0.0000000e+00    0.0000000e+00    0.0000000e+00    0.0000000e+00    0.0000000e+00    0.0000000e+00
    5.0893085e+01    2.5534854e-01    1.5986060e-01    9.0590018e-02    9.4540879e-02    1.2501440e-01    1.1256286e-01    8.2480509e-02    4.6016117e-02    2.6755129e-02    6.1383432e-03    6.9260473e-04    0.0000000e+00    0.0000000e+00    0.0000000e+00    0.0000000e+00    0.0000000e+00    0.0000000e+00    0.0000000e+00    0.0000000e+00    0.0000000e+00
    5.1003866e+01    2.5497743e-01    1.5814940e-01    9.2713700e-02    9.4688420e-02    1.2423546e-01    1.1326099e-01    8.1939509e-02    4.6707049e-02    2.6549543e-02    6.1101115e-03    6.6839592e-04    0.0000000e+00    0.0000000e+00    0.0000000e+00    0.0000000e+00    0.0000000e+00    0.0000000e+00    0.0000000e+00    0.0000000e+00    0.0000000e+00
    5.1114515e+01    2.5450058e-01    1.5880287e-01    9.3003021e-02    9.4081804e-02    1.2487910e-01    1.1350228e-01    8.1433351e-02    4.6748279e-02    2.6326205e-02    6.0565168e-03    6.6599043e-04    0.0000000e+00    0.0000000e+00    0.0000000e+00    0.0000000e+00    0.0000000e+00    0.0000000e+00    0.0000000e+00    0.0000000e+00    0.0000000e+00
    5.1225029e+01    2.5355472e-01    1.5863008e-01    9.5179838e-02    9.7820008e-02    1.2067812e-01    1.1426485e-01    8.0690286e-02    4.7728774e-02    2.5752016e-02    5.1225742e-03    5.7872940e-04    0.0000000e+00    0.0000000e+00    0.0000000e+00    0.0000000e+00    0.0000000e+00    0.0000000e+00    0.0000000e+00    0.0000000e+00    0.0000000e+00
    5.1363172e+01    2.5296625e-01    1.5786114e-01    9.5466642e-02    9.7332323e-02    1.2160782e-01    1.1526400e-01    8.0050958e-02    4.8622160e-02    2.5481681e-02    4.7710228e-03    5.7600681e-04    0.0000000e+00    0.0000000e+00    0.0000000e+00    0.0000000e+00    0.0000000e+00    0.0000000e+00    0.0000000e+00    0.0000000e+00    0.0000000e+00
    5.1535850e+01    2.5122052e-01    1.5837349e-01    9.5025923e-02    9.8291330e-02    1.2294584e-01    1.1418965e-01    8.0805711e-02    4.9009766e-02    2.5010254e-02    4.6460709e-03    4.8144300e-04    0.0000000e+00    0.0000000e+00    0.0000000e+00    0.0000000e+00    0.0000000e+00    0.0000000e+00    0.0000000e+00    0.0000000e+00    0.0000000e+00
    5.1751698e+01    2.5043187e-01    1.5652725e-01    9.6699160e-02    9.8917833e-02    1.2428108e-01    1.1388617e-01    8.0502469e-02    4.8684610e-02    2.5086228e-02    4.5876831e-03    3.9564333e-04    0.0000000e+00    0.0000000e+00    0.0000000e+00    0.0000000e+00    0.0000000e+00    0.0000000e+00    0.0000000e+00    0.0000000e+00    0.0000000e+00
    5.1971403e+01    2.4966822e-01    1.5801934e-01    9.6626825e-02    9.9502964e-02    1.2280836e-01    1.1563427e-01    8.0431666e-02    4.7453182e-02    2.5011032e-02    4.4515704e-03    3.9257478e-04    0.0000000e+00    0.0000000e+00    0.0000000e+00    0.0000000e+00    0.0000000e+00    0.0000000e+00    0.0000000e+00    0.0000000e+00    0.0000000e+00
    5.2190630e+01    2.4764806e-01    1.5784604e-01    9.6875170e-02    1.0119672e-01    1.2437881e-01    1.1433042e-01    8.0618509e-02    4.7454867e-02    2.5007941e-02    4.3041400e-03    3.3931920e-04    0.0000000e+00    0.0000000e+00    0.0000000e+00    0.0000000e+00    0.0000000e+00    0.0000000e+00    0.0000000e+00    0.0000000e+00    0.0000000e+00
    5.2409380e+01    2.4749621e-01    1.5864160e-01    9.5017752e-02    1.0181959e-01    1.2571210e-01    1.1465569e-01    7.9945257e-02    4.7957635e-02    2.4596383e-02    3.8211628e-03    3.3662281e-04    0.0000000e+00    0.0000000e+00    0.0000000e+00    0.0000000e+00    0.0000000e+00    0.0000000e+00    0.0000000e+00    0.0000000e+00    0.0000000e+00
    5.2627653e+01    2.4814312e-01    1.5890512e-01    9.3486535e-02    1.0183249e-01    1.2832716e-01    1.1336824e-01    7.9714189e-02    4.8284782e-02    2.3996841e-02    3.6781467e-03    2.6338132e-04    0.0000000e+00    0.0000000e+00    0.0000000e+00    0.0000000e+00    0.0000000e+00    0.0000000e+00    0.0000000e+00    0.0000000e+00    0.0000000e+00
    5.2845457e+01    2.4738678e-01    1.5842304e-01    9.5527133e-02    9.9589501e-02    1.2827256e-01    1.1683956e-01    7.8062524e-02    4.8148137e-02    2.3885131e-02    3.6043271e-03    2.6130102e-04    0.0000000e+00    0.0000000e+00    0.0000000e+00    0.0000000e+00    0.0000000e+00    0.0000000e+00    0.0000000e+00    0.0000000e+00    0.0000000e+00
    5.3062809e+01    2.4931645e-01    1.5453508e-01    9.7017634e-02    1.0021807e-01    1.2948184e-01    1.1680289e-01    7.7719072e-02    4.7888118e-02    2.3594650e-02    3.1669133e-03    2.5928609e-04    0.0000000e+00    0.0000000e+00    0.0000000e+00    0.0000000e+00    0.0000000e+00    0.0000000e+00    0.0000000e+00    0.0000000e+00    0.0000000e+00
    5.3279715e+01    2.3912003e-01    1.6308339e-01    9.6872994e-02    1.0568223e-01    1.2407234e-01    1.1930177e-01    7.7254513e-02    4.8661927e-02    2.3420677e-02    2.5301326e-03    0.0000000e+00    0.0000000e+00    0.0000000e+00    0.0000000e+00    0.0000000e+00    0.0000000e+00    0.0000000e+00    0.0000000e+00    0.0000000e+00    0.0000000e+00
    5.3550848e+01    2.4000617e-01    1.6042529e-01    9.8506088e-02    1.0589700e-01    1.2496228e-01    1.2023325e-01    7.6564416e-02    4.8069408e-02    2.3401219e-02    1.9348815e-03    0.0000000e+00    0.0000000e+00    0.0000000e+00    0.0000000e+00    0.0000000e+00    0.0000000e+00    0.0000000e+00    0.0000000e+00    0.0000000e+00    0.0000000e+00
    5.3889764e+01    2.4024309e-01    1.5765254e-01    1.0133191e-01    1.0308368e-01    1.2832061e-01    1.2213897e-01    7.4388445e-02    4.8153829e-02    2.2765297e-02    1.9216285e-03    0.0000000e+00    0.0000000e+00    0.0000000e+00    0.0000000e+00    0.0000000e+00    0.0000000e+00    0.0000000e+00    0.0000000e+00    0.0000000e+00    0.0000000e+00
    5.4160897e+01    2.3891945e-01    1.5804256e-01    1.0145363e-01    1.0416545e-01    1.2979135e-01    1.2157335e-01    7.4206196e-02    4.8048322e-02    2.1886047e-02    1.9136471e-03    0.0000000e+00    0.0000000e+00    0.0000000e+00    0.0000000e+00    0.0000000e+00    0.0000000e+00    0.0000000e+00    0.0000000e+00    0.0000000e+00    0.0000000e+00
    5.4499813e+01    2.3923222e-01    1.5243590e-01    1.0441104e-01    1.0732880e-01    1.2830963e-01    1.2270557e-01    7.4940012e-02    4.6996107e-02    2.2190138e-02    1.4505846e-03    0.0000000e+00    0.0000000e+00    0.0000000e+00    0.0000000e+00    0.0000000e+00    0.0000000e+00    0.0000000e+00    0.0000000e+00    0.0000000e+00    0.0000000e+00
    5.4770946e+01    2.3497276e-01    1.5777545e-01    1.0291068e-01    1.0877832e-01    1.3003518e-01    1.2231860e-01    7.3790593e-02    4.6589324e-02    2.1830053e-02    9.9903576e-04    0.0000000e+00    0.0000000e+00    0.0000000e+00    0.0000000e+00    0.0000000e+00    0.0000000e+00    0.0000000e+00    0.0000000e+00    0.0000000e+00    0.0000000e+00
    5.5109862e+01    2.3276633e-01    1.5860468e-01    1.0250782e-01    1.0987036e-01    1.3298782e-01    1.2136356e-01    7.3649099e-02    4.7290480e-02    1.9967263e-02    9.9258605e-04    0.0000000e+00    0.0000000e+00    0.0000000e+00    0.0000000e+00    0.0000000e+00    0.0000000e+00    0.0000000e+00    0.0000000e+00    0.0000000e+00    0.0000000e+00
    5.5470991e+01    2.3098890e-01    1.5586350e-01    1.0746969e-01    1.0995926e-01    1.3333682e-01    1.2191438e-01    7.3522007e-02    4.6540223e-02    1.9418621e-02    9.8660084e-04    0.0000000e+00    0.0000000e+00    0.0000000e+00    0.0000000e+00    0.0000000e+00    0.0000000e+00    0.0000000e+00    0.0000000e+00    0.0000000e+00    0.0000000e+00
    5.5759893e+01    2.2747136e-01    1.5827098e-01    1.0706055e-01    1.1150609e-01    1.3591728e-01    1.2056175e-01    7.3050679e-02    4.5863542e-02    1.9596663e-02    7.0110695e-04    0.0000000e+00    0.0000000e+00    0.0000000e+00    0.0000000e+00    0.0000000e+00    0.0000000e+00    0.0000000e+00    0.0000000e+00    0.0000000e+00    0.0000000e+00
    5.6121022e+01    2.2507458e-01    1.6253353e-01    1.0538143e-01    1.1233230e-01    1.3708411e-01    1.1902229e-01    7.3156777e-02    4.7969169e-02    1.6748937e-02    6.9688955e-04    0.0000000e+00    0.0000000e+00    0.0000000e+00    0.0000000e+00    0.0000000e+00    0.0000000e+00    0.0000000e+00    0.0000000e+00    0.0000000e+00    0.0000000e+00
    5.6409924e+01    2.2386272e-01    1.6248281e-01    1.0610846e-01    1.1218236e-01    1.3793906e-01    1.1960767e-01    7.2749940e-02    4.8739387e-02    1.5983456e-02    3.4414143e-04    0.0000000e+00    0.0000000e+00    0.0000000e+00    0.0000000e+00    0.0000000e+00    0.0000000e+00    0.0000000e+00    0.0000000e+00    0.0000000e+00    0.0000000e+00
    5.6771053e+01    2.2019854e-01    1.6627229e-01    1.0495128e-01    1.1069391e-01    1.4187568e-01    1.1937163e-01    7.3250620e-02    4.8321577e-02    1.4722455e-02    3.4201077e-04    0.0000000e+00    0.0000000e+00    0.0000000e+00    0.0000000e+00    0.0000000e+00    0.0000000e+00    0.0000000e+00    0.0000000e+00    0.0000000e+00    0.0000000e+00
    5.7059956e+01    2.2113236e-01    1.6501999e-01    1.0533185e-01    1.1112824e-01    1.4230207e-01    1.1783479e-01    7.4338077e-02    4.9113668e-02    1.3458507e-02    3.4043288e-04    0.0000000e+00    0.0000000e+00    0.0000000e+00    0.0000000e+00    0.0000000e+00    0.0000000e+00    0.0000000e+00    0.0000000e+00    0.0000000e+00    0.0000000e+00
    5.7421084e+01    2.2156409e-01    1.6211866e-01    1.1024796e-01    1.1037164e-01    1.4043127e-01    1.1917760e-01    7.3731429e-02    4.9506939e-02    1.2512104e-02    3.3830989e-04    0.0000000e+00    0.0000000e+00    0.0000000e+00    0.0000000e+00    0.0000000e+00    0.0000000e+00    0.0000000e+00    0.0000000e+00    0.0000000e+00    0.0000000e+00
    5.7709987e+01    2.2123662e-01    1.6044807e-01    1.1155999e-01    1.0932886e-01    1.4194759e-01    1.2067716e-01    7.3253477e-02    4.9050463e-02    1.2497772e-02    0.0000000e+00    0.0000000e+00    0.0000000e+00    0.0000000e+00    0.0000000e+00    0.0000000e+00    0.0000000e+00    0.0000000e+00    0.0000000e+00    0.0000000e+00    0.0000000e+00
    5.8071115e+01    2.2019385e-01    1.6170887e-01    1.0812708e-01    1.1396008e-01    1.4264863e-01    1.1975122e-01    7.2985959e-02    4.9517609e-02    1.1106690e-02    0.0000000e+00    0.0000000e+00    0.0000000e+00    0.0000000e+00    0.0000000e+00    0.0000000e+00    0.0000000e+00    0.0000000e+00    0.0000000e+00    0.0000000e+00    0.0000000e+00
    5.8360018e+01    2.2230914e-01    1.6007216e-01    1.0801527e-01    1.1433201e-01    1.4227540e-01    1.1974418e-01    7.3491391e-02    4.9986764e-02    9.7736783e-03    0.0000000e+00    0.0000000e+00    0.0000000e+00    0.0000000e+00    0.0000000e+00    0.0000000e+00    0.0000000e+00    0.0000000e+00    0.0000000e+00    0.0000000e+00    0.0000000e+00
    5.8721146e+01    2.1942051e-01    1.6086378e-01    1.0985856e-01    1.1318880e-01    1.4401593e-01    1.1979778e-01    7.3877512e-02    5.0812159e-02    8.1649617e-03    0.0000000e+00    0.0000000e+00    0.0000000e+00    0.0000000e+00    0.0000000e+00    0.0000000e+00    0.0000000e+00    0.0000000e+00    0.0000000e+00    0.0000000e+00    0.0000000e+00
    5.9010049e+01    2.2055837e-01    1.5764773e-01    1.1183114e-01    1.1463123e-01    1.4353608e-01    1.1977372e-01    7.4129271e-02    5.0440685e-02    7.4517795e-03    0.0000000e+00    0.0000000e+00    0.0000000e+00    0.0000000e+00    0.0000000e+00    0.0000000e+00    0.0000000e+00    0.0000000e+00    0.0000000e+00    0.0000000e+00    0.0000000e+00
    5.9371177e+01    2.1778500e-01    1.6048168e-01    1.1175836e-01    1.1362133e-01    1.4481991e-01    1.1959368e-01    7.5128064e-02    4.9831717e-02    6.9802617e-03    0.0000000e+00    0.0000000e+00    0.0000000e+00    0.0000000e+00    0.0000000e+00    0.0000000e+00    0.0000000e+00    0.0000000e+00    0.0000000e+00    0.0000000e+00    0.0000000e+00
    5.9660080e+01    2.1649136e-01    1.6284922e-01    1.1068476e-01    1.1420922e-01    1.4487392e-01    1.1964288e-01    7.5794821e-02    4.8780366e-02    6.6734601e-03    0.0000000e+00    0.0000000e+00    0.0000000e+00    0.0000000e+00    0.0000000e+00    0.0000000e+00    0.0000000e+00    0.0000000e+00    0.0000000e+00    0.0000000e+00    0.0000000e+00
    6.0021209e+01    2.1455453e-01    1.6277676e-01    1.0794169e-01    1.1694496e-01    1.4650042e-01    1.2147753e-01    7.5025912e-02    4.8147937e-02    6.6302565e-03    0.0000000e+00    0.0000000e+00    0.0000000e+00    0.0000000e+00    0.0000000e+00    0.0000000e+00    0.0000000e+00    0.0000000e+00    0.0000000e+00    0.0000000e+00    0.0000000e+00
    6.0310111e+01    2.1517028e-01    1.6072435e-01    1.1067479e-01    1.1567380e-01    1.4653031e-01    1.2238846e-01    7.4910073e-02    4.8441503e-02    5.4864261e-03    0.0000000e+00    0.0000000e+00    0.0000000e+00    0.0000000e+00    0.0000000e+00    0.0000000e+00    0.0000000e+00    0.0000000e+00    0.0000000e+00    0.0000000e+00    0.0000000e+00
    6.0671240e+01    2.1463173e-01    1.6166384e-01    1.0814733e-01    1.1933249e-01    1.4493584e-01    1.2340659e-01    7.4748425e-02    4.8507231e-02    4.6265246e-03    0.0000000e+00    0.0000000e+00    0.0000000e+00    0.0000000e+00    0.0000000e+00    0.0000000e+00    0.0000000e+00    0.0000000e+00    0.0000000e+00    0.0000000e+00    0.0000000e+00
    6.0960142e+01    2.1319014e-01    1.6201914e-01    1.0706996e-01    1.2285492e-01    1.4390364e-01    1.2387259e-01    7.4037076e-02    4.9240512e-02    3.8120195e-03    0.0000000e+00    0.0000000e+00    0.0000000e+00    0.0000000e+00    0.0000000e+00    0.0000000e+00    0.0000000e+00    0.0000000e+00    0.0000000e+00    0.0000000e+00    0.0000000e+00
    6.1321271e+01    2.1008665e-01    1.6314851e-01    1.0888462e-01    1.2289430e-01    1.4452259e-01    1.2338395e-01    7.5747192e-02    4.7790189e-02    3.5419912e-03    0.0000000e+00    0.0000000e+00    0.0000000e+00    0.0000000e+00    0.0000000e+00    0.0000000e+00    0.0000000e+00    0.0000000e+00    0.0000000e+00    0.0000000e+00    0.0000000e+00
    6.1610174e+01    2.0802122e-01    1.6472306e-01    1.0990062e-01    1.2367163e-01    1.4188096e-01    1.2547678e-01    7.5058274e-02    4.8964617e-02    2.3028366e-03    0.0000000e+00    0.0000000e+00    0.0000000e+00    0.0000000e+00    0.0000000e+00    0.0000000e+00    0.0000000e+00    0.0000000e+00    0.0000000e+00    0.0000000e+00    0.0000000e+00
    6.1971302e+01    2.0928673e-01    1.6358716e-01    1.0745382e-01    1.2321774e-01    1.4803467e-01    1.2260097e-01    7.4910890e-02    4.8619577e-02    2.2884378e-03    0.0000000e+00    0.0000000e+00    0.0000000e+00    0.0000000e+00    0.0000000e+00    0.0000000e+00    0.0000000e+00    0.0000000e+00    0.0000000e+00    0.0000000e+00    0.0000000e+00
    6.2260205e+01    2.0831463e-01    1.6205525e-01    1.0995798e-01    1.2388874e-01    1.4778559e-01    1.2248456e-01    7.6745036e-02    4.6489794e-02    2.2784204e-03    0.0000000e+00    0.0000000e+00    0.0000000e+00    0.0000000e+00    0.0000000e+00    0.0000000e+00    0.0000000e+00    0.0000000e+00    0.0000000e+00    0.0000000e+00    0.0000000e+00
    6.2621333e+01    2.0778574e-01    1.5938315e-01    1.1158745e-01    1.2522097e-01    1.4671606e-01    1.2403702e-01    7.7307804e-02    4.5825515e-02    2.1362913e-03    0.0000000e+00    0.0000000e+00    0.0000000e+00    0.0000000e+00    0.0000000e+00    0.0000000e+00    0.0000000e+00    0.0000000e+00    0.0000000e+00    0.0000000e+00    0.0000000e+00
    6.2910236e+01    2.0923283e-01    1.5894693e-01    1.1150553e-01    1.2444046e-01    1.4681957e-01    1.2477998e-01    7.6781462e-02    4.6130593e-02    1.3626355e-03    0.0000000e+00    0.0000000e+00    0.0000000e+00    0.0000000e+00    0.0000000e+00    0.0000000e+00    0.0000000e+00    0.0000000e+00    0.0000000e+00    0.0000000e+00    0.0000000e+00
    6.3271364e+01    2.0906084e-01    1.5676527e-01    1.1557140e-01    1.2350590e-01    1.4731363e-01    1.2561127e-01    7.5371710e-02    4.5932935e-02    8.6704717e-04    0.0000000e+00    0.0000000e+00    0.0000000e+00    0.0000000e+00    0.0000000e+00    0.0000000e+00    0.0000000e+00    0.0000000e+00    0.0000000e+00    0.0000000e+00    0.0000000e+00
    6.3560267e+01    2.0654056e-01    1.5908540e-01    1.1487397e-01    1.2532594e-01    1.4715111e-01    1.2600141e-01    7.5116682e-02    4.5041748e-02    8.6317658e-04    0.0000000e+00    0.0000000e+00    0.0000000e+00    0.0000000e+00    0.0000000e+00    0.0000000e+00    0.0000000e+00    0.0000000e+00    0.0000000e+00    0.0000000e+00    0.0000000e+00
    6.3921395e+01    2.0563155e-01    1.5870187e-01    1.1292798e-01    1.2608622e-01    1.5012517e-01    1.2598515e-01    7.5111889e-02    4.4883061e-02    5.4711473e-04    0.0000000e+00    0.0000000e+00    0.0000000e+00    0.0000000e+00    0.0000000e+00    0.0000000e+00    0.0000000e+00    0.0000000e+00    0.0000000e+00    0.0000000e+00    0.0000000e+00
    6.4210298e+01    2.0484730e-01    1.5752452e-01    1.1502015e-01    1.2691860e-01    1.5022304e-01    1.2519593e-01    7.5452537e-02    4.4273258e-02    5.4465124e-04    0.0000000e+00    0.0000000e+00    0.0000000e+00    0.0000000e+00    0.0000000e+00    0.0000000e+00    0.0000000e+00    0.0000000e+00    0.0000000e+00    0.0000000e+00    0.0000000e+00
    6.4571427e+01    2.0347102e-01    1.5943526e-01    1.1302586e-01    1.2843716e-01    1.5231577e-01    1.2367027e-01    7.5831242e-02    4.3272009e-02    5.4141577e-04    0.0000000e+00    0.0000000e+00    0.0000000e+00    0.0000000e+00    0.0000000e+00    0.0000000e+00    0.0000000e+00    0.0000000e+00    0.0000000e+00    0.0000000e+00    0.0000000e+00
    6.4860329e+01    2.0136832e-01    1.6010805e-01    1.1149195e-01    1.3082370e-01    1.5287314e-01    1.2436709e-01    7.5760091e-02    4.2668702e-02    5.3894869e-04    0.0000000e+00    0.0000000e+00    0.0000000e+00    0.0000000e+00    0.0000000e+00    0.0000000e+00    0.0000000e+00    0.0000000e+00    0.0000000e+00    0.0000000e+00    0.0000000e+00
    6.5221458e+01    2.0119380e-01    1.5962806e-01    1.1367890e-01    1.2957522e-01    1.5264204e-01    1.2518408e-01    7.5608525e-02    4.2190884e-02    2.9848208e-04    0.0000000e+00    0.0000000e+00    0.0000000e+00    0.0000000e+00    0.0000000e+00    0.0000000e+00    0.0000000e+00    0.0000000e+00    0.0000000e+00    0.0000000e+00    0.0000000e+00
    6.5510360e+01    2.0195493e-01    1.5679513e-01    1.1503214e-01    1.3183801e-01    1.5015035e-01    1.2709170e-01    7.4582119e-02    4.2258426e-02    2.9719106e-04    0.0000000e+00    0.0000000e+00    0.0000000e+00    0.0000000e+00    0.0000000e+00    0.0000000e+00    0.0000000e+00    0.0000000e+00    0.0000000e+00    0.0000000e+00    0.0000000e+00
    6.5871489e+01    2.0019606e-01    1.5882073e-01    1.1534178e-01    1.2973642e-01    1.5236845e-01    1.2506527e-01    7.6941636e-02    4.1234146e-02    2.9550872e-04    0.0000000e+00    0.0000000e+00    0.0000000e+00    0.0000000e+00    0.0000000e+00    0.0000000e+00    0.0000000e+00    0.0000000e+00    0.0000000e+00    0.0000000e+00    0.0000000e+00
    6.6160392e+01    2.0168193e-01    1.5438599e-01    1.1892936e-01    1.3078686e-01    1.5074770e-01    1.2559798e-01    7.6916077e-02    4.0659858e-02    2.9423927e-04    0.0000000e+00    0.0000000e+00    0.0000000e+00    0.0000000e+00    0.0000000e+00    0.0000000e+00    0.0000000e+00    0.0000000e+00    0.0000000e+00    0.0000000e+00    0.0000000e+00
    6.6521520e+01    2.0164008e-01    1.5662024e-01    1.1428237e-01    1.3175730e-01    1.5319008e-01    1.2529633e-01    7.7256279e-02    3.9664751e-02    2.9258251e-04    0.0000000e+00    0.0000000e+00    0.0000000e+00    0.0000000e+00    0.0000000e+00    0.0000000e+00    0.0000000e+00    0.0000000e+00    0.0000000e+00    0.0000000e+00    0.0000000e+00
    6.6810423e+01    2.0051728e-01    1.5633313e-01    1.1280816e-01    1.3486780e-01    1.5419357e-01    1.2408416e-01    7.7863286e-02    3.9041275e-02    2.9133622e-04    0.0000000e+00    0.0000000e+00    0.0000000e+00    0.0000000e+00    0.0000000e+00    0.0000000e+00    0.0000000e+00    0.0000000e+00    0.0000000e+00    0.0000000e+00    0.0000000e+00
    6.7171551e+01    2.0015720e-01    1.5640726e-01    1.1401170e-01    1.3356211e-01    1.5444021e-01    1.2563551e-01    7.7770840e-02    3.7725481e-02    2.8968219e-04    0.0000000e+00    0.0000000e+00    0.0000000e+00    0.0000000e+00    0.0000000e+00    0.0000000e+00    0.0000000e+00    0.0000000e+00    0.0000000e+00    0.0000000e+00    0.0000000e+00
    6.7549571e+01    2.0062910e-01    1.5564047e-01    1.1459884e-01    1.3306863e-01    1.5563673e-01    1.2576168e-01    7.6851154e-02    3.7813389e-02    0.0000000e+00    0.0000000e+00    0.0000000e+00    0.0000000e+00    0.0000000e+00    0.0000000e+00    0.0000000e+00    0.0000000e+00    0.0000000e+00    0.0000000e+00    0.0000000e+00    0.0000000e+00
    6.7851987e+01    2.0021966e-01    1.5553805e-01    1.1382229e-01    1.3553116e-01    1.5409529e-01    1.2636198e-01    7.8144238e-02    3.6287332e-02    0.0000000e+00    0.0000000e+00    0.0000000e+00    0.0000000e+00    0.0000000e+00    0.0000000e+00    0.0000000e+00    0.0000000e+00    0.0000000e+00    0.0000000e+00    0.0000000e+00    0.0000000e+00
    6.8230008e+01    2.0018444e-01    1.5324914e-01    1.1725721e-01    1.3472271e-01    1.5464976e-01    1.2677532e-01    7.7554194e-02    3.5607217e-02    0.0000000e+00    0.0000000e+00    0.0000000e+00    0.0000000e+00    0.0000000e+00    0.0000000e+00    0.0000000e+00    0.0000000e+00    0.0000000e+00    0.0000000e+00    0.0000000e+00    0.0000000e+00
    6.8532424e+01    1.9904581e-01    1.5294818e-01    1.1647400e-01    1.3529378e-01    1.5582069e-01    1.2795382e-01    7.7948551e-02    3.4515169e-02    0.0000000e+00    0.0000000e+00    0.0000000e+00    0.0000000e+00    0.0000000e+00    0.0000000e+00    0.0000000e+00    0.0000000e+00    0.0000000e+00    0.0000000e+00    0.0000000e+00    0.0000000e+00
    6.8910444e+01    1.9515232e-01    1.5837015e-01    1.1213247e-01    1.3795110e-01    1.5554826e-01    1.2997493e-01    7.7759466e-02    3.3111301e-02    0.0000000e+00    0.0000000e+00    0.0000000e+00    0.0000000e+00    0.0000000e+00    0.0000000e+00    0.0000000e+00    0.0000000e+00    0.0000000e+00    0.0000000e+00    0.0000000e+00    0.0000000e+00
    6.9212860e+01    1.9517322e-01    1.5774922e-01    1.1231019e-01    1.3872259e-01    1.5723675e-01    1.2815358e-01    7.9338550e-02    3.1315899e-02    0.0000000e+00    0.0000000e+00    0.0000000e+00    0.0000000e+00    0.0000000e+00    0.0000000e+00    0.0000000e+00    0.0000000e+00    0.0000000e+00    0.0000000e+00    0.0000000e+00    0.0000000e+00
    6.9590880e+01    1.9739333e-01    1.5523592e-01    1.1203084e-01    1.4055198e-01    1.5786726e-01    1.2542164e-01    8.0380011e-02    3.1119023e-02    0.0000000e+00    0.0000000e+00    0.0000000e+00    0.0000000e+00    0.0000000e+00    0.0000000e+00    0.0000000e+00    0.0000000e+00    0.0000000e+00    0.0000000e+00    0.0000000e+00    0.0000000e+00
    6.9893296e+01    1.9544187e-01    1.5662421e-01    1.1374701e-01    1.4044479e-01    1.5741069e-01    1.2465010e-01    8.1449640e-02    3.0231699e-02    0.0000000e+00    0.0000000e+00    0.0000000e+00    0.0000000e+00    0.0000000e+00    0.0000000e+00    0.0000000e+00    0.0000000e+00    0.0000000e+00    0.0000000e+00    0.0000000e+00    0.0000000e+00
    7.0271317e+01    1.9454773e-01    1.5735524e-01    1.1321472e-01    1.3975690e-01    1.5888105e-01    1.2487171e-01    8.1329617e-02    3.0043034e-02    0.0000000e+00    0.0000000e+00    0.0000000e+00    0.0000000e+00    0.0000000e+00    0.0000000e+00    0.0000000e+00    0.0000000e+00    0.0000000e+00    0.0000000e+00    0.0000000e+00    0.0000000e+00
    7.0573733e+01    1.9454754e-01    1.5607748e-01    1.1395599e-01    1.4169991e-01    1.5746224e-01    1.2546803e-01    8.2007041e-02    2.8781789e-02    0.0000000e+00    0.0000000e+00    0.0000000e+00    0.0000000e+00    0.0000000e+00    0.0000000e+00    0.0000000e+00    0.0000000e+00    0.0000000e+00    0.0000000e+00    0.0000000e+00    0.0000000e+00
    7.0951753e+01    1.9473562e-01    1.5638636e-01    1.1357760e-01    1.4144235e-01    1.5915809e-01    1.2453806e-01    8.2079653e-02    2.8082252e-02    0.0000000e+00    0.0000000e+00    0.0000000e+00    0.0000000e+00    0.0000000e+00    0.0000000e+00    0.0000000e+00    0.0000000e+00    0.0000000e+00    0.0000000e+00    0.0000000e+00    0.0000000e+00
    7.1254169e+01    1.9389229e-01    1.5800057e-01    1.1190275e-01    1.4133627e-01    1.6175501e-01    1.2348521e-01    8.2035121e-02    2.7592776e-02    0.0000000e+00    0.0000000e+00    0.0000000e+00    0.0000000e+00    0.0000000e+00    0.0000000e+00    0.0000000e+00    0.0000000e+00    0.0000000e+00    0.0000000e+00    0.0000000e+00    0.0000000e+00
    7.1632189e+01    1.9361298e-01    1.5798595e-01    1.1104992e-01    1.4112180e-01    1.6365754e-01    1.2428994e-01    8.2396257e-02    2.5885620e-02    0.0000000e+00    0.0000000e+00    0.0000000e+00    0.0000000e+00    0.0000000e+00    0.0000000e+00    0.0000000e+00    0.0000000e+00    0.0000000e+00    0.0000000e+00    0.0000000e+00    0.0000000e+00
    7.1934606e+01    1.9362207e-01    1.5647722e-01    1.1179404e-01    1.4325168e-01    1.6293889e-01    1.2416333e-01    8.2333848e-02    2.5418931e-02    0.0000000e+00    0.0000000e+00    0.0000000e+00    0.0000000e+00    0.0000000e+00    0.0000000e+00    0.0000000e+00    0.0000000e+00    0.0000000e+00    0.0000000e+00    0.0000000e+00    0.0000000e+00
    7.2312626e+01    1.9107374e-01    1.5620404e-01    1.1307826e-01    1.4412125e-01    1.6364004e-01    1.2454569e-01    8.2870459e-02    2.4466528e-02    0.0000000e+00    0.0000000e+00    0.0000000e+00    0.0000000e+00    0.0000000e+00    0.0000000e+00    0.0000000e+00    0.0000000e+00    0.0000000e+00    0.0000000e+00    0.0000000e+00    0.0000000e+00
    7.2615042e+01    1.9102569e-01    1.5413946e-01    1.1599122e-01    1.4279053e-01    1.6391282e-01    1.2552481e-01    8.4736422e-02    2.1879061e-02    0.0000000e+00    0.0000000e+00    0.0000000e+00    0.0000000e+00    0.0000000e+00    0.0000000e+00    0.0000000e+00    0.0000000e+00    0.0000000e+00    0.0000000e+00    0.0000000e+00    0.0000000e+00
    7.2993062e+01    1.9027603e-01    1.5501560e-01    1.1479983e-01    1.4363094e-01    1.6495055e-01    1.2595827e-01    8.4071086e-02    2.1297703e-02    0.0000000e+00    0.0000000e+00    0.0000000e+00    0.0000000e+00    0.0000000e+00    0.0000000e+00    0.0000000e+00    0.0000000e+00    0.0000000e+00    0.0000000e+00    0.0000000e+00    0.0000000e+00
    7.3295478e+01    1.9119469e-01    1.5413917e-01    1.1429156e-01    1.4356705e-01    1.6620254e-01    1.2503430e-01    8.4689585e-02    2.0881103e-02    0.0000000e+00    0.0000000e+00    0.0000000e+00    0.0000000e+00    0.0000000e+00    0.0000000e+00    0.0000000e+00    0.0000000e+00    0.0000000e+00    0.0000000e+00    0.0000000e+00    0.0000000e+00
    7.3673498e+01    1.9228211e-01    1.5217913e-01    1.1515262e-01    1.4353127e-01    1.6779820e-01    1.2447741e-01    8.5016411e-02    1.9562860e-02    0.0000000e+00    0.0000000e+00    0.0000000e+00    0.0000000e+00    0.0000000e+00    0.0000000e+00    0.0000000e+00    0.0000000e+00    0.0000000e+00    0.0000000e+00    0.0000000e+00    0.0000000e+00
    7.3975915e+01    1.9124736e-01    1.5445035e-01    1.1396885e-01    1.4215117e-01    1.6935615e-01    1.2464543e-01    8.5045915e-02    1.9134773e-02    0.0000000e+00    0.0000000e+00    0.0000000e+00    0.0000000e+00    0.0000000e+00    0.0000000e+00    0.0000000e+00    0.0000000e+00    0.0000000e+00    0.0000000e+00    0.0000000e+00    0.0000000e+00
    7.4353935e+01    1.9060619e-01    1.5364084e-01    1.1446114e-01    1.4277499e-01    1.6988283e-01    1.2482533e-01    8.7242346e-02    1.6566321e-02    0.0000000e+00    0.0000000e+00    0.0000000e+00    0.0000000e+00    0.0000000e+00    0.0000000e+00    0.0000000e+00    0.0000000e+00    0.0000000e+00    0.0000000e+00    0.0000000e+00    0.0000000e+00
    7.4738914e+01    1.9016981e-01    1.5466173e-01    1.1260377e-01    1.4518780e-01    1.6828837e-01    1.2649672e-01    8.8212408e-02    1.4379382e-02    0.0000000e+00    0.0000000e+00    0.0000000e+00    0.0000000e+00    0.0000000e+00    0.0000000e+00    0.0000000e+00    0.0000000e+00    0.0000000e+00    0.0000000e+00    0.0000000e+00    0.0000000e+00
    7.5046897e+01    1.8891834e-01    1.5534016e-01    1.1343558e-01    1.4532403e-01    1.6746412e-01    1.2877822e-01    8.7571351e-02    1.3168197e-02    0.0000000e+00    0.0000000e+00    0.0000000e+00    0.0000000e+00    0.0000000e+00    0.0000000e+00    0.0000000e+00    0.0000000e+00    0.0000000e+00    0.0000000e+00    0.0000000e+00    0.0000000e+00
    7.5431875e+01    1.8866745e-01    1.5516646e-01    1.1328909e-01    1.4527205e-01    1.6747284e-01    1.3051049e-01    8.7114926e-02    1.2506691e-02    0.0000000e+00    0.0000000e+00    0.0000000e+00    0.0000000e+00    0.0000000e+00    0.0000000e+00    0.0000000e+00    0.0000000e+00    0.0000000e+00    0.0000000e+00    0.0000000e+00    0.0000000e+00
    7.5817828e+01    1.8815251e-01    1.5488006e-01    1.1399065e-01    1.4650356e-01    1.6638149e-01    1.3158736e-01    8.6397785e-02    1.2106577e-02    0.0000000e+00    0.0000000e+00    0.0000000e+00    0.0000000e+00    0.0000000e+00    0.0000000e+00    0.0000000e+00    0.0000000e+00    0.0000000e+00    0.0000000e+00    0.0000000e+00    0.0000000e+00
    7.6126591e+01    1.8803055e-01    1.5285777e-01    1.1512083e-01    1.4655276e-01    1.6802156e-01    1.3141622e-01    8.5946894e-02    1.2053418e-02    0.0000000e+00    0.0000000e+00    0.0000000e+00    0.0000000e+00    0.0000000e+00    0.0000000e+00    0.0000000e+00    0.0000000e+00    0.0000000e+00    0.0000000e+00    0.0000000e+00    0.0000000e+00
    7.6512543e+01    1.8745403e-01    1.5346336e-01    1.1407713e-01    1.4802871e-01    1.6868956e-01    1.2902063e-01    8.8563253e-02    1.0703321e-02    0.0000000e+00    0.0000000e+00    0.0000000e+00    0.0000000e+00    0.0000000e+00    0.0000000e+00    0.0000000e+00    0.0000000e+00    0.0000000e+00    0.0000000e+00    0.0000000e+00    0.0000000e+00
    7.6899381e+01    1.8875902e-01    1.5117038e-01    1.1541384e-01    1.4890235e-01    1.6869756e-01    1.2912885e-01    8.7590066e-02    1.0337934e-02    0.0000000e+00    0.0000000e+00    0.0000000e+00    0.0000000e+00    0.0000000e+00    0.0000000e+00    0.0000000e+00    0.0000000e+00    0.0000000e+00    0.0000000e+00    0.0000000e+00    0.0000000e+00
    7.7208852e+01    1.8880722e-01    1.5041629e-01    1.1544909e-01    1.4979199e-01    1.6887355e-01    1.2951437e-01    8.6854412e-02    1.0293063e-02    0.0000000e+00    0.0000000e+00    0.0000000e+00    0.0000000e+00    0.0000000e+00    0.0000000e+00    0.0000000e+00    0.0000000e+00    0.0000000e+00    0.0000000e+00    0.0000000e+00    0.0000000e+00
    7.7595690e+01    1.8755171e-01    1.5088015e-01    1.1625742e-01    1.4837362e-01    1.6959459e-01    1.3117854e-01    8.6246532e-02    9.9174317e-03    0.0000000e+00    0.0000000e+00    0.0000000e+00    0.0000000e+00    0.0000000e+00    0.0000000e+00    0.0000000e+00    0.0000000e+00    0.0000000e+00    0.0000000e+00    0.0000000e+00    0.0000000e+00
    7.7983377e+01    1.8541177e-01    1.5263271e-01    1.1447344e-01    1.4975500e-01    1.7124809e-01    1.3056250e-01    8.6865308e-02    9.0511869e-03    0.0000000e+00    0.0000000e+00    0.0000000e+00    0.0000000e+00    0.0000000e+00    0.0000000e+00    0.0000000e+00    0.0000000e+00    0.0000000e+00    0.0000000e+00    0.0000000e+00    0.0000000e+00
    7.8293527e+01    1.8682090e-01    1.5186943e-01    1.1473162e-01    1.4937108e-01    1.7167931e-01    1.2956777e-01    8.8155044e-02    7.8048459e-03    0.0000000e+00    0.0000000e+00    0.0000000e+00    0.0000000e+00    0.0000000e+00    0.0000000e+00    0.0000000e+00    0.0000000e+00    0.0000000e+00    0.0000000e+00    0.0000000e+00    0.0000000e+00
    7.8681215e+01    1.8625692e-01    1.5137093e-01    1.1633690e-01    1.4938663e-01    1.7260840e-01    1.2865392e-01    8.8109257e-02    7.2770355e-03    0.0000000e+00    0.0000000e+00    0.0000000e+00    0.0000000e+00    0.0000000e+00    0.0000000e+00    0.0000000e+00    0.0000000e+00    0.0000000e+00    0.0000000e+00    0.0000000e+00    0.0000000e+00
    7.9069719e+01    1.8688380e-01    1.5047037e-01    1.1668381e-01    1.5061575e-01    1.7178800e-01    1.2976785e-01    8.7146983e-02    6.6434397e-03    0.0000000e+00    0.0000000e+00    0.0000000e+00    0.0000000e+00    0.0000000e+00    0.0000000e+00    0.0000000e+00    0.0000000e+00    0.0000000e+00    0.0000000e+00    0.0000000e+00    0.0000000e+00
    7.9380522e+01    1.8679605e-01    1.4999238e-01    1.1596528e-01    1.5384943e-01    1.6972553e-01    1.3029338e-01    8.7062830e-02    6.3151154e-03    0.0000000e+00    0.0000000e+00    0.0000000e+00    0.0000000e+00    0.0000000e+00    0.0000000e+00    0.0000000e+00    0.0000000e+00    0.0000000e+00    0.0000000e+00    0.0000000e+00    0.0000000e+00
    7.9769027e+01    1.8721579e-01    1.4844673e-01    1.1571055e-01    1.5559362e-01    1.6970955e-01    1.3017368e-01    8.7765628e-02    5.3844483e-03    0.0000000e+00    0.0000000e+00    0.0000000e+00    0.0000000e+00    0.0000000e+00    0.0000000e+00    0.0000000e+00    0.0000000e+00    0.0000000e+00    0.0000000e+00    0.0000000e+00    0.0000000e+00
    8.0158322e+01    1.8524207e-01    1.5120172e-01    1.1434786e-01    1.5692181e-01    1.6968960e-01    1.3061365e-01    8.7106246e-02    4.8770377e-03    0.0000000e+00    0.0000000e+00    0.0000000e+00    0.0000000e+00    0.0000000e+00    0.0000000e+00    0.0000000e+00    0.0000000e+00    0.0000000e+00    0.0000000e+00    0.0000000e+00    0.0000000e+00
    8.0469758e+01    1.8547407e-01    1.4971701e-01    1.1438257e-01    1.5742529e-01    1.7096954e-01    1.3163895e-01    8.5535788e-02    4.8567769e-03    0.0000000e+00    0.0000000e+00    0.0000000e+00    0.0000000e+00    0.0000000e+00    0.0000000e+00    0.0000000e+00    0.0000000e+00    0.0000000e+00    0.0000000e+00    0.0000000e+00    0.0000000e+00
    8.0859053e+01    1.8513795e-01    1.5014614e-01    1.1491775e-01    1.5694229e-01    1.7014509e-01    1.3277736e-01    8.5680475e-02    4.2529443e-03    0.0000000e+00    0.0000000e+00    0.0000000e+00    0.0000000e+00    0.0000000e+00    0.0000000e+00    0.0000000e+00    0.0000000e+00    0.0000000e+00    0.0000000e+00    0.0000000e+00    0.0000000e+00
    8.1249123e+01    1.8441633e-01    1.4862313e-01    1.1589449e-01    1.5681740e-01    1.7141133e-01    1.3288040e-01    8.6310724e-02    3.6461953e-03    0.0000000e+00    0.0000000e+00    0.0000000e+00    0.0000000e+00    0.0000000e+00    0.0000000e+00    0.0000000e+00    0.0000000e+00    0.0000000e+00    0.0000000e+00    0.0000000e+00    0.0000000e+00
    8.1639492e+01    1.8471978e-01    1.4921175e-01    1.1094282e-01    1.6058260e-01    1.7321769e-01    1.3221452e-01    8.5668662e-02    3.4421816e-03    0.0000000e+00    0.0000000e+00    0.0000000e+00    0.0000000e+00    0.0000000e+00    0.0000000e+00    0.0000000e+00    0.0000000e+00    0.0000000e+00    0.0000000e+00    0.0000000e+00    0.0000000e+00
    8.1951787e+01    1.8486367e-01    1.4913510e-01    1.1220377e-01    1.5743914e-01    1.7527969e-01    1.3243599e-01    8.5512819e-02    3.1298119e-03    0.0000000e+00    0.0000000e+00    0.0000000e+00    0.0000000e+00    0.0000000e+00    0.0000000e+00    0.0000000e+00    0.0000000e+00    0.0000000e+00    0.0000000e+00    0.0000000e+00    0.0000000e+00
    8.2342156e+01    1.8327171e-01    1.4891480e-01    1.1618395e-01    1.5473052e-01    1.7662090e-01    1.3183944e-01    8.5324118e-02    3.1145609e-03    0.0000000e+00    0.0000000e+00    0.0000000e+00    0.0000000e+00    0.0000000e+00    0.0000000e+00    0.0000000e+00    0.0000000e+00    0.0000000e+00    0.0000000e+00    0.0000000e+00    0.0000000e+00
    8.2733243e+01    1.8448689e-01    1.4788186e-01    1.1368609e-01    1.5822606e-01    1.7582694e-01    1.3195286e-01    8.5020144e-02    2.9191500e-03    0.0000000e+00    0.0000000e+00    0.0000000e+00    0.0000000e+00    0.0000000e+00    0.0000000e+00    0.0000000e+00    0.0000000e+00    0.0000000e+00    0.0000000e+00    0.0000000e+00    0.0000000e+00
    8.3124622e+01    1.8279993e-01    1.4979722e-01    1.1326464e-01    1.5879522e-01    1.7534401e-01    1.3273239e-01    8.4361999e-02    2.9046003e-03    0.0000000e+00    0.0000000e+00    0.0000000e+00    0.0000000e+00    0.0000000e+00    0.0000000e+00    0.0000000e+00    0.0000000e+00    0.0000000e+00    0.0000000e+00    0.0000000e+00    0.0000000e+00
    8.3516262e+01    1.8232935e-01    1.4886921e-01    1.1472623e-01    1.6053477e-01    1.7411761e-01    1.3265358e-01    8.4164025e-02    2.6052181e-03    0.0000000e+00    0.0000000e+00    0.0000000e+00    0.0000000e+00    0.0000000e+00    0.0000000e+00    0.0000000e+00    0.0000000e+00    0.0000000e+00    0.0000000e+00    0.0000000e+00    0.0000000e+00
    8.3908168e+01    1.8059339e-01    1.5065839e-01    1.1225499e-01    1.6323569e-01    1.7294561e-01    1.3428699e-01    8.4146392e-02    1.8785505e-03    0.0000000e+00    0.0000000e+00    0.0000000e+00    0.0000000e+00    0.0000000e+00    0.0000000e+00    0.0000000e+00    0.0000000e+00    0.0000000e+00    0.0000000e+00    0.0000000e+00    0.0000000e+00
    8.4300331e+01    1.8121927e-01    1.4843927e-01    1.1423250e-01    1.6344715e-01    1.7214253e-01    1.3511404e-01    8.3535868e-02    1.8693800e-03    0.0000000e+00    0.0000000e+00    0.0000000e+00    0.0000000e+00    0.0000000e+00    0.0000000e+00    0.0000000e+00    0.0000000e+00    0.0000000e+00    0.0000000e+00    0.0000000e+00    0.0000000e+00
    8.4692750e+01    1.8022549e-01    1.4957615e-01    1.1307864e-01    1.6455093e-01    1.7295824e-01    1.3471717e-01    8.3488899e-02    1.4044691e-03    0.0000000e+00    0.0000000e+00    0.0000000e+00    0.0000000e+00    0.0000000e+00    0.0000000e+00    0.0000000e+00    0.0000000e+00    0.0000000e+00    0.0000000e+00    0.0000000e+00    0.0000000e+00
    8.5085420e+01    1.8140316e-01    1.4930833e-01    1.1179733e-01    1.6410497e-01    1.7330472e-01    1.3554546e-01    8.3138463e-02    1.3975768e-03    0.0000000e+00    0.0000000e+00    0.0000000e+00    0.0000000e+00    0.0000000e+00    0.0000000e+00    0.0000000e+00    0.0000000e+00    0.0000000e+00    0.0000000e+00    0.0000000e+00    0.0000000e+00
    8.5478349e+01    1.8255581e-01    1.4811152e-01    1.1115908e-01    1.6295487e-01    1.7653929e-01    1.3483863e-01    8.3016005e-02    8.2479363e-04    0.0000000e+00    0.0000000e+00    0.0000000e+00    0.0000000e+00    0.0000000e+00    0.0000000e+00    0.0000000e+00    0.0000000e+00    0.0000000e+00    0.0000000e+00    0.0000000e+00    0.0000000e+00
    8.5871532e+01    1.8121172e-01    1.4799758e-01    1.1287686e-01    1.6347034e-01    1.7723550e-01    1.3455565e-01    8.1831505e-02    8.2084056e-04    0.0000000e+00    0.0000000e+00    0.0000000e+00    0.0000000e+00    0.0000000e+00    0.0000000e+00    0.0000000e+00    0.0000000e+00    0.0000000e+00    0.0000000e+00    0.0000000e+00    0.0000000e+00
    8.6264969e+01    1.8175223e-01    1.4805681e-01    1.1217965e-01    1.6595467e-01    1.7659632e-01    1.3322580e-01    8.1417655e-02    8.1686033e-04    0.0000000e+00    0.0000000e+00    0.0000000e+00    0.0000000e+00    0.0000000e+00    0.0000000e+00    0.0000000e+00    0.0000000e+00    0.0000000e+00    0.0000000e+00    0.0000000e+00    0.0000000e+00
    8.6658657e+01    1.8013564e-01    1.4801470e-01    1.1317734e-01    1.6560221e-01    1.7787928e-01    1.3374745e-01    8.0808101e-02    6.3528923e-04    0.0000000e+00    0.0000000e+00    0.0000000e+00    0.0000000e+00    0.0000000e+00    0.0000000e+00    0.0000000e+00    0.0000000e+00    0.0000000e+00    0.0000000e+00    0.0000000e+00    0.0000000e+00
    8.7052595e+01    1.7927780e-01    1.4771554e-01    1.1396564e-01    1.6507682e-01    1.7908163e-01    1.3387241e-01    8.0550453e-02    4.5970868e-04    0.0000000e+00    0.0000000e+00    0.0000000e+00    0.0000000e+00    0.0000000e+00    0.0000000e+00    0.0000000e+00    0.0000000e+00    0.0000000e+00    0.0000000e+00    0.0000000e+00    0.0000000e+00
    8.7446780e+01    1.7690631e-01    1.5075787e-01    1.1219370e-01    1.6799592e-01    1.7876572e-01    1.3285169e-01    8.0071306e-02    4.5749352e-04    0.0000000e+00    0.0000000e+00    0.0000000e+00    0.0000000e+00    0.0000000e+00    0.0000000e+00    0.0000000e+00    0.0000000e+00    0.0000000e+00    0.0000000e+00    0.0000000e+00    0.0000000e+00
    8.7841211e+01    1.7867451e-01    1.4871878e-01    1.1185170e-01    1.6853069e-01    1.7933419e-01    1.3434486e-01    7.8089921e-02    4.5534861e-04    0.0000000e+00    0.0000000e+00    0.0000000e+00    0.0000000e+00    0.0000000e+00    0.0000000e+00    0.0000000e+00    0.0000000e+00    0.0000000e+00    0.0000000e+00    0.0000000e+00    0.0000000e+00
    8.8235887e+01    1.7946001e-01    1.4835412e-01    1.0995717e-01    1.6993004e-01    1.7899063e-01    1.3513929e-01    7.7715505e-02    4.5322976e-04    0.0000000e+00    0.0000000e+00    0.0000000e+00    0.0000000e+00    0.0000000e+00    0.0000000e+00    0.0000000e+00    0.0000000e+00    0.0000000e+00    0.0000000e+00    0.0000000e+00    0.0000000e+00
    8.8630806e+01    1.8044720e-01    1.4747208e-01    1.1028836e-01    1.6968369e-01    1.7986784e-01    1.3501799e-01    7.6771744e-02    4.5109489e-04    0.0000000e+00    0.0000000e+00    0.0000000e+00    0.0000000e+00    0.0000000e+00    0.0000000e+00    0.0000000e+00    0.0000000e+00    0.0000000e+00    0.0000000e+00    0.0000000e+00    0.0000000e+00
    8.9025968e+01    1.8039424e-01    1.4701878e-01    1.1052922e-01    1.6942714e-01    1.8057844e-01    1.3574394e-01    7.5859205e-02    4.4902418e-04    0.0000000e+00    0.0000000e+00    0.0000000e+00    0.0000000e+00    0.0000000e+00    0.0000000e+00    0.0000000e+00    0.0000000e+00    0.0000000e+00    0.0000000e+00    0.0000000e+00    0.0000000e+00
    8.9421371e+01    1.7989893e-01    1.4556427e-01    1.1203926e-01    1.6971708e-01    1.8011128e-01    1.3677623e-01    7.5445977e-02    4.4697820e-04    0.0000000e+00    0.0000000e+00    0.0000000e+00    0.0000000e+00    0.0000000e+00    0.0000000e+00    0.0000000e+00    0.0000000e+00    0.0000000e+00    0.0000000e+00    0.0000000e+00    0.0000000e+00
    8.9817013e+01    1.7952776e-01    1.4574710e-01    1.1017349e-01    1.7260042e-01    1.8037639e-01    1.3636390e-01    7.5043323e-02    1.6761004e-04    0.0000000e+00    0.0000000e+00    0.0000000e+00    0.0000000e+00    0.0000000e+00    0.0000000e+00    0.0000000e+00    0.0000000e+00    0.0000000e+00    0.0000000e+00    0.0000000e+00    0.0000000e+00
    9.0212893e+01    1.7834885e-01    1.4665376e-01    1.1105935e-01    1.7255730e-01    1.8047980e-01    1.3713537e-01    7.3598720e-02    1.6684715e-04    0.0000000e+00    0.0000000e+00    0.0000000e+00    0.0000000e+00    0.0000000e+00    0.0000000e+00    0.0000000e+00    0.0000000e+00    0.0000000e+00    0.0000000e+00    0.0000000e+00    0.0000000e+00
    9.0609006e+01    1.7759777e-01    1.4588323e-01    1.1272276e-01    1.7110757e-01    1.8251512e-01    1.3731015e-01    7.2697298e-02    1.6609555e-04    0.0000000e+00    0.0000000e+00    0.0000000e+00    0.0000000e+00    0.0000000e+00    0.0000000e+00    0.0000000e+00    0.0000000e+00    0.0000000e+00    0.0000000e+00    0.0000000e+00    0.0000000e+00
    9.1005355e+01    1.7496367e-01    1.4686168e-01    1.1391024e-01    1.7253644e-01    1.8187643e-01    1.3718782e-01    7.2498363e-02    1.6535259e-04    0.0000000e+00    0.0000000e+00    0.0000000e+00    0.0000000e+00    0.0000000e+00    0.0000000e+00    0.0000000e+00    0.0000000e+00    0.0000000e+00    0.0000000e+00    0.0000000e+00    0.0000000e+00
    9.1401936e+01    1.7657036e-01    1.4558546e-01    1.1242822e-01    1.7497055e-01    1.8077375e-01    1.3762770e-01    7.1879338e-02    1.6461890e-04    0.0000000e+00    0.0000000e+00    0.0000000e+00    0.0000000e+00    0.0000000e+00    0.0000000e+00    0.0000000e+00    0.0000000e+00    0.0000000e+00    0.0000000e+00    0.0000000e+00    0.0000000e+00
    9.1798749e+01    1.7735664e-01    1.4442376e-01    1.1192355e-01    1.7610384e-01    1.8069793e-01    1.3865101e-01    7.0679453e-02    1.6382252e-04    0.0000000e+00    0.0000000e+00    0.0000000e+00    0.0000000e+00    0.0000000e+00    0.0000000e+00    0.0000000e+00    0.0000000e+00    0.0000000e+00    0.0000000e+00    0.0000000e+00    0.0000000e+00
    9.2195794e+01    1.7876466e-01    1.4195297e-01    1.1184494e-01    1.7608363e-01    1.8179296e-01    1.3972203e-01    6.9675749e-02    1.6303868e-04    0.0000000e+00    0.0000000e+00    0.0000000e+00    0.0000000e+00    0.0000000e+00    0.0000000e+00    0.0000000e+00    0.0000000e+00    0.0000000e+00    0.0000000e+00    0.0000000e+00    0.0000000e+00
    9.2593068e+01    1.7975531e-01    1.4089623e-01    1.1157630e-01    1.7666708e-01    1.8261643e-01    1.3969111e-01    6.8635262e-02    1.6226780e-04    0.0000000e+00    0.0000000e+00    0.0000000e+00    0.0000000e+00    0.0000000e+00    0.0000000e+00    0.0000000e+00    0.0000000e+00    0.0000000e+00    0.0000000e+00    0.0000000e+00    0.0000000e+00
[truncated: 25,419 more chars]
