# Supplementary material for: Research on combustion and emissions of heavy duty diesel engines under low-speed and low-load conditions in low temperature environments
Source: PLoS One. 2025 Feb 21;20(2):e0318933. doi: 10.1371/journal.pone.0318933 (PMC11844864; doi:10.1371/journal.pone.0318933)
Supplement: S1 File — (ZIP) [file pone.0318933.s001.zip › 1000rpm_30%/4-gaibianpenyoudingshi/-3/map_1.212984e+02.out]

# CONVERGE Release Build 2.4.21/  Sep 13, 2018       Run Date:Tue Mar 19 10:15:57 2024
# column        1                2                3                4                5                6                7                8                9               10               11               12               13               14               15               16               17               18               19               20               21               22               23               24               25               26               27               28               29               30               31               32               33               34               35               36               37               38               39               40               41               42               43               44               45               46               47               48               49               50               51               52               53               54
                X                Y                Z            U_VEL            V_VEL            W_VEL             TEMP             PRES            C7H16               O2               N2              CO2              H2O               CO               H2              CH4             C2H2             C2H4             H2O2              HO2               OH                H                O              CH3             CH3O              CH2             CH2O            CH3O2            CH4O2              HCO          C7H15-1          C7H15-2          C7H15O2         C7H14O2H       C7H14O2HO2          C7KET12            C6H12         C5H11CHO          C5H11CO            C5H11             C4H9             C3H7             C3H6             C3H5             C3H4             C2H3             C2H5             C2H6               NO                N              NOX       HIROY_SOOT              TKE              EPS
#             (m)              (m)              (m)            (m/s)            (m/s)            (m/s)              (K)               Pa           (none)           (none)           (none)           (none)           (none)           (none)           (none)           (none)           (none)           (none)           (none)           (none)           (none)           (none)           (none)           (none)           (none)           (none)           (none)           (none)           (none)           (none)           (none)           (none)           (none)           (none)           (none)           (none)           (none)           (none)           (none)           (none)           (none)           (none)           (none)           (none)           (none)           (none)           (none)           (none)           (none)           (none)           (none)           (none)        (m^2/s^2)        (m^2/s^3)
#
    1.7747755e-02    2.0000000e-03   -4.2207500e-03    6.7282767e-01    1.8682555e-01    6.3654251e-02    6.5321362e+02    4.4541558e+05    4.9440950e-07    1.6731748e-01    7.5655294e-01    5.1135135e-02    2.3991544e-02    2.8317588e-05    3.6460987e-08    3.0637706e-07    7.6546710e-09    4.7682996e-08    1.5195762e-06    6.2211272e-07    1.5959218e-08    6.2294958e-14    2.8813462e-09    6.5010908e-12    1.2709990e-11    2.1015997e-18    6.0216622e-08    6.6163462e-08    2.3920155e-08    2.1644994e-13    1.5409904e-13    1.2056521e-12    1.9909616e-09    2.1237168e-12    4.7263617e-12    4.6687491e-08    0.0000000e+00    4.0272291e-07    8.7408960e-14    3.5807390e-10    1.3105395e-12    8.4115882e-12    9.3066608e-06    1.3214179e-10    6.9755697e-08    1.9331455e-15    1.4658621e-14    1.9716276e-07    9.6135194e-04    1.5597739e-23    5.2475727e-04    9.8014739e-08    6.3888516e-01    1.8001146e+01
    2.1747755e-02    2.0000000e-03   -4.2207500e-03    8.3020654e-01    2.1373992e-01    5.3938559e-02    7.0124161e+02    4.4541538e+05    3.1108651e-07    1.5586949e-01    7.5406167e-01    6.0526408e-02    2.8390952e-02    2.2940134e-05    2.8159176e-08    2.3072506e-07    6.0169642e-09    3.6404491e-08    1.2354307e-06    6.8641538e-07    4.1428465e-08    1.1592957e-13    3.4109213e-09    3.0287771e-11    2.1923468e-11    7.4032322e-18    4.8135188e-08    6.4242564e-08    5.1337498e-09    3.9335443e-13    4.8138898e-13    4.0393305e-12    1.5871800e-09    3.3770657e-12    4.3788403e-12    1.3620459e-08    0.0000000e+00    3.0386293e-07    7.0683477e-14    1.1457854e-10    3.5228310e-12    9.9168219e-12    7.8705829e-06    6.2799919e-11    4.8802165e-08    3.4910336e-15    7.5057817e-14    1.6566179e-07    1.1174462e-03    7.8210186e-23    6.2185612e-04    1.0096558e-07    7.0357227e-01    2.1644319e+01
    2.1747755e-02    6.0000000e-03   -4.2207500e-03    8.1134867e-01    3.7880620e-01    4.6000852e-02    7.2128095e+02    4.4541541e+05    2.7060039e-07    1.5123383e-01    7.5303994e-01    6.4334904e-02    3.0173996e-02    2.0485055e-05    2.4608894e-08    1.9985642e-07    5.3291568e-09    3.2270025e-08    1.0864027e-06    6.9712993e-07    6.2400125e-08    1.4619197e-13    3.2433787e-09    5.2732732e-11    1.8782622e-11    1.0617444e-17    4.1051063e-08    6.0411604e-08    2.1140318e-09    4.7415007e-13    8.6069971e-13    7.1330461e-12    1.4974108e-09    4.1335208e-12    4.3215576e-12    7.1520119e-09    0.0000000e+00    2.5754333e-07    6.2949348e-14    7.0539361e-11    6.0008395e-12    9.7780283e-12    7.1681815e-06    4.2626832e-11    4.1014114e-08    4.4332912e-15    2.0706856e-13    1.5055577e-07    1.1867344e-03    1.3746018e-22    6.6288788e-04    1.0098264e-07    7.2729841e-01    2.3446314e+01
    2.1747755e-02    6.0000000e-03   -1.1103750e-03    8.7683154e-01    2.8855559e-01    1.6433744e-02    6.2776149e+02    4.4541599e+05    6.7796683e-07    1.6734021e-01    7.5651860e-01    5.1215193e-02    2.4035555e-02    3.4976763e-05    4.5899516e-08    3.8989256e-07    9.5833822e-09    6.0713222e-08    1.8560698e-06    6.7066247e-07    1.1829341e-08    3.6158784e-14    2.6765894e-09    2.5254463e-12    6.3720855e-12    9.0914369e-19    7.4011832e-08    7.4630899e-08    4.0138786e-08    1.2694521e-13    6.7426904e-14    4.8737257e-13    2.0482793e-09    1.3926100e-12    4.3172114e-12    7.0297043e-08    0.0000000e+00    5.1029561e-07    8.2905940e-14    6.2337517e-10    9.6320352e-13    6.5755515e-12    1.1292358e-05    1.7754496e-10    9.1371632e-08    1.1437913e-15    2.6146153e-15    2.3997136e-07    8.3934684e-04    2.9692717e-24    4.8439946e-04    1.2084533e-07    3.5132416e-01    6.4755106e+01
    1.7907614e-02    5.7029501e-03   -1.1103750e-03    7.3058916e-01    2.3245052e-01    6.7448589e-03    5.5427533e+02    4.4541638e+05    1.1586242e-06    1.8772564e-01    7.6096170e-01    3.4484054e-02    1.6201038e-02    5.1034778e-05    7.1376040e-08    6.3225733e-07    1.5034433e-08    1.0154377e-07    2.3546134e-06    8.5832401e-07    1.2300407e-08    3.5795146e-14    3.7654006e-09    3.3911817e-12    7.2469072e-12    1.2904802e-18    1.2036401e-07    1.0792391e-07    5.5763834e-08    1.5975698e-13    9.6098519e-14    6.8343707e-13    3.3857427e-09    1.6759724e-12    9.5628953e-12    9.6986889e-08    0.0000000e+00    8.2633591e-07    2.1206095e-13    1.8769497e-09    1.5199404e-12    6.4991766e-12    1.5530207e-05    3.4670556e-10    1.6326311e-07    1.4857326e-15    1.1978762e-14    3.3448584e-07    5.5408217e-04    1.6055000e-23    3.1689429e-04    1.1495203e-07    2.9989117e-01    5.1069018e+01
    2.1747755e-02    2.0000000e-03   -1.1103750e-03    8.8638780e-01    1.6771997e-01    6.1960636e-04    6.0620808e+02    4.4541601e+05    8.1840102e-07    1.7314607e-01    7.5779241e-01    4.6450680e-02    2.1804331e-02    3.9494374e-05    5.2553401e-08    4.5019213e-07    1.0944515e-08    7.0170620e-08    2.0540484e-06    7.1664107e-07    9.5555638e-09    3.5153415e-14    2.7864854e-09    1.3250904e-12    4.5639885e-12    5.3017576e-19    8.4634349e-08    8.2810275e-08    4.8325586e-08    1.2394598e-13    5.5264349e-14    3.6292155e-13    2.7110009e-09    1.2961626e-12    5.2111453e-12    8.2705605e-08    0.0000000e+00    5.8976594e-07    1.1711962e-13    1.1529822e-09    9.7861962e-13    6.2806795e-12    1.2583914e-05    2.4532964e-10    1.0773839e-07    1.1139696e-15    1.0927948e-15    2.6809386e-07    7.4897503e-04    1.5647907e-24    4.3325875e-04    1.1992919e-07    3.3251864e-01    5.9683831e+01
    1.7747755e-02    2.0000000e-03   -1.1103750e-03    7.6869742e-01    1.6797741e-01    4.6851816e-03    5.5063491e+02    4.4541628e+05    1.1718286e-06    1.8895313e-01    7.6122583e-01    3.3477175e-02    1.5727910e-02    5.1854560e-05    7.3062797e-08    6.5082780e-07    1.5467290e-08    1.0525677e-07    2.3359451e-06    8.6864075e-07    1.2765709e-08    4.1903414e-14    3.8816742e-09    3.2777106e-12    8.2820049e-12    1.3012566e-18    1.2418494e-07    1.0967812e-07    5.4007811e-08    1.9004088e-13    1.0560078e-13    7.3082196e-13    3.4978013e-09    1.8042717e-12    1.0518588e-11    9.5106461e-08    0.0000000e+00    8.4782633e-07    2.5936558e-13    1.9470737e-09    1.5391710e-12    6.8848709e-12    1.5677467e-05    3.5619422e-10    1.6996391e-07    1.7788477e-15    1.0465164e-14    3.3830459e-07    5.4143736e-04    1.5781899e-23    3.0822296e-04    1.1328044e-07    2.9217336e-01    4.9117102e+01
    1.7907614e-02    5.7029501e-03   -4.2207500e-03    6.5902329e-01    3.3247452e-01    6.5934577e-02    6.6215171e+02    4.4541573e+05    4.6128604e-07    1.6514127e-01    7.5608069e-01    5.2919329e-02    2.4827842e-02    2.7432471e-05    3.4975856e-08    2.9220904e-07    7.3553602e-09    4.5469253e-08    1.4796746e-06    6.4243953e-07    2.0181977e-08    6.8650471e-14    3.1345369e-09    8.9375720e-12    1.5459848e-11    2.8380116e-18    5.8519387e-08    6.6811486e-08    1.9378233e-08    2.3910273e-13    1.8940765e-13    1.5218534e-12    1.9031993e-09    2.3489694e-12    4.6724363e-12    3.9921403e-08    0.0000000e+00    3.8538952e-07    8.1289320e-14    2.7784133e-10    1.5456247e-12    8.6129302e-12    9.0953242e-06    1.1193052e-10    6.5500978e-08    2.1107251e-15    1.9220266e-14    1.9238828e-07    9.9051761e-04    2.1325018e-23    5.4318048e-04    9.8875537e-08    6.5356983e-01    1.8852866e+01
    2.1747755e-02    2.0000000e-03   -1.2220750e-02    5.7849704e-01    2.6352792e-01    1.1207180e-01    8.4698432e+02    4.4541487e+05    2.4808475e-08    1.2640903e-01    7.4781840e-01    8.4530121e-02    3.9622314e-02    8.1824787e-06    8.2797449e-09    6.4468311e-08    2.0949135e-09    1.1263086e-08    3.5943809e-07    4.9132115e-07    2.5805892e-07    5.7991835e-13    2.6582341e-09    3.1882234e-10    5.5631251e-12    1.2412654e-16    9.9596346e-09    1.4354423e-08    7.0571363e-12    1.0440795e-12    9.7697174e-13    6.1118906e-12    5.7813932e-11    5.2804147e-13    2.0719189e-13    2.6614255e-11    0.0000000e+00    3.9654552e-08    1.9674627e-14    3.6580851e-12    4.7393208e-12    2.3689298e-12    3.3676306e-06    7.0167191e-12    1.0717094e-08    1.6348408e-14    3.9700399e-12    7.0131194e-08    1.6072183e-03    9.1584048e-21    9.1296842e-04    6.5549960e-08    1.1960371e+00    2.1847968e+01
    1.7747755e-02    2.0000000e-03   -1.2220750e-02    4.9474260e-01    2.6112346e-01    1.7020710e-01    8.1622010e+02    4.4541490e+05    4.9280548e-08    1.3249258e-01    7.4918434e-01    7.9505340e-02    3.7269074e-02    9.5898133e-06    1.0210627e-08    8.0308170e-08    2.4511778e-09    1.5241462e-08    4.4836830e-07    5.1174101e-07    1.7010727e-07    4.1048570e-13    2.0509648e-09    2.5161835e-10    6.9346887e-12    5.7240418e-17    1.3504251e-08    2.3069053e-08    3.3827006e-11    8.6022372e-13    1.6351621e-12    1.1137044e-11    2.0438015e-10    1.4729822e-12    7.2555275e-13    1.4849261e-10    0.0000000e+00    6.4653643e-08    2.7822160e-14    7.6869361e-12    8.7578048e-12    4.0768196e-12    3.7537280e-06    1.0376364e-11    1.4144800e-08    1.2593913e-14    3.5016055e-12    7.8273480e-08    1.5338419e-03    3.1778197e-21    8.5941803e-04    6.3818141e-08    1.1403351e+00    2.0216923e+01
    1.7747755e-02    2.0000000e-03   -8.2207500e-03    5.9864068e-01    2.3399395e-01    1.1844879e-01    7.4485559e+02    4.4541508e+05    2.2105277e-07    1.4785959e-01    7.5241006e-01    6.6995763e-02    3.1414967e-02    1.6359359e-05    1.9152963e-08    1.5426439e-07    4.2289576e-09    2.6335461e-08    8.4799459e-07    6.3145864e-07    8.0264969e-08    2.0541290e-13    2.8932190e-09    9.1221470e-11    1.6727804e-11    1.6424578e-17    3.1212418e-08    4.9480845e-08    9.1275209e-10    6.1957055e-13    1.7902603e-12    1.4311850e-11    1.4573674e-09    5.4165875e-12    4.4930469e-12    3.7010244e-09    0.0000000e+00    1.9128954e-07    5.7866718e-14    4.4039414e-11    1.1738124e-11    9.5826449e-12    5.8627662e-06    3.1049547e-11    3.0604820e-08    6.3233734e-15    7.7215706e-13    1.2287676e-07    1.2949770e-03    3.9822633e-22    7.1312696e-04    7.8971322e-08    9.1242968e-01    1.7670476e+01
    2.1747755e-02    2.0000000e-03   -8.2207500e-03    7.1214721e-01    2.4784137e-01    8.6541060e-02    7.8381665e+02    4.4541494e+05    9.5013198e-08    1.3941919e-01    7.5055854e-01    7.3932447e-02    3.4663538e-02    1.3666915e-05    1.5274755e-08    1.2142671e-07    3.5045951e-09    2.1917690e-08    6.7569047e-07    6.3143801e-07    1.3612167e-07    2.9181825e-13    2.1443227e-09    1.8844255e-10    1.0291433e-11    2.7490593e-17    2.1510840e-08    3.9276771e-08    1.6619992e-10    7.1778175e-13    1.7802613e-12    1.3215735e-11    5.2396488e-10    2.8026327e-12    1.7178401e-12    6.5837738e-10    0.0000000e+00    1.2246375e-07    3.9654447e-14    1.7246074e-11    1.0581865e-11    6.5974844e-12    5.1128400e-06    1.7497014e-11    2.2688795e-08    9.1272127e-15    1.8287653e-12    1.0684831e-07    1.4054865e-03    8.8653700e-22    7.8677979e-04    8.0727535e-08    9.7505463e-01    1.9872782e+01
    2.1747755e-02    6.0000000e-03   -8.2207500e-03    6.7077090e-01    3.9021510e-01    7.1015282e-02    7.9405990e+02    4.4541499e+05    8.5282118e-08    1.3715502e-01    7.5005290e-01    7.5798143e-02    3.5537242e-02    1.2804454e-05    1.4128031e-08    1.1196778e-07    3.2792154e-09    2.0631906e-08    6.2408344e-07    6.1669580e-07    1.5038243e-07    3.7861629e-13    2.1921584e-09    2.1820762e-10    1.0564074e-11    3.8207696e-17    1.9522012e-08    3.5439658e-08    9.3998088e-11    8.8934077e-13    2.1885421e-12    1.5844761e-11    4.8451597e-10    2.8880414e-12    1.6373935e-12    4.3169443e-10    0.0000000e+00    1.0662424e-07    4.2096587e-14    1.5462469e-11    1.2566319e-11    6.8304758e-12    4.8479744e-06    1.6365072e-11    2.0590439e-08    1.1837321e-14    2.7775908e-12    1.0124587e-07    1.4371286e-03    1.4544128e-21    8.0665047e-04    8.1135809e-08    9.9055278e-01    2.0612136e+01
    2.1747755e-02    6.0000000e-03   -1.2220750e-02    5.3295168e-01    3.7684347e-01    8.5409844e-02    8.5425110e+02    4.4541495e+05    1.9497704e-08    1.2492740e-01    7.4748109e-01    8.5756724e-02    4.0196353e-02    7.7714255e-06    7.7204339e-09    5.9883959e-08    1.9923845e-09    9.9161496e-09    3.3386396e-07    4.8358744e-07    2.9385902e-07    6.4483798e-13    2.9865915e-09    3.2529010e-10    4.9721897e-12    1.5136428e-16    8.8932951e-09    1.1814637e-08    4.1151033e-12    1.0774551e-12    7.7760073e-13    4.7348735e-12    3.9054617e-11    3.7213085e-13    1.4108054e-13    1.6344951e-11    0.0000000e+00    3.3397308e-08    1.7430855e-14    2.8728572e-12    3.6562595e-12    1.9245004e-12    3.2581183e-06    6.1725930e-12    9.7532127e-09    1.7091650e-14    3.7764077e-12    6.7828172e-08    1.6260532e-03    1.2852438e-20    9.2575642e-04    6.6330680e-08    1.2077292e+00    2.2304529e+01
    1.7907614e-02    5.7029501e-03   -8.2207500e-03    5.5790993e-01    3.6334439e-01    1.1234529e-01    7.5172919e+02    4.4541528e+05    2.0888885e-07    1.4632462e-01    7.5207226e-01    6.8257660e-02    3.2006594e-02    1.5899455e-05    1.8507737e-08    1.4882206e-07    4.1053055e-09    2.5778666e-08    8.1940788e-07    6.2969757e-07    8.7401028e-08    2.1838417e-13    2.8623663e-09    1.0123356e-10    1.6116667e-11    1.7782904e-17    3.0055230e-08    4.8034764e-08    7.3108784e-10    6.4615872e-13    1.9198193e-12    1.5192962e-11    1.3568005e-09    5.3341736e-12    4.2689138e-12    3.0692778e-09    0.0000000e+00    1.8247084e-07    5.6533045e-14    3.9048604e-11    1.2385221e-11    9.3680669e-12    5.7290163e-06    2.8097252e-11    2.9313038e-08    6.7185420e-15    9.2185723e-13    1.2002256e-07    1.3148809e-03    4.6102367e-22    7.2648082e-04    7.9447512e-08    9.2490202e-01    1.8128978e+01
    1.7907614e-02    5.7029501e-03   -1.2220750e-02    4.4821021e-01    3.6437227e-01    1.5496801e-01    8.2165435e+02    4.4541508e+05    4.3892298e-08    1.3139401e-01    7.4893675e-01    8.0413110e-02    3.7694667e-02    9.3515035e-06    9.8733579e-09    7.7509758e-08    2.3897198e-09    1.4574612e-08    4.3241272e-07    5.1031219e-07    1.8504210e-07    3.6512113e-13    1.9752020e-09    2.6362106e-10    5.5279149e-12    5.6633199e-17    1.3022105e-08    2.1171080e-08    2.5331467e-11    7.5845618e-13    1.2601693e-12    8.4804377e-12    1.4487992e-10    1.0552383e-12    5.0742267e-13    1.1031706e-10    0.0000000e+00    5.9696356e-08    2.1921299e-14    5.7928671e-12    6.6612922e-12    3.1444533e-12    3.6898614e-06    8.5266655e-12    1.3520801e-08    1.1134637e-14    3.0473116e-12    7.6923082e-08    1.5469540e-03    3.1355614e-21    8.6905839e-04    6.4257777e-08    1.1503666e+00    2.0508377e+01
    1.3747755e-02    2.0000000e-03   -4.2207500e-03    5.3383548e-01    1.6944693e-01    8.6713460e-02    6.1197258e+02    4.4541540e+05    6.3885185e-07    1.7737303e-01    7.5871346e-01    4.2900799e-02    2.0131594e-02    3.1472070e-05    4.1827424e-08    3.5821875e-07    8.7405917e-09    5.5999480e-08    1.6368413e-06    5.7545075e-07    8.1992068e-09    2.7749476e-14    2.2310137e-09    1.6358031e-12    4.1588265e-12    5.8581069e-19    6.7537372e-08    6.5626131e-08    3.7754394e-08    9.8831303e-14    5.0886617e-14    3.5728998e-13    2.0259364e-09    1.1071909e-12    4.0640910e-12    6.4770216e-08    0.0000000e+00    4.6814481e-07    8.1896422e-14    8.2838233e-10    8.1759554e-13    5.5416625e-12    1.0045783e-05    1.9079600e-10    8.5653667e-08    8.9334487e-16    2.4748936e-15    2.1399442e-07    8.3526565e-04    3.6211404e-24    4.4291207e-04    9.1479904e-08    5.6659651e-01    1.4821883e+01
    1.3747755e-02    2.0000000e-03   -1.1103750e-03    6.7057912e-01    1.9939163e-01    5.5323137e-02    5.0934064e+02    4.4541612e+05    1.2728234e-06    2.0181388e-01    7.6398491e-01    2.2927462e-02    1.0785785e-02    5.9549706e-05    8.8314342e-08    8.1450333e-07    1.9421470e-08    1.3765452e-07    2.2802711e-06    8.8516549e-07    9.6512388e-09    1.8129806e-14    3.8923112e-09    1.0937428e-12    3.8839320e-12    6.2844241e-19    1.5712005e-07    1.1267585e-07    5.0145253e-08    1.2398688e-13    4.0807067e-14    2.3509647e-13    3.1216326e-09    1.1657825e-12    1.2751786e-11    8.9733993e-08    0.0000000e+00    1.0322845e-06    3.2669517e-13    2.6286844e-09    1.4373416e-12    5.3071196e-12    1.7193007e-05    4.1108640e-10    2.2771420e-07    1.2427842e-15    3.4147582e-15    3.7621580e-07    4.0365648e-04    1.7371156e-23    2.1716682e-04    1.0100668e-07    2.6496090e-01    4.2411602e+01
    9.8152726e-03    1.9140252e-03   -1.1103750e-03    3.6887412e-01    1.3367767e-01    6.5500721e-02    4.7717883e+02    4.4541651e+05    1.1317637e-06    2.1166270e-01    7.6605815e-01    1.4879057e-02    7.0161888e-03    6.2803977e-05    9.8609832e-08    9.3759235e-07    2.2897452e-08    1.6577862e-07    1.9111566e-06    8.8299015e-07    1.5682769e-08    2.7254551e-14    4.4645834e-09    3.4518864e-12    5.9835084e-12    1.8867843e-18    1.8823238e-07    1.0138788e-07    2.1995474e-08    2.0385083e-13    9.0661648e-14    6.3448147e-13    3.2244353e-09    1.5970298e-12    1.7568974e-11    5.7653367e-08    0.0000000e+00    1.1496286e-06    5.0215337e-13    3.3606183e-09    2.1313528e-12    6.1767618e-12    1.7217636e-05    3.9799202e-10    2.7867764e-07    2.0117200e-15    1.0990738e-14    3.8326726e-07    2.9652137e-04    5.2473693e-23    1.4542217e-04    8.0683653e-08    2.2326035e-01    3.2804197e+01
    1.4073682e-02    4.9147549e-03   -4.2207500e-03    4.8907675e-01    2.7921766e-01    9.0531500e-02    6.1898635e+02    4.4541557e+05    6.2086292e-07    1.7568132e-01    7.5834990e-01    4.4285421e-02    2.0781264e-02    3.1065961e-05    4.1099048e-08    3.5096890e-07    8.5870855e-09    5.4799292e-08    1.6279254e-06    5.7697470e-07    8.8498892e-09    2.9574634e-14    2.2495601e-09    1.9471523e-12    4.6215938e-12    6.7646493e-19    6.6302287e-08    6.5177873e-08    3.6823224e-08    1.0318458e-13    5.5597683e-14    3.9711793e-13    1.9303730e-09    1.1551210e-12    3.9870918e-12    6.3440126e-08    0.0000000e+00    4.5882366e-07    7.8192216e-14    7.1974058e-10    8.3238222e-13    5.6783459e-12    9.9576138e-06    1.8016609e-10    8.3325160e-08    9.3278436e-16    3.0940699e-15    2.1193185e-07    8.5678253e-04    3.9224426e-24    4.5696378e-04    9.2737872e-08    5.8274826e-01    1.5470996e+01
    9.8152726e-03    1.9140252e-03   -4.2207500e-03    3.6799051e-01    1.6098331e-01    8.3317567e-02    5.7605000e+02    4.4541583e+05    6.4276072e-07    1.8597278e-01    7.6053876e-01    3.5875967e-02    1.6838261e-02    3.3509510e-05    4.8156383e-08    4.3497242e-07    1.0572300e-08    7.2643534e-08    1.3925295e-06    5.9162495e-07    1.4376470e-08    4.1214045e-14    2.9375864e-09    6.1684534e-12    8.9872448e-12    2.3260615e-18    8.5600160e-08    6.8320359e-08    2.2555292e-08    1.8434216e-13    1.3950505e-13    1.0694855e-12    2.0594076e-09    1.7523239e-12    8.0112201e-12    4.6025371e-08    0.0000000e+00    5.5399398e-07    1.9254057e-13    1.1929045e-09    1.5020226e-12    6.2330917e-12    1.0006980e-05    1.9439939e-10    1.1717361e-07    1.7213207e-15    2.0578241e-14    2.1714578e-07    7.2639169e-04    5.4482913e-23    3.7275643e-04    8.2657742e-08    4.8905656e-01    1.1757677e+01
    5.9797296e-03    1.2384426e-03   -1.1103750e-03    2.3235074e-01    1.0533035e-01    4.6604117e-02    4.6929032e+02    4.4541657e+05    1.2116412e-06    2.1370299e-01    7.6648165e-01    1.3228103e-02    6.2408634e-03    6.1729359e-05    9.7843952e-08    9.3153823e-07    2.2923867e-08    1.6507608e-07    1.8548134e-06    8.2098124e-07    1.3113575e-08    1.8682308e-14    3.9539015e-09    1.4429238e-12    3.3951362e-12    9.6354560e-19    1.8969984e-07    9.1403278e-08    2.1915251e-08    1.6855670e-13    5.4364950e-14    3.3703904e-13    3.2566828e-09    1.2692475e-12    1.7544879e-11    5.4267816e-08    0.0000000e+00    1.1387240e-06    5.0972118e-13    3.2273013e-09    1.8799544e-12    4.9434082e-12    1.6783331e-05    3.3156960e-10    2.7878163e-07    1.6797410e-15    3.5968830e-15    3.7446606e-07    2.6059761e-04    2.3059432e-23    1.2689492e-04    7.1899134e-08    1.8115067e-01    2.3975734e+01
    5.9797296e-03    1.2384426e-03   -4.2207500e-03    1.8324737e-01    9.6560910e-02    7.2548562e-02    5.5098478e+02    4.4541586e+05    6.5683784e-07    1.9192690e-01    7.6180126e-01    3.1020011e-02    1.4557878e-02    3.3988837e-05    5.0085706e-08    4.5901498e-07    1.1148308e-08    7.7804962e-08    1.3200155e-06    5.5291331e-07    1.1125938e-08    2.8148433e-14    2.6990030e-09    3.3978080e-12    6.1040010e-12    1.4366924e-18    9.0600819e-08    6.4652658e-08    2.1932911e-08    1.4361471e-13    8.3198827e-14    6.0706773e-13    1.9676395e-09    1.3142356e-12    8.3905944e-12    4.5500969e-08    0.0000000e+00    5.7899370e-07    2.2039558e-13    1.3325067e-09    1.1945016e-12    5.0428900e-12    9.9133701e-06    1.9132214e-10    1.2740471e-07    1.3740758e-15    9.9705498e-15    2.1650799e-07    6.4575574e-04    3.6369082e-23    3.2243129e-04    7.5654395e-08    4.1579795e-01    9.1922769e+00
    5.9797296e-03    1.2384426e-03   -8.2207500e-03    1.5766008e-01    1.1628685e-01    1.2818846e-01    6.5344496e+02    4.4541526e+05    3.4385151e-07    1.6716728e-01    7.5654694e-01    5.1196117e-02    2.4002807e-02    1.9602126e-05    2.5276678e-08    2.1265226e-07    5.3154507e-09    3.3163904e-08    1.0475315e-06    4.3142125e-07    1.1231247e-08    4.3648828e-14    2.0061361e-09    4.5991152e-12    8.9121486e-12    1.4836512e-18    4.1862532e-08    4.5802345e-08    1.6224400e-08    1.5205182e-13    1.0876026e-13    8.5268008e-13    1.3897326e-09    1.5035792e-12    3.3548580e-12    3.1886501e-08    0.0000000e+00    2.7927443e-07    6.2004529e-14    2.4962927e-10    9.1967833e-13    5.8613494e-12    6.4359686e-06    9.0850919e-11    4.8569652e-08    1.3569207e-15    8.5722569e-15    1.3639004e-07    1.0581088e-03    1.7065923e-23    5.4672552e-04    6.6977855e-08    6.9989346e-01    1.2110267e+01
    5.9797296e-03    1.2384426e-03   -1.2220750e-02    1.3230161e-01    1.2992697e-01    1.9938159e-01    7.3971257e+02    4.4541495e+05    1.5802974e-07    1.4676002e-01    7.5227492e-01    6.7795125e-02    3.1778285e-02    1.1406827e-05    1.3493075e-08    1.0898740e-07    2.9546740e-09    1.8178322e-08    5.9693681e-07    4.2012502e-07    4.6101957e-08    1.1305676e-13    1.8851227e-09    4.7667191e-11    1.1014987e-11    8.6350177e-18    2.2198748e-08    3.4337514e-08    8.3272953e-10    3.4602502e-13    8.4642424e-13    6.8455557e-12    9.1597987e-10    3.0510321e-12    2.7974405e-12    3.0443370e-09    0.0000000e+00    1.3752293e-07    3.7430876e-14    3.3239662e-11    5.6340781e-12    5.9633546e-12    4.0481480e-06    2.1439499e-11    2.1906033e-08    3.4080737e-15    2.9341238e-13    8.4911501e-08    1.3745200e-03    2.8206968e-22    7.3174825e-04    5.7866046e-08    9.6154358e-01    1.6342518e+01
    1.3747755e-02    2.0000000e-03   -8.2207500e-03    4.7338404e-01    2.1890621e-01    1.4676449e-01    7.0996952e+02    4.4541497e+05    2.5180751e-07    1.5537399e-01    7.5403581e-01    6.0833976e-02    2.8527033e-02    1.8210299e-05    2.2145100e-08    1.8082607e-07    4.7625134e-09    2.8846329e-08    9.7235241e-07    5.7910726e-07    4.3810566e-08    1.1695880e-13    2.7944294e-09    3.4521891e-11    1.7941675e-11    7.7321017e-18    3.7436856e-08    5.2089788e-08    3.0857139e-09    3.8210054e-13    5.6528910e-13    4.6817662e-12    1.3306681e-09    3.2142853e-12    3.7944223e-12    8.7148910e-09    0.0000000e+00    2.3533657e-07    5.9232111e-14    8.4093343e-11    3.9579037e-12    8.5416002e-12    6.3032248e-06    4.4053112e-11    3.7790715e-08    3.4955946e-15    1.2195128e-13    1.3255508e-07    1.2020852e-03    1.2482403e-22    6.4853282e-04    7.5481012e-08    8.4326707e-01    1.5655805e+01
    1.3747755e-02    2.0000000e-03   -1.2220750e-02    3.9213203e-01    2.4599476e-01    2.0934677e-01    7.8771095e+02    4.4541479e+05    7.1930791e-08    1.3795568e-01    7.5038760e-01    7.5007552e-02    3.5161563e-02    1.0561585e-05    1.1740471e-08    9.3212194e-08    2.7068152e-09    1.6969158e-08    5.1910901e-07    4.9659447e-07    1.1248813e-07    2.7272104e-13    1.7235741e-09    1.6230742e-10    8.5428287e-12    2.5888655e-17    1.6344982e-08    2.9898863e-08    1.2135404e-10    6.5521556e-13    1.6253551e-12    1.1914843e-11    4.1796451e-10    2.3447872e-12    1.3908797e-12    4.7946249e-10    0.0000000e+00    9.1565530e-08    3.3853472e-14    1.3881627e-11    9.5026116e-12    5.5560976e-12    3.9710488e-06    1.4135735e-11    1.7299603e-08    8.5394057e-15    1.8611719e-12    8.2963558e-08    1.4715062e-03    1.1483293e-21    8.1091046e-04    6.1829049e-08    1.0809700e+00    1.8791744e+01
    1.4073682e-02    4.9147549e-03   -8.2207500e-03    4.2949933e-01    3.1860366e-01    1.3994474e-01    7.1697647e+02    4.4541509e+05    2.4200562e-07    1.5387421e-01    7.5371364e-01    6.2062393e-02    2.9102426e-02    1.7886639e-05    2.1603721e-08    1.7592283e-07    4.6660651e-09    2.8271021e-08    9.5024725e-07    5.9194156e-07    5.1104538e-08    1.2109942e-13    2.8010552e-09    4.1378149e-11    1.6897677e-11    8.6566901e-18    3.6244296e-08    5.1898363e-08    2.4131048e-09    3.9291982e-13    6.5905683e-13    5.4428501e-12    1.2774472e-09    3.3290464e-12    3.6584382e-12    7.2825680e-09    0.0000000e+00    2.2728496e-07    5.5213530e-14    7.1216396e-11    4.5857087e-12    8.2758225e-12    6.2302550e-06    3.8943975e-11    3.6422032e-08    3.6600878e-15    1.6717654e-13    1.3093409e-07    1.2206502e-03    1.3915036e-22    6.6145826e-04    7.6277714e-08    8.5868041e-01    1.6098788e+01
    9.8152726e-03    1.9140252e-03   -8.2207500e-03    3.3114416e-01    1.9927336e-01    1.4289567e-01    6.7977097e+02    4.4541530e+05    4.9144131e-07    1.6173858e-01    7.5539324e-01    5.5629427e-02    2.6085968e-02    1.8949990e-05    2.3899049e-08    1.9866672e-07    5.0615413e-09    3.1100651e-08    1.0184484e-06    4.8492365e-07    1.9412690e-08    7.7052908e-14    2.5028010e-09    1.1202831e-11    1.4756463e-11    3.3304374e-18    4.0750043e-08    4.8662902e-08    9.3166514e-09    2.6531485e-13    3.5765704e-13    2.8669009e-12    2.2678689e-09    3.4734269e-12    5.9420906e-12    2.2552298e-08    0.0000000e+00    2.6241877e-07    7.1434861e-14    1.7771608e-10    2.3717063e-12    7.9718539e-12    6.3494438e-06    7.4840745e-11    4.3865145e-08    2.3335801e-15    3.7823213e-14    1.3411944e-07    1.1246393e-03    5.3189469e-23    5.9397757e-04    7.1105323e-08    7.7190934e-01    1.3792366e+01
    1.4073682e-02    4.9147549e-03   -1.2220750e-02    3.4354323e-01    3.2788312e-01    1.9563310e-01    7.9247369e+02    4.4541497e+05    6.9549885e-08    1.3702948e-01    7.5018369e-01    7.5770020e-02    3.5518758e-02    1.0412395e-05    1.1495005e-08    9.1122414e-08    2.6670498e-09    1.6784700e-08    5.0766446e-07    5.0058693e-07    1.2164901e-07    3.0243642e-13    1.7672011e-09    1.7727454e-10    8.5116449e-12    3.0008823e-17    1.5908908e-08    2.8770642e-08    9.7255987e-11    7.1362895e-13    1.7559334e-12    1.2707187e-11    3.9120569e-10    2.3149348e-12    1.3189596e-12    3.9764742e-10    0.0000000e+00    8.6852063e-08    3.3978852e-14    1.2891852e-11    1.0078485e-11    5.5043670e-12    3.9404547e-06    1.3355326e-11    1.6773110e-08    9.4862403e-15    2.2347544e-12    8.2296383e-08    1.4821457e-03    1.3565498e-21    8.1907278e-04    6.2316914e-08    1.0923519e+00    1.9074271e+01
    9.8152726e-03    1.9140252e-03   -1.2220750e-02    2.7482821e-01    2.2062850e-01    2.0299819e-01    7.6447924e+02    4.4541506e+05    1.4628735e-07    1.4224044e-01    7.5130771e-01    7.1494867e-02    3.3515661e-02    1.0973793e-05    1.2618329e-08    1.0111676e-07    2.8272187e-09    1.8159155e-08    5.5872670e-07    4.5747642e-07    7.3033943e-08    1.8996999e-13    2.0149425e-09    9.2277189e-11    1.0404289e-11    1.5696116e-17    2.0189107e-08    3.3055361e-08    3.7403076e-10    5.4054063e-13    1.8125026e-12    1.4035307e-11    9.5908289e-10    4.1754710e-12    3.0951217e-12    1.6935371e-09    0.0000000e+00    1.2022532e-07    4.1144442e-14    2.4788378e-11    1.1310920e-11    6.8315819e-12    3.9995063e-06    1.8119992e-11    1.9605987e-08    5.9157685e-15    1.1054139e-12    8.3715019e-08    1.4246920e-03    6.7503659e-22    7.7269445e-04    5.9707041e-08    1.0255327e+00    1.7560384e+01
    1.3747755e-02    2.0000000e-03   -1.6220750e-02    3.0193937e-01    2.6360371e-01    2.4577386e-01    8.4295181e+02    4.4541505e+05    1.9978491e-08    1.2533693e-01    7.4778082e-01    8.5261591e-02    3.9962041e-02    6.1281678e-06    6.2505308e-09    4.8735417e-08    1.5678722e-09    8.6730000e-09    2.7163899e-07    3.6219078e-07    1.7911920e-07    3.6854833e-13    1.7597598e-09    2.2447172e-10    3.7718406e-12    7.3282987e-17    7.7017540e-09    1.1209819e-08    5.6246214e-12    6.9596387e-13    7.3024240e-13    4.6404002e-12    4.8262021e-11    4.2663755e-13    1.7174455e-13    2.1842161e-11    0.0000000e+00    3.1183241e-08    1.4096764e-14    2.7934692e-12    3.6075683e-12    1.7745113e-12    2.5018969e-06    5.0702001e-12    8.1739046e-09    1.0697514e-14    2.6858105e-12    5.2111285e-08    1.6489766e-03    6.4755264e-21    9.2787924e-04    5.1756202e-08    1.2766824e+00    2.2026087e+01
    1.3747755e-02    2.0000000e-03   -2.0220750e-02    2.3643311e-01    2.6974534e-01    2.4249093e-01    8.8303793e+02    4.4541542e+05    5.5104904e-09    1.1616761e-01    7.4592809e-01    9.2697031e-02    4.3440229e-02    3.5070675e-06    3.3182663e-09    2.5435845e-08    9.0446293e-10    3.6016799e-09    1.4241684e-07    2.3696972e-07    2.1104535e-07    4.3691463e-13    1.9964896e-09    1.6652298e-10    1.9448705e-12    1.2231102e-16    3.3804088e-09    3.4189993e-09    3.4118951e-13    6.0720482e-13    2.2971932e-13    1.2782852e-12    5.3066984e-12    6.7207933e-14    1.9672495e-14    1.0100143e-12    0.0000000e+00    1.1022032e-08    6.5807246e-15    7.6553837e-13    9.7456343e-13    5.6342392e-13    1.5486703e-06    2.2064871e-12    3.9300141e-09    9.9158189e-15    1.8266038e-12    3.2215580e-08    1.7613025e-03    2.9868471e-20    1.0120151e-03    4.4836983e-08    1.4409666e+00    2.5134753e+01
    1.4073682e-02    4.9147549e-03   -1.6220750e-02    2.3849320e-01    3.1283433e-01    2.3221520e-01    8.4380440e+02    4.4541489e+05    2.0132946e-08    1.2515901e-01    7.4774494e-01    8.5406811e-02    4.0028675e-02    6.0927492e-06    6.2151128e-09    4.8461916e-08    1.5588736e-09    8.6308883e-09    2.7012351e-07    3.5997076e-07    1.7797036e-07    3.6734781e-13    1.7544262e-09    2.2293842e-10    3.7431735e-12    7.3313624e-17    7.6691770e-09    1.1153177e-08    5.9081640e-12    6.9159703e-13    7.2778525e-13    4.6286397e-12    4.9314714e-11    4.2970760e-13    1.7515966e-13    2.4145467e-11    0.0000000e+00    3.1066343e-08    1.4008280e-14    2.7883702e-12    3.5984240e-12    1.7634535e-12    2.4873068e-06    5.0302376e-12    8.1296774e-09    1.0630764e-14    2.6669399e-12    5.1807452e-08    1.6509731e-03    6.6991235e-21    9.2944969e-04    5.1776343e-08    1.2806506e+00    2.2157223e+01
    1.4073682e-02    4.9147549e-03   -2.0220750e-02    1.7490286e-01    3.0487731e-01    2.3763418e-01    8.8353458e+02    4.4541527e+05    5.5038410e-09    1.1605960e-01    7.4590341e-01    9.2787385e-02    4.3481583e-02    3.4987706e-06    3.3106109e-09    2.5377207e-08    9.0235869e-10    3.5950247e-09    1.4211301e-07    2.3635954e-07    2.1066758e-07    4.3709096e-13    1.9999778e-09    1.6550738e-10    1.9396934e-12    1.2181869e-16    3.3723341e-09    3.4230821e-09    3.4657167e-13    6.0456160e-13    2.2967283e-13    1.2797805e-12    5.3661809e-12    6.7684597e-14    1.9903662e-14    1.0589487e-12    0.0000000e+00    1.1003102e-08    6.5736149e-15    7.6678836e-13    9.7585692e-13    5.6403087e-13    1.5450927e-06    2.2039973e-12    3.9212142e-09    9.8739142e-15    1.8133732e-12    3.2141036e-08    1.7622999e-03    3.0761515e-20    1.0128634e-03    4.4928002e-08    1.4446956e+00    2.5260341e+01
    5.9797296e-03    1.2384426e-03   -1.6220750e-02    1.1003682e-01    1.3466435e-01    2.5934625e-01    8.0416730e+02    4.4541495e+05    3.9862223e-08    1.3130377e-01    7.4909136e-01    8.0343354e-02    3.7657989e-02    6.5034876e-06    7.0717004e-09    5.5863293e-08    1.6637977e-09    1.0565499e-08    3.1162771e-07    3.2768606e-07    9.1178492e-08    2.1001947e-13    1.1963576e-09    1.3426783e-10    4.8283011e-12    2.4099823e-17    9.6040511e-09    1.7185333e-08    3.4426216e-11    4.7450106e-13    1.1148227e-12    7.8747239e-12    1.9145740e-10    1.2437823e-12    6.6064530e-13    1.5495193e-10    0.0000000e+00    4.9776470e-08    1.9212695e-14    6.2961024e-12    6.2353319e-12    3.0223631e-12    2.4961445e-06    7.4964785e-12    1.0091554e-08    6.6183969e-15    1.7742909e-12    5.2092820e-08    1.5935421e-03    1.8267952e-21    8.7163594e-04    5.0467778e-08    1.1812208e+00    2.0319065e+01
    5.9797296e-03    1.2384426e-03   -2.8220750e-02    3.4612235e-02    1.4767152e-01    2.4630893e-01    8.9253855e+02    4.4541637e+05    1.4135124e-09    1.0978422e-01    7.4487784e-01    9.7723839e-02    4.5787633e-02    1.1567578e-06    1.0702097e-09    8.1540486e-09    2.9941882e-10    1.0495143e-09    4.5904775e-08    8.0758669e-08    8.3186507e-08    1.7643656e-13    8.3286033e-10    5.6344109e-11    6.2095739e-13    5.1432424e-17    1.0016062e-09    9.1768897e-10    3.6566174e-14    2.1691601e-13    6.1888602e-14    3.2837094e-13    9.1025822e-13    1.4057185e-14    3.5232750e-15    5.7603734e-14    0.0000000e+00    3.1136478e-09    2.0754799e-15    2.0522368e-13    2.4862830e-13    1.5489615e-13    5.2343512e-07    6.8588361e-13    1.2289840e-09    3.6168182e-15    6.0179393e-13    1.0885143e-08    1.8245497e-03    4.7126916e-20    1.0622508e-03    4.2561617e-08    1.5704952e+00    2.8365368e+01
    2.1747755e-02    2.0000000e-03   -2.0220750e-02    3.4946857e-01    2.6631543e-01    4.9635561e-02    9.3245038e+02    4.4541536e+05    1.3103191e-09    1.0854868e-01    7.4415960e-01    9.9047186e-02    4.6406528e-02    2.7886302e-06    2.3726345e-09    1.7416495e-08    7.3622113e-10    1.4073980e-09    1.0320402e-07    2.1547088e-07    3.9981049e-07    7.1859231e-13    3.5037606e-09    1.1436179e-10    9.4422743e-13    1.9856633e-16    1.5018851e-09    8.7255249e-10    2.3345071e-14    5.2108836e-13    5.2216940e-14    2.4405246e-13    4.1601550e-13    7.2572146e-15    1.5563584e-15    5.1316042e-14    0.0000000e+00    4.1433208e-09    3.0369081e-15    1.9885382e-13    1.8233290e-13    1.5132230e-13    1.4008714e-06    1.1409390e-12    2.3949970e-09    9.2339131e-15    9.4418643e-13    2.9097570e-08    1.8330362e-03    1.4203282e-19    1.0804297e-03    4.6660435e-08    1.5638669e+00    2.7990431e+01
    1.7747755e-02    2.0000000e-03   -2.0220750e-02    3.1058298e-01    2.7897008e-01    1.6388046e-01    9.0751474e+02    4.4541541e+05    2.8618961e-09    1.1252659e-01    7.4509225e-01    9.5725883e-02    4.4855239e-02    3.1938933e-06    2.8706454e-09    2.1640628e-08    8.3142380e-10    2.3940013e-09    1.2314773e-07    2.3138609e-07    2.9711516e-07    5.4209533e-13    2.5508692e-09    1.4633938e-10    1.3377044e-12    1.5716142e-16    2.4114643e-09    1.8062543e-09    9.4049178e-14    5.7353117e-13    1.0935812e-13    5.5903023e-13    1.5228814e-12    2.2165021e-14    5.6324579e-15    2.6307807e-13    0.0000000e+00    7.1055510e-09    4.3990293e-15    3.8396461e-13    4.2195736e-13    2.8954909e-13    1.4956692e-06    1.5510250e-12    3.1634882e-09    9.6164218e-15    1.3351253e-12    3.1092563e-08    1.7946179e-03    5.9402649e-20    1.0457312e-03    4.5072034e-08    1.5026537e+00    2.6419873e+01
    1.7747755e-02    2.0000000e-03   -1.6220750e-02    3.9699174e-01    2.7593841e-01    1.8847686e-01    8.6854731e+02    4.4541508e+05    1.1444704e-08    1.2104372e-01    7.4681599e-01    8.8813829e-02    4.1624333e-02    5.5827475e-06    5.4316188e-09    4.1922583e-08    1.4336891e-09    6.5289654e-09    2.3382170e-07    3.6075571e-07    2.5810140e-07    4.8692202e-13    2.3433025e-09    2.4118696e-10    2.8849103e-12    1.2087797e-16    6.0511152e-09    6.9453793e-09    1.5736137e-12    7.6753258e-13    4.2058740e-13    2.4839486e-12    1.6459502e-11    1.7096459e-13    6.0148596e-14    5.9174930e-12    0.0000000e+00    2.0866221e-08    1.0264782e-14    1.4850791e-12    1.9097519e-12    1.0340402e-12    2.3906379e-06    3.6570309e-12    6.6699839e-09    1.2122495e-14    2.4629055e-12    4.9751011e-08    1.6931444e-03    1.5461325e-20    9.6698162e-04    5.2778659e-08    1.3311135e+00    2.3184575e+01
    2.1747755e-02    2.0000000e-03   -1.6220750e-02    4.6194846e-01    2.7344815e-01    9.8304087e-02    8.9566666e+02    4.4541513e+05    5.7853722e-09    1.1623486e-01    7.4571215e-01    9.2806722e-02    4.3492651e-02    4.8044824e-06    4.4233652e-09    3.3619310e-08    1.2455791e-09    4.2237772e-09    1.8996607e-07    3.3743311e-07    3.7289397e-07    7.6477527e-13    3.5629049e-09    2.3297661e-10    2.5064777e-12    2.2723373e-16    4.0651875e-09    3.6622352e-09    3.5651412e-13    9.0597405e-13    2.4453395e-13    1.3056645e-12    4.7287804e-12    6.1571002e-14    1.7551399e-14    1.1057189e-12    0.0000000e+00    1.2745736e-08    8.2951935e-15    8.3331015e-13    9.9054561e-13    6.1806979e-13    2.1909164e-06    2.7787696e-12    5.0489550e-09    1.5160888e-14    2.4318142e-12    4.5558661e-08    1.7456029e-03    5.1086416e-20    1.0093384e-03    5.4424881e-08    1.3867827e+00    2.4670804e+01
    2.1747755e-02    6.0000000e-03   -1.6220750e-02    4.0940699e-01    3.5679663e-01    6.6371497e-02    9.0149679e+02    4.4541510e+05    4.7020374e-09    1.1515771e-01    7.4545907e-01    9.3704767e-02    4.3912833e-02    4.6157593e-06    4.1940757e-09    3.1742585e-08    1.1991171e-09    3.7172100e-09    1.7992520e-07    3.2984793e-07    3.9461390e-07    7.3913229e-13    3.5922199e-09    2.1226644e-10    2.0497097e-12    2.1075548e-16    3.6685844e-09    3.0077314e-09    2.2529586e-13    8.1505534e-13    1.8598475e-13    9.7573614e-13    3.2181399e-12    4.3449621e-14    1.2040198e-14    7.1329219e-13    0.0000000e+00    1.1113359e-08    6.9316503e-15    6.5126330e-13    7.3864092e-13    4.8548653e-13    2.1348617e-06    2.4008141e-12    4.6968547e-09    1.3615733e-14    2.0080115e-12    4.4386325e-08    1.7578450e-03    5.5563760e-20    1.0183555e-03    5.5506376e-08    1.3987984e+00    2.5085243e+01
    2.1747755e-02    6.0000000e-03   -2.0220750e-02    2.9783296e-01    3.2656169e-01    1.6404447e-02    9.3728572e+02    4.4541538e+05    1.1060819e-09    1.0775566e-01    7.4396433e-01    9.9715077e-02    4.6719116e-02    2.7086896e-06    2.2810843e-09    1.6638025e-08    7.1743788e-10    1.2556344e-09    9.9780144e-08    2.1171503e-07    4.1947228e-07    7.5965038e-13    3.7294320e-09    1.0994025e-10    8.9127564e-13    2.1037337e-16    1.3573411e-09    7.6002171e-10    1.6684075e-14    5.0557880e-13    4.3866341e-14    2.0080686e-13    3.0570997e-13    5.5833421e-15    1.1489939e-15    3.4623933e-14    0.0000000e+00    3.7039002e-09    2.7891540e-15    1.7165504e-13    1.4967583e-13    1.3072188e-13    1.3802261e-06    1.0977678e-12    2.2606619e-09    9.0791132e-15    8.6458856e-13    2.8663534e-08    1.8409326e-03    1.7332536e-19    1.0867253e-03    4.7977321e-08    1.5725910e+00    2.8277882e+01
    1.7907614e-02    5.7029501e-03   -1.6220750e-02    3.4262667e-01    3.5205198e-01    1.6685709e-01    8.7318000e+02    4.4541519e+05    1.0492637e-08    1.2020674e-01    7.4662077e-01    8.9510485e-02    4.1950968e-02    5.4561050e-06    5.2709462e-09    4.0634551e-08    1.4028477e-09    6.1839149e-09    2.2696502e-07    3.5645298e-07    2.6576439e-07    5.8709840e-13    2.6885366e-09    2.5033879e-10    3.3427732e-12    1.5511574e-16    5.6668025e-09    6.6195741e-09    1.2921960e-12    8.7110291e-13    4.3500981e-13    2.5208667e-12    1.4359036e-11    1.5955487e-13    5.3229712e-14    4.6187167e-12    0.0000000e+00    1.9524540e-08    1.1181899e-14    1.4987120e-12    1.9326605e-12    1.0650883e-12    2.3540657e-06    3.9096284e-12    6.4153551e-09    1.4095610e-14    2.7859393e-12    4.8983767e-08    1.7022189e-03    2.3145635e-20    9.7431821e-04    5.3184327e-08    1.3410737e+00    2.3442657e+01
    1.7907614e-02    5.7029501e-03   -2.0220750e-02    2.5540190e-01    3.3384755e-01    1.3997552e-01    9.1208108e+02    4.4541545e+05    2.4525131e-09    1.1181339e-01    7.4492207e-01    9.6323034e-02    4.5134660e-02    3.1262242e-06    2.7819800e-09    2.0897508e-08    8.1542994e-10    2.1891161e-09    1.1948502e-07    2.2921428e-07    3.1117914e-07    5.8501850e-13    2.7907295e-09    1.4129435e-10    1.3033600e-12    1.6793560e-16    2.2174558e-09    1.6248786e-09    7.7913095e-14    5.7016536e-13    9.7142982e-14    4.9071984e-13    1.2599976e-12    1.8935724e-14    4.7540678e-15    2.0827463e-13    0.0000000e+00    6.4283588e-09    4.2230959e-15    3.4920572e-13    3.6977377e-13    2.6354515e-13    1.4805535e-06    1.5252065e-12    3.0195855e-09    9.6769985e-15    1.2455736e-12    3.0774082e-08    1.8015021e-03    7.6218554e-20    1.0519419e-03    4.5502458e-08    1.5128777e+00    2.6666412e+01
    2.9747755e-02    6.0000000e-03   -2.4220750e-02    2.7201635e-01    2.1489872e-01   -4.0964998e-01    1.0003842e+03    4.4541610e+05    4.2441814e-11    9.6393019e-02    7.4136810e-01    1.0916680e-01    5.1133242e-02    1.2822676e-06    9.6334509e-10    5.6474217e-09    3.6544418e-10    1.1738013e-10    4.8340323e-08    1.1948902e-07    6.4289186e-07    8.1138921e-13    4.8746453e-09    2.7793784e-11    1.4223035e-13    1.4209982e-16    1.9376547e-10    5.5738229e-11    2.0538835e-16    1.4333338e-13    1.3968999e-15    5.0907888e-15    2.0574650e-15    6.3825035e-17    7.3736371e-18    4.8463133e-17    0.0000000e+00    3.8648590e-10    3.3761335e-16    1.0076719e-14    3.6976124e-15    7.8613010e-15    8.5190188e-07    2.9038596e-13    6.3440911e-10    2.8701403e-15    7.6423917e-14    1.7612163e-08    1.9358634e-03    8.8544473e-19    1.1744362e-03    6.0295551e-08    1.7985811e+00    3.4848912e+01
    2.5747755e-02    6.0000000e-03   -2.4220750e-02    2.4565309e-01    2.5816676e-01   -2.1737349e-01    9.8194916e+02    4.4541599e+05    1.1973956e-10    9.9543126e-02    7.4219133e-01    1.0647780e-01    4.9874737e-02    1.4476325e-06    1.1128718e-09    7.2142405e-09    4.0098071e-10    2.3832093e-10    5.3092215e-08    1.2735157e-07    5.0742772e-07    7.2861082e-13    4.0701792e-09    3.8888700e-11    2.3063357e-13    1.5090034e-16    3.2418695e-10    1.1206171e-10    6.1945796e-16    2.0053247e-13    4.2620379e-15    1.6514599e-14    9.6322355e-15    2.5929158e-16    3.5334588e-17    3.4049345e-16    0.0000000e+00    7.5378452e-10    6.4238576e-16    2.3745907e-14    1.2085079e-14    1.8154770e-14    8.7614963e-07    3.8943942e-13    8.6257627e-10    3.9394133e-15    1.7206744e-13    1.8146368e-08    1.9099546e-03    5.5752638e-19    1.1554821e-03    4.8659379e-08    1.7714870e+00    3.3133420e+01
    2.9747755e-02    2.0000000e-03   -2.4220750e-02    2.9888238e-01    1.9406575e-01   -3.7870962e-01    9.9855663e+02    4.4541611e+05    5.2575942e-11    9.6677007e-02    7.4145323e-01    1.0891607e-01    5.1015766e-02    1.2928872e-06    9.7458633e-10    5.8377186e-09    3.6637012e-10    1.3388984e-10    4.8414514e-08    1.1914591e-07    6.0799395e-07    7.6642021e-13    4.5508692e-09    2.9184512e-11    1.5047253e-13    1.3859175e-16    2.1165345e-10    6.1955615e-11    2.3516027e-16    1.4888743e-13    1.7081381e-15    6.2746579e-15    2.6502335e-15    8.0706227e-17    9.4913733e-18    6.8092093e-17    0.0000000e+00    4.3735990e-10    3.7081729e-16    1.1500965e-14    4.5626717e-15    8.8947442e-15    8.4361913e-07    2.9774989e-13    6.6395087e-10    2.9733777e-15    8.9407716e-14    1.7447224e-08    1.9349837e-03    7.6776143e-19    1.1740063e-03    5.5766211e-08    1.7958170e+00    3.4532623e+01
    2.5747755e-02    2.0000000e-03   -2.4220750e-02    2.8188830e-01    2.2825187e-01   -1.8716512e-01    9.7908952e+02    4.4541599e+05    1.2471929e-10    9.9978457e-02    7.4230778e-01    1.0610428e-01    4.9699794e-02    1.4574152e-06    1.1214946e-09    7.2857073e-09    4.0339809e-10    2.4425205e-10    5.3403983e-08    1.2801193e-07    5.0617049e-07    7.2244964e-13    4.0378448e-09    3.9171386e-11    2.3043411e-13    1.4944430e-16    3.3101365e-10    1.1432859e-10    6.6318722e-16    2.0130881e-13    4.3923322e-15    1.7103633e-14    1.0548242e-14    2.7558778e-16    3.8760587e-17    4.6300529e-16    0.0000000e+00    7.7148200e-10    6.4861979e-16    2.4181316e-14    1.2523706e-14    1.8468858e-14    8.7992842e-07    3.8923424e-13    8.7276788e-10    3.9465728e-15    1.7482770e-13    1.8225424e-08    1.9066363e-03    5.4170230e-19    1.1529497e-03    4.6340730e-08    1.7673782e+00    3.2903856e+01
    2.9747755e-02    6.0000000e-03   -2.8220750e-02    1.9105210e-01    1.8589320e-01   -5.2948293e-01    1.0147555e+03    4.4541672e+05    1.2158952e-11    9.4027669e-02    7.4096759e-01    1.1106108e-01    5.2009584e-02    9.2611013e-07    6.9303936e-10    3.6087975e-09    2.7160198e-10    4.8514481e-11    3.6329099e-08    9.0940086e-08    6.1889875e-07    7.2215688e-13    4.5730140e-09    1.7214957e-11    8.0691954e-14    1.1202453e-16    1.0088273e-10    2.6132226e-11    7.6237300e-17    8.7283174e-14    3.7821375e-16    1.3169763e-15    3.7787618e-16    1.3557485e-17    1.3104785e-18    4.1554359e-18    0.0000000e+00    1.6201264e-10    1.4662837e-16    3.7042918e-15    9.5070734e-16    3.0608886e-15    6.6993519e-07    1.9513333e-13    3.8357665e-10    1.7513786e-15    2.6544274e-14    1.3825031e-08    1.9317100e-03    1.2632345e-18    1.1928303e-03    5.7737173e-08    1.9261991e+00    3.7800622e+01
    2.5747755e-02    6.0000000e-03   -2.8220750e-02    1.6652195e-01    2.2634672e-01   -3.2692824e-01    9.9790694e+02    4.4541659e+05    3.7461937e-11    9.6624192e-02    7.4166987e-01    1.0882486e-01    5.0963410e-02    9.6758451e-07    7.2883248e-10    4.3558666e-09    2.7435330e-10    9.8002714e-11    3.6255736e-08    8.9284180e-08    4.5797332e-07    5.7806134e-13    3.4335706e-09    2.1743867e-11    1.1214940e-13    1.0437755e-16    1.5615504e-10    4.5462153e-11    1.6475244e-16    1.1116631e-13    1.2212680e-15    4.4525037e-15    1.7210780e-15    5.4970070e-17    6.1199935e-18    2.6650554e-17    0.0000000e+00    3.2090723e-10    2.7433819e-16    8.4091053e-15    3.2346150e-15    6.5117665e-15    6.3259217e-07    2.2280736e-13    4.9448643e-10    2.2227595e-15    6.5446481e-14    1.3082455e-08    1.9154537e-03    7.6406411e-19    1.1798848e-03    4.5987117e-08    1.9082516e+00    3.6390338e+01
    2.9747755e-02    2.0000000e-03   -2.8220750e-02    2.1404701e-01    1.7498591e-01   -5.0044717e-01    1.0132990e+03    4.4541672e+05    1.6274722e-11    9.4190973e-02    7.4102701e-01    1.1090906e-01    5.1938326e-02    9.2243160e-07    6.9002743e-10    3.7329034e-09    2.6813285e-10    5.7330680e-11    3.5648924e-08    8.9151472e-08    5.6820731e-07    6.5333290e-13    4.0969391e-09    1.7729443e-11    8.2958980e-14    1.0405881e-16    1.1088305e-10    2.8833175e-11    8.3735811e-17    8.9381007e-14    4.9673982e-16    1.7418212e-15    5.2289918e-16    1.8443040e-17    1.8149690e-18    5.9449263e-18    0.0000000e+00    1.9135144e-10    1.6608937e-16    4.3781513e-15    1.2587886e-15    3.5177616e-15    6.5044822e-07    1.9169914e-13    4.0342498e-10    1.7925989e-15    3.3156356e-14    1.3430379e-08    1.9323410e-03    1.0652849e-18    1.1935723e-03    5.3349728e-08    1.9275230e+00    3.7612271e+01
    2.5747755e-02    2.0000000e-03   -2.8220750e-02    1.9691131e-01    2.1003627e-01   -2.9821416e-01    9.9507718e+02    4.4541662e+05    3.9255460e-11    9.6999244e-02    7.4177255e-01    1.0850070e-01    5.0811739e-02    9.6443932e-07    7.2702598e-10    4.3634331e-09    2.7314216e-10    1.0034142e-10    3.6087108e-08    8.8793315e-08    4.5057145e-07    5.6898766e-13    3.3727316e-09    2.1829683e-11    1.1274687e-13    1.0327073e-16    1.5841818e-10    4.6364821e-11    1.7130085e-16    1.1142304e-13    1.2766857e-15    4.6776947e-15    1.8907058e-15    5.9118716e-17    6.7535505e-18    3.4923860e-17    0.0000000e+00    3.2788741e-10    2.7842101e-16    8.6248506e-15    3.4002928e-15    6.6680722e-15    6.2822346e-07    2.2253909e-13    4.9664230e-10    2.2256136e-15    6.7150857e-14    1.2993061e-08    1.9135835e-03    7.4629884e-19    1.1781018e-03    4.3662082e-08    1.9062365e+00    3.6223863e+01
    1.3747755e-02    2.0000000e-03   -2.4220750e-02    1.8621163e-01    2.6989794e-01    2.0336944e-01    9.1304368e+02    4.4541573e+05    1.4713795e-09    1.0949641e-01    7.4461951e-01    9.8094230e-02    4.5959603e-02    1.9481128e-06    1.7305328e-09    1.2993916e-08    5.0823310e-10    1.3470697e-09    7.4301048e-08    1.4316875e-07    1.9512126e-07    3.6902543e-13    1.7587932e-09    8.8341388e-11    8.0835311e-13    1.0631012e-16    1.3683393e-09    9.7881389e-10    2.9264971e-14    3.5872983e-13    5.8577611e-14    2.9205589e-13    6.2537086e-13    1.0371842e-14    2.3802478e-15    5.2726840e-14    0.0000000e+00    3.9355018e-09    2.6203143e-15    2.1015421e-13    2.1964491e-13    1.5971567e-13    9.2398820e-07    9.4201552e-13    1.8732258e-09    6.0962229e-15    7.7983849e-13    1.9205260e-08    1.8269146e-03    7.7326551e-20    1.0723506e-03    4.0400804e-08    1.5884067e+00    2.8235209e+01
    1.3747755e-02    2.0000000e-03   -2.8220750e-02    1.3652831e-01    2.6634078e-01    1.2838897e-01    9.3200021e+02    4.4541633e+05    4.9114907e-10    1.0540038e-01    7.4385585e-01    1.0139371e-01    4.7495734e-02    1.1247417e-06    9.5431967e-10    6.9989601e-09    2.9704819e-10    5.5209644e-10    4.1500582e-08    8.7163721e-08    1.6271958e-07    2.9225270e-13    1.4243659e-09    4.5909581e-11    3.7250145e-13    8.0828384e-17    5.9363887e-10    3.3081240e-10    4.6916086e-15    2.0986582e-13    1.9351564e-14    8.8467934e-14    1.1448912e-13    2.3246996e-15    4.3355292e-16    4.3721285e-15    0.0000000e+00    1.6186223e-09    1.1942078e-15    7.4824739e-14    6.5900212e-14    5.7186001e-14    5.6634940e-07    4.5318379e-13    9.5881391e-10    3.7250832e-15    3.7199640e-13    1.1763440e-08    1.8523194e-03    1.4157365e-19    1.1085575e-03    3.8488784e-08    1.7155662e+00    3.1216583e+01
    1.4073682e-02    4.9147549e-03   -2.4220750e-02    1.3238260e-01    3.0472197e-01    1.8753307e-01    9.1683627e+02    4.4541575e+05    1.3035101e-09    1.0901398e-01    7.4450443e-01    9.8499021e-02    4.6148640e-02    1.9341727e-06    1.6989139e-09    1.2690191e-08    5.0595861e-10    1.2354970e-09    7.3037020e-08    1.4404707e-07    2.1339151e-07    3.9226915e-13    1.8840932e-09    8.3853332e-11    7.4003904e-13    1.0989776e-16    1.2713157e-09    8.5411080e-10    2.5031789e-14    3.5423780e-13    5.1690203e-14    2.5434605e-13    5.2355136e-13    8.7363018e-15    1.9836372e-15    4.9013168e-14    0.0000000e+00    3.6178143e-09    2.4496588e-15    1.8784693e-13    1.9103477e-13    1.4280629e-13    9.3059396e-07    8.7636983e-13    1.8075205e-09    6.0726669e-15    7.3600805e-13    1.9339570e-08    1.8305852e-03    8.9334970e-20    1.0769387e-03    4.0372077e-08    1.6022693e+00    2.8541071e+01
    9.8152726e-03    1.9140252e-03   -2.4220750e-02    1.2125825e-01    2.3811867e-01    2.7515793e-01    8.9353792e+02    4.4541595e+05    2.5088843e-09    1.1190271e-01    7.4517134e-01    9.6088190e-02    4.5024840e-02    2.0239626e-06    1.8743211e-09    1.4283338e-08    5.2382965e-10    1.8460710e-09    8.0409924e-08    1.4109550e-07    1.4488576e-07    3.0717729e-13    1.4481006e-09    9.8221562e-11    1.0897948e-12    8.9241798e-17    1.7593901e-09    1.6284381e-09    7.1986907e-14    3.7768690e-13    1.0982172e-13    5.8552570e-13    1.7071264e-12    2.5715241e-14    6.5891124e-15    1.2828555e-13    0.0000000e+00    5.4904004e-09    3.6424628e-15    3.6478904e-13    4.4364613e-13    2.7464402e-13    9.1504805e-07    1.2067637e-12    2.1552880e-09    6.2946398e-15    1.0494789e-12    1.9029194e-08    1.8095545e-03    4.7117434e-20    1.0482925e-03    4.1532206e-08    1.5240679e+00    2.6971331e+01
    1.4073682e-02    4.9147549e-03   -2.8220750e-02    8.5822500e-02    2.9085721e-01    1.0910992e-01    9.3596132e+02    4.4541637e+05    4.3063043e-10    1.0491485e-01    7.4373980e-01    1.0180187e-01    4.7685729e-02    1.1189864e-06    9.4014474e-10    6.8509258e-09    2.9648622e-10    5.0632298e-10    4.1106795e-08    8.7676759e-08    1.7495929e-07    3.1210317e-13    1.5364671e-09    4.4978451e-11    3.5862119e-13    8.5903559e-17    5.5113728e-10    2.9663297e-10    3.8834012e-15    2.0770946e-13    1.6985498e-14    7.6359502e-14    9.1484033e-14    1.9082788e-15    3.4577174e-16    3.5541963e-15    0.0000000e+00    1.4899758e-09    1.1265251e-15    6.7102674e-14    5.6780191e-14    5.1263742e-14    5.7143110e-07    4.4351208e-13    9.2792316e-10    3.7287820e-15    3.5086660e-13    1.1866835e-08    1.8557286e-03    1.6495174e-19    1.1132083e-03    3.8333052e-08    1.7319447e+00    3.1592370e+01
    9.8152726e-03    1.9140252e-03   -2.8220750e-02    8.7453515e-02    2.4126587e-01    2.0301601e-01    9.1239373e+02    4.4541658e+05    8.3399388e-10    1.0765656e-01    7.4438584e-01    9.9502484e-02    4.6615643e-02    1.1405415e-06    1.0117060e-09    7.5940159e-09    2.9759263e-10    7.7973789e-10    4.3426943e-08    8.3974620e-08    1.1477805e-07    2.1724255e-13    1.0362699e-09    5.1824093e-11    4.7104822e-13    6.2751498e-17    7.9426575e-10    5.5852033e-10    1.2446726e-14    2.1090922e-13    3.3249946e-14    1.6413999e-13    3.1130966e-13    5.5196281e-15    1.1984645e-15    1.4281310e-14    0.0000000e+00    2.2702095e-09    1.5248200e-15    1.1960346e-13    1.2326601e-13    9.1201628e-14    5.4159243e-07    5.4815475e-13    1.0926837e-09    3.5864545e-15    4.5561957e-13    1.1256961e-08    1.8375186e-03    7.6323380e-20    1.0854183e-03    4.0224465e-08    1.6359549e+00    2.9515017e+01
    1.7747755e-02    2.0000000e-03   -2.4220750e-02    2.2856388e-01    2.7382883e-01    1.0768179e-01    9.3606948e+02    4.4541579e+05    7.1863218e-10    1.0639698e-01    7.4389189e-01    1.0068717e-01    4.7169110e-02    1.7980891e-06    1.5130058e-09    1.1032368e-08    4.7629595e-10    8.2644782e-10    6.6156679e-08    1.4065847e-07    2.7934516e-07    4.9895601e-13    2.4535962e-09    7.2620728e-11    5.8247436e-13    1.3763661e-16    8.9663662e-10    4.9284727e-10    8.5524876e-15    3.3337160e-13    2.8308042e-14    1.2870446e-13    1.7657968e-13    3.4178810e-15    6.6387057e-16    1.3311870e-14    0.0000000e+00    2.4355838e-09    1.8250757e-15    1.1099437e-13    9.5845873e-14    8.4674970e-14    9.1686382e-07    7.1888523e-13    1.4973531e-09    5.9794064e-15    5.6779559e-13    1.9040671e-08    1.8516065e-03    1.6639985e-19    1.1013002e-03    4.0127929e-08    1.6602873e+00    2.9789106e+01
    2.1747755e-02    2.0000000e-03   -2.4220750e-02    2.6067181e-01    2.5857685e-01   -2.3360262e-02    9.5830411e+02    4.4541583e+05    3.3903472e-10    1.0318630e-01    7.4311322e-01    1.0338843e-01    4.8430290e-02    1.6386357e-06    1.3177673e-09    9.2294658e-09    4.4167133e-10    4.9106048e-10    5.9423601e-08    1.3514288e-07    3.7001147e-07    5.7957946e-13    3.0924088e-09    5.4461903e-11    3.6661551e-13    1.3896954e-16    5.8047690e-10    2.4994283e-10    2.4175280e-15    2.6465390e-13    1.2457592e-14    5.2514963e-14    4.8748986e-14    1.0988318e-15    1.8319217e-16    2.7593426e-15    0.0000000e+00    1.4836918e-09    1.1522401e-15    5.5516004e-14    3.8785653e-14    4.2221934e-14    8.9809258e-07    5.2293897e-13    1.1843725e-09    4.9355367e-15    3.4334445e-13    1.8631918e-08    1.8786270e-03    2.8886143e-19    1.1286850e-03    4.1773913e-08    1.7236795e+00    3.1410054e+01
    2.1747755e-02    6.0000000e-03   -2.4220750e-02    2.1181919e-01    2.9758292e-01   -6.0931972e-02    9.6274676e+02    4.4541585e+05    2.8108742e-10    1.0257187e-01    7.4295415e-01    1.0391169e-01    4.8675153e-02    1.6165413e-06    1.2880002e-09    8.9292392e-09    4.3767833e-10    4.3691356e-10    5.8899071e-08    1.3483965e-07    3.9131378e-07    7.0130739e-13    3.6066503e-09    5.5939060e-11    4.1755003e-13    1.7794562e-16    5.1879025e-10    2.3174642e-10    2.2040576e-15    2.8535939e-13    1.1442988e-14    4.7223613e-14    3.8788624e-14    9.1652580e-16    1.4460086e-16    1.9318249e-15    0.0000000e+00    1.3286301e-09    1.1840346e-15    5.3760048e-14    3.4800660e-14    4.1115566e-14    9.0053169e-07    5.8091847e-13    1.1312315e-09    5.4816502e-15    3.4535156e-13    1.8677791e-08    1.8840026e-03    4.1330261e-19    1.1333025e-03    4.3139665e-08    1.7294445e+00    3.1599235e+01
    2.1747755e-02    6.0000000e-03   -2.8220750e-02    1.4116708e-01    2.6538836e-01   -1.6529133e-01    9.7951361e+02    4.4541641e+05    8.3379197e-11    9.9292860e-02    7.4235499e-01    1.0655188e-01    4.9901430e-02    1.0198231e-06    7.8389914e-10    5.0835343e-09    2.8244164e-10    1.6739734e-10    3.7384995e-08    8.9703131e-08    3.5677073e-07    5.1311727e-13    2.8604268e-09    2.7423993e-11    1.6269002e-13    1.0654814e-16    2.2795988e-10    7.8284878e-11    4.0403393e-16    1.4164347e-13    2.9674167e-15    1.1432919e-14    6.1953912e-15    1.7374958e-16    2.2649068e-17    1.4064529e-16    0.0000000e+00    5.2974072e-10    4.5262980e-16    1.6624187e-14    8.3606667e-15    1.2710236e-14    6.1698117e-07    2.7433240e-13    6.0775715e-10    2.7841294e-15    1.2153584e-13    1.2778756e-08    1.8966917e-03    5.4656427e-19    1.1617220e-03    4.0424635e-08    1.8673445e+00    3.4909150e+01
    1.7907614e-02    5.7029501e-03   -2.4220750e-02    1.7855165e-01    3.1199004e-01    8.0041056e-02    9.4020291e+02    4.4541587e+05    6.0659542e-10    1.0585951e-01    7.4375691e-01    1.0114229e-01    4.7381867e-02    1.7822432e-06    1.4835924e-09    1.0735506e-08    4.7363660e-10    7.4336069e-10    6.5026061e-08    1.4112199e-07    3.0174753e-07    4.6968167e-13    2.4093339e-09    6.5743578e-11    4.5953803e-13    1.1988383e-16    8.3406927e-10    4.0725467e-10    6.0927010e-15    2.9270764e-13    2.1288877e-14    9.5447069e-14    1.2578075e-13    2.4566755e-15    4.7372275e-16    1.0259781e-14    0.0000000e+00    2.1988715e-09    1.4940444e-15    8.6293676e-14    7.0975005e-14    6.5610569e-14    9.2269654e-07    6.1518191e-13    1.4384837e-09    5.2251999e-15    4.5693915e-13    1.9158154e-08    1.8561597e-03    1.6115081e-19    1.1059520e-03    4.0543946e-08    1.6689603e+00    2.9982387e+01
    1.7907614e-02    5.7029501e-03   -2.8220750e-02    1.2090068e-01    2.8896144e-01   -9.9655571e-03    9.5800425e+02    4.4541642e+05    2.1427120e-10    1.0218134e-01    7.4307541e-01    1.0410572e-01    4.8759962e-02    1.0811662e-06    8.6812747e-10    6.0727514e-09    2.9155286e-10    3.1769312e-10    3.9168342e-08    8.9310980e-08    2.4629074e-07    3.8230776e-13    2.0466901e-09    3.5565103e-11    2.3509663e-13    9.1007403e-17    3.7792433e-10    1.5857442e-10    1.2031997e-15    1.7269119e-13    7.7262396e-15    3.2175053e-14    2.6159936e-14    6.3356779e-16    9.8443869e-17    7.9230194e-16    0.0000000e+00    9.6060054e-10    7.4119510e-16    3.4952233e-14    2.3727844e-14    2.6581065e-14    5.9377060e-07    3.3937046e-13    7.7758586e-10    3.2223109e-15    2.2031915e-13    1.2318100e-08    1.8754938e-03    2.8724379e-19    1.1383785e-03    3.8058983e-08    1.8052141e+00    3.3237559e+01
    2.9747755e-02    6.0000000e-03   -1.6220750e-02    4.9880028e-01    2.7308930e-01   -2.0300553e-01    9.4975995e+02    4.4541539e+05    7.9798506e-10    1.0568054e-01    7.4318936e-01    1.0163277e-01    4.7623164e-02    2.9949557e-06    2.4426889e-09    1.7340842e-08    8.0275521e-10    1.0432888e-09    1.0893716e-07    2.4296825e-07    6.0818946e-07    1.0245400e-12    5.1566876e-09    1.0838922e-10    7.9367699e-13    2.6360326e-16    1.1889430e-09    5.5995510e-10    7.7620288e-15    5.2811933e-13    3.0518167e-14    1.3246365e-13    1.5639226e-13    3.1231396e-15    5.8239767e-16    1.3090823e-14    0.0000000e+00    3.1239609e-09    2.4426086e-15    1.2776592e-13    9.8191437e-14    9.7273128e-14    1.6050184e-06    1.0485849e-12    2.2669776e-09    9.7981300e-15    7.6400090e-13    3.3308549e-08    1.8685341e-03    2.5509753e-19    1.0944597e-03    6.7506752e-08    1.4820920e+00    2.8904034e+01
    2.5747755e-02    6.0000000e-03   -1.6220750e-02    4.6403696e-01    3.1557316e-01   -5.1700589e-02    9.2600662e+02    4.4541528e+05    2.1391223e-09    1.1050815e-01    7.4436334e-01    9.7583400e-02    4.5727067e-02    3.8071735e-06    3.2829851e-09    2.4277070e-08    1.0013530e-09    2.1371726e-09    1.4209159e-07    2.8973148e-07    4.9464771e-07    8.3794489e-13    4.1792369e-09    1.6121860e-10    1.2880117e-12    2.3434536e-16    2.2549534e-09    1.3796414e-09    4.4335192e-14    6.7264166e-13    8.0035434e-14    3.8446572e-13    8.0511528e-13    1.2811457e-14    3.0108743e-15    1.1938367e-13    0.0000000e+00    6.2895534e-09    4.1707354e-15    2.9491032e-13    2.8815721e-13    2.2328303e-13    1.8791810e-06    1.5804644e-12    3.3905001e-09    1.1704599e-14    1.3046173e-12    3.9040891e-08    1.8113450e-03    1.0803003e-19    1.0570386e-03    5.9314345e-08    1.4440453e+00    2.6782998e+01
    2.9747755e-02    2.0000000e-03   -1.6220750e-02    5.3239348e-01    2.2431215e-01   -1.7361671e-01    9.4700558e+02    4.4541542e+05    9.1032288e-10    1.0627059e-01    7.4334018e-01    1.0113235e-01    4.7388708e-02    3.0935414e-06    2.5462089e-09    1.8243800e-08    8.2567949e-10    1.1657415e-09    1.1243626e-07    2.4817430e-07    5.7778196e-07    9.5879719e-13    4.8799174e-09    1.1116619e-10    8.1261044e-13    2.4215252e-16    1.3118923e-09    6.3659516e-10    1.0563122e-14    5.3092624e-13    3.4310638e-14    1.5217249e-13    2.0240036e-13    3.8583043e-15    7.5480679e-16    2.0503520e-14    0.0000000e+00    3.4747083e-09    2.6048306e-15    1.4369586e-13    1.1305502e-13    1.0933101e-13    1.6310344e-06    1.0833048e-12    2.4116417e-09    9.7206392e-15    7.8283633e-13    3.3856914e-08    1.8624314e-03    2.1840811e-19    1.0908260e-03    6.3579010e-08    1.4750723e+00    2.8433968e+01
    2.5747755e-02    2.0000000e-03   -1.6220750e-02    5.0735673e-01    2.5071793e-01   -2.3556650e-02    9.2228193e+02    4.4541530e+05    2.4621226e-09    1.1124492e-01    7.4454248e-01    9.6965108e-02    4.5437671e-02    3.9365103e-06    3.4247343e-09    2.5447859e-08    1.0328305e-09    2.3548527e-09    1.4786444e-07    2.9644496e-07    4.7512991e-07    8.6693511e-13    4.1674010e-09    1.7071278e-10    1.4889354e-12    2.4647483e-16    2.4434898e-09    1.6050735e-09    6.4627960e-14    7.3316306e-13    9.8364649e-14    4.8034771e-13    1.0768286e-12    1.6804827e-14    4.0383469e-15    1.7175231e-13    0.0000000e+00    6.9436036e-09    4.8161096e-15    3.5872058e-13    3.6068031e-13    2.7158172e-13    1.9200494e-06    1.7546375e-12    3.5890608e-09    1.2714764e-14    1.4880706e-12    3.9895790e-08    1.8029569e-03    1.0360607e-19    1.0514320e-03    5.7431077e-08    1.4354409e+00    2.6381623e+01
    2.9747755e-02    6.0000000e-03   -2.0220750e-02    3.7553662e-01    2.4752123e-01   -3.0216820e-01    9.7912048e+02    4.4541577e+05    1.6764549e-10    1.0020846e-01    7.4209248e-01    1.0608032e-01    4.9697634e-02    1.9090182e-06    1.4698317e-09    9.5553040e-09    5.2827579e-10    3.2346946e-10    6.9952073e-08    1.6757348e-07    6.6115566e-07    9.4581615e-13    5.2752068e-09    5.1512668e-11    3.0479087e-13    1.9601591e-16    4.3672835e-10    1.5203438e-10    9.2592602e-16    2.6492726e-13    5.9374541e-15    2.3259678e-14    1.5285941e-14    3.8599640e-16    5.6152877e-17    7.3260974e-16    0.0000000e+00    1.0205696e-09    8.5783957e-16    3.2291390e-14    1.7044426e-14    2.4664363e-14    1.1516318e-06    5.1168036e-13    1.1457759e-09    5.1914846e-15    2.3247798e-13    2.3853321e-08    1.9171014e-03    5.4559002e-19    1.1425905e-03    6.3341012e-08    1.6487313e+00    3.1757912e+01
    2.5747755e-02    6.0000000e-03   -2.0220750e-02    3.4156737e-01    2.9150740e-01   -1.2456492e-01    9.5842165e+02    4.4541567e+05    4.9111339e-10    1.0408762e-01    7.4306915e-01    1.0279914e-01    4.8161761e-02    2.3165592e-06    1.8644965e-09    1.3066793e-08    6.2425574e-10    7.0170992e-10    8.4058169e-08    1.9088739e-07    5.2084208e-07    8.1606724e-13    4.3620820e-09    7.7202825e-11    5.1922982e-13    1.9559884e-16    8.2755785e-10    3.6023790e-10    3.8218281e-15    3.7315455e-13    1.7915070e-14    7.5969954e-14    7.5918122e-14    1.6425040e-15    2.8495100e-16    5.5940169e-15    0.0000000e+00    2.1193745e-09    1.6326466e-15    7.9368885e-14    5.6150132e-14    6.0336613e-14    1.2683658e-06    7.4164098e-13    1.6787734e-09    6.9533358e-15    4.8606405e-13    2.6313935e-08    1.8778878e-03    2.9144475e-19    1.1155858e-03    5.2871610e-08    1.6146672e+00    2.9816430e+01
    2.9747755e-02    2.0000000e-03   -2.0220750e-02    4.0568983e-01    2.1092689e-01   -2.7296215e-01    9.7700080e+02    4.4541577e+05    2.1183010e-10    1.0061064e-01    7.4220305e-01    1.0573318e-01    4.9534961e-02    1.9526824e-06    1.5161912e-09    1.0035066e-08    5.3716783e-10    3.7855775e-10    7.1149344e-08    1.6915866e-07    6.2243401e-07    8.7967107e-13    4.8820192e-09    5.5067721e-11    3.2536160e-13    1.8782867e-16    4.9502620e-10    1.7512623e-10    1.1327714e-15    2.7754895e-13    7.3440625e-15    2.9033380e-14    1.9884775e-14    4.9594261e-16    7.3367486e-17    1.0521844e-15    0.0000000e+00    1.1816603e-09    9.5242166e-16    3.7435877e-14    2.1296367e-14    2.8456928e-14    1.1539893e-06    5.2705683e-13    1.2215982e-09    5.3763079e-15    2.7286314e-13    2.3910694e-08    1.9141633e-03    4.6637457e-19    1.1408901e-03    5.8958638e-08    1.6434408e+00    3.1354489e+01
    2.5747755e-02    2.0000000e-03   -2.0220750e-02    3.8218193e-01    2.4207033e-01   -9.7254337e-02    9.5561010e+02    4.4541566e+05    5.1574374e-10    1.0458775e-01    7.4319883e-01    1.0237351e-01    4.7962255e-02    2.3519351e-06    1.8956593e-09    1.3302701e-08    6.3343324e-10    7.2439755e-10    8.5353482e-08    1.9348307e-07    5.2376454e-07    8.1566626e-13    4.3629694e-09    7.8426155e-11    5.2883823e-13    1.9508667e-16    8.5135976e-10    3.7506530e-10    4.7388536e-15    3.7842197e-13    1.8951649e-14    8.1170277e-14    8.8990818e-14    1.8387267e-15    3.3406861e-16    8.0955746e-15    0.0000000e+00    2.1868952e-09    1.6755033e-15    8.3015552e-14    6.0065614e-14    6.3073616e-14    1.2849214e-06    7.5217164e-13    1.7124953e-09    7.0332374e-15    4.9943885e-13    2.6658253e-08    1.8731602e-03    2.8186104e-19    1.1122875e-03    5.0679585e-08    1.6086344e+00    2.9511335e+01
    2.9747755e-02    2.0000000e-03   -4.2207500e-03    1.0159410e+00    1.9662955e-01   -4.0557119e-03    7.9298028e+02    4.4541554e+05    7.9177343e-08    1.3436609e-01    7.4928032e-01    7.8215087e-02    3.6674163e-02    1.1991627e-05    1.3226317e-08    1.0479763e-07    3.0702630e-09    1.9370009e-08    5.8438241e-07    5.7843546e-07    1.3935137e-07    3.5194702e-13    2.0282868e-09    2.0398894e-10    9.9080190e-12    3.4147483e-17    1.8235302e-08    3.3302036e-08    7.1298921e-11    8.3239074e-13    2.0867939e-12    1.5115745e-11    4.5213064e-10    2.7357341e-12    1.5340794e-12    3.5281950e-10    0.0000000e+00    9.9515279e-08    3.9617692e-14    1.4187018e-11    1.1986982e-11    6.4478913e-12    4.5406516e-06    1.5268614e-11    1.9252849e-08    1.1048041e-14    2.6044267e-12    9.4823320e-08    1.4460166e-03    1.2849027e-21    8.1477306e-04    9.8339597e-08    8.0238076e-01    2.9328696e+01
    2.9747755e-02    6.0000000e-03   -4.2207500e-03    9.8324541e-01    3.2065370e-01   -1.3953467e-02    8.0008707e+02    4.4541550e+05    6.7579304e-08    1.3253921e-01    7.4886491e-01    7.9723364e-02    3.7380790e-02    1.1119695e-05    1.2089893e-08    9.5486404e-08    2.8440973e-09    1.8115285e-08    5.3295745e-07    5.6066704e-07    1.5446834e-07    3.5750691e-13    2.0326673e-09    2.2759600e-10    8.2658430e-12    4.0167448e-17    1.6385195e-08    2.9570869e-08    3.6740653e-11    8.1083279e-13    1.9546840e-12    1.3844834e-11    3.3020333e-10    2.1903396e-12    1.1467557e-12    2.0078123e-10    0.0000000e+00    8.5054992e-08    3.3181154e-14    1.0482938e-11    1.0964606e-11    5.2526841e-12    4.2674760e-06    1.2768472e-11    1.7236746e-08    1.1265423e-14    3.0139172e-12    8.9055929e-08    1.4746588e-03    1.6547052e-21    8.3092588e-04    9.8100855e-08    8.0757540e-01    3.0144955e+01
    2.5747755e-02    6.0000000e-03   -4.2207500e-03    9.1126672e-01    3.4683080e-01    2.2872958e-02    7.5948104e+02    4.4541553e+05    2.0862803e-07    1.4218725e-01    7.5103798e-01    7.1773234e-02    3.3657064e-02    1.5775424e-05    1.8130944e-08    1.4520892e-07    4.0613191e-09    2.6124373e-08    8.0393318e-07    6.5896198e-07    1.0305800e-07    2.7057332e-13    2.9241370e-09    1.2884506e-10    1.5155699e-11    2.1998143e-17    2.9118942e-08    4.7908600e-08    3.5254045e-10    7.7826183e-13    2.6565497e-12    2.0626103e-11    1.3949909e-09    6.1727947e-12    4.5257041e-12    2.0660971e-09    0.0000000e+00    1.7362124e-07    5.9472096e-14    3.3213505e-11    1.6632681e-11    9.9768486e-12    5.7501683e-06    2.5356561e-11    2.8106154e-08    8.4247465e-15    1.5483856e-12    1.2034610e-07    1.3205729e-03    6.0181446e-22    7.4261303e-04    1.0068131e-07    7.6914334e-01    2.6558332e+01
    2.5747755e-02    2.0000000e-03   -4.2207500e-03    9.4604101e-01    2.0646107e-01    3.9951936e-02    7.4754937e+02    4.4541549e+05    2.3309481e-07    1.4499118e-01    7.5166534e-01    6.9464507e-02    3.2575935e-02    1.7224845e-05    2.0145387e-08    1.6214796e-07    4.4493843e-09    2.7709699e-08    8.9313126e-07    6.6770368e-07    8.4198759e-08    2.1552584e-13    3.0727784e-09    9.5076185e-11    1.7887800e-11    1.7005763e-17    3.2897283e-08    5.2370863e-08    7.2673912e-10    6.5580526e-13    1.9170544e-12    1.5356941e-11    1.5587530e-09    5.8396808e-12    4.8188702e-12    3.5154659e-09    0.0000000e+00    2.0145208e-07    6.1265649e-14    4.3439040e-11    1.2599396e-11    1.0225970e-11    6.1774653e-06    3.2085119e-11    3.2097563e-08    6.6365095e-15    7.8838503e-13    1.2945530e-07    1.2770868e-03    3.5936185e-22    7.1759228e-04    1.0108148e-07    7.5564624e-01    2.5364105e+01
    2.9747755e-02    6.0000000e-03   -1.1103750e-03    1.0680432e+00    2.9990863e-01   -1.1404737e-03    7.2698182e+02    4.4541606e+05    1.9609686e-07    1.3998142e-01    7.5044262e-01    7.3699022e-02    3.4563444e-02    1.4690681e-05    1.7551254e-08    1.4216031e-07    3.8119117e-09    2.3107725e-08    7.7737125e-07    5.1413064e-07    4.7264991e-08    1.1601358e-13    2.3464259e-09    4.3200461e-11    1.3047816e-11    8.4215836e-18    2.9158481e-08    4.4020326e-08    1.0416163e-09    3.6915725e-13    7.1100104e-13    5.8662438e-12    1.1011805e-09    3.2170288e-12    3.2578211e-12    4.2050908e-09    0.0000000e+00    1.8267665e-07    4.6587994e-14    4.5273020e-11    4.8971868e-12    7.2635850e-12    5.1644981e-06    2.9093471e-11    2.8914556e-08    3.4776311e-15    1.7384779e-13    1.0840847e-07    1.2915218e-03    1.6842279e-22    7.3277422e-04    1.1782859e-07    4.0446740e-01    8.0139942e+01
    2.5747755e-02    6.0000000e-03   -1.1103750e-03    9.6853951e-01    3.0010050e-01   -1.7256600e-04    6.7837772e+02    4.4541614e+05    6.3877448e-07    1.5320872e-01    7.5338313e-01    6.2836206e-02    2.9477193e-02    2.4099675e-05    3.0342452e-08    2.5180922e-07    6.4136990e-09    3.9278947e-08    1.3032478e-06    6.1381729e-07    2.3057231e-08    9.5381129e-14    3.1798388e-09    1.2150199e-11    1.8859541e-11    3.8902666e-18    5.1693927e-08    6.1885451e-08    1.2110717e-08    3.3037008e-13    4.2760642e-13    3.4313572e-12    2.9469455e-09    4.4482670e-12    7.6495301e-12    2.9294096e-08    0.0000000e+00    3.3332562e-07    8.9689869e-14    2.1584834e-10    2.8315435e-12    1.0178966e-11    8.0830214e-06    9.5508183e-11    5.5355625e-08    2.8787614e-15    2.7649917e-14    1.7067198e-07    1.0589375e-03    3.9054608e-23    6.0671383e-04    1.2108373e-07    3.7935953e-01    7.2780046e+01
    2.9747755e-02    2.0000000e-03   -1.1103750e-03    1.0856826e+00    1.5986748e-01    7.5234407e-03    7.0934741e+02    4.4541613e+05    2.3694251e-07    1.4503457e-01    7.5158562e-01    6.9538551e-02    3.2614376e-02    1.7593137e-05    2.1372141e-08    1.7434635e-07    4.5951023e-09    2.7762083e-08    9.4121092e-07    5.6123280e-07    4.1322003e-08    1.1077045e-13    2.7258688e-09    3.1076491e-11    1.7734338e-11    7.1981421e-18    3.6234533e-08    5.0621450e-08    2.5922444e-09    3.6548648e-13    5.1138237e-13    4.2699501e-12    1.2677997e-09    3.0791787e-12    3.6354639e-12    7.8281391e-09    0.0000000e+00    2.2744474e-07    5.7192963e-14    7.2128940e-11    3.6224229e-12    8.3205695e-12    6.0937161e-06    4.1086105e-11    3.6339687e-08    3.2988788e-15    8.3508185e-14    1.2812459e-07    1.2006928e-03    1.0395516e-22    6.8407364e-04    1.2153217e-07    3.9823594e-01    7.8303406e+01
    2.5747755e-02    2.0000000e-03   -1.1103750e-03    1.0139108e+00    1.5773312e-01    1.1598923e-02    6.6096285e+02    4.4541607e+05    4.6410566e-07    1.5821875e-01    7.5451057e-01    5.8709424e-02    2.7544103e-02    2.7637894e-05    3.5227429e-08    2.9419874e-07    7.4051317e-09    4.5732783e-08    1.4932648e-06    6.4577432e-07    1.9573003e-08    6.7616609e-14    3.1578525e-09    8.0377447e-12    1.5595592e-11    2.6993938e-18    5.8948909e-08    6.7282083e-08    1.9566967e-08    2.3654327e-13    1.7496429e-13    1.4074363e-12    1.9179681e-09    2.3378602e-12    4.6870035e-12    4.0394411e-08    0.0000000e+00    3.8823212e-07    8.1570265e-14    2.7600245e-10    1.4551888e-12    8.6640644e-12    9.1648163e-06    1.1257239e-10    6.5886740e-08    2.0778055e-15    1.1293002e-14    1.9384184e-07    9.7650719e-04    1.6468848e-23    5.6170263e-04    1.2228938e-07    3.7145479e-01    7.0508973e+01
    2.9779184e-02    9.9638585e-03   -1.1103750e-03    9.5052980e-01    3.8285069e-01    8.3445675e-03    7.3562027e+02    4.4541628e+05    1.9151683e-07    1.3746187e-01    7.4983725e-01    7.5788996e-02    3.5543649e-02    1.3870519e-05    1.6397271e-08    1.3234693e-07    3.5893167e-09    2.2032835e-08    7.2691481e-07    5.1187939e-07    5.4786497e-08    1.3439888e-13    2.3053544e-09    5.5417175e-11    1.3641642e-11    1.0092586e-17    2.7049807e-08    4.2022543e-08    7.4541034e-10    4.1561874e-13    9.9773782e-13    8.1100042e-12    1.1190481e-09    3.7222004e-12    3.4236249e-12    3.2794112e-09    0.0000000e+00    1.6752554e-07    4.5511374e-14    3.7255866e-11    6.6831130e-12    7.3072742e-12    4.9237028e-06    2.5312079e-11    2.6546473e-08    4.0392256e-15    3.0720787e-13    1.0326343e-07    1.3474032e-03    2.4002119e-22    7.5965848e-04    1.1354459e-07    4.0800312e-01    8.1041453e+01
    2.5954986e-02    9.3754536e-03   -1.1103750e-03    8.9038214e-01    3.8120721e-01    2.3017678e-02    6.8816129e+02    4.4541616e+05    3.4110954e-07    1.5085848e-01    7.5286360e-01    6.4760682e-02    3.0377725e-02    2.2594274e-05    2.8137549e-08    2.3218104e-07    5.9719056e-09    3.6320489e-08    1.2218397e-06    6.1742955e-07    2.9208459e-08    9.2782435e-14    3.2085638e-09    1.6769352e-11    1.9297908e-11    4.8858113e-18    4.8220569e-08    6.0360265e-08    8.2751607e-09    3.2337519e-13    3.2289021e-13    2.6896555e-12    1.6942734e-09    2.9406694e-12    4.4767137e-12    2.0020014e-08    0.0000000e+00    3.0745266e-07    7.3666562e-14    1.5265989e-10    2.4046450e-12    9.3522926e-12    7.6528206e-06    7.4160356e-11    5.0191347e-08    2.8118917e-15    3.4166063e-14    1.6135498e-07    1.1060935e-03    4.8636896e-23    6.3153963e-04    1.2008725e-07    3.8975931e-01    7.5800637e+01
    2.9779184e-02    9.9638585e-03   -4.2207500e-03    9.1807574e-01    4.3690826e-01   -2.8483677e-02    8.0483809e+02    4.4541580e+05    6.2073392e-08    1.3123746e-01    7.4855013e-01    8.0808051e-02    3.7889671e-02    1.0734276e-05    1.1578917e-08    9.1289422e-08    2.7438609e-09    1.7487889e-08    5.0963266e-07    5.5389991e-07    1.6212464e-07    3.6841522e-13    1.9983775e-09    2.4237688e-10    7.4349013e-12    4.4623406e-17    1.5620527e-08    2.7563609e-08    2.6398122e-11    8.2083722e-13    1.8616572e-12    1.3002356e-11    2.7253960e-10    1.8989212e-12    9.5413281e-13    1.4697192e-10    0.0000000e+00    7.8277711e-08    3.0459111e-14    8.9842500e-12    1.0268496e-11    4.7258130e-12    4.1490781e-06    1.1578319e-11    1.6318651e-08    1.1625597e-14    3.2433639e-12    8.6554995e-08    1.4981619e-03    1.9502930e-21    8.4300032e-04    9.8218987e-08    8.0962979e-01    3.0955458e+01
    2.5954986e-02    9.3754536e-03   -4.2207500e-03    8.5130485e-01    4.5532077e-01    2.0809964e-02    7.6541929e+02    4.4541572e+05    1.8616979e-07    1.4091612e-01    7.5074485e-01    7.2824141e-02    3.4149413e-02    1.5233738e-05    1.7397510e-08    1.3907781e-07    3.9174029e-09    2.5257515e-08    7.7131044e-07    6.5227719e-07    1.1043244e-07    2.6354032e-13    2.7231665e-09    1.4262583e-10    1.2793846e-11    2.2644243e-17    2.7358451e-08    4.5926735e-08    2.5278394e-10    7.3551250e-13    2.5672871e-12    1.9737629e-11    1.1610508e-09    5.4277518e-12    3.7990114e-12    1.5324385e-09    0.0000000e+00    1.6160033e-07    5.2062575e-14    2.7119396e-11    1.5923356e-11    8.7835432e-12    5.5855526e-06    2.2518105e-11    2.6699626e-08    8.2460352e-15    1.7262768e-12    1.1685364e-07    1.3423699e-03    6.5005447e-22    7.5461203e-04    1.0047743e-07    7.7429942e-01    2.7485771e+01
    2.9779184e-02    9.9638585e-03   -8.2207500e-03    7.4193626e-01    4.0540993e-01   -1.0094515e-01    8.6941768e+02    4.4541550e+05    1.3234200e-08    1.2016982e-01    7.4616820e-01    8.9850650e-02    4.2118852e-02    6.9078230e-06    6.6741592e-09    5.1460139e-08    1.7759244e-09    7.8412690e-09    2.8736878e-07    4.5127997e-07    3.3344548e-07    7.5052803e-13    3.4091901e-09    3.1913668e-10    4.3430817e-12    1.9805764e-16    7.1676807e-09    8.4009847e-09    1.2041313e-12    1.1205286e-12    5.6569021e-13    3.2798127e-12    1.8641028e-11    2.0821701e-13    6.9342107e-14    4.5497227e-12    0.0000000e+00    2.4669431e-08    1.4487752e-14    1.9357613e-12    2.5142423e-12    1.3824878e-12    2.9791140e-06    5.0316884e-12    8.1230206e-09    1.8144486e-14    3.6058231e-12    6.1989661e-08    1.6813242e-03    2.2268945e-20    9.5528949e-04    8.6639938e-08    1.0893329e+00    2.6684573e+01
    2.5954986e-02    9.3754536e-03   -8.2207500e-03    7.0376675e-01    4.3632746e-01   -7.5284374e-03    8.3607438e+02    4.4541541e+05    3.5366940e-08    1.2790068e-01    7.4795856e-01    8.3441732e-02    3.9116975e-02    9.5171762e-06    9.8025783e-09    7.6597642e-08    2.4341535e-09    1.3996725e-08    4.2728469e-07    5.5039836e-07    2.4738687e-07    6.1675307e-13    2.7543409e-09    3.3370819e-10    7.0505688e-12    1.1494257e-16    1.2178191e-08    1.9019373e-08    1.0498132e-11    1.1692849e-12    1.4476322e-12    9.3372348e-12    1.0980414e-10    9.3198524e-13    3.9482736e-13    5.0027365e-11    0.0000000e+00    5.1804924e-08    2.6628300e-14    5.5690162e-12    7.2688697e-12    3.4619343e-12    3.8480870e-06    9.1610298e-12    1.2986870e-08    1.8118794e-14    4.7160930e-12    8.0165560e-08    1.5671490e-03    7.0485158e-21    8.8788447e-04    8.2974780e-08    1.0483909e+00    2.3633276e+01
    2.9779184e-02    9.9638585e-03   -1.2220750e-02    5.9223073e-01    3.6501182e-01   -1.7302446e-01    9.1717943e+02    4.4541542e+05    3.0230960e-09    1.1149134e-01    7.4433151e-01    9.6936144e-02    4.5431353e-02    4.4646296e-06    3.9218191e-09    2.9292221e-08    1.1678979e-09    2.8503300e-09    1.6860345e-07    3.3247472e-07    4.9322542e-07    9.0783434e-13    4.3705365e-09    1.9281611e-10    1.7103479e-12    2.5356144e-16    2.9303118e-09    1.9832202e-09    7.0856197e-14    8.1690436e-13    1.2045225e-13    5.9575027e-13    1.3790725e-12    2.1504522e-14    5.2161209e-15    1.8558324e-13    0.0000000e+00    8.3609768e-09    5.6764892e-15    4.3964350e-13    4.4782215e-13    3.3289615e-13    2.1481471e-06    2.0303239e-12    4.1727051e-09    1.4011160e-14    1.6951443e-12    4.4642768e-08    1.8019378e-03    8.9496102e-20    1.0381951e-03    8.0286006e-08    1.3045300e+00    2.7527526e+01
    2.5954986e-02    9.3754536e-03   -1.2220750e-02    5.6041713e-01    4.0165450e-01   -4.0069916e-02    8.8957435e+02    4.4541536e+05    7.9179729e-09    1.1759545e-01    7.4578514e-01    9.1843178e-02    4.3045849e-02    5.9074877e-06    5.4919323e-09    4.1884729e-08    1.5286134e-09    5.5037572e-09    2.3584292e-07    4.0933715e-07    4.1703190e-07    8.8489414e-13    4.1732221e-09    2.8313058e-10    3.2275682e-12    2.5538326e-16    5.2157081e-09    5.0247507e-09    5.2219003e-13    1.0897894e-12    3.4373201e-13    1.8739826e-12    7.7434134e-12    9.6297870e-14    2.9023511e-14    1.8672571e-12    0.0000000e+00    1.6654829e-08    1.0872850e-14    1.1649661e-12    1.4249715e-12    8.5624310e-13    2.6625017e-06    3.6071449e-12    6.3532780e-09    1.8149810e-14    3.0614886e-12    5.5371808e-08    1.7205944e-03    4.5925158e-20    9.8835746e-04    7.1019086e-08    1.2646819e+00    2.4834847e+01
    2.9747755e-02    6.0000000e-03   -8.2207500e-03    8.1199885e-01    3.1643017e-01   -5.9262356e-02    8.6248545e+02    4.4541527e+05    1.6354432e-08    1.2188343e-01    7.4658159e-01    8.8419183e-02    4.1448164e-02    7.3672802e-06    7.2416666e-09    5.6042465e-08    1.8899226e-09    9.0335948e-09    3.1246788e-07    4.6767211e-07    3.0314426e-07    6.8647978e-13    3.0509741e-09    3.2007237e-10    4.7717881e-12    1.6660231e-16    8.1470317e-09    1.0263777e-08    1.8764420e-12    1.1102556e-12    6.9748753e-13    4.1678294e-12    2.7944437e-11    2.9470461e-13    1.0295513e-13    7.1505185e-12    0.0000000e+00    2.9262247e-08    1.6378458e-14    2.4528268e-12    3.2079949e-12    1.7148712e-12    3.1200344e-06    5.6643347e-12    9.0117763e-09    1.7714408e-14    3.7394278e-12    6.4939813e-08    1.6558405e-03    1.5735375e-20    9.4122272e-04    8.2762589e-08    1.0784673e+00    2.5568715e+01
    2.5747755e-02    6.0000000e-03   -8.2207500e-03    7.5719880e-01    3.5247746e-01    1.7446563e-02    8.2810938e+02    4.4541519e+05    4.3085056e-08    1.2964820e-01    7.4836343e-01    8.1992367e-02    3.8438695e-02    1.0083502e-05    1.0552078e-08    8.2712756e-08    2.5774732e-09    1.5534886e-08    4.6175035e-07    5.6202938e-07    2.1725820e-07    5.7267097e-13    2.5170318e-09    3.1394939e-10    7.9980047e-12    9.2158914e-17    1.3488546e-08    2.2305708e-08    1.5447263e-11    1.1435855e-12    1.7414179e-12    1.1526746e-11    1.6103522e-10    1.2957065e-12    5.7877698e-13    7.4871995e-11    0.0000000e+00    6.0727914e-08    3.0713143e-14    7.1406939e-12    9.0033654e-12    4.2458368e-12    4.0132220e-06    1.0526949e-11    1.4274655e-08    1.7357563e-14    4.6436380e-12    8.3638076e-08    1.5416134e-03    5.0636082e-21    8.7268098e-04    8.1881105e-08    1.0362069e+00    2.2804908e+01
    2.9747755e-02    2.0000000e-03   -8.2207500e-03    8.4221369e-01    2.1804053e-01   -4.3743238e-02    8.5850770e+02    4.4541530e+05    1.8772289e-08    1.2287893e-01    7.4681467e-01    8.7591800e-02    4.1060450e-02    7.7058155e-06    7.6422915e-09    5.9256693e-08    1.9754904e-09    9.7956119e-09    3.3035438e-07    4.8119584e-07    2.9354255e-07    6.4427857e-13    2.9773644e-09    3.2571094e-10    4.9048323e-12    1.5155540e-16    8.7723990e-09    1.1567857e-08    2.8061928e-12    1.0755805e-12    7.6105810e-13    4.6084825e-12    3.4243441e-11    3.4516301e-13    1.2499679e-13    1.0949124e-11    0.0000000e+00    3.2601652e-08    1.7136512e-14    2.7293681e-12    3.5552642e-12    1.8697877e-12    3.2350108e-06    6.0597125e-12    9.6280277e-09    1.7082315e-14    3.7730987e-12    6.7344009e-08    1.6418750e-03    1.2749073e-20    9.3313572e-04    8.1250291e-08    1.0724543e+00    2.5076468e+01
    2.5747755e-02    2.0000000e-03   -8.2207500e-03    7.9582916e-01    2.3675271e-01    3.5799637e-02    8.2096601e+02    4.4541518e+05    4.9230557e-08    1.3125213e-01    7.4872814e-01    8.0666732e-02    3.7817902e-02    1.0680286e-05    1.1274144e-08    8.8495777e-08    2.7288732e-09    1.6667794e-08    4.9378410e-07    5.8325718e-07    2.1047111e-07    4.1073736e-13    2.2274238e-09    3.0110517e-10    6.2021312e-12    6.2978496e-17    1.4852374e-08    2.4196420e-08    2.2509244e-11    8.5621889e-13    1.4237655e-12    9.5678523e-12    1.5654547e-10    1.1667828e-12    5.4946310e-13    1.0486565e-10    0.0000000e+00    6.7930054e-08    2.4647279e-14    6.3649627e-12    7.5144142e-12    3.5366921e-12    4.2141909e-06    9.6116144e-12    1.5428402e-08    1.2569291e-14    3.4576293e-12    8.7851953e-08    1.5185404e-03    2.9250940e-21    8.5874773e-04    8.1368718e-08    1.0253136e+00    2.2182823e+01
    2.9747755e-02    6.0000000e-03   -1.2220750e-02    6.5259080e-01    3.0042243e-01   -1.2518648e-01    9.1108795e+02    4.4541532e+05    3.7233144e-09    1.1294249e-01    7.4469297e-01    9.5714445e-02    4.4858737e-02    4.7482386e-06    4.2264179e-09    3.1751716e-08    1.2384109e-09    3.3286411e-09    1.8149687e-07    3.4804264e-07    4.7141816e-07    8.8901656e-13    4.2347975e-09    2.1451550e-10    1.9829984e-12    2.5522975e-16    3.3710492e-09    2.4690136e-09    1.0601997e-13    8.6776440e-13    1.4815522e-13    7.4966203e-13    1.9867045e-12    2.9359111e-14    7.4790849e-15    2.8721981e-13    0.0000000e+00    9.7752868e-09    6.4367708e-15    5.3401986e-13    5.6503598e-13    4.0275208e-13    2.2479211e-06    2.3189536e-12    4.5890301e-09    1.4725219e-14    1.8934158e-12    4.6724445e-08    1.7832393e-03    7.5578282e-20    1.0276620e-03    7.3454972e-08    1.2918148e+00    2.6435657e+01
    2.5747755e-02    6.0000000e-03   -1.2220750e-02    6.0549087e-01    3.3908915e-01   -5.7339755e-03    8.8286191e+02    4.4541519e+05    1.0026033e-08    1.1904053e-01    7.4612945e-01    9.0637122e-02    4.2481062e-02    6.2640704e-06    5.9298449e-09    4.5456881e-08    1.6156439e-09    6.4457855e-09    2.5460986e-07    4.2281254e-07    3.7777341e-07    7.8636834e-13    3.5961075e-09    2.9643829e-10    3.5262270e-12    2.1964910e-16    6.0395243e-09    6.1802592e-09    7.5826504e-13    1.0875685e-12    4.2213508e-13    2.3669069e-12    1.1284845e-11    1.3289712e-13    4.1712230e-14    2.7637903e-12    0.0000000e+00    1.9840531e-08    1.1954151e-14    1.4255216e-12    1.8065096e-12    1.0365698e-12    2.7657422e-06    3.9999294e-12    7.0296634e-09    1.7773439e-14    3.2743993e-12    5.7533637e-08    1.7015740e-03    3.0066172e-20    9.7658085e-04    6.8616243e-08    1.2516279e+00    2.4097776e+01
    2.9747755e-02    2.0000000e-03   -1.2220750e-02    6.8847837e-01    2.2473853e-01   -9.9404210e-02    9.0762396e+02    4.4541530e+05    4.4390462e-09    1.1375444e-01    7.4489035e-01    9.5033798e-02    4.4539865e-02    4.9374727e-06    4.4384725e-09    3.3460360e-08    1.2853448e-09    3.7026450e-09    1.9042541e-07    3.5760825e-07    4.5955697e-07    8.4058550e-13    3.9487654e-09    2.2623767e-10    2.0974036e-12    2.4330500e-16    3.7239649e-09    2.8142532e-09    1.5048495e-13    8.9021043e-13    1.7271710e-13    8.8685248e-13    2.5404555e-12    3.6157096e-14    9.4183819e-15    4.3580053e-13    0.0000000e+00    1.1010915e-08    6.8875433e-15    6.0777800e-13    6.6981080e-13    4.5727542e-13    2.3120870e-06    2.4224709e-12    4.8926688e-09    1.4928974e-14    2.0780243e-12    4.8064637e-08    1.7731686e-03    5.8703469e-20    1.0217069e-03    7.0461568e-08    1.2845340e+00    2.5938416e+01
    2.5747755e-02    2.0000000e-03   -1.2220750e-02    6.4596704e-01    2.4826536e-01    1.9559148e-02    8.7788814e+02    4.4541515e+05    1.1414994e-08    1.2010435e-01    7.4637825e-01    8.9752201e-02    4.2066801e-02    6.5521406e-06    6.2690580e-09    4.8206662e-08    1.6868817e-09    7.0856303e-09    2.6948139e-07    4.3489827e-07    3.5225930e-07    7.8438665e-13    3.5309843e-09    3.0150027e-10    3.9068401e-12    2.0956239e-16    6.5591094e-09    7.2268778e-09    1.1368930e-12    1.1134384e-12    4.8988668e-13    2.7931750e-12    1.4345725e-11    1.6627337e-13    5.3570667e-14    4.0297086e-12    0.0000000e+00    2.2066122e-08    1.3378971e-14    1.6834937e-12    2.1361380e-12    1.2114266e-12    2.8571441e-06    4.4699565e-12    7.5348371e-09    1.8102884e-14    3.4141558e-12    5.9443945e-08    1.6877518e-03    2.7861385e-20    9.6780859e-04    6.7289862e-08    1.2422858e+00    2.3642843e+01
    2.9779184e-02    9.9638585e-03   -1.6220750e-02    4.5324749e-01    3.1635207e-01   -2.5731011e-01    9.5441654e+02    4.4541556e+05    6.2359764e-10    1.0463752e-01    7.4291639e-01    1.0252131e-01    4.8039803e-02    2.8511684e-06    2.2980678e-09    1.6130515e-08    7.6782207e-10    8.7813506e-10    1.0345217e-07    2.3451282e-07    6.3360556e-07    9.8956905e-13    5.2848775e-09    9.5013205e-11    6.4117680e-13    2.3694676e-16    1.0318188e-09    4.5455178e-10    5.4101858e-15    4.5931870e-13    2.2938318e-14    9.8308617e-14    1.0938618e-13    2.2454728e-15    4.1227645e-16    8.9148597e-15    0.0000000e+00    2.6502733e-09    2.0330566e-15    1.0071873e-13    7.2754356e-14    7.6517404e-14    1.5571974e-06    9.1257572e-13    2.0765602e-09    8.5407757e-15    6.0487280e-13    3.2307389e-08    1.8795314e-03    2.8073947e-19    1.1006676e-03    7.5747012e-08    1.4915266e+00    2.9797787e+01
    2.5954986e-02    9.3754536e-03   -1.6220750e-02    4.2649932e-01    3.5862800e-01   -9.3702212e-02    9.3144396e+02    4.4541547e+05    1.7226488e-09    1.0940610e-01    7.4409106e-01    9.8510836e-02    4.6161546e-02    3.6258521e-06    3.0860240e-09    2.2654580e-08    9.5721206e-10    1.8362384e-09    1.3425240e-07    2.8006895e-07    5.1946589e-07    9.3583969e-13    4.5709854e-09    1.4868648e-10    1.2282691e-12    2.5858593e-16    1.9568931e-09    1.1461943e-09    3.2293230e-14    6.7585186e-13    6.8616960e-14    3.2218389e-13    5.8676731e-13    9.8966649e-15    2.2049837e-15    8.1568271e-14    0.0000000e+00    5.4073878e-09    3.9547103e-15    2.6078417e-13    2.4084364e-13    1.9813567e-13    1.8209710e-06    1.4887224e-12    3.1167507e-09    1.1982109e-14    1.2257860e-12    3.7823549e-08    1.8239956e-03    1.4553843e-19    1.0652316e-03    6.2592465e-08    1.4547601e+00    2.7382424e+01
    2.9779184e-02    9.9638585e-03   -2.0220750e-02    3.3222234e-01    2.7357995e-01   -3.6106557e-01    9.8279582e+02    4.4541583e+05    1.5321099e-10    9.9474791e-02    7.4188560e-01    1.0671717e-01    4.9996207e-02    1.8738471e-06    1.4399855e-09    9.3317054e-09    5.1908182e-10    3.0652562e-10    6.8704771e-08    1.6489544e-07    6.5758116e-07    9.4388256e-13    5.2689018e-09    5.0211830e-11    2.9716179e-13    1.9538663e-16    4.1778722e-10    1.4376673e-10    8.1110190e-16    2.5938472e-13    5.4549117e-15    2.1125865e-14    1.2636607e-14    3.3388288e-16    4.6407397e-17    5.1521133e-16    0.0000000e+00    9.7041814e-10    8.2796377e-16    3.0498415e-14    1.5459380e-14    2.3313832e-14    1.1345284e-06    5.0242982e-13    1.1151286e-09    5.0986256e-15    2.2160957e-13    2.3497733e-08    1.9222896e-03    5.5902274e-19    1.1454097e-03    7.2371869e-08    1.6567268e+00    3.2579264e+01
    2.5954986e-02    9.3754536e-03   -2.0220750e-02    3.0977339e-01    3.1867609e-01   -1.7145853e-01    9.6319788e+02    4.4541575e+05    4.0077492e-10    1.0321596e-01    7.4284578e-01    1.0353955e-01    4.8508214e-02    2.2364953e-06    1.7836707e-09    1.2375151e-08    6.0534911e-10    6.1242800e-10    8.1528321e-08    1.8636695e-07    5.3869041e-07    9.6790494e-13    4.9779397e-09    7.7649547e-11    5.8272934e-13    2.4580545e-16    7.2439407e-10    3.2794722e-10    3.5286811e-15    3.9599778e-13    1.6403601e-14    6.8262750e-14    6.1789993e-14    1.3852493e-15    2.3065013e-16    4.2519237e-15    0.0000000e+00    1.8612143e-09    1.6574668e-15    7.6278340e-14    5.0356057e-14    5.8316213e-14    1.2443505e-06    8.0778067e-13    1.5699870e-09    7.6003481e-15    4.8379246e-13    2.5809277e-08    1.8861520e-03    4.1446650e-19    1.1212736e-03    5.6719790e-08    1.6254922e+00    3.0399493e+01
    2.9779184e-02    9.9638585e-03   -2.4220750e-02    2.3663516e-01    2.2776852e-01   -4.7269040e-01    1.0032867e+03    4.4541620e+05    4.0658033e-11    9.5910328e-02    7.4121472e-01    1.0959923e-01    5.1336100e-02    1.2928404e-06    9.7059303e-10    5.6693574e-09    3.6879773e-10    1.1527418e-10    4.8785053e-08    1.2069973e-07    6.5473516e-07    8.2262317e-13    4.9546285e-09    2.7797847e-11    1.4118709e-13    1.4330671e-16    1.9235482e-10    5.4780342e-11    1.9342670e-16    1.4317528e-13    1.3243807e-15    4.7939420e-15    1.8181916e-15    5.8219597e-17    6.4949435e-18    3.5762281e-17    0.0000000e+00    3.8043325e-10    3.3223198e-16    9.7776683e-15    3.4789384e-15    7.6381052e-15    8.6144222e-07    2.9089776e-13    6.3537236e-10    2.8683457e-15    7.4304585e-14    1.7808421e-08    1.9366084e-03    8.9226131e-19    1.1745169e-03    6.9551408e-08    1.8016173e+00    3.5494214e+01
    2.5954986e-02    9.3754536e-03   -2.4220750e-02    2.1804479e-01    2.7407457e-01   -2.6555609e-01    9.8607894e+02    4.4541612e+05    9.3899890e-11    9.8873622e-02    7.4201046e-01    1.0705371e-01    5.0144344e-02    1.4155469e-06    1.0798133e-09    6.8564268e-09    3.9465283e-10    2.0211921e-10    5.2335463e-08    1.2627666e-07    5.4047844e-07    7.6121919e-13    4.3423623e-09    3.6728234e-11    2.1359972e-13    1.5377055e-16    2.8631032e-10    9.6927415e-11    5.0606689e-16    1.8728248e-13    3.3503465e-15    1.2813180e-14    7.0087272e-15    1.9282924e-16    2.5638460e-17    2.4858175e-16    0.0000000e+00    6.4649460e-10    5.6239082e-16    1.9768035e-14    9.3619948e-15    1.5170891e-14    8.7567916e-07    3.7756475e-13    8.0710156e-10    3.7075667e-15    1.4458627e-13    1.8129446e-08    1.9148206e-03    6.4581532e-19    1.1590471e-03    5.2696392e-08    1.7784576e+00    3.3586919e+01
    2.9779184e-02    9.9638585e-03   -2.8220750e-02    1.6234749e-01    1.8836705e-01   -5.9617180e-01    1.0170121e+03    4.4541676e+05    1.1649876e-11    9.3753859e-02    7.4085868e-01    1.1132331e-01    5.2132647e-02    9.6268233e-07    7.2045477e-10    3.7234738e-09    2.8279713e-10    4.8466263e-11    3.7839449e-08    9.4811740e-08    6.5312394e-07    7.5946904e-13    4.8213576e-09    1.7722845e-11    8.2738928e-14    1.1702930e-16    1.0269866e-10    2.6428133e-11    7.6288934e-17    8.9874929e-14    3.6189507e-16    1.2534419e-15    3.4401908e-16    1.2592590e-17    1.1889012e-18    3.8713436e-18    0.0000000e+00    1.6200761e-10    1.4749412e-16    3.6751517e-15    9.0414513e-16    3.0547395e-15    6.9972503e-07    2.0203900e-13    3.9440210e-10    1.8033800e-15    2.6061716e-14    1.4438303e-08    1.9290314e-03    1.2838632e-18    1.1906328e-03    6.6897724e-08    1.9245781e+00    3.8295776e+01
    2.5954986e-02    9.3754536e-03   -2.8220750e-02    1.4429959e-01    2.3356184e-01   -3.7464701e-01    1.0014085e+03    4.4541671e+05    3.0383449e-11    9.6137677e-02    7.4152900e-01    1.0925057e-01    5.1162624e-02    9.7099109e-07    7.2895788e-10    4.2572229e-09    2.7699617e-10    8.6433783e-11    3.6643348e-08    9.0660323e-08    4.9197479e-07    6.1764602e-13    3.7195846e-09    2.0897744e-11    1.0619222e-13    1.0772251e-16    1.4431416e-10    4.1081017e-11    1.4322846e-16    1.0755045e-13    9.9048710e-16    3.5784741e-15    1.3143591e-15    4.2895376e-17    4.6819378e-18    1.9800051e-17    0.0000000e+00    2.8531505e-10    2.4936698e-16    7.3271175e-15    2.5962507e-15    5.7239128e-15    6.4705694e-07    2.1875016e-13    4.7706439e-10    2.1552708e-15    5.5842768e-14    1.3376449e-08    1.9178722e-03    8.7822736e-19    1.1816767e-03    4.9927287e-08    1.9108711e+00    3.6707708e+01
    1.0747755e-02    1.0000000e-03   -1.7220750e-02    2.3394754e-01    2.1445112e-01    2.5483106e-01    8.3802596e+02    4.4541484e+05    2.0364801e-08    1.2534492e-01    7.4782481e-01    8.5222239e-02    3.9942503e-02    5.6346305e-06    5.7947200e-09    4.5263805e-08    1.4409922e-09    8.2643800e-09    2.5249701e-07    3.2703733e-07    1.4798434e-07    3.5607544e-13    1.6039620e-09    1.9830782e-10    4.0195259e-12    6.6340247e-17    7.1934323e-09    1.1131337e-08    5.4748860e-12    6.7749523e-13    8.3044454e-13    5.3504191e-12    5.9655884e-11    5.2346042e-13    2.1644239e-13    2.3630360e-11    0.0000000e+00    3.0286925e-08    1.5222406e-14    3.1290224e-12    4.1645291e-12    1.9729171e-12    2.2811474e-06    5.2686676e-12    7.6582696e-09    1.0469064e-14    2.7183337e-12    4.7519833e-08    1.6566973e-03    6.8847376e-21    9.2739005e-04    4.9728576e-08    1.2825591e+00    2.2162502e+01
    8.7477550e-03    1.0000000e-03   -1.7220750e-02    1.9016194e-01    1.8722336e-01    2.5976648e-01    8.2862804e+02    4.4541494e+05    2.4178280e-08    1.2672357e-01    7.4812345e-01    8.4087900e-02    3.9411903e-02    5.7116215e-06    5.9728392e-09    4.6810535e-08    1.4599709e-09    8.7725038e-09    2.6127902e-07    3.1895103e-07    1.2428367e-07    3.1364646e-13    1.4105132e-09    1.7782662e-10    4.3258908e-12    5.1028421e-17    7.6292766e-09    1.2546210e-08    8.3525164e-12    6.2776403e-13    9.4998012e-13    6.2919405e-12    8.6873175e-11    7.0578607e-13    3.1246538e-13    3.7747731e-11    0.0000000e+00    3.4223374e-08    1.6663378e-14    3.8580987e-12    4.9176509e-12    2.3047186e-12    2.2748102e-06    5.7977812e-12    8.0722886e-09    9.5113949e-15    2.5425554e-12    4.7407894e-08    1.6442851e-03    4.9162001e-21    9.1418153e-04    4.9516218e-08    1.2586164e+00    2.1729894e+01
    8.7477550e-03    1.0000000e-03   -1.5220750e-02    2.1123538e-01    1.8786891e-01    2.3931546e-01    8.0892843e+02    4.4541488e+05    4.4117402e-08    1.3150409e-01    7.4910951e-01    8.0203195e-02    3.7592122e-02    7.2021517e-06    7.7773575e-09    6.1351456e-08    1.8418862e-09    1.1683963e-08    3.4223934e-07    3.7020563e-07    1.0929288e-07    2.5241110e-13    1.3817198e-09    1.6252814e-10    5.1675132e-12    3.1464411e-17    1.0578970e-08    1.8418637e-08    3.3881110e-11    5.6054729e-13    1.2396923e-12    8.6706497e-12    2.0544556e-10    1.3315078e-12    7.0885035e-13    1.6534221e-10    0.0000000e+00    5.3242871e-08    2.0934787e-14    6.6162487e-12    6.8507286e-12    3.2292103e-12    2.7821016e-06    8.0094218e-12    1.0992674e-08    7.9352157e-15    2.1880991e-12    5.8043630e-08    1.5800004e-03    2.1858627e-21    8.7080755e-04    5.2489783e-08    1.1832516e+00    2.0330238e+01
    1.0747755e-02    1.0000000e-03   -1.5220750e-02    2.5313107e-01    2.1483478e-01    2.3393839e-01    8.1764587e+02    4.4541507e+05    3.8889205e-08    1.3013587e-01    7.4880436e-01    8.1333422e-02    3.8122504e-02    7.0917484e-06    7.5572108e-09    5.9458618e-08    1.8132312e-09    1.1246448e-08    3.3175814e-07    3.7754430e-07    1.2666182e-07    3.0200781e-13    1.5352739e-09    1.8550777e-10    5.1281501e-12    4.3230131e-17    1.0078125e-08    1.7011316e-08    2.9664986e-11    6.3469866e-13    1.1962526e-12    8.1806740e-12    1.6955930e-10    1.1448486e-12    5.9364282e-13    1.4020757e-10    0.0000000e+00    4.8442950e-08    2.0590783e-14    5.9356272e-12    6.4371503e-12    3.0211534e-12    2.7746534e-06    7.6621924e-12    1.0491128e-08    9.2658514e-15    2.5515309e-12    5.7861447e-08    1.5928719e-03    3.2896788e-21    8.8362587e-04    5.2673625e-08    1.2046346e+00    2.0703510e+01
    1.0747755e-02    3.0000000e-03   -1.5220750e-02    2.3849640e-01    2.5712010e-01    2.3300696e-01    8.2296129e+02    4.4541495e+05    3.4978141e-08    1.2917079e-01    7.4859554e-01    8.2125572e-02    3.8493727e-02    6.9228876e-06    7.3151129e-09    5.7450653e-08    1.7699643e-09    1.0743209e-08    3.2033206e-07    3.7676732e-07    1.3881779e-07    2.8141464e-13    1.5139142e-09    1.9471198e-10    4.3181600e-12    4.4581736e-17    9.6987409e-09    1.5653446e-08    2.6112988e-11    5.8434750e-13    9.6575233e-13    6.5344050e-12    1.3206068e-10    8.8034251e-13    4.5557765e-13    1.2131407e-10    0.0000000e+00    4.4856582e-08    1.7064236e-14    4.8039669e-12    5.1377925e-12    2.4516810e-12    2.7310881e-06    6.5804673e-12    1.0042164e-08    8.5703881e-15    2.3174692e-12    5.6939649e-08    1.6036275e-03    3.2981547e-21    8.9252146e-04    5.2574630e-08    1.2191034e+00    2.0976803e+01
    1.0747755e-02    3.0000000e-03   -1.7220750e-02    2.2092861e-01    2.5816170e-01    2.5214806e-01    8.4077641e+02    4.4541485e+05    1.8852818e-08    1.2500828e-01    7.4774301e-01    8.5505131e-02    4.0075754e-02    5.6556635e-06    5.7733436e-09    4.5021585e-08    1.4467573e-09    8.0598406e-09    2.5097471e-07    3.3372591e-07    1.6273113e-07    3.3928946e-13    1.6169862e-09    2.0608940e-10    3.5009749e-12    6.6931175e-17    7.1308450e-09    1.0445592e-08    4.5444836e-12    6.4088951e-13    6.9156426e-13    4.4027631e-12    4.5542531e-11    4.0646797e-13    1.6348732e-13    1.9078988e-11    0.0000000e+00    2.8931745e-08    1.3112920e-14    2.5786510e-12    3.4234016e-12    1.6529691e-12    2.3066724e-06    4.6980718e-12    7.5556721e-09    9.8578358e-15    2.4949847e-12    4.8044923e-08    1.6589356e-03    6.4516567e-21    9.3057184e-04    5.0018128e-08    1.2858554e+00    2.2209561e+01
    8.8323371e-03    2.8287096e-03   -1.5220750e-02    1.8809509e-01    2.2954336e-01    2.3850113e-01    8.1145561e+02    4.4541491e+05    4.1710535e-08    1.3109950e-01    7.4901833e-01    8.0537869e-02    3.7749381e-02    7.1597972e-06    7.6814568e-09    6.0514105e-08    1.8306050e-09    1.1497532e-08    3.3758062e-07    3.7458004e-07    1.1737555e-07    2.6162643e-13    1.4349241e-09    1.7175598e-10    5.0488047e-12    3.4591649e-17    1.0384492e-08    1.7701934e-08    3.1884898e-11    5.6993086e-13    1.1849205e-12    8.2121795e-12    1.8427629e-10    1.2136750e-12    6.3950073e-13    1.5228862e-10    0.0000000e+00    5.0922042e-08    1.9979307e-14    6.1035851e-12    6.4823797e-12    3.0243871e-12    2.7827264e-06    7.6788310e-12    1.0760360e-08    8.1461290e-15    2.2698516e-12    5.8043081e-08    1.5838738e-03    2.3829981e-21    8.7457013e-04    5.2537185e-08    1.1893412e+00    2.0437428e+01
    8.8323371e-03    2.8287096e-03   -1.7220750e-02    1.6486827e-01    2.2915078e-01    2.5872912e-01    8.3136156e+02    4.4541495e+05    2.2578888e-08    1.2631941e-01    7.4803453e-01    8.4421039e-02    3.9568180e-02    5.6813126e-06    5.8948789e-09    4.6115411e-08    1.4521923e-09    8.5422808e-09    2.5721846e-07    3.2338284e-07    1.3686562e-07    2.8889842e-13    1.4262776e-09    1.8412724e-10    3.6078208e-12    5.0448529e-17    7.5029355e-09    1.1738832e-08    6.5853797e-12    5.6881176e-13    7.8604406e-13    5.1509908e-12    6.6269226e-11    5.5015363e-13    2.3863465e-13    2.9453959e-11    0.0000000e+00    3.2352152e-08    1.3861835e-14    3.0785467e-12    4.0241487e-12    1.8702900e-12    2.2798977e-06    5.0568577e-12    7.8826519e-09    8.6125895e-15    2.3013221e-12    4.7504912e-08    1.6479679e-03    5.0916946e-21    9.1802125e-04    4.9576213e-08    1.2644001e+00    2.1823888e+01
    1.0747755e-02    1.0000000e-03   -2.1220750e-02    1.7977357e-01    2.2442379e-01    2.7206361e-01    8.7481300e+02    4.4541531e+05    5.4631316e-09    1.1661964e-01    7.4607737e-01    9.2287815e-02    4.3248469e-02    3.2284188e-06    3.0877665e-09    2.3744763e-08    8.3094731e-10    3.4969937e-09    1.3266429e-07    2.1456050e-07    1.7177897e-07    3.8164145e-13    1.7169181e-09    1.5002374e-10    1.9224983e-12    1.0194798e-16    3.2349507e-09    3.5217260e-09    3.0337479e-13    5.4994488e-13    2.3996527e-13    1.3595440e-12    5.8995963e-12    7.5500398e-14    2.2395510e-14    7.8033396e-13    0.0000000e+00    1.0747226e-08    6.5751284e-15    8.0530631e-13    1.0383174e-12    5.9105847e-13    1.4072820e-06    2.1871212e-12    3.7068842e-09    8.9309839e-15    1.6988103e-12    2.9278523e-08    1.7614697e-03    2.7129427e-20    1.0065351e-03    4.4210201e-08    1.4331930e+00    2.5087172e+01
    8.7477550e-03    1.0000000e-03   -2.1220750e-02    1.4607189e-01    1.9992746e-01    2.8649735e-01    8.6795668e+02    4.4541523e+05    6.3408948e-09    1.1736073e-01    7.4624827e-01    9.1669551e-02    4.2959987e-02    3.1971013e-06    3.1080741e-09    2.3995460e-08    8.2108314e-10    3.7452978e-09    1.3381788e-07    2.0692390e-07    1.4552186e-07    2.9140854e-13    1.3682214e-09    1.4119633e-10    1.7554954e-12    7.2585926e-17    3.4457912e-09    3.9740406e-09    4.2158835e-13    4.6122476e-13    2.4954692e-13    1.4587422e-12    7.7422778e-12    9.1109187e-14    2.8805527e-14    1.2418976e-12    0.0000000e+00    1.1799165e-08    6.1455482e-15    8.4554229e-13    1.1192329e-12    6.0900990e-13    1.3695276e-06    2.1500974e-12    3.8112413e-09    7.3261989e-15    1.5043511e-12    2.8499557e-08    1.7563135e-03    1.6143903e-20    9.9884593e-04    4.4228127e-08    1.4184347e+00    2.4874658e+01
    8.7477550e-03    1.0000000e-03   -1.9220750e-02    1.5902639e-01    1.9203066e-01    2.7655520e-01    8.5058168e+02    4.4541508e+05    1.1455265e-08    1.2143654e-01    7.4706184e-01    8.8368964e-02    4.1415786e-02    4.2272127e-06    4.2333833e-09    3.2878976e-08    1.0825445e-09    5.6228691e-09    1.8328900e-07    2.5933673e-07    1.4805986e-07    3.2703937e-13    1.4658911e-09    1.7041628e-10    2.7266228e-12    7.2439025e-17    5.0030137e-09    6.8182553e-09    1.6590733e-12    5.7282676e-13    4.7368615e-13    2.9253238e-12    2.3526209e-11    2.3412136e-13    8.6054788e-14    6.2405168e-12    0.0000000e+00    1.9053749e-08    9.8864785e-15    1.6810219e-12    2.2624045e-12    1.1411088e-12    1.7571309e-06    3.3816669e-12    5.3994056e-09    8.9905012e-15    2.0806867e-12    3.6584500e-08    1.7101661e-03    1.1189003e-20    9.6211493e-04    4.6410206e-08    1.3461899e+00    2.3438328e+01
    1.0747755e-02    1.0000000e-03   -1.9220750e-02    1.9944867e-01    2.2315836e-01    2.7130634e-01    8.6101267e+02    4.4541534e+05    9.2495730e-09    1.1992233e-01    7.4672731e-01    8.9619188e-02    4.2000934e-02    4.0970272e-06    4.0306653e-09    3.1196269e-08    1.0509426e-09    5.0558738e-09    1.7394080e-07    2.5969451e-07    1.6804757e-07    3.7516473e-13    1.6772474e-09    1.7707384e-10    2.6066889e-12    9.0799445e-17    4.5537921e-09    5.7470770e-09    1.0102308e-12    6.1031352e-13    3.9351681e-13    2.3571887e-12    1.5394614e-11    1.6611267e-13    5.7038260e-14    3.4613087e-12    0.0000000e+00    1.6400063e-08    9.0656544e-15    1.3619535e-12    1.8149218e-12    9.5570180e-13    1.7338383e-06    3.1184741e-12    5.0220283e-09    9.7234817e-15    2.0784968e-12    3.6088127e-08    1.7236857e-03    1.5761911e-20    9.7673047e-04    4.6177278e-08    1.3725772e+00    2.3865679e+01
    1.0747755e-02    3.0000000e-03   -1.9220750e-02    1.7939094e-01    2.6030958e-01    2.6521488e-01    8.6582192e+02    4.4541524e+05    8.3121062e-09    1.1916032e-01    7.4656094e-01    9.0246883e-02    4.2294527e-02    4.0057775e-06    3.9030404e-09    3.0133466e-08    1.0285788e-09    4.7311079e-09    1.6808040e-07    2.5824768e-07    1.8309328e-07    3.6323511e-13    1.7064378e-09    1.7437332e-10    2.1959220e-12    9.0717895e-17    4.3482690e-09    5.0909727e-09    7.8535529e-13    5.7293155e-13    3.2214597e-13    1.9017961e-12    1.1515960e-11    1.2670186e-13    4.2371959e-14    2.7374036e-12    0.0000000e+00    1.5117195e-08    7.7626556e-15    1.1071722e-12    1.4617168e-12    7.8422344e-13    1.7128791e-06    2.7091249e-12    4.8022811e-09    9.0970084e-15    1.8725587e-12    3.5646921e-08    1.7308866e-03    1.6805204e-20    9.8391669e-04    4.6018292e-08    1.3863370e+00    2.4120105e+01
    1.0747755e-02    3.0000000e-03   -2.1220750e-02    1.6442767e-01    2.5974763e-01    2.6974068e-01    8.7725213e+02    4.4541537e+05    5.4221773e-09    1.1638325e-01    7.4601625e-01    9.2489261e-02    4.3342969e-02    3.2578347e-06    3.1101775e-09    2.3906763e-08    8.3874551e-10    3.4964810e-09    1.3358824e-07    2.1715251e-07    1.7617254e-07    3.8496980e-13    1.7440117e-09    1.5228094e-10    1.9048982e-12    1.0367768e-16    3.2451937e-09    3.4798439e-09    2.8874312e-13    5.5255632e-13    2.3409910e-13    1.3196332e-12    5.5318289e-12    7.1688360e-14    2.0986040e-14    7.4278549e-13    0.0000000e+00    1.0716711e-08    6.4837485e-15    7.8254250e-13    1.0072188e-12    5.7588931e-13    1.4229489e-06    2.1713088e-12    3.7248211e-09    8.9767561e-15    1.7008118e-12    2.9603699e-08    1.7629708e-03    2.7014376e-20    1.0089859e-03    4.4294221e-08    1.4362229e+00    2.5109810e+01
    8.8323371e-03    2.8287096e-03   -1.9220750e-02    1.2873477e-01    2.2778412e-01    2.7455000e-01    8.5348286e+02    4.4541506e+05    1.1151913e-08    1.2101490e-01    7.4696888e-01    8.8716993e-02    4.1578680e-02    4.1833496e-06    4.1843159e-09    3.2508368e-08    1.0715932e-09    5.5487480e-09    1.8117957e-07    2.5719420e-07    1.4419863e-07    3.1755878e-13    1.4227245e-09    1.7048586e-10    2.6419587e-12    7.0113201e-17    4.9472936e-09    6.6560343e-09    1.4652651e-12    5.6256445e-13    4.5246011e-13    2.7782225e-12    2.1216071e-11    2.1554981e-13    7.7673481e-14    5.4175197e-12    0.0000000e+00    1.8653834e-08    9.5168517e-15    1.5869477e-12    2.1470817e-12    1.0866678e-12    1.7408331e-06    3.2822868e-12    5.3284138e-09    8.8173908e-15    2.0497207e-12    3.6243091e-08    1.7139104e-03    9.3623588e-21    9.6617902e-04    4.6354846e-08    1.3536330e+00    2.3561275e+01
    8.8323371e-03    2.8287096e-03   -2.1220750e-02    1.1541147e-01    2.3142947e-01    2.8528611e-01    8.6990289e+02    4.4541525e+05    5.9795232e-09    1.1713981e-01    7.4619656e-01    9.1854111e-02    4.3046390e-02    3.2092807e-06    3.0975924e-09    2.3861550e-08    8.2481668e-10    3.6294672e-09    1.3323026e-07    2.1023199e-07    1.5870829e-07    3.4628662e-13    1.5887881e-09    1.4756721e-10    1.9449816e-12    9.1585961e-17    3.3254729e-09    3.8352582e-09    3.9228606e-13    5.1553077e-13    2.5477610e-13    1.4700861e-12    7.2208240e-12    8.7812550e-14    2.7159367e-14    1.0915295e-12    0.0000000e+00    1.1339098e-08    6.5741858e-15    8.5684331e-13    1.1258534e-12    6.2185183e-13    1.3851755e-06    2.2618514e-12    3.7624763e-09    8.3396717e-15    1.6487990e-12    2.8823050e-08    1.7579404e-03    2.4638494e-20    1.0010959e-03    4.4219662e-08    1.4219696e+00    2.4913135e+01
    6.7477550e-03    1.0000000e-03   -1.9220750e-02    1.2092096e-01    1.5686377e-01    2.8160214e-01    8.4147103e+02    4.4541506e+05    1.4093421e-08    1.2259147e-01    7.4732199e-01    8.7411473e-02    4.0967518e-02    4.2332825e-06    4.3270925e-09    3.3774297e-08    1.0830723e-09    6.0534425e-09    1.8822210e-07    2.4900558e-07    1.1570540e-07    2.4977866e-13    1.1667077e-09    1.5479751e-10    2.6928453e-12    4.7760590e-17    5.3517445e-09    7.8741489e-09    3.3566681e-12    4.8472219e-13    5.2652508e-13    3.3544671e-12    3.5117267e-11    3.1224441e-13    1.2592173e-13    1.3922751e-11    0.0000000e+00    2.1777057e-08    1.0025664e-14    1.9815376e-12    2.6086107e-12    1.2686132e-12    1.7240187e-06    3.5853823e-12    5.6739340e-09    7.4386109e-15    1.8963443e-12    3.5909198e-08    1.7008979e-03    4.3113827e-21    9.5055308e-04    4.6468069e-08    1.3236575e+00    2.3094762e+01
    6.7477550e-03    1.0000000e-03   -2.1220750e-02    1.1091897e-01    1.6309701e-01    2.9407724e-01    8.5914198e+02    4.4541525e+05    7.4753587e-09    1.1834486e-01    7.4647482e-01    9.0848809e-02    4.2576807e-02    3.2088820e-06    3.1690349e-09    2.4527151e-08    8.2252835e-10    4.0186479e-09    1.3676786e-07    2.0215414e-07    1.3078095e-07    2.8039730e-13    1.3044617e-09    1.3688062e-10    1.9981920e-12    6.7730329e-17    3.6036752e-09    4.6627021e-09    7.5437082e-13    4.5629211e-13    3.1003050e-13    1.8665296e-12    1.2104346e-11    1.3197979e-13    4.4795214e-14    2.4609581e-12    0.0000000e+00    1.3180958e-08    7.0210704e-15    1.0715330e-12    1.4384528e-12    7.5215051e-13    1.3526084e-06    2.4497102e-12    3.9672652e-09    7.2714051e-15    1.5801380e-12    2.8156281e-08    1.7495757e-03    1.7987483e-20    9.8864880e-04    4.4509483e-08    1.3970249e+00    2.4558767e+01
    6.9214269e-03    2.4334744e-03   -1.9220750e-02    9.1586653e-02    1.8366882e-01    2.7663829e-01    8.4294186e+02    4.4541490e+05    1.3532140e-08    1.2238526e-01    7.4727707e-01    8.7581730e-02    4.1046689e-02    4.3110465e-06    4.3602213e-09    3.3835950e-08    1.1027889e-09    5.8691367e-09    1.8884575e-07    2.5950589e-07    1.6124354e-07    3.1586295e-13    1.5603822e-09    1.5818242e-10    2.6084115e-12    7.2769933e-17    5.2257304e-09    7.5466082e-09    3.2505932e-12    5.1903469e-13    5.0008753e-13    3.1852033e-12    3.3719088e-11    2.9811376e-13    1.2056856e-13    1.3514630e-11    0.0000000e+00    2.1154211e-08    9.8418826e-15    1.8956952e-12    2.4775505e-12    1.2113888e-12    1.7770790e-06    3.4821568e-12    5.6395874e-09    8.1384229e-15    1.8670032e-12    3.7014443e-08    1.7024140e-03    1.8820110e-20    9.5268596e-04    4.6449395e-08    1.3294299e+00    2.3217117e+01
    4.7889304e-03    9.4524384e-04   -1.9220750e-02    8.7527760e-02    1.2560007e-01    2.8899052e-01    8.3748019e+02    4.4541524e+05    1.5035252e-08    1.2297723e-01    7.4741721e-01    8.7084747e-02    4.0815017e-02    4.1941470e-06    4.3148096e-09    3.3705898e-08    1.0725678e-09    6.1473886e-09    1.8798679e-07    2.4330231e-07    1.0965238e-07    2.6276411e-13    1.1856893e-09    1.4772874e-10    2.9856571e-12    4.8887035e-17    5.3519219e-09    8.2893640e-09    3.8485623e-12    5.0285212e-13    6.1277820e-13    3.9459170e-12    4.3367669e-11    3.8354932e-13    1.5701979e-13    1.6031830e-11    0.0000000e+00    2.2551558e-08    1.1263131e-14    2.3062153e-12    3.0716357e-12    1.4604405e-12    1.6973221e-06    3.9081863e-12    5.7049836e-09    7.7693618e-15    2.0186830e-12    3.5358437e-08    1.6992192e-03    6.5998916e-21    9.4634990e-04    4.6493770e-08    1.3125518e+00    2.2902662e+01
    6.9214269e-03    2.4334744e-03   -2.1220750e-02    7.9389985e-02    1.8989998e-01    2.8916432e-01    8.6068964e+02    4.4541510e+05    7.5493160e-09    1.1813458e-01    7.4643033e-01    9.1021948e-02    4.2657162e-02    3.1396638e-06    3.1231336e-09    2.4344984e-08    8.0561790e-10    4.1117580e-09    1.3546165e-07    1.9453957e-07    9.0863253e-08    2.3046866e-13    9.5587745e-10    1.3666770e-10    2.0629441e-12    4.7418929e-17    3.6739478e-09    4.7291025e-09    7.1250660e-13    4.4116370e-13    3.1744040e-13    1.8969909e-12    1.1547729e-11    1.2905015e-13    4.2944508e-14    2.2793482e-12    0.0000000e+00    1.3236566e-08    7.0449050e-15    1.0816166e-12    1.4597891e-12    7.6574692e-13    1.3120341e-06    2.4876924e-12    3.9509326e-09    6.8862054e-15    1.6321132e-12    2.7306888e-08    1.7510083e-03    0.0000000e+00    9.9077885e-04    4.4457898e-08    1.4031609e+00    2.4688074e+01
    4.7889304e-03    9.4524384e-04   -2.1220750e-02    7.4437039e-02    1.2662149e-01    2.9784517e-01    8.5244690e+02    4.4541543e+05    8.5586742e-09    1.1928142e-01    7.4667920e-01    9.0076365e-02    4.2215817e-02    3.2609772e-06    3.2600756e-09    2.5314640e-08    8.3511678e-10    4.3189847e-09    1.4108761e-07    2.0080342e-07    1.1438805e-07    2.5201332e-13    1.1300666e-09    1.3339607e-10    2.0828606e-12    5.5828316e-17    3.8421793e-09    5.1794019e-09    9.8724491e-13    4.4384226e-13    3.5652511e-13    2.1852584e-12    1.5837950e-11    1.6558612e-13    5.8153194e-14    3.3945956e-12    0.0000000e+00    1.4456745e-08    7.5138256e-15    1.2387799e-12    1.6880612e-12    8.5581869e-13    1.3573686e-06    2.5740465e-12    4.1469183e-09    6.9718672e-15    1.6196450e-12    2.8259776e-08    1.7420289e-03    1.0608240e-20    9.7930127e-04    4.4880302e-08    1.3751312e+00    2.4157959e+01
    6.7477550e-03    1.0000000e-03   -2.3220750e-02    8.9258547e-02    1.6590942e-01    2.9150800e-01    8.7398219e+02    4.4541566e+05    4.2610015e-09    1.1471870e-01    7.4576845e-01    9.3776167e-02    4.3945844e-02    2.3258432e-06    2.2438071e-09    1.7307060e-08    5.9809059e-10    2.6349129e-09    9.6601716e-08    1.5234934e-07    1.1058001e-07    2.4788804e-13    1.1196768e-09    1.0842791e-10    1.4288001e-12    6.4848311e-17    2.4131388e-09    2.7577409e-09    2.3395596e-13    3.7668112e-13    1.8357292e-13    1.0510953e-12    4.7134454e-12    5.9948233e-14    1.7867743e-14    5.6259072e-13    0.0000000e+00    8.1512821e-09    4.7709932e-15    6.1098033e-13    8.0396863e-13    4.4735257e-13    1.0042185e-06    1.6488347e-12    2.7247020e-09    6.0823642e-15    1.2192115e-12    2.0894397e-08    1.7870773e-03    1.7603544e-20    1.0207250e-03    4.3017931e-08    1.4632239e+00    2.5925467e+01
    6.7477550e-03    1.0000000e-03   -2.5220750e-02    7.8301837e-02    1.6469077e-01    2.7963216e-01    8.8219693e+02    4.4541592e+05    2.7469218e-09    1.1265457e-01    7.4538279e-01    9.5434038e-02    4.4720097e-02    1.8442208e-06    1.7399055e-09    1.3326063e-08    4.7561736e-10    1.8653923e-09    7.4612038e-08    1.2524812e-07    1.1270811e-07    2.3699107e-13    1.0880200e-09    8.8650537e-11    1.0328197e-12    6.6903655e-17    1.7527833e-09    1.7443221e-09    9.4901745e-14    3.2589581e-13    1.1747642e-13    6.4552755e-13    2.2080842e-12    3.1176713e-14    8.3625658e-15    1.8209353e-13    0.0000000e+00    5.6368545e-09    3.4763741e-15    3.8648075e-13    4.9107941e-13    2.8894903e-13    8.1621616e-07    1.1582800e-12    2.0511675e-09    5.3402897e-15    9.7252202e-13    1.6978470e-08    1.8054808e-03    3.2877506e-20    1.0385836e-03    4.2514193e-08    1.5037447e+00    2.6794321e+01
    6.9214269e-03    2.4334744e-03   -2.3220750e-02    6.0257810e-02    1.8773197e-01    2.8652852e-01    8.7541884e+02    4.4541548e+05    3.6382340e-09    1.1450682e-01    7.4572623e-01    9.3948658e-02    4.4025890e-02    2.3410367e-06    2.2177384e-09    1.6947903e-08    6.0247587e-10    2.3911021e-09    9.4917361e-08    1.5832530e-07    1.4804332e-07    3.1315179e-13    1.4649882e-09    1.0885631e-10    1.3557938e-12    8.8579650e-17    2.2282811e-09    2.3721474e-09    1.9321485e-13    4.1359249e-13    1.6119438e-13    9.0822035e-13    3.8641793e-12    4.9782439e-14    1.4606868e-14    4.6718504e-13    0.0000000e+00    7.3760615e-09    4.6736337e-15    5.4656358e-13    6.9330671e-13    4.0173558e-13    1.0309582e-06    1.5333306e-12    2.6246037e-09    6.8178246e-15    1.2045045e-12    2.1450068e-08    1.7885648e-03    0.0000000e+00    1.0228488e-03    4.2909278e-08    1.4700009e+00    2.6072413e+01
    4.7889304e-03    9.4524384e-04   -2.3220750e-02    6.2087913e-02    1.2933368e-01    2.9597476e-01    8.6805965e+02    4.4541574e+05    4.5764937e-09    1.1545546e-01    7.4593572e-01    9.3163554e-02    4.3659709e-02    2.3567117e-06    2.2881178e-09    1.7655862e-08    6.0516734e-10    2.7437351e-09    9.8438943e-08    1.5294435e-07    1.0867402e-07    2.1394241e-13    1.0091400e-09    1.0426142e-10    1.2659518e-12    5.3409746e-17    2.5325733e-09    2.8785976e-09    2.5771769e-13    3.3861161e-13    1.7834405e-13    1.0376003e-12    5.1717231e-12    6.2779945e-14    1.9291657e-14    6.8661636e-13    0.0000000e+00    8.5944780e-09    4.4433552e-15    6.0062246e-13    7.9548434e-13    4.3560195e-13    1.0105015e-06    1.5538658e-12    2.7997869e-09    5.3727570e-15    1.0966883e-12    2.1028126e-08    1.7817649e-03    1.6114476e-20    1.0131283e-03    4.3468033e-08    1.4442022e+00    2.5589341e+01
    6.9214269e-03    2.4334744e-03   -2.5220750e-02    5.1968955e-02    1.8341949e-01    2.7720438e-01    8.8313692e+02    4.4541573e+05    2.9076389e-09    1.1255075e-01    7.4535951e-01    9.5520443e-02    4.4760221e-02    1.8625772e-06    1.7651430e-09    1.3562711e-08    4.8048513e-10    1.9436131e-09    7.5873327e-08    1.2541563e-07    1.0484899e-07    2.2407368e-13    1.0113970e-09    8.9581344e-11    1.0552888e-12    6.1544226e-17    1.8182347e-09    1.8363607e-09    1.0040673e-13    3.2158692e-13    1.2316248e-13    6.7976536e-13    2.3491260e-12    3.3086395e-14    8.8904225e-15    1.9312743e-13    0.0000000e+00    5.8591355e-09    3.5175673e-15    4.0213609e-13    5.1739339e-13    3.0068237e-13    8.2060895e-07    1.1894990e-12    2.0956897e-09    5.2300320e-15    9.8863383e-13    1.7069126e-08    1.8060407e-03    2.1336190e-20    1.0397572e-03    4.2427272e-08    1.5082526e+00    2.6892315e+01
    4.7889304e-03    9.4524384e-04   -2.5220750e-02    5.0418848e-02    1.3213871e-01    2.8388097e-01    8.7718213e+02    4.4541602e+05    3.0499713e-09    1.1325242e-01    7.4551648e-01    9.4938154e-02    4.4488632e-02    1.8630364e-06    1.7776520e-09    1.3662376e-08    4.7960267e-10    1.9947489e-09    7.6329005e-08    1.2431772e-07    1.0077496e-07    2.2007360e-13    9.9800743e-10    8.6984336e-11    1.0785416e-12    5.9088494e-17    1.8541004e-09    1.9718897e-09    1.3074041e-13    3.1584884e-13    1.3187676e-13    7.4070631e-13    2.9071894e-12    3.9112054e-14    1.1105356e-14    2.7532025e-13    0.0000000e+00    6.0848963e-09    3.6892674e-15    4.3947960e-13    5.6495749e-13    3.2524694e-13    8.1391993e-07    1.2299676e-12    2.1268158e-09    5.1281390e-15    9.6790032e-13    1.6933042e-08    1.8012772e-03    2.7712573e-20    1.0322832e-03    4.2919922e-08    1.4877766e+00    2.6515927e+01
    2.2747755e-02    3.0000000e-03   -2.7220750e-02    1.9439855e-01    2.4075513e-01   -1.4220160e-01    9.7627092e+02    4.4541624e+05    1.2117067e-10    9.9831903e-02    7.4245607e-01    1.0611615e-01    4.9698414e-02    1.1173605e-06    8.6775524e-10    5.7419110e-09    3.0741614e-10    2.1692991e-10    4.0728404e-08    9.6805371e-08    3.5680361e-07    5.0015824e-13    2.7829675e-09    3.1378786e-11    1.8384151e-13    1.0608867e-16    2.8412412e-10    9.9735139e-11    5.5504287e-16    1.5745021e-13    4.1424476e-15    1.6303036e-14    1.0119252e-14    2.6809733e-16    3.7271429e-17    3.0766006e-16    0.0000000e+00    6.7671387e-10    5.3937911e-16    2.1167459e-14    1.1951107e-14    1.6094046e-14    6.6054469e-07    2.9944612e-13    6.9903529e-10    3.0434264e-15    1.5442030e-13    1.3686327e-08    1.8951648e-03    4.5933439e-19    1.1572450e-03    4.0293117e-08    1.8508898e+00    3.4537993e+01
    2.0747755e-02    3.0000000e-03   -2.7220750e-02    1.9190533e-01    2.5234896e-01   -7.8485759e-02    9.6794432e+02    4.4541638e+05    1.6799732e-10    1.0100138e-01    7.4274637e-01    1.0512657e-01    4.9236616e-02    1.1530094e-06    9.0853612e-10    6.1855956e-09    3.1409419e-10    2.7339320e-10    4.1755285e-08    9.7662316e-08    3.1517440e-07    4.4509709e-13    2.4149916e-09    3.4556883e-11    2.0802566e-13    9.9321677e-17    3.4272795e-10    1.2621856e-10    7.7403685e-16    1.6969746e-13    5.6990065e-15    2.2922892e-14    1.5716019e-14    4.0181797e-16    5.7837720e-17    4.6680405e-16    0.0000000e+00    8.4030521e-10    6.3701025e-16    2.7181155e-14    1.6846103e-14    2.0632429e-14    6.5792153e-07    3.2046384e-13    7.7119275e-10    3.2194246e-15    1.9110455e-13    1.3640482e-08    1.8867730e-03    3.3564832e-19    1.1481013e-03    3.9266265e-08    1.8260355e+00    3.3843147e+01
    2.2747755e-02    1.0000000e-03   -2.7220750e-02    2.1073348e-01    2.3095587e-01   -1.3581790e-01    9.7557971e+02    4.4541626e+05    1.2217696e-10    9.9926467e-02    7.4247524e-01    1.0603871e-01    4.9662411e-02    1.1266426e-06    8.7500284e-10    5.7914848e-09    3.0993358e-10    2.1884513e-10    4.1058385e-08    9.7592726e-08    3.5920696e-07    5.0570037e-13    2.8087172e-09    3.1711520e-11    1.8658011e-13    1.0763099e-16    2.8641190e-10    1.0059973e-10    5.6132328e-16    1.5956189e-13    4.1976648e-15    1.6505020e-14    1.0182491e-14    2.7047250e-16    3.7497222e-17    3.0686332e-16    0.0000000e+00    6.8274469e-10    5.4707933e-16    2.1442965e-14    1.2097924e-14    1.6304587e-14    6.6579172e-07    3.0292669e-13    7.0515912e-10    3.0867222e-15    1.5696239e-13    1.3795164e-08    1.8948513e-03    4.6046226e-19    1.1564749e-03    4.0252107e-08    1.8487830e+00    3.4495580e+01
    2.0747755e-02    1.0000000e-03   -2.7220750e-02    2.1028632e-01    2.4013565e-01   -6.5366507e-02    9.6617662e+02    4.4541635e+05    1.7226574e-10    1.0124340e-01    7.4280298e-01    1.0492386e-01    4.9142122e-02    1.1636150e-06    9.1770570e-10    6.2585474e-09    3.1678751e-10    2.7896979e-10    4.2119587e-08    9.8423737e-08    3.1482852e-07    4.4399714e-13    2.4061594e-09    3.5038845e-11    2.1113988e-13    9.9521334e-17    3.4895712e-10    1.2878641e-10    7.9281705e-16    1.7172742e-13    5.8436455e-15    2.3520948e-14    1.6170860e-14    4.1303998e-16    5.9494096e-17    4.7829990e-16    0.0000000e+00    8.5686036e-10    6.4792061e-16    2.7750234e-14    1.7287045e-14    2.1059980e-14    6.6249982e-07    3.2399473e-13    7.8137061e-10    3.2540669e-15    1.9517843e-13    1.3735953e-08    1.8853274e-03    3.2556996e-19    1.1461658e-03    3.9090468e-08    1.8206348e+00    3.3710217e+01
    2.2747755e-02    3.0000000e-03   -2.9220750e-02    1.7250955e-01    2.3613112e-01   -1.8498963e-01    9.8194671e+02    4.4541639e+05    7.4590943e-11    9.8766020e-02    7.4226176e-01    1.0697559e-01    5.0097491e-02    9.4741365e-07    7.2727424e-10    4.7011177e-09    2.6266071e-10    1.5187962e-10    3.4753171e-08    8.3518180e-08    3.3617245e-07    4.8059319e-13    2.6878693e-09    2.5302390e-11    1.4853164e-13    9.9364463e-17    2.0826417e-10    7.0355473e-11    3.3719211e-16    1.3067516e-13    2.6306620e-15    1.0043402e-14    5.0255457e-15    1.4638300e-16    1.8250036e-17    8.3214800e-17    0.0000000e+00    4.8163984e-10    4.1168126e-16    1.4876977e-14    7.3368394e-15    1.1373719e-14    5.7521980e-07    2.5255832e-13    5.6058998e-10    2.5726139e-15    1.1095117e-13    1.1913038e-08    1.8971341e-03    5.5545287e-19    1.1662497e-03    3.9730366e-08    1.9005100e+00    3.5817553e+01
    2.0747755e-02    3.0000000e-03   -2.9220750e-02    1.6996590e-01    2.4888327e-01   -1.1876867e-01    9.7318709e+02    4.4541653e+05    1.1002075e-10    9.9945201e-02    7.4256347e-01    1.0597234e-01    4.9628824e-02    9.5749226e-07    7.4594090e-10    4.9829120e-09    2.6262431e-10    1.9496042e-10    3.4875789e-08    8.2411961e-08    2.9043942e-07    4.4136532e-13    2.3890967e-09    2.8331062e-11    1.7854936e-13    9.8873987e-17    2.4996117e-10    9.2048949e-11    5.2145913e-16    1.4531672e-13    4.0169866e-15    1.5752152e-14    9.0949875e-15    2.5108343e-16    3.3253996e-17    1.6000822e-16    0.0000000e+00    6.0626546e-10    5.1383194e-16    2.0389496e-14    1.1542820e-14    1.5547459e-14    5.5991312e-07    2.7841902e-13    6.1022900e-10    2.8281633e-15    1.4929476e-13    1.1603739e-08    1.8882133e-03    4.5981347e-19    1.1571675e-03    3.8525543e-08    1.8780369e+00    3.5167451e+01
    2.2747755e-02    1.0000000e-03   -2.9220750e-02    1.8803113e-01    2.2395109e-01   -1.8276965e-01    9.8161135e+02    4.4541644e+05    7.3812496e-11    9.8779880e-02    7.4226791e-01    1.0696219e-01    5.0091182e-02    9.4081728e-07    7.2212564e-10    4.6653540e-09    2.6086404e-10    1.5040526e-10    3.4510543e-08    8.2965082e-08    3.3464106e-07    4.7571445e-13    2.6656741e-09    2.5055907e-11    1.4608949e-13    9.8093128e-17    2.0659512e-10    6.9435546e-11    3.2717396e-16    1.2909560e-13    2.5822692e-15    9.8496489e-15    4.8968235e-15    1.4308234e-16    1.7786553e-17    7.8894281e-17    0.0000000e+00    4.7709704e-10    4.0549212e-16    1.4615972e-14    7.1944692e-15    1.1169982e-14    5.7148295e-07    2.4932050e-13    5.5617558e-10    2.5403049e-15    1.0929610e-13    1.1835545e-08    1.8968533e-03    5.5340306e-19    1.1661884e-03    3.9587830e-08    1.9029558e+00    3.5890788e+01
    2.0747755e-02    1.0000000e-03   -2.9220750e-02    1.8660925e-01    2.3524836e-01   -1.0922035e-01    9.7168549e+02    4.4541653e+05    1.1313389e-10    1.0011844e-01    7.4260982e-01    1.0582371e-01    4.9559281e-02    9.5355367e-07    7.4395950e-10    4.9843841e-09    2.6127677e-10    1.9827164e-10    3.4703750e-08    8.1884301e-08    2.8473799e-07    4.3335781e-13    2.3395687e-09    2.8457807e-11    1.7993117e-13    9.7796515e-17    2.5296169e-10    9.3581759e-11    5.3555020e-16    1.4562246e-13    4.1299581e-15    1.6227383e-14    9.4698546e-15    2.6032084e-16    3.4620989e-17    1.6656017e-16    0.0000000e+00    6.1560662e-10    5.1959940e-16    2.0772860e-14    1.1893828e-14    1.5833540e-14    5.5559438e-07    2.7859175e-13    6.1191080e-10    2.8298543e-15    1.5211094e-13    1.1514977e-08    1.8868138e-03    4.4619263e-19    1.1558517e-03    3.8251108e-08    1.8768421e+00    3.5139635e+01
    1.8747755e-02    3.0000000e-03   -2.7220750e-02    1.7620909e-01    2.6435489e-01    9.2492454e-03    9.5515984e+02    4.4541625e+05    2.5230659e-10    1.0273708e-01    7.4317612e-01    1.0365933e-01    4.8551774e-02    1.1894751e-06    9.5841465e-10    6.7286213e-09    3.2031919e-10    3.6381024e-10    4.3134015e-08    9.7853078e-08    2.6380806e-07    4.1619772e-13    2.2061926e-09    3.9927487e-11    2.7169971e-13    1.0062737e-16    4.2802554e-10    1.8593889e-10    1.6546318e-15    1.9375735e-13    9.3078807e-15    3.9278151e-14    3.5270130e-14    8.1445961e-16    1.3254783e-16    1.4146117e-15    0.0000000e+00    1.0968618e-09    8.5147955e-16    4.1375310e-14    2.9010991e-14    3.1492824e-14    6.4960193e-07    3.8434358e-13    8.6562547e-10    3.6089064e-15    2.5408711e-13    1.3477418e-08    1.8734228e-03    2.8036594e-19    1.1335970e-03    3.8297337e-08    1.7868266e+00    3.2820218e+01
    1.6747755e-02    3.0000000e-03   -2.7220750e-02    1.6657442e-01    2.6974855e-01    4.9180300e-02    9.4807046e+02    4.4541646e+05    3.2326753e-10    1.0362901e-01    7.4339790e-01    1.0290412e-01    4.8200025e-02    1.1960116e-06    9.8061918e-10    7.0095352e-09    3.1959413e-10    4.3314187e-10    4.3414299e-08    9.6343754e-08    2.2802473e-07    3.7956227e-13    1.9367708e-09    4.2934879e-11    3.1172755e-13    9.6394300e-17    4.9169392e-10    2.2991979e-10    2.3238684e-15    2.0647342e-13    1.2237939e-14    5.2891624e-14    5.2239494e-14    1.1697744e-15    1.9630782e-16    1.9129154e-15    0.0000000e+00    1.2901263e-09    9.8897477e-16    5.2141724e-14    3.9165768e-14    3.9761652e-14    6.3365080e-07    4.1641185e-13    9.2188766e-10    3.7925840e-15    2.9931154e-13    1.3152476e-08    1.8667175e-03    2.2254406e-19    1.1256435e-03    3.8150871e-08    1.7622209e+00    3.2222314e+01
    1.8747755e-02    1.0000000e-03   -2.7220750e-02    1.9478674e-01    2.5260750e-01    1.6579983e-02    9.5402571e+02    4.4541624e+05    2.5752697e-10    1.0287955e-01    7.4321128e-01    1.0353891e-01    4.8495560e-02    1.1915182e-06    9.6099705e-10    6.7538077e-09    3.2073255e-10    3.6836208e-10    4.3218030e-08    9.7905860e-08    2.6213371e-07    4.1743873e-13    2.1965798e-09    4.0461211e-11    2.7818709e-13    1.0207969e-16    4.3203660e-10    1.8889071e-10    1.6991329e-15    1.9650822e-13    9.5609712e-15    4.0352321e-14    3.6174812e-14    8.3520702e-16    1.3555931e-16    1.4380742e-15    0.0000000e+00    1.1099435e-09    8.6555903e-16    4.2214656e-14    2.9806381e-14    3.2142023e-14    6.4961768e-07    3.8952974e-13    8.7001094e-10    3.6619155e-15    2.6078384e-13    1.3478097e-08    1.8724304e-03    2.7761855e-19    1.1324042e-03    3.8215567e-08    1.7837829e+00    3.2752606e+01
    1.6747755e-02    1.0000000e-03   -2.7220750e-02    1.8368064e-01    2.5647845e-01    5.4431107e-02    9.4710821e+02    4.4541637e+05    3.2829837e-10    1.0374756e-01    7.4342748e-01    1.0280377e-01    4.8153126e-02    1.1967239e-06    9.8225848e-10    7.0286193e-09    3.1963139e-10    4.3768761e-10    4.3447930e-08    9.6276112e-08    2.2589536e-07    3.8033876e-13    1.9260414e-09    4.3317885e-11    3.1742890e-13    9.7439827e-17    4.9558853e-10    2.3291141e-10    2.3749315e-15    2.0895032e-13    1.2502877e-14    5.4051726e-14    5.3373163e-14    1.1951305e-15    2.0039223e-16    1.9431977e-15    0.0000000e+00    1.3029615e-09    1.0039469e-15    5.3090370e-14    4.0026726e-14    4.0495128e-14    6.3282638e-07    4.2079533e-13    9.2562983e-10    3.8390457e-15    3.0529541e-13    1.3135754e-08    1.8658408e-03    2.2040413e-19    1.1246279e-03    3.8097600e-08    1.7597961e+00    3.2171267e+01
    1.8747755e-02    3.0000000e-03   -2.9220750e-02    1.5603464e-01    2.6400719e-01   -2.9867897e-02    9.6046111e+02    4.4541663e+05    1.6849972e-10    1.0165764e-01    7.4298443e-01    1.0452551e-01    4.8954232e-02    9.8947042e-07    7.8780021e-10    5.4586339e-09    2.6792033e-10    2.6474711e-10    3.5960388e-08    8.2579351e-08    2.4056289e-07    4.1269181e-13    2.1388865e-09    3.3434582e-11    2.4014126e-13    1.0279138e-16    3.1686104e-10    1.3553771e-10    1.0364832e-15    1.6965521e-13    6.6348326e-15    2.7110178e-14    1.9609466e-14    4.9749347e-16    7.2954430e-17    4.4131349e-16    0.0000000e+00    8.0570302e-10    6.9644526e-16    3.1220113e-14    1.9954016e-14    2.3847428e-14    5.5160927e-07    3.3843612e-13    6.9084688e-10    3.2452317e-15    2.0526875e-13    1.1440793e-08    1.8762574e-03    3.7658533e-19    1.1429726e-03    3.7703335e-08    1.8340981e+00    3.4014550e+01
    1.6747755e-02    3.0000000e-03   -2.9220750e-02    1.4359085e-01    2.6795430e-01    1.2965219e-02    9.5280147e+02    4.4541666e+05    2.4256793e-10    1.0266246e-01    7.4322406e-01    1.0368126e-01    4.8560868e-02    1.0153712e-06    8.2420067e-10    5.8306206e-09    2.7255657e-10    3.3523789e-10    3.6850787e-08    8.2798804e-08    2.1197256e-07    3.5439524e-13    1.7977848e-09    3.6047482e-11    2.6011502e-13    9.0284142e-17    3.8669776e-10    1.7370751e-10    1.5307187e-15    1.7736104e-13    9.2836262e-15    3.9298119e-14    3.4294449e-14    8.0712533e-16    1.2774117e-16    8.8310856e-16    0.0000000e+00    1.0052790e-09    7.9984992e-16    3.9963934e-14    2.9038346e-14    3.0482048e-14    5.4757057e-07    3.4829167e-13    7.5736644e-10    3.3019261e-15    2.4820302e-13    1.1362704e-08    1.8694395e-03    2.6039482e-19    1.1340287e-03    3.7651452e-08    1.8036768e+00    3.3263063e+01
    1.8747755e-02    1.0000000e-03   -2.9220750e-02    1.7377627e-01    2.4509907e-01   -2.2987361e-02    9.5940469e+02    4.4541662e+05    1.7334151e-10    1.0178153e-01    7.4301615e-01    1.0442013e-01    4.8904996e-02    9.8822704e-07    7.8793492e-10    5.4684018e-09    2.6741344e-10    2.6900072e-10    3.5921451e-08    8.2335459e-08    2.3762782e-07    4.1205875e-13    2.1217605e-09    3.3786038e-11    2.4553365e-13    1.0357160e-16    3.2030920e-10    1.3843497e-10    1.0853701e-15    1.7177570e-13    6.8884098e-15    2.8218733e-14    2.0671880e-14    5.2130373e-16    7.6700101e-17    4.6716210e-16    0.0000000e+00    8.1757336e-10    7.1011205e-16    3.2110046e-14    2.0776777e-14    2.4535839e-14    5.4956550e-07    3.4237970e-13    6.9347379e-10    3.2849719e-15    2.1100805e-13    1.1398826e-08    1.8752842e-03    3.7370819e-19    1.1419381e-03    3.7604706e-08    1.8319545e+00    3.3967520e+01
    1.6747755e-02    1.0000000e-03   -2.9220750e-02    1.6035162e-01    2.5050812e-01    1.9506530e-02    9.5188516e+02    4.4541656e+05    2.4739818e-10    1.0277142e-01    7.4325181e-01    1.0358866e-01    4.8517616e-02    1.0142332e-06    8.2441007e-10    5.8401554e-09    2.7208534e-10    3.3942718e-10    3.6815879e-08    8.2571027e-08    2.0929818e-07    3.5291967e-13    1.7782218e-09    3.6365123e-11    2.6456461e-13    9.0728935e-17    3.9023178e-10    1.7646805e-10    1.5734458e-15    1.7897044e-13    9.5085436e-15    4.0290907e-14    3.5281766e-14    8.2898351e-16    1.3123674e-16    9.0786692e-16    0.0000000e+00    1.0170122e-09    8.1085063e-16    4.0730249e-14    2.9775957e-14    3.1073847e-14    5.4565904e-07    3.5147171e-13    7.5994998e-10    3.3311078e-15    2.5304323e-13    1.1323452e-08    1.8685790e-03    2.5613523e-19    1.1330947e-03    3.7593751e-08    1.8016174e+00    3.3219210e+01
    2.2295540e-02    8.6175575e-03   -1.1103750e-03    8.7683154e-01    2.8855559e-01    1.6433744e-02    6.2776149e+02    4.4541599e+05    6.7796683e-07    1.6734021e-01    7.5651860e-01    5.1215193e-02    2.4035555e-02    3.4976763e-05    4.5899516e-08    3.8989256e-07    9.5833822e-09    6.0713222e-08    1.8560698e-06    6.7066247e-07    1.1829341e-08    3.6158784e-14    2.6765894e-09    2.5254463e-12    6.3720855e-12    9.0914369e-19    7.4011832e-08    7.4630899e-08    4.0138786e-08    1.2694521e-13    6.7426904e-14    4.8737257e-13    2.0482793e-09    1.3926100e-12    4.3172114e-12    7.0297043e-08    0.0000000e+00    5.1029561e-07    8.2905940e-14    6.2337517e-10    9.6320352e-13    6.5755515e-12    1.1292358e-05    1.7754496e-10    9.1371632e-08    1.1437913e-15    2.6146153e-15    2.3997136e-07    8.3934684e-04    2.9692717e-24    4.8439946e-04    1.2084533e-07    3.5132416e-01    6.4755106e+01
    1.9603073e-02    8.0599293e-03   -1.1103750e-03    7.3058916e-01    2.3245052e-01    6.7448589e-03    5.5427533e+02    4.4541638e+05    1.1586242e-06    1.8772564e-01    7.6096170e-01    3.4484054e-02    1.6201038e-02    5.1034778e-05    7.1376040e-08    6.3225733e-07    1.5034433e-08    1.0154377e-07    2.3546134e-06    8.5832401e-07    1.2300407e-08    3.5795146e-14    3.7654006e-09    3.3911817e-12    7.2469072e-12    1.2904802e-18    1.2036401e-07    1.0792391e-07    5.5763834e-08    1.5975698e-13    9.6098519e-14    6.8343707e-13    3.3857427e-09    1.6759724e-12    9.5628953e-12    9.6986889e-08    0.0000000e+00    8.2633591e-07    2.1206095e-13    1.8769497e-09    1.5199404e-12    6.4991766e-12    1.5530207e-05    3.4670556e-10    1.6326311e-07    1.4857326e-15    1.1978762e-14    3.3448584e-07    5.5408217e-04    1.6055000e-23    3.1689429e-04    1.1495203e-07    2.9989117e-01    5.1069018e+01
    2.2295540e-02    8.6175575e-03   -4.2207500e-03    8.1134867e-01    3.7880620e-01    4.6000852e-02    7.2128095e+02    4.4541541e+05    2.7060039e-07    1.5123383e-01    7.5303994e-01    6.4334904e-02    3.0173996e-02    2.0485055e-05    2.4608894e-08    1.9985642e-07    5.3291568e-09    3.2270025e-08    1.0864027e-06    6.9712993e-07    6.2400125e-08    1.4619197e-13    3.2433787e-09    5.2732732e-11    1.8782622e-11    1.0617444e-17    4.1051063e-08    6.0411604e-08    2.1140318e-09    4.7415007e-13    8.6069971e-13    7.1330461e-12    1.4974108e-09    4.1335208e-12    4.3215576e-12    7.1520119e-09    0.0000000e+00    2.5754333e-07    6.2949348e-14    7.0539361e-11    6.0008395e-12    9.7780283e-12    7.1681815e-06    4.2626832e-11    4.1014114e-08    4.4332912e-15    2.0706856e-13    1.5055577e-07    1.1867344e-03    1.3746018e-22    6.6288788e-04    1.0098264e-07    7.2729841e-01    2.3446314e+01
    1.9603073e-02    8.0599293e-03   -4.2207500e-03    6.5902329e-01    3.3247452e-01    6.5934577e-02    6.6215171e+02    4.4541573e+05    4.6128604e-07    1.6514127e-01    7.5608069e-01    5.2919329e-02    2.4827842e-02    2.7432471e-05    3.4975856e-08    2.9220904e-07    7.3553602e-09    4.5469253e-08    1.4796746e-06    6.4243953e-07    2.0181977e-08    6.8650471e-14    3.1345369e-09    8.9375720e-12    1.5459848e-11    2.8380116e-18    5.8519387e-08    6.6811486e-08    1.9378233e-08    2.3910273e-13    1.8940765e-13    1.5218534e-12    1.9031993e-09    2.3489694e-12    4.6724363e-12    3.9921403e-08    0.0000000e+00    3.8538952e-07    8.1289320e-14    2.7784133e-10    1.5456247e-12    8.6129302e-12    9.0953242e-06    1.1193052e-10    6.5500978e-08    2.1107251e-15    1.9220266e-14    1.9238828e-07    9.9051761e-04    2.1325018e-23    5.4318048e-04    9.8875537e-08    6.5356983e-01    1.8852866e+01
    2.2295540e-02    8.6175575e-03   -8.2207500e-03    6.7077090e-01    3.9021510e-01    7.1015282e-02    7.9405990e+02    4.4541499e+05    8.5282118e-08    1.3715502e-01    7.5005290e-01    7.5798143e-02    3.5537242e-02    1.2804454e-05    1.4128031e-08    1.1196778e-07    3.2792154e-09    2.0631906e-08    6.2408344e-07    6.1669580e-07    1.5038243e-07    3.7861629e-13    2.1921584e-09    2.1820762e-10    1.0564074e-11    3.8207696e-17    1.9522012e-08    3.5439658e-08    9.3998088e-11    8.8934077e-13    2.1885421e-12    1.5844761e-11    4.8451597e-10    2.8880414e-12    1.6373935e-12    4.3169443e-10    0.0000000e+00    1.0662424e-07    4.2096587e-14    1.5462469e-11    1.2566319e-11    6.8304758e-12    4.8479744e-06    1.6365072e-11    2.0590439e-08    1.1837321e-14    2.7775908e-12    1.0124587e-07    1.4371286e-03    1.4544128e-21    8.0665047e-04    8.1135809e-08    9.9055278e-01    2.0612136e+01
    1.9603073e-02    8.0599293e-03   -8.2207500e-03    5.5790993e-01    3.6334439e-01    1.1234529e-01    7.5172919e+02    4.4541528e+05    2.0888885e-07    1.4632462e-01    7.5207226e-01    6.8257660e-02    3.2006594e-02    1.5899455e-05    1.8507737e-08    1.4882206e-07    4.1053055e-09    2.5778666e-08    8.1940788e-07    6.2969757e-07    8.7401028e-08    2.1838417e-13    2.8623663e-09    1.0123356e-10    1.6116667e-11    1.7782904e-17    3.0055230e-08    4.8034764e-08    7.3108784e-10    6.4615872e-13    1.9198193e-12    1.5192962e-11    1.3568005e-09    5.3341736e-12    4.2689138e-12    3.0692778e-09    0.0000000e+00    1.8247084e-07    5.6533045e-14    3.9048604e-11    1.2385221e-11    9.3680669e-12    5.7290163e-06    2.8097252e-11    2.9313038e-08    6.7185420e-15    9.2185723e-13    1.2002256e-07    1.3148809e-03    4.6102367e-22    7.2648082e-04    7.9447512e-08    9.2490202e-01    1.8128978e+01
    2.2295540e-02    8.6175575e-03   -1.2220750e-02    5.3295168e-01    3.7684347e-01    8.5409844e-02    8.5425110e+02    4.4541495e+05    1.9497704e-08    1.2492740e-01    7.4748109e-01    8.5756724e-02    4.0196353e-02    7.7714255e-06    7.7204339e-09    5.9883959e-08    1.9923845e-09    9.9161496e-09    3.3386396e-07    4.8358744e-07    2.9385902e-07    6.4483798e-13    2.9865915e-09    3.2529010e-10    4.9721897e-12    1.5136428e-16    8.8932951e-09    1.1814637e-08    4.1151033e-12    1.0774551e-12    7.7760073e-13    4.7348735e-12    3.9054617e-11    3.7213085e-13    1.4108054e-13    1.6344951e-11    0.0000000e+00    3.3397308e-08    1.7430855e-14    2.8728572e-12    3.6562595e-12    1.9245004e-12    3.2581183e-06    6.1725930e-12    9.7532127e-09    1.7091650e-14    3.7764077e-12    6.7828172e-08    1.6260532e-03    1.2852438e-20    9.2575642e-04    6.6330680e-08    1.2077292e+00    2.2304529e+01
    1.9603073e-02    8.0599293e-03   -1.2220750e-02    4.4821021e-01    3.6437227e-01    1.5496801e-01    8.2165435e+02    4.4541508e+05    4.3892298e-08    1.3139401e-01    7.4893675e-01    8.0413110e-02    3.7694667e-02    9.3515035e-06    9.8733579e-09    7.7509758e-08    2.3897198e-09    1.4574612e-08    4.3241272e-07    5.1031219e-07    1.8504210e-07    3.6512113e-13    1.9752020e-09    2.6362106e-10    5.5279149e-12    5.6633199e-17    1.3022105e-08    2.1171080e-08    2.5331467e-11    7.5845618e-13    1.2601693e-12    8.4804377e-12    1.4487992e-10    1.0552383e-12    5.0742267e-13    1.1031706e-10    0.0000000e+00    5.9696356e-08    2.1921299e-14    5.7928671e-12    6.6612922e-12    3.1444533e-12    3.6898614e-06    8.5266655e-12    1.3520801e-08    1.1134637e-14    3.0473116e-12    7.6923082e-08    1.5469540e-03    3.1355614e-21    8.6905839e-04    6.4257777e-08    1.1503666e+00    2.0508377e+01
    1.4073682e-02    4.9147549e-03   -1.1103750e-03    6.7057912e-01    1.9939163e-01    5.5323137e-02    5.0934064e+02    4.4541612e+05    1.2728234e-06    2.0181388e-01    7.6398491e-01    2.2927462e-02    1.0785785e-02    5.9549706e-05    8.8314342e-08    8.1450333e-07    1.9421470e-08    1.3765452e-07    2.2802711e-06    8.8516549e-07    9.6512388e-09    1.8129806e-14    3.8923112e-09    1.0937428e-12    3.8839320e-12    6.2844241e-19    1.5712005e-07    1.1267585e-07    5.0145253e-08    1.2398688e-13    4.0807067e-14    2.3509647e-13    3.1216326e-09    1.1657825e-12    1.2751786e-11    8.9733993e-08    0.0000000e+00    1.0322845e-06    3.2669517e-13    2.6286844e-09    1.4373416e-12    5.3071196e-12    1.7193007e-05    4.1108640e-10    2.2771420e-07    1.2427842e-15    3.4147582e-15    3.7621580e-07    4.0365648e-04    1.7371156e-23    2.1716682e-04    1.0100668e-07    2.6496090e-01    4.2411602e+01
    1.1050788e-02    4.2886931e-03   -1.1103750e-03    3.6887412e-01    1.3367767e-01    6.5500721e-02    4.7717883e+02    4.4541651e+05    1.1317637e-06    2.1166270e-01    7.6605815e-01    1.4879057e-02    7.0161888e-03    6.2803977e-05    9.8609832e-08    9.3759235e-07    2.2897452e-08    1.6577862e-07    1.9111566e-06    8.8299015e-07    1.5682769e-08    2.7254551e-14    4.4645834e-09    3.4518864e-12    5.9835084e-12    1.8867843e-18    1.8823238e-07    1.0138788e-07    2.1995474e-08    2.0385083e-13    9.0661648e-14    6.3448147e-13    3.2244353e-09    1.5970298e-12    1.7568974e-11    5.7653367e-08    0.0000000e+00    1.1496286e-06    5.0215337e-13    3.3606183e-09    2.1313528e-12    6.1767618e-12    1.7217636e-05    3.9799202e-10    2.7867764e-07    2.0117200e-15    1.0990738e-14    3.8326726e-07    2.9652137e-04    5.2473693e-23    1.4542217e-04    8.0683653e-08    2.2326035e-01    3.2804197e+01
    1.1050788e-02    4.2886931e-03   -4.2207500e-03    3.6799051e-01    1.6098331e-01    8.3317567e-02    5.7605000e+02    4.4541583e+05    6.4276072e-07    1.8597278e-01    7.6053876e-01    3.5875967e-02    1.6838261e-02    3.3509510e-05    4.8156383e-08    4.3497242e-07    1.0572300e-08    7.2643534e-08    1.3925295e-06    5.9162495e-07    1.4376470e-08    4.1214045e-14    2.9375864e-09    6.1684534e-12    8.9872448e-12    2.3260615e-18    8.5600160e-08    6.8320359e-08    2.2555292e-08    1.8434216e-13    1.3950505e-13    1.0694855e-12    2.0594076e-09    1.7523239e-12    8.0112201e-12    4.6025371e-08    0.0000000e+00    5.5399398e-07    1.9254057e-13    1.1929045e-09    1.5020226e-12    6.2330917e-12    1.0006980e-05    1.9439939e-10    1.1717361e-07    1.7213207e-15    2.0578241e-14    2.1714578e-07    7.2639169e-04    5.4482913e-23    3.7275643e-04    8.2657742e-08    4.8905656e-01    1.1757677e+01
    2.4985033e-03    5.1745698e-04   -1.1103750e-03    2.3235074e-01    1.0533035e-01    4.6604117e-02    4.6929032e+02    4.4541657e+05    1.2116412e-06    2.1370299e-01    7.6648165e-01    1.3228103e-02    6.2408634e-03    6.1729359e-05    9.7843952e-08    9.3153823e-07    2.2923867e-08    1.6507608e-07    1.8548134e-06    8.2098124e-07    1.3113575e-08    1.8682308e-14    3.9539015e-09    1.4429238e-12    3.3951362e-12    9.6354560e-19    1.8969984e-07    9.1403278e-08    2.1915251e-08    1.6855670e-13    5.4364950e-14    3.3703904e-13    3.2566828e-09    1.2692475e-12    1.7544879e-11    5.4267816e-08    0.0000000e+00    1.1387240e-06    5.0972118e-13    3.2273013e-09    1.8799544e-12    4.9434082e-12    1.6783331e-05    3.3156960e-10    2.7878163e-07    1.6797410e-15    3.5968830e-15    3.7446606e-07    2.6059761e-04    2.3059432e-23    1.2689492e-04    7.1899134e-08    1.8115067e-01    2.3975734e+01
    2.4985033e-03    5.1745698e-04   -4.2207500e-03    1.8324737e-01    9.6560910e-02    7.2548562e-02    5.5098478e+02    4.4541586e+05    6.5683784e-07    1.9192690e-01    7.6180126e-01    3.1020011e-02    1.4557878e-02    3.3988837e-05    5.0085706e-08    4.5901498e-07    1.1148308e-08    7.7804962e-08    1.3200155e-06    5.5291331e-07    1.1125938e-08    2.8148433e-14    2.6990030e-09    3.3978080e-12    6.1040010e-12    1.4366924e-18    9.0600819e-08    6.4652658e-08    2.1932911e-08    1.4361471e-13    8.3198827e-14    6.0706773e-13    1.9676395e-09    1.3142356e-12    8.3905944e-12    4.5500969e-08    0.0000000e+00    5.7899370e-07    2.2039558e-13    1.3325067e-09    1.1945016e-12    5.0428900e-12    9.9133701e-06    1.9132214e-10    1.2740471e-07    1.3740758e-15    9.9705498e-15    2.1650799e-07    6.4575574e-04    3.6369082e-23    3.2243129e-04    7.5654395e-08    4.1579795e-01    9.1922769e+00
    2.4985033e-03    5.1745698e-04   -8.2207500e-03    1.5766008e-01    1.1628685e-01    1.2818846e-01    6.5344496e+02    4.4541526e+05    3.4385151e-07    1.6716728e-01    7.5654694e-01    5.1196117e-02    2.4002807e-02    1.9602126e-05    2.5276678e-08    2.1265226e-07    5.3154507e-09    3.3163904e-08    1.0475315e-06    4.3142125e-07    1.1231247e-08    4.3648828e-14    2.0061361e-09    4.5991152e-12    8.9121486e-12    1.4836512e-18    4.1862532e-08    4.5802345e-08    1.6224400e-08    1.5205182e-13    1.0876026e-13    8.5268008e-13    1.3897326e-09    1.5035792e-12    3.3548580e-12    3.1886501e-08    0.0000000e+00    2.7927443e-07    6.2004529e-14    2.4962927e-10    9.1967833e-13    5.8613494e-12    6.4359686e-06    9.0850919e-11    4.8569652e-08    1.3569207e-15    8.5722569e-15    1.3639004e-07    1.0581088e-03    1.7065923e-23    5.4672552e-04    6.6977855e-08    6.9989346e-01    1.2110267e+01
    2.4985033e-03    5.1745698e-04   -1.2220750e-02    1.3230161e-01    1.2992697e-01    1.9938159e-01    7.3971257e+02    4.4541495e+05    1.5802974e-07    1.4676002e-01    7.5227492e-01    6.7795125e-02    3.1778285e-02    1.1406827e-05    1.3493075e-08    1.0898740e-07    2.9546740e-09    1.8178322e-08    5.9693681e-07    4.2012502e-07    4.6101957e-08    1.1305676e-13    1.8851227e-09    4.7667191e-11    1.1014987e-11    8.6350177e-18    2.2198748e-08    3.4337514e-08    8.3272953e-10    3.4602502e-13    8.4642424e-13    6.8455557e-12    9.1597987e-10    3.0510321e-12    2.7974405e-12    3.0443370e-09    0.0000000e+00    1.3752293e-07    3.7430876e-14    3.3239662e-11    5.6340781e-12    5.9633546e-12    4.0481480e-06    2.1439499e-11    2.1906033e-08    3.4080737e-15    2.9341238e-13    8.4911501e-08    1.3745200e-03    2.8206968e-22    7.3174825e-04    5.7866046e-08    9.6154358e-01    1.6342518e+01
    1.1050788e-02    4.2886931e-03   -8.2207500e-03    3.3114416e-01    1.9927336e-01    1.4289567e-01    6.7977097e+02    4.4541530e+05    4.9144131e-07    1.6173858e-01    7.5539324e-01    5.5629427e-02    2.6085968e-02    1.8949990e-05    2.3899049e-08    1.9866672e-07    5.0615413e-09    3.1100651e-08    1.0184484e-06    4.8492365e-07    1.9412690e-08    7.7052908e-14    2.5028010e-09    1.1202831e-11    1.4756463e-11    3.3304374e-18    4.0750043e-08    4.8662902e-08    9.3166514e-09    2.6531485e-13    3.5765704e-13    2.8669009e-12    2.2678689e-09    3.4734269e-12    5.9420906e-12    2.2552298e-08    0.0000000e+00    2.6241877e-07    7.1434861e-14    1.7771608e-10    2.3717063e-12    7.9718539e-12    6.3494438e-06    7.4840745e-11    4.3865145e-08    2.3335801e-15    3.7823213e-14    1.3411944e-07    1.1246393e-03    5.3189469e-23    5.9397757e-04    7.1105323e-08    7.7190934e-01    1.3792366e+01
    1.1050788e-02    4.2886931e-03   -1.2220750e-02    2.7482821e-01    2.2062850e-01    2.0299819e-01    7.6447924e+02    4.4541506e+05    1.4628735e-07    1.4224044e-01    7.5130771e-01    7.1494867e-02    3.3515661e-02    1.0973793e-05    1.2618329e-08    1.0111676e-07    2.8272187e-09    1.8159155e-08    5.5872670e-07    4.5747642e-07    7.3033943e-08    1.8996999e-13    2.0149425e-09    9.2277189e-11    1.0404289e-11    1.5696116e-17    2.0189107e-08    3.3055361e-08    3.7403076e-10    5.4054063e-13    1.8125026e-12    1.4035307e-11    9.5908289e-10    4.1754710e-12    3.0951217e-12    1.6935371e-09    0.0000000e+00    1.2022532e-07    4.1144442e-14    2.4788378e-11    1.1310920e-11    6.8315819e-12    3.9995063e-06    1.8119992e-11    1.9605987e-08    5.9157685e-15    1.1054139e-12    8.3715019e-08    1.4246920e-03    6.7503659e-22    7.7269445e-04    5.9707041e-08    1.0255327e+00    1.7560384e+01
    1.1050788e-02    4.2886931e-03   -1.6220750e-02    2.3849320e-01    3.1283433e-01    2.3221520e-01    8.4380440e+02    4.4541489e+05    2.0132946e-08    1.2515901e-01    7.4774494e-01    8.5406811e-02    4.0028675e-02    6.0927492e-06    6.2151128e-09    4.8461916e-08    1.5588736e-09    8.6308883e-09    2.7012351e-07    3.5997076e-07    1.7797036e-07    3.6734781e-13    1.7544262e-09    2.2293842e-10    3.7431735e-12    7.3313624e-17    7.6691770e-09    1.1153177e-08    5.9081640e-12    6.9159703e-13    7.2778525e-13    4.6286397e-12    4.9314714e-11    4.2970760e-13    1.7515966e-13    2.4145467e-11    0.0000000e+00    3.1066343e-08    1.4008280e-14    2.7883702e-12    3.5984240e-12    1.7634535e-12    2.4873068e-06    5.0302376e-12    8.1296774e-09    1.0630764e-14    2.6669399e-12    5.1807452e-08    1.6509731e-03    6.6991235e-21    9.2944969e-04    5.1776343e-08    1.2806506e+00    2.2157223e+01
    1.1050788e-02    4.2886931e-03   -2.0220750e-02    1.7490286e-01    3.0487731e-01    2.3763418e-01    8.8353458e+02    4.4541527e+05    5.5038410e-09    1.1605960e-01    7.4590341e-01    9.2787385e-02    4.3481583e-02    3.4987706e-06    3.3106109e-09    2.5377207e-08    9.0235869e-10    3.5950247e-09    1.4211301e-07    2.3635954e-07    2.1066758e-07    4.3709096e-13    1.9999778e-09    1.6550738e-10    1.9396934e-12    1.2181869e-16    3.3723341e-09    3.4230821e-09    3.4657167e-13    6.0456160e-13    2.2967283e-13    1.2797805e-12    5.3661809e-12    6.7684597e-14    1.9903662e-14    1.0589487e-12    0.0000000e+00    1.1003102e-08    6.5736149e-15    7.6678836e-13    9.7585692e-13    5.6403087e-13    1.5450927e-06    2.2039973e-12    3.9212142e-09    9.8739142e-15    1.8133732e-12    3.2141036e-08    1.7622999e-03    3.0761515e-20    1.0128634e-03    4.4928002e-08    1.4446956e+00    2.5260341e+01
    2.4985033e-03    5.1745698e-04   -1.6220750e-02    1.1003682e-01    1.3466435e-01    2.5934625e-01    8.0416730e+02    4.4541495e+05    3.9862223e-08    1.3130377e-01    7.4909136e-01    8.0343354e-02    3.7657989e-02    6.5034876e-06    7.0717004e-09    5.5863293e-08    1.6637977e-09    1.0565499e-08    3.1162771e-07    3.2768606e-07    9.1178492e-08    2.1001947e-13    1.1963576e-09    1.3426783e-10    4.8283011e-12    2.4099823e-17    9.6040511e-09    1.7185333e-08    3.4426216e-11    4.7450106e-13    1.1148227e-12    7.8747239e-12    1.9145740e-10    1.2437823e-12    6.6064530e-13    1.5495193e-10    0.0000000e+00    4.9776470e-08    1.9212695e-14    6.2961024e-12    6.2353319e-12    3.0223631e-12    2.4961445e-06    7.4964785e-12    1.0091554e-08    6.6183969e-15    1.7742909e-12    5.2092820e-08    1.5935421e-03    1.8267952e-21    8.7163594e-04    5.0467778e-08    1.1812208e+00    2.0319065e+01
    2.4985033e-03    5.1745698e-04   -2.0220750e-02    5.2414537e-02    6.2283276e-02    2.9462198e-01    8.4088615e+02    4.4541517e+05    1.1977432e-08    1.2163862e-01    7.4715678e-01    8.8160956e-02    4.1320235e-02    3.7269819e-06    3.7985599e-09    2.9612470e-08    9.5333956e-10    5.2915953e-09    1.6505381e-07    2.2074219e-07    1.0816984e-07    2.2485979e-13    1.0659298e-09    1.3768441e-10    2.3051171e-12    4.4230594e-17    4.6747084e-09    6.8055570e-09    2.1445287e-12    4.2723158e-13    4.5188194e-13    2.8641355e-12    2.7157011e-11    2.5385711e-13    9.7922852e-14    8.5347834e-12    0.0000000e+00    1.8784290e-08    8.6089311e-15    1.6434037e-12    2.2251818e-12    1.0782716e-12    1.5220157e-06    3.0688972e-12    4.9590658e-09    6.5752913e-15    1.6668740e-12    3.1700167e-08    1.7175485e-03    6.2718856e-21    9.5757275e-04    4.5872941e-08    1.3314592e+00    2.3297483e+01
    2.4985033e-03    5.1745698e-04   -2.4220750e-02    4.0110389e-02    6.9534084e-02    2.9323804e-01    8.6886906e+02    4.4541571e+05    4.0639785e-09    1.1477936e-01    7.4582085e-01    9.3697294e-02    4.3910036e-02    2.1108307e-06    2.0478559e-09    1.5798074e-08    5.4203385e-10    2.4473162e-09    8.8071447e-08    1.3717743e-07    9.8141473e-08    1.8637530e-13    8.9330226e-10    9.2912234e-11    1.0847398e-12    4.6409047e-17    2.2690166e-09    2.5439755e-09    2.2146917e-13    2.9549935e-13    1.5295180e-13    8.8850130e-13    4.3930295e-12    5.3373360e-14    1.6339076e-14    6.0283746e-13    0.0000000e+00    7.6538596e-09    3.8303351e-15    5.1549660e-13    6.8108702e-13    3.7416743e-13    9.0571932e-07    1.3532571e-12    2.5030698e-09    4.6736083e-15    9.4979864e-13    1.8847518e-08    1.7890605e-03    1.5689479e-20    1.0181655e-03    4.3461054e-08    1.4552490e+00    2.5864815e+01
    2.4985033e-03    5.1745698e-04   -2.8220750e-02    3.4612235e-02    1.4767152e-01    2.4630893e-01    8.9253855e+02    4.4541637e+05    1.4135124e-09    1.0978422e-01    7.4487784e-01    9.7723839e-02    4.5787633e-02    1.1567578e-06    1.0702097e-09    8.1540486e-09    2.9941882e-10    1.0495143e-09    4.5904775e-08    8.0758669e-08    8.3186507e-08    1.7643656e-13    8.3286033e-10    5.6344109e-11    6.2095739e-13    5.1432424e-17    1.0016062e-09    9.1768897e-10    3.6566174e-14    2.1691601e-13    6.1888602e-14    3.2837094e-13    9.1025822e-13    1.4057185e-14    3.5232750e-15    5.7603734e-14    0.0000000e+00    3.1136478e-09    2.0754799e-15    2.0522368e-13    2.4862830e-13    1.5489615e-13    5.2343512e-07    6.8588361e-13    1.2289840e-09    3.6168182e-15    6.0179393e-13    1.0885143e-08    1.8245497e-03    4.7126916e-20    1.0622508e-03    4.2561617e-08    1.5704952e+00    2.8365368e+01
    2.2295540e-02    8.6175575e-03   -1.6220750e-02    4.0940699e-01    3.5679663e-01    6.6371497e-02    9.0149679e+02    4.4541510e+05    4.7020374e-09    1.1515771e-01    7.4545907e-01    9.3704767e-02    4.3912833e-02    4.6157593e-06    4.1940757e-09    3.1742585e-08    1.1991171e-09    3.7172100e-09    1.7992520e-07    3.2984793e-07    3.9461390e-07    7.3913229e-13    3.5922199e-09    2.1226644e-10    2.0497097e-12    2.1075548e-16    3.6685844e-09    3.0077314e-09    2.2529586e-13    8.1505534e-13    1.8598475e-13    9.7573614e-13    3.2181399e-12    4.3449621e-14    1.2040198e-14    7.1329219e-13    0.0000000e+00    1.1113359e-08    6.9316503e-15    6.5126330e-13    7.3864092e-13    4.8548653e-13    2.1348617e-06    2.4008141e-12    4.6968547e-09    1.3615733e-14    2.0080115e-12    4.4386325e-08    1.7578450e-03    5.5563760e-20    1.0183555e-03    5.5506376e-08    1.3987984e+00    2.5085243e+01
    1.9603073e-02    8.0599293e-03   -1.6220750e-02    3.4262667e-01    3.5205198e-01    1.6685709e-01    8.7318000e+02    4.4541519e+05    1.0492637e-08    1.2020674e-01    7.4662077e-01    8.9510485e-02    4.1950968e-02    5.4561050e-06    5.2709462e-09    4.0634551e-08    1.4028477e-09    6.1839149e-09    2.2696502e-07    3.5645298e-07    2.6576439e-07    5.8709840e-13    2.6885366e-09    2.5033879e-10    3.3427732e-12    1.5511574e-16    5.6668025e-09    6.6195741e-09    1.2921960e-12    8.7110291e-13    4.3500981e-13    2.5208667e-12    1.4359036e-11    1.5955487e-13    5.3229712e-14    4.6187167e-12    0.0000000e+00    1.9524540e-08    1.1181899e-14    1.4987120e-12    1.9326605e-12    1.0650883e-12    2.3540657e-06    3.9096284e-12    6.4153551e-09    1.4095610e-14    2.7859393e-12    4.8983767e-08    1.7022189e-03    2.3145635e-20    9.7431821e-04    5.3184327e-08    1.3410737e+00    2.3442657e+01
    2.2295540e-02    8.6175575e-03   -2.0220750e-02    2.9783296e-01    3.2656169e-01    1.6404447e-02    9.3728572e+02    4.4541538e+05    1.1060819e-09    1.0775566e-01    7.4396433e-01    9.9715077e-02    4.6719116e-02    2.7086896e-06    2.2810843e-09    1.6638025e-08    7.1743788e-10    1.2556344e-09    9.9780144e-08    2.1171503e-07    4.1947228e-07    7.5965038e-13    3.7294320e-09    1.0994025e-10    8.9127564e-13    2.1037337e-16    1.3573411e-09    7.6002171e-10    1.6684075e-14    5.0557880e-13    4.3866341e-14    2.0080686e-13    3.0570997e-13    5.5833421e-15    1.1489939e-15    3.4623933e-14    0.0000000e+00    3.7039002e-09    2.7891540e-15    1.7165504e-13    1.4967583e-13    1.3072188e-13    1.3802261e-06    1.0977678e-12    2.2606619e-09    9.0791132e-15    8.6458856e-13    2.8663534e-08    1.8409326e-03    1.7332536e-19    1.0867253e-03    4.7977321e-08    1.5725910e+00    2.8277882e+01
    1.9603073e-02    8.0599293e-03   -2.0220750e-02    2.5540190e-01    3.3384755e-01    1.3997552e-01    9.1208108e+02    4.4541545e+05    2.4525131e-09    1.1181339e-01    7.4492207e-01    9.6323034e-02    4.5134660e-02    3.1262242e-06    2.7819800e-09    2.0897508e-08    8.1542994e-10    2.1891161e-09    1.1948502e-07    2.2921428e-07    3.1117914e-07    5.8501850e-13    2.7907295e-09    1.4129435e-10    1.3033600e-12    1.6793560e-16    2.2174558e-09    1.6248786e-09    7.7913095e-14    5.7016536e-13    9.7142982e-14    4.9071984e-13    1.2599976e-12    1.8935724e-14    4.7540678e-15    2.0827463e-13    0.0000000e+00    6.4283588e-09    4.2230959e-15    3.4920572e-13    3.6977377e-13    2.6354515e-13    1.4805535e-06    1.5252065e-12    3.0195855e-09    9.6769985e-15    1.2455736e-12    3.0774082e-08    1.8015021e-03    7.6218554e-20    1.0519419e-03    4.5502458e-08    1.5128777e+00    2.6666412e+01
    2.2295540e-02    8.6175575e-03   -2.4220750e-02    2.1181919e-01    2.9758292e-01   -6.0931972e-02    9.6274676e+02    4.4541585e+05    2.8108742e-10    1.0257187e-01    7.4295415e-01    1.0391169e-01    4.8675153e-02    1.6165413e-06    1.2880002e-09    8.9292392e-09    4.3767833e-10    4.3691356e-10    5.8899071e-08    1.3483965e-07    3.9131378e-07    7.0130739e-13    3.6066503e-09    5.5939060e-11    4.1755003e-13    1.7794562e-16    5.1879025e-10    2.3174642e-10    2.2040576e-15    2.8535939e-13    1.1442988e-14    4.7223613e-14    3.8788624e-14    9.1652580e-16    1.4460086e-16    1.9318249e-15    0.0000000e+00    1.3286301e-09    1.1840346e-15    5.3760048e-14    3.4800660e-14    4.1115566e-14    9.0053169e-07    5.8091847e-13    1.1312315e-09    5.4816502e-15    3.4535156e-13    1.8677791e-08    1.8840026e-03    4.1330261e-19    1.1333025e-03    4.3139665e-08    1.7294445e+00    3.1599235e+01
    1.9603073e-02    8.0599293e-03   -2.4220750e-02    1.7855165e-01    3.1199004e-01    8.0041056e-02    9.4020291e+02    4.4541587e+05    6.0659542e-10    1.0585951e-01    7.4375691e-01    1.0114229e-01    4.7381867e-02    1.7822432e-06    1.4835924e-09    1.0735506e-08    4.7363660e-10    7.4336069e-10    6.5026061e-08    1.4112199e-07    3.0174753e-07    4.6968167e-13    2.4093339e-09    6.5743578e-11    4.5953803e-13    1.1988383e-16    8.3406927e-10    4.0725467e-10    6.0927010e-15    2.9270764e-13    2.1288877e-14    9.5447069e-14    1.2578075e-13    2.4566755e-15    4.7372275e-16    1.0259781e-14    0.0000000e+00    2.1988715e-09    1.4940444e-15    8.6293676e-14    7.0975005e-14    6.5610569e-14    9.2269654e-07    6.1518191e-13    1.4384837e-09    5.2251999e-15    4.5693915e-13    1.9158154e-08    1.8561597e-03    1.6115081e-19    1.1059520e-03    4.0543946e-08    1.6689603e+00    2.9982387e+01
    2.2295540e-02    8.6175575e-03   -2.8220750e-02    1.4116708e-01    2.6538836e-01   -1.6529133e-01    9.7951361e+02    4.4541641e+05    8.3379197e-11    9.9292860e-02    7.4235499e-01    1.0655188e-01    4.9901430e-02    1.0198231e-06    7.8389914e-10    5.0835343e-09    2.8244164e-10    1.6739734e-10    3.7384995e-08    8.9703131e-08    3.5677073e-07    5.1311727e-13    2.8604268e-09    2.7423993e-11    1.6269002e-13    1.0654814e-16    2.2795988e-10    7.8284878e-11    4.0403393e-16    1.4164347e-13    2.9674167e-15    1.1432919e-14    6.1953912e-15    1.7374958e-16    2.2649068e-17    1.4064529e-16    0.0000000e+00    5.2974072e-10    4.5262980e-16    1.6624187e-14    8.3606667e-15    1.2710236e-14    6.1698117e-07    2.7433240e-13    6.0775715e-10    2.7841294e-15    1.2153584e-13    1.2778756e-08    1.8966917e-03    5.4656427e-19    1.1617220e-03    4.0424635e-08    1.8673445e+00    3.4909150e+01
    1.9603073e-02    8.0599293e-03   -2.8220750e-02    1.2090068e-01    2.8896144e-01   -9.9655571e-03    9.5800425e+02    4.4541642e+05    2.1427120e-10    1.0218134e-01    7.4307541e-01    1.0410572e-01    4.8759962e-02    1.0811662e-06    8.6812747e-10    6.0727514e-09    2.9155286e-10    3.1769312e-10    3.9168342e-08    8.9310980e-08    2.4629074e-07    3.8230776e-13    2.0466901e-09    3.5565103e-11    2.3509663e-13    9.1007403e-17    3.7792433e-10    1.5857442e-10    1.2031997e-15    1.7269119e-13    7.7262396e-15    3.2175053e-14    2.6159936e-14    6.3356779e-16    9.8443869e-17    7.9230194e-16    0.0000000e+00    9.6060054e-10    7.4119510e-16    3.4952233e-14    2.3727844e-14    2.6581065e-14    5.9377060e-07    3.3937046e-13    7.7758586e-10    3.2223109e-15    2.2031915e-13    1.2318100e-08    1.8754938e-03    2.8724379e-19    1.1383785e-03    3.8058983e-08    1.8052141e+00    3.3237559e+01
    1.1050788e-02    4.2886931e-03   -2.4220750e-02    1.2125825e-01    2.3811867e-01    2.7515793e-01    8.9353792e+02    4.4541595e+05    2.5088843e-09    1.1190271e-01    7.4517134e-01    9.6088190e-02    4.5024840e-02    2.0239626e-06    1.8743211e-09    1.4283338e-08    5.2382965e-10    1.8460710e-09    8.0409924e-08    1.4109550e-07    1.4488576e-07    3.0717729e-13    1.4481006e-09    9.8221562e-11    1.0897948e-12    8.9241798e-17    1.7593901e-09    1.6284381e-09    7.1986907e-14    3.7768690e-13    1.0982172e-13    5.8552570e-13    1.7071264e-12    2.5715241e-14    6.5891124e-15    1.2828555e-13    0.0000000e+00    5.4904004e-09    3.6424628e-15    3.6478904e-13    4.4364613e-13    2.7464402e-13    9.1504805e-07    1.2067637e-12    2.1552880e-09    6.2946398e-15    1.0494789e-12    1.9029194e-08    1.8095545e-03    4.7117434e-20    1.0482925e-03    4.1532206e-08    1.5240679e+00    2.6971331e+01
    1.1050788e-02    4.2886931e-03   -2.8220750e-02    8.7453515e-02    2.4126587e-01    2.0301601e-01    9.1239373e+02    4.4541658e+05    8.3399388e-10    1.0765656e-01    7.4438584e-01    9.9502484e-02    4.6615643e-02    1.1405415e-06    1.0117060e-09    7.5940159e-09    2.9759263e-10    7.7973789e-10    4.3426943e-08    8.3974620e-08    1.1477805e-07    2.1724255e-13    1.0362699e-09    5.1824093e-11    4.7104822e-13    6.2751498e-17    7.9426575e-10    5.5852033e-10    1.2446726e-14    2.1090922e-13    3.3249946e-14    1.6413999e-13    3.1130966e-13    5.5196281e-15    1.1984645e-15    1.4281310e-14    0.0000000e+00    2.2702095e-09    1.5248200e-15    1.1960346e-13    1.2326601e-13    9.1201628e-14    5.4159243e-07    5.4815475e-13    1.0926837e-09    3.5864545e-15    4.5561957e-13    1.1256961e-08    1.8375186e-03    7.6323380e-20    1.0854183e-03    4.0224465e-08    1.6359549e+00    2.9515017e+01
    3.0822024e-02    1.2383450e-02   -1.1103750e-03    9.5052980e-01    3.8285069e-01    8.3445675e-03    7.3562027e+02    4.4541628e+05    1.9151683e-07    1.3746187e-01    7.4983725e-01    7.5788996e-02    3.5543649e-02    1.3870519e-05    1.6397271e-08    1.3234693e-07    3.5893167e-09    2.2032835e-08    7.2691481e-07    5.1187939e-07    5.4786497e-08    1.3439888e-13    2.3053544e-09    5.5417175e-11    1.3641642e-11    1.0092586e-17    2.7049807e-08    4.2022543e-08    7.4541034e-10    4.1561874e-13    9.9773782e-13    8.1100042e-12    1.1190481e-09    3.7222004e-12    3.4236249e-12    3.2794112e-09    0.0000000e+00    1.6752554e-07    4.5511374e-14    3.7255866e-11    6.6831130e-12    7.3072742e-12    4.9237028e-06    2.5312079e-11    2.6546473e-08    4.0392256e-15    3.0720787e-13    1.0326343e-07    1.3474032e-03    2.4002119e-22    7.5965848e-04    1.1354459e-07    4.0800312e-01    8.1041453e+01
    3.0822024e-02    1.2383450e-02   -4.2207500e-03    9.1807574e-01    4.3690826e-01   -2.8483677e-02    8.0483809e+02    4.4541580e+05    6.2073392e-08    1.3123746e-01    7.4855013e-01    8.0808051e-02    3.7889671e-02    1.0734276e-05    1.1578917e-08    9.1289422e-08    2.7438609e-09    1.7487889e-08    5.0963266e-07    5.5389991e-07    1.6212464e-07    3.6841522e-13    1.9983775e-09    2.4237688e-10    7.4349013e-12    4.4623406e-17    1.5620527e-08    2.7563609e-08    2.6398122e-11    8.2083722e-13    1.8616572e-12    1.3002356e-11    2.7253960e-10    1.8989212e-12    9.5413281e-13    1.4697192e-10    0.0000000e+00    7.8277711e-08    3.0459111e-14    8.9842500e-12    1.0268496e-11    4.7258130e-12    4.1490781e-06    1.1578319e-11    1.6318651e-08    1.1625597e-14    3.2433639e-12    8.6554995e-08    1.4981619e-03    1.9502930e-21    8.4300032e-04    9.8218987e-08    8.0962979e-01    3.0955458e+01
    3.0822024e-02    1.2383450e-02   -8.2207500e-03    7.4193626e-01    4.0540993e-01   -1.0094515e-01    8.6941768e+02    4.4541550e+05    1.3234200e-08    1.2016982e-01    7.4616820e-01    8.9850650e-02    4.2118852e-02    6.9078230e-06    6.6741592e-09    5.1460139e-08    1.7759244e-09    7.8412690e-09    2.8736878e-07    4.5127997e-07    3.3344548e-07    7.5052803e-13    3.4091901e-09    3.1913668e-10    4.3430817e-12    1.9805764e-16    7.1676807e-09    8.4009847e-09    1.2041313e-12    1.1205286e-12    5.6569021e-13    3.2798127e-12    1.8641028e-11    2.0821701e-13    6.9342107e-14    4.5497227e-12    0.0000000e+00    2.4669431e-08    1.4487752e-14    1.9357613e-12    2.5142423e-12    1.3824878e-12    2.9791140e-06    5.0316884e-12    8.1230206e-09    1.8144486e-14    3.6058231e-12    6.1989661e-08    1.6813242e-03    2.2268945e-20    9.5528949e-04    8.6639938e-08    1.0893329e+00    2.6684573e+01
    3.0822024e-02    1.2383450e-02   -1.2220750e-02    5.9223073e-01    3.6501182e-01   -1.7302446e-01    9.1717943e+02    4.4541542e+05    3.0230960e-09    1.1149134e-01    7.4433151e-01    9.6936144e-02    4.5431353e-02    4.4646296e-06    3.9218191e-09    2.9292221e-08    1.1678979e-09    2.8503300e-09    1.6860345e-07    3.3247472e-07    4.9322542e-07    9.0783434e-13    4.3705365e-09    1.9281611e-10    1.7103479e-12    2.5356144e-16    2.9303118e-09    1.9832202e-09    7.0856197e-14    8.1690436e-13    1.2045225e-13    5.9575027e-13    1.3790725e-12    2.1504522e-14    5.2161209e-15    1.8558324e-13    0.0000000e+00    8.3609768e-09    5.6764892e-15    4.3964350e-13    4.4782215e-13    3.3289615e-13    2.1481471e-06    2.0303239e-12    4.1727051e-09    1.4011160e-14    1.6951443e-12    4.4642768e-08    1.8019378e-03    8.9496102e-20    1.0381951e-03    8.0286006e-08    1.3045300e+00    2.7527526e+01
    3.0822024e-02    1.2383450e-02   -1.6220750e-02    4.5324749e-01    3.1635207e-01   -2.5731011e-01    9.5441654e+02    4.4541556e+05    6.2359764e-10    1.0463752e-01    7.4291639e-01    1.0252131e-01    4.8039803e-02    2.8511684e-06    2.2980678e-09    1.6130515e-08    7.6782207e-10    8.7813506e-10    1.0345217e-07    2.3451282e-07    6.3360556e-07    9.8956905e-13    5.2848775e-09    9.5013205e-11    6.4117680e-13    2.3694676e-16    1.0318188e-09    4.5455178e-10    5.4101858e-15    4.5931870e-13    2.2938318e-14    9.8308617e-14    1.0938618e-13    2.2454728e-15    4.1227645e-16    8.9148597e-15    0.0000000e+00    2.6502733e-09    2.0330566e-15    1.0071873e-13    7.2754356e-14    7.6517404e-14    1.5571974e-06    9.1257572e-13    2.0765602e-09    8.5407757e-15    6.0487280e-13    3.2307389e-08    1.8795314e-03    2.8073947e-19    1.1006676e-03    7.5747012e-08    1.4915266e+00    2.9797787e+01
    3.0822024e-02    1.2383450e-02   -2.0220750e-02    3.3222234e-01    2.7357995e-01   -3.6106557e-01    9.8279582e+02    4.4541583e+05    1.5321099e-10    9.9474791e-02    7.4188560e-01    1.0671717e-01    4.9996207e-02    1.8738471e-06    1.4399855e-09    9.3317054e-09    5.1908182e-10    3.0652562e-10    6.8704771e-08    1.6489544e-07    6.5758116e-07    9.4388256e-13    5.2689018e-09    5.0211830e-11    2.9716179e-13    1.9538663e-16    4.1778722e-10    1.4376673e-10    8.1110190e-16    2.5938472e-13    5.4549117e-15    2.1125865e-14    1.2636607e-14    3.3388288e-16    4.6407397e-17    5.1521133e-16    0.0000000e+00    9.7041814e-10    8.2796377e-16    3.0498415e-14    1.5459380e-14    2.3313832e-14    1.1345284e-06    5.0242982e-13    1.1151286e-09    5.0986256e-15    2.2160957e-13    2.3497733e-08    1.9222896e-03    5.5902274e-19    1.1454097e-03    7.2371869e-08    1.6567268e+00    3.2579264e+01
    3.0822024e-02    1.2383450e-02   -2.4220750e-02    2.3663516e-01    2.2776852e-01   -4.7269040e-01    1.0032867e+03    4.4541620e+05    4.0658033e-11    9.5910328e-02    7.4121472e-01    1.0959923e-01    5.1336100e-02    1.2928404e-06    9.7059303e-10    5.6693574e-09    3.6879773e-10    1.1527418e-10    4.8785053e-08    1.2069973e-07    6.5473516e-07    8.2262317e-13    4.9546285e-09    2.7797847e-11    1.4118709e-13    1.4330671e-16    1.9235482e-10    5.4780342e-11    1.9342670e-16    1.4317528e-13    1.3243807e-15    4.7939420e-15    1.8181916e-15    5.8219597e-17    6.4949435e-18    3.5762281e-17    0.0000000e+00    3.8043325e-10    3.3223198e-16    9.7776683e-15    3.4789384e-15    7.6381052e-15    8.6144222e-07    2.9089776e-13    6.3537236e-10    2.8683457e-15    7.4304585e-14    1.7808421e-08    1.9366084e-03    8.9226131e-19    1.1745169e-03    6.9551408e-08    1.8016173e+00    3.5494214e+01
    3.0822024e-02    1.2383450e-02   -2.8220750e-02    1.6234749e-01    1.8836705e-01   -5.9617180e-01    1.0170121e+03    4.4541676e+05    1.1649876e-11    9.3753859e-02    7.4085868e-01    1.1132331e-01    5.2132647e-02    9.6268233e-07    7.2045477e-10    3.7234738e-09    2.8279713e-10    4.8466263e-11    3.7839449e-08    9.4811740e-08    6.5312394e-07    7.5946904e-13    4.8213576e-09    1.7722845e-11    8.2738928e-14    1.1702930e-16    1.0269866e-10    2.6428133e-11    7.6288934e-17    8.9874929e-14    3.6189507e-16    1.2534419e-15    3.4401908e-16    1.2592590e-17    1.1889012e-18    3.8713436e-18    0.0000000e+00    1.6200761e-10    1.4749412e-16    3.6751517e-15    9.0414513e-16    3.0547395e-15    6.9972503e-07    2.0203900e-13    3.9440210e-10    1.8033800e-15    2.6061716e-14    1.4438303e-08    1.9290314e-03    1.2838632e-18    1.1906328e-03    6.6897724e-08    1.9245781e+00    3.8295776e+01
    5.4413124e-03    2.1269327e-03   -1.9220750e-02    8.7527760e-02    1.2560007e-01    2.8899052e-01    8.3748019e+02    4.4541524e+05    1.5035252e-08    1.2297723e-01    7.4741721e-01    8.7084747e-02    4.0815017e-02    4.1941470e-06    4.3148096e-09    3.3705898e-08    1.0725678e-09    6.1473886e-09    1.8798679e-07    2.4330231e-07    1.0965238e-07    2.6276411e-13    1.1856893e-09    1.4772874e-10    2.9856571e-12    4.8887035e-17    5.3519219e-09    8.2893640e-09    3.8485623e-12    5.0285212e-13    6.1277820e-13    3.9459170e-12    4.3367669e-11    3.8354932e-13    1.5701979e-13    1.6031830e-11    0.0000000e+00    2.2551558e-08    1.1263131e-14    2.3062153e-12    3.0716357e-12    1.4604405e-12    1.6973221e-06    3.9081863e-12    5.7049836e-09    7.7693618e-15    2.0186830e-12    3.5358437e-08    1.6992192e-03    6.5998916e-21    9.4634990e-04    4.6493770e-08    1.3125518e+00    2.2902662e+01
    5.4413124e-03    2.1269327e-03   -2.1220750e-02    7.4437039e-02    1.2662149e-01    2.9784517e-01    8.5244690e+02    4.4541543e+05    8.5586742e-09    1.1928142e-01    7.4667920e-01    9.0076365e-02    4.2215817e-02    3.2609772e-06    3.2600756e-09    2.5314640e-08    8.3511678e-10    4.3189847e-09    1.4108761e-07    2.0080342e-07    1.1438805e-07    2.5201332e-13    1.1300666e-09    1.3339607e-10    2.0828606e-12    5.5828316e-17    3.8421793e-09    5.1794019e-09    9.8724491e-13    4.4384226e-13    3.5652511e-13    2.1852584e-12    1.5837950e-11    1.6558612e-13    5.8153194e-14    3.3945956e-12    0.0000000e+00    1.4456745e-08    7.5138256e-15    1.2387799e-12    1.6880612e-12    8.5581869e-13    1.3573686e-06    2.5740465e-12    4.1469183e-09    6.9718672e-15    1.6196450e-12    2.8259776e-08    1.7420289e-03    1.0608240e-20    9.7930127e-04    4.4880302e-08    1.3751312e+00    2.4157959e+01
    5.4413124e-03    2.1269327e-03   -2.3220750e-02    6.2087913e-02    1.2933368e-01    2.9597476e-01    8.6805965e+02    4.4541574e+05    4.5764937e-09    1.1545546e-01    7.4593572e-01    9.3163554e-02    4.3659709e-02    2.3567117e-06    2.2881178e-09    1.7655862e-08    6.0516734e-10    2.7437351e-09    9.8438943e-08    1.5294435e-07    1.0867402e-07    2.1394241e-13    1.0091400e-09    1.0426142e-10    1.2659518e-12    5.3409746e-17    2.5325733e-09    2.8785976e-09    2.5771769e-13    3.3861161e-13    1.7834405e-13    1.0376003e-12    5.1717231e-12    6.2779945e-14    1.9291657e-14    6.8661636e-13    0.0000000e+00    8.5944780e-09    4.4433552e-15    6.0062246e-13    7.9548434e-13    4.3560195e-13    1.0105015e-06    1.5538658e-12    2.7997869e-09    5.3727570e-15    1.0966883e-12    2.1028126e-08    1.7817649e-03    1.6114476e-20    1.0131283e-03    4.3468033e-08    1.4442022e+00    2.5589341e+01
    5.4413124e-03    2.1269327e-03   -2.5220750e-02    5.0418848e-02    1.3213871e-01    2.8388097e-01    8.7718213e+02    4.4541602e+05    3.0499713e-09    1.1325242e-01    7.4551648e-01    9.4938154e-02    4.4488632e-02    1.8630364e-06    1.7776520e-09    1.3662376e-08    4.7960267e-10    1.9947489e-09    7.6329005e-08    1.2431772e-07    1.0077496e-07    2.2007360e-13    9.9800743e-10    8.6984336e-11    1.0785416e-12    5.9088494e-17    1.8541004e-09    1.9718897e-09    1.3074041e-13    3.1584884e-13    1.3187676e-13    7.4070631e-13    2.9071894e-12    3.9112054e-14    1.1105356e-14    2.7532025e-13    0.0000000e+00    6.0848963e-09    3.6892674e-15    4.3947960e-13    5.6495749e-13    3.2524694e-13    8.1391993e-07    1.2299676e-12    2.1268158e-09    5.1281390e-15    9.6790032e-13    1.6933042e-08    1.8012772e-03    2.7712573e-20    1.0322832e-03    4.2919922e-08    1.4877766e+00    2.6515927e+01
    2.1747755e-02   -6.0000000e-03   -3.2220750e-02    1.9299106e-01    1.5193004e-01   -2.8102642e-01    9.9029182e+02    4.4541703e+05    3.6546646e-11    9.7413379e-02    7.4205041e-01    1.0805235e-01    5.0593456e-02    7.1860136e-07    5.4419162e-10    3.3636630e-09    2.0189960e-10    8.6711399e-11    2.6697743e-08    6.5128051e-08    3.0370074e-07    4.1249554e-13    2.3509270e-09    1.7421745e-11    9.5989540e-14    7.9482010e-17    1.2986139e-10    4.0053492e-11    1.6078146e-16    9.0204780e-14    1.2362776e-15    4.5691336e-15    1.8753719e-15    5.8865792e-17    6.6623721e-18    2.0604805e-17    0.0000000e+00    2.8098500e-10    2.4339449e-16    7.9022328e-15    3.3253481e-15    6.0923434e-15    4.5615794e-07    1.7821359e-13    3.8898323e-10    1.8016221e-15    6.1363304e-14    9.4393474e-09    1.8888122e-03    6.9286682e-19    1.1769328e-03    3.9558080e-08    1.9836852e+00    3.8055311e+01
    1.7907614e-02   -5.7029501e-03   -3.2220750e-02    2.1198578e-01    1.7614141e-01   -1.1650655e-01    9.6885487e+02    4.4541718e+05    1.0035041e-10    1.0011020e-01    7.4273272e-01    1.0575940e-01    4.9524248e-02    7.1438193e-07    5.6204458e-10    3.8174879e-09    1.9475394e-10    1.6579863e-10    2.5850750e-08    6.0635491e-08    1.9808015e-07    2.7363375e-13    1.4866365e-09    2.1121338e-11    1.2391743e-13    6.0452723e-17    2.0956706e-10    7.4673992e-11    3.8774370e-16    1.0337223e-13    3.3094840e-15    1.3168470e-14    8.1216961e-15    2.1895867e-16    2.9647595e-17    1.2683491e-16    0.0000000e+00    5.1049727e-10    3.8025436e-16    1.5926696e-14    9.6658718e-15    1.2078753e-14    4.0885531e-07    1.9324003e-13    4.7482757e-10    1.9607352e-15    1.1487906e-13    8.4762814e-09    1.8720097e-03    3.2144178e-19    1.1558142e-03    3.7452146e-08    1.9175174e+00    3.6243487e+01
    1.7907614e-02   -5.7029501e-03   -3.6220750e-02    1.7412691e-01    1.8008427e-01   -2.4490259e-01    9.7566834e+02    4.4541805e+05    5.2694274e-11    9.9134253e-02    7.4261437e-01    1.0652417e-01    4.9871962e-02    5.2977933e-07    4.1018672e-10    2.7032118e-09    1.4595074e-10    9.8070016e-11    1.9304528e-08    4.6058218e-08    1.7232425e-07    2.4196764e-13    1.3440989e-09    1.4749847e-11    8.5723056e-14    5.1373965e-17    1.3006426e-10    4.4254780e-11    2.0651620e-16    7.4561063e-14    1.7933485e-15    6.9203271e-15    3.5990793e-15    1.0402946e-16    1.3102712e-17    4.2611796e-17    0.0000000e+00    3.0743100e-10    2.4861308e-16    9.3986503e-15    5.0615463e-15    7.1449668e-15    3.1473593e-07    1.4065320e-13    3.2750320e-10    1.4486199e-15    7.1333830e-14    6.5208092e-09    1.8541483e-03    4.4765028e-19    1.1632221e-03    3.8308479e-08    2.0030719e+00    3.8812144e+01
    2.9779184e-02   -9.9638585e-03   -3.2220750e-02    1.7914694e-01    7.4184011e-02   -7.1733474e-01    1.0241502e+03    4.4541746e+05    4.7604304e-12    9.2948037e-02    7.4080166e-01    1.1193615e-01    5.2408007e-02    8.0442272e-07    6.0620559e-10    2.8502718e-09    2.4105044e-10    2.7392818e-11    3.2151810e-08    8.1912447e-08    6.4932199e-07    6.7552790e-13    4.4503742e-09    1.3044017e-11    5.5863089e-14    9.3748840e-17    7.1025573e-11    1.6397330e-11    4.0402924e-17    6.4648736e-14    1.3540895e-16    4.5728823e-16    1.0359510e-16    4.0597738e-18    3.4744196e-19    2.5958697e-18    0.0000000e+00    8.9996363e-11    7.9137182e-17    1.7824803e-15    3.2862184e-16    1.5797474e-15    6.1811609e-07    1.5238978e-13    2.9109333e-10    1.2821732e-15    1.1516497e-14    1.2738385e-08    1.9039345e-03    1.3928447e-18    1.1951372e-03    6.4478904e-08    2.0247454e+00    4.0873764e+01
    2.5954986e-02   -9.3754536e-03   -3.2220750e-02    1.9241754e-01    1.0450915e-01   -4.8356659e-01    1.0093147e+03    4.4541750e+05    1.3192539e-11    9.4909487e-02    7.4138184e-01    1.1020633e-01    5.1599011e-02    7.3942633e-07    5.5309146e-10    3.0017028e-09    2.1477834e-10    4.6464585e-11    2.8544780e-08    7.1368238e-08    4.5213005e-07    5.2172331e-13    3.2634798e-09    1.4275126e-11    6.7133282e-14    8.3447131e-17    8.9443298e-11    2.3333004e-11    6.7868700e-17    7.2082731e-14    4.0500607e-16    1.4182322e-15    4.1412995e-16    1.4861555e-17    1.4324479e-18    3.2628533e-18    0.0000000e+00    1.5515795e-10    1.3515946e-16    3.5704217e-15    1.0247656e-15    2.8655795e-15    5.2027520e-07    1.5427599e-13    3.2480719e-10    1.4462895e-15    2.7031804e-14    1.0743097e-08    1.9015005e-03    1.0317270e-18    1.1911895e-03    4.7831393e-08    2.0187178e+00    3.9550579e+01
    2.9779184e-02   -9.9638585e-03   -3.6220750e-02    1.1746562e-01    7.6249297e-02   -8.5552754e-01    1.0271189e+03    4.4541832e+05    4.1916044e-12    9.3009239e-02    7.4093372e-01    1.1183671e-01    5.2349763e-02    7.6050740e-07    5.7341738e-10    2.6778543e-09    2.2819671e-10    2.5078037e-11    3.0425154e-08    7.7613803e-08    6.2066463e-07    6.4065904e-13    4.2313302e-09    1.2210443e-11    5.1915630e-14    8.8221678e-17    6.6224023e-11    1.5140675e-11    3.6921227e-17    6.0417856e-14    1.1786303e-16    3.9673218e-16    8.7712234e-17    3.4621808e-18    2.9264481e-19    2.7881019e-18    0.0000000e+00    8.2238151e-11    7.2018790e-17    1.6057506e-15    2.8496589e-16    1.4330357e-15    5.8653088e-07    1.4282091e-13    2.7274341e-10    1.1969929e-15    1.0231957e-14    1.2086477e-08    1.8684799e-03    1.3684775e-18    1.1922827e-03    6.2178228e-08    2.0994632e+00    4.2995735e+01
    2.5954986e-02   -9.3754536e-03   -3.6220750e-02    1.5449513e-01    1.1884175e-01   -5.4069114e-01    1.0076820e+03    4.4541804e+05    1.3385787e-11    9.5292111e-02    7.4161511e-01    1.0981401e-01    5.1405289e-02    6.2135223e-07    4.6485962e-10    2.5974814e-09    1.7925521e-10    4.4169058e-11    2.3829495e-08    5.9235548e-08    3.5398097e-07    4.3194045e-13    2.6326756e-09    1.2692070e-11    6.2503731e-14    7.2569370e-17    8.0493633e-11    2.1965010e-11    6.9138345e-17    6.4658150e-14    4.2547272e-16    1.4995527e-15    4.5268123e-16    1.6064487e-17    1.5656856e-18    3.2428159e-18    0.0000000e+00    1.4728879e-10    1.3079779e-16    3.5733335e-15    1.0846453e-15    2.8455007e-15    4.2836856e-07    1.3764526e-13    2.8461174e-10    1.3030504e-15    2.7112225e-14    8.8492685e-09    1.8719757e-03    9.7061664e-19    1.1893465e-03    4.4051304e-08    2.0914732e+00    4.1511051e+01
    2.9747755e-02   -2.0000000e-03   -3.2220750e-02    1.6574060e-01    1.4626257e-01   -6.1797044e-01    1.0214648e+03    4.4541730e+05    6.6424989e-12    9.3091409e-02    7.4089942e-01    1.1176637e-01    5.2328643e-02    7.4257260e-07    5.5705060e-10    2.7584530e-09    2.2020429e-10    3.1342523e-11    2.9627286e-08    7.4336493e-08    5.4671013e-07    6.3597189e-13    4.0474150e-09    1.3382052e-11    6.2106293e-14    9.6403602e-17    7.2060775e-11    1.8232413e-11    5.1428261e-17    6.7199914e-14    2.0458215e-16    6.9787513e-16    1.6791023e-16    6.4947568e-18    5.6865921e-19    9.9945186e-19    0.0000000e+00    1.0411614e-10    9.7009791e-17    2.2945224e-15    5.0231287e-16    1.9764761e-15    5.5414832e-07    1.5947448e-13    2.8723646e-10    1.3504758e-15    1.6132288e-14    1.1427705e-08    1.9121988e-03    1.4634250e-18    1.2009154e-03    5.1847408e-08    2.0345748e+00    4.0449481e+01
    2.5747755e-02   -2.0000000e-03   -3.2220750e-02    1.6516554e-01    1.7732524e-01   -4.1090246e-01    1.0044095e+03    4.4541720e+05    1.6499878e-11    9.5471058e-02    7.4154776e-01    1.0971086e-01    5.1367659e-02    7.1800620e-07    5.3736849e-10    3.0262058e-09    2.0673563e-10    5.3017116e-11    2.7495625e-08    6.8218644e-08    4.0094541e-07    4.9730167e-13    3.0125557e-09    1.4906034e-11    7.4306455e-14    8.4665628e-17    9.5053407e-11    2.6306272e-11    8.5082156e-17    7.6059434e-14    5.2969690e-16    1.8760245e-15    5.8877573e-16    2.0549631e-17    2.0476150e-18    4.8222818e-18    0.0000000e+00    1.7653704e-10    1.5729371e-16    4.3517308e-15    1.3578134e-15    3.4573495e-15    4.9210952e-07    1.6177275e-13    3.3284946e-10    1.5336238e-15    3.2987043e-14    1.0167315e-08    1.9009351e-03    9.8969819e-19    1.1899746e-03    4.2487154e-08    2.0202991e+00    3.9306958e+01
    2.9747755e-02   -6.0000000e-03   -3.2220750e-02    1.8027209e-01    1.2363583e-01   -6.5398660e-01    1.0220724e+03    4.4541738e+05    6.5959304e-12    9.3116406e-02    7.4088403e-01    1.1176205e-01    5.2326578e-02    7.6864308e-07    5.7647082e-10    2.8492275e-09    2.2802177e-10    3.1899740e-11    3.0692575e-08    7.7005176e-08    5.6759010e-07    6.6037583e-13    4.2062488e-09    1.3808780e-11    6.3978823e-14    9.9973502e-17    7.4011437e-11    1.8681300e-11    5.2471366e-17    6.9338009e-14    2.0275944e-16    6.8974527e-16    1.6225611e-16    6.3358739e-18    5.4843499e-19    1.0315018e-18    0.0000000e+00    1.0603289e-10    9.9068350e-17    2.3256330e-15    4.9624846e-16    2.0103319e-15    5.7423863e-07    1.6486443e-13    2.9631954e-10    1.3933710e-15    1.6232352e-14    1.1841787e-08    1.9088983e-03    1.4645548e-18    1.1985499e-03    5.6097421e-08    2.0291416e+00    4.0513313e+01
    2.9747755e-02   -2.0000000e-03   -3.6220750e-02    1.0580319e-01    1.3389022e-01   -7.6095651e-01    1.0255896e+03    4.4541819e+05    3.7839115e-12    9.2878539e-02    7.4096723e-01    1.1189513e-01    5.2376880e-02    6.6588337e-07    5.0206840e-10    2.3499177e-09    1.9971536e-10    2.2259072e-11    2.6634076e-08    6.7908114e-08    5.4155675e-07    5.6169022e-13    3.7044095e-09    1.0751940e-11    4.5933030e-14    7.7680081e-17    5.8302772e-11    1.3402641e-11    3.2324298e-17    5.3246039e-14    1.0708469e-16    3.6050637e-16    7.7688303e-17    3.1378901e-18    2.5911346e-19    3.5827721e-19    0.0000000e+00    7.3037212e-11    6.4222183e-17    1.4374150e-15    2.5895073e-16    1.2794878e-15    5.1291245e-07    1.2591342e-13    2.3961315e-10    1.0556908e-15    9.2398902e-15    1.0569708e-08    1.8803888e-03    1.3847460e-18    1.2005995e-03    5.0691324e-08    2.1196377e+00    4.2928923e+01
    2.9747755e-02   -6.0000000e-03   -3.6220750e-02    1.2117297e-01    1.1724762e-01   -7.9340043e-01    1.0257223e+03    4.4541822e+05    3.9668327e-12    9.3011487e-02    7.4097798e-01    1.1180040e-01    5.2332528e-02    6.9782535e-07    5.2618690e-10    2.4621218e-09    2.0930492e-10    2.3316168e-11    2.7906599e-08    7.1170639e-08    5.6784079e-07    5.8760340e-13    3.8776800e-09    1.1249889e-11    4.7971934e-14    8.1143835e-17    6.1099370e-11    1.4019214e-11    3.3722716e-17    5.5700618e-14    1.1197632e-16    3.7698320e-16    8.1371840e-17    3.2819821e-18    2.7130924e-19    5.1117879e-19    0.0000000e+00    7.6498508e-11    6.7112665e-17    1.5021619e-15    2.7078855e-16    1.3366211e-15    5.3758567e-07    1.3156017e-13    2.5104196e-10    1.1040691e-15    9.6609885e-15    1.1078116e-08    1.8756838e-03    1.3761294e-18    1.1972831e-03    5.4481919e-08    2.1099740e+00    4.2850190e+01
    2.5747755e-02   -6.0000000e-03   -4.0220750e-02    1.0583800e-01    1.2679456e-01   -7.1296149e-01    1.0130311e+03    4.4541883e+05    9.5379156e-12    9.5105561e-02    7.4165490e-01    1.0994362e-01    5.1453718e-02    5.9438170e-07    4.4433261e-10    2.3889107e-09    1.7303045e-10    3.5341994e-11    2.3012343e-08    5.7599087e-08    3.7097801e-07    4.2611111e-13    2.6757320e-09    1.1313104e-11    5.2664803e-14    6.7503603e-17    6.9756909e-11    1.7956682e-11    5.0473637e-17    5.7048061e-14    2.8866469e-16    1.0015811e-15    2.7073781e-16    1.0058862e-17    9.2779161e-19    1.5340581e-18    0.0000000e+00    1.1831299e-10    1.0332686e-16    2.6676127e-15    7.2279492e-16    2.1546112e-15    4.2096167e-07    1.2304151e-13    2.5721433e-10    1.1451416e-15    2.0118005e-14    8.6912285e-09    1.8407212e-03    1.0215421e-18    1.1889150e-03    4.4313100e-08    2.1622512e+00    4.3846404e+01
    2.9747755e-02   -2.0000000e-03   -4.4220750e-02    5.2045468e-02    1.0678208e-01   -1.0505306e+00    1.0240398e+03    4.4541997e+05    4.0977076e-12    9.4677574e-02    7.4156520e-01    1.1033651e-01    5.1622895e-02    7.1329827e-07    5.3759783e-10    2.5226873e-09    2.1382580e-10    2.4014214e-11    2.8516395e-08    7.2681424e-08    5.7760129e-07    5.9938005e-13    3.9519643e-09    1.1527818e-11    4.9219041e-14    8.2977766e-17    6.2684759e-11    1.4411177e-11    3.4684629e-17    5.7098530e-14    1.1567412e-16    3.8940545e-16    8.3847031e-17    3.3881496e-18    2.7952478e-19    3.8330246e-19    0.0000000e+00    7.8880113e-11    6.9235266e-17    1.5508837e-15    2.7970814e-16    1.3780096e-15    5.4867603e-07    1.3468266e-13    2.5741664e-10    1.1321089e-15    9.9787284e-15    1.1307079e-08    1.7958635e-03    1.3111518e-18    1.1819188e-03    5.0941030e-08    2.2086560e+00    4.6135137e+01
    2.5747755e-02   -2.0000000e-03   -4.4220750e-02    7.4400342e-02    1.4464140e-01   -8.3723938e-01    1.0100704e+03    4.4541994e+05    9.6975401e-12    9.6193998e-02    7.4200130e-01    1.0900038e-01    5.1001157e-02    5.8152996e-07    4.3485957e-10    2.3439395e-09    1.6918565e-10    3.5214305e-11    2.2497597e-08    5.6292294e-08    3.6103056e-07    4.1473377e-13    2.6010872e-09    1.1121934e-11    5.1979905e-14    6.5905249e-17    6.8914536e-11    1.7824528e-11    5.0806966e-17    5.6098255e-14    2.9565846e-16    1.0297698e-15    2.8669442e-16    1.0511607e-17    9.8408982e-19    1.6862775e-18    0.0000000e+00    1.1774716e-10    1.0275159e-16    2.6774221e-15    7.4354749e-16    2.1577042e-15    4.1111031e-07    1.2070036e-13    2.5276665e-10    1.1259148e-15    2.0246158e-14    8.4881322e-09    1.8017191e-03    9.8853310e-19    1.1802124e-03    4.3946345e-08    2.1958737e+00    4.5144776e+01
    2.9747755e-02   -6.0000000e-03   -4.4220750e-02    5.6049235e-02    9.9703711e-02   -1.0921262e+00    1.0239649e+03    4.4542007e+05    4.3522925e-12    9.4867750e-02    7.4158734e-01    1.1019603e-01    5.1556968e-02    7.6296859e-07    5.7505129e-10    2.6969147e-09    2.2874151e-10    2.5609537e-11    3.0499117e-08    7.7755912e-08    6.1840662e-07    6.3982869e-13    4.2222132e-09    1.2304221e-11    5.2419666e-14    8.8408754e-17    6.6985935e-11    1.5365376e-11    3.6875601e-17    6.0915075e-14    1.2247927e-16    4.1213523e-16    8.8612586e-17    3.5789031e-18    2.9525099e-19    6.3362417e-19    0.0000000e+00    8.4111707e-11    7.3668086e-17    1.6485726e-15    2.9601611e-16    1.4649667e-15    5.8706960e-07    1.4358051e-13    2.7512610e-10    1.2072801e-15    1.0590594e-14    1.2098207e-08    1.7898081e-03    1.3020479e-18    1.1778504e-03    5.4136408e-08    2.1972486e+00    4.5958584e+01
    2.5747755e-02   -6.0000000e-03   -4.4220750e-02    9.3221948e-02    1.2083022e-01   -8.6952835e-01    1.0114550e+03    4.4542005e+05    1.0045692e-11    9.6134038e-02    7.4197342e-01    1.0906227e-01    5.1029723e-02    6.1509797e-07    4.5988388e-10    2.4762419e-09    1.7898936e-10    3.6901110e-11    2.3795856e-08    5.9568054e-08    3.8270407e-07    4.3803923e-13    2.7512003e-09    1.1716575e-11    5.4441445e-14    6.9418523e-17    7.2575891e-11    1.8660757e-11    5.2285646e-17    5.9033673e-14    3.0313789e-16    1.0526360e-15    2.8615577e-16    1.0603391e-17    9.8036524e-19    1.6328938e-18    0.0000000e+00    1.2349489e-10    1.0738205e-16    2.7798109e-15    7.5973331e-16    2.2414554e-15    4.3513234e-07    1.2693939e-13    2.6684859e-10    1.1846655e-15    2.1041592e-14    8.9840081e-09    1.7990185e-03    9.8445390e-19    1.1792021e-03    4.5466515e-08    2.1922219e+00    4.5109446e+01
    2.1747755e-02   -2.0000000e-03   -4.4220750e-02    9.3303958e-02    1.9056163e-01   -6.5567402e-01    9.9235013e+02    4.4542001e+05    2.2555179e-11    9.8173830e-02    7.4252298e-01    1.0729565e-01    5.0208389e-02    4.8000142e-07    3.6288206e-10    2.2280887e-09    1.3511745e-10    5.5352540e-11    1.7864942e-08    4.3670759e-08    2.0759134e-07    2.7938116e-13    1.6002100e-09    1.1483855e-11    6.2742306e-14    5.3357631e-17    8.4144827e-11    2.5602647e-11    9.8989808e-17    5.9478028e-14    7.6234498e-16    2.7926192e-15    1.0678209e-15    3.4608409e-17    3.7685632e-18    8.8475903e-18    0.0000000e+00    1.8006751e-10    1.5705104e-16    4.9989012e-15    2.0302412e-15    3.8592826e-15    3.0658272e-07    1.1791911e-13    2.5650420e-10    1.1903223e-15    3.9168651e-14    6.3434189e-09    1.7980885e-03    6.6646738e-19    1.1691605e-03    4.1751000e-08    2.1470081e+00    4.3602656e+01
    1.7747755e-02   -2.0000000e-03   -4.4220750e-02    1.0410780e-01    2.2684557e-01   -4.9835079e-01    9.7089053e+02    4.4542006e+05    4.4366556e-11    1.0050795e-01    7.4310966e-01    1.0530835e-01    4.9284964e-02    3.8863154e-07    3.0266304e-10    2.0213255e-09    1.0659979e-10    7.8794637e-11    1.4149161e-08    3.3456921e-08    1.1799425e-07    1.8056917e-13    9.7413461e-10    1.1536473e-11    7.2696995e-14    4.0667027e-17    1.0096482e-10    3.6938203e-11    1.9969776e-16    5.9463709e-14    1.6237955e-15    6.3323071e-15    3.4741209e-15    9.8338155e-17    1.2641966e-17    4.2271332e-17    0.0000000e+00    2.4515666e-10    2.0930099e-16    8.2363709e-15    4.6373173e-15    6.2795829e-15    2.2732132e-07    1.1313904e-13    2.4743051e-10    1.1602006e-15    6.1462813e-14    4.7110498e-09    1.7882894e-03    4.2764791e-19    1.1501320e-03    4.3186738e-08    2.0668041e+00    4.1580186e+01
    1.7747755e-02   -2.0000000e-03   -4.0220750e-02    1.1934863e-01    2.2331206e-01   -3.4596013e-01    9.7257206e+02    4.4541896e+05    4.8086335e-11    9.9719478e-02    7.4285292e-01    1.0598991e-01    4.9613339e-02    4.2451626e-07    3.3047700e-10    2.2040736e-09    1.1649470e-10    8.5512410e-11    1.5458428e-08    3.6580761e-08    1.2987844e-07    1.9689055e-13    1.0654310e-09    1.2546053e-11    7.8689376e-14    4.4138513e-17    1.0982936e-10    3.9970329e-11    2.1417196e-16    6.4592026e-14    1.7554489e-15    6.8395269e-15    3.7249352e-15    1.0577189e-16    1.3538609e-17    4.4709718e-17    0.0000000e+00    2.6617908e-10    2.2662146e-16    8.8994382e-15    5.0082773e-15    6.7836917e-15    2.4870047e-07    1.2270236e-13    2.6958434e-10    1.2595468e-15    6.6629202e-14    5.1539507e-09    1.8234807e-03    4.3670461e-19    1.1575877e-03    4.0075240e-08    2.0399568e+00    4.0272659e+01
    2.1747755e-02   -2.0000000e-03   -4.0220750e-02    1.1061584e-01    1.8903191e-01   -5.0277898e-01    9.9398137e+02    4.4541891e+05    1.8811050e-11    9.7274673e-02    7.4223640e-01    1.0807081e-01    5.0581504e-02    4.8830604e-07    3.6769977e-10    2.1998824e-09    1.3841750e-10    4.9370886e-11    1.8291064e-08    4.5038719e-08    2.3021356e-07    2.9148355e-13    1.7274441e-09    1.1000196e-11    5.6713930e-14    5.2839460e-17    7.8738707e-11    2.2854575e-11    7.9795523e-17    5.6213785e-14    6.1075152e-16    2.2174141e-15    8.0857304e-16    2.6682566e-17    2.8563676e-18    6.5165227e-18    0.0000000e+00    1.6179135e-10    1.3838563e-16    4.2186702e-15    1.6100673e-15    3.2668858e-15    3.1898195e-07    1.1266937e-13    2.4973360e-10    1.1249124e-15    3.3113644e-14    6.5969402e-09    1.8355050e-03    7.1666143e-19    1.1773090e-03    3.9673030e-08    2.1196190e+00    4.2356700e+01
    2.1747755e-02   -6.0000000e-03   -4.0220750e-02    1.3644376e-01    1.4553132e-01   -5.6772613e-01    1.0001388e+03    4.4541902e+05    1.5591740e-11    9.6609272e-02    7.4205726e-01    1.0864586e-01    5.0849414e-02    5.2413512e-07    3.9317726e-10    2.2862398e-09    1.4968673e-10    4.5329063e-11    1.9795185e-08    4.9043085e-08    2.6879400e-07    3.3435015e-13    2.0187692e-09    1.1155049e-11    5.5952771e-14    5.7877532e-17    7.6618694e-11    2.1445926e-11    7.0125649e-17    5.7337308e-14    4.9913044e-16    1.7886180e-15    6.0193036e-16    2.0556603e-17    2.1264527e-18    4.4313258e-18    0.0000000e+00    1.4996489e-10    1.3041389e-16    3.7701261e-15    1.2963273e-15    2.9484756e-15    3.5050322e-07    1.1650516e-13    2.5549914e-10    1.1494462e-15    2.8996649e-14    7.2453829e-09    1.8369682e-03    8.3157564e-19    1.1809535e-03    4.1237470e-08    2.1289099e+00    4.2673178e+01
    2.1747755e-02   -6.0000000e-03   -4.4220750e-02    1.2008813e-01    1.4885589e-01   -7.0219710e-01    9.9650061e+02    4.4542029e+05    1.8616837e-11    9.7755103e-02    7.4241045e-01    1.0765817e-01    5.0376806e-02    5.0789285e-07    3.8215803e-10    2.2758592e-09    1.4414602e-10    4.9931970e-11    1.9042485e-08    4.6956972e-08    2.4289580e-07    3.0465811e-13    1.8121588e-09    1.1307978e-11    5.7655443e-14    5.4736522e-17    8.0519621e-11    2.3045826e-11    7.7842508e-17    5.7743278e-14    5.9636866e-16    2.1525663e-15    7.5219815e-16    2.5268629e-17    2.6462172e-18    5.6832370e-18    0.0000000e+00    1.6398173e-10    1.3975899e-16    4.2027523e-15    1.5618444e-15    3.2572706e-15    3.3307244e-07    1.1573124e-13    2.5765587e-10    1.1559011e-15    3.3140541e-14    6.8878116e-09    1.7983179e-03    7.0699046e-19    1.1714795e-03    4.2495687e-08    2.1540228e+00    4.3803056e+01
    1.7907614e-02   -5.7029501e-03   -4.0220750e-02    1.4916955e-01    1.8167510e-01   -3.8521772e-01    9.7765423e+02    4.4541911e+05    4.2331210e-11    9.9172569e-02    7.4271499e-01    1.0645586e-01    4.9829991e-02    4.4361100e-07    3.4297236e-10    2.2521632e-09    1.2235025e-10    8.0070640e-11    1.6177756e-08    3.8667513e-08    1.4680947e-07    2.0599441e-13    1.1488096e-09    1.2259819e-11    7.0993129e-14    4.3495108e-17    1.0683989e-10    3.6094766e-11    1.6403010e-16    6.2149854e-14    1.4415587e-15    5.5331458e-15    2.7755605e-15    8.1561555e-17    1.0107196e-17    3.0727956e-17    0.0000000e+00    2.5153406e-10    2.0502249e-16    7.6482527e-15    4.0443376e-15    5.8152585e-15    2.6459574e-07    1.1731977e-13    2.7211077e-10    1.2100613e-15    5.8458745e-14    5.4815897e-09    1.8256725e-03    4.5256417e-19    1.1620177e-03    4.0109331e-08    2.0565282e+00    4.0694335e+01
    1.7907614e-02   -5.7029501e-03   -4.4220750e-02    1.2972204e-01    1.8495389e-01   -5.3452755e-01    9.7557383e+02    4.4542021e+05    3.9672227e-11    1.0001864e-01    7.4298678e-01    1.0572506e-01    4.9478473e-02    4.0978416e-07    3.1696435e-10    2.0846380e-09    1.1296647e-10    7.4631922e-11    1.4939242e-08    3.5680501e-08    1.3456735e-07    1.8963530e-13    1.0544035e-09    1.1383991e-11    6.6307365e-14    4.0260610e-17    9.9287901e-11    3.3721041e-11    1.5603696e-16    5.7756734e-14    1.3592901e-15    5.2269694e-15    2.6549271e-15    7.7553383e-17    9.6608741e-18    2.9914367e-17    0.0000000e+00    2.3429297e-10    1.9145955e-16    7.1766350e-15    3.8214283e-15    5.4573852e-15    2.4400990e-07    1.0900883e-13    2.5211783e-10    1.1245836e-15    5.4776757e-14    5.0552842e-09    1.7901937e-03    4.3738622e-19    1.1542649e-03    4.2890369e-08    2.0831451e+00    4.1971716e+01
    2.9779184e-02   -9.9638585e-03   -4.0220750e-02    7.4451241e-02    7.4120526e-02   -9.9972800e-01    1.0269340e+03    4.4541915e+05    4.2267666e-12    9.3769586e-02    7.4121209e-01    1.1116647e-01    5.2023358e-02    7.7926376e-07    5.8758575e-10    2.7413843e-09    2.3386836e-10    2.5540771e-11    3.1176745e-08    7.9552996e-08    6.3694365e-07    6.5584753e-13    4.3354703e-09    1.2480857e-11    5.2922499e-14    9.0138572e-17    6.7704317e-11    1.5431626e-11    3.7572040e-17    6.1725462e-14    1.1807476e-16    3.9672890e-16    8.6997604e-17    3.4349039e-18    2.8973599e-19    3.4633805e-18    0.0000000e+00    8.3749469e-11    7.3192700e-17    1.6263115e-15    2.8488436e-16    1.4531029e-15    6.0130646e-07    1.4587708e-13    2.7908862e-10    1.2224986e-15    1.0345696e-14    1.2390818e-08    1.8263469e-03    1.3348522e-18    1.1839294e-03    6.0519352e-08    2.1535434e+00    4.4731889e+01
    2.5954986e-02   -9.3754536e-03   -4.0220750e-02    1.1556606e-01    1.0820800e-01   -7.3222173e-01    1.0128288e+03    4.4541886e+05    9.7442476e-12    9.5198449e-02    7.4166904e-01    1.0987294e-01    5.1420511e-02    6.1204000e-07    4.5765532e-10    2.4553823e-09    1.7824440e-10    3.6173270e-11    2.3698575e-08    5.9359517e-08    3.8393586e-07    4.3786458e-13    2.7551130e-09    1.1602896e-11    5.3779903e-14    6.9107108e-17    7.1618915e-11    1.8355468e-11    5.1240760e-17    5.8438340e-14    2.9376059e-16    1.0190574e-15    2.7533766e-16    1.0228169e-17    9.4354209e-19    1.7021191e-18    0.0000000e+00    1.2107912e-10    1.0536841e-16    2.7164011e-15    7.3538178e-16    2.1936479e-15    4.3400170e-07    1.2592772e-13    2.6422386e-10    1.1724360e-15    2.0510521e-14    8.9601837e-09    1.8375364e-03    1.0141837e-18    1.1868586e-03    4.5953312e-08    2.1588183e+00    4.3881946e+01
    2.9779184e-02   -9.9638585e-03   -4.4220750e-02    4.3071619e-02    6.6909404e-02   -1.1607762e+00    1.0242727e+03    4.4542021e+05    4.8545943e-12    9.5117594e-02    7.4160781e-01    1.1001991e-01    5.1473911e-02    8.5136024e-07    6.4157940e-10    3.0112332e-09    2.5519681e-10    2.8602652e-11    3.4017864e-08    8.6740940e-08    6.8916839e-07    7.1115230e-13    4.6960731e-09    1.3709147e-11    5.8296429e-14    9.8168328e-17    7.4816975e-11    1.7132028e-11    4.2148027e-17    6.7881627e-14    1.3638113e-16    4.5903921e-16    1.0273584e-16    4.0159144e-18    3.4316391e-19    4.4086880e-18    0.0000000e+00    9.3992191e-11    8.2186762e-17    1.8386773e-15    3.2971916e-16    1.6322102e-15    6.5478808e-07    1.5953722e-13    3.0724936e-10    1.3450752e-15    1.1808363e-14    1.3493888e-08    1.7784342e-03    1.2874835e-18    1.1707692e-03    6.0086720e-08    2.1819874e+00    4.5857212e+01
    2.5954986e-02   -9.3754536e-03   -4.4220750e-02    8.6245687e-02    8.6580140e-02   -9.1185649e-01    1.0132960e+03    4.4541999e+05    1.0456094e-11    9.6021622e-02    7.4192835e-01    1.0917267e-01    5.1080520e-02    6.6103299e-07    4.9423881e-10    2.6501911e-09    1.9254090e-10    3.8922303e-11    2.5599703e-08    6.4125289e-08    4.1513339e-07    4.7306956e-13    2.9779836e-09    1.2514974e-11    5.7932201e-14    7.4593864e-17    7.7193195e-11    1.9758610e-11    5.4988011e-17    6.3016964e-14    3.1463263e-16    1.0906829e-15    2.9296015e-16    1.0908063e-17    1.0025471e-18    1.8260045e-18    0.0000000e+00    1.3029279e-10    1.1332589e-16    2.9169768e-15    7.8699589e-16    2.3565914e-15    4.6894567e-07    1.3581230e-13    2.8507836e-10    1.2643194e-15    2.2045131e-14    9.6815431e-09    1.7951866e-03    9.9048606e-19    1.1775822e-03    4.7795009e-08    2.1937971e+00    4.5343535e+01
    2.6747755e-02   -5.0000000e-03   -3.1220750e-02    1.9613691e-01    1.4674473e-01   -4.5051393e-01    1.0075676e+03    4.4541707e+05    1.7374427e-11    9.5109828e-02    7.4141541e-01    1.1004312e-01    5.1524362e-02    7.7199105e-07    5.7770697e-10    3.2429817e-09    2.2248648e-10    5.6274380e-11    2.9592315e-08    7.3447707e-08    4.3471737e-07    5.3631277e-13    3.2576240e-09    1.5930800e-11    7.9105928e-14    9.0761627e-17    1.0141917e-10    2.7951192e-11    8.9949841e-17    8.1219438e-14    5.5652706e-16    1.9686290e-15    6.1431257e-16    2.1455995e-17    2.1338421e-18    5.5953283e-18    0.0000000e+00    1.8737777e-10    1.6673453e-16    4.5996616e-15    1.4246189e-15    3.6578125e-15    5.3053237e-07    1.7312581e-13    3.5613627e-10    1.6367479e-15    3.4860996e-14    1.0960490e-08    1.9054183e-03    1.0005322e-18    1.1906691e-03    4.6077999e-08    2.0058673e+00    3.9110550e+01
    2.4747755e-02   -5.0000000e-03   -3.1220750e-02    1.9768826e-01    1.5291734e-01   -3.8750278e-01    1.0020544e+03    4.4541731e+05    2.2693295e-11    9.5856439e-02    7.4161934e-01    1.0939780e-01    5.1222684e-02    7.6198350e-07    5.7154233e-10    3.3274794e-09    2.1757407e-10    6.6100473e-11    2.8796643e-08    7.1260454e-08    3.8926280e-07    4.8959811e-13    2.9377498e-09    1.6345613e-11    8.2762198e-14    8.5417612e-17    1.1146459e-10    3.1409595e-11    1.0501746e-16    8.4133325e-14    7.3292278e-16    2.6246220e-15    8.8283196e-16    3.0052666e-17    3.1065947e-18    7.9517019e-18    0.0000000e+00    2.1868118e-10    1.9147217e-16    5.5455099e-15    1.9022376e-15    4.3413303e-15    5.0920267e-07    1.7172435e-13    3.7195899e-10    1.6893508e-15    4.2688275e-14    1.0526087e-08    1.9019547e-03    8.7523295e-19    1.1868903e-03    4.3302617e-08    1.9953997e+00    3.8624299e+01
    2.6747755e-02   -7.0000000e-03   -3.1220750e-02    2.0017546e-01    1.3870487e-01   -4.6313250e-01    1.0084469e+03    4.4541717e+05    1.7251989e-11    9.5010941e-02    7.4138708e-01    1.1012982e-01    5.1564890e-02    7.7512501e-07    5.8014845e-10    3.2461429e-09    2.2355292e-10    5.5952304e-11    2.9722409e-08    7.3845722e-08    4.4027536e-07    5.3801660e-13    3.2808627e-09    1.5868370e-11    7.8244786e-14    9.0375117e-17    1.0127355e-10    2.7719950e-11    8.8193788e-17    8.0872309e-14    5.4952532e-16    1.9433457e-15    6.0538058e-16    2.1160023e-17    2.1035782e-18    5.4848781e-18    0.0000000e+00    1.8625706e-10    1.6497496e-16    4.5420041e-15    1.4062443e-15    3.6122840e-15    5.3387603e-07    1.7190680e-13    3.5609465e-10    1.6284150e-15    3.4501897e-14    1.1028995e-08    1.9053945e-03    1.0013653e-18    1.1908819e-03    4.6994436e-08    2.0046801e+00    3.9120639e+01
    2.4747755e-02   -7.0000000e-03   -3.1220750e-02    2.0092531e-01    1.4060851e-01   -4.0349992e-01    1.0031423e+03    4.4541732e+05    2.2052857e-11    9.5728416e-02    7.4158158e-01    1.0951039e-01    5.1275764e-02    7.6487863e-07    5.7362921e-10    3.3209155e-09    2.1870383e-10    6.4881986e-11    2.8955924e-08    7.1721708e-08    3.9714487e-07    4.9501116e-13    2.9833434e-09    1.6273096e-11    8.1903731e-14    8.5710988e-17    1.1034345e-10    3.0928036e-11    1.0244935e-16    8.3601320e-14    7.0993114e-16    2.5398867e-15    8.5010105e-16    2.8985806e-17    2.9899086e-18    7.6646865e-18    0.0000000e+00    2.1476681e-10    1.8784816e-16    5.4116594e-15    1.8405812e-15    4.2418061e-15    5.1332267e-07    1.7124463e-13    3.7034886e-10    1.6783846e-15    4.1626104e-14    1.0610255e-08    1.9020519e-03    8.8809821e-19    1.1872429e-03    4.4314189e-08    1.9950686e+00    3.8660738e+01
    2.6747755e-02   -5.0000000e-03   -3.3220750e-02    1.7711767e-01    1.5131000e-01   -4.9368652e-01    1.0101547e+03    4.4541730e+05    1.2320341e-11    9.4750836e-02    7.4137303e-01    1.1032355e-01    5.1652176e-02    7.0809642e-07    5.2940681e-10    2.8731969e-09    2.0569632e-10    4.4086870e-11    2.7371327e-08    6.8355053e-08    4.3260153e-07    5.0643044e-13    3.1534394e-09    1.3755321e-11    6.5169754e-14    8.1582828e-17    8.5140029e-11    2.2319250e-11    6.5272153e-17    6.9537836e-14    3.7960166e-16    1.3243536e-15    3.7403062e-16    1.3624210e-17    1.2864667e-18    2.5302698e-18    0.0000000e+00    1.4739882e-10    1.2962891e-16    3.4024457e-15    9.5649813e-16    2.7389270e-15    4.9833267e-07    1.4997481e-13    3.1068801e-10    1.3978933e-15    2.5718504e-14    1.0290034e-08    1.8986593e-03    1.0511505e-18    1.1931614e-03    4.5763248e-08    2.0402234e+00    4.0084885e+01
    2.4747755e-02   -5.0000000e-03   -3.3220750e-02    1.7570077e-01    1.5747099e-01   -4.2669862e-01    1.0037800e+03    4.4541755e+05    1.6262765e-11    9.5602091e-02    7.4160406e-01    1.0958850e-01    5.1308598e-02    6.9303287e-07    5.1869671e-10    2.9288795e-09    1.9941470e-10    5.1789538e-11    2.6502114e-08    6.5762021e-08    3.8436452e-07    4.7588282e-13    2.8790953e-09    1.4393588e-11    7.1778341e-14    8.1073358e-17    9.2431815e-11    2.5543846e-11    8.2860992e-17    7.3593763e-14    5.2293724e-16    1.8534650e-15    5.8405080e-16    2.0346236e-17    2.0295596e-18    4.6833064e-18    0.0000000e+00    1.7237894e-10    1.5328719e-16    4.2578499e-15    1.3416460e-15    3.3775793e-15    4.7407362e-07    1.5543598e-13    3.2251778e-10    1.4834152e-15    3.2420215e-14    9.7950988e-09    1.8950871e-03    9.6750680e-19    1.1889070e-03    4.2640295e-08    2.0284860e+00    3.9526233e+01
    2.6747755e-02   -7.0000000e-03   -3.3220750e-02    1.8262977e-01    1.3632069e-01   -5.0509208e-01    1.0108834e+03    4.4541748e+05    1.2022715e-11    9.4678940e-02    7.4135089e-01    1.1038770e-01    5.1682115e-02    7.1209067e-07    5.3242687e-10    2.8775952e-09    2.0704764e-10    4.3532823e-11    2.7549897e-08    6.8859901e-08    4.3925695e-07    5.1024118e-13    3.1870689e-09    1.3722443e-11    6.4556777e-14    8.1643475e-17    8.4798795e-11    2.2064822e-11    6.3638140e-17    6.9297420e-14    3.6785920e-16    1.2814791e-15    3.5826609e-16    1.3099662e-17    1.2306262e-18    2.4107452e-18    0.0000000e+00    1.4559154e-10    1.2759531e-16    3.3299681e-15    9.2533434e-16    2.6842572e-15    5.0251835e-07    1.4949955e-13    3.1062587e-10    1.3921141e-15    2.5148629e-14    1.0375838e-08    1.8985896e-03    1.0549172e-18    1.1931718e-03    4.6715935e-08    2.0373369e+00    4.0047642e+01
    2.4747755e-02   -7.0000000e-03   -3.3220750e-02    1.7915158e-01    1.3889408e-01   -4.4227003e-01    1.0049032e+03    4.4541759e+05    1.6085247e-11    9.5477927e-02    7.4156627e-01    1.0969851e-01    5.1360438e-02    6.9894037e-07    5.2313926e-10    2.9451127e-09    2.0124654e-10    5.1595416e-11    2.6746119e-08    6.6412174e-08    3.9071353e-07    4.8128586e-13    2.9210477e-09    1.4447263e-11    7.1772032e-14    8.1657947e-17    9.2556120e-11    2.5486902e-11    8.2063765e-17    7.3799950e-14    5.1591419e-16    1.8269080e-15    5.7242206e-16    1.9993129e-17    1.9899281e-18    4.5538368e-18    0.0000000e+00    1.7179787e-10    1.5271431e-16    4.2247014e-15    1.3222260e-15    3.3535395e-15    4.7908630e-07    1.5606174e-13    3.2393411e-10    1.4872725e-15    3.2155017e-14    9.8982231e-09    1.8951846e-03    9.7480466e-19    1.1891741e-03    4.3754890e-08    2.0268844e+00    3.9533492e+01
    2.6747755e-02   -1.0000000e-03   -3.5220750e-02    1.1936149e-01    1.5902852e-01   -5.5081683e-01    1.0119181e+03    4.4541771e+05    1.0351040e-11    9.4552714e-02    7.4140620e-01    1.1045128e-01    5.1704917e-02    6.3726294e-07    4.7661521e-10    2.5589288e-09    1.8558621e-10    3.8024671e-11    2.4692698e-08    6.1785967e-08    3.9918109e-07    4.6078376e-13    2.8889591e-09    1.2178055e-11    5.7133507e-14    7.3129271e-17    7.4807113e-11    1.9412798e-11    5.5687061e-17    6.1468638e-14    3.1692405e-16    1.1025278e-15    3.0410372e-16    1.1198395e-17    1.0440520e-18    1.8448302e-18    0.0000000e+00    1.2713451e-10    1.1169916e-16    2.9017462e-15    7.9595415e-16    2.3454093e-15    4.5179250e-07    1.3319594e-13    2.7551630e-10    1.2343856e-15    2.1795972e-14    9.3274768e-09    1.8832941e-03    1.0641813e-18    1.1949539e-03    4.3500972e-08    2.1007906e+00    4.1794103e+01
    2.4747755e-02   -1.0000000e-03   -3.5220750e-02    1.2546114e-01    1.7451550e-01   -4.6233210e-01    1.0043559e+03    4.4541782e+05    1.3714951e-11    9.5506781e-02    7.4165957e-01    1.0962982e-01    5.1321554e-02    6.1410606e-07    4.5942975e-10    2.5816509e-09    1.7692523e-10    4.4667091e-11    2.3523267e-08    5.8401869e-08    3.4477438e-07    4.2547000e-13    2.5783777e-09    1.2675369e-11    6.2957686e-14    7.2179886e-17    8.0595732e-11    2.2159167e-11    7.0893248e-17    6.4729115e-14    4.3926528e-16    1.5501819e-15    4.7101368e-16    1.6674519e-17    1.6287052e-18    3.3160856e-18    0.0000000e+00    1.4887689e-10    1.3268190e-16    3.6485982e-15    1.1215013e-15    2.9016075e-15    4.2165476e-07    1.3742157e-13    2.8353768e-10    1.3056879e-15    2.7758840e-14    8.7113687e-09    1.8807998e-03    9.6854698e-19    1.1901582e-03    4.0896418e-08    2.0859987e+00    4.1176026e+01
    2.6747755e-02   -3.0000000e-03   -3.5220750e-02    1.2745566e-01    1.5897332e-01   -5.5638374e-01    1.0120726e+03    4.4541776e+05    1.0386652e-11    9.4562657e-02    7.4140576e-01    1.1044487e-01    5.1702180e-02    6.4054854e-07    4.7911329e-10    2.5710694e-09    1.8655709e-10    3.8169362e-11    2.4827323e-08    6.2118611e-08    4.0168324e-07    4.6537180e-13    2.9146980e-09    1.2258946e-11    5.7687371e-14    7.3982471e-17    7.5086852e-11    1.9522144e-11    5.6386857e-17    6.1977868e-14    3.1946148e-16    1.1114264e-15    3.0676529e-16    1.1289830e-17    1.0527365e-18    1.8661030e-18    0.0000000e+00    1.2761348e-10    1.1259149e-16    2.9243049e-15    8.0239077e-16    2.3652929e-15    4.5422491e-07    1.3432348e-13    2.7679895e-10    1.2454222e-15    2.1975849e-14    9.3776422e-09    1.8829397e-03    1.0730067e-18    1.1946703e-03    4.3859614e-08    2.0972118e+00    4.1701980e+01
    2.4747755e-02   -3.0000000e-03   -3.5220750e-02    1.3617684e-01    1.6741208e-01   -4.7201190e-01    1.0048586e+03    4.4541786e+05    1.3534950e-11    9.5475601e-02    7.4164891e-01    1.0965826e-01    5.1335023e-02    6.1785362e-07    4.6219316e-10    2.5924583e-09    1.7807368e-10    4.4475750e-11    2.3672341e-08    5.8807432e-08    3.4849113e-07    4.2732598e-13    2.5966398e-09    1.2682314e-11    6.2554713e-14    7.2160230e-17    8.0680930e-11    2.2040190e-11    6.9370451e-17    6.4645633e-14    4.2945965e-16    1.5130462e-15    4.5431578e-16    1.6163136e-17    1.5689431e-18    3.1571897e-18    0.0000000e+00    1.4834897e-10    1.3154353e-16    3.5994502e-15    1.0943814e-15    2.8633591e-15    4.2474335e-07    1.3725234e-13    2.8447768e-10    1.3031277e-15    2.7359966e-14    8.7749592e-09    1.8807153e-03    9.6728776e-19    1.1901779e-03    4.1239458e-08    2.0825536e+00    4.1081235e+01
    2.6747755e-02   -1.0000000e-03   -3.7220750e-02    1.0535589e-01    1.5443113e-01   -6.1073897e-01    1.0138760e+03    4.4541802e+05    7.2781475e-12    9.4434407e-02    7.4142137e-01    1.1053334e-01    5.1738390e-02    6.0122334e-07    4.4988945e-10    2.3282374e-09    1.7657225e-10    3.0369836e-11    2.3622050e-08    5.9178612e-08    4.0676270e-07    4.7506826e-13    3.0074108e-09    1.1122214e-11    5.2175078e-14    7.3536432e-17    6.4194785e-11    1.6568255e-11    4.7719035e-17    5.6442963e-14    2.2691763e-16    7.8266654e-16    2.0313938e-16    7.6623571e-18    6.9490440e-19    1.1263812e-18    0.0000000e+00    1.0157222e-10    9.2916743e-17    2.3121823e-15    5.6428597e-16    1.9219548e-15    4.3668261e-07    1.2696575e-13    2.4670653e-10    1.1342706e-15    1.6523393e-14    9.0107688e-09    1.8709465e-03    1.2358719e-18    1.1951311e-03    4.3713539e-08    2.1329634e+00    4.2817241e+01
    2.4747755e-02   -1.0000000e-03   -3.7220750e-02    1.1317509e-01    1.6902377e-01   -5.2129657e-01    1.0056557e+03    4.4541805e+05    1.2111844e-11    9.5481165e-02    7.4170621e-01    1.0962895e-01    5.1315776e-02    5.7298005e-07    4.2856866e-10    2.3919369e-09    1.6534969e-10    4.0353164e-11    2.1993390e-08    5.4657023e-08    3.2725468e-07    4.0052517e-13    2.4389058e-09    1.1689625e-11    5.7535982e-14    6.7264426e-17    7.3834434e-11    2.0114967e-11    6.3038724e-17    5.9592566e-14    3.8425643e-16    1.3515585e-15    4.0061524e-16    1.4328927e-17    1.3811281e-18    2.6990402e-18    0.0000000e+00    1.3465799e-10    1.1973308e-16    3.2582325e-15    9.7736928e-16    2.5982381e-15    3.9536827e-07    1.2705871e-13    2.6187535e-10    1.2013474e-15    2.4687165e-14    8.1674171e-09    1.8665088e-03    9.7540593e-19    1.1899219e-03    4.0891966e-08    2.1213924e+00    4.2285445e+01
    2.6747755e-02   -3.0000000e-03   -3.7220750e-02    1.1340022e-01    1.5458841e-01   -6.1766251e-01    1.0140268e+03    4.4541812e+05    7.2982197e-12    9.4457282e-02    7.4142462e-01    1.1051592e-01    5.1730298e-02    6.0532212e-07    4.5293499e-10    2.3443587e-09    1.7776441e-10    3.0539470e-11    2.3773882e-08    5.9578316e-08    4.0941846e-07    4.7581189e-13    3.0147219e-09    1.1168065e-11    5.2136458e-14    7.3497961e-17    6.4663458e-11    1.6603975e-11    4.7268549e-17    5.6600792e-14    2.2551806e-16    7.7695345e-16    1.9982216e-16    7.5648150e-18    6.8235300e-19    1.0982044e-18    0.0000000e+00    1.0217825e-10    9.2917494e-17    2.3073295e-15    5.6008251e-16    1.9168424e-15    4.3959139e-07    1.2708146e-13    2.4841533e-10    1.1367733e-15    1.6509822e-14    9.0708300e-09    1.8703269e-03    1.2240330e-18    1.1947383e-03    4.4078353e-08    2.1284748e+00    4.2693816e+01
    2.4747755e-02   -3.0000000e-03   -3.7220750e-02    1.2349364e-01    1.6329710e-01   -5.3325583e-01    1.0063274e+03    4.4541808e+05    1.2568797e-11    9.5439587e-02    7.4169231e-01    1.0966679e-01    5.1333653e-02    5.8087563e-07    4.3445960e-10    2.4357689e-09    1.6744760e-10    4.1612191e-11    2.2269813e-08    5.5302513e-08    3.2794551e-07    4.0314131e-13    2.4518807e-09    1.1927862e-11    5.8880034e-14    6.8072761e-17    7.5639843e-11    2.0704369e-11    6.5037444e-17    6.0725682e-14    3.9873229e-16    1.4034283e-15    4.1774011e-16    1.4929254e-17    1.4426648e-18    2.8075124e-18    0.0000000e+00    1.3886231e-10    1.2335008e-16    3.3681838e-15    1.0149512e-15    2.6815495e-15    3.9952901e-07    1.2955880e-13    2.6716309e-10    1.2239754e-15    2.5477985e-14    8.2539632e-09    1.8662686e-03    9.6483134e-19    1.1899387e-03    4.1288463e-08    2.1175500e+00    4.2181205e+01
    2.6747755e-02   -5.0000000e-03   -3.5220750e-02    1.3829926e-01    1.4977340e-01   -5.6945347e-01    1.0128430e+03    4.4541785e+05    1.0117361e-11    9.4515484e-02    7.4138524e-01    1.1049112e-01    5.1723985e-02    6.5067042e-07    4.8661084e-10    2.5996663e-09    1.8970215e-10    3.7874515e-11    2.5243962e-08    6.3215900e-08    4.1204291e-07    4.7250397e-13    2.9711007e-09    1.2322865e-11    5.7375563e-14    7.4461315e-17    7.5394154e-11    1.9396535e-11    5.4706242e-17    6.2136185e-14    3.0700103e-16    1.0650904e-15    2.8786971e-16    1.0685653e-17    9.8521011e-19    1.6948823e-18    0.0000000e+00    1.2671056e-10    1.1101269e-16    2.8588177e-15    7.6863441e-16    2.3164632e-15    4.6281569e-07    1.3483891e-13    2.7926241e-10    1.2471056e-15    2.1435993e-14    9.5543896e-09    1.8825434e-03    1.0707199e-18    1.1942358e-03    4.5247025e-08    2.0915257e+00    4.1596833e+01
    2.4747755e-02   -5.0000000e-03   -3.5220750e-02    1.4631377e-01    1.5532898e-01   -4.8762668e-01    1.0057296e+03    4.4541779e+05    1.3846934e-11    9.5412646e-02    7.4162797e-01    1.0971548e-01    5.1361785e-02    6.2730736e-07    4.6920887e-10    2.6374520e-09    1.8071091e-10    4.5452513e-11    2.4020034e-08    5.9651396e-08    3.5182606e-07    4.3215092e-13    2.6243720e-09    1.2904758e-11    6.3705268e-14    7.3123394e-17    8.2259575e-11    2.2506437e-11    7.0845661e-17    6.5748362e-14    4.3925624e-16    1.5475135e-15    4.6451477e-16    1.6534347e-17    1.6053545e-18    3.2415885e-18    0.0000000e+00    1.5163486e-10    1.3439101e-16    3.6811083e-15    1.1192981e-15    2.9263855e-15    4.3061581e-07    1.3959104e-13    2.8962150e-10    1.3251959e-15    2.7953982e-14    8.8965826e-09    1.8806072e-03    9.6025652e-19    1.1901675e-03    4.2038880e-08    2.0784013e+00    4.0983302e+01
    2.6747755e-02   -7.0000000e-03   -3.5220750e-02    1.4572823e-01    1.3625782e-01   -5.7299368e-01    1.0123782e+03    4.4541808e+05    1.0679442e-11    9.4613946e-02    7.4141215e-01    1.1040699e-01    5.1684519e-02    6.4974027e-07    4.8591285e-10    2.6155369e-09    1.8909459e-10    3.9103524e-11    2.5147634e-08    6.2929455e-08    4.0465535e-07    4.6670137e-13    2.9224631e-09    1.2436288e-11    5.8282494e-14    7.4225638e-17    7.6686754e-11    1.9863147e-11    5.6755115e-17    6.2799217e-14    3.2590284e-16    1.1329609e-15    3.1064750e-16    1.1466110e-17    1.0647259e-18    1.8785244e-18    0.0000000e+00    1.3080136e-10    1.1462520e-16    2.9785582e-15    8.1786193e-16    2.4039306e-15    4.5977517e-07    1.3547354e-13    2.8190519e-10    1.2613535e-15    2.2466640e-14    9.4926894e-09    1.8807810e-03    1.0455171e-18    1.1933371e-03    4.5583044e-08    2.0876945e+00    4.1489198e+01
    2.4747755e-02   -7.0000000e-03   -3.5220750e-02    1.4931485e-01    1.4268137e-01   -5.0671256e-01    1.0067959e+03    4.4541791e+05    1.3593617e-11    9.5322672e-02    7.4160551e-01    1.0979333e-01    5.1397683e-02    6.3096900e-07    4.7184249e-10    2.6479633e-09    1.8183504e-10    4.5185960e-11    2.4177165e-08    6.0046808e-08    3.5522175e-07    4.3892942e-13    2.6634823e-09    1.2983682e-11    6.4378404e-14    7.4375718e-17    8.2106781e-11    2.2509866e-11    7.1383353e-17    6.6307014e-14    4.3455941e-16    1.5286235e-15    4.5422626e-16    1.6240136e-17    1.5693154e-18    3.1392159e-18    0.0000000e+00    1.5088727e-10    1.3498558e-16    3.6793004e-15    1.1053870e-15    2.9300686e-15    4.3363469e-07    1.4113785e-13    2.9049195e-10    1.3379790e-15    2.7873800e-14    8.9587551e-09    1.8792901e-03    9.7867068e-19    1.1902326e-03    4.2900653e-08    2.0777796e+00    4.1006216e+01
    2.6747755e-02   -5.0000000e-03   -3.7220750e-02    1.2318143e-01    1.4494920e-01   -6.2876676e-01    1.0140501e+03    4.4541829e+05    8.1120350e-12    9.4511821e-02    7.4143000e-01    1.1047522e-01    5.1711623e-02    6.1754321e-07    4.6204934e-10    2.4150783e-09    1.8094985e-10    3.2658466e-11    2.4163817e-08    6.0542095e-08    4.0957834e-07    4.7374220e-13    2.9963873e-09    1.1489954e-11    5.3617374e-14    7.3603518e-17    6.7728688e-11    1.7418338e-11    4.9483017e-17    5.8107779e-14    2.4924405e-16    8.6116633e-16    2.2603620e-16    8.4916635e-18    7.7333532e-19    1.2767404e-18    0.0000000e+00    1.0926430e-10    9.8135953e-17    2.4687388e-15    6.2106027e-16    2.0332595e-15    4.4562535e-07    1.2922068e-13    2.5704555e-10    1.1664915e-15    1.7899727e-14    9.1965940e-09    1.8697676e-03    1.1728162e-18    1.1938036e-03    4.5067113e-08    2.1200609e+00    4.2479846e+01
    2.4747755e-02   -5.0000000e-03   -3.7220750e-02    1.3075337e-01    1.5089409e-01   -5.5220389e-01    1.0076732e+03    4.4541806e+05    1.2252594e-11    9.5316535e-02    7.4165245e-01    1.0977722e-01    5.1385517e-02    5.9398105e-07    4.4415534e-10    2.4771442e-09    1.7143322e-10    4.1420136e-11    2.2804938e-08    5.6682920e-08    3.3971562e-07    4.1737052e-13    2.5428166e-09    1.2116479e-11    5.9769130e-14    7.0176222e-17    7.6089072e-11    2.0745868e-11    6.5072490e-17    6.1832563e-14    3.9036698e-16    1.3701520e-15    4.0019669e-16    1.4417253e-17    1.3806587e-18    2.6307454e-18    0.0000000e+00    1.3839366e-10    1.2393691e-16    3.3524685e-15    9.9048588e-16    2.6764413e-15    4.1005143e-07    1.3214875e-13    2.7102509e-10    1.2474142e-15    2.5324610e-14    8.4706931e-09    1.8668376e-03    9.9020982e-19    1.1902339e-03    4.2178221e-08    2.1127786e+00    4.2069824e+01
    2.6747755e-02   -7.0000000e-03   -3.7220750e-02    1.3340699e-01    1.2857666e-01   -6.2336170e-01    1.0131268e+03    4.4541844e+05    9.9945722e-12    9.4642396e-02    7.4145797e-01    1.1036656e-01    5.1661628e-02    6.2454708e-07    4.6716318e-10    2.5053910e-09    1.8190951e-10    3.7031113e-11    2.4203251e-08    6.0584573e-08    3.9222380e-07    4.5169992e-13    2.8330380e-09    1.1918229e-11    5.5826951e-14    7.1653982e-17    7.3097348e-11    1.8914669e-11    5.3991247e-17    6.0150818e-14    3.0529105e-16    1.0604603e-15    2.8893112e-16    1.0695865e-17    9.9017199e-19    1.7080073e-18    0.0000000e+00    1.2389217e-10    1.0885710e-16    2.8177571e-15    7.6542910e-16    2.2784090e-15    4.4298813e-07    1.3030752e-13    2.6966504e-10    1.2079761e-15    2.1142971e-14    9.1456065e-09    1.8698856e-03    1.0527192e-18    1.1928400e-03    4.5240047e-08    2.1118858e+00    4.2225576e+01
    2.4747755e-02   -7.0000000e-03   -3.7220750e-02    1.3829764e-01    1.3646714e-01   -5.6238203e-01    1.0083629e+03    4.4541821e+05    1.2363293e-11    9.5248211e-02    7.4162789e-01    1.0983968e-01    5.1414946e-02    6.0290447e-07    4.5083408e-10    2.5129431e-09    1.7402016e-10    4.1902640e-11    2.3140536e-08    5.7548186e-08    3.4533937e-07    4.2269317e-13    2.5774728e-09    1.2264696e-11    6.0309695e-14    7.0940462e-17    7.7115942e-11    2.0947284e-11    6.5300203e-17    6.2595338e-14    3.9268016e-16    1.3773223e-15    4.0057121e-16    1.4456535e-17    1.3818254e-18    2.6280937e-18    0.0000000e+00    1.4005098e-10    1.2519349e-16    3.3794260e-15    9.9556548e-16    2.6974142e-15    4.1632013e-07    1.3344780e-13    2.7488554e-10    1.2626669e-15    2.5574124e-14    8.6001463e-09    1.8678117e-03    9.8755656e-19    1.1902884e-03    4.2903973e-08    2.1064716e+00    4.1903374e+01
    2.2747755e-02   -1.0000000e-03   -3.1220750e-02    1.6851323e-01    2.0347059e-01   -2.4134088e-01    9.8740006e+02    4.4541675e+05    4.7439200e-11    9.7754325e-02    7.4210407e-01    1.0777991e-01    5.0467750e-02    7.7591120e-07    5.9075951e-10    3.7290086e-09    2.1670907e-10    1.0603137e-10    2.8705335e-08    6.9470744e-08    3.0329378e-07    4.2215362e-13    2.4135035e-09    1.9727581e-11    1.1149707e-13    8.4018642e-17    1.5261926e-10    4.9530695e-11    2.0823839e-16    1.0083066e-13    1.6281973e-15    6.0936546e-15    2.6705436e-15    8.2370630e-17    9.6315270e-18    2.9160248e-17    0.0000000e+00    3.4054712e-10    2.9317267e-16    9.9447450e-15    4.4408475e-15    7.6330201e-15    4.8288232e-07    2.0133312e-13    4.3703603e-10    1.9995687e-15    7.5098808e-14    9.9961191e-09    1.8922633e-03    6.4477164e-19    1.1745257e-03    3.9059797e-08    1.9707072e+00    3.7729199e+01
    2.0747755e-02   -1.0000000e-03   -3.1220750e-02    1.7403300e-01    2.1389550e-01   -1.6256098e-01    9.7703859e+02    4.4541673e+05    7.5505057e-11    9.9112917e-02    7.4244795e-01    1.0662502e-01    4.9928795e-02    7.8152479e-07    6.0434805e-10    3.9755306e-09    2.1545926e-10    1.4213284e-10    2.8518378e-08    6.8047472e-08    2.5622979e-07    3.6608887e-13    2.0288850e-09    2.1748140e-11    1.2792498e-13    7.7899121e-17    1.8896925e-10    6.4803545e-11    3.1062056e-16    1.1059865e-13    2.6042703e-15    1.0043922e-14    5.2411659e-15    1.5090952e-16    1.9065582e-17    7.0868203e-17    0.0000000e+00    4.4618286e-10    3.6683843e-16    1.3810276e-14    7.3458428e-15    1.0515551e-14    4.6539753e-07    2.1038802e-13    4.8066506e-10    2.1557960e-15    1.0409330e-13    9.6419048e-09    1.8837059e-03    4.8076032e-19    1.1642291e-03    3.7817886e-08    1.9396995e+00    3.6845372e+01
    2.2747755e-02   -3.0000000e-03   -3.1220750e-02    1.8225063e-01    1.9322186e-01   -2.5106923e-01    9.8807640e+02    4.4541695e+05    4.4957896e-11    9.7692316e-02    7.4209052e-01    1.0783138e-01    5.0491962e-02    7.7046029e-07    5.8586120e-10    3.6829418e-09    2.1544348e-10    1.0237361e-10    2.8535905e-08    6.9157565e-08    3.0588307e-07    4.2610589e-13    2.4339236e-09    1.9443118e-11    1.1005348e-13    8.4476616e-17    1.4849821e-10    4.7992084e-11    2.0228481e-16    9.9899472e-14    1.5568852e-15    5.8088651e-15    2.5000901e-15    7.7617645e-17    8.9985396e-18    2.7028961e-17    0.0000000e+00    3.2955349e-10    2.8689322e-16    9.6421198e-15    4.2318064e-15    7.4104398e-15    4.8140790e-07    1.9947102e-13    4.3038610e-10    1.9855667e-15    7.2923136e-14    9.9648669e-09    1.8921502e-03    6.6049722e-19    1.1749599e-03    3.9180942e-08    1.9686752e+00    3.7655561e+01
    2.0747755e-02   -3.0000000e-03   -3.1220750e-02    1.8825208e-01    2.0205724e-01   -1.7919231e-01    9.7892693e+02    4.4541687e+05    6.6212444e-11    9.8892947e-02    7.4239107e-01    1.0681248e-01    5.0017190e-02    7.7532852e-07    5.9670612e-10    3.8810689e-09    2.1453740e-10    1.3031616e-10    2.8394821e-08    6.8052041e-08    2.6779154e-07    3.8359793e-13    2.1324903e-09    2.0971706e-11    1.2345555e-13    7.9951703e-17    1.7655665e-10    6.0057968e-11    2.8910602e-16    1.0787192e-13    2.3141244e-15    8.8928607e-15    4.5823712e-15    1.3212465e-16    1.6605666e-17    6.3239288e-17    0.0000000e+00    4.1152398e-10    3.4590711e-16    1.2755544e-14    6.5015790e-15    9.7434396e-15    4.6759954e-07    2.0746740e-13    4.6509894e-10    2.1161823e-15    9.4891259e-14    9.6853253e-09    1.8846868e-03    5.2741729e-19    1.1658476e-03    3.8073250e-08    1.9413160e+00    3.6872267e+01
    2.2747755e-02   -1.0000000e-03   -3.3220750e-02    1.5180596e-01    1.9676829e-01   -2.9021043e-01    9.9096825e+02    4.4541710e+05    3.3291061e-11    9.7190114e-02    7.4202505e-01    1.0822502e-01    5.0672043e-02    6.7738195e-07    5.1266486e-10    3.1598231e-09    1.9048270e-10    8.0297559e-11    2.5198562e-08    6.1493223e-08    2.8915385e-07    3.9333180e-13    2.2484654e-09    1.6380648e-11    9.0389308e-14    7.5641195e-17    1.2082451e-10    3.7284527e-11    1.4779988e-16    8.4901323e-14    1.1347160e-15    4.1762717e-15    1.6479942e-15    5.2788224e-17    5.8471264e-18    1.4830368e-17    0.0000000e+00    2.6055918e-10    2.2787744e-16    7.3436066e-15    3.0378012e-15    5.6668338e-15    4.3116861e-07    1.6853989e-13    3.6475031e-10    1.6977029e-15    5.7009946e-14    8.9217399e-09    1.8862739e-03    7.0430708e-19    1.1790305e-03    3.8831327e-08    2.0136116e+00    3.8935846e+01
    2.0747755e-02   -1.0000000e-03   -3.3220750e-02    1.5436047e-01    2.0992978e-01   -2.1278597e-01    9.8099058e+02    4.4541714e+05    5.0843140e-11    9.8461509e-02    7.4235227e-01    1.0714084e-01    5.0165987e-02    6.6700565e-07    5.1146908e-10    3.3006706e-09    1.8502579e-10    1.0501067e-10    2.4474569e-08    5.8873413e-08    2.3826112e-07    3.3973154e-13    1.9002818e-09    1.7693021e-11    1.0295531e-13    6.9950831e-17    1.4490161e-10    4.8363993e-11    2.1898392e-16    9.1356608e-14    1.7751024e-15    6.7380356e-15    3.1924896e-15    9.5588348e-17    1.1549602e-17    3.5133182e-17    0.0000000e+00    3.3362817e-10    2.8450153e-16    1.0162620e-14    4.9188841e-15    7.7703358e-15    4.0576321e-07    1.7645195e-13    3.9286218e-10    1.7998973e-15    7.6375226e-14    8.4032753e-09    1.8779864e-03    5.4981636e-19    1.1695177e-03    3.7668324e-08    1.9862564e+00    3.8149391e+01
    2.2747755e-02   -3.0000000e-03   -3.3220750e-02    1.6807440e-01    1.8686336e-01   -2.9753370e-01    9.9135099e+02    4.4541725e+05    3.3133919e-11    9.7174182e-02    7.4201710e-01    1.0824067e-01    5.0679724e-02    6.8180028e-07    5.1592455e-10    3.1765777e-09    1.9176485e-10    8.0297276e-11    2.5363457e-08    6.1932096e-08    2.9212942e-07    3.9442173e-13    2.2613082e-09    1.6412774e-11    9.0002749e-14    7.5565230e-17    1.2120202e-10    3.7210373e-11    1.4589948e-16    8.4891937e-14    1.1230037e-15    4.1298582e-15    1.6227036e-15    5.2060802e-17    5.7568299e-18    1.4712189e-17    0.0000000e+00    2.6073078e-10    2.2700726e-16    7.2953823e-15    3.0037230e-15    5.6279580e-15    4.3431305e-07    1.6848675e-13    3.6648831e-10    1.6965381e-15    5.6644126e-14    8.9866797e-09    1.8868112e-03    7.0089000e-19    1.1790744e-03    3.9002147e-08    2.0073905e+00    3.8743891e+01
    2.0747755e-02   -3.0000000e-03   -3.3220750e-02    1.7261519e-01    1.9721055e-01   -2.2759590e-01    9.8257982e+02    4.4541726e+05    4.9236059e-11    9.8291558e-02    7.4230421e-01    1.0728796e-01    5.0235480e-02    6.7213807e-07    5.1475939e-10    3.3085775e-09    1.8666064e-10    1.0316669e-10    2.4686103e-08    5.9483634e-08    2.4427160e-07    3.4541365e-13    1.9386068e-09    1.7662765e-11    1.0203619e-13    7.0623445e-17    1.4346403e-10    4.7463350e-11    2.1147068e-16    9.1096243e-14    1.7114794e-15    6.4781079e-15    3.0190460e-15    9.0964711e-17    1.0907136e-17    3.2772964e-17    0.0000000e+00    3.2844759e-10    2.8001391e-16    9.9057860e-15    4.7275471e-15    7.5765005e-15    4.1050967e-07    1.7640453e-13    3.9275954e-10    1.7968179e-15    7.4670244e-14    8.5009589e-09    1.8793645e-03    5.5993379e-19    1.1707296e-03    3.7950201e-08    1.9840642e+00    3.8070224e+01
    1.8747755e-02   -1.0000000e-03   -3.1220750e-02    1.7566117e-01    2.2379428e-01   -8.3373710e-02    9.6553083e+02    4.4541675e+05    1.1589116e-10    1.0057587e-01    7.4281885e-01    1.0538187e-01    4.9348840e-02    7.7505909e-07    6.1153446e-10    4.1726229e-09    2.1097286e-10    1.8698254e-10    2.8057434e-08    6.5523183e-08    2.0910139e-07    2.9747825e-13    1.5998765e-09    2.3537353e-11    1.4386508e-13    6.7268704e-17    2.3323386e-10    8.6335285e-11    5.0371318e-16    1.1590190e-13    3.9795388e-15    1.5989288e-14    1.0485258e-14    2.7524125e-16    3.8320988e-17    1.8929773e-16    0.0000000e+00    5.7386768e-10    4.3790061e-16    1.8801534e-14    1.1749467e-14    1.4281215e-14    4.4099030e-07    2.1815081e-13    5.2127268e-10    2.1983299e-15    1.3312861e-13    9.1433536e-09    1.8730403e-03    3.2111295e-19    1.1521043e-03    3.7252017e-08    1.9024449e+00    3.5876477e+01
    1.6747755e-02   -1.0000000e-03   -3.1220750e-02    1.7145864e-01    2.2841066e-01   -3.5700303e-02    9.5769112e+02    4.4541692e+05    1.5082657e-10    1.0153052e-01    7.4305428e-01    1.0457424e-01    4.8972879e-02    7.7474178e-07    6.2150910e-10    4.3443921e-09    2.0899136e-10    2.2537612e-10    2.8045533e-08    6.4053004e-08    1.7746864e-07    2.7503959e-13    1.4572456e-09    2.5564950e-11    1.6960677e-13    6.6016955e-17    2.6853401e-10    1.1122772e-10    7.7139881e-16    1.2472516e-13    5.4585269e-15    2.2565908e-14    1.7011187e-14    4.2750095e-16    6.3531774e-17    3.2379554e-16    0.0000000e+00    6.8192751e-10    5.2912855e-16    2.4718546e-14    1.6628968e-14    1.8806654e-14    4.2604287e-07    2.4299437e-13    5.5558245e-10    2.3325365e-15    1.5943565e-13    8.8383409e-09    1.8665929e-03    2.7753421e-19    1.1435716e-03    3.7378582e-08    1.8725169e+00    3.5149233e+01
    1.8747755e-02   -3.0000000e-03   -3.1220750e-02    1.9400631e-01    2.1499318e-01   -9.1816568e-02    9.6673576e+02    4.4541688e+05    1.1582547e-10    1.0043914e-01    7.4278398e-01    1.0549808e-01    4.9403530e-02    7.7436937e-07    6.1095009e-10    4.1657804e-09    2.1082116e-10    1.8658448e-10    2.8036291e-08    6.5494052e-08    2.0985864e-07    2.9614769e-13    1.5982847e-09    2.3398125e-11    1.4151704e-13    6.6474448e-17    2.3305331e-10    8.5865069e-11    4.9193708e-16    1.1484244e-13    3.9380741e-15    1.5828851e-14    1.0396593e-14    2.7288014e-16    3.8031903e-17    1.8783851e-16    0.0000000e+00    5.7266056e-10    4.3296298e-16    1.8589512e-14    1.1631855e-14    1.4114856e-14    4.4089985e-07    2.1590848e-13    5.2033370e-10    2.1756414e-15    1.3153261e-13    9.1413454e-09    1.8737387e-03    3.2028242e-19    1.1532029e-03    3.7328440e-08    1.9031425e+00    3.5870221e+01
    1.6747755e-02   -3.0000000e-03   -3.1220750e-02    1.9182777e-01    2.1613212e-01   -4.4655108e-02    9.5897542e+02    4.4541701e+05    1.4831567e-10    1.0138283e-01    7.4301638e-01    1.0469990e-01    4.9032017e-02    7.7343419e-07    6.1995897e-10    4.3287340e-09    2.0872209e-10    2.2291220e-10    2.8007840e-08    6.4018439e-08    1.7856953e-07    2.7983244e-13    1.4794564e-09    2.5583349e-11    1.7128620e-13    6.7454994e-17    2.6569664e-10    1.1040293e-10    7.7132782e-16    1.2541387e-13    5.4200212e-15    2.2373067e-14    1.6736043e-14    4.2188397e-16    6.2508280e-17    3.1669554e-16    0.0000000e+00    6.7488226e-10    5.3028269e-16    2.4650394e-14    1.6484116e-14    1.8761750e-14    4.2598723e-07    2.4489709e-13    5.5296647e-10    2.3517594e-15    1.5935543e-13    8.8369755e-09    1.8673919e-03    2.8868080e-19    1.1448172e-03    3.7404016e-08    1.8742202e+00    3.5167088e+01
    1.8747755e-02   -1.0000000e-03   -3.3220750e-02    1.5828367e-01    2.2732610e-01   -1.3050387e-01    9.6956138e+02    4.4541713e+05    7.9412942e-11    9.9893397e-02    7.4271003e-01    1.0592626e-01    4.9599932e-02    6.5986865e-07    5.1523491e-10    3.4587449e-09    1.8068579e-10    1.3872521e-10    2.3998619e-08    5.6581602e-08    1.9493126e-07    2.9666152e-13    1.5979554e-09    1.9741836e-11    1.2443896e-13    6.7146999e-17    1.7671261e-10    6.5069837e-11    3.5852592e-16    1.0086487e-13    2.8746449e-15    1.1274559e-14    6.3994608e-15    1.7867166e-16    2.3341940e-17    8.5566778e-17    0.0000000e+00    4.3040932e-10    3.6073418e-16    1.4431629e-14    8.2619362e-15    1.0996933e-14    3.8357824e-07    1.9243555e-13    4.2519438e-10    1.9579361e-15    1.0611446e-13    7.9502041e-09    1.8690479e-03    4.3023970e-19    1.1577372e-03    3.7258735e-08    1.9446829e+00    3.7052955e+01
    1.6747755e-02   -1.0000000e-03   -3.3220750e-02    1.5852690e-01    2.3242500e-01   -7.7007612e-02    9.6054146e+02    4.4541722e+05    1.0875893e-10    1.0097999e-01    7.4297835e-01    1.0500666e-01    4.9171698e-02    6.5506530e-07    5.2110663e-10    3.6079151e-09    1.7742623e-10    1.7325250e-10    2.3803942e-08    5.4721360e-08    1.6003169e-07    2.7568250e-13    1.4276670e-09    2.2122908e-11    1.5906090e-13    6.8781097e-17    2.0776302e-10    8.8485726e-11    6.4180155e-16    1.1236025e-13    4.2843478e-15    1.7420129e-14    1.1985652e-14    3.1219061e-16    4.4538207e-17    1.8994922e-16    0.0000000e+00    5.2763733e-10    4.5846268e-16    2.0364569e-14    1.2814353e-14    1.5560398e-14    3.6562379e-07    2.2473978e-13    4.5605426e-10    2.1536167e-15    1.3455523e-13    7.5831960e-09    1.8620225e-03    3.7939875e-19    1.1480287e-03    3.7518034e-08    1.9083453e+00    3.6156082e+01
    1.8747755e-02   -3.0000000e-03   -3.3220750e-02    1.7902443e-01    2.1071080e-01   -1.3999954e-01    9.7077975e+02    4.4541729e+05    7.8519667e-11    9.9766060e-02    7.4267684e-01    1.0603499e-01    4.9650916e-02    6.6201292e-07    5.1661178e-10    3.4631434e-09    1.8134790e-10    1.3790541e-10    2.4078356e-08    5.6826030e-08    1.9707796e-07    2.9781999e-13    1.6076598e-09    1.9694929e-11    1.2351979e-13    6.7065104e-17    1.7618580e-10    6.4535507e-11    3.5270458e-16    1.0055849e-13    2.8330793e-15    1.1102734e-14    6.2766394e-15    1.7555057e-16    2.2905137e-17    8.3975580e-17    0.0000000e+00    4.2818187e-10    3.5804244e-16    1.4275720e-14    8.1352085e-15    1.0876386e-14    3.8542656e-07    1.9175149e-13    4.2531372e-10    1.9517832e-15    1.0497871e-13    7.9882935e-09    1.8698519e-03    4.3159687e-19    1.1587567e-03    3.7352582e-08    1.9439628e+00    3.7005950e+01
    1.6747755e-02   -3.0000000e-03   -3.3220750e-02    1.7974135e-01    2.1335928e-01   -8.7658002e-02    9.6195730e+02    4.4541731e+05    1.0785971e-10    1.0082746e-01    7.4293840e-01    1.0513691e-01    4.9232952e-02    6.5752509e-07    5.2268568e-10    3.6129903e-09    1.7817458e-10    1.7238919e-10    2.3877846e-08    5.4997258e-08    1.6252434e-07    2.7351172e-13    1.4241944e-09    2.1872160e-11    1.5467716e-13    6.7348152e-17    2.0754817e-10    8.7103588e-11    6.2062784e-16    1.1088865e-13    4.1931501e-15    1.7049160e-14    1.1752771e-14    3.0593727e-16    4.3739506e-17    1.8750509e-16    0.0000000e+00    5.2528138e-10    4.5027825e-16    1.9968313e-14    1.2541214e-14    1.5248332e-14    3.6771162e-07    2.2040633e-13    4.5621712e-10    2.1223785e-15    1.3191322e-13    7.6262441e-09    1.8630009e-03    3.7100890e-19    1.1493259e-03    3.7542991e-08    1.9095240e+00    3.6157890e+01
    2.2747755e-02   -1.0000000e-03   -3.5220750e-02    1.2692754e-01    1.9052030e-01   -3.5600501e-01    9.9426109e+02    4.4541760e+05    2.2837701e-11    9.6778024e-02    7.4198918e-01    1.0854210e-01    5.0814421e-02    5.9471679e-07    4.4784544e-10    2.6811193e-09    1.6856361e-10    6.0207835e-11    2.2278422e-08    5.4837402e-08    2.7982741e-07    3.5259320e-13    2.0918986e-09    1.3376817e-11    6.8649151e-14    6.3751073e-17    9.6113718e-11    2.7838513e-11    9.5705366e-17    6.8097308e-14    7.3419463e-16    2.6620373e-15    9.5826265e-16    3.1824170e-17    3.3814937e-18    7.6096648e-18    0.0000000e+00    1.9733805e-10    1.6750218e-16    5.1058794e-15    1.9326075e-15    3.9522630e-15    3.8833605e-07    1.3687724e-13    3.0442248e-10    1.3608330e-15    3.9886675e-14    8.0313268e-09    1.8749224e-03    7.2829789e-19    1.1820320e-03    3.8835907e-08    2.0619720e+00    4.0372602e+01
    2.0747755e-02   -1.0000000e-03   -3.5220750e-02    1.3582656e-01    2.0649355e-01   -2.7790521e-01    9.8435504e+02    4.4541755e+05    3.6468459e-11    9.8010654e-02    7.4230474e-01    1.0749105e-01    5.0324430e-02    5.7908053e-07    4.4118959e-10    2.7939729e-09    1.6157232e-10    8.0528967e-11    2.1392819e-08    5.1746083e-08    2.2343500e-07    3.0870096e-13    1.7665776e-09    1.4780530e-11    8.3405055e-14    6.1630507e-17    1.1537861e-10    3.7526330e-11    1.5785427e-16    7.5265951e-14    1.2525292e-15    4.6981985e-15    2.0752825e-15    6.3883679e-17    7.4758262e-18    2.0356373e-17    0.0000000e+00    2.5833587e-10    2.2094100e-16    7.5531093e-15    3.4248254e-15    5.7901686e-15    3.5921604e-07    1.4986336e-13    3.2807514e-10    1.4899572e-15    5.7153108e-14    7.4366173e-09    1.8678808e-03    6.0568594e-19    1.1729300e-03    3.7862178e-08    2.0319520e+00    3.9511274e+01
    2.2747755e-02   -3.0000000e-03   -3.5220750e-02    1.4333649e-01    1.8224505e-01   -3.6878434e-01    9.9518753e+02    4.4541767e+05    2.2890996e-11    9.6697593e-02    7.4196624e-01    1.0861228e-01    5.0847344e-02    5.9992388e-07    4.5172918e-10    2.7026871e-09    1.7006393e-10    6.0509945e-11    2.2479449e-08    5.5336389e-08    2.8280647e-07    3.5727883e-13    2.1197509e-09    1.3493603e-11    6.9342129e-14    6.4619959e-17    9.6688986e-11    2.8026769e-11    9.6481874e-17    6.8768879e-14    7.3755711e-16    2.6727812e-15    9.5874972e-16    3.1896660e-17    3.3851021e-18    7.6019516e-18    0.0000000e+00    1.9838963e-10    1.6897138e-16    5.1412576e-15    1.9402459e-15    3.9812326e-15    3.9191998e-07    1.3831693e-13    3.0677014e-10    1.3748963e-15    4.0165214e-14    8.1053739e-09    1.8751695e-03    7.3530648e-19    1.1824476e-03    3.9152457e-08    2.0589047e+00    4.0280669e+01
    2.0747755e-02   -3.0000000e-03   -3.5220750e-02    1.5518915e-01    2.0013886e-01   -2.9415548e-01    9.8589767e+02    4.4541766e+05    3.5291179e-11    9.7851576e-02    7.4226300e-01    1.0762747e-01    5.0388208e-02    5.8352328e-07    4.4410635e-10    2.8031248e-09    1.6297310e-10    7.9280203e-11    2.1575817e-08    5.2251184e-08    2.2805126e-07    3.1670580e-13    1.8084823e-09    1.4812245e-11    8.3554405e-14    6.3090265e-17    1.1435235e-10    3.6927199e-11    1.5365883e-16    7.5752453e-14    1.2099950e-15    4.5190730e-15    1.9447652e-15    6.0480726e-17    6.9944827e-18    1.8599655e-17    0.0000000e+00    2.5484014e-10    2.1941284e-16    7.4111713e-15    3.2925749e-15    5.6877485e-15    3.6317095e-07    1.5084618e-13    3.2836573e-10    1.5033240e-15    5.6311779e-14    7.5180300e-09    1.8684868e-03    6.2416247e-19    1.1739929e-03    3.8160753e-08    2.0311481e+00    3.9478462e+01
    2.2747755e-02   -1.0000000e-03   -3.7220750e-02    1.1591795e-01    1.8977556e-01   -4.2025336e-01    9.9589059e+02    4.4541815e+05    2.0015816e-11    9.6695926e-02    7.4202338e-01    1.0858779e-01    5.0830358e-02    5.4509921e-07    4.1018119e-10    2.4439986e-09    1.5469258e-10    5.3716179e-11    2.0447479e-08    5.0386918e-08    2.6026687e-07    3.2646473e-13    1.9443530e-09    1.2154029e-11    6.1943908e-14    5.8641293e-17    8.6587249e-11    2.4890933e-11    8.3994837e-17    6.1839041e-14    6.4003179e-16    2.3124246e-15    8.1262228e-16    2.7261743e-17    2.8637103e-18    6.1791708e-18    0.0000000e+00    1.7638415e-10    1.4992397e-16    4.5196559e-15    1.6780138e-15    3.5028169e-15    3.5734952e-07    1.2466484e-13    2.7675518e-10    1.2367911e-15    3.5364458e-14    7.3898961e-09    1.8612987e-03    7.3508942e-19    1.1823365e-03    3.9060320e-08    2.0950644e+00    4.1424267e+01
    2.0747755e-02   -1.0000000e-03   -3.7220750e-02    1.2262743e-01    2.0342277e-01   -3.4594933e-01    9.8704206e+02    4.4541796e+05    3.0749164e-11    9.7772708e-02    7.4229691e-01    1.0767023e-01    5.0403271e-02    5.2680959e-07    4.0055074e-10    2.5189712e-09    1.4729000e-10    6.9983054e-11    1.9501251e-08    4.7278927e-08    2.0882613e-07    2.8654699e-13    1.6485539e-09    1.3249357e-11    7.3928144e-14    5.6605895e-17    1.0174737e-10    3.2626239e-11    1.3242910e-16    6.7423875e-14    1.0451070e-15    3.8930922e-15    1.6469499e-15    5.1614024e-17    5.9232253e-18    1.5187592e-17    0.0000000e+00    2.2535065e-10    1.9321605e-16    6.4697938e-15    2.8355202e-15    4.9657171e-15    3.2903684e-07    1.3496322e-13    2.9438050e-10    1.3377775e-15    4.9189338e-14    6.8109546e-09    1.8557361e-03    6.2421550e-19    1.1744369e-03    3.8322809e-08    2.0672091e+00    4.0629498e+01
    2.2747755e-02   -3.0000000e-03   -3.7220750e-02    1.3076069e-01    1.8038774e-01   -4.3298310e-01    9.9683857e+02    4.4541824e+05    2.0137047e-11    9.6609961e-02    7.4199834e-01    1.0866307e-01    5.0865717e-02    5.5112667e-07    4.1471924e-10    2.4683044e-09    1.5644509e-10    5.4121610e-11    2.0691176e-08    5.0973754e-08    2.6401746e-07    3.3558736e-13    1.9934013e-09    1.2347008e-11    6.3687389e-14    6.0573647e-17    8.7163502e-11    2.5272731e-11    8.7423410e-17    6.3139558e-14    6.5414130e-16    2.3647508e-15    8.3495664e-16    2.7970073e-17    2.9478204e-18    6.3960562e-18    0.0000000e+00    1.7770659e-10    1.5331008e-16    4.6209738e-15    1.7160653e-15    3.5867241e-15    3.6160037e-07    1.2762777e-13    2.7940243e-10    1.2651339e-15    3.6079284e-14    7.4776629e-09    1.8616478e-03    7.5984719e-19    1.1827632e-03    3.9375103e-08    2.0920009e+00    4.1333387e+01
    2.0747755e-02   -3.0000000e-03   -3.7220750e-02    1.3904009e-01    1.9593657e-01   -3.6003045e-01    9.8833622e+02    4.4541808e+05    3.0183179e-11    9.7640553e-02    7.4226024e-01    1.0778457e-01    5.0456850e-02    5.3348606e-07    4.0527500e-10    2.5392039e-09    1.4931654e-10    6.9413232e-11    1.9763499e-08    4.7981557e-08    2.1452554e-07    2.9380733e-13    1.6884356e-09    1.3312838e-11    7.4076009e-14    5.7725592e-17    1.0154386e-10    3.2292253e-11    1.3015103e-16    6.7991032e-14    1.0244263e-15    3.8067073e-15    1.5872384e-15    4.9979520e-17    5.6925270e-18    1.4444371e-17    0.0000000e+00    2.2382824e-10    1.9243158e-16    6.3945572e-15    2.7718681e-15    4.9123469e-15    3.3439301e-07    1.3577644e-13    2.9607274e-10    1.3510982e-15    4.8842481e-14    6.9213412e-09    1.8566224e-03    6.3699614e-19    1.1752810e-03    3.8564771e-08    2.0650736e+00    4.0555567e+01
    1.8747755e-02   -1.0000000e-03   -3.5220750e-02    1.4201226e-01    2.2422887e-01   -1.9760962e-01    9.7345742e+02    4.4541761e+05    6.2856593e-11    9.9337585e-02    7.4264013e-01    1.0636280e-01    4.9798652e-02    5.6334634e-07    4.3840826e-10    2.9241828e-09    1.5460683e-10    1.1291278e-10    2.0531883e-08    4.8552133e-08    1.7214433e-07    2.6444526e-13    1.4293287e-09    1.6739053e-11    1.0667746e-13    5.9594173e-17    1.4499594e-10    5.3519938e-11    2.9613359e-16    8.6245360e-14    2.3331548e-15    9.0999933e-15    4.9836046e-15    1.4138421e-16    1.8170783e-17    6.0491793e-17    0.0000000e+00    3.5157275e-10    3.0364332e-16    1.1934877e-14    6.6640370e-15    9.1065808e-15    3.3009190e-07    1.6588339e-13    3.5748609e-10    1.6837197e-15    8.8144235e-14    6.8406612e-09    1.8596803e-03    4.6070926e-19    1.1620846e-03    3.7648879e-08    1.9918970e+00    3.8454871e+01
    1.6747755e-02   -1.0000000e-03   -3.5220750e-02    1.4297438e-01    2.2810343e-01   -1.4525699e-01    9.6397910e+02    4.4541773e+05    8.4310731e-11    1.0045469e-01    7.4292083e-01    1.0541442e-01    4.9356926e-02    5.4360165e-07    4.3070196e-10    2.9639652e-09    1.4756507e-10    1.3724501e-10    1.9743011e-08    4.5658180e-08    1.3841230e-07    2.2956808e-13    1.1985793e-09    1.7823947e-11    1.2466145e-13    5.5998475e-17    1.6671058e-10    6.8621372e-11    4.7350658e-16    9.0608410e-14    3.2637780e-15    1.3181674e-14    8.7402684e-15    2.3084868e-16    3.2378021e-17    1.2976214e-16    0.0000000e+00    4.1941931e-10    3.6033379e-16    1.5706843e-14    9.6896768e-15    1.1994455e-14    3.0599166e-07    1.7919754e-13    3.7250683e-10    1.7392089e-15    1.0564690e-13    6.3455093e-09    1.8520658e-03    3.7390042e-19    1.1520739e-03    3.8111636e-08    1.9531417e+00    3.7497129e+01
    1.8747755e-02   -3.0000000e-03   -3.5220750e-02    1.6026588e-01    2.1461088e-01   -2.1046463e-01    9.7456727e+02    4.4541780e+05    5.5965207e-11    9.9226102e-02    7.4261390e-01    1.0645669e-01    4.9842513e-02    5.5803284e-07    4.3225604e-10    2.8543321e-09    1.5363654e-10    1.0410234e-10    2.0332616e-08    4.8453916e-08    1.7960880e-07    2.5592940e-13    1.4156464e-09    1.5671004e-11    9.2249243e-14    5.4887154e-17    1.3760135e-10    4.7253023e-11    2.2405512e-16    7.9429494e-14    1.9241835e-15    7.4233598e-15    3.8370293e-15    1.1124923e-16    1.3947945e-17    4.4541357e-17    0.0000000e+00    3.2622269e-10    2.6636367e-16    1.0094634e-14    5.4293940e-15    7.6791826e-15    3.3078989e-07    1.5047743e-13    3.4616393e-10    1.5450507e-15    7.6413910e-14    6.8537425e-09    1.8596470e-03    4.5109181e-19    1.1629085e-03    3.7774908e-08    1.9914838e+00    3.8427025e+01
    1.6747755e-02   -3.0000000e-03   -3.5220750e-02    1.5887958e-01    2.1948091e-01   -1.6209688e-01    9.6597744e+02    4.4541779e+05    7.7549618e-11    1.0023285e-01    7.4286528e-01    1.0560278e-01    4.9445228e-02    5.4061679e-07    4.2596547e-10    2.9008665e-09    1.4725072e-10    1.2778153e-10    1.9575904e-08    4.5789525e-08    1.4745059e-07    2.1172431e-13    1.1411587e-09    1.6336709e-11    1.0014644e-13    4.7840223e-17    1.6002814e-10    5.9062136e-11    3.3284537e-16    8.0733621e-14    2.6664069e-15    1.0666197e-14    6.7627666e-15    1.8086613e-16    2.4828417e-17    9.7811930e-17    0.0000000e+00    3.9273555e-10    3.0306238e-16    1.2840259e-14    7.8332322e-15    9.7557134e-15    3.0835930e-07    1.5296473e-13    3.6162411e-10    1.5359360e-15    9.0615565e-14    6.3931883e-09    1.8527950e-03    3.2667189e-19    1.1539183e-03    3.8133675e-08    1.9578470e+00    3.7600235e+01
    1.8747755e-02   -1.0000000e-03   -3.7220750e-02    1.2879260e-01    2.2404447e-01   -2.5968118e-01    9.7528297e+02    4.4541820e+05    4.9258818e-11    9.9166249e-02    7.4264848e-01    1.0648489e-01    4.9851088e-02    4.9947285e-07    3.8661489e-10    2.5493097e-09    1.3758444e-10    9.2171793e-11    1.8204322e-08    4.3415018e-08    1.6188578e-07    2.2992392e-13    1.2739261e-09    1.3962372e-11    8.1782171e-14    4.9121956e-17    1.2221056e-10    4.1734999e-11    1.9469537e-16    7.0738043e-14    1.6865935e-15    6.4937807e-15    3.3128434e-15    9.6572155e-17    1.2027777e-17    3.7299835e-17    0.0000000e+00    2.8909263e-10    2.3576232e-16    8.8873344e-15    4.7484391e-15    6.7605593e-15    2.9659805e-07    1.3403651e-13    3.0878107e-10    1.3767043e-15    6.7519951e-14    6.1451173e-09    1.8482673e-03    4.5031922e-19    1.1631303e-03    3.8271897e-08    2.0216673e+00    3.9417501e+01
    1.6747755e-02   -1.0000000e-03   -3.7220750e-02    1.2506584e-01    2.2863227e-01   -2.0260677e-01    9.6621097e+02    4.4541814e+05    6.9663855e-11    1.0021341e-01    7.4290341e-01    1.0559955e-01    4.9439815e-02    4.8564570e-07    3.8257331e-10    2.6047633e-09    1.3229310e-10    1.1463029e-10    1.7575624e-08    4.1138940e-08    1.3269401e-07    1.8766533e-13    1.0133456e-09    1.4548780e-11    8.7719760e-14    4.2032532e-17    1.4386624e-10    5.2421796e-11    2.8788414e-16    7.1672614e-14    2.3573353e-15    9.4251891e-15    5.9648372e-15    1.5948103e-16    2.1857945e-17    8.5839988e-17    0.0000000e+00    3.5234708e-10    2.6766455e-16    1.1333225e-14    6.9216825e-15    8.6054454e-15    2.7712085e-07    1.3491029e-13    3.2462166e-10    1.3614189e-15    8.0377748e-14    5.7454811e-09    1.8428516e-03    3.1711131e-19    1.1537928e-03    3.8684739e-08    1.9818510e+00    3.8399806e+01
    1.8747755e-02   -3.0000000e-03   -3.7220750e-02    1.4622220e-01    2.1022525e-01   -2.6555868e-01    9.7593551e+02    4.4541835e+05    4.9288255e-11    9.9102393e-02    7.4262809e-01    1.0654108e-01    4.9877923e-02    5.0439050e-07    3.9028295e-10    2.5701892e-09    1.3898369e-10    9.2442091e-11    1.8385184e-08    4.3881433e-08    1.6453164e-07    2.3204630e-13    1.2890647e-09    1.4029858e-11    8.1528580e-14    4.9350702e-17    1.2290837e-10    4.1688411e-11    1.9124329e-16    7.0992660e-14    1.6748753e-15    6.4414160e-15    3.2669821e-15    9.5455435e-17    1.1861366e-17    3.6671860e-17    0.0000000e+00    2.9011389e-10    2.3546213e-16    8.8408701e-15    4.7095030e-15    6.7227692e-15    2.9988635e-07    1.3422998e-13    3.1108972e-10    1.3812425e-15    6.7395604e-14    6.2131087e-09    1.8494748e-03    4.5173392e-19    1.1636009e-03    3.8311797e-08    2.0169453e+00    3.9256320e+01
    1.6747755e-02   -3.0000000e-03   -3.7220750e-02    1.4089475e-01    2.1700409e-01   -2.1246942e-01    9.6792498e+02    4.4541820e+05    6.8385178e-11    1.0002349e-01    7.4285228e-01    1.0576229e-01    4.9516194e-02    4.9209165e-07    3.8699037e-10    2.6258419e-09    1.3419176e-10    1.1352694e-10    1.7814559e-08    4.1802091e-08    1.3721918e-07    1.9206577e-13    1.0430237e-09    1.4588750e-11    8.6706670e-14    4.2602131e-17    1.4334591e-10    5.1565732e-11    2.7396937e-16    7.1813569e-14    2.2916248e-15    9.1319099e-15    5.6828171e-15    1.5288949e-16    2.0807404e-17    8.0635773e-17    0.0000000e+00    3.4962439e-10    2.6462681e-16    1.1077428e-14    6.7038002e-15    8.4067109e-15    2.8194777e-07    1.3475642e-13    3.2638906e-10    1.3657994e-15    7.9349087e-14    5.8451586e-09    1.8447628e-03    3.2539140e-19    1.1554396e-03    3.8622045e-08    1.9829482e+00    3.8389920e+01
    2.2747755e-02   -5.0000000e-03   -3.5220750e-02    1.5968330e-01    1.6309270e-01   -3.9546506e-01    9.9737022e+02    4.4541767e+05    2.1831197e-11    9.6480138e-02    7.4190990e-01    1.0879931e-01    5.0934144e-02    6.0835353e-07    4.5754854e-10    2.7201603e-09    1.7275477e-10    5.9104851e-11    2.2845003e-08    5.6300088e-08    2.9232485e-07    3.7305902e-13    2.2078331e-09    1.3588139e-11    7.0187224e-14    6.7271968e-17    9.5542455e-11    2.7567724e-11    9.5552261e-17    6.9765558e-14    7.0992181e-16    2.5622301e-15    8.9689839e-16    3.0083776e-17    3.1529202e-18    7.1135013e-18    0.0000000e+00    1.9425127e-10    1.6815293e-16    5.0468913e-15    1.8590944e-15    3.9216707e-15    3.9961089e-07    1.4067949e-13    3.0757065e-10    1.3992649e-15    3.9514750e-14    8.2635364e-09    1.8751059e-03    7.7690643e-19    1.1835814e-03    3.9926682e-08    2.0600412e+00    4.0333202e+01
    2.0747755e-02   -5.0000000e-03   -3.5220750e-02    1.7112207e-01    1.7504649e-01   -3.3831215e-01    9.9003329e+02    4.4541791e+05    2.9391678e-11    9.7386445e-02    7.4214581e-01    1.0802399e-01    5.0572988e-02    5.8718374e-07    4.4450859e-10    2.7431850e-09    1.6505068e-10    7.0184456e-11    2.1818797e-08    5.3264472e-08    2.4958393e-07    3.3573953e-13    1.9239414e-09    1.4162342e-11    7.7383376e-14    6.4377882e-17    1.0550279e-10    3.2343365e-11    1.2628808e-16    7.3090979e-14    9.8871280e-16    3.6440509e-15    1.4548772e-15    4.6353200e-17    5.1669510e-18    1.3197363e-17    0.0000000e+00    2.2760273e-10    1.9642628e-16    6.3423533e-15    2.6511043e-15    4.8872991e-15    3.7329274e-07    1.4444114e-13    3.1691647e-10    1.4590869e-15    4.9465122e-14    7.7243759e-09    1.8694640e-03    6.7607107e-19    1.1770700e-03    3.9008899e-08    2.0387191e+00    3.9710705e+01
    2.2747755e-02   -7.0000000e-03   -3.5220750e-02    1.6108178e-01    1.5070044e-01   -4.3406864e-01    1.0004456e+03    4.4541770e+05    1.8635733e-11    9.6133142e-02    7.4181945e-01    1.0909769e-01    5.1073354e-02    6.1425635e-07    4.6087545e-10    2.6880132e-09    1.7529971e-10    5.3847398e-11    2.3197677e-08    5.7395268e-08    3.1223449e-07    3.9207662e-13    2.3526686e-09    1.3212178e-11    6.6871730e-14    6.8526887e-17    9.0486473e-11    2.5521828e-11    8.4974344e-17    6.7896776e-14    6.0026401e-16    2.1518092e-15    7.2550370e-16    2.4712734e-17    2.5527024e-18    5.6595610e-18    0.0000000e+00    1.7804631e-10    1.5529305e-16    4.5123385e-15    1.5597682e-15    3.5288491e-15    4.0982742e-07    1.3845341e-13    3.0081322e-10    1.3625356e-15    3.4760339e-14    8.4721067e-09    1.8749268e-03    8.4838075e-19    1.1853164e-03    4.1087960e-08    2.0659334e+00    4.0564997e+01
    2.0747755e-02   -7.0000000e-03   -3.5220750e-02    1.7177138e-01    1.5642415e-01   -3.8651226e-01    9.9443958e+02    4.4541789e+05    2.4080428e-11    9.6863736e-02    7.4200730e-01    1.0847391e-01    5.0783252e-02    5.9442974e-07    4.4809425e-10    2.6849575e-09    1.6842799e-10    6.1552058e-11    2.2266138e-08    5.4774337e-08    2.7918670e-07    3.5467688e-13    2.0978804e-09    1.3475510e-11    6.9899108e-14    6.4395665e-17    9.7283483e-11    2.8487046e-11    1.0172950e-16    6.8876572e-14    7.8391755e-16    2.8642426e-15    1.0941142e-15    3.5407586e-17    3.8826479e-18    9.7910042e-18    0.0000000e+00    2.0111040e-10    1.7143891e-16    5.2991847e-15    2.0813640e-15    4.1012199e-15    3.8773796e-07    1.3791977e-13    3.0541067e-10    1.3763264e-15    4.1385330e-14    8.0190277e-09    1.8704414e-03    7.3520845e-19    1.1801210e-03    4.0225218e-08    2.0498468e+00    4.0091508e+01
    2.2747755e-02   -5.0000000e-03   -3.7220750e-02    1.4503558e-01    1.6136984e-01   -4.6072484e-01    9.9951372e+02    4.4541819e+05    1.7443769e-11    9.6325117e-02    7.4191969e-01    1.0891012e-01    5.0980988e-02    5.6442555e-07    4.2356458e-10    2.4779810e-09    1.6095193e-10    5.0129988e-11    2.1292819e-08    5.2660961e-08    2.8434443e-07    3.5922887e-13    2.1509545e-09    1.2202615e-11    6.2075171e-14    6.3089092e-17    8.3793911e-11    2.3721346e-11    7.9452102e-17    6.2862414e-14    5.6452872e-16    2.0234585e-15    6.7869561e-16    2.3199630e-17    2.3878170e-18    4.9660750e-18    0.0000000e+00    1.6568799e-10    1.4503026e-16    4.2247068e-15    1.4667029e-15    3.3016890e-15    3.7566935e-07    1.2777580e-13    2.7769776e-10    1.2619309e-15    3.2615570e-14    7.7663842e-09    1.8627702e-03    8.3669614e-19    1.1842852e-03    4.0225398e-08    2.0926133e+00    4.1369946e+01
    2.0747755e-02   -5.0000000e-03   -3.7220750e-02    1.5220467e-01    1.7322944e-01   -3.9627657e-01    9.9196525e+02    4.4541816e+05    2.6445804e-11    9.7227351e-02    7.4214531e-01    1.0814234e-01    5.0624839e-02    5.4888819e-07    4.1517734e-10    2.5479920e-09    1.5451978e-10    6.3900981e-11    2.0427658e-08    4.9942302e-08    2.3796939e-07    3.1681983e-13    1.8282483e-09    1.3083132e-11    7.0861568e-14    6.0073791e-17    9.6922671e-11    2.9494931e-11    1.1331317e-16    6.7424385e-14    8.8528358e-16    3.2581175e-15    1.2896342e-15    4.1249335e-17    4.5822608e-18    1.1390575e-17    0.0000000e+00    2.0751616e-10    1.7888554e-16    5.7314969e-15    2.3698388e-15    4.4199834e-15    3.5067060e-07    1.3359236e-13    2.9352271e-10    1.3459177e-15    4.4652457e-14    7.2555257e-09    1.8589350e-03    6.8827483e-19    1.1778610e-03    3.9318365e-08    2.0681268e+00    4.0645657e+01
    2.2747755e-02   -7.0000000e-03   -3.7220750e-02    1.5069383e-01    1.4326992e-01   -4.9114103e-01    1.0023255e+03    4.4541832e+05    1.6418001e-11    9.5993423e-02    7.4182620e-01    1.0919824e-01    5.1115932e-02    5.8074849e-07    4.3537277e-10    2.5213464e-09    1.6602915e-10    4.8891098e-11    2.1972299e-08    5.4452937e-08    3.0110778e-07    3.7473694e-13    2.2617076e-09    1.2309574e-11    6.1580452e-14    6.4770017e-17    8.3505637e-11    2.3259726e-11    7.5174667e-17    6.3193422e-14    5.2340583e-16    1.8667922e-15    6.0728671e-16    2.1015641e-17    2.1337706e-18    4.3403512e-18    0.0000000e+00    1.6209293e-10    1.4136968e-16    4.0419577e-15    1.3522214e-15    3.1682422e-15    3.8961553e-07    1.2929379e-13    2.8107988e-10    1.2685069e-15    3.1063051e-14    8.0533805e-09    1.8648457e-03    8.5981630e-19    1.1859863e-03    4.1346061e-08    2.0922992e+00    4.1403247e+01
    2.0747755e-02   -7.0000000e-03   -3.7220750e-02    1.5487229e-01    1.5275343e-01   -4.3660636e-01    9.9606225e+02    4.4541828e+05    2.1991813e-11    9.6732273e-02    7.4200765e-01    1.0857098e-01    5.0826047e-02    5.6353681e-07    4.2457387e-10    2.5313265e-09    1.5987462e-10    5.6942225e-11    2.1138920e-08    5.2062368e-08    2.6885784e-07    3.4043435e-13    2.0208684e-09    1.2673557e-11    6.5432207e-14    6.1417737e-17    9.0753750e-11    2.6426587e-11    9.3280301e-17    6.4816299e-14    7.1458445e-16    2.6056957e-15    9.8311610e-16    3.1988214e-17    3.4896093e-18    8.4969680e-18    0.0000000e+00    1.8630289e-10    1.5931303e-16    4.8812236e-15    1.8929551e-15    3.7824346e-15    3.6906800e-07    1.3007598e-13    2.8722264e-10    1.2962079e-15    3.8139493e-14    7.6322718e-09    1.8617605e-03    7.4993454e-19    1.1807695e-03    4.0492135e-08    2.0733656e+00    4.0840317e+01
    3.0747755e-02   -1.0000000e-03   -3.9220750e-02    7.4621101e-02    1.1242816e-01   -9.0181906e-01    1.0287247e+03    4.4541856e+05    2.9442656e-12    9.2926586e-02    7.4103091e-01    1.1184622e-01    5.2344013e-02    6.8741017e-07    5.2029830e-10    2.3490006e-09    2.0770200e-10    1.9976550e-11    2.7799741e-08    7.0940726e-08    5.9110904e-07    6.3252325e-13    4.1494935e-09    1.1047011e-11    4.7943691e-14    8.7156623e-17    5.6087210e-11    1.2981831e-11    3.2317798e-17    5.4616912e-14    8.4624716e-17    2.8289361e-16    5.7419607e-17    2.3738115e-18    1.9005100e-19    2.4259088e-19    0.0000000e+00    6.4433555e-11    5.8816422e-17    1.2720097e-15    2.0296491e-16    1.1921259e-15    5.4001044e-07    1.3667126e-13    2.3636809e-10    1.0854500e-15    7.7002887e-15    1.1123138e-08    1.8503426e-03    1.5906737e-18    1.1957440e-03    5.2935996e-08    2.1692346e+00    4.4777024e+01
    2.8747755e-02   -1.0000000e-03   -3.9220750e-02    8.4881364e-02    1.2890482e-01   -8.1190787e-01    1.0233095e+03    4.4541878e+05    5.1923040e-12    9.3569945e-02    7.4122184e-01    1.1127564e-01    5.2077971e-02    6.4657269e-07    4.8513995e-10    2.3800962e-09    1.9212199e-10    2.5967073e-11    2.5867268e-08    6.4945025e-08    4.8383227e-07    5.6389994e-13    3.5938602e-09    1.1551538e-11    5.3505544e-14    8.4969453e-17    6.1188311e-11    1.5416144e-11    4.3180169e-17    5.8025227e-14    1.5980504e-16    5.4153996e-16    1.2266762e-16    4.8759903e-18    4.1262594e-19    5.6285943e-19    0.0000000e+00    8.6210653e-11    8.1118651e-17    1.8860233e-15    3.8939640e-16    1.6431695e-15    4.8522358e-07    1.3903964e-13    2.4677459e-10    1.1664417e-15    1.3042693e-14    1.0005138e-08    1.8528808e-03    1.4522090e-18    1.1958281e-03    4.8367419e-08    2.1703225e+00    4.4417203e+01
    3.0747755e-02   -3.0000000e-03   -3.9220750e-02    8.0271789e-02    1.1548225e-01   -9.1110957e-01    1.0286138e+03    4.4541859e+05    3.6460976e-12    9.2990607e-02    7.4103977e-01    1.1179729e-01    5.2321347e-02    7.0392156e-07    5.3127980e-10    2.4597777e-09    2.1160325e-10    2.2499635e-11    2.8224893e-08    7.2042425e-08    5.8246789e-07    6.0401208e-13    3.9870307e-09    1.1278674e-11    4.8098529e-14    8.2996219e-17    6.0343569e-11    1.3805642e-11    3.3145777e-17    5.5780036e-14    1.0272171e-16    3.4449525e-16    7.1728399e-17    2.9380803e-18    2.3796085e-19    3.2265440e-19    0.0000000e+00    7.3516207e-11    6.4904496e-17    1.4355012e-15    2.4730344e-16    1.2943289e-15    5.4553129e-07    1.3353950e-13    2.4976764e-10    1.1053415e-15    9.0713269e-15    1.1240348e-08    1.8490426e-03    1.4019514e-18    1.1947215e-03    5.3791952e-08    2.1646727e+00    4.4682168e+01
    2.8747755e-02   -3.0000000e-03   -3.9220750e-02    9.2475394e-02    1.2957199e-01   -8.2366146e-01    1.0234146e+03    4.4541885e+05    5.0634371e-12    9.3611763e-02    7.4122763e-01    1.1124415e-01    5.2063286e-02    6.5358627e-07    4.9067540e-10    2.3945832e-09    1.9440649e-10    2.5725272e-11    2.6122962e-08    6.5759565e-08    4.9402717e-07    5.6246860e-13    3.6078480e-09    1.1481770e-11    5.2458013e-14    8.3613577e-17    6.1374265e-11    1.5231885e-11    4.1677641e-17    5.7557493e-14    1.5403292e-16    5.2177719e-16    1.1788229e-16    4.6886310e-18    3.9627107e-19    5.4786944e-19    0.0000000e+00    8.5332675e-11    7.9307626e-17    1.8383242e-15    3.7516278e-16    1.6016472e-15    4.9193642e-07    1.3700633e-13    2.4782361e-10    1.1542324e-15    1.2620856e-14    1.0142853e-08    1.8514204e-03    1.4175061e-18    1.1949993e-03    4.9066313e-08    2.1657465e+00    4.4313587e+01
    3.0747755e-02   -1.0000000e-03   -4.1220750e-02    6.3929782e-02    1.0773986e-01   -9.6936096e-01    1.0284650e+03    4.4541908e+05    3.6369552e-12    9.3357973e-02    7.4117440e-01    1.1147237e-01    5.2163123e-02    7.0666137e-07    5.3337189e-10    2.4675605e-09    2.1246577e-10    2.2516169e-11    2.8345313e-08    7.2340883e-08    5.8540319e-07    6.0868165e-13    4.0148751e-09    1.1330310e-11    4.8382039e-14    8.3690198e-17    6.0466576e-11    1.3849321e-11    3.3328366e-17    5.6037344e-14    1.0254452e-16    3.4384537e-16    7.1473582e-17    2.9297892e-18    2.3703896e-19    3.0494973e-19    0.0000000e+00    7.3538284e-11    6.5024611e-17    1.4371806e-15    2.4683089e-16    1.2980339e-15    5.4791712e-07    1.3449480e-13    2.5047173e-10    1.1107294e-15    9.0662667e-15    1.1289389e-08    1.8301775e-03    1.3964980e-18    1.1912150e-03    5.2939651e-08    2.1890016e+00    4.5498293e+01
    2.8747755e-02   -1.0000000e-03   -4.1220750e-02    7.3548716e-02    1.2391004e-01   -8.7667940e-01    1.0229170e+03    4.4541897e+05    5.2745615e-12    9.4005084e-02    7.4136756e-01    1.1089766e-01    5.1895191e-02    6.5433158e-07    4.9092776e-10    2.4106023e-09    1.9438201e-10    2.6344333e-11    2.6153962e-08    6.5701926e-08    4.8894081e-07    5.6544904e-13    3.6103139e-09    1.1648442e-11    5.3731817e-14    8.4998193e-17    6.2072831e-11    1.5571026e-11    4.3292587e-17    5.8479880e-14    1.6168217e-16    5.4796282e-16    1.2424954e-16    4.9365972e-18    4.1799462e-19    5.7063147e-19    0.0000000e+00    8.7504000e-11    8.1919625e-17    1.9056792e-15    3.9402127e-16    1.6566103e-15    4.9075090e-07    1.3945243e-13    2.5002358e-10    1.1746801e-15    1.3187855e-14    1.0119248e-08    1.8327604e-03    1.4141491e-18    1.1914795e-03    4.8362075e-08    2.1914715e+00    4.5185100e+01
    3.0747755e-02   -3.0000000e-03   -4.1220750e-02    6.8823019e-02    1.1009957e-01   -9.8223754e-01    1.0283011e+03    4.4541919e+05    3.7371771e-12    9.3438095e-02    7.4118731e-01    1.1141009e-01    5.2134145e-02    7.1826166e-07    5.4209884e-10    2.5109369e-09    2.1589273e-10    2.3006433e-11    2.8805103e-08    7.3501867e-08    5.9391487e-07    6.1828883e-13    4.0770074e-09    1.1536590e-11    4.9325275e-14    8.5160034e-17    6.1596953e-11    1.4126096e-11    3.4095982e-17    5.7100300e-14    1.0561383e-16    3.5418414e-16    7.3724632e-17    3.0203973e-18    2.4459162e-19    3.3305558e-19    0.0000000e+00    7.5184875e-11    6.6583072e-17    1.4727979e-15    2.5425749e-16    1.3284517e-15    5.5649315e-07    1.3681090e-13    2.5501739e-10    1.1322170e-15    9.3266350e-15    1.1466276e-08    1.8283621e-03    1.3938911e-18    1.1900054e-03    5.3774056e-08    2.1845403e+00    4.5404171e+01
    2.8747755e-02   -3.0000000e-03   -4.1220750e-02    7.9173781e-02    1.2427000e-01   -8.8938125e-01    1.0230050e+03    4.4541912e+05    5.2436875e-12    9.4036662e-02    7.4136910e-01    1.1087552e-01    5.1885104e-02    6.6291473e-07    4.9754010e-10    2.4360673e-09    1.9704261e-10    2.6409024e-11    2.6494266e-08    6.6627995e-08    4.9807796e-07    5.7036410e-13    3.6527098e-09    1.1715039e-11    5.3714623e-14    8.5223996e-17    6.2615802e-11    1.5606640e-11    4.2943821e-17    5.8753905e-14    1.5986661e-16    5.4165732e-16    1.2257412e-16    4.8728999e-18    4.1216412e-19    5.7049283e-19    0.0000000e+00    8.7674289e-11    8.1664526e-17    1.8962219e-15    3.8947005e-16    1.6493076e-15    4.9797508e-07    1.3982761e-13    2.5242477e-10    1.1789043e-15    1.3071892e-14    1.0267822e-08    1.8318401e-03    1.4029112e-18    1.1907197e-03    4.9039355e-08    2.1861367e+00    4.5051090e+01
    2.6747755e-02   -1.0000000e-03   -3.9220750e-02    8.7879818e-02    1.4916922e-01   -6.8395049e-01    1.0150042e+03    4.4541857e+05    6.7455166e-12    9.4580807e-02    7.4150596e-01    1.1039302e-01    5.1666209e-02    5.8812650e-07    4.4001232e-10    2.2667555e-09    1.7290713e-10    2.8918782e-11    2.3161580e-08    5.8000328e-08    4.0134144e-07    4.7070614e-13    2.9812149e-09    1.0844173e-11    5.0805575e-14    7.2733053e-17    6.1916867e-11    1.5948803e-11    4.5680934e-17    5.5008694e-14    2.0957939e-16    7.2064862e-16    1.8274738e-16    6.9569901e-18    6.2338631e-19    9.7907797e-19    0.0000000e+00    9.6764315e-11    8.8913303e-17    2.1902210e-15    5.1933815e-16    1.8305295e-15    4.2843966e-07    1.2465612e-13    2.3961881e-10    1.1055992e-15    1.5537162e-14    8.8401455e-09    1.8524947e-03    1.2487145e-18    1.1930359e-03    4.3931913e-08    2.1651479e+00    4.3901413e+01
    2.4747755e-02   -1.0000000e-03   -3.9220750e-02    1.0030743e-01    1.6575641e-01   -5.9952798e-01    1.0070436e+03    4.4541858e+05    1.1610482e-11    9.5575636e-02    7.4177734e-01    1.0953225e-01    5.1264469e-02    5.5325311e-07    4.1375084e-10    2.3097892e-09    1.5964995e-10    3.8878718e-11    2.1244004e-08    5.2773690e-08    3.1569826e-07    3.8828337e-13    2.3623292e-09    1.1320772e-11    5.5933058e-14    6.5403124e-17    7.1179424e-11    1.9459493e-11    6.1364909e-17    5.7713658e-14    3.7020726e-16    1.3016891e-15    3.8523713e-16    1.3789779e-17    1.3286930e-18    2.5925341e-18    0.0000000e+00    1.2980099e-10    1.1600076e-16    3.1519882e-15    9.4125151e-16    2.5151387e-15    3.8170585e-07    1.2349799e-13    2.5285662e-10    1.1641006e-15    2.3825774e-14    7.8852256e-09    1.8489606e-03    9.7176195e-19    1.1883240e-03    4.1360271e-08    2.1504677e+00    4.3283544e+01
    2.6747755e-02   -3.0000000e-03   -3.9220750e-02    9.5911455e-02    1.4698316e-01   -6.9583530e-01    1.0150054e+03    4.4541873e+05    7.1292715e-12    9.4641461e-02    7.4152101e-01    1.1034270e-01    5.1642536e-02    5.9221673e-07    4.4311036e-10    2.2947600e-09    1.7389170e-10    2.9901661e-11    2.3269478e-08    5.8282532e-08    4.0005955e-07    4.6586756e-13    2.9502385e-09    1.0954866e-11    5.1177216e-14    7.2129023e-17    6.3315633e-11    1.6274642e-11    4.6317771e-17    5.5440183e-14    2.1997051e-16    7.5764222e-16    1.9446401e-16    7.3683416e-18    6.6404051e-19    1.0600469e-18    0.0000000e+00    1.0006989e-10    9.0976514e-17    2.2568112e-15    5.4613752e-16    1.8751650e-15    4.2989620e-07    1.2484834e-13    2.4320584e-10    1.1134591e-15    1.6131500e-14    8.8708592e-09    1.8507733e-03    1.2115436e-18    1.1923607e-03    4.4222377e-08    2.1604517e+00    4.3767333e+01
    2.4747755e-02   -3.0000000e-03   -3.9220750e-02    1.0551524e-01    1.6047995e-01   -6.2019861e-01    1.0079949e+03    4.4541868e+05    1.1472600e-11    9.5512255e-02    7.4175870e-01    1.0958890e-01    5.1291058e-02    5.6006695e-07    4.1888653e-10    2.3294073e-09    1.6175119e-10    3.8752510e-11    2.1524338e-08    5.3514615e-08    3.2274516e-07    3.9487700e-13    2.4105851e-09    1.1393051e-11    5.6052943e-14    6.6187033e-17    7.1405546e-11    1.9435397e-11    6.0813463e-17    5.8058582e-14    3.6488582e-16    1.2816371e-15    3.7686240e-16    1.3528489e-17    1.3001955e-18    2.4953530e-18    0.0000000e+00    1.2942234e-10    1.1568687e-16    3.1277754e-15    9.2659001e-16    2.4986086e-15    3.8739670e-07    1.2433994e-13    2.5463363e-10    1.1709300e-15    2.3642736e-14    8.0023301e-09    1.8477313e-03    9.8262647e-19    1.1883160e-03    4.1848092e-08    2.1481738e+00    4.3238181e+01
    2.6747755e-02   -1.0000000e-03   -4.1220750e-02    8.0589044e-02    1.4473353e-01   -7.5162477e-01    1.0147100e+03    4.4541916e+05    6.9938754e-12    9.4965914e-02    7.4163983e-01    1.1005588e-01    5.1502731e-02    5.8595094e-07    4.3834279e-10    2.2683517e-09    1.7209587e-10    2.9437299e-11    2.3042024e-08    5.7683812e-08    3.9630631e-07    4.6405008e-13    2.9371553e-09    1.0848194e-11    5.0825577e-14    7.1899513e-17    6.2429547e-11    1.6102417e-11    4.6098715e-17    5.4949354e-14    2.1669460e-16    7.4643349e-16    1.9182528e-16    7.2640876e-18    6.5529460e-19    1.0442587e-18    0.0000000e+00    9.8500128e-11    8.9965864e-17    2.2301770e-15    5.3806106e-16    1.8564366e-15    4.2564258e-07    1.2413061e-13    2.4026122e-10    1.1040033e-15    1.5894970e-14    8.7829740e-09    1.8341425e-03    1.2140433e-18    1.1894221e-03    4.4092739e-08    2.1834511e+00    4.4577909e+01
    2.4747755e-02   -1.0000000e-03   -4.1220750e-02    8.4476395e-02    1.6146867e-01   -6.6664429e-01    1.0077033e+03    4.4541901e+05    1.1313364e-11    9.5782474e-02    7.4185791e-01    1.0934995e-01    5.1174705e-02    5.5207013e-07    4.1283350e-10    2.2966978e-09    1.5944079e-10    3.8210424e-11    2.1216977e-08    5.2739925e-08    3.1776597e-07    3.8885042e-13    2.3722521e-09    1.1226376e-11    5.5213838e-14    6.5151658e-17    7.0405825e-11    1.9159755e-11    5.9915500e-17    5.7196966e-14    3.5942517e-16    1.2624673e-15    3.7117005e-16    1.3320215e-17    1.2793699e-18    2.4698284e-18    0.0000000e+00    1.2760793e-10    1.1391819e-16    3.0818616e-15    9.1275100e-16    2.4621346e-15    3.8184095e-07    1.2251729e-13    2.5103527e-10    1.1534111e-15    2.3283604e-14    7.8875898e-09    1.8336164e-03    9.7084082e-19    1.1858957e-03    4.1872563e-08    2.1680363e+00    4.3950271e+01
    2.6747755e-02   -3.0000000e-03   -4.1220750e-02    8.8077055e-02    1.3831316e-01   -7.5839115e-01    1.0146814e+03    4.4541933e+05    7.2661706e-12    9.4981780e-02    7.4163926e-01    1.1004473e-01    5.1498143e-02    5.8943562e-07    4.4103928e-10    2.2899743e-09    1.7296723e-10    3.0141679e-11    2.3134819e-08    5.7949147e-08    3.9615658e-07    4.6009171e-13    2.9124525e-09    1.0923521e-11    5.0966348e-14    7.1333075e-17    6.3481213e-11    1.6298637e-11    4.6253342e-17    5.5236029e-14    2.2344807e-16    7.7017360e-16    1.9876424e-16    7.5137210e-18    6.7884289e-19    1.0896220e-18    0.0000000e+00    1.0087788e-10    9.1273008e-17    2.2711205e-15    5.5523312e-16    1.8820905e-15    4.2712414e-07    1.2397021e-13    2.4300016e-10    1.1091676e-15    1.6316287e-14    8.8139893e-09    1.8345846e-03    1.1839987e-18    1.1891824e-03    4.4319648e-08    2.1768501e+00    4.4366923e+01
    2.4747755e-02   -3.0000000e-03   -4.1220750e-02    8.9292439e-02    1.5337355e-01   -6.8084260e-01    1.0085405e+03    4.4541914e+05    1.1107391e-11    9.5688066e-02    7.4182849e-01    1.0943344e-01    5.1214204e-02    5.5802665e-07    4.1739349e-10    2.3102362e-09    1.6133017e-10    3.7888932e-11    2.1468939e-08    5.3428031e-08    3.2536467e-07    3.9537531e-13    2.4217327e-09    1.1265270e-11    5.5115984e-14    6.5849672e-17    7.0374405e-11    1.9037163e-11    5.8999939e-17    5.7389861e-14    3.5195307e-16    1.2347674e-15    3.6046770e-16    1.2975789e-17    1.2430462e-18    2.3574920e-18    0.0000000e+00    1.2657474e-10    1.1304701e-16    3.0395978e-15    8.9254549e-16    2.4316280e-15    3.8720637e-07    1.2294806e-13    2.5207377e-10    1.1571806e-15    2.2985378e-14    7.9978376e-09    1.8344466e-03    9.8568971e-19    1.1862462e-03    4.2274093e-08    2.1635887e+00    4.3817215e+01
    3.0747755e-02   -5.0000000e-03   -3.9220750e-02    8.4806228e-02    1.1024037e-01   -9.3435189e-01    1.0285362e+03    4.4541868e+05    3.6576075e-12    9.3124449e-02    7.4105875e-01    1.1169586e-01    5.2273805e-02    7.2743368e-07    5.4909842e-10    2.5360476e-09    2.1877391e-10    2.2952046e-11    2.9141049e-08    7.4498158e-08    6.0435308e-07    6.1770046e-13    4.0940886e-09    1.1519522e-11    4.8559249e-14    8.4010906e-17    6.2111747e-11    1.4043084e-11    3.2941177e-17    5.6878283e-14    1.0140175e-16    3.3976856e-16    7.0324013e-17    2.8839433e-18    2.3290815e-19    4.1332747e-19    0.0000000e+00    7.4949923e-11    6.5350919e-17    1.4406090e-15    2.4387752e-16    1.2992043e-15    5.6451134e-07    1.3540566e-13    2.5723416e-10    1.1248998e-15    9.0169268e-15    1.1631085e-08    1.8451171e-03    1.3697980e-18    1.1921687e-03    5.6106046e-08    2.1570088e+00    4.4569675e+01
    2.8747755e-02   -5.0000000e-03   -3.9220750e-02    9.8342683e-02    1.1904200e-01   -8.5715028e-01    1.0239454e+03    4.4541898e+05    4.3038685e-12    9.3665695e-02    7.4122960e-01    1.1120892e-01    5.2046476e-02    6.6901545e-07    5.0376165e-10    2.3908059e-09    2.0010459e-10    2.3735919e-11    2.6713842e-08    6.7915540e-08    5.3168604e-07    5.6137838e-13    3.6789398e-09    1.1030541e-11    4.7832562e-14    7.9001762e-17    6.0120976e-11    1.4077188e-11    3.4990750e-17    5.4783565e-14    1.2400263e-16    4.1901615e-16    9.3052848e-17    3.7165586e-18    3.1149774e-19    4.7751928e-19    0.0000000e+00    7.8183243e-11    6.9311779e-17    1.5762608e-15    3.0115945e-16    1.3868840e-15    5.1145058e-07    1.2896839e-13    2.4504800e-10    1.0890460e-15    1.0412671e-14    1.0541386e-08    1.8474897e-03    1.3466017e-18    1.1929876e-03    5.1157069e-08    2.1585770e+00    4.4219538e+01
    3.0747755e-02   -7.0000000e-03   -3.9220750e-02    8.3979120e-02    1.0425725e-01   -9.5625027e-01    1.0283625e+03    4.4541876e+05    3.8466393e-12    9.3273124e-02    7.4108624e-01    1.1157931e-01    5.2218798e-02    7.5026859e-07    5.6582691e-10    2.6268862e-09    2.2540847e-10    2.3990757e-11    3.0061689e-08    7.6715572e-08    6.1783744e-07    6.3902099e-13    4.2210926e-09    1.1986008e-11    5.0872662e-14    8.7692956e-17    6.4414359e-11    1.4672788e-11    3.4966656e-17    5.9260358e-14    1.0717507e-16    3.5902012e-16    7.4502166e-17    3.0455250e-18    2.4676715e-19    7.9454876e-19    0.0000000e+00    7.8514384e-11    6.8906269e-17    1.5193222e-15    2.5768466e-16    1.3689720e-15    5.8061851e-07    1.4119321e-13    2.6682494e-10    1.1738603e-15    9.5469780e-15    1.1963779e-08    1.8404516e-03    1.3726694e-18    1.1896260e-03    5.8041772e-08    2.1514012e+00    4.4506102e+01
    2.8747755e-02   -7.0000000e-03   -3.9220750e-02    9.5849234e-02    1.0942974e-01   -8.8525264e-01    1.0244391e+03    4.4541900e+05    4.1149320e-12    9.3707943e-02    7.4122930e-01    1.1118323e-01    5.2034143e-02    6.8983636e-07    5.1993657e-10    2.4452620e-09    2.0669379e-10    2.3572344e-11    2.7551172e-08    7.0235116e-08    5.5677694e-07    5.7610890e-13    3.7995228e-09    1.1160725e-11    4.7620750e-14    7.9764282e-17    6.1038056e-11    1.4034095e-11    3.3846172e-17    5.5283778e-14    1.1625583e-16    3.9212024e-16    8.6079748e-17    3.4469639e-18    2.8756769e-19    6.8255072e-19    0.0000000e+00    7.7463026e-11    6.7749861e-17    1.5262800e-15    2.8174519e-16    1.3498776e-15    5.2993747e-07    1.2984890e-13    2.4981767e-10    1.0960560e-15    9.9087002e-15    1.0921195e-08    1.8434913e-03    1.3312262e-18    1.1910285e-03    5.3128642e-08    2.1544166e+00    4.4213935e+01
    3.0747755e-02   -5.0000000e-03   -4.1220750e-02    7.1172389e-02    1.0605623e-01   -1.0039063e+00    1.0281966e+03    4.4541921e+05    4.0199068e-12    9.3565244e-02    7.4120339e-01    1.1131485e-01    5.2089533e-02    7.4675801e-07    5.6296314e-10    2.6261845e-09    2.2414279e-10    2.4415219e-11    2.9926668e-08    7.6244872e-08    6.1015470e-07    6.3887910e-13    4.2045315e-09    1.2075194e-11    5.1796087e-14    8.8583497e-17    6.4672626e-11    1.4904843e-11    3.6197090e-17    5.9799195e-14    1.1376508e-16    3.8161837e-16    7.9712564e-17    3.2591310e-18    2.6450712e-19    4.6441612e-19    0.0000000e+00    8.0022069e-11    7.0938361e-17    1.5734402e-15    2.7396447e-16    1.4127740e-15    5.7639136e-07    1.4277280e-13    2.6726559e-10    1.1866122e-15    1.0022938e-14    1.1877366e-08    1.8249211e-03    1.3747436e-18    1.1875114e-03    5.5939072e-08    2.1762584e+00    4.5262420e+01
    2.8747755e-02   -5.0000000e-03   -4.1220750e-02    7.7754640e-02    1.1637090e-01   -9.1692332e-01    1.0235436e+03    4.4541919e+05    5.2247595e-12    9.4050147e-02    7.4135629e-01    1.1087617e-01    5.1885689e-02    6.8677850e-07    5.1594548e-10    2.5067667e-09    2.0444618e-10    2.6683904e-11    2.7427024e-08    6.9196873e-08    5.2358151e-07    5.8430864e-13    3.7664359e-09    1.1910954e-11    5.3726420e-14    8.5907480e-17    6.4204991e-11    1.5706630e-11    4.1969482e-17    5.9532551e-14    1.5650430e-16    5.3013818e-16    1.1986183e-16    4.7621764e-18    4.0263546e-19    6.1152642e-19    0.0000000e+00    8.8417226e-11    8.0989110e-17    1.8732881e-15    3.8117486e-16    1.6308236e-15    5.1812782e-07    1.4100658e-13    2.5912253e-10    1.1913605e-15    1.2847891e-14    1.0682259e-08    1.8298633e-03    1.3710665e-18    1.1890559e-03    5.0997559e-08    2.1770575e+00    4.4874870e+01
    3.0747755e-02   -7.0000000e-03   -4.1220750e-02    7.1089203e-02    9.6706268e-02   -1.0212396e+00    1.0280447e+03    4.4541936e+05    3.9041416e-12    9.3660928e-02    7.4121212e-01    1.1124484e-01    5.2057281e-02    7.6555159e-07    5.7737150e-10    2.6792191e-09    2.3002207e-10    2.4422923e-11    3.0696128e-08    7.8294626e-08    6.3080804e-07    6.5679134e-13    4.3313780e-09    1.2269803e-11    5.2288429e-14    9.0421724e-17    6.5598173e-11    1.4996638e-11    3.6032588e-17    6.0708442e-14    1.0923198e-16    3.6583523e-16    7.5804041e-17    3.1002887e-18    2.5105390e-19    8.1714761e-19    0.0000000e+00    7.9906980e-11    7.0492856e-17    1.5525167e-15    2.6256644e-16    1.4022816e-15    5.9258836e-07    1.4515867e-13    2.7208811e-10    1.2035654e-15    9.7474051e-15    1.2210358e-08    1.8227176e-03    1.3775678e-18    1.1854687e-03    5.7941226e-08    2.1676849e+00    4.5091889e+01
    2.8747755e-02   -7.0000000e-03   -4.1220750e-02    7.5608283e-02    1.0545407e-01   -9.4065676e-01    1.0240771e+03    4.4541931e+05    4.2512170e-12    9.4043624e-02    7.4133918e-01    1.1089312e-01    5.1894041e-02    7.0091974e-07    5.2828609e-10    2.4892652e-09    2.0991882e-10    2.4163790e-11    2.7999229e-08    7.1326984e-08    5.6399156e-07    5.8631625e-13    3.8619573e-09    1.1402766e-11    4.8843222e-14    8.1585280e-17    6.2261389e-11    1.4370421e-11    3.4907848e-17    5.6516915e-14    1.2061820e-16    4.0682206e-16    8.9259616e-17    3.5765907e-18    2.9834213e-19    7.0202223e-19    0.0000000e+00    7.9469742e-11    6.9781535e-17    1.5732089e-15    2.9230513e-16    1.3895239e-15    5.3777235e-07    1.3279138e-13    2.5455959e-10    1.1213116e-15    1.0272854e-14    1.1082952e-08    1.8281130e-03    1.3253174e-18    1.1875444e-03    5.3027377e-08    2.1700225e+00    4.4769526e+01
    3.0822024e-02   -1.2383450e-02   -3.2220750e-02    1.7914694e-01    7.4184011e-02   -7.1733474e-01    1.0241502e+03    4.4541746e+05    4.7604304e-12    9.2948037e-02    7.4080166e-01    1.1193615e-01    5.2408007e-02    8.0442272e-07    6.0620559e-10    2.8502718e-09    2.4105044e-10    2.7392818e-11    3.2151810e-08    8.1912447e-08    6.4932199e-07    6.7552790e-13    4.4503742e-09    1.3044017e-11    5.5863089e-14    9.3748840e-17    7.1025573e-11    1.6397330e-11    4.0402924e-17    6.4648736e-14    1.3540895e-16    4.5728823e-16    1.0359510e-16    4.0597738e-18    3.4744196e-19    2.5958697e-18    0.0000000e+00    8.9996363e-11    7.9137182e-17    1.7824803e-15    3.2862184e-16    1.5797474e-15    6.1811609e-07    1.5238978e-13    2.9109333e-10    1.2821732e-15    1.1516497e-14    1.2738385e-08    1.9039345e-03    1.3928447e-18    1.1951372e-03    6.4478904e-08    2.0247454e+00    4.0873764e+01
    3.0822024e-02   -1.2383450e-02   -3.6220750e-02    1.1746562e-01    7.6249297e-02   -8.5552754e-01    1.0271189e+03    4.4541832e+05    4.1916044e-12    9.3009239e-02    7.4093372e-01    1.1183671e-01    5.2349763e-02    7.6050740e-07    5.7341738e-10    2.6778543e-09    2.2819671e-10    2.5078037e-11    3.0425154e-08    7.7613803e-08    6.2066463e-07    6.4065904e-13    4.2313302e-09    1.2210443e-11    5.1915630e-14    8.8221678e-17    6.6224023e-11    1.5140675e-11    3.6921227e-17    6.0417856e-14    1.1786303e-16    3.9673218e-16    8.7712234e-17    3.4621808e-18    2.9264481e-19    2.7881019e-18    0.0000000e+00    8.2238151e-11    7.2018790e-17    1.6057506e-15    2.8496589e-16    1.4330357e-15    5.8653088e-07    1.4282091e-13    2.7274341e-10    1.1969929e-15    1.0231957e-14    1.2086477e-08    1.8684799e-03    1.3684775e-18    1.1922827e-03    6.2178228e-08    2.0994632e+00    4.2995735e+01
    2.2295540e-02   -8.6175575e-03   -3.2220750e-02    1.9299106e-01    1.5193004e-01   -2.8102642e-01    9.9029182e+02    4.4541703e+05    3.6546646e-11    9.7413379e-02    7.4205041e-01    1.0805235e-01    5.0593456e-02    7.1860136e-07    5.4419162e-10    3.3636630e-09    2.0189960e-10    8.6711399e-11    2.6697743e-08    6.5128051e-08    3.0370074e-07    4.1249554e-13    2.3509270e-09    1.7421745e-11    9.5989540e-14    7.9482010e-17    1.2986139e-10    4.0053492e-11    1.6078146e-16    9.0204780e-14    1.2362776e-15    4.5691336e-15    1.8753719e-15    5.8865792e-17    6.6623721e-18    2.0604805e-17    0.0000000e+00    2.8098500e-10    2.4339449e-16    7.9022328e-15    3.3253481e-15    6.0923434e-15    4.5615794e-07    1.7821359e-13    3.8898323e-10    1.8016221e-15    6.1363304e-14    9.4393474e-09    1.8888122e-03    6.9286682e-19    1.1769328e-03    3.9558080e-08    1.9836852e+00    3.8055311e+01
    1.9603073e-02   -8.0599293e-03   -3.2220750e-02    2.1198578e-01    1.7614141e-01   -1.1650655e-01    9.6885487e+02    4.4541718e+05    1.0035041e-10    1.0011020e-01    7.4273272e-01    1.0575940e-01    4.9524248e-02    7.1438193e-07    5.6204458e-10    3.8174879e-09    1.9475394e-10    1.6579863e-10    2.5850750e-08    6.0635491e-08    1.9808015e-07    2.7363375e-13    1.4866365e-09    2.1121338e-11    1.2391743e-13    6.0452723e-17    2.0956706e-10    7.4673992e-11    3.8774370e-16    1.0337223e-13    3.3094840e-15    1.3168470e-14    8.1216961e-15    2.1895867e-16    2.9647595e-17    1.2683491e-16    0.0000000e+00    5.1049727e-10    3.8025436e-16    1.5926696e-14    9.6658718e-15    1.2078753e-14    4.0885531e-07    1.9324003e-13    4.7482757e-10    1.9607352e-15    1.1487906e-13    8.4762814e-09    1.8720097e-03    3.2144178e-19    1.1558142e-03    3.7452146e-08    1.9175174e+00    3.6243487e+01
    2.2295540e-02   -8.6175575e-03   -3.6220750e-02    1.5449513e-01    1.1884175e-01   -5.4069114e-01    1.0076820e+03    4.4541804e+05    1.3385787e-11    9.5292111e-02    7.4161511e-01    1.0981401e-01    5.1405289e-02    6.2135223e-07    4.6485962e-10    2.5974814e-09    1.7925521e-10    4.4169058e-11    2.3829495e-08    5.9235548e-08    3.5398097e-07    4.3194045e-13    2.6326756e-09    1.2692070e-11    6.2503731e-14    7.2569370e-17    8.0493633e-11    2.1965010e-11    6.9138345e-17    6.4658150e-14    4.2547272e-16    1.4995527e-15    4.5268123e-16    1.6064487e-17    1.5656856e-18    3.2428159e-18    0.0000000e+00    1.4728879e-10    1.3079779e-16    3.5733335e-15    1.0846453e-15    2.8455007e-15    4.2836856e-07    1.3764526e-13    2.8461174e-10    1.3030504e-15    2.7112225e-14    8.8492685e-09    1.8719757e-03    9.7061664e-19    1.1893465e-03    4.4051304e-08    2.0914732e+00    4.1511051e+01
    1.9603073e-02   -8.0599293e-03   -3.6220750e-02    1.7412691e-01    1.8008427e-01   -2.4490259e-01    9.7566834e+02    4.4541805e+05    5.2694274e-11    9.9134253e-02    7.4261437e-01    1.0652417e-01    4.9871962e-02    5.2977933e-07    4.1018672e-10    2.7032118e-09    1.4595074e-10    9.8070016e-11    1.9304528e-08    4.6058218e-08    1.7232425e-07    2.4196764e-13    1.3440989e-09    1.4749847e-11    8.5723056e-14    5.1373965e-17    1.3006426e-10    4.4254780e-11    2.0651620e-16    7.4561063e-14    1.7933485e-15    6.9203271e-15    3.5990793e-15    1.0402946e-16    1.3102712e-17    4.2611796e-17    0.0000000e+00    3.0743100e-10    2.4861308e-16    9.3986503e-15    5.0615463e-15    7.1449668e-15    3.1473593e-07    1.4065320e-13    3.2750320e-10    1.4486199e-15    7.1333830e-14    6.5208092e-09    1.8541483e-03    4.4765028e-19    1.1632221e-03    3.8308479e-08    2.0030719e+00    3.8812144e+01
    3.0822024e-02   -1.2383450e-02   -4.0220750e-02    7.4451241e-02    7.4120526e-02   -9.9972800e-01    1.0269340e+03    4.4541915e+05    4.2267666e-12    9.3769586e-02    7.4121209e-01    1.1116647e-01    5.2023358e-02    7.7926376e-07    5.8758575e-10    2.7413843e-09    2.3386836e-10    2.5540771e-11    3.1176745e-08    7.9552996e-08    6.3694365e-07    6.5584753e-13    4.3354703e-09    1.2480857e-11    5.2922499e-14    9.0138572e-17    6.7704317e-11    1.5431626e-11    3.7572040e-17    6.1725462e-14    1.1807476e-16    3.9672890e-16    8.6997604e-17    3.4349039e-18    2.8973599e-19    3.4633805e-18    0.0000000e+00    8.3749469e-11    7.3192700e-17    1.6263115e-15    2.8488436e-16    1.4531029e-15    6.0130646e-07    1.4587708e-13    2.7908862e-10    1.2224986e-15    1.0345696e-14    1.2390818e-08    1.8263469e-03    1.3348522e-18    1.1839294e-03    6.0519352e-08    2.1535434e+00    4.4731889e+01
    3.0822024e-02   -1.2383450e-02   -4.4220750e-02    4.3071619e-02    6.6909404e-02   -1.1607762e+00    1.0242727e+03    4.4542021e+05    4.8545943e-12    9.5117594e-02    7.4160781e-01    1.1001991e-01    5.1473911e-02    8.5136024e-07    6.4157940e-10    3.0112332e-09    2.5519681e-10    2.8602652e-11    3.4017864e-08    8.6740940e-08    6.8916839e-07    7.1115230e-13    4.6960731e-09    1.3709147e-11    5.8296429e-14    9.8168328e-17    7.4816975e-11    1.7132028e-11    4.2148027e-17    6.7881627e-14    1.3638113e-16    4.5903921e-16    1.0273584e-16    4.0159144e-18    3.4316391e-19    4.4086880e-18    0.0000000e+00    9.3992191e-11    8.2186762e-17    1.8386773e-15    3.2971916e-16    1.6322102e-15    6.5478808e-07    1.5953722e-13    3.0724936e-10    1.3450752e-15    1.1808363e-14    1.3493888e-08    1.7784342e-03    1.2874835e-18    1.1707692e-03    6.0086720e-08    2.1819874e+00    4.5857212e+01
    2.2295540e-02   -8.6175575e-03   -4.0220750e-02    1.3644376e-01    1.4553132e-01   -5.6772613e-01    1.0001388e+03    4.4541902e+05    1.5591740e-11    9.6609272e-02    7.4205726e-01    1.0864586e-01    5.0849414e-02    5.2413512e-07    3.9317726e-10    2.2862398e-09    1.4968673e-10    4.5329063e-11    1.9795185e-08    4.9043085e-08    2.6879400e-07    3.3435015e-13    2.0187692e-09    1.1155049e-11    5.5952771e-14    5.7877532e-17    7.6618694e-11    2.1445926e-11    7.0125649e-17    5.7337308e-14    4.9913044e-16    1.7886180e-15    6.0193036e-16    2.0556603e-17    2.1264527e-18    4.4313258e-18    0.0000000e+00    1.4996489e-10    1.3041389e-16    3.7701261e-15    1.2963273e-15    2.9484756e-15    3.5050322e-07    1.1650516e-13    2.5549914e-10    1.1494462e-15    2.8996649e-14    7.2453829e-09    1.8369682e-03    8.3157564e-19    1.1809535e-03    4.1237470e-08    2.1289099e+00    4.2673178e+01
    1.9603073e-02   -8.0599293e-03   -4.0220750e-02    1.4916955e-01    1.8167510e-01   -3.8521772e-01    9.7765423e+02    4.4541911e+05    4.2331210e-11    9.9172569e-02    7.4271499e-01    1.0645586e-01    4.9829991e-02    4.4361100e-07    3.4297236e-10    2.2521632e-09    1.2235025e-10    8.0070640e-11    1.6177756e-08    3.8667513e-08    1.4680947e-07    2.0599441e-13    1.1488096e-09    1.2259819e-11    7.0993129e-14    4.3495108e-17    1.0683989e-10    3.6094766e-11    1.6403010e-16    6.2149854e-14    1.4415587e-15    5.5331458e-15    2.7755605e-15    8.1561555e-17    1.0107196e-17    3.0727956e-17    0.0000000e+00    2.5153406e-10    2.0502249e-16    7.6482527e-15    4.0443376e-15    5.8152585e-15    2.6459574e-07    1.1731977e-13    2.7211077e-10    1.2100613e-15    5.8458745e-14    5.4815897e-09    1.8256725e-03    4.5256417e-19    1.1620177e-03    4.0109331e-08    2.0565282e+00    4.0694335e+01
    2.2295540e-02   -8.6175575e-03   -4.4220750e-02    1.2008813e-01    1.4885589e-01   -7.0219710e-01    9.9650061e+02    4.4542029e+05    1.8616837e-11    9.7755103e-02    7.4241045e-01    1.0765817e-01    5.0376806e-02    5.0789285e-07    3.8215803e-10    2.2758592e-09    1.4414602e-10    4.9931970e-11    1.9042485e-08    4.6956972e-08    2.4289580e-07    3.0465811e-13    1.8121588e-09    1.1307978e-11    5.7655443e-14    5.4736522e-17    8.0519621e-11    2.3045826e-11    7.7842508e-17    5.7743278e-14    5.9636866e-16    2.1525663e-15    7.5219815e-16    2.5268629e-17    2.6462172e-18    5.6832370e-18    0.0000000e+00    1.6398173e-10    1.3975899e-16    4.2027523e-15    1.5618444e-15    3.2572706e-15    3.3307244e-07    1.1573124e-13    2.5765587e-10    1.1559011e-15    3.3140541e-14    6.8878116e-09    1.7983179e-03    7.0699046e-19    1.1714795e-03    4.2495687e-08    2.1540228e+00    4.3803056e+01
    1.9603073e-02   -8.0599293e-03   -4.4220750e-02    1.2972204e-01    1.8495389e-01   -5.3452755e-01    9.7557383e+02    4.4542021e+05    3.9672227e-11    1.0001864e-01    7.4298678e-01    1.0572506e-01    4.9478473e-02    4.0978416e-07    3.1696435e-10    2.0846380e-09    1.1296647e-10    7.4631922e-11    1.4939242e-08    3.5680501e-08    1.3456735e-07    1.8963530e-13    1.0544035e-09    1.1383991e-11    6.6307365e-14    4.0260610e-17    9.9287901e-11    3.3721041e-11    1.5603696e-16    5.7756734e-14    1.3592901e-15    5.2269694e-15    2.6549271e-15    7.7553383e-17    9.6608741e-18    2.9914367e-17    0.0000000e+00    2.3429297e-10    1.9145955e-16    7.1766350e-15    3.8214283e-15    5.4573852e-15    2.4400990e-07    1.0900883e-13    2.5211783e-10    1.1245836e-15    5.4776757e-14    5.0552842e-09    1.7901937e-03    4.3738622e-19    1.1542649e-03    4.2890369e-08    2.0831451e+00    4.1971716e+01
    2.9747755e-02   -6.0000000e-03   -4.2207500e-03    1.0135327e+00   -5.4076324e-02   -2.8550683e-02    8.0419365e+02    4.4541557e+05    6.4426219e-08    1.3208751e-01    7.4874322e-01    8.0104439e-02    3.7558927e-02    1.1107992e-05    1.1987869e-08    9.4530778e-08    2.8397017e-09    1.8084863e-08    5.2758713e-07    5.7232982e-07    1.6725009e-07    3.7964174e-13    2.0647865e-09    2.5043126e-10    7.7008131e-12    4.5903439e-17    1.6194903e-08    2.8497650e-08    3.5753131e-11    8.4685079e-13    1.9086126e-12    1.3322078e-11    2.8188111e-10    1.9455953e-12    9.8296723e-13    1.7840562e-10    0.0000000e+00    8.1208043e-08    3.1441426e-14    9.4407330e-12    1.0521070e-11    4.8721782e-12    4.2918310e-06    1.2035168e-11    1.6912000e-08    1.1996285e-14    3.3456570e-12    8.9535948e-08    1.4888067e-03    1.8767292e-21    8.3690083e-04    9.7939283e-08    8.1057270e-01    3.0973649e+01
    2.9747755e-02   -2.0000000e-03   -4.2207500e-03    1.0304212e+00    6.7201009e-02   -9.6382355e-03    7.9505487e+02    4.4541547e+05    7.5765060e-08    1.3414453e-01    7.4922132e-01    7.8400546e-02    3.6761021e-02    1.1948899e-05    1.3093730e-08    1.0358955e-07    3.0574577e-09    1.9411356e-08    5.7801468e-07    5.8829156e-07    1.4950309e-07    3.4463411e-13    2.0569814e-09    2.2319766e-10    8.9765417e-12    3.6477633e-17    1.7900244e-08    3.2569636e-08    5.7917080e-11    7.9906724e-13    1.9979490e-12    1.4321107e-11    3.8586295e-10    2.4275636e-12    1.3196373e-12    2.8777780e-10    0.0000000e+00    9.5383062e-08    3.5316848e-14    1.2048124e-11    1.1384238e-11    5.6898811e-12    4.5514742e-06    1.4366659e-11    1.8875708e-08    1.0865277e-14    2.7945826e-12    9.5017384e-08    1.4542832e-03    1.3577898e-21    8.1830694e-04    9.7928500e-08    8.0303582e-01    2.9589753e+01
    2.5747755e-02   -2.0000000e-03   -4.2207500e-03    9.6127617e-01    5.4775557e-02    3.4245616e-02    7.4519311e+02    4.4541548e+05    2.3883974e-07    1.4568819e-01    7.5181757e-01    6.8892104e-02    3.2307873e-02    1.7628491e-05    2.0623780e-08    1.6602395e-07    4.5543675e-09    2.8364991e-08    9.1412369e-07    6.8248784e-07    8.5937354e-08    2.1983962e-13    3.1410951e-09    9.7013821e-11    1.8259091e-11    1.7336364e-17    3.3681608e-08    5.3562702e-08    7.8847341e-10    6.6926092e-13    1.9557238e-12    1.5668630e-11    1.5947257e-09    5.9636704e-12    4.9273011e-12    3.6756438e-09    0.0000000e+00    2.0631969e-07    6.2717155e-14    4.5159877e-11    1.2856274e-11    1.0449667e-11    6.3206356e-06    3.3007851e-11    3.2882480e-08    6.7690220e-15    8.0221478e-13    1.3245973e-07    1.2677039e-03    3.5574508e-22    7.1203317e-04    1.0140502e-07    7.5362157e-01    2.5372684e+01
    2.5747755e-02   -6.0000000e-03   -4.2207500e-03    9.6834573e-01   -1.0327585e-01    2.6098400e-02    7.5470498e+02    4.4541544e+05    2.1901899e-07    1.4353524e-01    7.5133564e-01    7.0664575e-02    3.3138008e-02    1.6535861e-05    1.9131726e-08    1.5348812e-07    4.2615101e-09    2.7071039e-08    8.4825646e-07    6.7248862e-07    9.7621130e-08    2.3083394e-13    2.9902975e-09    1.1900156e-10    1.4557939e-11    1.9615715e-17    3.1085520e-08    5.0281769e-08    4.0938813e-10    6.8175078e-13    2.2243314e-12    1.7473666e-11    1.3508148e-09    5.6505926e-12    4.2968735e-12    2.3213906e-09    0.0000000e+00    1.8687313e-07    5.5400290e-14    3.3519330e-11    1.4211236e-11    9.3223895e-12    5.9898415e-06    2.6298990e-11    2.9960399e-08    7.1726989e-15    1.1695771e-12    1.2542105e-07    1.3015489e-03    4.6919965e-22    7.3143763e-04    1.0136338e-07    7.6133569e-01    2.7081800e+01
    2.9747755e-02   -2.0000000e-03   -1.1103750e-03    1.1035327e+00    2.6111488e-02    1.1366641e-02    7.1464328e+02    4.4541603e+05    2.3079816e-07    1.4452229e-01    7.5145355e-01    6.9957813e-02    3.2809306e-02    1.7353773e-05    2.0948197e-08    1.7046378e-07    4.5227332e-09    2.7329196e-08    9.2343172e-07    5.7517594e-07    4.8373591e-08    1.1244289e-13    2.7335716e-09    3.7185385e-11    1.6561719e-11    7.9313619e-18    3.5221979e-08    5.0622970e-08    2.0239219e-09    3.7041327e-13    5.8774251e-13    4.9043340e-12    1.2252534e-09    3.1802699e-12    3.5120625e-12    6.6036348e-09    0.0000000e+00    2.2078030e-07    5.3084235e-14    6.2134394e-11    4.1530374e-12    8.0150794e-12    6.0462180e-06    3.6518651e-11    3.5226650e-08    3.3923191e-15    1.1144180e-13    1.2705020e-07    1.2311527e-03    1.0897445e-22    6.9652578e-04    1.1909346e-07    4.0109145e-01    7.9161536e+01
    2.5747755e-02   -2.0000000e-03   -1.1103750e-03    1.0070685e+00   -8.5998303e-03    3.2328348e-03    6.5175911e+02    4.4541608e+05    5.1428736e-07    1.6115849e-01    7.5515925e-01    5.6293354e-02    2.6411766e-02    2.9451580e-05    3.7914350e-08    3.1849267e-07    7.9561526e-09    4.9523642e-08    1.5830146e-06    6.4484363e-07    1.5860940e-08    6.3402408e-14    2.9876713e-09    5.9119223e-12    1.3132175e-11    2.0291760e-18    6.2591062e-08    6.8718844e-08    2.5033764e-08    2.2088374e-13    1.4631052e-13    1.1402573e-12    2.0739489e-09    2.1779319e-12    4.8958969e-12    4.8898963e-08    0.0000000e+00    4.1880694e-07    9.0556729e-14    3.6829439e-10    1.2704121e-12    8.7298092e-12    9.6798629e-06    1.3750132e-10    7.2464189e-08    1.9662316e-15    9.2402052e-15    2.0505541e-07    9.3392857e-04    1.1622512e-23    5.3760321e-04    1.2446482e-07    3.6573840e-01    6.8892227e+01
    2.9747755e-02   -6.0000000e-03   -1.1103750e-03    1.1025781e+00   -1.2081335e-01   -1.5987557e-02    7.1825682e+02    4.4541617e+05    2.2531826e-07    1.4341022e-01    7.5119953e-01    7.0876245e-02    3.3240252e-02    1.6566146e-05    1.9992108e-08    1.6266460e-07    4.3169355e-09    2.6089849e-08    8.8152579e-07    5.4967524e-07    4.6467920e-08    1.0863892e-13    2.6178371e-09    3.6039311e-11    1.5876117e-11    7.7006088e-18    3.3633682e-08    4.8334958e-08    1.8866224e-09    3.5701127e-13    5.7322467e-13    4.7714669e-12    1.1954507e-09    3.0855328e-12    3.4243525e-12    6.2939609e-09    0.0000000e+00    2.1066294e-07    5.1033191e-14    5.9052584e-11    4.0314157e-12    7.6933855e-12    5.7732428e-06    3.4918672e-11    3.3600919e-08    3.2789912e-15    1.1747392e-13    1.2131052e-07    1.2490284e-03    1.1764372e-22    7.0614491e-04    1.1957072e-07    3.9985800e-01    7.8790827e+01
    2.5747755e-02   -6.0000000e-03   -1.1103750e-03    1.0126984e+00   -1.4883853e-01    9.4707110e-05    6.7695930e+02    4.4541607e+05    6.3985270e-07    1.5473535e-01    7.5372858e-01    6.1568207e-02    2.8881037e-02    2.4195757e-05    3.0458820e-08    2.5275806e-07    6.4388218e-09    3.9430013e-08    1.3083186e-06    6.1700726e-07    2.3303863e-08    9.5683435e-14    3.1933551e-09    1.2332658e-11    1.8917343e-11    3.9199437e-18    5.1885476e-08    6.2167814e-08    1.2129921e-08    3.3157341e-13    4.2773551e-13    3.4365239e-12    2.9516111e-09    4.4602232e-12    7.6626085e-12    2.9333340e-08    0.0000000e+00    3.3455834e-07    8.9901685e-14    2.1631024e-10    2.8383176e-12    1.0211946e-11    8.1163885e-06    9.5711351e-11    5.5553094e-08    2.8871858e-15    2.5113215e-14    1.7137352e-07    1.0508731e-03    3.8392035e-23    5.9919867e-04    1.2325730e-07    3.8420524e-01    7.4171721e+01
    1.7747755e-02   -2.0000000e-03   -4.2207500e-03    6.9979390e-01    2.8736216e-02    6.0030466e-02    6.5154914e+02    4.4541559e+05    4.9987966e-07    1.6775576e-01    7.5664521e-01    5.0777157e-02    2.3824271e-02    2.8601807e-05    3.6833544e-08    3.0954066e-07    7.7327903e-09    4.8173548e-08    1.5345365e-06    6.2790403e-07    1.5998042e-08    6.2304967e-14    2.9082311e-09    6.3552393e-12    1.2800991e-11    2.0806441e-18    6.0840978e-08    6.6817247e-08    2.4162440e-08    2.1687222e-13    1.4930001e-13    1.1680101e-12    2.0082147e-09    2.1312023e-12    4.7681867e-12    4.7164656e-08    0.0000000e+00    4.0690537e-07    8.8150592e-14    3.6203658e-10    1.2832808e-12    8.4750130e-12    9.3985377e-06    1.3346601e-10    7.0496395e-08    1.9333127e-15    1.1278143e-14    1.9911504e-07    9.5563603e-04    1.4316301e-23    5.2141859e-04    9.7845636e-08    6.3865889e-01    1.7993418e+01
    2.1747755e-02   -2.0000000e-03   -4.2207500e-03    8.6031867e-01    6.4257835e-02    5.2425298e-02    6.9812912e+02    4.4541537e+05    3.2497760e-07    1.5668922e-01    7.5423986e-01    5.9853769e-02    2.8075905e-02    2.3495089e-05    2.8981657e-08    2.3801361e-07    6.1775733e-09    3.7430568e-08    1.2676991e-06    6.8206036e-07    3.8047604e-08    1.1427584e-13    3.4573033e-09    2.6192752e-11    2.1806511e-11    6.7797030e-18    4.9688715e-08    6.4806821e-08    6.2549336e-09    3.8825720e-13    4.2797843e-13    3.5712003e-12    1.6375223e-09    3.2549619e-12    4.4808567e-12    1.6051192e-08    0.0000000e+00    3.1430090e-07    7.5650178e-14    1.3187379e-10    3.1219894e-12    1.0067834e-11    8.0259235e-06    6.7991054e-11    5.0712956e-08    3.4228754e-15    6.4001408e-14    1.6902568e-07    1.1064200e-03    7.2668877e-23    6.1536220e-04    1.0085596e-07    7.0013605e-01    2.1643140e+01
    2.1747755e-02   -2.0000000e-03   -1.1103750e-03    9.2226650e-01   -1.1121356e-02   -2.3748841e-03    5.9868740e+02    4.4541597e+05    8.6175773e-07    1.7569691e-01    7.5834311e-01    4.4357064e-02    2.0822940e-02    4.1501917e-05    5.5433678e-08    4.7604658e-07    1.1543713e-08    7.4353216e-08    2.1354321e-06    7.6014891e-07    1.1611355e-08    3.3189904e-14    3.0741801e-09    1.3855992e-12    4.1495967e-12    5.5302980e-19    8.9795314e-08    8.8487870e-08    4.9173781e-08    1.1932947e-13    5.3508849e-14    3.5402874e-13    2.8579262e-09    1.2638245e-12    5.3892820e-12    8.5297788e-08    0.0000000e+00    6.2441615e-07    1.2111911e-13    1.2049722e-09    1.1250971e-12    5.6294757e-12    1.3177061e-05    2.4505127e-10    1.1464715e-07    1.0666923e-15    1.5794560e-15    2.8094423e-07    7.1957214e-04    1.9368345e-24    4.1559989e-04    1.1880474e-07    3.2786137e-01    5.8431727e+01
    1.7747755e-02   -2.0000000e-03   -1.1103750e-03    7.7104295e-01   -1.2500506e-01   -4.5074662e-03    5.4541204e+02    4.4541626e+05    1.2477870e-06    1.9063875e-01    7.6158252e-01    3.2098995e-02    1.5082113e-02    5.3200248e-05    7.5349394e-08    6.7379049e-07    1.5991810e-08    1.0946511e-07    2.3549379e-06    8.9033230e-07    1.3557860e-08    3.8387318e-14    4.0586657e-09    3.5098673e-12    8.1510912e-12    1.4287809e-18    1.2880045e-07    1.1313676e-07    5.3386896e-08    1.7935603e-13    1.0477796e-13    7.3832859e-13    3.4429169e-09    1.8345461e-12    1.0962947e-11    9.5045230e-08    0.0000000e+00    8.7669951e-07    2.4809098e-13    1.9686310e-09    1.6025108e-12    6.9430426e-12    1.6006198e-05    3.5786786e-10    1.7731923e-07    1.6882718e-15    1.1008232e-14    3.4586551e-07    5.2122894e-04    1.7593991e-23    2.9694527e-04    1.1199112e-07    2.8802710e-01    4.8071356e+01
    2.1747755e-02   -6.0000000e-03   -1.1103750e-03    8.7348503e-01   -1.4844487e-01    2.7674699e-02    6.2529715e+02    4.4541603e+05    7.0105808e-07    1.6923070e-01    7.5691872e-01    4.9659370e-02    2.3306732e-02    3.6151373e-05    4.7441733e-08    4.0299825e-07    9.9055423e-09    6.2755594e-08    1.9183306e-06    6.9321315e-07    1.2179054e-08    3.7459420e-14    2.7699851e-09    2.5666961e-12    6.6327023e-12    9.3948970e-19    7.6515825e-08    7.7150739e-08    4.1448327e-08    1.3155695e-13    6.9948249e-14    5.0483074e-13    2.1176151e-09    1.4417635e-12    4.4682364e-12    7.2614382e-08    0.0000000e+00    5.2747513e-07    8.5885177e-14    6.4316934e-10    9.9580195e-13    6.8044141e-12    1.1671432e-05    1.8340499e-10    9.4445798e-08    1.1849262e-15    3.1113470e-15    2.4802775e-07    8.3166051e-04    3.2061119e-24    4.7618346e-04    1.1812142e-07    3.6642278e-01    6.8974044e+01
    1.7907614e-02   -5.7029501e-03   -1.1103750e-03    7.5585046e-01   -1.3607957e-01   -2.6050547e-02    5.4940275e+02    4.4541640e+05    1.2418993e-06    1.8885394e-01    7.6120214e-01    3.3565318e-02    1.5770471e-02    5.2114470e-05    7.3170896e-08    6.5000357e-07    1.5437872e-08    1.0472122e-07    2.3751909e-06    8.7512348e-07    1.2894280e-08    3.9187127e-14    3.8979128e-09    3.5754921e-12    7.6472183e-12    1.3684949e-18    1.2389752e-07    1.1064745e-07    5.5604162e-08    1.7823754e-13    1.0682945e-13    7.4739538e-13    3.4972177e-09    1.7384509e-12    1.0127530e-11    9.7337985e-08    0.0000000e+00    8.4891630e-07    2.4109347e-13    1.9244929e-09    1.5791889e-12    6.5190268e-12    1.5801305e-05    3.5552115e-10    1.6882051e-07    1.6581955e-15    1.1970778e-14    3.4065696e-07    5.3311495e-04    1.7483888e-23    3.0770740e-04    1.1448117e-07    2.9129271e-01    4.8888466e+01
    1.7907614e-02   -5.7029501e-03   -4.2207500e-03    7.1905379e-01   -1.2109289e-01    5.9742707e-02    6.6230442e+02    4.4541568e+05    4.6357801e-07    1.6516802e-01    7.5608486e-01    5.2898427e-02    2.4818306e-02    2.7545198e-05    3.5121004e-08    2.9343315e-07    7.3861138e-09    4.5662038e-08    1.4855304e-06    6.4519887e-07    2.0274012e-08    6.8977525e-14    3.1494424e-09    8.9710440e-12    1.5547206e-11    2.8536444e-18    5.8772362e-08    6.7100117e-08    1.9428850e-08    2.4027375e-13    1.9002331e-13    1.5268167e-12    1.9114569e-09    2.3599170e-12    4.6957213e-12    4.0041204e-08    0.0000000e+00    3.8701166e-07    8.1755411e-14    2.7907522e-10    1.5508368e-12    8.6489174e-12    9.1324329e-06    1.1235219e-10    6.5781718e-08    2.1207948e-15    1.9242379e-14    1.9317495e-07    9.8987182e-04    2.1397755e-23    5.4309840e-04    9.8840708e-08    6.5401915e-01    1.9033625e+01
    2.9779184e-02   -9.9638585e-03   -1.1103750e-03    9.6250111e-01   -2.0876099e-01   -8.2266232e-03    7.3453640e+02    4.4541627e+05    1.8752559e-07    1.3837864e-01    7.5005407e-01    7.5023592e-02    3.5183803e-02    1.3500508e-05    1.5960580e-08    1.2882130e-07    3.4934954e-09    2.1446051e-08    7.0754637e-07    4.9818447e-07    5.3157732e-08    1.3025466e-13    2.2438732e-09    5.3596750e-11    1.3273186e-11    9.7765797e-18    2.6335858e-08    4.0919785e-08    7.3170172e-10    4.0343772e-13    9.7055413e-13    7.8956192e-12    1.0934804e-09    3.6362139e-12    3.3461886e-12    3.2080446e-09    0.0000000e+00    1.6314354e-07    4.4215212e-14    3.6131313e-11    6.5080231e-12    7.1061564e-12    4.7920456e-06    2.4570425e-11    2.5839831e-08    3.9121757e-15    2.9233117e-13    1.0050233e-07    1.3396145e-03    2.3394437e-22    7.5384300e-04    1.1675713e-07    4.0194973e-01    7.9244586e+01
    2.5954986e-02   -9.3754536e-03   -1.1103750e-03    9.5106597e-01   -1.9332712e-01   -1.0538897e-02    6.6994133e+02    4.4541606e+05    4.6539863e-07    1.5623111e-01    7.5410770e-01    6.0319713e-02    2.8296028e-02    2.4415536e-05    3.0825843e-08    2.5610635e-07    6.5003106e-09    3.9877413e-08    1.3221020e-06    6.0818216e-07    2.2099338e-08    6.8831842e-14    3.1228687e-09    9.9626976e-12    1.6663272e-11    3.3142762e-18    5.2338150e-08    6.1856740e-08    1.3651470e-08    2.3807539e-13    2.2979003e-13    1.8938165e-12    1.9846583e-09    2.7931074e-12    5.0799273e-12    3.0956874e-08    0.0000000e+00    3.3897336e-07    7.0066813e-14    1.9500154e-10    1.8518968e-12    8.1235562e-12    8.1664027e-06    8.8955024e-11    5.6515682e-08    2.0680904e-15    1.4281089e-14    1.7248835e-07    1.0093887e-03    2.3082511e-23    5.8112731e-04    1.2774964e-07    3.7828598e-01    7.2476353e+01
    2.9779184e-02   -9.9638585e-03   -4.2207500e-03    9.6148911e-01   -1.9502431e-01   -4.6912224e-02    8.0844208e+02    4.4541575e+05    6.1907118e-08    1.3066061e-01    7.4839724e-01    8.1294920e-02    3.8118154e-02    1.0660866e-05    1.1502938e-08    9.0702462e-08    2.7254308e-09    1.7343438e-08    5.0624088e-07    5.4957325e-07    1.6136542e-07    3.6668743e-13    1.9932049e-09    2.4069453e-10    7.4372090e-12    4.4807059e-17    1.5536400e-08    2.7330642e-08    3.3121309e-11    8.1558040e-13    1.8306064e-12    1.2778993e-11    2.7324265e-10    1.8752292e-12    9.5238161e-13    1.7152820e-10    0.0000000e+00    7.7904742e-08    3.0265172e-14    9.0958006e-12    1.0092354e-11    4.6884935e-12    4.1200908e-06    1.1568626e-11    1.6223732e-08    1.1557271e-14    3.2144352e-12    8.5952583e-08    1.5126685e-03    2.0168234e-21    8.4923979e-04    9.8699754e-08    8.0917623e-01    3.1392460e+01
    2.5954986e-02   -9.3754536e-03   -4.2207500e-03    9.0901595e-01   -2.1029963e-01    2.4185466e-02    7.5300742e+02    4.4541542e+05    2.2263167e-07    1.4405413e-01    7.5144026e-01    7.0243253e-02    3.2942314e-02    1.6879527e-05    1.9639894e-08    1.5786850e-07    4.3566190e-09    2.7371947e-08    8.7017941e-07    6.6983517e-07    9.2162508e-08    2.3155720e-13    3.0545937e-09    1.0603631e-10    1.7177170e-11    1.8854229e-17    3.1945791e-08    5.1209890e-08    6.3277310e-10    6.8751407e-13    2.0608511e-12    1.6323147e-11    1.4507145e-09    5.7372560e-12    4.5746867e-12    2.9973897e-09    0.0000000e+00    1.9396678e-07    6.0130620e-14    3.9976466e-11    1.3306777e-11    1.0006646e-11    6.0837305e-06    2.9372354e-11    3.1059526e-08    7.1197395e-15    9.6892348e-13    1.2744498e-07    1.2945748e-03    4.5654470e-22    7.2686882e-04    1.0105976e-07    7.6112375e-01    2.6876751e+01
    2.1747755e-02   -2.0000000e-03   -1.2220750e-02    6.1853222e-01    1.5776674e-01    1.1110539e-01    8.4667651e+02    4.4541484e+05    2.4949182e-08    1.2647459e-01    7.4783238e-01    8.4476430e-02    3.9597228e-02    8.2111548e-06    8.3104851e-09    6.4709908e-08    2.1022053e-09    1.1313562e-08    3.6078348e-07    4.9285108e-07    2.5839386e-07    5.8101178e-13    2.6593938e-09    3.1966159e-10    5.5881521e-12    1.2408747e-16    1.0002780e-08    1.4422224e-08    7.4766466e-12    1.0476794e-12    9.8422163e-13    6.1601852e-12    5.8389375e-11    5.3302007e-13    2.0921291e-13    2.7573763e-11    0.0000000e+00    3.9835641e-08    1.9790139e-14    3.6914977e-12    4.7768930e-12    2.3860908e-12    3.3786934e-06    7.0485841e-12    1.0759544e-08    1.6398152e-14    3.9868750e-12    7.0361815e-08    1.6064071e-03    9.1055096e-21    9.1240966e-04    6.5599013e-08    1.1956046e+00    2.1847823e+01
    1.7747755e-02   -2.0000000e-03   -1.2220750e-02    5.4321453e-01    1.5147946e-01    1.6809627e-01    8.1589668e+02    4.4541489e+05    4.9623917e-08    1.3255469e-01    7.4919791e-01    7.9454273e-02    3.7245186e-02    9.6108400e-06    1.0236035e-08    8.0514296e-08    2.4566395e-09    1.5271456e-08    4.4948199e-07    5.1243754e-07    1.7020515e-07    4.1021327e-13    2.0520116e-09    2.5175659e-10    6.9110658e-12    5.7232677e-17    1.3546803e-08    2.3121047e-08    3.5750924e-11    8.5926972e-13    1.6289026e-12    1.1085731e-11    2.0187691e-10    1.4579114e-12    7.1662979e-13    1.5410400e-10    0.0000000e+00    6.4898007e-08    2.7741545e-14    7.6858017e-12    8.7153279e-12    4.0596340e-12    3.7610450e-06    1.0353214e-11    1.4187522e-08    1.2586579e-14    3.5016090e-12    7.8427310e-08    1.5330741e-03    3.1694962e-21    8.5887907e-04    6.3824966e-08    1.1396808e+00    2.0203767e+01
    1.7747755e-02   -2.0000000e-03   -8.2207500e-03    6.3964453e-01    1.0179052e-01    1.1603345e-01    7.4420329e+02    4.4541507e+05    2.2999655e-07    1.4800661e-01    7.5244148e-01    6.6875379e-02    3.1358721e-02    1.6446707e-05    1.9344791e-08    1.5598645e-07    4.2546885e-09    2.6300042e-08    8.5624415e-07    6.2194558e-07    7.5379178e-08    1.7551453e-13    2.8194533e-09    8.1117150e-11    1.5369197e-11    1.4400245e-17    3.1760526e-08    4.9596165e-08    9.7899705e-10    5.3584561e-13    1.4469797e-12    1.1630896e-11    1.3451065e-09    4.7348085e-12    4.0955989e-12    3.8901432e-09    0.0000000e+00    1.9520709e-07    5.2988742e-14    4.3408804e-11    9.5449429e-12    8.6493058e-12    5.8683240e-06    2.9392796e-11    3.1127209e-08    5.3788819e-15    5.7698160e-13    1.2303626e-07    1.2930636e-03    3.2875529e-22    7.1192008e-04    7.8953825e-08    9.1159785e-01    1.7658244e+01
    2.1747755e-02   -2.0000000e-03   -8.2207500e-03    7.4717648e-01    1.1719201e-01    8.5394780e-02    7.8288608e+02    4.4541490e+05    9.6179538e-08    1.3964322e-01    7.5060712e-01    7.3748657e-02    3.4577503e-02    1.3784256e-05    1.5411134e-08    1.2252607e-07    3.5350134e-09    2.2104166e-08    6.8166196e-07    6.3610088e-07    1.3699008e-07    2.9311400e-13    2.1595657e-09    1.8955470e-10    1.0330523e-11    2.7613415e-17    2.1715380e-08    3.9599702e-08    1.8450120e-10    7.2076733e-13    1.7841297e-12    1.3240526e-11    5.2576477e-10    2.8050282e-12    1.7222412e-12    7.0124403e-10    0.0000000e+00    1.2367415e-07    3.9895058e-14    1.7598380e-11    1.0600275e-11    6.6251924e-12    5.1552978e-06    1.7658279e-11    2.2906830e-08    9.1674356e-15    1.8363848e-12    1.0773829e-07    1.4025331e-03    8.8321839e-22    7.8494500e-04    8.0760639e-08    9.7381064e-01    1.9866251e+01
    2.1747755e-02   -6.0000000e-03   -8.2207500e-03    7.6463903e-01   -5.3989019e-02    7.2122635e-02    7.9233617e+02    4.4541509e+05    8.6962507e-08    1.3752844e-01    7.5013258e-01    7.5492595e-02    3.5394603e-02    1.2974381e-05    1.4320377e-08    1.1349995e-07    3.3227402e-09    2.0922942e-08    6.3261245e-07    6.2426004e-07    1.5129429e-07    3.8145748e-13    2.2120983e-09    2.2007097e-10    1.0726685e-11    3.7989171e-17    1.9809567e-08    3.5956506e-08    9.7953276e-11    8.9919204e-13    2.2228231e-12    1.6100304e-11    4.9494830e-10    2.9438969e-12    1.6728108e-12    4.4507592e-10    0.0000000e+00    1.0825670e-07    4.2756442e-14    1.5743490e-11    1.2769748e-11    6.9402758e-12    4.9105338e-06    1.6614635e-11    2.0879644e-08    1.1948579e-14    2.8051448e-12    1.0255362e-07    1.4319582e-03    1.3812874e-21    8.0341575e-04    8.1338629e-08    9.8699785e-01    2.0617032e+01
    2.1747755e-02   -6.0000000e-03   -1.2220750e-02    6.4654269e-01    1.6102088e-02    8.8032179e-02    8.5359866e+02    4.4541504e+05    2.1258600e-08    1.2506181e-01    7.4751038e-01    8.5646224e-02    4.0144770e-02    7.8440788e-06    7.8535332e-09    6.0999016e-08    2.0093144e-09    1.0377352e-08    3.4004205e-07    4.8131319e-07    2.7666272e-07    6.0991070e-13    2.7295957e-09    3.1705332e-10    5.0312561e-12    1.3609237e-16    9.2805134e-09    1.2566903e-08    4.4841727e-12    1.0651026e-12    8.5268321e-13    5.2530303e-12    4.4930359e-11    4.2560740e-13    1.6163945e-13    1.7697774e-11    0.0000000e+00    3.5391620e-08    1.8180501e-14    3.1370207e-12    4.0617407e-12    2.0895451e-12    3.2626655e-06    6.2426756e-12    1.0018176e-08    1.6716402e-14    3.8353877e-12    6.7931134e-08    1.6243641e-03    1.0867740e-20    9.2460125e-04    6.6401426e-08    1.2061788e+00    2.2287709e+01
    1.7907614e-02   -5.7029501e-03   -8.2207500e-03    6.5931514e-01   -3.7585420e-02    1.1054712e-01    7.5200349e+02    4.4541518e+05    2.0931299e-07    1.4628937e-01    7.5206628e-01    6.8285706e-02    3.2019304e-02    1.5915912e-05    1.8527600e-08    1.4898190e-07    4.1095379e-09    2.5804396e-08    8.2029015e-07    6.3026814e-07    8.7419322e-08    2.1799492e-13    2.8640943e-09    1.0117869e-10    1.6101119e-11    1.7747232e-17    3.0093347e-08    4.8088496e-08    7.2957869e-10    6.4527719e-13    1.9168325e-12    1.5170122e-11    1.3559164e-09    5.3293768e-12    4.2662358e-12    3.0673765e-09    0.0000000e+00    1.8270093e-07    5.6486429e-14    3.9010183e-11    1.2366025e-11    9.3589158e-12    5.7347082e-06    2.8061348e-11    2.9345532e-08    6.7066627e-15    9.1898245e-13    1.2014203e-07    1.3153289e-03    4.5735073e-22    7.2681531e-04    7.9516194e-08    9.2523244e-01    1.8172539e+01
    1.7907614e-02   -5.7029501e-03   -1.2220750e-02    5.7098862e-01    3.2481282e-02    1.5690107e-01    8.2173629e+02    4.4541502e+05    4.3913374e-08    1.3138605e-01    7.4893693e-01    8.0418579e-02    3.7696849e-02    9.3563066e-06    9.8788670e-09    7.7552924e-08    2.3909004e-09    1.4588688e-08    4.3265180e-07    5.1054766e-07    1.8492718e-07    3.6393057e-13    1.9693425e-09    2.6366016e-10    5.5175264e-12    5.6228962e-17    1.3034256e-08    2.1183286e-08    2.5228798e-11    7.5742852e-13    1.2597667e-12    8.4766816e-12    1.4446344e-10    1.0532319e-12    5.0598053e-13    1.0990981e-10    0.0000000e+00    5.9728711e-08    2.1894600e-14    5.7822337e-12    6.6581864e-12    3.1412986e-12    3.6915081e-06    8.5145884e-12    1.3528546e-08    1.1114597e-14    3.0465347e-12    7.6957368e-08    1.5470848e-03    3.0843964e-21    8.6914954e-04    6.4284032e-08    1.1502958e+00    2.0514919e+01
    2.9779184e-02   -9.9638585e-03   -8.2207500e-03    8.2341012e-01   -1.2756976e-01   -1.0720305e-01    8.7082090e+02    4.4541548e+05    1.3254521e-08    1.1996973e-01    7.4611082e-01    9.0022410e-02    4.2199713e-02    6.9076052e-06    6.6744463e-09    5.1463768e-08    1.7758760e-09    7.8425146e-09    2.8738587e-07    4.5120256e-07    3.3323436e-07    7.5154420e-13    3.4122905e-09    3.1928292e-10    4.3523439e-12    1.9850935e-16    7.1687746e-09    8.4056670e-09    1.4317963e-12    1.1220791e-12    5.6613924e-13    3.2818745e-12    1.8803304e-11    2.0850474e-13    6.9783936e-14    5.4176273e-12    0.0000000e+00    2.4686366e-08    1.4512273e-14    1.9452981e-12    2.5157805e-12    1.3847807e-12    2.9788272e-06    5.0400603e-12    8.1245177e-09    1.8173072e-14    3.6113709e-12    6.1983819e-08    1.6861761e-03    2.2386648e-20    9.5713972e-04    8.8053237e-08    1.0886032e+00    2.6806560e+01
    2.5954986e-02   -9.3754536e-03   -8.2207500e-03    8.1509958e-01   -1.1763549e-01   -5.1135317e-03    8.3640581e+02    4.4541522e+05    3.5862686e-08    1.2793184e-01    7.4796141e-01    8.3418429e-02    3.9106234e-02    9.5848342e-06    9.8754955e-09    7.7177479e-08    2.4516888e-09    1.4082316e-08    4.3043871e-07    5.5381284e-07    2.4918179e-07    6.2095263e-13    2.7785536e-09    3.3580602e-10    7.1321551e-12    1.1593348e-16    1.2284358e-08    1.9135463e-08    1.5277068e-11    1.1766141e-12    1.4452366e-12    9.3121567e-12    1.1269244e-10    9.3270550e-13    4.0205968e-13    6.8235820e-11    0.0000000e+00    5.2326953e-08    2.6815834e-14    5.7293875e-12    7.2489722e-12    3.4825698e-12    3.8746575e-06    9.2746804e-12    1.3094004e-08    1.8235397e-14    4.7410981e-12    8.0720910e-08    1.5670691e-03    7.0779384e-21    8.8765234e-04    8.3341731e-08    1.0483404e+00    2.3692916e+01
    2.9779184e-02   -9.9638585e-03   -1.2220750e-02    6.8414476e-01   -6.4966234e-02   -1.7569297e-01    9.1774348e+02    4.4541545e+05    3.0261694e-09    1.1142556e-01    7.4431094e-01    9.6993827e-02    4.5458466e-02    4.4696872e-06    3.9257775e-09    2.9319356e-08    1.1692758e-09    2.8514557e-09    1.6878277e-07    3.3289896e-07    4.9456973e-07    9.0920148e-13    4.3780668e-09    1.9287945e-10    1.7104686e-12    2.5374111e-16    2.9318327e-09    1.9841604e-09    7.8951194e-14    8.1736121e-13    1.2054851e-13    5.9636631e-13    1.3903198e-12    2.1566911e-14    5.2515800e-15    2.1692871e-13    0.0000000e+00    8.3659844e-09    5.6787304e-15    4.4023101e-13    4.4830091e-13    3.3313836e-13    2.1510288e-06    2.0308198e-12    4.1761145e-09    1.4019334e-14    1.6955907e-12    4.4702537e-08    1.8034780e-03    8.9683060e-20    1.0386626e-03    8.1639189e-08    1.3050009e+00    2.7581297e+01
    2.5954986e-02   -9.3754536e-03   -1.2220750e-02    6.8401227e-01   -4.7815674e-02   -3.8902798e-02    8.9013050e+02    4.4541523e+05    7.9244906e-09    1.1751357e-01    7.4576503e-01    9.1911841e-02    4.3077888e-02    5.9016996e-06    5.4863456e-09    4.1840927e-08    1.5271527e-09    5.4969829e-09    2.3560872e-07    4.0895042e-07    4.1709542e-07    8.8528737e-13    4.1738426e-09    2.8272840e-10    3.2240548e-12    2.5554060e-16    5.2103491e-09    5.0187741e-09    6.2154827e-13    1.0894126e-12    3.4367859e-13    1.8742573e-12    7.8458075e-12    9.6619245e-14    2.9311668e-14    2.2492943e-12    0.0000000e+00    1.6644060e-08    1.0867615e-14    1.1682091e-12    1.4252475e-12    8.5635282e-13    2.6601369e-06    3.6020207e-12    6.3467122e-09    1.8144570e-14    3.0593656e-12    5.5322624e-08    1.7218847e-03    4.6132935e-20    9.8904018e-04    7.1390560e-08    1.2653811e+00    2.4882220e+01
    2.9779184e-02   -9.9638585e-03   -1.6220750e-02    5.4416169e-01   -1.3030670e-02   -2.6059699e-01    9.5473255e+02    4.4541561e+05    6.2380756e-10    1.0459094e-01    7.4290155e-01    1.0256289e-01    4.8059124e-02    2.8519840e-06    2.2986180e-09    1.6133037e-08    7.6807128e-10    8.7811953e-10    1.0348682e-07    2.3459670e-07    6.3421312e-07    9.9069746e-13    5.2910640e-09    9.5025683e-11    6.4155263e-13    2.3717246e-16    1.0317630e-09    4.5479845e-10    5.7366604e-15    4.5948556e-13    2.2965645e-14    9.8463354e-14    1.1018088e-13    2.2537776e-15    4.1515246e-16    1.0151655e-14    0.0000000e+00    2.6502910e-09    2.0340458e-15    1.0082610e-13    7.2872121e-14    7.6592337e-14    1.5578492e-06    9.1306126e-13    2.0767639e-09    8.5445180e-15    6.0502892e-13    3.2320828e-08    1.8800471e-03    2.8139314e-19    1.1007800e-03    7.7135924e-08    1.4934506e+00    2.9907837e+01
    2.5954986e-02   -9.3754536e-03   -1.6220750e-02    5.5194907e-01    8.5482738e-03   -9.2392114e-02    9.3153498e+02    4.4541539e+05    1.7280063e-09    1.0939428e-01    7.4408727e-01    9.8521413e-02    4.6166399e-02    3.6296387e-06    3.0893365e-09    2.2679284e-08    9.5823452e-10    1.8392066e-09    1.3440514e-07    2.8034354e-07    5.2003227e-07    9.3604219e-13    4.5742281e-09    1.4873917e-10    1.2277766e-12    2.5846608e-16    1.9599270e-09    1.1492867e-09    3.5533819e-14    6.7560693e-13    6.8755321e-14    3.2324957e-13    6.0141916e-13    1.0019054e-14    2.2556493e-15    9.3719559e-14    0.0000000e+00    5.4173050e-09    3.9549641e-15    2.6144918e-13    2.4168448e-13    1.9850504e-13    1.8229181e-06    1.4895943e-12    3.1203099e-09    1.1976733e-14    1.2248920e-12    3.7863929e-08    1.8241655e-03    1.4563809e-19    1.0652563e-03    6.2934529e-08    1.4553147e+00    2.7417148e+01
    2.9779184e-02   -9.9638585e-03   -2.0220750e-02    4.2301857e-01    2.4993566e-02   -3.6427255e-01    9.8277444e+02    4.4541590e+05    1.5304386e-10    9.9475063e-02    7.4188047e-01    1.0672072e-01    4.9997752e-02    1.8771975e-06    1.4424003e-09    9.3444429e-09    5.2006181e-10    3.0647613e-10    6.8836161e-08    1.6522505e-07    6.5965626e-07    9.4749066e-13    5.2879022e-09    5.0295273e-11    2.9794287e-13    1.9613790e-16    4.1786904e-10    1.4385202e-10    8.2572432e-16    2.5993977e-13    5.4576428e-15    2.1135237e-14    1.2658258e-14    3.3407158e-16    4.6482543e-17    5.6456793e-16    0.0000000e+00    9.7039439e-10    8.2918053e-16    3.0530835e-14    1.5466167e-14    2.3341082e-14    1.1369381e-06    5.0368146e-13    1.1164017e-09    5.1108114e-15    2.2184298e-13    2.3547494e-08    1.9220440e-03    5.6082625e-19    1.1450632e-03    7.3599888e-08    1.6589528e+00    3.2726236e+01
    2.5954986e-02   -9.3754536e-03   -2.0220750e-02    4.3678794e-01    5.1724992e-02   -1.7071061e-01    9.6320755e+02    4.4541568e+05    4.0303562e-10    1.0321403e-01    7.4284419e-01    1.0354202e-01    4.8509300e-02    2.2396391e-06    1.7865285e-09    1.2398360e-08    6.0615304e-10    6.1483685e-10    8.1641381e-08    1.8657697e-07    5.3849840e-07    9.6634218e-13    4.9712549e-09    7.7738207e-11    5.8286489e-13    2.4527409e-16    7.2702346e-10    3.2922518e-10    3.6464093e-15    3.9613193e-13    1.6476684e-14    6.8627734e-14    6.2832427e-14    1.3995476e-15    2.3450144e-16    4.6447400e-15    0.0000000e+00    1.8681523e-09    1.6599770e-15    7.6538217e-14    5.0630774e-14    5.8506962e-14    1.2456793e-06    8.0807193e-13    1.5733533e-09    7.5991528e-15    4.8459334e-13    2.5836948e-08    1.8861155e-03    4.1243644e-19    1.1211909e-03    5.7037980e-08    1.6264425e+00    3.0449503e+01
    2.1747755e-02   -2.0000000e-03   -2.0220750e-02    3.9136507e-01    2.0284927e-01    5.2122920e-02    9.3297195e+02    4.4541526e+05    1.2963965e-09    1.0843067e-01    7.4413482e-01    9.9143804e-02    4.6451590e-02    2.7665306e-06    2.3530935e-09    1.7268735e-08    7.3047611e-10    1.3930512e-09    1.0237914e-07    2.1384478e-07    3.9793841e-07    7.1651345e-13    3.4918515e-09    1.1344407e-10    9.3718544e-13    1.9806826e-16    1.4867925e-09    8.6382128e-10    2.3708367e-14    5.1745065e-13    5.1691493e-14    2.4156400e-13    4.1212295e-13    7.1844561e-15    1.5418578e-15    5.2678504e-14    0.0000000e+00    4.1018708e-09    3.0107424e-15    1.9694660e-13    1.8047307e-13    1.4986181e-13    1.3904949e-06    1.1325381e-12    2.3738795e-09    9.1757150e-15    9.3606886e-13    2.8881830e-08    1.8341797e-03    1.4436533e-19    1.0814230e-03    4.6692731e-08    1.5673990e+00    2.8083138e+01
    1.7747755e-02   -2.0000000e-03   -2.0220750e-02    3.6297600e-01    2.0585357e-01    1.6592331e-01    9.0740367e+02    4.4541535e+05    2.8628240e-09    1.1253603e-01    7.4509439e-01    9.5718052e-02    4.4851602e-02    3.1945872e-06    2.8712593e-09    2.1645401e-08    8.3160618e-10    2.3945526e-09    1.2317415e-07    2.3143543e-07    2.9715172e-07    5.4212042e-13    2.5509735e-09    1.4637997e-10    1.3381344e-12    1.5717620e-16    2.4119716e-09    1.8066924e-09    9.4955611e-14    5.7362359e-13    1.0938878e-13    5.5920602e-13    1.5238293e-12    2.2172242e-14    5.6343905e-15    2.6575576e-13    0.0000000e+00    7.1070872e-09    4.3993621e-15    3.8404660e-13    4.2209318e-13    2.8960607e-13    1.4959945e-06    1.5515466e-12    3.1641686e-09    9.6180065e-15    1.3354677e-12    3.1099322e-08    1.7945050e-03    5.9306670e-20    1.0456322e-03    4.5087277e-08    1.5030121e+00    2.6436249e+01
    1.7747755e-02   -2.0000000e-03   -1.6220750e-02    4.4659132e-01    1.8430580e-01    1.8700870e-01    8.6836055e+02    4.4541503e+05    1.1448478e-08    1.2106964e-01    7.4682162e-01    8.8792487e-02    4.1614380e-02    5.5868486e-06    5.4353327e-09    4.1950891e-08    1.4347545e-09    6.5325313e-09    2.3398027e-07    3.6104992e-07    2.5841540e-07    4.8720400e-13    2.3456761e-09    2.4138400e-10    2.8844977e-12    1.2096782e-16    6.0548475e-09    6.9468245e-09    1.5893278e-12    7.6782693e-13    4.2037792e-13    2.4824335e-12    1.6436920e-11    1.7075778e-13    6.0058022e-14    5.9591779e-12    0.0000000e+00    2.0875475e-08    1.0262448e-14    1.4842583e-12    1.9085727e-12    1.0334737e-12    2.3925275e-06    3.6577983e-12    6.6741414e-09    1.2127070e-14    2.4633087e-12    4.9790289e-08    1.6928750e-03    1.5459217e-20    9.6673831e-04    5.2787283e-08    1.3311057e+00    2.3189574e+01
    2.1747755e-02   -2.0000000e-03   -1.6220750e-02    5.0397396e-01    1.8504757e-01    9.6344151e-02    8.9569390e+02    4.4541508e+05    5.7958604e-09    1.1622558e-01    7.4570979e-01    9.2814600e-02    4.3496320e-02    4.8061568e-06    4.4254595e-09    3.3636702e-08    1.2459843e-09    4.2278158e-09    1.9005409e-07    3.3749042e-07    3.7262369e-07    7.6414892e-13    3.5600615e-09    2.3300369e-10    2.5071334e-12    2.2701259e-16    4.0689562e-09    3.6680165e-09    3.7197068e-13    9.0583148e-13    2.4466873e-13    1.3063807e-12    4.7272080e-12    6.1561864e-14    1.7544459e-14    1.1524724e-12    0.0000000e+00    1.2762184e-08    8.2977272e-15    8.3400642e-13    9.9109564e-13    6.1842243e-13    2.1913591e-06    2.7799987e-12    5.0522873e-09    1.5156927e-14    2.4322001e-12    4.5567965e-08    1.7456833e-03    5.0953704e-20    1.0093893e-03    5.4493451e-08    1.3872297e+00    2.4689932e+01
    2.1747755e-02   -6.0000000e-03   -1.6220750e-02    5.3234309e-01    6.9187022e-02    6.9039637e-02    9.0126673e+02    4.4541517e+05    4.7556409e-09    1.1519914e-01    7.4546802e-01    9.3670726e-02    4.3896936e-02    4.6261580e-06    4.2052665e-09    3.1830279e-08    1.2017602e-09    3.7358827e-09    1.8041390e-07    3.3039783e-07    3.9481242e-07    7.3927167e-13    3.5914004e-09    2.1240058e-10    2.0527823e-12    2.1064165e-16    3.6857202e-09    3.0313443e-09    2.3574085e-13    8.1584915e-13    1.8804545e-13    9.8971060e-13    3.3739924e-12    4.4861589e-14    1.2583432e-14    7.5225474e-13    0.0000000e+00    1.1185040e-08    6.9581217e-15    6.5863103e-13    7.4956050e-13    4.9013294e-13    2.1388792e-06    2.4053709e-12    4.7124075e-09    1.3623697e-14    2.0115236e-12    4.4470093e-08    1.7573997e-03    5.5553547e-20    1.0179730e-03    5.5602710e-08    1.3976490e+00    2.5069154e+01
    2.1747755e-02   -6.0000000e-03   -2.0220750e-02    4.2568082e-01    1.1201081e-01    1.8506935e-02    9.3713562e+02    4.4541549e+05    1.1073659e-09    1.0777500e-01    7.4396945e-01    9.9698643e-02    4.6711308e-02    2.7094940e-06    2.2817115e-09    1.6641715e-08    7.1766437e-10    1.2558508e-09    9.9808117e-08    2.1178658e-07    4.1989791e-07    7.5916043e-13    3.7272597e-09    1.0993014e-10    8.9093251e-13    2.1018009e-16    1.3576432e-09    7.6034180e-10    1.7021319e-14    5.0546746e-13    4.3923777e-14    2.0122559e-13    3.1100460e-13    5.6310861e-15    1.1677144e-15    3.5831667e-14    0.0000000e+00    3.7051800e-09    2.7887727e-15    1.7182769e-13    1.5000548e-13    1.3081803e-13    1.3807452e-06    1.0973595e-12    2.2611339e-09    9.0762792e-15    8.6455344e-13    2.8674279e-08    1.8407095e-03    1.7234634e-19    1.0865422e-03    4.8059058e-08    1.5720602e+00    2.8279684e+01
    1.7907614e-02   -5.7029501e-03   -1.6220750e-02    4.7683365e-01    8.5117557e-02    1.7020861e-01    8.7284024e+02    4.4541517e+05    1.0536956e-08    1.2025640e-01    7.4663231e-01    8.9469176e-02    4.1931571e-02    5.4631529e-06    5.2791627e-09    4.0700741e-08    1.4046210e-09    6.2000423e-09    2.2733265e-07    3.5675038e-07    2.6541172e-07    5.8750958e-13    2.6879431e-09    2.5057377e-10    3.3534407e-12    1.5515377e-16    5.6794130e-09    6.6462964e-09    1.2994193e-12    8.7239194e-13    4.3717188e-13    2.5345374e-12    1.4468676e-11    1.6067218e-13    5.3628341e-14    4.6459678e-12    0.0000000e+00    1.9585280e-08    1.1220421e-14    1.5062041e-12    1.9432466e-12    1.0701593e-12    2.3564504e-06    3.9213817e-12    6.4276730e-09    1.4116172e-14    2.7929114e-12    4.9033565e-08    1.7017147e-03    2.3103185e-20    9.7387058e-04    5.3189614e-08    1.3403669e+00    2.3428840e+01
    1.7907614e-02   -5.7029501e-03   -2.0220750e-02    3.9512867e-01    1.2417191e-01    1.4426259e-01    9.1151037e+02    4.4541549e+05    2.4635635e-09    1.1188781e-01    7.4493825e-01    9.6261657e-02    4.5106179e-02    3.1329765e-06    2.7886612e-09    2.0950179e-08    8.1714198e-10    2.1974388e-09    1.1976678e-07    2.2963838e-07    3.1112017e-07    5.8541337e-13    2.7921641e-09    1.4163048e-10    1.3081746e-12    1.6804967e-16    2.2250597e-09    1.6331177e-09    7.8775819e-14    5.7140940e-13    9.7682571e-14    4.9374386e-13    1.2716575e-12    1.9093638e-14    4.7991978e-15    2.1078284e-13    0.0000000e+00    6.4527240e-09    4.2396179e-15    3.5113529e-13    3.7207875e-13    2.6497332e-13    1.4832778e-06    1.5305430e-12    3.0279640e-09    9.6963875e-15    1.2492547e-12    3.0830818e-08    1.8007436e-03    7.5921619e-20    1.0512688e-03    4.5495028e-08    1.5117047e+00    2.6640544e+01
    2.9779184e-02   -9.9638585e-03   -2.4220750e-02    3.2538244e-01    5.1927501e-02   -4.7378327e-01    1.0028930e+03    4.4541629e+05    4.1029661e-11    9.5983213e-02    7.4122681e-01    1.0954199e-01    5.1309275e-02    1.2994487e-06    9.7552847e-10    5.7041523e-09    3.7058357e-10    1.1622721e-10    4.9014376e-08    1.2125622e-07    6.5600677e-07    8.2463066e-13    4.9633944e-09    2.7971687e-11    1.4208664e-13    1.4385927e-16    1.9374871e-10    5.5179486e-11    1.9533794e-16    1.4405267e-13    1.3357625e-15    4.8344661e-15    1.8327245e-15    5.8682016e-17    6.5459084e-18    3.8434744e-17    0.0000000e+00    3.8359623e-10    3.3481749e-16    9.8558695e-15    3.5082934e-15    7.6968520e-15    8.6514235e-07    2.9244573e-13    6.3950726e-10    2.8861318e-15    7.4975138e-14    1.7885255e-08    1.9356832e-03    8.8727278e-19    1.1736880e-03    7.0433707e-08    1.8022734e+00    3.5576999e+01
    2.5954986e-02   -9.3754536e-03   -2.4220750e-02    3.3903849e-01    7.9135001e-02   -2.6379121e-01    9.8593441e+02    4.4541607e+05    9.4255751e-11    9.8898863e-02    7.4201515e-01    1.0703358e-01    5.0134870e-02    1.4191567e-06    1.0825690e-09    6.8744110e-09    3.9566724e-10    2.0276337e-10    5.2475127e-08    1.2659280e-07    5.4171344e-07    7.6408905e-13    4.3572616e-09    3.6851899e-11    2.1478344e-13    1.5443174e-16    2.8707606e-10    9.7407536e-11    5.1529983e-16    1.8800257e-13    3.3730384e-15    1.2908249e-14    7.1094370e-15    1.9485073e-16    2.6005134e-17    2.6437516e-16    0.0000000e+00    6.4845385e-10    5.6509204e-16    1.9889127e-14    9.4322380e-15    1.5266137e-14    8.7792263e-07    3.7926741e-13    8.0922006e-10    3.7220812e-15    1.4525318e-13    1.8175873e-08    1.9144858e-03    6.4670220e-19    1.1587531e-03    5.2952957e-08    1.7786331e+00    3.3612817e+01
    2.9779184e-02   -9.9638585e-03   -2.8220750e-02    2.4443435e-01    6.7041900e-02   -5.9446911e-01    1.0164667e+03    4.4541687e+05    1.1771360e-11    9.3857787e-02    7.4087840e-01    1.1123984e-01    5.2093532e-02    9.6829008e-07    7.2460238e-10    3.7477792e-09    2.8439651e-10    4.8882093e-11    3.8048041e-08    9.5334886e-08    6.5589508e-07    7.6223823e-13    4.8387804e-09    1.7828125e-11    8.3201125e-14    1.1746714e-16    1.0346648e-10    2.6619029e-11    7.6881802e-17    9.0406654e-14    3.6543932e-16    1.2659220e-15    3.4823029e-16    1.2730653e-17    1.2038467e-18    4.3338162e-18    0.0000000e+00    1.6341421e-10    1.4863199e-16    3.7057923e-15    9.1316745e-16    3.0783509e-15    7.0346963e-07    2.0301021e-13    3.9708342e-10    1.8138806e-15    2.6293004e-14    1.4515731e-08    1.9279511e-03    1.2779700e-18    1.1896601e-03    6.7456689e-08    1.9241414e+00    3.8334756e+01
    2.5954986e-02   -9.3754536e-03   -2.8220750e-02    2.5840480e-01    9.6800408e-02   -3.6920153e-01    1.0011826e+03    4.4541667e+05    3.0593806e-11    9.6177910e-02    7.4153760e-01    1.0921760e-01    5.1147159e-02    9.7383694e-07    7.3109350e-10    4.2721451e-09    2.7778013e-10    8.6907383e-11    3.6748300e-08    9.0900168e-08    4.9258767e-07    6.1919463e-13    3.7267239e-09    2.0982647e-11    1.0678802e-13    1.0808980e-16    1.4493797e-10    4.1329925e-11    1.4486703e-16    1.0802170e-13    9.9970158e-16    3.6134926e-15    1.3322617e-15    4.3396935e-17    4.7456537e-18    2.0557227e-17    0.0000000e+00    2.8682050e-10    2.5091456e-16    7.3841273e-15    2.6218360e-15    5.7682739e-15    6.4872446e-07    2.1972382e-13    4.7882862e-10    2.1647745e-15    5.6241272e-14    1.3411019e-08    1.9174705e-03    8.7627671e-19    1.1813073e-03    5.0095706e-08    1.9102190e+00    3.6704616e+01
    1.3747755e-02   -2.0000000e-03   -4.2207500e-03    5.5497237e-01    1.5471339e-02    8.2339160e-02    6.1116271e+02    4.4541540e+05    6.3977466e-07    1.7756764e-01    7.5875403e-01    4.2741924e-02    2.0057298e-02    3.1501573e-05    4.1869450e-08    3.5859202e-07    8.7494706e-09    5.6058170e-08    1.6382826e-06    5.7575001e-07    8.1401016e-09    2.7630338e-14    2.2324646e-09    1.5779370e-12    4.1574368e-12    5.7532351e-19    6.7610742e-08    6.5676675e-08    3.7788709e-08    9.8574837e-14    4.9861079e-14    3.4880853e-13    2.0274270e-09    1.1048877e-12    4.0670375e-12    6.4836789e-08    0.0000000e+00    4.6863823e-07    8.2008843e-14    8.2938063e-10    8.1089237e-13    5.5430441e-12    1.0054574e-05    1.9103019e-10    8.5751042e-08    8.9053654e-16    2.1845391e-15    2.1418423e-07    8.3320685e-04    3.4179192e-24    4.4145512e-04    9.1292303e-08    5.6621175e-01    1.4821717e+01
    1.3747755e-02   -2.0000000e-03   -1.1103750e-03    6.6850450e-01   -1.2110268e-01    5.6652695e-02    5.0942442e+02    4.4541615e+05    1.3404092e-06    2.0199124e-01    7.6401454e-01    2.2785234e-02    1.0719002e-02    5.9119768e-05    8.7850891e-08    8.1138684e-07    1.9365974e-08    1.3746547e-07    2.2430594e-06    8.8050181e-07    9.9983336e-09    1.8975471e-14    3.9170039e-09    1.1298417e-12    4.0427414e-12    6.6471145e-19    1.5672226e-07    1.1164184e-07    4.8061590e-08    1.2879608e-13    4.5541910e-14    2.6212246e-13    3.0751844e-09    1.1785159e-12    1.2816056e-11    8.7402864e-08    0.0000000e+00    1.0265662e-06    3.3321656e-13    2.5968095e-09    1.4375233e-12    5.2606412e-12    1.7039650e-05    4.0373041e-10    2.2744522e-07    1.2867558e-15    3.0812349e-15    3.7309322e-07    4.0625051e-04    1.7096949e-23    2.1725864e-04    9.9906726e-08    2.6494770e-01    4.2408434e+01
    9.8152726e-03   -1.9140252e-03   -1.1103750e-03    3.8997694e-01   -8.8690309e-02    6.3125290e-02    4.7815275e+02    4.4541649e+05    1.0601910e-06    2.1134669e-01    7.6599198e-01    1.5137451e-02    7.1371878e-03    6.2223867e-05    9.7647096e-08    9.2830951e-07    2.2665217e-08    1.6403973e-07    1.9012522e-06    8.6585461e-07    1.4260933e-08    2.6639224e-14    4.2943546e-09    3.4211368e-12    6.3709369e-12    1.8475296e-18    1.8607630e-07    9.9383053e-08    2.3211446e-08    1.9957557e-13    8.7153411e-14    6.1574224e-13    3.2604711e-09    1.6154396e-12    1.7666348e-11    5.8466963e-08    0.0000000e+00    1.1379920e-06    4.9235328e-13    3.4513636e-09    2.0477314e-12    6.4060624e-12    1.7065309e-05    4.3383302e-10    2.7574970e-07    1.9730199e-15    1.1014593e-14    3.7982421e-07    3.0017589e-04    5.2616022e-23    1.4682367e-04    8.1347092e-08    2.2346759e-01    3.2849881e+01
    9.8152726e-03   -1.9140252e-03   -4.2207500e-03    3.9507046e-01   -1.8425094e-02    8.0465647e-02    5.7558311e+02    4.4541579e+05    6.3943974e-07    1.8606751e-01    7.6055867e-01    3.5798655e-02    1.6802151e-02    3.3493208e-05    4.8149729e-08    4.3500573e-07    1.0571963e-08    7.2656987e-08    1.3909966e-06    5.8983591e-07    1.4178175e-08    4.0694786e-14    2.9236129e-09    6.0808919e-12    8.9677275e-12    2.2998688e-18    8.5591208e-08    6.8150255e-08    2.2635886e-08    1.8255951e-13    1.3771416e-13    1.0554168e-12    2.0605168e-09    1.7441826e-12    8.0279479e-12    4.6116990e-08    0.0000000e+00    5.5396314e-07    1.9230211e-13    1.2017970e-09    1.4876912e-12    6.2145060e-12    9.9985267e-06    1.9689577e-10    1.1722908e-07    1.7058520e-15    2.0343679e-14    2.1698122e-07    7.2520424e-04    5.4009601e-23    3.7188853e-04    8.2588359e-08    4.8862723e-01    1.1754289e+01
    1.4073682e-02   -4.9147549e-03   -4.2207500e-03    5.5135975e-01   -9.1075311e-02    8.6226981e-02    6.1883103e+02    4.4541550e+05    6.2130071e-07    1.7572650e-01    7.5835907e-01    4.4248600e-02    2.0764115e-02    3.1073523e-05    4.1110058e-08    3.5106943e-07    8.5896035e-09    5.4816614e-08    1.6282435e-06    5.7706667e-07    8.8439330e-09    2.9554417e-14    2.2498610e-09    1.9379007e-12    4.6197180e-12    6.7477034e-19    6.6321531e-08    6.5188090e-08    3.6829018e-08    1.0313374e-13    5.5426709e-14    3.9568213e-13    1.9301220e-09    1.1546973e-12    3.9881644e-12    6.3454094e-08    0.0000000e+00    4.5894556e-07    7.8236042e-14    7.1956381e-10    8.3130523e-13    5.6783073e-12    9.9598533e-06    1.8018649e-10    8.3352778e-08    9.3228842e-16    3.0213621e-15    2.1198064e-07    8.5639329e-04    3.8756140e-24    4.5666799e-04    9.2684427e-08    5.8214587e-01    1.5462368e+01
    5.9797296e-03   -1.2384426e-03   -1.1103750e-03    2.3252022e-01   -5.8684617e-02    4.7774958e-02    4.6875961e+02    4.4541649e+05    1.2168192e-06    2.1388229e-01    7.6651748e-01    1.3083409e-02    6.1732472e-03    6.1365092e-05    9.7381999e-08    9.2735587e-07    2.2842920e-08    1.6441321e-07    1.8387962e-06    8.1280956e-07    1.3038503e-08    1.8111354e-14    3.9089726e-09    1.3100683e-12    3.1643545e-12    9.0102013e-19    1.8919194e-07    9.0087296e-08    2.1457100e-08    1.6614581e-13    5.2125131e-14    3.1825240e-13    3.2420110e-09    1.2411627e-12    1.7481627e-11    5.3335150e-08    0.0000000e+00    1.1331137e-06    5.0995642e-13    3.1908122e-09    1.8632183e-12    4.8119960e-12    1.6667085e-05    3.1950979e-10    2.7778726e-07    1.6562789e-15    3.0791613e-15    3.7198822e-07    2.5829665e-04    2.0876077e-23    1.2561304e-04    7.0981621e-08    1.8186771e-01    2.4118229e+01
    5.9797296e-03   -1.2384426e-03   -4.2207500e-03    2.0377642e-01   -6.2275414e-03    7.3233122e-02    5.5095798e+02    4.4541582e+05    6.5676965e-07    1.9193578e-01    7.6180305e-01    3.1012794e-02    1.4554545e-02    3.3978686e-05    5.0072970e-08    4.5890345e-07    1.1145936e-08    7.7787257e-08    1.3195487e-06    5.5263039e-07    1.1113347e-08    2.8106036e-14    2.6972768e-09    3.3891309e-12    6.0970860e-12    1.4336700e-18    9.0584007e-08    6.4614841e-08    2.1926809e-08    1.4345580e-13    8.3036004e-14    6.0575575e-13    1.9672399e-09    1.3130665e-12    8.3893174e-12    4.5485737e-08    0.0000000e+00    5.7884328e-07    2.2037601e-13    1.3320617e-09    1.1932483e-12    5.0387084e-12    9.9100483e-06    1.9117321e-10    1.2737902e-07    1.3726333e-15    9.9382024e-15    2.1643751e-07    6.4565448e-04    3.6286438e-23    3.2235794e-04    7.5630858e-08    4.1580471e-01    9.1955913e+00
    5.9797296e-03   -1.2384426e-03   -8.2207500e-03    1.9029844e-01    3.0136775e-02    1.2779286e-01    6.5341879e+02    4.4541520e+05    3.4388630e-07    1.6717236e-01    7.5654800e-01    5.1191963e-02    2.4000873e-02    1.9602077e-05    2.5276263e-08    2.1264807e-07    5.3154273e-09    3.3164379e-08    1.0475136e-06    4.3147275e-07    1.1261786e-08    4.3658583e-14    2.0066023e-09    4.6420028e-12    8.9102906e-12    1.4889555e-18    4.1862012e-08    4.5802248e-08    1.6223991e-08    1.5208887e-13    1.0972713e-13    8.6031559e-13    1.3898821e-09    1.5051639e-12    3.3553385e-12    3.1885556e-08    0.0000000e+00    2.7926479e-07    6.1991889e-14    2.4960664e-10    9.2599751e-13    5.8601261e-12    6.4360564e-06    9.0845521e-11    4.8568102e-08    1.3575063e-15    9.1150151e-15    1.3639171e-07    1.0580488e-03    1.7217331e-23    5.4668146e-04    6.6974207e-08    6.9980227e-01    1.2107419e+01
    5.9797296e-03   -1.2384426e-03   -1.2220750e-02    1.7385298e-01    5.6209637e-02    1.9936489e-01    7.3969527e+02    4.4541488e+05    1.5762813e-07    1.4676291e-01    7.5227552e-01    6.7792761e-02    3.1777191e-02    1.1408771e-05    1.3499200e-08    1.0904578e-07    2.9553387e-09    1.8175023e-08    5.9720945e-07    4.1960570e-07    4.5816772e-08    1.1298439e-13    1.8792875e-09    4.7314423e-11    1.1031366e-11    8.5912809e-18    2.2205779e-08    3.4333331e-08    8.4027644e-10    3.4560622e-13    8.3481916e-13    6.7526124e-12    9.1370286e-10    3.0295600e-12    2.7895631e-12    3.0596572e-09    0.0000000e+00    1.3762451e-07    3.7559355e-14    3.3486855e-11    5.5569528e-12    5.9736240e-12    4.0477434e-06    2.1502713e-11    2.1925486e-08    3.4032937e-15    2.8898528e-13    8.4904898e-08    1.3744882e-03    2.8012537e-22    7.3172399e-04    5.7864685e-08    9.6145059e-01    1.6338905e+01
    1.3747755e-02   -2.0000000e-03   -8.2207500e-03    5.1499445e-01    7.9234204e-02    1.4410957e-01    7.0927205e+02    4.4541498e+05    2.5359363e-07    1.5551325e-01    7.5406545e-01    6.0719980e-02    2.8473799e-02    1.8268026e-05    2.2307059e-08    1.8242541e-07    4.7838877e-09    2.8962138e-08    9.7903261e-07    5.6596040e-07    3.9292317e-08    1.0692838e-13    2.7566638e-09    3.0496794e-11    1.7591346e-11    6.9766864e-18    3.7904307e-08    5.1761277e-08    3.5047645e-09    3.5715663e-13    4.9055466e-13    4.0723909e-12    1.3110172e-09    2.9879315e-12    3.6495466e-12    9.6170611e-09    0.0000000e+00    2.3861902e-07    5.8341845e-14    8.9035354e-11    3.4502325e-12    8.3099886e-12    6.2988630e-06    4.6708467e-11    3.8330293e-08    3.2341459e-15    1.0221280e-13    1.3251466e-07    1.2003685e-03    1.1016218e-22    6.4735755e-04    7.5427856e-08    8.4195112e-01    1.5621893e+01
    1.3747755e-02   -2.0000000e-03   -1.2220750e-02    4.4633549e-01    1.2869752e-01    2.0436721e-01    7.8710106e+02    4.4541483e+05    7.2133345e-08    1.3807147e-01    7.5041033e-01    7.4913827e-02    3.5118110e-02    1.0588962e-05    1.1773564e-08    9.3482117e-08    2.7139581e-09    1.7015737e-08    5.2056935e-07    4.9747536e-07    1.1250812e-07    2.7275903e-13    1.7250182e-09    1.6245356e-10    8.5555182e-12    2.5810926e-17    1.6395835e-08    2.9975626e-08    1.3007532e-10    6.5570110e-13    1.6283931e-12    1.1936550e-11    4.1831521e-10    2.3459710e-12    1.3905244e-12    4.9789702e-10    0.0000000e+00    9.1878893e-08    3.3914595e-14    1.4011410e-11    9.5194458e-12    5.5656063e-12    3.9805579e-06    1.4224237e-11    1.7355522e-08    8.5443728e-15    1.8630867e-12    8.3163406e-08    1.4701208e-03    1.1334500e-21    8.0986529e-04    6.1850266e-08    1.0794373e+00    1.8751203e+01
    9.8152726e-03   -1.9140252e-03   -8.2207500e-03    3.7705066e-01    4.0189068e-02    1.4055646e-01    6.7915085e+02    4.4541525e+05    4.9185753e-07    1.6185427e-01    7.5541746e-01    5.5535027e-02    2.6041864e-02    1.8963179e-05    2.3918112e-08    1.9883429e-07    5.0653381e-09    3.1124596e-08    1.0191985e-06    4.8490000e-07    1.9343683e-08    7.6894889e-14    2.5026300e-09    1.1161819e-11    1.4752090e-11    3.3167898e-18    4.0783678e-08    4.8679327e-08    9.3392186e-09    2.6488602e-13    3.5631580e-13    2.8552896e-12    2.2690081e-09    3.4697411e-12    5.9431319e-12    2.2598409e-08    0.0000000e+00    2.6264831e-07    7.1461235e-14    1.7813095e-10    2.3619254e-12    7.9698402e-12    6.3532565e-06    7.4993213e-11    4.3908188e-08    2.3296292e-15    3.7963181e-14    1.3420165e-07    1.1232224e-03    5.2824543e-23    5.9297208e-04    7.1036489e-08    7.7092334e-01    1.3768507e+01
    1.4073682e-02   -4.9147549e-03   -8.2207500e-03    5.2941993e-01   -2.5014482e-02    1.3901562e-01    7.1649240e+02    4.4541502e+05    2.4229411e-07    1.5396581e-01    7.5373147e-01    6.1988228e-02    2.9068327e-02    1.7918261e-05    2.1647803e-08    1.7629702e-07    4.6746251e-09    2.8317023e-08    9.5218083e-07    5.9205868e-07    5.0844043e-08    1.2027928e-13    2.8027715e-09    4.0993006e-11    1.6898586e-11    8.5923632e-18    3.6330368e-08    5.1970141e-08    2.4312433e-09    3.9095548e-13    6.5049893e-13    5.3762880e-12    1.2760548e-09    3.3122029e-12    3.6489981e-12    7.3271135e-09    0.0000000e+00    2.2786139e-07    5.5160369e-14    7.1458520e-11    4.5320869e-12    8.2659685e-12    6.2396508e-06    3.9091897e-11    3.6511802e-08    3.6370856e-15    1.6270908e-13    1.3113461e-07    1.2194428e-03    1.3663633e-22    6.6065489e-04    7.6254904e-08    8.5802000e-01    1.6083887e+01
    9.8152726e-03   -1.9140252e-03   -1.2220750e-02    3.3531315e-01    8.7000493e-02    2.0458037e-01    7.6412264e+02    4.4541497e+05    1.4659382e-07    1.4230249e-01    7.5132074e-01    7.1444167e-02    3.3491992e-02    1.0980861e-05    1.2627800e-08    1.0119576e-07    2.8290938e-09    1.8171276e-08    5.5914766e-07    4.5757914e-07    7.2947879e-08    1.8989954e-13    2.0173966e-09    9.2098792e-11    1.0419031e-11    1.5678566e-17    2.0212037e-08    3.3081393e-08    3.7545501e-10    5.4064077e-13    1.8134083e-12    1.4044864e-11    9.6168769e-10    4.1838400e-12    3.1032354e-12    1.7002739e-09    0.0000000e+00    1.2037990e-07    4.1203208e-14    2.4851871e-11    1.1319149e-11    6.8411435e-12    4.0016852e-06    1.8149853e-11    1.9623955e-08    5.9131689e-15    1.1031063e-12    8.3761181e-08    1.4239741e-03    6.7300662e-22    7.7214488e-04    5.9679858e-08    1.0248435e+00    1.7542545e+01
    1.4073682e-02   -4.9147549e-03   -1.2220750e-02    4.6999074e-01    3.9964587e-02    1.9576183e-01    7.9217582e+02    4.4541486e+05    6.9645057e-08    1.3708102e-01    7.5019371e-01    7.5728318e-02    3.5499562e-02    1.0425675e-05    1.1510690e-08    9.1248196e-08    2.6704487e-09    1.6809169e-08    5.0836480e-07    5.0109421e-07    1.2157227e-07    3.0263968e-13    1.7674439e-09    1.7727549e-10    8.5255359e-12    2.9938604e-17    1.5930069e-08    2.8819715e-08    9.7907717e-11    7.1445903e-13    1.7608274e-12    1.2742929e-11    3.9153805e-10    2.3194527e-12    1.3202387e-12    3.9842755e-10    0.0000000e+00    8.6988631e-08    3.4037563e-14    1.2912658e-11    1.0106640e-11    5.5149533e-12    3.9451084e-06    1.3378767e-11    1.6797771e-08    9.4957380e-15    2.2377354e-12    8.2393844e-08    1.4814666e-03    1.3459054e-21    8.1860064e-04    6.2309643e-08    1.0916967e+00    1.9054899e+01
    1.3747755e-02   -2.0000000e-03   -1.6220750e-02    3.6852469e-01    1.5851562e-01    2.4283117e-01    8.4305594e+02    4.4541489e+05    1.9905803e-08    1.2531055e-01    7.4777754e-01    8.5281780e-02    3.9971195e-02    6.1171208e-06    6.2381736e-09    4.8637291e-08    1.5650474e-09    8.6547959e-09    2.7109283e-07    3.6167793e-07    1.7902900e-07    3.6909959e-13    1.7604430e-09    2.2439495e-10    3.7679743e-12    7.3511480e-17    7.6836542e-09    1.1178909e-08    5.7008774e-12    6.9630437e-13    7.2903154e-13    4.6305196e-12    4.7851216e-11    4.2427010e-13    1.7034693e-13    2.1847105e-11    0.0000000e+00    3.1085629e-08    1.4075531e-14    2.7832516e-12    3.5995584e-12    1.7697644e-12    2.4977819e-06    5.0601856e-12    8.1556542e-09    1.0707337e-14    2.6876562e-12    5.2025312e-08    1.6493105e-03    6.5367484e-21    9.2813382e-04    5.1714095e-08    1.2762914e+00    2.2014455e+01
    1.3747755e-02   -2.0000000e-03   -2.0220750e-02    3.0726827e-01    1.8388619e-01    2.4574079e-01    8.8313255e+02    4.4541529e+05    5.4973886e-09    1.1614074e-01    7.4592368e-01    9.2718441e-02    4.3449889e-02    3.4995627e-06    3.3112313e-09    2.5382118e-08    9.0251617e-10    3.5944803e-09    1.4211361e-07    2.3645983e-07    2.1048944e-07    4.3583737e-13    1.9916823e-09    1.6621724e-10    1.9406788e-12    1.2204914e-16    3.3736044e-09    3.4116372e-09    3.3948321e-13    6.0590133e-13    2.2919098e-13    1.2751896e-12    5.2758619e-12    6.6951425e-14    1.9564739e-14    1.0022954e-12    0.0000000e+00    1.0997674e-08    6.5661533e-15    7.6341340e-13    9.7217892e-13    5.6203857e-13    1.5452885e-06    2.2016129e-12    3.9217305e-09    9.8943308e-15    1.8228458e-12    3.2145244e-08    1.7615273e-03    2.9860748e-20    1.0122436e-03    4.4817266e-08    1.4408288e+00    2.5129150e+01
    1.4073682e-02   -4.9147549e-03   -1.6220750e-02    3.7970712e-01    8.1660751e-02    2.3273688e-01    8.4389810e+02    4.4541485e+05    2.0072232e-08    1.2514767e-01    7.4774239e-01    8.5416083e-02    4.0033124e-02    6.0878649e-06    6.2088854e-09    4.8410566e-08    1.5576317e-09    8.6176292e-09    2.6983491e-07    3.5984132e-07    1.7836738e-07    3.6757755e-13    1.7562968e-09    2.2287932e-10    3.7341426e-12    7.3456255e-17    7.6581034e-09    1.1127408e-08    5.8554956e-12    6.9137911e-13    7.2600598e-13    4.6164150e-12    4.8999139e-11    4.2786275e-13    1.7408995e-13    2.3808456e-11    0.0000000e+00    3.1001709e-08    1.3978789e-14    2.7780353e-12    3.5887825e-12    1.7586393e-12    2.4858268e-06    5.0182929e-12    8.1193546e-09    1.0628391e-14    2.6640341e-12    5.1776454e-08    1.6511607e-03    6.7418446e-21    9.2956613e-04    5.1776200e-08    1.2806555e+00    2.2157393e+01
    1.4073682e-02   -4.9147549e-03   -2.0220750e-02    3.2560655e-01    1.1797378e-01    2.3734867e-01    8.8362020e+02    4.4541524e+05    5.4944178e-09    1.1605076e-01    7.4590201e-01    9.2794228e-02    4.3484886e-02    3.4958024e-06    3.3075330e-09    2.5352529e-08    9.0159271e-10    3.5902533e-09    1.4197597e-07    2.3619425e-07    2.1072742e-07    4.3733350e-13    2.0002151e-09    1.6538082e-10    1.9383196e-12    1.2194252e-16    3.3680109e-09    3.4173220e-09    3.4620833e-13    6.0454232e-13    2.2934745e-13    1.2777319e-12    5.3510630e-12    6.7521452e-14    1.9847214e-14    1.0596376e-12    0.0000000e+00    1.0987459e-08    6.5683634e-15    7.6569641e-13    9.7427098e-13    5.6327710e-13    1.5439054e-06    2.2016444e-12    3.9170890e-09    9.8751740e-15    1.8125099e-12    3.2116338e-08    1.7623994e-03    3.0809323e-20    1.0129661e-03    4.4925997e-08    1.4447485e+00    2.5260985e+01
    1.7747755e-02   -2.0000000e-03   -2.8220750e-02    2.1697014e-01    2.2180319e-01    1.9461050e-02    9.5337338e+02    4.4541633e+05    2.6290442e-10    1.0274019e-01    7.4321665e-01    1.0363156e-01    4.8538415e-02    1.0886318e-06    8.8426409e-10    6.2608995e-09    2.9211910e-10    3.6177482e-10    3.9499950e-08    8.8689395e-08    2.2566700e-07    3.7735449e-13    1.9050319e-09    3.8900727e-11    2.8089237e-13    9.6707373e-17    4.1687332e-10    1.8692238e-10    1.6758327e-15    1.9133906e-13    1.0061491e-14    4.2517205e-14    3.6934331e-14    8.6793409e-16    1.3712778e-16    1.1058647e-15    0.0000000e+00    1.0847186e-09    8.6265426e-16    4.3095680e-14    3.1412651e-14    3.2863696e-14    5.8627615e-07    3.7386196e-13    8.1396518e-10    3.5598591e-15    2.7038042e-13    1.2166164e-08    1.8711343e-03    2.5340509e-19    1.1335893e-03    3.7779986e-08    1.7964339e+00    3.3069633e+01
    1.7747755e-02   -2.0000000e-03   -2.4220750e-02    2.7867866e-01    2.1964400e-01    1.0574945e-01    9.3595975e+02    4.4541579e+05    7.2499708e-10    1.0642959e-01    7.4389766e-01    1.0066135e-01    4.7156936e-02    1.8092251e-06    1.5225881e-09    1.1103089e-08    4.7923192e-10    8.3273217e-10    6.6577900e-08    1.4150809e-07    2.8082522e-07    5.0385709e-13    2.4715592e-09    7.3241637e-11    5.8900617e-13    1.3934342e-16    9.0299243e-10    4.9732837e-10    8.6747806e-15    3.3654228e-13    2.8607101e-14    1.3010048e-13    1.7896014e-13    3.4598725e-15    6.7286871e-16    1.3481491e-14    0.0000000e+00    2.4540181e-09    1.8421959e-15    1.1209874e-13    9.6889421e-14    8.5520911e-14    9.2239073e-07    7.2564189e-13    1.5072141e-09    6.0389265e-15    5.7366640e-13    1.9155483e-08    1.8512055e-03    1.6746637e-19    1.1010091e-03    4.0198926e-08    1.6598447e+00    2.9787704e+01
    2.1747755e-02   -6.0000000e-03   -2.4220750e-02    3.3573323e-01    1.3460266e-01   -5.9302642e-02    9.6248609e+02    4.4541590e+05    2.8278757e-10    1.0261255e-01    7.4296365e-01    1.0387792e-01    4.8659230e-02    1.6210332e-06    1.2917754e-09    8.9572272e-09    4.3886566e-10    4.3895530e-10    5.9065953e-08    1.3518709e-07    3.9185150e-07    7.0377218e-13    3.6166549e-09    5.6168125e-11    4.1992059e-13    1.7874193e-16    5.2089471e-10    2.3303695e-10    2.2367657e-15    2.8664523e-13    1.1525335e-14    4.7584865e-14    3.9348993e-14    9.2604316e-16    1.4665830e-16    1.9980110e-15    0.0000000e+00    1.3346607e-09    1.1904116e-15    5.4103802e-14    3.5068952e-14    4.1379194e-14    9.0278854e-07    5.8362393e-13    1.1350190e-09    5.5065307e-15    3.4736218e-13    1.8724674e-08    1.8834940e-03    4.1379505e-19    1.1329106e-03    4.3249623e-08    1.7291052e+00    3.1612839e+01
    2.1747755e-02   -6.0000000e-03   -2.8220750e-02    2.5983775e-01    1.4850779e-01   -1.6372487e-01    9.7929294e+02    4.4541652e+05    8.3620341e-11    9.9325115e-02    7.4236216e-01    1.0652522e-01    4.9888947e-02    1.0212100e-06    7.8499043e-10    5.0913712e-09    2.8281572e-10    1.6776975e-10    3.7434986e-08    8.9816181e-08    3.5701417e-07    5.1358369e-13    2.8624068e-09    2.7470846e-11    1.6300347e-13    1.0667362e-16    2.2840943e-10    7.8459424e-11    4.0552262e-16    1.4187806e-13    2.9763178e-15    1.1469031e-14    6.2250305e-15    1.7440504e-16    2.2752023e-17    1.4210311e-16    0.0000000e+00    5.3088025e-10    4.5352221e-16    1.6664526e-14    8.3872663e-15    1.2741031e-14    6.1773857e-07    2.7477733e-13    6.0874271e-10    2.7886183e-15    1.2183120e-13    1.2794475e-08    1.8964114e-03    5.4564330e-19    1.1614065e-03    4.0535529e-08    1.8655907e+00    3.4872354e+01
    1.7907614e-02   -5.7029501e-03   -2.4220750e-02    3.2009458e-01    1.5299851e-01    8.2631054e-02    9.3993063e+02    4.4541589e+05    6.0815730e-10    1.0589795e-01    7.4376594e-01    1.0111025e-01    4.7366832e-02    1.7859865e-06    1.4867920e-09    1.0759520e-08    4.7461717e-10    7.4524691e-10    6.5160300e-08    1.4140573e-07    3.0213100e-07    4.6984535e-13    2.4099167e-09    6.5872228e-11    4.6021065e-13    1.1990288e-16    8.3623521e-10    4.0809140e-10    6.1049964e-15    2.9321343e-13    2.1335053e-14    9.5650322e-14    1.2588033e-13    2.4602784e-15    4.7400317e-16    1.0292763e-14    0.0000000e+00    2.2043578e-09    1.4967549e-15    8.6465691e-14    7.1125844e-14    6.5742608e-14    9.2451829e-07    6.1603213e-13    1.4417871e-09    5.2330007e-15    4.5789019e-13    1.9196016e-08    1.8557679e-03    1.6028684e-19    1.1056193e-03    4.0554334e-08    1.6683014e+00    2.9972630e+01
    1.7907614e-02   -5.7029501e-03   -2.8220750e-02    2.5733558e-01    1.6926053e-01   -8.8536823e-03    9.5802336e+02    4.4541650e+05    2.1458319e-10    1.0217621e-01    7.4307565e-01    1.0410915e-01    4.8761370e-02    1.0792239e-06    8.6675952e-10    6.0651432e-09    2.9098641e-10    3.1779968e-10    3.9089378e-08    8.9122581e-08    2.4526079e-07    3.7900915e-13    2.0291403e-09    3.5495778e-11    2.3396608e-13    9.0199661e-17    3.7812313e-10    1.5826583e-10    1.1916559e-15    1.7210483e-13    7.7137116e-15    3.2108987e-14    2.5988834e-14    6.3078529e-16    9.7772448e-17    7.8029745e-16    0.0000000e+00    9.6086869e-10    7.3880995e-16    3.4846114e-14    2.3678023e-14    2.6495966e-14    5.9239822e-07    3.3767199e-13    7.7684915e-10    3.2086957e-15    2.2011416e-13    1.2289746e-08    1.8755562e-03    2.8092499e-19    1.1384372e-03    3.8068708e-08    1.8047434e+00    3.3228544e+01
    1.3747755e-02   -2.0000000e-03   -2.4220750e-02    2.5283392e-01    2.0363409e-01    2.0935629e-01    9.1325808e+02    4.4541573e+05    1.4622780e-09    1.0943599e-01    7.4460791e-01    9.8142898e-02    4.5982580e-02    1.9352346e-06    1.7189504e-09    1.2906138e-08    5.0488825e-10    1.3375985e-09    7.3805231e-08    1.4223620e-07    1.9409369e-07    3.6622318e-13    1.7469644e-09    8.7679320e-11    8.0133117e-13    1.0542115e-16    1.3588269e-09    9.7188506e-10    2.9305259e-14    3.5584534e-13    5.8170060e-14    2.9013644e-13    6.2378642e-13    1.0325378e-14    2.3738203e-15    5.3259044e-14    0.0000000e+00    3.9086309e-09    2.5992593e-15    2.0860943e-13    2.1821367e-13    1.5851891e-13    9.1801360e-07    9.3457963e-13    1.8604610e-09    6.0470081e-15    7.7370773e-13    1.9081049e-08    1.8273169e-03    7.7141929e-20    1.0728615e-03    4.0383198e-08    1.5901489e+00    2.8273009e+01
    9.8152726e-03   -1.9140252e-03   -2.4220750e-02    2.0354637e-01    1.6714373e-01    2.7043371e-01    8.9349314e+02    4.4541584e+05    2.5079955e-09    1.1190212e-01    7.4517176e-01    9.6088378e-02    4.5024857e-02    2.0231348e-06    1.8735664e-09    1.4277392e-08    5.2361056e-10    1.8453238e-09    8.0376277e-08    1.4103863e-07    1.4485510e-07    3.0712080e-13    1.4478866e-09    9.8185981e-11    1.0895272e-12    8.9240678e-17    1.7586472e-09    1.6278996e-09    7.2048156e-14    3.7760189e-13    1.0979664e-13    5.8540413e-13    1.7073177e-12    2.5713197e-14    6.5893210e-15    1.2856268e-13    0.0000000e+00    5.4884145e-09    3.6418033e-15    3.6471961e-13    4.4355567e-13    2.7458618e-13    9.1466242e-07    1.2063568e-12    2.1544204e-09    6.2934268e-15    1.0492126e-12    1.9021190e-08    1.8095291e-03    4.7212223e-20    1.0482792e-03    4.1534037e-08    1.5240001e+00    2.6965539e+01
    1.4073682e-02   -4.9147549e-03   -2.4220750e-02    2.9027728e-01    1.5485680e-01    1.8801850e-01    9.1678803e+02    4.4541565e+05    1.3007281e-09    1.0901125e-01    7.4450320e-01    9.8501620e-02    4.6150039e-02    1.9307692e-06    1.6959002e-09    1.2667304e-08    5.0505648e-10    1.2328986e-09    7.2904356e-08    1.4380135e-07    2.1306184e-07    3.9208100e-13    1.8837551e-09    8.3741954e-11    7.3904233e-13    1.0994800e-16    1.2685682e-09    8.5211408e-10    2.4988752e-14    3.5389082e-13    5.1591934e-14    2.5380551e-13    5.2204656e-13    8.7135348e-15    1.9784066e-15    4.9102504e-14    0.0000000e+00    3.6104416e-09    2.4467073e-15    1.8748147e-13    1.9062359e-13    1.4252553e-13    9.2893485e-07    8.7524586e-13    1.8042403e-09    6.0683760e-15    7.3531222e-13    1.9305130e-08    1.8305547e-03    8.9606383e-20    1.0769401e-03    4.0370435e-08    1.6019309e+00    2.8525129e+01
    9.8152726e-03   -1.9140252e-03   -2.8220750e-02    1.7262945e-01    1.8511516e-01    2.0069514e-01    9.1256974e+02    4.4541638e+05    8.3393716e-10    1.0763477e-01    7.4438195e-01    9.9520145e-02    4.6623639e-02    1.1418127e-06    1.0127039e-09    7.6012007e-09    2.9793596e-10    7.7999019e-10    4.3471196e-08    8.4079436e-08    1.1501347e-07    2.1729435e-13    1.0372611e-09    5.1872391e-11    4.7078594e-13    6.2764070e-17    7.9471484e-10    5.5829401e-10    1.2424403e-14    2.1092830e-13    3.3211136e-14    1.6391858e-13    3.1066010e-13    5.5088465e-15    1.1956626e-15    1.4269940e-14    0.0000000e+00    2.2709565e-09    1.5237558e-15    1.1946482e-13    1.2309769e-13    9.1095935e-14    5.4228640e-07    5.4815516e-13    1.0935667e-09    3.5866287e-15    4.5552486e-13    1.1271359e-08    1.8375350e-03    7.6255823e-20    1.0856549e-03    4.0209287e-08    1.6378353e+00    2.9559336e+01
    1.4073682e-02   -4.9147549e-03   -2.8220750e-02    2.4291491e-01    1.7143855e-01    1.0793777e-01    9.3574083e+02    4.4541623e+05    4.3588552e-10    1.0493601e-01    7.4374417e-01    1.0178454e-01    4.7677833e-02    1.1208050e-06    9.4223839e-10    6.8686282e-09    2.9693863e-10    5.1022042e-10    4.1201486e-08    8.7760710e-08    1.7458568e-07    3.1360727e-13    1.5411443e-09    4.5233853e-11    3.6206655e-13    8.6554523e-17    5.5455072e-10    3.0031497e-10    3.9842712e-15    2.0866429e-13    1.7199696e-14    7.7451571e-14    9.3763082e-14    1.9469902e-15    3.5428206e-16    3.6883338e-15    0.0000000e+00    1.5009409e-09    1.1345396e-15    6.7838676e-14    5.7603422e-14    5.1832218e-14    5.7198917e-07    4.4709941e-13    9.3098646e-10    3.7465905e-15    3.5334103e-13    1.1878471e-08    1.8554259e-03    1.6746319e-19    1.1129623e-03    3.8365020e-08    1.7319020e+00    3.1590935e+01
    5.9797296e-03   -1.2384426e-03   -1.6220750e-02    1.5433740e-01    7.3157488e-02    2.5933873e-01    8.0411957e+02    4.4541490e+05    4.0019479e-08    1.3130831e-01    7.4909175e-01    8.0340045e-02    3.7656428e-02    6.5055220e-06    7.0782173e-09    5.5921930e-08    1.6643899e-09    1.0567992e-08    3.1195498e-07    3.2719411e-07    9.0645407e-08    2.0953032e-13    1.1962515e-09    1.3319912e-10    4.8532753e-12    2.3923947e-17    9.6150967e-09    1.7239123e-08    3.4766301e-11    4.7373395e-13    1.1183764e-12    7.9089263e-12    1.9400353e-10    1.2567679e-12    6.6923811e-13    1.5688120e-10    0.0000000e+00    4.9973205e-08    1.9329245e-14    6.3605666e-12    6.2637221e-12    3.0453564e-12    2.4955466e-06    7.5402903e-12    1.0109615e-08    6.5979421e-15    1.7611454e-12    5.2081757e-08    1.5934890e-03    1.8330395e-21    8.7160882e-04    5.0464662e-08    1.1810808e+00    2.0313252e+01
    2.4985033e-03   -5.1745698e-04   -2.0220750e-02    5.2414537e-02    6.2283276e-02    2.9462198e-01    8.4088615e+02    4.4541517e+05    1.1977432e-08    1.2163862e-01    7.4715678e-01    8.8160956e-02    4.1320235e-02    3.7269819e-06    3.7985599e-09    2.9612470e-08    9.5333956e-10    5.2915953e-09    1.6505381e-07    2.2074219e-07    1.0816984e-07    2.2485979e-13    1.0659298e-09    1.3768441e-10    2.3051171e-12    4.4230594e-17    4.6747084e-09    6.8055570e-09    2.1445287e-12    4.2723158e-13    4.5188194e-13    2.8641355e-12    2.7157011e-11    2.5385711e-13    9.7922852e-14    8.5347834e-12    0.0000000e+00    1.8784290e-08    8.6089311e-15    1.6434037e-12    2.2251818e-12    1.0782716e-12    1.5220157e-06    3.0688972e-12    4.9590658e-09    6.5752913e-15    1.6668740e-12    3.1700167e-08    1.7175485e-03    6.2718856e-21    9.5757275e-04    4.5872941e-08    1.3314592e+00    2.3297483e+01
    2.4985033e-03   -5.1745698e-04   -2.4220750e-02    4.0110389e-02    6.9534084e-02    2.9323804e-01    8.6886906e+02    4.4541571e+05    4.0639785e-09    1.1477936e-01    7.4582085e-01    9.3697294e-02    4.3910036e-02    2.1108307e-06    2.0478559e-09    1.5798074e-08    5.4203385e-10    2.4473162e-09    8.8071447e-08    1.3717743e-07    9.8141473e-08    1.8637530e-13    8.9330226e-10    9.2912234e-11    1.0847398e-12    4.6409047e-17    2.2690166e-09    2.5439755e-09    2.2146917e-13    2.9549935e-13    1.5295180e-13    8.8850130e-13    4.3930295e-12    5.3373360e-14    1.6339076e-14    6.0283746e-13    0.0000000e+00    7.6538596e-09    3.8303351e-15    5.1549660e-13    6.8108702e-13    3.7416743e-13    9.0571932e-07    1.3532571e-12    2.5030698e-09    4.6736083e-15    9.4979864e-13    1.8847518e-08    1.7890605e-03    1.5689479e-20    1.0181655e-03    4.3461054e-08    1.4552490e+00    2.5864815e+01
    5.9797296e-03   -1.2384426e-03   -2.8220750e-02    9.3621963e-02    1.1838392e-01    2.4708010e-01    8.9250452e+02    4.4541630e+05    1.4131496e-09    1.0978456e-01    7.4487703e-01    9.7724098e-02    4.5787849e-02    1.1559230e-06    1.0694924e-09    8.1486206e-09    2.9919688e-10    1.0489898e-09    4.5873142e-08    8.0696440e-08    8.3100214e-08    1.7627373e-13    8.3197102e-10    5.6311849e-11    6.2069053e-13    5.1401104e-17    1.0010572e-09    9.1736433e-10    3.6544829e-14    2.1677639e-13    6.1866158e-14    3.2825606e-13    9.0997851e-13    1.4053212e-14    3.5225783e-15    5.7569387e-14    0.0000000e+00    3.1122063e-09    2.0743474e-15    2.0512887e-13    2.4854177e-13    1.5482417e-13    5.2302039e-07    6.8553364e-13    1.2282358e-09    3.6145918e-15    6.0153044e-13    1.0876535e-08    1.8245377e-03    4.7092454e-20    1.0622287e-03    4.2564464e-08    1.5702081e+00    2.8352866e+01
    2.9747755e-02   -2.0000000e-03   -8.2207500e-03    8.6210522e-01    1.1402495e-01   -4.5937270e-02    8.5869979e+02    4.4541524e+05    1.8869328e-08    1.2293853e-01    7.4682389e-01    8.7544456e-02    4.1038301e-02    7.7570605e-06    7.6927244e-09    5.9646786e-08    1.9885776e-09    9.8674433e-09    3.3253348e-07    4.8447273e-07    2.9526859e-07    6.4792262e-13    2.9949904e-09    3.2811900e-10    4.9270846e-12    1.5242151e-16    8.8299516e-09    1.1646594e-08    2.6765266e-12    1.0819418e-12    7.6567285e-13    4.6332136e-12    3.3556922e-11    3.4345070e-13    1.2287990e-13    1.0191126e-11    0.0000000e+00    3.2784338e-08    1.7197915e-14    2.7199934e-12    3.5745462e-12    1.8731291e-12    3.2565283e-06    6.0914519e-12    9.6900047e-09    1.7188070e-14    3.8019033e-12    6.7791619e-08    1.6424604e-03    1.2717013e-20    9.3296360e-04    8.1491697e-08    1.0728539e+00    2.5133379e+01
    2.5747755e-02   -2.0000000e-03   -8.2207500e-03    8.2023856e-01    1.1200225e-01    3.2732385e-02    8.2060213e+02    4.4541513e+05    4.9696804e-08    1.3139188e-01    7.4875722e-01    8.0552697e-02    3.7764514e-02    1.0769125e-05    1.1368965e-08    8.9242538e-08    2.7516057e-09    1.6808222e-08    4.9794195e-07    5.8796315e-07    2.1205285e-07    4.1444584e-13    2.2459710e-09    3.0346566e-10    6.2638360e-12    6.3512159e-17    1.4978949e-08    2.4406841e-08    2.3922275e-11    8.6400060e-13    1.4372383e-12    9.6587164e-12    1.5826123e-10    1.1783442e-12    5.5531460e-13    1.0857816e-10    0.0000000e+00    6.8535933e-08    2.4890822e-14    6.4480456e-12    7.5857648e-12    3.5716142e-12    4.2489128e-06    9.7071452e-12    1.5560654e-08    1.2684097e-14    3.4890504e-12    8.8576135e-08    1.5169898e-03    2.9328403e-21    8.5769216e-04    8.1519371e-08    1.0253493e+00    2.2229016e+01
    2.9747755e-02   -6.0000000e-03   -8.2207500e-03    8.6256746e-01    4.3774825e-03   -6.8640441e-02    8.6384950e+02    4.4541536e+05    1.6372619e-08    1.2175106e-01    7.4653855e-01    8.8535037e-02    4.1502842e-02    7.4084325e-06    7.2793796e-09    5.6329553e-08    1.9005024e-09    9.0760602e-09    3.1407095e-07    4.7062540e-07    3.0562000e-07    6.9199951e-13    3.0762438e-09    3.2233483e-10    4.7877968e-12    1.6806124e-16    8.1843734e-09    1.0289552e-08    1.8700036e-12    1.1179773e-12    6.9961758e-13    4.1755037e-12    2.7271530e-11    2.9174375e-13    1.0069326e-13    6.8788621e-12    0.0000000e+00    2.9335313e-08    1.6435931e-14    2.4473811e-12    3.2131365e-12    1.7162805e-12    3.1385346e-06    5.6808917e-12    9.0535860e-09    1.7842847e-14    3.7663275e-12    6.5324280e-08    1.6606581e-03    1.5890808e-20    9.4286687e-04    8.3713973e-08    1.0780558e+00    2.5757539e+01
    2.5747755e-02   -6.0000000e-03   -8.2207500e-03    8.3769041e-01   -2.1565738e-02    1.9873034e-02    8.2829918e+02    4.4541517e+05    4.3643359e-08    1.2973894e-01    7.4837865e-01    8.1920345e-02    3.8405018e-02    1.0186756e-05    1.0663398e-08    8.3592075e-08    2.6039414e-09    1.5692633e-08    4.6663039e-07    5.6733447e-07    2.1903319e-07    5.7757085e-13    2.5406210e-09    3.1666311e-10    8.0702131e-12    9.2947082e-17    1.3640188e-08    2.2549276e-08    1.6667994e-11    1.1533130e-12    1.7527733e-12    1.1597588e-11    1.6198632e-10    1.3009618e-12    5.8119377e-13    7.9745391e-11    0.0000000e+00    6.1478411e-08    3.0964865e-14    7.2201040e-12    9.0591713e-12    4.2794096e-12    4.0532665e-06    1.0645175e-11    1.4432921e-08    1.7508573e-14    4.6840803e-12    8.4473834e-08    1.5412032e-03    5.0653356e-21    8.7214520e-04    8.2251484e-08    1.0350544e+00    2.2930070e+01
    2.9747755e-02   -2.0000000e-03   -1.2220750e-02    7.0068022e-01    1.4296643e-01   -9.8139603e-02    9.0781091e+02    4.4541523e+05    4.4534693e-09    1.1375172e-01    7.4488701e-01    9.5037611e-02    4.4541626e-02    4.9529600e-06    4.4523913e-09    3.3565310e-08    1.2893823e-09    3.7145595e-09    1.9102519e-07    3.5872878e-07    4.6100802e-07    8.4306573e-13    3.9612548e-09    2.2693991e-10    2.1031304e-12    2.4400944e-16    3.7357775e-09    2.8235629e-09    1.4924455e-13    8.9271322e-13    1.7320823e-13    8.8930307e-13    2.5280282e-12    3.6174608e-14    9.3819774e-15    4.2366735e-13    0.0000000e+00    1.1045457e-08    6.9059309e-15    6.0893149e-13    6.7166574e-13    4.5837331e-13    2.3193616e-06    2.4297248e-12    4.9079994e-09    1.4971012e-14    2.0839961e-12    4.8215839e-08    1.7736243e-03    5.8730638e-20    1.0217565e-03    7.0951303e-08    1.2864486e+00    2.6039270e+01
    2.5747755e-02   -2.0000000e-03   -1.2220750e-02    6.7302662e-01    1.5158603e-01    1.7373733e-02    8.7794515e+02    4.4541508e+05    1.1463129e-08    1.2011466e-01    7.4637893e-01    8.9744698e-02    4.2063274e-02    6.5728743e-06    6.2895252e-09    4.8365712e-08    1.6922010e-09    7.1112110e-09    2.7036345e-07    4.3620137e-07    3.5297770e-07    7.8629617e-13    3.5391740e-09    3.0237733e-10    3.9192287e-12    2.1002341e-16    6.5826168e-09    7.2555662e-09    1.1857015e-12    1.1166791e-12    4.9147433e-13    2.8022275e-12    1.4397327e-11    1.6678608e-13    5.3750015e-14    4.1637246e-12    0.0000000e+00    2.2151819e-08    1.3421908e-14    1.6898974e-12    2.1430799e-12    1.2154831e-12    2.8658680e-06    4.4847376e-12    7.5605413e-09    1.8154529e-14    3.4244932e-12    5.9625542e-08    1.6877537e-03    2.7795177e-20    9.6772376e-04    6.7491678e-08    1.2435308e+00    2.3707411e+01
    2.9747755e-02   -6.0000000e-03   -1.2220750e-02    7.1105640e-01    5.1904866e-02   -1.2543904e-01    9.1120307e+02    4.4541535e+05    3.7498996e-09    1.1298137e-01    7.4469555e-01    9.5685674e-02    4.4845459e-02    4.7830762e-06    4.2573492e-09    3.1983938e-08    1.2475015e-09    3.3528069e-09    1.8282711e-07    3.5060249e-07    4.7490184e-07    8.9618287e-13    4.2687206e-09    2.1608140e-10    1.9980996e-12    2.5728693e-16    3.3952602e-09    2.4874996e-09    1.0820155e-13    8.7434420e-13    1.4928770e-13    7.5543768e-13    1.9914656e-12    2.9547327e-14    7.5015766e-15    2.8896883e-13    0.0000000e+00    9.8453043e-09    6.4856575e-15    5.3794627e-13    5.6938787e-13    4.0577361e-13    2.2644576e-06    2.3366686e-12    4.6224785e-09    1.4838186e-14    1.9072876e-12    4.7068148e-08    1.7837750e-03    7.5732534e-20    1.0274081e-03    7.4520149e-08    1.2911344e+00    2.6496166e+01
    2.5747755e-02   -6.0000000e-03   -1.2220750e-02    6.9591908e-01    4.2352231e-02   -1.6786458e-03    8.8301054e+02    4.4541519e+05    1.0129684e-08    1.1905418e-01    7.4612935e-01    9.0627634e-02    4.2476745e-02    6.2921878e-06    5.9586302e-09    4.5680660e-08    1.6228429e-09    6.4873667e-09    2.5586023e-07    4.2446734e-07    3.7882085e-07    7.8797327e-13    3.6011529e-09    2.9738133e-10    3.5407348e-12    2.1992664e-16    6.0776660e-09    6.2295132e-09    8.0203566e-13    1.0912943e-12    4.2607516e-13    2.3919241e-12    1.1512947e-11    1.3499993e-13    4.2486966e-14    2.9305513e-12    0.0000000e+00    1.9991724e-08    1.2021911e-14    1.4398537e-12    1.8259286e-12    1.0456589e-12    2.7772599e-06    4.0173555e-12    7.0675066e-09    1.7827910e-14    3.2892954e-12    5.7773534e-08    1.7017906e-03    2.9921507e-20    9.7649801e-04    6.8998436e-08    1.2510423e+00    2.4135255e+01
    2.9747755e-02   -2.0000000e-03   -1.6220750e-02    5.4835744e-01    1.6101844e-01   -1.7553997e-01    9.4699009e+02    4.4541543e+05    9.1457729e-10    1.0627107e-01    7.4333756e-01    1.0113381e-01    4.7389337e-02    3.0998984e-06    2.5517646e-09    1.8283941e-08    8.2736768e-10    1.1697759e-09    1.1268591e-07    2.4866066e-07    5.7891538e-07    9.6122013e-13    4.8918402e-09    1.1146088e-10    8.1635294e-13    2.4278875e-16    1.3157973e-09    6.4034734e-10    1.0793648e-14    5.3231108e-13    3.4553131e-14    1.5342222e-13    2.0547251e-13    3.9104671e-15    7.6767120e-16    2.0709781e-14    0.0000000e+00    3.4861208e-09    2.6155715e-15    1.4459246e-13    1.1399813e-13    1.1001078e-13    1.6342672e-06    1.0874468e-12    2.4173289e-09    9.7453331e-15    7.8563036e-13    3.3924004e-08    1.8624754e-03    2.1903647e-19    1.0906660e-03    6.4286906e-08    1.4762045e+00    2.8500729e+01
    2.5747755e-02   -2.0000000e-03   -1.6220750e-02    5.3556131e-01    1.7572566e-01   -2.9327085e-02    9.2291239e+02    4.4541521e+05    2.4475538e-09    1.1113721e-01    7.4451643e-01    9.7055437e-02    4.5479810e-02    3.9244805e-06    3.4133255e-09    2.5358960e-08    1.0297566e-09    2.3431608e-09    1.4738353e-07    2.9564117e-07    4.7490256e-07    8.6556577e-13    4.1631382e-09    1.7010955e-10    1.4806597e-12    2.4599434e-16    2.4324467e-09    1.5940391e-09    6.5686198e-14    7.3058031e-13    9.7602633e-14    4.7618236e-13    1.0615117e-12    1.6590941e-14    3.9786755e-15    1.7573070e-13    0.0000000e+00    6.9090468e-09    4.7899136e-15    3.5600821e-13    3.5751235e-13    2.6953858e-13    1.9149289e-06    1.7458437e-12    3.5754630e-09    1.2672640e-14    1.4812528e-12    3.9789203e-08    1.8042636e-03    1.0425623e-19    1.0522402e-03    5.7779672e-08    1.4373287e+00    2.6456587e+01
    2.9747755e-02   -6.0000000e-03   -1.6220750e-02    5.6214968e-01    8.6166221e-02   -2.0426086e-01    9.4947623e+02    4.4541550e+05    8.0393486e-10    1.0575463e-01    7.4320215e-01    1.0157399e-01    4.7595654e-02    3.0115852e-06    2.4564165e-09    1.7439164e-08    8.0718829e-10    1.0498864e-09    1.0954413e-07    2.4429858e-07    6.1129582e-07    1.0299406e-12    5.1824916e-09    1.0900374e-10    7.9872053e-13    2.6504581e-16    1.1962066e-09    5.6401889e-10    8.0976857e-15    5.3124242e-13    3.0787222e-14    1.3377696e-13    1.6028547e-13    3.1760298e-15    5.9675920e-16    1.3969238e-14    0.0000000e+00    3.1440372e-09    2.4587145e-15    1.2882846e-13    9.9179637e-14    9.8066952e-14    1.6137553e-06    1.0547196e-12    2.2800696e-09    9.8555582e-15    7.6896925e-13    3.3489934e-08    1.8679074e-03    2.5456817e-19    1.0937276e-03    6.8612457e-08    1.4799252e+00    2.8889859e+01
    2.5747755e-02   -6.0000000e-03   -1.6220750e-02    5.5911079e-01    8.7340488e-02   -5.0469135e-02    9.2606567e+02    4.4541537e+05    2.1471114e-09    1.1051004e-01    7.4436143e-01    9.7583255e-02    4.5727117e-02    3.8122665e-06    3.2876410e-09    2.4312127e-08    1.0026639e-09    2.1411485e-09    1.4228817e-07    2.9009534e-07    4.9508494e-07    8.3853640e-13    4.1827208e-09    1.6146658e-10    1.2893873e-12    2.3457160e-16    2.2591149e-09    1.3828005e-09    4.5558352e-14    6.7331448e-13    8.0230604e-14    3.8555445e-13    8.1144588e-13    1.2877755e-14    3.0315846e-15    1.2392565e-13    0.0000000e+00    6.3028830e-09    4.1753071e-15    2.9540063e-13    2.8899153e-13    2.2361292e-13    1.8814922e-06    1.5824197e-12    3.3957658e-09    1.1715762e-14    1.3066940e-12    3.9088996e-08    1.8114450e-03    1.0801779e-19    1.0569467e-03    5.9740653e-08    1.4418177e+00    2.6743837e+01
    2.9747755e-02   -2.0000000e-03   -2.0220750e-02    4.2082880e-01    1.6629902e-01   -2.7374073e-01    9.7694658e+02    4.4541571e+05    2.1236424e-10    1.0061224e-01    7.4220136e-01    1.0573350e-01    4.9534938e-02    1.9548670e-06    1.5178590e-09    1.0046187e-08    5.3777384e-10    3.7901326e-10    7.1232282e-08    1.6934702e-07    6.2309009e-07    8.8131504e-13    4.8898317e-09    5.5138769e-11    3.2592564e-13    1.8822543e-16    4.9556145e-10    1.7548181e-10    1.1543003e-15    2.7795935e-13    7.3637543e-15    2.9135347e-14    2.0231523e-14    5.0048521e-16    7.4587146e-17    1.1067010e-15    0.0000000e+00    1.1831954e-09    9.5380374e-16    3.7514161e-14    2.1373789e-14    2.8517030e-14    1.1553012e-06    5.2792589e-13    1.2229369e-09    5.3848638e-15    2.7324978e-13    2.3937872e-08    1.9139481e-03    4.6643045e-19    1.1406894e-03    5.9653196e-08    1.6467204e+00    3.1495925e+01
    2.5747755e-02   -2.0000000e-03   -2.0220750e-02    4.0781895e-01    1.8775304e-01   -9.5681863e-02    9.5624047e+02    4.4541552e+05    5.1232719e-10    1.0446183e-01    7.4317162e-01    1.0247727e-01    4.8010523e-02    2.3342959e-06    1.8814215e-09    1.3202763e-08    6.2868964e-10    7.1903602e-10    8.4712672e-08    1.9203030e-07    5.1987007e-07    8.0916287e-13    4.3283509e-09    7.7819029e-11    5.2463865e-13    1.9350549e-16    8.4500072e-10    3.7254792e-10    4.8392473e-15    3.7546206e-13    1.8835781e-14    8.0754119e-14    8.9856096e-14    1.8425308e-15    3.3746478e-16    8.3355081e-15    0.0000000e+00    2.1708758e-09    1.6625320e-15    8.2471191e-14    5.9766209e-14    6.2650225e-14    1.2753194e-06    7.4628268e-13    1.6996212e-09    6.9782609e-15    4.9563784e-13    2.6459025e-08    1.8742900e-03    2.8128586e-19    1.1132566e-03    5.0944602e-08    1.6139494e+00    2.9673508e+01
    2.9747755e-02   -6.0000000e-03   -2.0220750e-02    4.3617053e-01    1.0970327e-01   -3.0483637e-01    9.7877410e+02    4.4541582e+05    1.6815010e-10    1.0027636e-01    7.4210348e-01    1.0602736e-01    4.9672635e-02    1.9172182e-06    1.4760604e-09    9.5939435e-09    5.3057722e-10    3.2453892e-10    7.0260030e-08    1.6831537e-07    6.6457479e-07    9.5112939e-13    5.3054641e-09    5.1736577e-11    3.0632644e-13    1.9713454e-16    4.3822312e-10    1.5267597e-10    9.4278666e-16    2.6611577e-13    5.9607991e-15    2.3355728e-14    1.5440858e-14    3.8843519e-16    5.6725951e-17    7.7270428e-16    0.0000000e+00    1.0239955e-09    8.6150868e-16    3.2428939e-14    1.7115317e-14    2.4770605e-14    1.1568139e-06    5.1426892e-13    1.1502705e-09    5.2155620e-15    2.3335905e-13    2.3960562e-08    1.9161446e-03    5.4662586e-19    1.1417617e-03    6.4571224e-08    1.6489921e+00    3.1843113e+01
    2.5747755e-02   -6.0000000e-03   -2.0220750e-02    4.3744713e-01    1.1771268e-01   -1.2556648e-01    9.5862191e+02    4.4541570e+05    4.9018321e-10    1.0406000e-01    7.4306192e-01    1.0282295e-01    4.8172598e-02    2.3140710e-06    1.8623322e-09    1.3049988e-08    6.2360969e-10    7.0035606e-10    8.3964873e-08    1.9070434e-07    5.2078412e-07    8.1503384e-13    4.3573253e-09    7.7047263e-11    5.1783622e-13    1.9521092e-16    8.2613423e-10    3.5959047e-10    3.9937050e-15    3.7245104e-13    1.7896190e-14    7.5978377e-14    7.8096441e-14    1.6611151e-15    2.9303098e-16    6.1781656e-15    0.0000000e+00    2.1156086e-09    1.6291845e-15    7.9292675e-14    5.6166031e-14    6.0260489e-14    1.2672172e-06    7.3996290e-13    1.6764390e-09    6.9402035e-15    4.8484624e-13    2.6290044e-08    1.8780965e-03    2.9129953e-19    1.1156854e-03    5.3351388e-08    1.6145401e+00    2.9845024e+01
    2.9747755e-02   -2.0000000e-03   -2.4220750e-02    3.1532030e-01    1.6533167e-01   -3.7803006e-01    9.9819046e+02    4.4541607e+05    5.3459000e-11    9.6741725e-02    7.4146457e-01    1.0886488e-01    5.0991744e-02    1.3012023e-06    9.8097581e-10    5.8814005e-09    3.6863233e-10    1.3546705e-10    4.8714322e-08    1.1985527e-07    6.1011185e-07    7.6943289e-13    4.5665804e-09    2.9431607e-11    1.5185581e-13    1.3935012e-16    2.1376169e-10    6.2693034e-11    2.4017729e-16    1.5003550e-13    1.7374674e-15    6.3901005e-15    2.7335550e-15    8.2699721e-17    9.7964389e-18    7.4496626e-17    0.0000000e+00    4.4235101e-10    3.7469471e-16    1.1647124e-14    4.6473127e-15    9.0048847e-15    8.4836758e-07    3.0005963e-13    6.6926933e-10    2.9956702e-15    9.0534683e-14    1.7545724e-08    1.9341222e-03    7.6391143e-19    1.1732853e-03    5.6409151e-08    1.7978665e+00    3.4644014e+01
    2.9747755e-02   -6.0000000e-03   -2.4220750e-02    3.2833644e-01    1.2167225e-01   -4.1431505e-01    9.9990705e+02    4.4541621e+05    4.2794819e-11    9.6479568e-02    7.4138115e-01    1.0909984e-01    5.1101880e-02    1.2899617e-06    9.6912221e-10    5.6833034e-09    3.6759505e-10    1.1822410e-10    4.8623734e-08    1.2018705e-07    6.4603614e-07    8.1503129e-13    4.8954260e-09    2.7971666e-11    1.4304188e-13    1.4282228e-16    1.9511324e-10    5.6117763e-11    2.0700386e-16    1.4415440e-13    1.4058055e-15    5.1251387e-15    2.0790843e-15    6.4375672e-17    7.4518410e-18    5.0553840e-17    0.0000000e+00    3.8926111e-10    3.3955401e-16    1.0136124e-14    3.7227287e-15    7.9064608e-15    8.5673089e-07    2.9207856e-13    6.3853711e-10    2.8865205e-15    7.6861734e-14    1.7712142e-08    1.9345604e-03    8.8210413e-19    1.1733553e-03    6.1513551e-08    1.7978654e+00    3.4918341e+01
    2.5747755e-02   -6.0000000e-03   -2.4220750e-02    3.3522250e-01    1.3296196e-01   -2.1760115e-01    9.8166775e+02    4.4541608e+05    1.1973074e-10    9.9595593e-02    7.4220128e-01    1.0643573e-01    4.9855078e-02    1.4514362e-06    1.1157141e-09    7.2318134e-09    4.0203826e-10    2.3858155e-10    5.3230113e-08    1.2769895e-07    5.0897677e-07    7.3093694e-13    4.0824234e-09    3.9010102e-11    2.3140947e-13    1.5152140e-16    3.2466098e-10    1.1212710e-10    6.2766482e-16    2.0117871e-13    4.2661611e-15    1.6522339e-14    9.6967827e-15    2.5953585e-16    3.5549300e-17    3.6665511e-16    0.0000000e+00    7.5480013e-10    6.4391571e-16    2.3774706e-14    1.2090290e-14    1.8175641e-14    8.7851920e-07    3.9061729e-13    8.6458293e-10    3.9532049e-15    1.7266808e-13    1.8195447e-08    1.9092637e-03    5.5717559e-19    1.1548903e-03    4.9087679e-08    1.7690354e+00    3.3097190e+01
    2.9747755e-02   -2.0000000e-03   -2.8220750e-02    2.3400259e-01    1.5798570e-01   -4.9563231e-01    1.0128664e+03    4.4541670e+05    1.6422332e-11    9.4278284e-02    7.4104095e-01    1.1084012e-01    5.1906331e-02    9.3058804e-07    6.9614347e-10    3.7653150e-09    2.7051899e-10    5.7829370e-11    3.5968882e-08    8.9945775e-08    5.7347277e-07    6.6020543e-13    4.1389023e-09    1.7893033e-11    8.3767522e-14    1.0516875e-16    1.1183282e-10    2.9091886e-11    8.4471178e-17    9.0210178e-14    5.0115556e-16    1.7569934e-15    5.2560908e-16    1.8576193e-17    1.8228362e-18    5.8617568e-18    0.0000000e+00    1.9299606e-10    1.6756543e-16    4.4168635e-15    1.2697268e-15    3.5496930e-15    6.5629927e-07    1.9362176e-13    4.0690529e-10    1.8094179e-15    3.3459097e-14    1.3551139e-08    1.9320004e-03    1.0689724e-18    1.1927653e-03    5.3843846e-08    1.9260451e+00    3.7617863e+01
    2.5747755e-02   -2.0000000e-03   -2.8220750e-02    2.2911791e-01    1.8620884e-01   -2.9004608e-01    9.9472228e+02    4.4541649e+05    3.9733665e-11    9.7070178e-02    7.4178459e-01    1.0844395e-01    5.0785533e-02    9.7221502e-07    7.3292104e-10    4.4022371e-09    2.7529671e-10    1.0147745e-10    3.6372735e-08    8.9473763e-08    4.5306445e-07    5.7226688e-13    3.3909143e-09    2.2042551e-11    1.1383489e-13    1.0399445e-16    1.6005780e-10    4.6826268e-11    1.6981772e-16    1.1240655e-13    1.2895054e-15    4.7167074e-15    1.8531919e-15    5.8901629e-17    6.5978154e-18    2.7147488e-17    0.0000000e+00    3.3154330e-10    2.8118316e-16    8.7068747e-15    3.4279567e-15    6.7300816e-15    6.3292137e-07    2.2454958e-13    5.0121715e-10    2.2449230e-15    6.7988518e-14    1.3090383e-08    1.9135391e-03    7.4269839e-19    1.1775097e-03    4.3870671e-08    1.9038517e+00    3.6181715e+01
    2.9747755e-02   -6.0000000e-03   -2.8220750e-02    2.4987270e-01    1.2521007e-01   -5.3426238e-01    1.0141071e+03    4.4541682e+05    1.2204173e-11    9.4154580e-02    7.4098791e-01    1.1096161e-01    5.1963182e-02    9.3518246e-07    6.9987871e-10    3.6409943e-09    2.7431844e-10    4.8813465e-11    3.6701354e-08    9.1867048e-08    6.2617642e-07    7.3128540e-13    4.6303384e-09    1.7383444e-11    8.1523486e-14    1.1344650e-16    1.0165553e-10    2.6341333e-11    7.7061344e-17    8.8138202e-14    3.8030815e-16    1.3245231e-15    3.8135823e-16    1.3653382e-17    1.3229682e-18    4.3385422e-18    0.0000000e+00    1.6299559e-10    1.4771678e-16    3.7295277e-15    9.5617749e-16    3.0839557e-15    6.7688285e-07    1.9733458e-13    3.8686632e-10    1.7687321e-15    2.6702485e-14    1.3968221e-08    1.9303248e-03    1.2683159e-18    1.1914394e-03    5.8840904e-08    1.9236745e+00    3.7818429e+01
    2.5747755e-02   -6.0000000e-03   -2.8220750e-02    2.5324348e-01    1.4431658e-01   -3.2604321e-01    9.9747691e+02    4.4541669e+05    3.7749499e-11    9.6699458e-02    7.4168498e-01    1.0876364e-01    5.0935033e-02    9.6966270e-07    7.3046684e-10    4.3677074e-09    2.7489927e-10    9.8502640e-11    3.6328213e-08    8.9454531e-08    4.5827035e-07    5.7883560e-13    3.4369815e-09    2.1813630e-11    1.1253230e-13    1.0461266e-16    1.5679627e-10    4.5678281e-11    1.6588477e-16    1.1149867e-13    1.2296415e-15    4.4857011e-15    1.7444389e-15    5.5550065e-17    6.2073379e-18    2.7811209e-17    0.0000000e+00    3.2248265e-10    2.7547384e-16    8.4512281e-15    3.2589589e-15    6.5433598e-15    6.3365297e-07    2.2343761e-13    4.9599112e-10    2.2293190e-15    6.5768275e-14    1.3104524e-08    1.9146764e-03    7.6303280e-19    1.1791756e-03    4.6318245e-08    1.9039959e+00    3.6290800e+01
    2.2747755e-02   -5.0000000e-03   -3.2207500e-03    8.6845878e-01   -6.1332343e-02    4.2968008e-02    6.9837317e+02    4.4541558e+05    3.3399541e-07    1.5579417e-01    7.5402348e-01    6.0610706e-02    2.8431330e-02    2.3730334e-05    2.9267295e-08    2.4033684e-07    6.2387992e-09    3.7810024e-08    1.2804007e-06    6.8949903e-07    3.8287854e-08    1.1460118e-13    3.4951101e-09    2.5805339e-11    2.1941298e-11    6.7768671e-18    5.0175931e-08    6.5510648e-08    6.3428064e-09    3.9091581e-13    4.4523219e-13    3.7264038e-12    1.6752470e-09    3.3644598e-12    4.5964985e-12    1.6255604e-08    0.0000000e+00    3.1751898e-07    7.5851123e-14    1.3099740e-10    3.2539179e-12    1.0169789e-11    8.1072085e-06    6.8233621e-11    5.1194290e-08    3.4269462e-15    5.3937221e-14    1.7073386e-07    1.1051402e-03    6.7006067e-23    6.1796816e-04    1.0515231e-07    6.5782535e-01    2.7680035e+01
    2.0747755e-02   -5.0000000e-03   -3.2207500e-03    8.3907740e-01   -7.4885008e-02    5.9044352e-02    6.8424622e+02    4.4541550e+05    4.7367622e-07    1.5931962e-01    7.5479887e-01    5.7713125e-02    2.7073315e-02    2.5264611e-05    3.1622659e-08    2.6165477e-07    6.6998769e-09    4.0890858e-08    1.3649135e-06    6.7033017e-07    3.0178124e-08    8.4424635e-14    3.4802139e-09    1.5560301e-11    1.9787648e-11    4.7370049e-18    5.4070461e-08    6.6265377e-08    1.0825785e-08    2.9056764e-13    3.3468860e-13    2.8106182e-12    2.1283268e-09    3.4593452e-12    5.6212988e-12    2.5951929e-08    0.0000000e+00    3.4627562e-07    7.1921129e-14    1.7307666e-10    2.5856388e-12    9.2158265e-12    8.5193274e-06    8.4772943e-11    5.7029381e-08    2.5249185e-15    2.4632541e-14    1.7974787e-07    1.0576581e-03    3.5156457e-23    5.8834387e-04    1.0398570e-07    6.4496636e-01    2.5730484e+01
    2.2747755e-02   -7.0000000e-03   -3.2207500e-03    9.0165370e-01   -1.4279619e-01    3.9387865e-02    7.1205768e+02    4.4541566e+05    3.0109727e-07    1.5273795e-01    7.5334741e-01    6.3122494e-02    2.9607631e-02    2.2085805e-05    2.6846661e-08    2.1913192e-07    5.7727218e-09    3.4971020e-08    1.1803591e-06    7.0291204e-07    5.2454315e-08    1.4014578e-13    3.4073361e-09    4.0600212e-11    2.1831762e-11    9.1831292e-18    4.5459795e-08    6.3319779e-08    3.6670146e-09    4.6193747e-13    6.9987699e-13    5.8124554e-12    1.6013548e-09    3.9406811e-12    4.5877456e-12    1.0429260e-08    0.0000000e+00    2.8571060e-07    7.1605274e-14    9.6259410e-11    4.9158241e-12    1.0389263e-11    7.6466147e-06    5.2688377e-11    4.5746537e-08    4.1841625e-15    1.2954869e-13    1.6079301e-07    1.1516421e-03    1.0891480e-22    6.4530528e-04    1.0486387e-07    6.7283600e-01    2.8591399e+01
    2.0747755e-02   -7.0000000e-03   -3.2207500e-03    8.5579847e-01   -1.3712716e-01    5.6592149e-02    6.9578798e+02    4.4541561e+05    3.3820839e-07    1.5667497e-01    7.5420980e-01    5.9888572e-02    2.8093776e-02    2.3976528e-05    2.9593652e-08    2.4314163e-07    6.3073252e-09    3.8268041e-08    1.2930804e-06    6.9387148e-07    3.8837166e-08    1.1562861e-13    3.5093516e-09    2.6554754e-11    2.1877808e-11    6.8801579e-18    5.0660736e-08    6.5944448e-08    6.7650834e-09    3.9350154e-13    4.6225683e-13    3.8539873e-12    1.6890567e-09    3.3822698e-12    4.6208552e-12    1.7005783e-08    0.0000000e+00    3.2099133e-07    7.6506464e-14    1.3609910e-10    3.3611545e-12    1.0206554e-11    8.1863005e-06    6.9806274e-11    5.1868069e-08    3.4657917e-15    6.6971088e-14    1.7241917e-07    1.0973528e-03    7.1142660e-23    6.1187711e-04    1.0381739e-07    6.5732531e-01    2.6448513e+01
    2.2747755e-02   -5.0000000e-03   -5.2207500e-03    8.6231766e-01   -5.6079582e-02    4.9955859e-02    7.2978813e+02    4.4541535e+05    2.6370331e-07    1.4985600e-01    7.5275406e-01    6.5449307e-02    3.0695112e-02    1.9679017e-05    2.3420930e-08    1.8950202e-07    5.1026172e-09    3.1105652e-08    1.0373034e-06    7.0189085e-07    6.9785653e-08    1.7946736e-13    3.1872006e-09    6.9486525e-11    1.8132713e-11    1.3175217e-17    3.8768979e-08    5.8973894e-08    1.4225682e-09    5.5416703e-13    1.1783092e-12    9.5812402e-12    1.5160729e-09    4.7067937e-12    4.5775135e-12    5.4827365e-09    0.0000000e+00    2.4167085e-07    6.5200245e-14    6.0395375e-11    7.9073816e-12    1.0182822e-11    6.9437469e-06    3.8710461e-11    3.8368167e-08    5.3695881e-15    3.7648910e-13    1.4571413e-07    1.2160434e-03    2.2631919e-22    6.7918278e-04    9.7717355e-08    7.6438101e-01    2.2648624e+01
[truncated: 4,506,777 more chars]
