# Supplementary material for: Research on combustion and emissions of heavy duty diesel engines under low-speed and low-load conditions in low temperature environments
Source: PLoS One. 2025 Feb 21;20(2):e0318933. doi: 10.1371/journal.pone.0318933 (PMC11844864; doi:10.1371/journal.pone.0318933)
Supplement: S1 File — (ZIP) [file pone.0318933.s001.zip › 1000rpm_30%/4-gaibianpenyoudingshi/-3/memory_usage.out]

# CONVERGE Release Build 2.4.21/  Sep 13, 2018       Run Date:Tue Mar 19 10:15:57 2024
# column        1                2                3                4                5                6                7                8                9               10               11               12               13               14               15               16               17               18               19               20               21               22               23               24               25               26               27               28               29               30               31               32
#           Crank        Total_MEM            Rank0            Rank1            Rank2            Rank3            Rank4            Rank5            Rank6            Rank7            Rank8            Rank9           Rank10           Rank11           Rank12           Rank13           Rank14           Rank15           Rank16           Rank17           Rank18           Rank19           Rank20           Rank21           Rank22           Rank23           Rank24           Rank25           Rank26           Rank27           Rank28           Rank29
#           (DEG)             (MB)             (MB)             (MB)             (MB)             (MB)             (MB)             (MB)             (MB)             (MB)             (MB)             (MB)             (MB)             (MB)             (MB)             (MB)             (MB)             (MB)             (MB)             (MB)             (MB)             (MB)             (MB)             (MB)             (MB)             (MB)             (MB)             (MB)             (MB)             (MB)             (MB)             (MB)
#
   -1.4600000e+02    1.5477734e+03    5.2011719e+01    5.0625000e+01    5.2078125e+01    5.2792969e+01    5.3195312e+01    5.1488281e+01    5.0191406e+01    5.2597656e+01    5.0332031e+01    5.3402344e+01    5.1804688e+01    5.1960938e+01    5.2347656e+01    5.0613281e+01    4.9878906e+01    5.2328125e+01    5.3457031e+01    5.3343750e+01    5.1671875e+01    5.3039062e+01    5.3050781e+01    5.0796875e+01    4.9105469e+01    5.1347656e+01    5.2738281e+01    4.9960938e+01    5.0996094e+01    4.9855469e+01    5.1589844e+01    4.9171875e+01
   -1.4587230e+02    1.6012695e+03    5.2746094e+01    5.1753906e+01    5.2976562e+01    5.3484375e+01    5.4203125e+01    5.3371094e+01    5.1507812e+01    5.3441406e+01    5.1480469e+01    5.4339844e+01    5.2496094e+01    5.2781250e+01    5.4488281e+01    5.1300781e+01    5.1257812e+01    5.4222656e+01    5.4570312e+01    6.6097656e+01    5.3128906e+01    5.8703125e+01    5.6718750e+01    5.3988281e+01    4.9863281e+01    5.2468750e+01    5.3519531e+01    5.0898438e+01    5.2089844e+01    5.0523438e+01    5.2742188e+01    5.0105469e+01
   -1.4579372e+02    1.6018359e+03    5.2746094e+01    5.1777344e+01    5.2980469e+01    5.3496094e+01    5.4218750e+01    5.3406250e+01    5.1515625e+01    5.3445312e+01    5.1507812e+01    5.4347656e+01    5.2507812e+01    5.2781250e+01    5.4523438e+01    5.1343750e+01    5.1285156e+01    5.4269531e+01    5.4609375e+01    6.6148438e+01    5.3144531e+01    5.8773438e+01    5.6726562e+01    5.4007812e+01    4.9882812e+01    5.2480469e+01    5.3527344e+01    5.0898438e+01    5.2093750e+01    5.0531250e+01    5.2753906e+01    5.0105469e+01
   -1.4567094e+02    1.6037695e+03    5.2777344e+01    5.1878906e+01    5.3027344e+01    5.3519531e+01    5.4296875e+01    5.3539062e+01    5.1515625e+01    5.3449219e+01    5.1550781e+01    5.4406250e+01    5.2531250e+01    5.2820312e+01    5.4605469e+01    5.1351562e+01    5.1421875e+01    5.4324219e+01    5.4636719e+01    6.6230469e+01    5.3296875e+01    5.8812500e+01    5.6835938e+01    5.4402344e+01    4.9925781e+01    5.2535156e+01    5.3542969e+01    5.0914062e+01    5.2148438e+01    5.0550781e+01    5.2792969e+01    5.0128906e+01
   -1.4558567e+02    1.6053125e+03    5.2812500e+01    5.1996094e+01    5.3042969e+01    5.3539062e+01    5.4328125e+01    5.3656250e+01    5.1523438e+01    5.3457031e+01    5.1585938e+01    5.4445312e+01    5.2546875e+01    5.2851562e+01    5.4648438e+01    5.1359375e+01    5.1476562e+01    5.4394531e+01    5.4714844e+01    6.6328125e+01    5.3308594e+01    5.8851562e+01    5.7015625e+01    5.4625000e+01    4.9953125e+01    5.2628906e+01    5.3554688e+01    5.0933594e+01    5.2148438e+01    5.0617188e+01    5.2800781e+01    5.0167969e+01
   -1.4547909e+02    1.6058867e+03    5.2843750e+01    5.2027344e+01    5.3058594e+01    5.3554688e+01    5.4355469e+01    5.3667969e+01    5.1531250e+01    5.3464844e+01    5.1589844e+01    5.4460938e+01    5.2554688e+01    5.2863281e+01    5.4679688e+01    5.1359375e+01    5.1503906e+01    5.4398438e+01    5.4722656e+01    6.6363281e+01    5.3347656e+01    5.8867188e+01    5.7105469e+01    5.4664062e+01    4.9968750e+01    5.2648438e+01    5.3558594e+01    5.0937500e+01    5.2164062e+01    5.0632812e+01    5.2816406e+01    5.0175781e+01
   -1.4534587e+02    1.6066719e+03    5.2871094e+01    5.2054688e+01    5.3078125e+01    5.3570312e+01    5.4378906e+01    5.3671875e+01    5.1546875e+01    5.3464844e+01    5.1601562e+01    5.4468750e+01    5.2558594e+01    5.2871094e+01    5.4695312e+01    5.1363281e+01    5.1515625e+01    5.4464844e+01    5.4789062e+01    6.6523438e+01    5.3437500e+01    5.8878906e+01    5.7164062e+01    5.4699219e+01    4.9984375e+01    5.2664062e+01    5.3562500e+01    5.0937500e+01    5.2203125e+01    5.0636719e+01    5.2820312e+01    5.0195312e+01
   -1.4517933e+02    1.6077383e+03    5.2925781e+01    5.2335938e+01    5.3093750e+01    5.3589844e+01    5.4414062e+01    5.3730469e+01    5.1582031e+01    5.3468750e+01    5.1605469e+01    5.4488281e+01    5.2570312e+01    5.2875000e+01    5.4734375e+01    5.1363281e+01    5.1542969e+01    5.4480469e+01    5.4843750e+01    6.6628906e+01    5.3445312e+01    5.8894531e+01    5.7234375e+01    5.4750000e+01    4.9996094e+01    5.2687500e+01    5.3574219e+01    5.0945312e+01    5.2210938e+01    5.0683594e+01    5.2835938e+01    5.0207031e+01
   -1.4497117e+02    1.6099258e+03    5.2988281e+01    5.2812500e+01    5.3101562e+01    5.3625000e+01    5.4464844e+01    5.3761719e+01    5.1636719e+01    5.3484375e+01    5.1609375e+01    5.4492188e+01    5.2593750e+01    5.2886719e+01    5.4777344e+01    5.1363281e+01    5.1578125e+01    5.4605469e+01    5.4984375e+01    6.6789062e+01    5.3472656e+01    5.8953125e+01    5.7328125e+01    5.4855469e+01    5.0078125e+01    5.2769531e+01    5.3632812e+01    5.0949219e+01    5.2304688e+01    5.0777344e+01    5.2921875e+01    5.0328125e+01
   -1.4471096e+02    1.6105117e+03    5.2988281e+01    5.2886719e+01    5.3101562e+01    5.3644531e+01    5.4511719e+01    5.3773438e+01    5.1652344e+01    5.3507812e+01    5.1617188e+01    5.4500000e+01    5.2601562e+01    5.2886719e+01    5.4785156e+01    5.1363281e+01    5.1593750e+01    5.4621094e+01    5.5011719e+01    6.6832031e+01    5.3484375e+01    5.8960938e+01    5.7339844e+01    5.4914062e+01    5.0093750e+01    5.2789062e+01    5.3644531e+01    5.0949219e+01    5.2339844e+01    5.0816406e+01    5.2941406e+01    5.0359375e+01
   -1.4438570e+02    1.6108320e+03    5.3007812e+01    5.2906250e+01    5.3113281e+01    5.3656250e+01    5.4511719e+01    5.3773438e+01    5.1652344e+01    5.3519531e+01    5.1621094e+01    5.4511719e+01    5.2609375e+01    5.2902344e+01    5.4792969e+01    5.1367188e+01    5.1593750e+01    5.4628906e+01    5.5011719e+01    6.6843750e+01    5.3500000e+01    5.8968750e+01    5.7402344e+01    5.4976562e+01    5.0101562e+01    5.2789062e+01    5.3660156e+01    5.0949219e+01    5.2343750e+01    5.0816406e+01    5.2941406e+01    5.0359375e+01
   -1.4397912e+02    1.6118398e+03    5.3054688e+01    5.2925781e+01    5.3140625e+01    5.3707031e+01    5.4546875e+01    5.3796875e+01    5.1660156e+01    5.3531250e+01    5.1632812e+01    5.4515625e+01    5.2632812e+01    5.2921875e+01    5.4832031e+01    5.1371094e+01    5.1609375e+01    5.4757812e+01    5.5066406e+01    6.6964844e+01    5.3500000e+01    5.8996094e+01    5.7441406e+01    5.5132812e+01    5.0113281e+01    5.2804688e+01    5.3667969e+01    5.0980469e+01    5.2355469e+01    5.0843750e+01    5.2960938e+01    5.0375000e+01
   -1.4347090e+02    1.6118398e+03    5.3054688e+01    5.2925781e+01    5.3140625e+01    5.3707031e+01    5.4546875e+01    5.3796875e+01    5.1660156e+01    5.3531250e+01    5.1632812e+01    5.4515625e+01    5.2632812e+01    5.2921875e+01    5.4832031e+01    5.1371094e+01    5.1609375e+01    5.4757812e+01    5.5066406e+01    6.6964844e+01    5.3500000e+01    5.8996094e+01    5.7441406e+01    5.5132812e+01    5.0113281e+01    5.2804688e+01    5.3667969e+01    5.0980469e+01    5.2355469e+01    5.0843750e+01    5.2960938e+01    5.0375000e+01
   -1.4287090e+02    1.6136445e+03    5.3164062e+01    5.2949219e+01    5.3191406e+01    5.3781250e+01    5.4687500e+01    5.3851562e+01    5.1675781e+01    5.3539062e+01    5.1644531e+01    5.4527344e+01    5.2652344e+01    5.2964844e+01    5.4949219e+01    5.1402344e+01    5.1644531e+01    5.4964844e+01    5.5113281e+01    6.7062500e+01    5.3531250e+01    5.9011719e+01    5.7578125e+01    5.5433594e+01    5.0132812e+01    5.2851562e+01    5.3671875e+01    5.0984375e+01    5.2398438e+01    5.0906250e+01    5.2988281e+01    5.0390625e+01
   -1.4227090e+02    1.6138984e+03    5.3164062e+01    5.2949219e+01    5.3191406e+01    5.3781250e+01    5.4687500e+01    5.3851562e+01    5.1675781e+01    5.3539062e+01    5.1644531e+01    5.4527344e+01    5.2652344e+01    5.2964844e+01    5.4949219e+01    5.1402344e+01    5.1644531e+01    5.4964844e+01    5.5113281e+01    6.7062500e+01    5.3531250e+01    5.9011719e+01    5.7832031e+01    5.5433594e+01    5.0132812e+01    5.2851562e+01    5.3671875e+01    5.0984375e+01    5.2398438e+01    5.0906250e+01    5.2988281e+01    5.0390625e+01
   -1.4167090e+02    1.6175977e+03    5.3332031e+01    5.3003906e+01    5.3261719e+01    5.3843750e+01    5.4800781e+01    5.3992188e+01    5.1710938e+01    5.3613281e+01    5.1687500e+01    5.4554688e+01    5.2683594e+01    5.2992188e+01    5.5128906e+01    5.1417969e+01    5.1695312e+01    5.5570312e+01    5.5328125e+01    6.7093750e+01    5.3703125e+01    5.9113281e+01    5.7972656e+01    5.6164062e+01    5.0238281e+01    5.3035156e+01    5.3718750e+01    5.1019531e+01    5.2464844e+01    5.0988281e+01    5.3046875e+01    5.0421875e+01
   -1.4107090e+02    1.6180312e+03    5.3332031e+01    5.3003906e+01    5.3261719e+01    5.3843750e+01    5.4812500e+01    5.3992188e+01    5.1710938e+01    5.3613281e+01    5.1687500e+01    5.4554688e+01    5.2683594e+01    5.2992188e+01    5.5128906e+01    5.1417969e+01    5.1695312e+01    5.5570312e+01    5.5328125e+01    6.7093750e+01    5.3703125e+01    5.9113281e+01    5.8371094e+01    5.6164062e+01    5.0238281e+01    5.3035156e+01    5.3738281e+01    5.1019531e+01    5.2464844e+01    5.0988281e+01    5.3050781e+01    5.0421875e+01
   -1.4047090e+02    1.6207969e+03    5.3390625e+01    5.3062500e+01    5.3328125e+01    5.3894531e+01    5.4886719e+01    5.4023438e+01    5.1722656e+01    5.3613281e+01    5.1707031e+01    5.4566406e+01    5.2718750e+01    5.3023438e+01    5.5203125e+01    5.1421875e+01    5.1722656e+01    5.6121094e+01    5.5726562e+01    6.7148438e+01    5.3726562e+01    5.9140625e+01    5.8406250e+01    5.6894531e+01    5.0273438e+01    5.3121094e+01    5.3750000e+01    5.1019531e+01    5.2566406e+01    5.1039062e+01    5.3113281e+01    5.0464844e+01
   -1.3987090e+02    1.6213828e+03    5.3410156e+01    5.3070312e+01    5.3347656e+01    5.3914062e+01    5.4910156e+01    5.4042969e+01    5.1738281e+01    5.3628906e+01    5.1714844e+01    5.4582031e+01    5.2726562e+01    5.3027344e+01    5.5261719e+01    5.1421875e+01    5.1738281e+01    5.6152344e+01    5.5777344e+01    6.7156250e+01    5.3746094e+01    5.9152344e+01    5.8437500e+01    5.6945312e+01    5.0285156e+01    5.3132812e+01    5.3773438e+01    5.1019531e+01    5.2593750e+01    5.1066406e+01    5.3128906e+01    5.0480469e+01
   -1.3927090e+02    1.6218906e+03    5.3410156e+01    5.3070312e+01    5.3347656e+01    5.3914062e+01    5.4910156e+01    5.4042969e+01    5.1738281e+01    5.3882812e+01    5.1714844e+01    5.4582031e+01    5.2726562e+01    5.3027344e+01    5.5261719e+01    5.1421875e+01    5.1738281e+01    5.6152344e+01    5.5777344e+01    6.7156250e+01    5.3746094e+01    5.9152344e+01    5.8437500e+01    5.7199219e+01    5.0285156e+01    5.3132812e+01    5.3773438e+01    5.1019531e+01    5.2593750e+01    5.1066406e+01    5.3128906e+01    5.0480469e+01
   -1.3867090e+02    1.6241055e+03    5.3437500e+01    5.3183594e+01    5.3371094e+01    5.3921875e+01    5.4953125e+01    5.4089844e+01    5.1804688e+01    5.4125000e+01    5.1726562e+01    5.4613281e+01    5.2750000e+01    5.3050781e+01    5.5386719e+01    5.1433594e+01    5.1800781e+01    5.6671875e+01    5.5953125e+01    6.7164062e+01    5.3769531e+01    5.9164062e+01    5.8500000e+01    5.7492188e+01    5.0328125e+01    5.3156250e+01    5.3789062e+01    5.1019531e+01    5.2632812e+01    5.1105469e+01    5.3207031e+01    5.0503906e+01
   -1.3807090e+02    1.6243086e+03    5.3437500e+01    5.3214844e+01    5.3371094e+01    5.3921875e+01    5.4953125e+01    5.4089844e+01    5.1812500e+01    5.4140625e+01    5.1726562e+01    5.4617188e+01    5.2750000e+01    5.3050781e+01    5.5386719e+01    5.1433594e+01    5.1828125e+01    5.6671875e+01    5.5953125e+01    6.7164062e+01    5.3792969e+01    5.9164062e+01    5.8519531e+01    5.7492188e+01    5.0328125e+01    5.3156250e+01    5.3789062e+01    5.1019531e+01    5.2707031e+01    5.1105469e+01    5.3207031e+01    5.0503906e+01
   -1.3747090e+02    1.6252734e+03    5.3539062e+01    5.3246094e+01    5.3417969e+01    5.3957031e+01    5.4996094e+01    5.4125000e+01    5.1824219e+01    5.4144531e+01    5.1761719e+01    5.4628906e+01    5.2769531e+01    5.3089844e+01    5.5453125e+01    5.1433594e+01    5.1832031e+01    5.6742188e+01    5.5972656e+01    6.7171875e+01    5.3828125e+01    5.9179688e+01    5.8531250e+01    5.7593750e+01    5.0363281e+01    5.3195312e+01    5.3792969e+01    5.1027344e+01    5.2714844e+01    5.1171875e+01    5.3246094e+01    5.0523438e+01
   -1.3687090e+02    1.6259883e+03    5.3585938e+01    5.3261719e+01    5.3441406e+01    5.3992188e+01    5.5054688e+01    5.4136719e+01    5.1828125e+01    5.4144531e+01    5.1777344e+01    5.4632812e+01    5.2777344e+01    5.3109375e+01    5.5484375e+01    5.1437500e+01    5.1843750e+01    5.6835938e+01    5.5988281e+01    6.7175781e+01    5.3867188e+01    5.9179688e+01    5.8562500e+01    5.7652344e+01    5.0382812e+01    5.3210938e+01    5.3820312e+01    5.1035156e+01    5.2742188e+01    5.1210938e+01    5.3265625e+01    5.0550781e+01
   -1.3627090e+02    1.6259883e+03    5.3585938e+01    5.3261719e+01    5.3441406e+01    5.3992188e+01    5.5054688e+01    5.4136719e+01    5.1828125e+01    5.4144531e+01    5.1777344e+01    5.4632812e+01    5.2777344e+01    5.3109375e+01    5.5484375e+01    5.1437500e+01    5.1843750e+01    5.6835938e+01    5.5988281e+01    6.7175781e+01    5.3867188e+01    5.9179688e+01    5.8562500e+01    5.7652344e+01    5.0382812e+01    5.3210938e+01    5.3820312e+01    5.1035156e+01    5.2742188e+01    5.1210938e+01    5.3265625e+01    5.0550781e+01
   -1.3567090e+02    1.6274375e+03    5.3636719e+01    5.3304688e+01    5.3457031e+01    5.4031250e+01    5.5105469e+01    5.4175781e+01    5.1851562e+01    5.4156250e+01    5.1796875e+01    5.4632812e+01    5.2796875e+01    5.3132812e+01    5.5546875e+01    5.1437500e+01    5.1859375e+01    5.7257812e+01    5.6031250e+01    6.7183594e+01    5.3890625e+01    5.9195312e+01    5.8617188e+01    5.7863281e+01    5.0441406e+01    5.3234375e+01    5.3851562e+01    5.1039062e+01    5.2761719e+01    5.1269531e+01    5.3312500e+01    5.0566406e+01
   -1.3507090e+02    1.6280625e+03    5.3636719e+01    5.3304688e+01    5.3464844e+01    5.4031250e+01    5.5121094e+01    5.4175781e+01    5.1851562e+01    5.4156250e+01    5.1796875e+01    5.4632812e+01    5.2796875e+01    5.3132812e+01    5.5578125e+01    5.1437500e+01    5.1867188e+01    5.7507812e+01    5.6039062e+01    6.7183594e+01    5.3890625e+01    5.9195312e+01    5.8617188e+01    5.8117188e+01    5.0445312e+01    5.3234375e+01    5.3863281e+01    5.1070312e+01    5.2761719e+01    5.1269531e+01    5.3316406e+01    5.0566406e+01
   -1.3447090e+02    1.6294766e+03    5.3664062e+01    5.3320312e+01    5.3500000e+01    5.4082031e+01    5.5167969e+01    5.4191406e+01    5.1863281e+01    5.4167969e+01    5.1800781e+01    5.4644531e+01    5.2816406e+01    5.3156250e+01    5.5597656e+01    5.1437500e+01    5.1871094e+01    5.8027344e+01    5.6070312e+01    6.7191406e+01    5.3945312e+01    5.9367188e+01    5.8621094e+01    5.8210938e+01    5.0464844e+01    5.3261719e+01    5.3871094e+01    5.1101562e+01    5.2804688e+01    5.1289062e+01    5.3375000e+01    5.0593750e+01
   -1.3387090e+02    1.6302227e+03    5.3695312e+01    5.3335938e+01    5.3527344e+01    5.4105469e+01    5.5214844e+01    5.4203125e+01    5.1863281e+01    5.4167969e+01    5.1828125e+01    5.4660156e+01    5.2816406e+01    5.3160156e+01    5.5656250e+01    5.1441406e+01    5.1875000e+01    5.8257812e+01    5.6085938e+01    6.7195312e+01    5.3949219e+01    5.9371094e+01    5.8625000e+01    5.8320312e+01    5.0492188e+01    5.3277344e+01    5.3875000e+01    5.1101562e+01    5.2824219e+01    5.1316406e+01    5.3375000e+01    5.0605469e+01
   -1.3327090e+02    1.6303516e+03    5.3695312e+01    5.3335938e+01    5.3527344e+01    5.4105469e+01    5.5214844e+01    5.4203125e+01    5.1867188e+01    5.4167969e+01    5.1828125e+01    5.4660156e+01    5.2816406e+01    5.3160156e+01    5.5656250e+01    5.1441406e+01    5.1878906e+01    5.8257812e+01    5.6085938e+01    6.7195312e+01    5.3949219e+01    5.9371094e+01    5.8660156e+01    5.8320312e+01    5.0523438e+01    5.3277344e+01    5.3875000e+01    5.1101562e+01    5.2878906e+01    5.1316406e+01    5.3375000e+01    5.0605469e+01
   -1.3267090e+02    1.6314453e+03    5.3726562e+01    5.3343750e+01    5.3550781e+01    5.4160156e+01    5.5269531e+01    5.4226562e+01    5.1871094e+01    5.4191406e+01    5.1832031e+01    5.4667969e+01    5.2824219e+01    5.3187500e+01    5.5695312e+01    5.1441406e+01    5.1886719e+01    5.8539062e+01    5.6093750e+01    6.7195312e+01    5.3976562e+01    5.9382812e+01    5.8671875e+01    5.8554688e+01    5.0535156e+01    5.3316406e+01    5.3894531e+01    5.1117188e+01    5.2886719e+01    5.1359375e+01    5.3402344e+01    5.0644531e+01
   -1.3207090e+02    1.6314453e+03    5.3726562e+01    5.3343750e+01    5.3550781e+01    5.4160156e+01    5.5269531e+01    5.4226562e+01    5.1871094e+01    5.4191406e+01    5.1832031e+01    5.4667969e+01    5.2824219e+01    5.3187500e+01    5.5695312e+01    5.1441406e+01    5.1886719e+01    5.8539062e+01    5.6093750e+01    6.7195312e+01    5.3976562e+01    5.9382812e+01    5.8671875e+01    5.8554688e+01    5.0535156e+01    5.3316406e+01    5.3894531e+01    5.1117188e+01    5.2886719e+01    5.1359375e+01    5.3402344e+01    5.0644531e+01
   -1.3147090e+02    1.6325508e+03    5.3781250e+01    5.3371094e+01    5.3578125e+01    5.4187500e+01    5.5289062e+01    5.4253906e+01    5.1886719e+01    5.4214844e+01    5.1839844e+01    5.4671875e+01    5.2835938e+01    5.3218750e+01    5.5746094e+01    5.1441406e+01    5.1886719e+01    5.8765625e+01    5.6109375e+01    6.7195312e+01    5.4011719e+01    5.9394531e+01    5.8699219e+01    5.8828125e+01    5.0585938e+01    5.3328125e+01    5.3910156e+01    5.1121094e+01    5.2890625e+01    5.1390625e+01    5.3449219e+01    5.0667969e+01
   -1.3087090e+02    1.6334180e+03    5.3804688e+01    5.3386719e+01    5.3593750e+01    5.4203125e+01    5.5300781e+01    5.4261719e+01    5.1902344e+01    5.4222656e+01    5.1847656e+01    5.4671875e+01    5.2843750e+01    5.3238281e+01    5.5769531e+01    5.1441406e+01    5.1894531e+01    5.9042969e+01    5.6109375e+01    6.7195312e+01    5.4035156e+01    5.9406250e+01    5.8714844e+01    5.9125000e+01    5.0609375e+01    5.3332031e+01    5.3910156e+01    5.1132812e+01    5.2890625e+01    5.1402344e+01    5.3453125e+01    5.0675781e+01
   -1.3027090e+02    1.6343555e+03    5.3820312e+01    5.3386719e+01    5.3593750e+01    5.4203125e+01    5.5300781e+01    5.4261719e+01    5.1902344e+01    5.4257812e+01    5.1847656e+01    5.4671875e+01    5.2843750e+01    5.3238281e+01    5.5769531e+01    5.1441406e+01    5.1894531e+01    5.9296875e+01    5.6109375e+01    6.7195312e+01    5.4156250e+01    5.9406250e+01    5.8714844e+01    5.9636719e+01    5.0609375e+01    5.3332031e+01    5.3910156e+01    5.1132812e+01    5.2890625e+01    5.1402344e+01    5.3453125e+01    5.0675781e+01
   -1.2967090e+02    1.6355195e+03    5.3863281e+01    5.3394531e+01    5.3617188e+01    5.4250000e+01    5.5355469e+01    5.4273438e+01    5.1921875e+01    5.4273438e+01    5.1863281e+01    5.4679688e+01    5.2863281e+01    5.3265625e+01    5.5804688e+01    5.1449219e+01    5.1898438e+01    5.9468750e+01    5.6113281e+01    6.7195312e+01    5.4496094e+01    5.9417969e+01    5.8730469e+01    5.9679688e+01    5.0628906e+01    5.3343750e+01    5.3925781e+01    5.1152344e+01    5.2957031e+01    5.1437500e+01    5.3503906e+01    5.0695312e+01
   -1.2907090e+02    1.6357773e+03    5.3863281e+01    5.3394531e+01    5.3617188e+01    5.4250000e+01    5.5355469e+01    5.4273438e+01    5.1921875e+01    5.4273438e+01    5.1863281e+01    5.4679688e+01    5.2863281e+01    5.3265625e+01    5.5808594e+01    5.1449219e+01    5.1898438e+01    5.9468750e+01    5.6113281e+01    6.7195312e+01    5.4750000e+01    5.9417969e+01    5.8730469e+01    5.9679688e+01    5.0628906e+01    5.3343750e+01    5.3925781e+01    5.1152344e+01    5.2957031e+01    5.1437500e+01    5.3503906e+01    5.0695312e+01
   -1.2847090e+02    1.6371055e+03    5.3894531e+01    5.3406250e+01    5.3628906e+01    5.4281250e+01    5.5414062e+01    5.4300781e+01    5.1929688e+01    5.4289062e+01    5.1875000e+01    5.4703125e+01    5.2871094e+01    5.3277344e+01    5.5816406e+01    5.1449219e+01    5.1914062e+01    5.9738281e+01    5.6132812e+01    6.7195312e+01    5.5199219e+01    5.9421875e+01    5.8750000e+01    5.9765625e+01    5.0667969e+01    5.3367188e+01    5.3949219e+01    5.1183594e+01    5.2976562e+01    5.1464844e+01    5.3523438e+01    5.0718750e+01
   -1.2787090e+02    1.6379023e+03    5.3906250e+01    5.3417969e+01    5.3640625e+01    5.4300781e+01    5.5449219e+01    5.4312500e+01    5.1945312e+01    5.4304688e+01    5.1898438e+01    5.4703125e+01    5.2878906e+01    5.3289062e+01    5.5859375e+01    5.1449219e+01    5.1917969e+01    5.9925781e+01    5.6132812e+01    6.7195312e+01    5.5277344e+01    5.9433594e+01    5.8750000e+01    5.9847656e+01    5.0679688e+01    5.3371094e+01    5.3960938e+01    5.1222656e+01    5.3003906e+01    5.1503906e+01    5.3558594e+01    5.0765625e+01
   -1.2727090e+02    1.6379258e+03    5.3906250e+01    5.3417969e+01    5.3640625e+01    5.4300781e+01    5.5449219e+01    5.4312500e+01    5.1945312e+01    5.4304688e+01    5.1898438e+01    5.4703125e+01    5.2878906e+01    5.3289062e+01    5.5859375e+01    5.1449219e+01    5.1941406e+01    5.9925781e+01    5.6132812e+01    6.7195312e+01    5.5277344e+01    5.9433594e+01    5.8750000e+01    5.9847656e+01    5.0679688e+01    5.3371094e+01    5.3960938e+01    5.1222656e+01    5.3003906e+01    5.1503906e+01    5.3558594e+01    5.0765625e+01
   -1.2667090e+02    1.6404219e+03    5.3996094e+01    5.3437500e+01    5.3656250e+01    5.4328125e+01    5.5464844e+01    5.4320312e+01    5.1976562e+01    5.4312500e+01    5.1921875e+01    5.4722656e+01    5.2886719e+01    5.3296875e+01    5.5914062e+01    5.1460938e+01    5.1945312e+01    6.0269531e+01    5.6152344e+01    6.7199219e+01    5.6105469e+01    5.9433594e+01    5.8785156e+01    6.0570312e+01    5.0695312e+01    5.3390625e+01    5.3972656e+01    5.1230469e+01    5.3066406e+01    5.1531250e+01    5.3601562e+01    5.0777344e+01
   -1.2607090e+02    1.6414336e+03    5.3996094e+01    5.3437500e+01    5.3656250e+01    5.4328125e+01    5.5464844e+01    5.4320312e+01    5.1976562e+01    5.4312500e+01    5.1921875e+01    5.4722656e+01    5.2886719e+01    5.3296875e+01    5.5914062e+01    5.1460938e+01    5.1945312e+01    6.0777344e+01    5.6152344e+01    6.7199219e+01    5.6359375e+01    5.9433594e+01    5.8785156e+01    6.0820312e+01    5.0695312e+01    5.3390625e+01    5.3972656e+01    5.1230469e+01    5.3066406e+01    5.1531250e+01    5.3601562e+01    5.0777344e+01
   -1.2547090e+02    1.6426758e+03    5.4054688e+01    5.3468750e+01    5.3671875e+01    5.4359375e+01    5.5476562e+01    5.4343750e+01    5.2003906e+01    5.4328125e+01    5.1921875e+01    5.4738281e+01    5.2910156e+01    5.3316406e+01    5.5976562e+01    5.1488281e+01    5.1972656e+01    6.0976562e+01    5.6164062e+01    6.7203125e+01    5.6390625e+01    5.9453125e+01    5.8796875e+01    6.1140625e+01    5.0734375e+01    5.3441406e+01    5.3980469e+01    5.1269531e+01    5.3101562e+01    5.1558594e+01    5.3648438e+01    5.0785156e+01
   -1.2487090e+02    1.6437148e+03    5.4093750e+01    5.3468750e+01    5.3671875e+01    5.4371094e+01    5.5488281e+01    5.4343750e+01    5.2023438e+01    5.4335938e+01    5.1929688e+01    5.4738281e+01    5.2910156e+01    5.3316406e+01    5.6015625e+01    5.1488281e+01    5.1972656e+01    6.1019531e+01    5.6171875e+01    6.7203125e+01    5.6980469e+01    5.9453125e+01    5.8812500e+01    6.1222656e+01    5.0757812e+01    5.3457031e+01    5.3980469e+01    5.1289062e+01    5.3140625e+01    5.1597656e+01    5.3664062e+01    5.0796875e+01
   -1.2427090e+02    1.6449648e+03    5.4101562e+01    5.3476562e+01    5.3671875e+01    5.4371094e+01    5.5488281e+01    5.4343750e+01    5.2027344e+01    5.4335938e+01    5.1929688e+01    5.4742188e+01    5.2910156e+01    5.3316406e+01    5.6015625e+01    5.1488281e+01    5.1972656e+01    6.1789062e+01    5.6171875e+01    6.7203125e+01    5.7378906e+01    5.9453125e+01    5.8816406e+01    6.1222656e+01    5.0773438e+01    5.3457031e+01    5.3980469e+01    5.1289062e+01    5.3179688e+01    5.1597656e+01    5.3664062e+01    5.0796875e+01
   -1.2367090e+02    1.6465469e+03    5.4128906e+01    5.3492188e+01    5.3691406e+01    5.4414062e+01    5.5527344e+01    5.4351562e+01    5.2039062e+01    5.4347656e+01    5.1957031e+01    5.4746094e+01    5.2917969e+01    5.3328125e+01    5.6050781e+01    5.1488281e+01    5.2003906e+01    6.2320312e+01    5.6195312e+01    6.7203125e+01    5.7648438e+01    5.9476562e+01    5.8824219e+01    6.1449219e+01    5.0796875e+01    5.3464844e+01    5.4000000e+01    5.1320312e+01    5.3191406e+01    5.1632812e+01    5.3707031e+01    5.0832031e+01
   -1.2307090e+02    1.6465469e+03    5.4128906e+01    5.3492188e+01    5.3691406e+01    5.4414062e+01    5.5527344e+01    5.4351562e+01    5.2039062e+01    5.4347656e+01    5.1957031e+01    5.4746094e+01    5.2917969e+01    5.3328125e+01    5.6050781e+01    5.1488281e+01    5.2003906e+01    6.2320312e+01    5.6195312e+01    6.7203125e+01    5.7648438e+01    5.9476562e+01    5.8824219e+01    6.1449219e+01    5.0796875e+01    5.3464844e+01    5.4000000e+01    5.1320312e+01    5.3191406e+01    5.1632812e+01    5.3707031e+01    5.0832031e+01
   -1.2247090e+02    1.6483789e+03    5.4167969e+01    5.3496094e+01    5.3710938e+01    5.4437500e+01    5.5542969e+01    5.4371094e+01    5.2070312e+01    5.4367188e+01    5.1968750e+01    5.4769531e+01    5.2945312e+01    5.3351562e+01    5.6101562e+01    5.1503906e+01    5.2027344e+01    6.2492188e+01    5.6230469e+01    6.7226562e+01    5.8308594e+01    5.9519531e+01    5.8824219e+01    6.1804688e+01    5.0847656e+01    5.3476562e+01    5.4019531e+01    5.1328125e+01    5.3226562e+01    5.1652344e+01    5.3746094e+01    5.0843750e+01
   -1.2187090e+02    1.6494961e+03    5.4199219e+01    5.3503906e+01    5.3710938e+01    5.4464844e+01    5.5562500e+01    5.4382812e+01    5.2093750e+01    5.4371094e+01    5.1980469e+01    5.4769531e+01    5.2960938e+01    5.3359375e+01    5.6121094e+01    5.1503906e+01    5.2027344e+01    6.2695312e+01    5.6234375e+01    6.7230469e+01    5.8500000e+01    5.9519531e+01    5.8843750e+01    6.2199219e+01    5.0855469e+01    5.3503906e+01    5.4019531e+01    5.1335938e+01    5.3250000e+01    5.1664062e+01    5.3765625e+01    5.0867188e+01
   -1.2127090e+02    1.6499258e+03    5.4207031e+01    5.3503906e+01    5.3710938e+01    5.4464844e+01    5.5562500e+01    5.4382812e+01    5.2093750e+01    5.4371094e+01    5.1980469e+01    5.4769531e+01    5.2960938e+01    5.3359375e+01    5.6121094e+01    5.1503906e+01    5.2027344e+01    6.2707031e+01    5.6234375e+01    6.7230469e+01    5.8753906e+01    5.9519531e+01    5.8843750e+01    6.2355469e+01    5.0855469e+01    5.3503906e+01    5.4019531e+01    5.1335938e+01    5.3250000e+01    5.1664062e+01    5.3765625e+01    5.0867188e+01
   -1.2067611e+02    1.6510586e+03    5.4226562e+01    5.3527344e+01    5.3710938e+01    5.4480469e+01    5.5582031e+01    5.4417969e+01    5.2105469e+01    5.4390625e+01    5.1988281e+01    5.4785156e+01    5.2980469e+01    5.3371094e+01    5.6183594e+01    5.1507812e+01    5.2035156e+01    6.2812500e+01    5.6250000e+01    6.7242188e+01    5.9113281e+01    5.9519531e+01    5.8851562e+01    6.2523438e+01    5.0878906e+01    5.3527344e+01    5.4031250e+01    5.1390625e+01    5.3273438e+01    5.1683594e+01    5.3781250e+01    5.0886719e+01
   -1.2008717e+02    1.6510586e+03    5.4226562e+01    5.3527344e+01    5.3710938e+01    5.4480469e+01    5.5582031e+01    5.4417969e+01    5.2105469e+01    5.4390625e+01    5.1988281e+01    5.4785156e+01    5.2980469e+01    5.3371094e+01    5.6183594e+01    5.1507812e+01    5.2035156e+01    6.2812500e+01    5.6250000e+01    6.7242188e+01    5.9113281e+01    5.9519531e+01    5.8851562e+01    6.2523438e+01    5.0878906e+01    5.3527344e+01    5.4031250e+01    5.1390625e+01    5.3273438e+01    5.1683594e+01    5.3781250e+01    5.0886719e+01
   -1.1950389e+02    1.6517852e+03    5.4238281e+01    5.3535156e+01    5.3726562e+01    5.4507812e+01    5.5613281e+01    5.4437500e+01    5.2125000e+01    5.4398438e+01    5.1996094e+01    5.4789062e+01    5.2988281e+01    5.3378906e+01    5.6218750e+01    5.1507812e+01    5.2050781e+01    6.2816406e+01    5.6257812e+01    6.7242188e+01    5.9281250e+01    5.9519531e+01    5.8863281e+01    6.2558594e+01    5.0910156e+01    5.3562500e+01    5.4050781e+01    5.1511719e+01    5.3281250e+01    5.1710938e+01    5.3792969e+01    5.0914062e+01
   -1.1892610e+02    1.6524570e+03    5.4242188e+01    5.3535156e+01    5.3734375e+01    5.4519531e+01    5.5617188e+01    5.4441406e+01    5.2132812e+01    5.4398438e+01    5.2000000e+01    5.4789062e+01    5.2992188e+01    5.3382812e+01    5.6230469e+01    5.1507812e+01    5.2054688e+01    6.2816406e+01    5.6257812e+01    6.7242188e+01    5.9433594e+01    5.9519531e+01    5.8875000e+01    6.2574219e+01    5.0929688e+01    5.3566406e+01    5.4058594e+01    5.1882812e+01    5.3285156e+01    5.1714844e+01    5.3796875e+01    5.0925781e+01
   -1.1835364e+02    1.6524648e+03    5.4242188e+01    5.3535156e+01    5.3734375e+01    5.4519531e+01    5.5617188e+01    5.4441406e+01    5.2132812e+01    5.4398438e+01    5.2000000e+01    5.4789062e+01    5.2992188e+01    5.3382812e+01    5.6230469e+01    5.1507812e+01    5.2062500e+01    6.2816406e+01    5.6257812e+01    6.7242188e+01    5.9433594e+01    5.9519531e+01    5.8875000e+01    6.2574219e+01    5.0929688e+01    5.3566406e+01    5.4058594e+01    5.1882812e+01    5.3285156e+01    5.1714844e+01    5.3796875e+01    5.0925781e+01
   -1.1778632e+02    1.6536602e+03    5.4269531e+01    5.3558594e+01    5.3738281e+01    5.4542969e+01    5.5636719e+01    5.4464844e+01    5.2183594e+01    5.4414062e+01    5.2015625e+01    5.4792969e+01    5.2996094e+01    5.3394531e+01    5.6250000e+01    5.1507812e+01    5.2082031e+01    6.2820312e+01    5.6269531e+01    6.7246094e+01    5.9933594e+01    5.9527344e+01    5.8890625e+01    6.2601562e+01    5.0957031e+01    5.3589844e+01    5.4074219e+01    5.2078125e+01    5.3292969e+01    5.1750000e+01    5.3839844e+01    5.0941406e+01
   -1.1722396e+02    1.6537891e+03    5.4269531e+01    5.3558594e+01    5.3742188e+01    5.4542969e+01    5.5660156e+01    5.4468750e+01    5.2183594e+01    5.4414062e+01    5.2035156e+01    5.4792969e+01    5.2996094e+01    5.3398438e+01    5.6250000e+01    5.1511719e+01    5.2082031e+01    6.2820312e+01    5.6273438e+01    6.7246094e+01    5.9933594e+01    5.9527344e+01    5.8890625e+01    6.2613281e+01    5.0957031e+01    5.3609375e+01    5.4082031e+01    5.2078125e+01    5.3292969e+01    5.1757812e+01    5.3847656e+01    5.0953125e+01
   -1.1666646e+02    1.6549258e+03    5.4316406e+01    5.3566406e+01    5.3742188e+01    5.4558594e+01    5.5667969e+01    5.4468750e+01    5.2187500e+01    5.4429688e+01    5.2054688e+01    5.4796875e+01    5.3007812e+01    5.3406250e+01    5.6285156e+01    5.1511719e+01    5.2089844e+01    6.2824219e+01    5.6277344e+01    6.7250000e+01    6.0308594e+01    5.9527344e+01    5.8898438e+01    6.2632812e+01    5.0996094e+01    5.3621094e+01    5.4089844e+01    5.2519531e+01    5.3304688e+01    5.1761719e+01    5.3851562e+01    5.0972656e+01
   -1.1611365e+02    1.6549844e+03    5.4316406e+01    5.3566406e+01    5.3742188e+01    5.4562500e+01    5.5667969e+01    5.4468750e+01    5.2187500e+01    5.4429688e+01    5.2054688e+01    5.4796875e+01    5.3007812e+01    5.3406250e+01    5.6308594e+01    5.1511719e+01    5.2089844e+01    6.2824219e+01    5.6277344e+01    6.7250000e+01    6.0308594e+01    5.9527344e+01    5.8898438e+01    6.2632812e+01    5.0996094e+01    5.3621094e+01    5.4089844e+01    5.2550781e+01    5.3304688e+01    5.1761719e+01    5.3851562e+01    5.0972656e+01
   -1.1556538e+02    1.6557617e+03    5.4332031e+01    5.3566406e+01    5.3753906e+01    5.4566406e+01    5.5703125e+01    5.4488281e+01    5.2191406e+01    5.4449219e+01    5.2058594e+01    5.4812500e+01    5.3023438e+01    5.3410156e+01    5.6312500e+01    5.1511719e+01    5.2113281e+01    6.2832031e+01    5.6281250e+01    6.7250000e+01    6.0566406e+01    5.9531250e+01    5.8902344e+01    6.2648438e+01    5.1015625e+01    5.3636719e+01    5.4093750e+01    5.2757812e+01    5.3320312e+01    5.1777344e+01    5.3855469e+01    5.1000000e+01
   -1.1502155e+02    1.6557969e+03    5.4332031e+01    5.3570312e+01    5.3753906e+01    5.4566406e+01    5.5703125e+01    5.4488281e+01    5.2203125e+01    5.4449219e+01    5.2062500e+01    5.4812500e+01    5.3023438e+01    5.3410156e+01    5.6316406e+01    5.1511719e+01    5.2113281e+01    6.2832031e+01    5.6285156e+01    6.7250000e+01    6.0566406e+01    5.9531250e+01    5.8902344e+01    6.2652344e+01    5.1019531e+01    5.3636719e+01    5.4093750e+01    5.2757812e+01    5.3320312e+01    5.1777344e+01    5.3855469e+01    5.1000000e+01
   -1.1448200e+02    1.6572188e+03    5.4351562e+01    5.3582031e+01    5.3761719e+01    5.4589844e+01    5.5714844e+01    5.4503906e+01    5.2203125e+01    5.4453125e+01    5.2062500e+01    5.4816406e+01    5.3027344e+01    5.3429688e+01    5.6335938e+01    5.1511719e+01    5.2117188e+01    6.2835938e+01    5.6300781e+01    6.7253906e+01    6.1039062e+01    5.9539062e+01    5.8902344e+01    6.2660156e+01    5.1031250e+01    5.3660156e+01    5.4105469e+01    5.2980469e+01    5.3367188e+01    5.1800781e+01    5.4257812e+01    5.1023438e+01
   -1.1394661e+02    1.6587344e+03    5.4367188e+01    5.3582031e+01    5.3765625e+01    5.4593750e+01    5.5722656e+01    5.4503906e+01    5.2210938e+01    5.4457031e+01    5.2066406e+01    5.4816406e+01    5.3031250e+01    5.3437500e+01    5.6335938e+01    5.1511719e+01    5.2117188e+01    6.2839844e+01    5.6304688e+01    6.7253906e+01    6.1308594e+01    5.9542969e+01    5.8906250e+01    6.2671875e+01    5.1050781e+01    5.3699219e+01    5.4113281e+01    5.3042969e+01    5.3398438e+01    5.1812500e+01    5.5035156e+01    5.1234375e+01
   -1.1341530e+02    1.6595039e+03    5.4367188e+01    5.3582031e+01    5.3765625e+01    5.4593750e+01    5.5722656e+01    5.4503906e+01    5.2210938e+01    5.4457031e+01    5.2066406e+01    5.4816406e+01    5.3031250e+01    5.3437500e+01    5.6335938e+01    5.1511719e+01    5.2117188e+01    6.2843750e+01    5.6304688e+01    6.7253906e+01    6.1308594e+01    5.9542969e+01    5.8906250e+01    6.2671875e+01    5.1050781e+01    5.3699219e+01    5.4113281e+01    5.3042969e+01    5.3398438e+01    5.1812500e+01    5.5800781e+01    5.1234375e+01
   -1.1288790e+02    1.6614219e+03    5.4390625e+01    5.3589844e+01    5.3765625e+01    5.4597656e+01    5.5750000e+01    5.4503906e+01    5.2210938e+01    5.4457031e+01    5.2070312e+01    5.4820312e+01    5.3031250e+01    5.3453125e+01    5.6355469e+01    5.1531250e+01    5.2121094e+01    6.2843750e+01    5.6312500e+01    6.7253906e+01    6.1609375e+01    5.9554688e+01    5.8914062e+01    6.2691406e+01    5.1066406e+01    5.3707031e+01    5.4117188e+01    5.3300781e+01    5.3410156e+01    5.1828125e+01    5.6800781e+01    5.1363281e+01
   -1.1236435e+02    1.6614258e+03    5.4390625e+01    5.3589844e+01    5.3765625e+01    5.4597656e+01    5.5750000e+01    5.4503906e+01    5.2214844e+01    5.4457031e+01    5.2070312e+01    5.4820312e+01    5.3031250e+01    5.3453125e+01    5.6355469e+01    5.1531250e+01    5.2121094e+01    6.2843750e+01    5.6312500e+01    6.7253906e+01    6.1609375e+01    5.9554688e+01    5.8914062e+01    6.2691406e+01    5.1066406e+01    5.3707031e+01    5.4117188e+01    5.3300781e+01    5.3410156e+01    5.1828125e+01    5.6800781e+01    5.1363281e+01
   -1.1184453e+02    1.6627773e+03    5.4398438e+01    5.3593750e+01    5.3769531e+01    5.4605469e+01    5.5750000e+01    5.4507812e+01    5.2218750e+01    5.4468750e+01    5.2074219e+01    5.4820312e+01    5.3050781e+01    5.3457031e+01    5.6359375e+01    5.1531250e+01    5.2121094e+01    6.2859375e+01    5.6312500e+01    6.7253906e+01    6.1753906e+01    5.9566406e+01    5.8929688e+01    6.2714844e+01    5.1097656e+01    5.3789062e+01    5.4125000e+01    5.3328125e+01    5.3437500e+01    5.1839844e+01    5.7042969e+01    5.2000000e+01
   -1.1132833e+02    1.6651875e+03    5.4402344e+01    5.3609375e+01    5.3773438e+01    5.4609375e+01    5.5761719e+01    5.4527344e+01    5.2222656e+01    5.4468750e+01    5.2085938e+01    5.4820312e+01    5.3054688e+01    5.3457031e+01    5.6363281e+01    5.1535156e+01    5.2121094e+01    6.2859375e+01    5.6316406e+01    6.7253906e+01    6.1898438e+01    5.9570312e+01    5.8929688e+01    6.2718750e+01    5.1105469e+01    5.3855469e+01    5.4125000e+01    5.3328125e+01    5.3562500e+01    5.1847656e+01    5.7507812e+01    5.3496094e+01
   -1.1081566e+02    1.6679297e+03    5.4425781e+01    5.3656250e+01    5.3789062e+01    5.4632812e+01    5.5777344e+01    5.4527344e+01    5.2222656e+01    5.4472656e+01    5.2101562e+01    5.4855469e+01    5.3070312e+01    5.3480469e+01    5.6429688e+01    5.1542969e+01    5.2125000e+01    6.2863281e+01    5.6320312e+01    6.7253906e+01    6.2035156e+01    5.9578125e+01    5.8933594e+01    6.2773438e+01    5.1140625e+01    5.4113281e+01    5.4144531e+01    5.3640625e+01    5.3941406e+01    5.1851562e+01    5.8441406e+01    5.3789062e+01
   -1.1030642e+02    1.6681953e+03    5.4425781e+01    5.3656250e+01    5.3789062e+01    5.4632812e+01    5.5777344e+01    5.4527344e+01    5.2222656e+01    5.4484375e+01    5.2101562e+01    5.4855469e+01    5.3070312e+01    5.3480469e+01    5.6429688e+01    5.1542969e+01    5.2125000e+01    6.2863281e+01    5.6320312e+01    6.7253906e+01    6.2035156e+01    5.9578125e+01    5.8933594e+01    6.2773438e+01    5.1140625e+01    5.4113281e+01    5.4144531e+01    5.3640625e+01    5.3941406e+01    5.1851562e+01    5.8695312e+01    5.3789062e+01
   -1.0980052e+02    1.6707383e+03    5.4441406e+01    5.3695312e+01    5.3800781e+01    5.4652344e+01    5.5808594e+01    5.4566406e+01    5.2230469e+01    5.4488281e+01    5.2117188e+01    5.4894531e+01    5.3093750e+01    5.3496094e+01    5.6468750e+01    5.1546875e+01    5.2144531e+01    6.2871094e+01    5.6320312e+01    6.7253906e+01    6.2238281e+01    5.9585938e+01    5.8941406e+01    6.2894531e+01    5.1175781e+01    5.4128906e+01    5.4160156e+01    5.4351562e+01    5.3957031e+01    5.1859375e+01    5.9667969e+01    5.3886719e+01
   -1.0929789e+02    1.6722773e+03    5.4441406e+01    5.3695312e+01    5.3800781e+01    5.4652344e+01    5.5808594e+01    5.4566406e+01    5.2230469e+01    5.4488281e+01    5.2117188e+01    5.4894531e+01    5.3093750e+01    5.3496094e+01    5.6468750e+01    5.1546875e+01    5.2144531e+01    6.2871094e+01    5.6320312e+01    6.7253906e+01    6.2238281e+01    5.9585938e+01    5.8941406e+01    6.2894531e+01    5.1175781e+01    5.4128906e+01    5.4160156e+01    5.5378906e+01    5.3957031e+01    5.1859375e+01    6.0179688e+01    5.3886719e+01
   -1.0905138e+02    1.7141445e+03    5.4679688e+01    7.2652344e+01    5.9062500e+01    5.4980469e+01    5.8335938e+01    5.4789062e+01    5.2968750e+01    5.4789062e+01    5.2617188e+01    5.5750000e+01    5.3507812e+01    5.3785156e+01    5.6269531e+01    5.2058594e+01    5.4226562e+01    6.2968750e+01    5.6472656e+01    6.7425781e+01    6.2593750e+01    6.0082031e+01    5.9093750e+01    6.3074219e+01    5.2324219e+01    5.4257812e+01    5.4789062e+01    5.7710938e+01    5.4339844e+01    5.2199219e+01    6.0707031e+01    5.5632812e+01
   -1.0874324e+02    1.7212656e+03    5.4726562e+01    7.3023438e+01    5.9320312e+01    5.5074219e+01    5.8601562e+01    5.4902344e+01    5.3253906e+01    5.4960938e+01    5.2894531e+01    5.6281250e+01    5.3605469e+01    5.3992188e+01    5.6492188e+01    5.2253906e+01    5.4632812e+01    6.3261719e+01    5.6484375e+01    6.7425781e+01    6.2816406e+01    6.0503906e+01    5.9140625e+01    6.3257812e+01    5.2628906e+01    5.4363281e+01    5.5121094e+01    5.8187500e+01    5.4710938e+01    5.2441406e+01    6.0933594e+01    5.5972656e+01
   -1.0835807e+02    1.7213008e+03    5.4726562e+01    7.3023438e+01    5.9320312e+01    5.5074219e+01    5.8601562e+01    5.4902344e+01    5.3289062e+01    5.4960938e+01    5.2894531e+01    5.6281250e+01    5.3605469e+01    5.3992188e+01    5.6492188e+01    5.2253906e+01    5.4632812e+01    6.3261719e+01    5.6484375e+01    6.7425781e+01    6.2816406e+01    6.0503906e+01    5.9140625e+01    6.3257812e+01    5.2628906e+01    5.4363281e+01    5.5121094e+01    5.8187500e+01    5.4710938e+01    5.2441406e+01    6.0933594e+01    5.5972656e+01
   -1.0787660e+02    1.7256562e+03    5.4726562e+01    7.3492188e+01    5.9378906e+01    5.5199219e+01    5.8691406e+01    5.4976562e+01    5.3406250e+01    5.5027344e+01    5.3113281e+01    5.6539062e+01    5.3792969e+01    5.4179688e+01    5.6519531e+01    5.2414062e+01    5.5066406e+01    6.3437500e+01    5.6503906e+01    6.7433594e+01    6.3015625e+01    6.0746094e+01    5.9207031e+01    6.3328125e+01    5.2785156e+01    5.4402344e+01    5.5484375e+01    5.8375000e+01    5.4734375e+01    5.2457031e+01    6.0945312e+01    5.6277344e+01
   -1.0738582e+02    1.7257773e+03    5.4726562e+01    7.3492188e+01    5.9378906e+01    5.5199219e+01    5.8691406e+01    5.4976562e+01    5.3406250e+01    5.5027344e+01    5.3113281e+01    5.6539062e+01    5.3792969e+01    5.4179688e+01    5.6519531e+01    5.2414062e+01    5.5066406e+01    6.3550781e+01    5.6503906e+01    6.7433594e+01    6.3015625e+01    6.0746094e+01    5.9207031e+01    6.3328125e+01    5.2785156e+01    5.4402344e+01    5.5484375e+01    5.8375000e+01    5.4734375e+01    5.2457031e+01    6.0945312e+01    5.6285156e+01
   -1.0689788e+02    1.7289453e+03    5.4726562e+01    7.3738281e+01    5.9417969e+01    5.5265625e+01    5.8734375e+01    5.5066406e+01    5.3476562e+01    5.5125000e+01    5.3265625e+01    5.6765625e+01    5.3914062e+01    5.4398438e+01    5.6550781e+01    5.2562500e+01    5.5207031e+01    6.3632812e+01    5.6539062e+01    6.7460938e+01    6.3078125e+01    6.0890625e+01    5.9281250e+01    6.3351562e+01    5.2996094e+01    5.4437500e+01    5.5742188e+01    5.8570312e+01    5.4750000e+01    5.2492188e+01    6.0957031e+01    5.6550781e+01
   -1.0641273e+02    1.7290000e+03    5.4726562e+01    7.3738281e+01    5.9417969e+01    5.5265625e+01    5.8734375e+01    5.5066406e+01    5.3476562e+01    5.5125000e+01    5.3265625e+01    5.6765625e+01    5.3914062e+01    5.4398438e+01    5.6550781e+01    5.2562500e+01    5.5207031e+01    6.3687500e+01    5.6539062e+01    6.7460938e+01    6.3078125e+01    6.0890625e+01    5.9281250e+01    6.3351562e+01    5.2996094e+01    5.4437500e+01    5.5742188e+01    5.8570312e+01    5.4750000e+01    5.2492188e+01    6.0957031e+01    5.6550781e+01
   -1.0593033e+02    1.7318633e+03    5.4726562e+01    7.3878906e+01    5.9496094e+01    5.5359375e+01    5.8792969e+01    5.5140625e+01    5.3593750e+01    5.5203125e+01    5.3421875e+01    5.6933594e+01    5.4011719e+01    5.4617188e+01    5.6554688e+01    5.2738281e+01    5.5324219e+01    6.3753906e+01    5.6566406e+01    6.7464844e+01    6.3148438e+01    6.0957031e+01    5.9343750e+01    6.3390625e+01    5.3101562e+01    5.4519531e+01    5.5886719e+01    5.8734375e+01    5.4761719e+01    5.2539062e+01    6.0984375e+01    5.6917969e+01
   -1.0545059e+02    1.7319453e+03    5.4726562e+01    7.3878906e+01    5.9496094e+01    5.5359375e+01    5.8800781e+01    5.5140625e+01    5.3593750e+01    5.5203125e+01    5.3421875e+01    5.6937500e+01    5.4011719e+01    5.4632812e+01    5.6554688e+01    5.2738281e+01    5.5328125e+01    6.3753906e+01    5.6578125e+01    6.7464844e+01    6.3148438e+01    6.0957031e+01    5.9343750e+01    6.3390625e+01    5.3101562e+01    5.4519531e+01    5.5910156e+01    5.8734375e+01    5.4769531e+01    5.2542969e+01    6.0988281e+01    5.6917969e+01
   -1.0497345e+02    1.7340391e+03    5.4726562e+01    7.3968750e+01    5.9585938e+01    5.5406250e+01    5.8878906e+01    5.5183594e+01    5.3675781e+01    5.5273438e+01    5.3527344e+01    5.7035156e+01    5.4113281e+01    5.4765625e+01    5.6566406e+01    5.2878906e+01    5.5402344e+01    6.3859375e+01    5.6605469e+01    6.7472656e+01    6.3195312e+01    6.1011719e+01    5.9410156e+01    6.3421875e+01    5.3195312e+01    5.4562500e+01    5.6011719e+01    5.8843750e+01    5.4777344e+01    5.2570312e+01    6.1000000e+01    5.7113281e+01
   -1.0449884e+02    1.7340430e+03    5.4726562e+01    7.3968750e+01    5.9585938e+01    5.5406250e+01    5.8878906e+01    5.5183594e+01    5.3675781e+01    5.5273438e+01    5.3527344e+01    5.7035156e+01    5.4113281e+01    5.4765625e+01    5.6566406e+01    5.2878906e+01    5.5402344e+01    6.3859375e+01    5.6605469e+01    6.7472656e+01    6.3195312e+01    6.1011719e+01    5.9410156e+01    6.3421875e+01    5.3195312e+01    5.4562500e+01    5.6011719e+01    5.8843750e+01    5.4777344e+01    5.2570312e+01    6.1000000e+01    5.7117188e+01
   -1.0402669e+02    1.7350703e+03    5.4726562e+01    7.4015625e+01    5.9609375e+01    5.5445312e+01    5.8902344e+01    5.5207031e+01    5.3703125e+01    5.5296875e+01    5.3574219e+01    5.7085938e+01    5.4164062e+01    5.4800781e+01    5.6566406e+01    5.2960938e+01    5.5421875e+01    6.3945312e+01    5.6621094e+01    6.7488281e+01    6.3222656e+01    6.1023438e+01    5.9445312e+01    6.3433594e+01    5.3253906e+01    5.4601562e+01    5.6078125e+01    5.8882812e+01    5.4785156e+01    5.2593750e+01    6.1011719e+01    5.7203125e+01
   -1.0355698e+02    1.7369023e+03    5.4734375e+01    7.4117188e+01    5.9660156e+01    5.5503906e+01    5.8949219e+01    5.5253906e+01    5.3750000e+01    5.5320312e+01    5.3707031e+01    5.7171875e+01    5.4257812e+01    5.4914062e+01    5.6574219e+01    5.3074219e+01    5.5441406e+01    6.4101562e+01    5.6652344e+01    6.7500000e+01    6.3265625e+01    6.1062500e+01    5.9503906e+01    6.3457031e+01    5.3343750e+01    5.4636719e+01    5.6207031e+01    5.8968750e+01    5.4804688e+01    5.2605469e+01    6.1031250e+01    5.7332031e+01
   -1.0308961e+02    1.7369023e+03    5.4734375e+01    7.4117188e+01    5.9660156e+01    5.5503906e+01    5.8949219e+01    5.5253906e+01    5.3750000e+01    5.5320312e+01    5.3707031e+01    5.7171875e+01    5.4257812e+01    5.4914062e+01    5.6574219e+01    5.3074219e+01    5.5441406e+01    6.4101562e+01    5.6652344e+01    6.7500000e+01    6.3265625e+01    6.1062500e+01    5.9503906e+01    6.3457031e+01    5.3343750e+01    5.4636719e+01    5.6207031e+01    5.8968750e+01    5.4804688e+01    5.2605469e+01    6.1031250e+01    5.7332031e+01
   -1.0262452e+02    1.7385078e+03    5.4738281e+01    7.4187500e+01    5.9742188e+01    5.5609375e+01    5.8996094e+01    5.5296875e+01    5.3812500e+01    5.5375000e+01    5.3835938e+01    5.7222656e+01    5.4347656e+01    5.5000000e+01    5.6578125e+01    5.3175781e+01    5.5480469e+01    6.4140625e+01    5.6679688e+01    6.7511719e+01    6.3324219e+01    6.1105469e+01    5.9546875e+01    6.3464844e+01    5.3421875e+01    5.4660156e+01    5.6296875e+01    5.9058594e+01    5.4808594e+01    5.2621094e+01    6.1046875e+01    5.7421875e+01
   -1.0216169e+02    1.7385430e+03    5.4738281e+01    7.4187500e+01    5.9742188e+01    5.5609375e+01    5.8996094e+01    5.5296875e+01    5.3847656e+01    5.5375000e+01    5.3835938e+01    5.7222656e+01    5.4347656e+01    5.5000000e+01    5.6578125e+01    5.3175781e+01    5.5480469e+01    6.4140625e+01    5.6679688e+01    6.7511719e+01    6.3324219e+01    6.1105469e+01    5.9546875e+01    6.3464844e+01    5.3421875e+01    5.4660156e+01    5.6296875e+01    5.9058594e+01    5.4808594e+01    5.2621094e+01    6.1046875e+01    5.7421875e+01
   -1.0170105e+02    1.7399609e+03    5.4742188e+01    7.4246094e+01    5.9804688e+01    5.5707031e+01    5.9042969e+01    5.5328125e+01    5.3875000e+01    5.5406250e+01    5.3917969e+01    5.7285156e+01    5.4425781e+01    5.5058594e+01    5.6585938e+01    5.3285156e+01    5.5519531e+01    6.4179688e+01    5.6722656e+01    6.7558594e+01    6.3371094e+01    6.1128906e+01    5.9582031e+01    6.3480469e+01    5.3488281e+01    5.4699219e+01    5.6363281e+01    5.9128906e+01    5.4816406e+01    5.2636719e+01    6.1078125e+01    5.7496094e+01
   -1.0124252e+02    1.7698164e+03    5.4742188e+01    7.4500000e+01    6.0832031e+01    5.5960938e+01    5.9042969e+01    5.5539062e+01    5.4136719e+01    6.5957031e+01    6.2250000e+01    5.7511719e+01    5.4914062e+01    5.5285156e+01    5.6714844e+01    5.5722656e+01    5.8128906e+01    6.4347656e+01    5.6882812e+01    6.7687500e+01    6.3371094e+01    6.1128906e+01    5.9695312e+01    6.3480469e+01    5.3488281e+01    5.4925781e+01    5.6617188e+01    5.9441406e+01    5.5062500e+01    5.3621094e+01    6.1332031e+01    5.7496094e+01
   -1.0078610e+02    1.7760078e+03    5.4980469e+01    7.4699219e+01    6.1367188e+01    5.6335938e+01    5.9218750e+01    5.5632812e+01    5.4234375e+01    6.6199219e+01    6.3183594e+01    5.7617188e+01    5.5273438e+01    5.5363281e+01    5.6769531e+01    5.5941406e+01    5.8234375e+01    6.4429688e+01    5.6957031e+01    6.7781250e+01    6.3515625e+01    6.1273438e+01    5.9835938e+01    6.3621094e+01    5.3753906e+01    5.4980469e+01    5.6777344e+01    5.9878906e+01    5.5269531e+01    5.3773438e+01    6.1421875e+01    5.7687500e+01
   -1.0033170e+02    1.7760078e+03    5.4980469e+01    7.4699219e+01    6.1367188e+01    5.6335938e+01    5.9218750e+01    5.5632812e+01    5.4234375e+01    6.6199219e+01    6.3183594e+01    5.7617188e+01    5.5273438e+01    5.5363281e+01    5.6769531e+01    5.5941406e+01    5.8234375e+01    6.4429688e+01    5.6957031e+01    6.7781250e+01    6.3515625e+01    6.1273438e+01    5.9835938e+01    6.3621094e+01    5.3753906e+01    5.4980469e+01    5.6777344e+01    5.9878906e+01    5.5269531e+01    5.3773438e+01    6.1421875e+01    5.7687500e+01
   -9.9879287e+01    1.7782969e+03    5.5078125e+01    7.4753906e+01    6.1683594e+01    5.6359375e+01    5.9261719e+01    5.5687500e+01    5.4246094e+01    6.6218750e+01    6.3406250e+01    5.7621094e+01    5.5609375e+01    5.5535156e+01    5.6828125e+01    5.6019531e+01    5.8339844e+01    6.4453125e+01    5.6960938e+01    6.7796875e+01    6.3519531e+01    6.1273438e+01    5.9847656e+01    6.3621094e+01    5.3792969e+01    5.5031250e+01    5.6839844e+01    5.9976562e+01    5.5296875e+01    5.4007812e+01    6.1542969e+01    5.7687500e+01
   -9.9428806e+01    1.7782969e+03    5.5078125e+01    7.4753906e+01    6.1683594e+01    5.6359375e+01    5.9261719e+01    5.5687500e+01    5.4246094e+01    6.6218750e+01    6.3406250e+01    5.7621094e+01    5.5609375e+01    5.5535156e+01    5.6828125e+01    5.6019531e+01    5.8339844e+01    6.4453125e+01    5.6960938e+01    6.7796875e+01    6.3519531e+01    6.1273438e+01    5.9847656e+01    6.3621094e+01    5.3792969e+01    5.5031250e+01    5.6839844e+01    5.9976562e+01    5.5296875e+01    5.4007812e+01    6.1542969e+01    5.7687500e+01
   -9.8980218e+01    1.7818672e+03    5.5289062e+01    7.4804688e+01    6.1906250e+01    5.6375000e+01    5.9273438e+01    5.5773438e+01    5.4343750e+01    6.6246094e+01    6.3761719e+01    5.8503906e+01    5.5789062e+01    5.5929688e+01    5.6882812e+01    5.6113281e+01    5.8476562e+01    6.4605469e+01    5.7000000e+01    6.7808594e+01    6.3527344e+01    6.1277344e+01    5.9851562e+01    6.3621094e+01    5.3816406e+01    5.5054688e+01    5.6886719e+01    6.0039062e+01    5.5402344e+01    5.4144531e+01    6.1675781e+01    5.7687500e+01
   -9.8533471e+01    1.7820312e+03    5.5445312e+01    7.4804688e+01    6.1906250e+01    5.6375000e+01    5.9273438e+01    5.5773438e+01    5.4343750e+01    6.6246094e+01    6.3761719e+01    5.8503906e+01    5.5789062e+01    5.5929688e+01    5.6882812e+01    5.6113281e+01    5.8476562e+01    6.4613281e+01    5.7000000e+01    6.7808594e+01    6.3527344e+01    6.1277344e+01    5.9851562e+01    6.3621094e+01    5.3816406e+01    5.5054688e+01    5.6886719e+01    6.0039062e+01    5.5402344e+01    5.4144531e+01    6.1675781e+01    5.7687500e+01
   -9.8088528e+01    1.7828047e+03    5.5476562e+01    7.4812500e+01    6.1968750e+01    5.6382812e+01    5.9281250e+01    5.5781250e+01    5.4351562e+01    6.6257812e+01    6.3804688e+01    5.8554688e+01    5.5816406e+01    5.6093750e+01    5.6910156e+01    5.6121094e+01    5.8496094e+01    6.4625000e+01    5.7000000e+01    6.7824219e+01    6.3531250e+01    6.1277344e+01    5.9851562e+01    6.3621094e+01    5.3824219e+01    5.5070312e+01    5.6937500e+01    6.0082031e+01    5.5414062e+01    5.4234375e+01    6.1714844e+01    5.7687500e+01
   -9.7645332e+01    1.7852461e+03    5.5613281e+01    7.4839844e+01    6.2070312e+01    5.6402344e+01    5.9304688e+01    5.5796875e+01    5.4355469e+01    6.6273438e+01    6.4015625e+01    5.8562500e+01    5.6500000e+01    5.6609375e+01    5.6960938e+01    5.6222656e+01    5.8554688e+01    6.4652344e+01    5.7015625e+01    6.7832031e+01    6.3535156e+01    6.1277344e+01    5.9859375e+01    6.3621094e+01    5.3839844e+01    5.5128906e+01    5.6964844e+01    6.0171875e+01    5.5476562e+01    5.4308594e+01    6.1792969e+01    5.7687500e+01
   -9.7203862e+01    1.7860078e+03    5.5613281e+01    7.4839844e+01    6.2070312e+01    5.6402344e+01    5.9304688e+01    5.5796875e+01    5.4355469e+01    6.6273438e+01    6.4015625e+01    5.8562500e+01    5.6753906e+01    5.6863281e+01    5.6960938e+01    5.6476562e+01    5.8554688e+01    6.4652344e+01    5.7015625e+01    6.7832031e+01    6.3535156e+01    6.1277344e+01    5.9859375e+01    6.3621094e+01    5.3839844e+01    5.5128906e+01    5.6964844e+01    6.0171875e+01    5.5476562e+01    5.4308594e+01    6.1792969e+01    5.7687500e+01
   -9.6764048e+01    1.7876016e+03    5.5644531e+01    7.4871094e+01    6.2140625e+01    5.6414062e+01    5.9324219e+01    5.5824219e+01    5.4371094e+01    6.6308594e+01    6.4039062e+01    5.8585938e+01    5.7000000e+01    5.7285156e+01    5.6988281e+01    5.6687500e+01    5.8593750e+01    6.4679688e+01    5.7031250e+01    6.7843750e+01    6.3546875e+01    6.1277344e+01    5.9882812e+01    6.3621094e+01    5.3855469e+01    5.5160156e+01    5.6964844e+01    6.0214844e+01    5.5500000e+01    5.4390625e+01    6.1867188e+01    5.7687500e+01
   -9.6325882e+01    1.7882578e+03    5.5644531e+01    7.4871094e+01    6.2175781e+01    5.6414062e+01    5.9339844e+01    5.5839844e+01    5.4371094e+01    6.6308594e+01    6.4062500e+01    5.8585938e+01    5.7207031e+01    5.7527344e+01    5.6988281e+01    5.6691406e+01    5.8593750e+01    6.4679688e+01    5.7035156e+01    6.7847656e+01    6.3546875e+01    6.1277344e+01    5.9882812e+01    6.3621094e+01    5.3855469e+01    5.5179688e+01    5.6972656e+01    6.0214844e+01    5.5500000e+01    5.4437500e+01    6.1898438e+01    5.7687500e+01
   -9.5889297e+01    1.7901328e+03    5.5675781e+01    7.4894531e+01    6.2214844e+01    5.6425781e+01    5.9351562e+01    5.5847656e+01    5.4382812e+01    6.6320312e+01    6.4261719e+01    5.8722656e+01    5.7523438e+01    5.7925781e+01    5.7015625e+01    5.6796875e+01    5.8613281e+01    6.4707031e+01    5.7058594e+01    6.7882812e+01    6.3589844e+01    6.1277344e+01    5.9890625e+01    6.3621094e+01    5.3894531e+01    5.5218750e+01    5.7003906e+01    6.0273438e+01    5.5628906e+01    5.4503906e+01    6.1921875e+01    5.7687500e+01
   -9.5454262e+01    1.7904883e+03    5.5675781e+01    7.4898438e+01    6.2214844e+01    5.6425781e+01    5.9355469e+01    5.5847656e+01    5.4382812e+01    6.6320312e+01    6.4265625e+01    5.8722656e+01    5.7527344e+01    5.8179688e+01    5.7015625e+01    5.6796875e+01    5.8613281e+01    6.4707031e+01    5.7062500e+01    6.7882812e+01    6.3589844e+01    6.1277344e+01    5.9894531e+01    6.3621094e+01    5.3898438e+01    5.5218750e+01    5.7003906e+01    6.0273438e+01    5.5652344e+01    5.4523438e+01    6.1953125e+01    5.7687500e+01
   -9.5020750e+01    1.7916016e+03    5.5699219e+01    7.4910156e+01    6.2242188e+01    5.6441406e+01    5.9355469e+01    5.5851562e+01    5.4386719e+01    6.6367188e+01    6.4492188e+01    5.8734375e+01    5.7550781e+01    5.8515625e+01    5.7039062e+01    5.7050781e+01    5.8617188e+01    6.4710938e+01    5.7062500e+01    6.7882812e+01    6.3589844e+01    6.1277344e+01    5.9894531e+01    6.3621094e+01    5.3906250e+01    5.5234375e+01    5.7003906e+01    6.0300781e+01    5.5656250e+01    5.4550781e+01    6.1968750e+01    5.7687500e+01
   -9.4588705e+01    1.7934023e+03    5.5757812e+01    7.4949219e+01    6.2296875e+01    5.6441406e+01    5.9371094e+01    5.5855469e+01    5.4398438e+01    6.6371094e+01    6.4550781e+01    5.8746094e+01    5.7812500e+01    5.8925781e+01    5.7117188e+01    5.7402344e+01    5.8695312e+01    6.4726562e+01    5.7078125e+01    6.7898438e+01    6.3589844e+01    6.1277344e+01    5.9906250e+01    6.3621094e+01    5.3925781e+01    5.5257812e+01    5.7023438e+01    6.0402344e+01    5.5675781e+01    5.4636719e+01    6.1996094e+01    5.7695312e+01
   -9.4158099e+01    1.7934219e+03    5.5757812e+01    7.4968750e+01    6.2296875e+01    5.6441406e+01    5.9371094e+01    5.5855469e+01    5.4398438e+01    6.6371094e+01    6.4550781e+01    5.8746094e+01    5.7812500e+01    5.8925781e+01    5.7117188e+01    5.7402344e+01    5.8695312e+01    6.4726562e+01    5.7078125e+01    6.7898438e+01    6.3589844e+01    6.1277344e+01    5.9906250e+01    6.3621094e+01    5.3925781e+01    5.5257812e+01    5.7023438e+01    6.0402344e+01    5.5675781e+01    5.4636719e+01    6.1996094e+01    5.7695312e+01
   -9.3728904e+01    1.7947109e+03    5.5804688e+01    7.5007812e+01    6.2375000e+01    5.6460938e+01    5.9378906e+01    5.5855469e+01    5.4421875e+01    6.6382812e+01    6.4597656e+01    5.8750000e+01    5.7941406e+01    5.9136719e+01    5.7296875e+01    5.7406250e+01    5.8761719e+01    6.4738281e+01    5.7078125e+01    6.7906250e+01    6.3593750e+01    6.1277344e+01    5.9914062e+01    6.3621094e+01    5.3937500e+01    5.5332031e+01    5.7023438e+01    6.0523438e+01    5.5687500e+01    5.4750000e+01    6.2054688e+01    5.7695312e+01
   -9.3301070e+01    1.7947109e+03    5.5804688e+01    7.5007812e+01    6.2375000e+01    5.6460938e+01    5.9378906e+01    5.5855469e+01    5.4421875e+01    6.6382812e+01    6.4597656e+01    5.8750000e+01    5.7941406e+01    5.9136719e+01    5.7296875e+01    5.7406250e+01    5.8761719e+01    6.4738281e+01    5.7078125e+01    6.7906250e+01    6.3593750e+01    6.1277344e+01    5.9914062e+01    6.3621094e+01    5.3937500e+01    5.5332031e+01    5.7023438e+01    6.0523438e+01    5.5687500e+01    5.4750000e+01    6.2054688e+01    5.7695312e+01
   -9.2874562e+01    1.7959609e+03    5.5828125e+01    7.5031250e+01    6.2425781e+01    5.6480469e+01    5.9421875e+01    5.5875000e+01    5.4445312e+01    6.6410156e+01    6.4640625e+01    5.8753906e+01    5.8160156e+01    5.9386719e+01    5.7332031e+01    5.7406250e+01    5.8812500e+01    6.4757812e+01    5.7093750e+01    6.7925781e+01    6.3601562e+01    6.1277344e+01    5.9921875e+01    6.3621094e+01    5.3957031e+01    5.5417969e+01    5.7042969e+01    6.0585938e+01    5.5703125e+01    5.4816406e+01    6.2132812e+01    5.7695312e+01
   -9.2449366e+01    1.7964766e+03    5.5828125e+01    7.5031250e+01    6.2425781e+01    5.6480469e+01    5.9421875e+01    5.5875000e+01    5.4445312e+01    6.6410156e+01    6.4640625e+01    5.8753906e+01    5.8414062e+01    5.9640625e+01    5.7332031e+01    5.7406250e+01    5.8812500e+01    6.4765625e+01    5.7093750e+01    6.7925781e+01    6.3601562e+01    6.1277344e+01    5.9921875e+01    6.3621094e+01    5.3957031e+01    5.5417969e+01    5.7042969e+01    6.0585938e+01    5.5703125e+01    5.4816406e+01    6.2132812e+01    5.7695312e+01
   -9.2025430e+01    1.7972148e+03    5.5839844e+01    7.5062500e+01    6.2453125e+01    5.6535156e+01    5.9437500e+01    5.5886719e+01    5.4449219e+01    6.6417969e+01    6.4648438e+01    5.8757812e+01    5.8511719e+01    5.9917969e+01    5.7339844e+01    5.7406250e+01    5.8828125e+01    6.4785156e+01    5.7101562e+01    6.7925781e+01    6.3601562e+01    6.1277344e+01    5.9921875e+01    6.3621094e+01    5.3976562e+01    5.5445312e+01    5.7054688e+01    6.0597656e+01    5.5714844e+01    5.4839844e+01    6.2164062e+01    5.7695312e+01
   -9.1602720e+01    1.7979883e+03    5.5863281e+01    7.5093750e+01    6.2511719e+01    5.6539062e+01    5.9460938e+01    5.5898438e+01    5.4464844e+01    6.6425781e+01    6.4687500e+01    5.8781250e+01    5.8554688e+01    6.0074219e+01    5.7371094e+01    5.7406250e+01    5.8878906e+01    6.4785156e+01    5.7117188e+01    6.7929688e+01    6.3601562e+01    6.1277344e+01    5.9933594e+01    6.3621094e+01    5.3988281e+01    5.5472656e+01    5.7058594e+01    6.0652344e+01    5.5722656e+01    5.4894531e+01    6.2226562e+01    5.7695312e+01
   -9.1181206e+01    1.7979883e+03    5.5863281e+01    7.5093750e+01    6.2511719e+01    5.6539062e+01    5.9460938e+01    5.5898438e+01    5.4464844e+01    6.6425781e+01    6.4687500e+01    5.8781250e+01    5.8554688e+01    6.0074219e+01    5.7371094e+01    5.7406250e+01    5.8878906e+01    6.4785156e+01    5.7117188e+01    6.7929688e+01    6.3601562e+01    6.1277344e+01    5.9933594e+01    6.3621094e+01    5.3988281e+01    5.5472656e+01    5.7058594e+01    6.0652344e+01    5.5722656e+01    5.4894531e+01    6.2226562e+01    5.7695312e+01
   -9.0760867e+01    1.7989062e+03    5.5886719e+01    7.5113281e+01    6.2554688e+01    5.6542969e+01    5.9476562e+01    5.5910156e+01    5.4484375e+01    6.6433594e+01    6.4710938e+01    5.8785156e+01    5.8691406e+01    6.0347656e+01    5.7386719e+01    5.7410156e+01    5.8921875e+01    6.4792969e+01    5.7152344e+01    6.7949219e+01    6.3605469e+01    6.1277344e+01    5.9937500e+01    6.3621094e+01    5.4027344e+01    5.5511719e+01    5.7074219e+01    6.0667969e+01    5.5730469e+01    5.4945312e+01    6.2261719e+01    5.7695312e+01
   -9.0341662e+01    1.7989062e+03    5.5886719e+01    7.5113281e+01    6.2554688e+01    5.6542969e+01    5.9476562e+01    5.5910156e+01    5.4484375e+01    6.6433594e+01    6.4710938e+01    5.8785156e+01    5.8691406e+01    6.0347656e+01    5.7386719e+01    5.7410156e+01    5.8921875e+01    6.4792969e+01    5.7152344e+01    6.7949219e+01    6.3605469e+01    6.1277344e+01    5.9937500e+01    6.3621094e+01    5.4027344e+01    5.5511719e+01    5.7074219e+01    6.0667969e+01    5.5730469e+01    5.4945312e+01    6.2261719e+01    5.7695312e+01
   -8.9923558e+01    1.8001094e+03    5.5894531e+01    7.5128906e+01    6.2574219e+01    5.6542969e+01    5.9492188e+01    5.5917969e+01    5.4761719e+01    6.6437500e+01    6.4730469e+01    5.8800781e+01    5.8953125e+01    6.0660156e+01    5.7386719e+01    5.7417969e+01    5.8957031e+01    6.4792969e+01    5.7156250e+01    6.7953125e+01    6.3605469e+01    6.1281250e+01    5.9941406e+01    6.3625000e+01    5.4035156e+01    5.5542969e+01    5.7093750e+01    6.0707031e+01    5.5746094e+01    5.4972656e+01    6.2304688e+01    5.7695312e+01
   -8.9506524e+01    1.8006172e+03    5.5894531e+01    7.5128906e+01    6.2574219e+01    5.6542969e+01    5.9492188e+01    5.5917969e+01    5.4761719e+01    6.6437500e+01    6.4730469e+01    5.8800781e+01    5.9207031e+01    6.0914062e+01    5.7386719e+01    5.7417969e+01    5.8957031e+01    6.4792969e+01    5.7156250e+01    6.7953125e+01    6.3605469e+01    6.1281250e+01    5.9941406e+01    6.3625000e+01    5.4035156e+01    5.5542969e+01    5.7093750e+01    6.0707031e+01    5.5746094e+01    5.4972656e+01    6.2304688e+01    5.7695312e+01
   -8.9090531e+01    1.8009961e+03    5.5902344e+01    7.5136719e+01    6.2578125e+01    5.6550781e+01    5.9500000e+01    5.5925781e+01    5.4761719e+01    6.6445312e+01    6.4734375e+01    5.8804688e+01    5.9335938e+01    6.1007812e+01    5.7394531e+01    5.7417969e+01    5.8964844e+01    6.4796875e+01    5.7160156e+01    6.7953125e+01    6.3605469e+01    6.1281250e+01    5.9945312e+01    6.3625000e+01    5.4035156e+01    5.5546875e+01    5.7093750e+01    6.0722656e+01    5.5753906e+01    5.5003906e+01    6.2316406e+01    5.7695312e+01
   -8.8675556e+01    1.8018984e+03    5.5910156e+01    7.5156250e+01    6.2601562e+01    5.6570312e+01    5.9523438e+01    5.5929688e+01    5.5062500e+01    6.6457031e+01    6.4765625e+01    5.8804688e+01    5.9402344e+01    6.1156250e+01    5.7410156e+01    5.7421875e+01    5.8996094e+01    6.4800781e+01    5.7167969e+01    6.7960938e+01    6.3609375e+01    6.1281250e+01    5.9949219e+01    6.3632812e+01    5.4054688e+01    5.5554688e+01    5.7105469e+01    6.0761719e+01    5.5761719e+01    5.5058594e+01    6.2335938e+01    5.7695312e+01
   -8.8261565e+01    1.8018984e+03    5.5910156e+01    7.5156250e+01    6.2601562e+01    5.6570312e+01    5.9523438e+01    5.5929688e+01    5.5062500e+01    6.6457031e+01    6.4765625e+01    5.8804688e+01    5.9402344e+01    6.1156250e+01    5.7410156e+01    5.7421875e+01    5.8996094e+01    6.4800781e+01    5.7167969e+01    6.7960938e+01    6.3609375e+01    6.1281250e+01    5.9949219e+01    6.3632812e+01    5.4054688e+01    5.5554688e+01    5.7105469e+01    6.0761719e+01    5.5761719e+01    5.5058594e+01    6.2335938e+01    5.7695312e+01
   -8.7848528e+01    1.8027461e+03    5.5910156e+01    7.5167969e+01    6.2621094e+01    5.6605469e+01    5.9550781e+01    5.5949219e+01    5.5183594e+01    6.6457031e+01    6.4781250e+01    5.8847656e+01    5.9566406e+01    6.1292969e+01    5.7414062e+01    5.7421875e+01    5.9031250e+01    6.4808594e+01    5.7183594e+01    6.7968750e+01    6.3609375e+01    6.1281250e+01    5.9953125e+01    6.3636719e+01    5.4066406e+01    5.5589844e+01    5.7105469e+01    6.0808594e+01    5.5785156e+01    5.5097656e+01    6.2355469e+01    5.7695312e+01
   -8.7436415e+01    1.8032305e+03    5.5910156e+01    7.5167969e+01    6.2621094e+01    5.6621094e+01    5.9550781e+01    5.5949219e+01    5.5644531e+01    6.6457031e+01    6.4781250e+01    5.8847656e+01    5.9566406e+01    6.1292969e+01    5.7414062e+01    5.7421875e+01    5.9031250e+01    6.4816406e+01    5.7183594e+01    6.7968750e+01    6.3609375e+01    6.1281250e+01    5.9953125e+01    6.3636719e+01    5.4066406e+01    5.5589844e+01    5.7105469e+01    6.0808594e+01    5.5785156e+01    5.5097656e+01    6.2355469e+01    5.7695312e+01
   -8.7025198e+01    1.8049961e+03    5.5917969e+01    7.5175781e+01    6.2656250e+01    5.6632812e+01    5.9562500e+01    5.5953125e+01    5.6019531e+01    6.6460938e+01    6.4792969e+01    5.8898438e+01    5.9820312e+01    6.1988281e+01    5.7519531e+01    5.7421875e+01    5.9054688e+01    6.4816406e+01    5.7187500e+01    6.7972656e+01    6.3609375e+01    6.1281250e+01    5.9953125e+01    6.3636719e+01    5.4078125e+01    5.5609375e+01    5.7109375e+01    6.0820312e+01    5.5792969e+01    5.5187500e+01    6.2371094e+01    5.7695312e+01
   -8.6614849e+01    1.8072734e+03    5.5933594e+01    7.5207031e+01    6.2757812e+01    5.6648438e+01    5.9617188e+01    5.5980469e+01    5.6289062e+01    6.6460938e+01    6.4863281e+01    5.8933594e+01    6.0230469e+01    6.2718750e+01    5.7777344e+01    5.7421875e+01    5.9066406e+01    6.4816406e+01    5.7187500e+01    6.7980469e+01    6.3609375e+01    6.1281250e+01    5.9964844e+01    6.3636719e+01    5.4101562e+01    5.5664062e+01    5.7125000e+01    6.0847656e+01    5.5808594e+01    5.5242188e+01    6.2406250e+01    5.7695312e+01
   -8.6205342e+01    1.8080469e+03    5.5933594e+01    7.5207031e+01    6.2757812e+01    5.6648438e+01    5.9625000e+01    5.5980469e+01    5.6800781e+01    6.6460938e+01    6.4863281e+01    5.8933594e+01    6.0230469e+01    6.2718750e+01    5.8031250e+01    5.7421875e+01    5.9066406e+01    6.4816406e+01    5.7187500e+01    6.7980469e+01    6.3609375e+01    6.1281250e+01    5.9964844e+01    6.3636719e+01    5.4101562e+01    5.5664062e+01    5.7125000e+01    6.0847656e+01    5.5808594e+01    5.5242188e+01    6.2406250e+01    5.7695312e+01
   -8.5796648e+01    1.8103594e+03    5.5957031e+01    7.5214844e+01    6.2792969e+01    5.6675781e+01    5.9648438e+01    5.5996094e+01    5.7312500e+01    6.6460938e+01    6.4875000e+01    5.8941406e+01    6.0250000e+01    6.2750000e+01    5.9390625e+01    5.7425781e+01    5.9105469e+01    6.4816406e+01    5.7195312e+01    6.7996094e+01    6.3609375e+01    6.1281250e+01    5.9976562e+01    6.3636719e+01    5.4113281e+01    5.5703125e+01    5.7125000e+01    6.0890625e+01    5.5820312e+01    5.5253906e+01    6.2449219e+01    5.7695312e+01
   -8.5388743e+01    1.8103750e+03    5.5957031e+01    7.5214844e+01    6.2792969e+01    5.6675781e+01    5.9648438e+01    5.5996094e+01    5.7312500e+01    6.6460938e+01    6.4875000e+01    5.8949219e+01    6.0250000e+01    6.2750000e+01    5.9390625e+01    5.7425781e+01    5.9105469e+01    6.4820312e+01    5.7199219e+01    6.7996094e+01    6.3609375e+01    6.1281250e+01    5.9976562e+01    6.3636719e+01    5.4113281e+01    5.5703125e+01    5.7125000e+01    6.0890625e+01    5.5820312e+01    5.5253906e+01    6.2449219e+01    5.7695312e+01
   -8.5292430e+01    1.8226445e+03    5.6148438e+01    7.5285156e+01    6.2910156e+01    5.6824219e+01    5.9839844e+01    5.6109375e+01    5.7929688e+01    6.6539062e+01    6.4882812e+01    5.8953125e+01    6.0441406e+01    6.2917969e+01    5.9496094e+01    5.7445312e+01    5.9105469e+01    6.4964844e+01    5.7652344e+01    6.8136719e+01    6.3714844e+01    6.1402344e+01    6.0152344e+01    7.0863281e+01    5.4359375e+01    5.6652344e+01    5.7312500e+01    6.0933594e+01    5.5957031e+01    5.5480469e+01    6.2488281e+01    5.7746094e+01
   -8.5172040e+01    1.8248242e+03    5.6464844e+01    7.5324219e+01    6.2964844e+01    5.6835938e+01    5.9878906e+01    5.6234375e+01    5.7972656e+01    6.6640625e+01    6.4960938e+01    5.9042969e+01    6.0601562e+01    6.2937500e+01    5.9746094e+01    5.7539062e+01    5.9179688e+01    6.4964844e+01    5.7765625e+01    6.8144531e+01    6.3746094e+01    6.1410156e+01    6.0160156e+01    7.0898438e+01    5.4386719e+01    5.6691406e+01    5.7316406e+01    6.1027344e+01    5.6011719e+01    5.5562500e+01    6.2550781e+01    5.7863281e+01
   -8.5021551e+01    1.8256172e+03    5.6488281e+01    7.5328125e+01    6.3003906e+01    5.6867188e+01    5.9882812e+01    5.6238281e+01    5.7984375e+01    6.6667969e+01    6.4964844e+01    5.9074219e+01    6.0609375e+01    6.2957031e+01    5.9746094e+01    5.7546875e+01    5.9179688e+01    6.4964844e+01    5.7839844e+01    6.8164062e+01    6.3761719e+01    6.1417969e+01    6.0160156e+01    7.1132812e+01    5.4414062e+01    5.6855469e+01    5.7320312e+01    6.1042969e+01    5.6015625e+01    5.5562500e+01    6.2550781e+01    5.7875000e+01
   -8.4833440e+01    1.8278320e+03    5.6683594e+01    7.5343750e+01    6.3054688e+01    5.6914062e+01    5.9902344e+01    5.6265625e+01    5.7996094e+01    6.6734375e+01    6.4976562e+01    5.9128906e+01    6.0664062e+01    6.2972656e+01    5.9757812e+01    5.7574219e+01    5.9183594e+01    6.4992188e+01    5.8113281e+01    6.8203125e+01    6.3820312e+01    6.1441406e+01    6.0175781e+01    7.1523438e+01    5.4449219e+01    5.7269531e+01    5.7343750e+01    6.1054688e+01    5.6113281e+01    5.5597656e+01    6.2609375e+01    5.7972656e+01
   -8.4598302e+01    1.8278320e+03    5.6683594e+01    7.5343750e+01    6.3054688e+01    5.6914062e+01    5.9902344e+01    5.6265625e+01    5.7996094e+01    6.6734375e+01    6.4976562e+01    5.9128906e+01    6.0664062e+01    6.2972656e+01    5.9757812e+01    5.7574219e+01    5.9183594e+01    6.4992188e+01    5.8113281e+01    6.8203125e+01    6.3820312e+01    6.1441406e+01    6.0175781e+01    7.1523438e+01    5.4449219e+01    5.7269531e+01    5.7343750e+01    6.1054688e+01    5.6113281e+01    5.5597656e+01    6.2609375e+01    5.7972656e+01
   -8.4304379e+01    1.8284648e+03    5.6750000e+01    7.5355469e+01    6.3093750e+01    5.6925781e+01    5.9910156e+01    5.6273438e+01    5.8003906e+01    6.6746094e+01    6.4976562e+01    5.9156250e+01    6.0683594e+01    6.2976562e+01    5.9765625e+01    5.7585938e+01    5.9191406e+01    6.5007812e+01    5.8148438e+01    6.8230469e+01    6.3839844e+01    6.1453125e+01    6.0175781e+01    7.1605469e+01    5.4464844e+01    5.7394531e+01    5.7351562e+01    6.1066406e+01    5.6121094e+01    5.5609375e+01    6.2613281e+01    5.7988281e+01
   -8.3936976e+01    1.8298047e+03    5.6898438e+01    7.5394531e+01    6.3128906e+01    5.6949219e+01    5.9941406e+01    5.6292969e+01    5.8023438e+01    6.6816406e+01    6.4996094e+01    5.9218750e+01    6.0703125e+01    6.2988281e+01    5.9765625e+01    5.7613281e+01    5.9199219e+01    6.5035156e+01    5.8214844e+01    6.8285156e+01    6.3894531e+01    6.1484375e+01    6.0187500e+01    7.1898438e+01    5.4511719e+01    5.7472656e+01    5.7394531e+01    6.1093750e+01    5.6160156e+01    5.5609375e+01    6.2617188e+01    5.8015625e+01
   -8.3532366e+01    1.8298047e+03    5.6898438e+01    7.5394531e+01    6.3128906e+01    5.6949219e+01    5.9941406e+01    5.6292969e+01    5.8023438e+01    6.6816406e+01    6.4996094e+01    5.9218750e+01    6.0703125e+01    6.2988281e+01    5.9765625e+01    5.7613281e+01    5.9199219e+01    6.5035156e+01    5.8214844e+01    6.8285156e+01    6.3894531e+01    6.1484375e+01    6.0187500e+01    7.1898438e+01    5.4511719e+01    5.7472656e+01    5.7394531e+01    6.1093750e+01    5.6160156e+01    5.5609375e+01    6.2617188e+01    5.8015625e+01
   -8.3128362e+01    1.8305391e+03    5.6964844e+01    7.5421875e+01    6.3156250e+01    5.6957031e+01    5.9972656e+01    5.6300781e+01    5.8035156e+01    6.6859375e+01    6.5000000e+01    5.9218750e+01    6.0707031e+01    6.2996094e+01    5.9765625e+01    5.7636719e+01    5.9199219e+01    6.5050781e+01    5.8308594e+01    6.8300781e+01    6.3910156e+01    6.1503906e+01    6.0187500e+01    7.1988281e+01    5.4546875e+01    5.7550781e+01    5.7406250e+01    6.1128906e+01    5.6164062e+01    5.5617188e+01    6.2636719e+01    5.8046875e+01
   -8.2724973e+01    1.8318203e+03    5.7093750e+01    7.5492188e+01    6.3207031e+01    5.7000000e+01    5.9992188e+01    5.6328125e+01    5.8046875e+01    6.6972656e+01    6.5015625e+01    5.9261719e+01    6.0722656e+01    6.3003906e+01    5.9765625e+01    5.7679688e+01    5.9218750e+01    6.5074219e+01    5.8488281e+01    6.8320312e+01    6.3949219e+01    6.1515625e+01    6.0187500e+01    7.2062500e+01    5.4593750e+01    5.7667969e+01    5.7449219e+01    6.1140625e+01    5.6167969e+01    5.5625000e+01    6.2667969e+01    5.8109375e+01
   -8.2322173e+01    1.8318203e+03    5.7093750e+01    7.5492188e+01    6.3207031e+01    5.7000000e+01    5.9992188e+01    5.6328125e+01    5.8046875e+01    6.6972656e+01    6.5015625e+01    5.9261719e+01    6.0722656e+01    6.3003906e+01    5.9765625e+01    5.7679688e+01    5.9218750e+01    6.5074219e+01    5.8488281e+01    6.8320312e+01    6.3949219e+01    6.1515625e+01    6.0187500e+01    7.2062500e+01    5.4593750e+01    5.7667969e+01    5.7449219e+01    6.1140625e+01    5.6167969e+01    5.5625000e+01    6.2667969e+01    5.8109375e+01
   -8.1919938e+01    1.8328906e+03    5.7222656e+01    7.5503906e+01    6.3265625e+01    5.7050781e+01    5.9992188e+01    5.6332031e+01    5.8054688e+01    6.7152344e+01    6.5015625e+01    5.9277344e+01    6.0730469e+01    6.3011719e+01    5.9765625e+01    5.7703125e+01    5.9222656e+01    6.5089844e+01    5.8636719e+01    6.8367188e+01    6.3968750e+01    6.1527344e+01    6.0187500e+01    7.2097656e+01    5.4617188e+01    5.7750000e+01    5.7488281e+01    6.1175781e+01    5.6214844e+01    5.5644531e+01    6.2679688e+01    5.8144531e+01
   -8.1518242e+01    1.8328906e+03    5.7222656e+01    7.5503906e+01    6.3265625e+01    5.7050781e+01    5.9992188e+01    5.6332031e+01    5.8054688e+01    6.7152344e+01    6.5015625e+01    5.9277344e+01    6.0730469e+01    6.3011719e+01    5.9765625e+01    5.7703125e+01    5.9222656e+01    6.5089844e+01    5.8636719e+01    6.8367188e+01    6.3968750e+01    6.1527344e+01    6.0187500e+01    7.2097656e+01    5.4617188e+01    5.7750000e+01    5.7488281e+01    6.1175781e+01    5.6214844e+01    5.5644531e+01    6.2679688e+01    5.8144531e+01
   -8.1117060e+01    1.8334336e+03    5.7238281e+01    7.5515625e+01    6.3324219e+01    5.7062500e+01    6.0000000e+01    5.6332031e+01    5.8054688e+01    6.7222656e+01    6.5019531e+01    5.9296875e+01    6.0730469e+01    6.3019531e+01    5.9765625e+01    5.7722656e+01    5.9222656e+01    6.5105469e+01    5.8675781e+01    6.8398438e+01    6.3988281e+01    6.1539062e+01    6.0187500e+01    7.2113281e+01    5.4640625e+01    5.7789062e+01    5.7511719e+01    6.1179688e+01    5.6242188e+01    5.5652344e+01    6.2707031e+01    5.8175781e+01
   -8.0716368e+01    1.8344023e+03    5.7355469e+01    7.5554688e+01    6.3394531e+01    5.7074219e+01    6.0015625e+01    5.6359375e+01    5.8062500e+01    6.7316406e+01    6.5023438e+01    5.9335938e+01    6.0746094e+01    6.3023438e+01    5.9769531e+01    5.7753906e+01    5.9222656e+01    6.5117188e+01    5.8847656e+01    6.8445312e+01    6.4042969e+01    6.1554688e+01    6.0187500e+01    7.2152344e+01    5.4660156e+01    5.7824219e+01    5.7523438e+01    6.1187500e+01    5.6261719e+01    5.5671875e+01    6.2722656e+01    5.8195312e+01
   -8.0316141e+01    1.8344141e+03    5.7359375e+01    7.5554688e+01    6.3394531e+01    5.7074219e+01    6.0015625e+01    5.6359375e+01    5.8062500e+01    6.7316406e+01    6.5023438e+01    5.9335938e+01    6.0746094e+01    6.3023438e+01    5.9769531e+01    5.7753906e+01    5.9222656e+01    6.5125000e+01    5.8847656e+01    6.8445312e+01    6.4042969e+01    6.1554688e+01    6.0187500e+01    7.2152344e+01    5.4660156e+01    5.7824219e+01    5.7523438e+01    6.1187500e+01    5.6261719e+01    5.5671875e+01    6.2722656e+01    5.8195312e+01
   -7.9916354e+01    1.8354258e+03    5.7539062e+01    7.5578125e+01    6.3464844e+01    5.7117188e+01    6.0027344e+01    5.6371094e+01    5.8066406e+01    6.7398438e+01    6.5031250e+01    5.9367188e+01    6.0753906e+01    6.3027344e+01    5.9769531e+01    5.7792969e+01    5.9222656e+01    6.5144531e+01    5.9023438e+01    6.8480469e+01    6.4082031e+01    6.1578125e+01    6.0187500e+01    7.2179688e+01    5.4714844e+01    5.7847656e+01    5.7539062e+01    6.1191406e+01    5.6285156e+01    5.5691406e+01    6.2742188e+01    5.8210938e+01
   -7.9516984e+01    1.8354258e+03    5.7539062e+01    7.5578125e+01    6.3464844e+01    5.7117188e+01    6.0027344e+01    5.6371094e+01    5.8066406e+01    6.7398438e+01    6.5031250e+01    5.9367188e+01    6.0753906e+01    6.3027344e+01    5.9769531e+01    5.7792969e+01    5.9222656e+01    6.5144531e+01    5.9023438e+01    6.8480469e+01    6.4082031e+01    6.1578125e+01    6.0187500e+01    7.2179688e+01    5.4714844e+01    5.7847656e+01    5.7539062e+01    6.1191406e+01    5.6285156e+01    5.5691406e+01    6.2742188e+01    5.8210938e+01
   -7.9118005e+01    1.8357852e+03    5.7578125e+01    7.5582031e+01    6.3488281e+01    5.7136719e+01    6.0027344e+01    5.6371094e+01    5.8070312e+01    6.7445312e+01    6.5031250e+01    5.9378906e+01    6.0753906e+01    6.3027344e+01    5.9769531e+01    5.7804688e+01    5.9222656e+01    6.5148438e+01    5.9085938e+01    6.8492188e+01    6.4093750e+01    6.1601562e+01    6.0187500e+01    7.2187500e+01    5.4730469e+01    5.7871094e+01    5.7550781e+01    6.1199219e+01    5.6285156e+01    5.5695312e+01    6.2757812e+01    5.8210938e+01
   -7.8719394e+01    1.8371875e+03    5.7703125e+01    7.5593750e+01    6.3531250e+01    5.7230469e+01    6.0035156e+01    5.6375000e+01    5.8082031e+01    6.7570312e+01    6.5035156e+01    5.9386719e+01    6.0765625e+01    6.3039062e+01    5.9769531e+01    5.7847656e+01    5.9226562e+01    6.5148438e+01    5.9484375e+01    6.8511719e+01    6.4117188e+01    6.1632812e+01    6.0187500e+01    7.2207031e+01    5.4937500e+01    5.7933594e+01    5.7597656e+01    6.1238281e+01    5.6316406e+01    5.5703125e+01    6.2761719e+01    5.8218750e+01
   -7.8321127e+01    1.8372227e+03    5.7703125e+01    7.5593750e+01    6.3531250e+01    5.7230469e+01    6.0035156e+01    5.6375000e+01    5.8082031e+01    6.7570312e+01    6.5035156e+01    5.9386719e+01    6.0765625e+01    6.3039062e+01    5.9773438e+01    5.7847656e+01    5.9226562e+01    6.5148438e+01    5.9484375e+01    6.8511719e+01    6.4117188e+01    6.1632812e+01    6.0187500e+01    7.2207031e+01    5.4937500e+01    5.7933594e+01    5.7597656e+01    6.1269531e+01    5.6316406e+01    5.5703125e+01    6.2761719e+01    5.8218750e+01
   -7.7923178e+01    1.8381914e+03    5.7824219e+01    7.5609375e+01    6.3578125e+01    5.7257812e+01    6.0050781e+01    5.6378906e+01    5.8097656e+01    6.7656250e+01    6.5039062e+01    5.9410156e+01    6.0781250e+01    6.3042969e+01    5.9773438e+01    5.7890625e+01    5.9226562e+01    6.5175781e+01    5.9519531e+01    6.8523438e+01    6.4136719e+01    6.1640625e+01    6.0187500e+01    7.2269531e+01    5.5136719e+01    5.7976562e+01    5.7613281e+01    6.1289062e+01    5.6339844e+01    5.5738281e+01    6.2785156e+01    5.8242188e+01
   -7.7525525e+01    1.8381914e+03    5.7824219e+01    7.5609375e+01    6.3578125e+01    5.7257812e+01    6.0050781e+01    5.6378906e+01    5.8097656e+01    6.7656250e+01    6.5039062e+01    5.9410156e+01    6.0781250e+01    6.3042969e+01    5.9773438e+01    5.7890625e+01    5.9226562e+01    6.5175781e+01    5.9519531e+01    6.8523438e+01    6.4136719e+01    6.1640625e+01    6.0187500e+01    7.2269531e+01    5.5136719e+01    5.7976562e+01    5.7613281e+01    6.1289062e+01    5.6339844e+01    5.5738281e+01    6.2785156e+01    5.8242188e+01
   -7.7128143e+01    1.8388008e+03    5.7910156e+01    7.5617188e+01    6.3617188e+01    5.7265625e+01    6.0058594e+01    5.6382812e+01    5.8125000e+01    6.7691406e+01    6.5039062e+01    5.9417969e+01    6.0789062e+01    6.3054688e+01    5.9781250e+01    5.7910156e+01    5.9226562e+01    6.5199219e+01    5.9554688e+01    6.8546875e+01    6.4144531e+01    6.1644531e+01    6.0187500e+01    7.2285156e+01    5.5152344e+01    5.8003906e+01    5.7628906e+01    6.1324219e+01    5.6359375e+01    5.5789062e+01    6.2808594e+01    5.8285156e+01
   -7.6731008e+01    1.8416836e+03    5.8000000e+01    7.5632812e+01    6.3671875e+01    5.7277344e+01    6.0066406e+01    5.6394531e+01    5.8140625e+01    6.7839844e+01    6.5046875e+01    5.9433594e+01    6.0796875e+01    6.3054688e+01    5.9781250e+01    5.7945312e+01    5.9226562e+01    6.5226562e+01    5.9812500e+01    6.8558594e+01    6.4199219e+01    6.1683594e+01    6.0187500e+01    7.2332031e+01    5.6585938e+01    5.8085938e+01    5.7636719e+01    6.1332031e+01    5.6765625e+01    5.5812500e+01    6.2835938e+01    5.8320312e+01
   -7.6334096e+01    1.8424062e+03    5.8000000e+01    7.5632812e+01    6.3671875e+01    5.7277344e+01    6.0066406e+01    5.6394531e+01    5.8140625e+01    6.8093750e+01    6.5046875e+01    5.9433594e+01    6.0796875e+01    6.3054688e+01    5.9781250e+01    5.7945312e+01    5.9226562e+01    6.5226562e+01    5.9812500e+01    6.8558594e+01    6.4199219e+01    6.1683594e+01    6.0187500e+01    7.2332031e+01    5.6585938e+01    5.8085938e+01    5.7636719e+01    6.1332031e+01    5.6765625e+01    5.6281250e+01    6.2835938e+01    5.8320312e+01
   -7.5937384e+01    1.8443047e+03    5.8031250e+01    7.5644531e+01    6.3707031e+01    5.7285156e+01    6.0066406e+01    5.6406250e+01    5.8156250e+01    6.8191406e+01    6.5050781e+01    5.9449219e+01    6.0804688e+01    6.3066406e+01    5.9785156e+01    5.7960938e+01    5.9230469e+01    6.5289062e+01    6.0171875e+01    6.8593750e+01    6.4253906e+01    6.1707031e+01    6.0187500e+01    7.2394531e+01    5.6843750e+01    5.8222656e+01    5.7640625e+01    6.1339844e+01    5.6996094e+01    5.6585938e+01    6.2863281e+01    5.8378906e+01
   -7.5540846e+01    1.8453438e+03    5.8031250e+01    7.5644531e+01    6.3707031e+01    5.7285156e+01    6.0066406e+01    5.6406250e+01    5.8156250e+01    6.8191406e+01    6.5054688e+01    5.9449219e+01    6.0804688e+01    6.3066406e+01    5.9792969e+01    5.7960938e+01    5.9230469e+01    6.5289062e+01    6.0175781e+01    6.8593750e+01    6.4253906e+01    6.1707031e+01    6.0187500e+01    7.2394531e+01    5.6843750e+01    5.8476562e+01    5.7640625e+01    6.1339844e+01    5.6996094e+01    5.7355469e+01    6.2863281e+01    5.8378906e+01
   -7.5144460e+01    1.8466719e+03    5.8050781e+01    7.5648438e+01    6.3738281e+01    5.7300781e+01    6.0082031e+01    5.6410156e+01    5.8179688e+01    6.8359375e+01    6.5054688e+01    5.9449219e+01    6.0808594e+01    6.3074219e+01    5.9792969e+01    5.7980469e+01    5.9230469e+01    6.5308594e+01    6.0277344e+01    6.8601562e+01    6.4269531e+01    6.1707031e+01    6.0187500e+01    7.2476562e+01    5.6875000e+01    5.8906250e+01    5.7656250e+01    6.1355469e+01    5.6996094e+01    5.7636719e+01    6.2867188e+01    5.8390625e+01
   -7.4748201e+01    1.8486094e+03    5.8062500e+01    7.5660156e+01    6.3773438e+01    5.7355469e+01    6.0097656e+01    5.6417969e+01    5.8187500e+01    6.8472656e+01    6.5074219e+01    5.9472656e+01    6.0828125e+01    6.3082031e+01    5.9792969e+01    5.8003906e+01    5.9238281e+01    6.5312500e+01    6.0460938e+01    6.8644531e+01    6.4292969e+01    6.1722656e+01    6.0187500e+01    7.2574219e+01    5.7113281e+01    5.9277344e+01    5.7671875e+01    6.1375000e+01    5.7117188e+01    5.8070312e+01    6.2875000e+01    5.8394531e+01
   -7.4352045e+01    1.8488633e+03    5.8062500e+01    7.5660156e+01    6.3773438e+01    5.7355469e+01    6.0097656e+01    5.6417969e+01    5.8187500e+01    6.8472656e+01    6.5074219e+01    5.9472656e+01    6.0828125e+01    6.3082031e+01    5.9792969e+01    5.8003906e+01    5.9238281e+01    6.5312500e+01    6.0460938e+01    6.8644531e+01    6.4292969e+01    6.1722656e+01    6.0187500e+01    7.2574219e+01    5.7113281e+01    5.9277344e+01    5.7671875e+01    6.1375000e+01    5.7117188e+01    5.8324219e+01    6.2875000e+01    5.8394531e+01
   -7.3955968e+01    1.8509844e+03    5.8093750e+01    7.5664062e+01    6.3824219e+01    5.7378906e+01    6.0121094e+01    5.6421875e+01    5.8199219e+01    6.8503906e+01    6.5085938e+01    5.9480469e+01    6.0839844e+01    6.3085938e+01    5.9792969e+01    5.8054688e+01    5.9238281e+01    6.5324219e+01    6.0644531e+01    6.8660156e+01    6.4328125e+01    6.1769531e+01    6.0187500e+01    7.2625000e+01    5.7316406e+01    5.9980469e+01    5.7671875e+01    6.1390625e+01    5.7203125e+01    5.8773438e+01    6.2898438e+01    5.8425781e+01
   -7.3559946e+01    1.8509844e+03    5.8093750e+01    7.5664062e+01    6.3824219e+01    5.7378906e+01    6.0121094e+01    5.6421875e+01    5.8199219e+01    6.8503906e+01    6.5085938e+01    5.9480469e+01    6.0839844e+01    6.3085938e+01    5.9792969e+01    5.8054688e+01    5.9238281e+01    6.5324219e+01    6.0644531e+01    6.8660156e+01    6.4328125e+01    6.1769531e+01    6.0187500e+01    7.2625000e+01    5.7316406e+01    5.9980469e+01    5.7671875e+01    6.1390625e+01    5.7203125e+01    5.8773438e+01    6.2898438e+01    5.8425781e+01
   -7.3163954e+01    1.8517070e+03    5.8097656e+01    7.5667969e+01    6.3835938e+01    5.7386719e+01    6.0125000e+01    5.6425781e+01    5.8214844e+01    6.8511719e+01    6.5093750e+01    5.9484375e+01    6.0839844e+01    6.3085938e+01    5.9792969e+01    5.8074219e+01    5.9238281e+01    6.5332031e+01    6.0699219e+01    6.8675781e+01    6.4332031e+01    6.1785156e+01    6.0187500e+01    7.2632812e+01    5.7332031e+01    6.0203125e+01    5.7683594e+01    6.1398438e+01    5.7207031e+01    5.9019531e+01    6.2902344e+01    5.8441406e+01
   -7.2767968e+01    1.8537305e+03    5.8132812e+01    7.5667969e+01    6.3867188e+01    5.7398438e+01    6.0125000e+01    5.6433594e+01    5.8226562e+01    6.8679688e+01    6.5121094e+01    5.9488281e+01    6.0851562e+01    6.3085938e+01    5.9792969e+01    5.8085938e+01    5.9238281e+01    6.5339844e+01    6.0718750e+01    6.8707031e+01    6.4343750e+01    6.1812500e+01    6.0187500e+01    7.2648438e+01    5.7488281e+01    6.0878906e+01    5.7699219e+01    6.1402344e+01    5.7335938e+01    5.9578125e+01    6.2917969e+01    5.8476562e+01
   -7.2371963e+01    1.8537305e+03    5.8132812e+01    7.5667969e+01    6.3867188e+01    5.7398438e+01    6.0125000e+01    5.6433594e+01    5.8226562e+01    6.8679688e+01    6.5121094e+01    5.9488281e+01    6.0851562e+01    6.3085938e+01    5.9792969e+01    5.8085938e+01    5.9238281e+01    6.5339844e+01    6.0718750e+01    6.8707031e+01    6.4343750e+01    6.1812500e+01    6.0187500e+01    7.2648438e+01    5.7488281e+01    6.0878906e+01    5.7699219e+01    6.1402344e+01    5.7335938e+01    5.9578125e+01    6.2917969e+01    5.8476562e+01
   -7.1975916e+01    1.8546172e+03    5.8167969e+01    7.5675781e+01    6.3898438e+01    5.7410156e+01    6.0128906e+01    5.6445312e+01    5.8226562e+01    6.8750000e+01    6.5128906e+01    5.9496094e+01    6.0855469e+01    6.3085938e+01    5.9796875e+01    5.8101562e+01    5.9238281e+01    6.5359375e+01    6.0761719e+01    6.8765625e+01    6.4367188e+01    6.1878906e+01    6.0187500e+01    7.2660156e+01    5.7519531e+01    6.1035156e+01    5.7710938e+01    6.1414062e+01    5.7339844e+01    5.9789062e+01    6.2925781e+01    5.8496094e+01
   -7.1579801e+01    1.8546172e+03    5.8167969e+01    7.5675781e+01    6.3898438e+01    5.7410156e+01    6.0128906e+01    5.6445312e+01    5.8226562e+01    6.8750000e+01    6.5128906e+01    5.9496094e+01    6.0855469e+01    6.3085938e+01    5.9796875e+01    5.8101562e+01    5.9238281e+01    6.5359375e+01    6.0761719e+01    6.8765625e+01    6.4367188e+01    6.1878906e+01    6.0187500e+01    7.2660156e+01    5.7519531e+01    6.1035156e+01    5.7710938e+01    6.1414062e+01    5.7339844e+01    5.9789062e+01    6.2925781e+01    5.8496094e+01
   -7.1183593e+01    1.8560547e+03    5.8187500e+01    7.5675781e+01    6.3925781e+01    5.7417969e+01    6.0132812e+01    5.6445312e+01    5.8230469e+01    6.8789062e+01    6.5140625e+01    5.9496094e+01    6.0859375e+01    6.3097656e+01    5.9796875e+01    5.8109375e+01    5.9238281e+01    6.5371094e+01    6.0769531e+01    6.8789062e+01    6.4371094e+01    6.1882812e+01    6.0187500e+01    7.2667969e+01    5.7531250e+01    6.1621094e+01    5.7710938e+01    6.1441406e+01    5.7347656e+01    6.0398438e+01    6.2925781e+01    5.8496094e+01
   -7.0787267e+01    1.8579062e+03    5.8265625e+01    7.5683594e+01    6.3941406e+01    5.7425781e+01    6.0148438e+01    5.6457031e+01    5.8230469e+01    6.8910156e+01    6.5152344e+01    5.9503906e+01    6.0878906e+01    6.3101562e+01    5.9800781e+01    5.8156250e+01    5.9242188e+01    6.5398438e+01    6.0808594e+01    6.8832031e+01    6.4390625e+01    6.1902344e+01    6.0187500e+01    7.2687500e+01    5.7789062e+01    6.2050781e+01    5.7722656e+01    6.1476562e+01    5.7574219e+01    6.0746094e+01    6.2933594e+01    5.8507812e+01
   -7.0390799e+01    1.8579062e+03    5.8265625e+01    7.5683594e+01    6.3941406e+01    5.7425781e+01    6.0148438e+01    5.6457031e+01    5.8230469e+01    6.8910156e+01    6.5152344e+01    5.9503906e+01    6.0878906e+01    6.3101562e+01    5.9800781e+01    5.8156250e+01    5.9242188e+01    6.5398438e+01    6.0808594e+01    6.8832031e+01    6.4390625e+01    6.1902344e+01    6.0187500e+01    7.2687500e+01    5.7789062e+01    6.2050781e+01    5.7722656e+01    6.1476562e+01    5.7574219e+01    6.0746094e+01    6.2933594e+01    5.8507812e+01
   -6.9994162e+01    1.8591367e+03    5.8316406e+01    7.5687500e+01    6.3968750e+01    5.7433594e+01    6.0156250e+01    5.6460938e+01    5.8234375e+01    6.8972656e+01    6.5156250e+01    5.9519531e+01    6.0894531e+01    6.3101562e+01    5.9800781e+01    5.8179688e+01    5.9242188e+01    6.5433594e+01    6.0835938e+01    6.8890625e+01    6.4394531e+01    6.1914062e+01    6.0187500e+01    7.2691406e+01    5.7957031e+01    6.2273438e+01    5.7734375e+01    6.1503906e+01    5.7703125e+01    6.0980469e+01    6.2976562e+01    5.8535156e+01
   -6.9597332e+01    1.8591758e+03    5.8316406e+01    7.5687500e+01    6.3968750e+01    5.7433594e+01    6.0156250e+01    5.6460938e+01    5.8234375e+01    6.9011719e+01    6.5156250e+01    5.9519531e+01    6.0894531e+01    6.3101562e+01    5.9800781e+01    5.8179688e+01    5.9242188e+01    6.5433594e+01    6.0835938e+01    6.8890625e+01    6.4394531e+01    6.1914062e+01    6.0187500e+01    7.2691406e+01    5.7957031e+01    6.2273438e+01    5.7734375e+01    6.1503906e+01    5.7703125e+01    6.0980469e+01    6.2976562e+01    5.8535156e+01
   -6.9200282e+01    1.8596133e+03    5.8328125e+01    7.5687500e+01    6.3980469e+01    5.7433594e+01    6.0156250e+01    5.6460938e+01    5.8234375e+01    6.9015625e+01    6.5156250e+01    5.9523438e+01    6.0898438e+01    6.3101562e+01    5.9800781e+01    5.8199219e+01    5.9242188e+01    6.5441406e+01    6.0847656e+01    6.8894531e+01    6.4398438e+01    6.1933594e+01    6.0187500e+01    7.2699219e+01    5.7988281e+01    6.2375000e+01    5.7750000e+01    6.1503906e+01    5.7738281e+01    6.1093750e+01    6.2996094e+01    5.8546875e+01
   -6.8802986e+01    1.8606836e+03    5.8339844e+01    7.5707031e+01    6.4019531e+01    5.7433594e+01    6.0164062e+01    5.6460938e+01    5.8238281e+01    6.9058594e+01    6.5167969e+01    5.9539062e+01    6.0910156e+01    6.3101562e+01    5.9800781e+01    5.8207031e+01    5.9242188e+01    6.5468750e+01    6.0863281e+01    6.8917969e+01    6.4410156e+01    6.1957031e+01    6.0187500e+01    7.2703125e+01    5.8027344e+01    6.2656250e+01    5.7757812e+01    6.1539062e+01    5.7761719e+01    6.1414062e+01    6.3015625e+01    5.8613281e+01
   -6.8405418e+01    1.8606836e+03    5.8339844e+01    7.5707031e+01    6.4019531e+01    5.7433594e+01    6.0164062e+01    5.6460938e+01    5.8238281e+01    6.9058594e+01    6.5167969e+01    5.9539062e+01    6.0910156e+01    6.3101562e+01    5.9800781e+01    5.8207031e+01    5.9242188e+01    6.5468750e+01    6.0863281e+01    6.8917969e+01    6.4410156e+01    6.1957031e+01    6.0187500e+01    7.2703125e+01    5.8027344e+01    6.2656250e+01    5.7757812e+01    6.1539062e+01    5.7761719e+01    6.1414062e+01    6.3015625e+01    5.8613281e+01
   -6.8007552e+01    1.8622852e+03    5.8355469e+01    7.5718750e+01    6.4031250e+01    5.7437500e+01    6.0164062e+01    5.6460938e+01    5.8238281e+01    6.9070312e+01    6.5171875e+01    5.9550781e+01    6.0921875e+01    6.3101562e+01    5.9800781e+01    5.8218750e+01    5.9242188e+01    6.5484375e+01    6.0867188e+01    6.8921875e+01    6.4433594e+01    6.1960938e+01    6.0187500e+01    7.2718750e+01    5.8203125e+01    6.3152344e+01    5.7757812e+01    6.1539062e+01    5.7996094e+01    6.1921875e+01    6.3031250e+01    5.8625000e+01
   -6.7609360e+01    1.8630547e+03    5.8417969e+01    7.5726562e+01    6.4058594e+01    5.7449219e+01    6.0171875e+01    5.6464844e+01    5.8242188e+01    6.9097656e+01    6.5171875e+01    5.9566406e+01    6.0933594e+01    6.3121094e+01    5.9800781e+01    5.8246094e+01    5.9242188e+01    6.5496094e+01    6.0906250e+01    6.8929688e+01    6.4441406e+01    6.1980469e+01    6.0187500e+01    7.2742188e+01    5.8210938e+01    6.3316406e+01    5.7820312e+01    6.1550781e+01    5.8000000e+01    6.2046875e+01    6.3058594e+01    5.8656250e+01
   -6.7210816e+01    1.8630664e+03    5.8417969e+01    7.5726562e+01    6.4058594e+01    5.7449219e+01    6.0171875e+01    5.6464844e+01    5.8242188e+01    6.9097656e+01    6.5171875e+01    5.9566406e+01    6.0933594e+01    6.3121094e+01    5.9800781e+01    5.8246094e+01    5.9242188e+01    6.5507812e+01    6.0906250e+01    6.8929688e+01    6.4441406e+01    6.1980469e+01    6.0187500e+01    7.2742188e+01    5.8210938e+01    6.3316406e+01    5.7820312e+01    6.1550781e+01    5.8000000e+01    6.2046875e+01    6.3058594e+01    5.8656250e+01
   -6.6811892e+01    1.8638203e+03    5.8433594e+01    7.5738281e+01    6.4082031e+01    5.7480469e+01    6.0171875e+01    5.6468750e+01    5.8250000e+01    6.9121094e+01    6.5187500e+01    5.9574219e+01    6.0933594e+01    6.3121094e+01    5.9804688e+01    5.8257812e+01    5.9242188e+01    6.5507812e+01    6.0921875e+01    6.8941406e+01    6.4457031e+01    6.1988281e+01    6.0187500e+01    7.2761719e+01    5.8218750e+01    6.3507812e+01    5.7882812e+01    6.1558594e+01    5.8015625e+01    6.2222656e+01    6.3093750e+01    5.8687500e+01
   -6.6412561e+01    1.8638438e+03    5.8433594e+01    7.5746094e+01    6.4082031e+01    5.7480469e+01    6.0171875e+01    5.6468750e+01    5.8250000e+01    6.9121094e+01    6.5187500e+01    5.9574219e+01    6.0933594e+01    6.3121094e+01    5.9804688e+01    5.8257812e+01    5.9242188e+01    6.5507812e+01    6.0921875e+01    6.8941406e+01    6.4457031e+01    6.1988281e+01    6.0187500e+01    7.2761719e+01    5.8218750e+01    6.3507812e+01    5.7882812e+01    6.1558594e+01    5.8015625e+01    6.2222656e+01    6.3109375e+01    5.8687500e+01
   -6.6012794e+01    1.8645781e+03    5.8441406e+01    7.5750000e+01    6.4101562e+01    5.7488281e+01    6.0171875e+01    5.6468750e+01    5.8269531e+01    6.9171875e+01    6.5187500e+01    5.9578125e+01    6.0933594e+01    6.3128906e+01    5.9804688e+01    5.8289062e+01    5.9242188e+01    6.5511719e+01    6.0933594e+01    6.8949219e+01    6.4464844e+01    6.1988281e+01    6.0187500e+01    7.2765625e+01    5.8218750e+01    6.3585938e+01    5.8191406e+01    6.1578125e+01    5.8070312e+01    6.2308594e+01    6.3109375e+01    5.8687500e+01
   -6.5612564e+01    1.8668125e+03    5.8492188e+01    7.5750000e+01    6.4105469e+01    5.7507812e+01    6.0175781e+01    5.6472656e+01    5.8281250e+01    6.9199219e+01    6.5203125e+01    5.9593750e+01    6.0937500e+01    6.3140625e+01    5.9804688e+01    5.8351562e+01    5.9246094e+01    6.5511719e+01    6.0953125e+01    6.8957031e+01    6.4464844e+01    6.2007812e+01    6.0187500e+01    7.2785156e+01    5.8226562e+01    6.4097656e+01    5.8703125e+01    6.1640625e+01    5.8074219e+01    6.3027344e+01    6.3132812e+01    5.8781250e+01
   -6.5211841e+01    1.8668164e+03    5.8492188e+01    7.5750000e+01    6.4105469e+01    5.7507812e+01    6.0175781e+01    5.6472656e+01    5.8281250e+01    6.9199219e+01    6.5203125e+01    5.9593750e+01    6.0937500e+01    6.3140625e+01    5.9804688e+01    5.8351562e+01    5.9246094e+01    6.5511719e+01    6.0957031e+01    6.8957031e+01    6.4464844e+01    6.2007812e+01    6.0187500e+01    7.2785156e+01    5.8226562e+01    6.4097656e+01    5.8703125e+01    6.1640625e+01    5.8074219e+01    6.3027344e+01    6.3132812e+01    5.8781250e+01
   -6.4810596e+01    1.8680430e+03    5.8531250e+01    7.5750000e+01    6.4121094e+01    5.7527344e+01    6.0195312e+01    5.6472656e+01    5.8296875e+01    6.9265625e+01    6.5210938e+01    5.9617188e+01    6.0941406e+01    6.3144531e+01    5.9808594e+01    5.8433594e+01    5.9246094e+01    6.5511719e+01    6.0968750e+01    6.8957031e+01    6.4472656e+01    6.2011719e+01    6.0187500e+01    7.2792969e+01    5.8265625e+01    6.4230469e+01    5.9152344e+01    6.1695312e+01    5.8085938e+01    6.3125000e+01    6.3167969e+01    5.8855469e+01
   -6.4408799e+01    1.8685898e+03    5.8566406e+01    7.5750000e+01    6.4121094e+01    5.7527344e+01    6.0195312e+01    5.6472656e+01    5.8296875e+01    6.9265625e+01    6.5210938e+01    5.9617188e+01    6.0941406e+01    6.3144531e+01    5.9808594e+01    5.8433594e+01    5.9246094e+01    6.5511719e+01    6.0968750e+01    6.8957031e+01    6.4472656e+01    6.2011719e+01    6.0187500e+01    7.2792969e+01    5.8265625e+01    6.4230469e+01    5.9152344e+01    6.1695312e+01    5.8085938e+01    6.3636719e+01    6.3167969e+01    5.8855469e+01
   -6.4188905e+01    1.8706055e+03    5.8632812e+01    7.5980469e+01    6.4144531e+01    5.7562500e+01    6.0203125e+01    5.6484375e+01    5.8406250e+01    6.9308594e+01    6.5218750e+01    5.9695312e+01    6.0945312e+01    6.3144531e+01    5.9812500e+01    5.8476562e+01    5.9246094e+01    6.5750000e+01    6.1261719e+01    6.8957031e+01    6.4507812e+01    6.2023438e+01    6.0187500e+01    7.2804688e+01    5.8273438e+01    6.4250000e+01    5.9648438e+01    6.1800781e+01    5.8093750e+01    6.3750000e+01    6.3171875e+01    5.8863281e+01
   -6.3914037e+01    1.8733438e+03    5.8644531e+01    7.6218750e+01    6.4230469e+01    5.7664062e+01    6.0277344e+01    5.6621094e+01    5.8421875e+01    6.9343750e+01    6.5359375e+01    5.9695312e+01    6.1152344e+01    6.3191406e+01    5.9816406e+01    5.8546875e+01    5.9281250e+01    6.5992188e+01    6.1421875e+01    6.9023438e+01    6.4535156e+01    6.2035156e+01    6.0187500e+01    7.2988281e+01    5.8335938e+01    6.4371094e+01    5.9664062e+01    6.1832031e+01    5.8230469e+01    6.3972656e+01    6.3296875e+01    5.8992188e+01
   -6.3570451e+01    1.8734297e+03    5.8644531e+01    7.6218750e+01    6.4230469e+01    5.7664062e+01    6.0277344e+01    5.6621094e+01    5.8421875e+01    6.9343750e+01    6.5359375e+01    5.9695312e+01    6.1152344e+01    6.3191406e+01    5.9816406e+01    5.8546875e+01    5.9281250e+01    6.6078125e+01    6.1421875e+01    6.9023438e+01    6.4535156e+01    6.2035156e+01    6.0187500e+01    7.2988281e+01    5.8335938e+01    6.4371094e+01    5.9664062e+01    6.1832031e+01    5.8230469e+01    6.3972656e+01    6.3296875e+01    5.8992188e+01
   -6.3166714e+01    1.8738789e+03    5.8652344e+01    7.6250000e+01    6.4238281e+01    5.7675781e+01    6.0277344e+01    5.6656250e+01    5.8429688e+01    6.9343750e+01    6.5378906e+01    5.9695312e+01    6.1164062e+01    6.3191406e+01    5.9816406e+01    5.8570312e+01    5.9304688e+01    6.6167969e+01    6.1453125e+01    6.9046875e+01    6.4535156e+01    6.2039062e+01    6.0187500e+01    7.3050781e+01    5.8339844e+01    6.4371094e+01    5.9667969e+01    6.1843750e+01    5.8230469e+01    6.3976562e+01    6.3308594e+01    5.9015625e+01
   -6.2843724e+01    1.8745352e+03    5.8664062e+01    7.6363281e+01    6.4257812e+01    5.7687500e+01    6.0281250e+01    5.6683594e+01    5.8433594e+01    6.9343750e+01    6.5378906e+01    5.9695312e+01    6.1171875e+01    6.3191406e+01    5.9816406e+01    5.8570312e+01    5.9304688e+01    6.6257812e+01    6.1531250e+01    6.9054688e+01    6.4539062e+01    6.2058594e+01    6.0187500e+01    7.3132812e+01    5.8343750e+01    6.4371094e+01    5.9667969e+01    6.1875000e+01    5.8238281e+01    6.3980469e+01    6.3410156e+01    5.9042969e+01
   -6.2585331e+01    1.8747266e+03    5.8664062e+01    7.6363281e+01    6.4265625e+01    5.7687500e+01    6.0281250e+01    5.6707031e+01    5.8433594e+01    6.9343750e+01    6.5398438e+01    5.9695312e+01    6.1171875e+01    6.3191406e+01    5.9816406e+01    5.8574219e+01    5.9304688e+01    6.6257812e+01    6.1574219e+01    6.9058594e+01    6.4539062e+01    6.2066406e+01    6.0187500e+01    7.3160156e+01    5.8343750e+01    6.4371094e+01    5.9667969e+01    6.1875000e+01    5.8238281e+01    6.3980469e+01    6.3457031e+01    5.9050781e+01
   -6.2378618e+01    1.8806562e+03    5.8667969e+01    7.6417969e+01    6.4355469e+01    5.7691406e+01    6.0355469e+01    5.6746094e+01    5.8457031e+01    6.9460938e+01    6.5539062e+01    5.9695312e+01    6.1257812e+01    6.4007812e+01    5.9816406e+01    5.8574219e+01    5.9312500e+01    6.6464844e+01    6.1671875e+01    6.9140625e+01    6.4601562e+01    6.2125000e+01    6.0214844e+01    7.3187500e+01    6.1941406e+01    6.4429688e+01    5.9683594e+01    6.1882812e+01    5.8238281e+01    6.4015625e+01    6.3554688e+01    5.9148438e+01
   -6.2120226e+01    1.8823359e+03    5.8792969e+01    7.6511719e+01    6.4410156e+01    5.7781250e+01    6.0382812e+01    5.6757812e+01    5.8570312e+01    6.9554688e+01    6.5589844e+01    5.9750000e+01    6.1273438e+01    6.4277344e+01    5.9894531e+01    5.8675781e+01    5.9351562e+01    6.6472656e+01    6.1671875e+01    6.9152344e+01    6.4601562e+01    6.2136719e+01    6.0214844e+01    7.3187500e+01    6.1968750e+01    6.4429688e+01    5.9683594e+01    6.1984375e+01    5.8394531e+01    6.4019531e+01    6.3585938e+01    5.9257812e+01
   -6.1797235e+01    1.8842227e+03    5.8839844e+01    7.6617188e+01    6.4507812e+01    5.7867188e+01    6.0468750e+01    5.6789062e+01    5.8648438e+01    6.9675781e+01    6.5636719e+01    5.9843750e+01    6.1324219e+01    6.4644531e+01    5.9894531e+01    5.8718750e+01    5.9355469e+01    6.6582031e+01    6.1687500e+01    6.9156250e+01    6.4609375e+01    6.2140625e+01    6.0214844e+01    7.3187500e+01    6.2058594e+01    6.4429688e+01    5.9707031e+01    6.2031250e+01    5.8484375e+01    6.4027344e+01    6.3636719e+01    5.9437500e+01
   -6.1393498e+01    1.8842227e+03    5.8839844e+01    7.6617188e+01    6.4507812e+01    5.7867188e+01    6.0468750e+01    5.6789062e+01    5.8648438e+01    6.9675781e+01    6.5636719e+01    5.9843750e+01    6.1324219e+01    6.4644531e+01    5.9894531e+01    5.8718750e+01    5.9355469e+01    6.6582031e+01    6.1687500e+01    6.9156250e+01    6.4609375e+01    6.2140625e+01    6.0214844e+01    7.3187500e+01    6.2058594e+01    6.4429688e+01    5.9707031e+01    6.2031250e+01    5.8484375e+01    6.4027344e+01    6.3636719e+01    5.9437500e+01
   -6.0985784e+01    1.8860234e+03    5.8886719e+01    7.6699219e+01    6.4628906e+01    5.7949219e+01    6.0570312e+01    5.6812500e+01    5.8714844e+01    6.9863281e+01    6.5738281e+01    5.9929688e+01    6.1386719e+01    6.4902344e+01    5.9894531e+01    5.8757812e+01    5.9359375e+01    6.6671875e+01    6.1695312e+01    6.9167969e+01    6.4625000e+01    6.2140625e+01    6.0214844e+01    7.3187500e+01    6.2101562e+01    6.4429688e+01    5.9718750e+01    6.2105469e+01    5.8562500e+01    6.4027344e+01    6.3722656e+01    5.9558594e+01
   -6.0659613e+01    1.8860234e+03    5.8886719e+01    7.6699219e+01    6.4628906e+01    5.7949219e+01    6.0570312e+01    5.6812500e+01    5.8714844e+01    6.9863281e+01    6.5738281e+01    5.9929688e+01    6.1386719e+01    6.4902344e+01    5.9894531e+01    5.8757812e+01    5.9359375e+01    6.6671875e+01    6.1695312e+01    6.9167969e+01    6.4625000e+01    6.2140625e+01    6.0214844e+01    7.3187500e+01    6.2101562e+01    6.4429688e+01    5.9718750e+01    6.2105469e+01    5.8562500e+01    6.4027344e+01    6.3722656e+01    5.9558594e+01
   -6.0251900e+01    1.8867539e+03    5.8910156e+01    7.6757812e+01    6.4648438e+01    5.7984375e+01    6.0605469e+01    5.6812500e+01    5.8746094e+01    6.9910156e+01    6.5800781e+01    5.9953125e+01    6.1445312e+01    6.4941406e+01    5.9894531e+01    5.8789062e+01    5.9363281e+01    6.6746094e+01    6.1695312e+01    6.9167969e+01    6.4636719e+01    6.2140625e+01    6.0214844e+01    7.3187500e+01    6.2109375e+01    6.4429688e+01    5.9726562e+01    6.2152344e+01    5.8593750e+01    6.4035156e+01    6.3753906e+01    5.9601562e+01
   -5.9841705e+01    1.8883047e+03    5.8949219e+01    7.6855469e+01    6.4714844e+01    5.8058594e+01    6.0660156e+01    5.6832031e+01    5.8800781e+01    6.9980469e+01    6.5835938e+01    6.0023438e+01    6.1503906e+01    6.5027344e+01    5.9894531e+01    5.8828125e+01    5.9363281e+01    6.6816406e+01    6.1695312e+01    6.9179688e+01    6.4644531e+01    6.2140625e+01    6.0218750e+01    7.3191406e+01    6.2136719e+01    6.4429688e+01    6.0093750e+01    6.2191406e+01    5.8648438e+01    6.4050781e+01    6.3808594e+01    5.9730469e+01
   -5.9430554e+01    1.8883047e+03    5.8949219e+01    7.6855469e+01    6.4714844e+01    5.8058594e+01    6.0660156e+01    5.6832031e+01    5.8800781e+01    6.9980469e+01    6.5835938e+01    6.0023438e+01    6.1503906e+01    6.5027344e+01    5.9894531e+01    5.8828125e+01    5.9363281e+01    6.6816406e+01    6.1695312e+01    6.9179688e+01    6.4644531e+01    6.2140625e+01    6.0218750e+01    7.3191406e+01    6.2136719e+01    6.4429688e+01    6.0093750e+01    6.2191406e+01    5.8648438e+01    6.4050781e+01    6.3808594e+01    5.9730469e+01
   -5.9018408e+01    1.8889141e+03    5.8992188e+01    7.6882812e+01    6.4726562e+01    5.8101562e+01    6.0695312e+01    5.6851562e+01    5.8824219e+01    7.0019531e+01    6.5890625e+01    6.0054688e+01    6.1515625e+01    6.5070312e+01    5.9894531e+01    5.8839844e+01    5.9371094e+01    6.6878906e+01    6.1707031e+01    6.9183594e+01    6.4644531e+01    6.2140625e+01    6.0226562e+01    7.3199219e+01    6.2140625e+01    6.4429688e+01    6.0097656e+01    6.2203125e+01    5.8691406e+01    6.4054688e+01    6.3832031e+01    5.9753906e+01
   -5.8605230e+01    1.8905273e+03    5.9019531e+01    7.6945312e+01    6.4773438e+01    5.8207031e+01    6.0773438e+01    5.6890625e+01    5.8871094e+01    7.0062500e+01    6.5992188e+01    6.0097656e+01    6.1566406e+01    6.5203125e+01    5.9902344e+01    5.8882812e+01    5.9378906e+01    6.7003906e+01    6.1734375e+01    6.9199219e+01    6.4648438e+01    6.2140625e+01    6.0234375e+01    7.3199219e+01    6.2167969e+01    6.4429688e+01    6.0378906e+01    6.2261719e+01    5.8765625e+01    6.4078125e+01    6.3894531e+01    5.9824219e+01
   -5.8190980e+01    1.8905273e+03    5.9019531e+01    7.6945312e+01    6.4773438e+01    5.8207031e+01    6.0773438e+01    5.6890625e+01    5.8871094e+01    7.0062500e+01    6.5992188e+01    6.0097656e+01    6.1566406e+01    6.5203125e+01    5.9902344e+01    5.8882812e+01    5.9378906e+01    6.7003906e+01    6.1734375e+01    6.9199219e+01    6.4648438e+01    6.2140625e+01    6.0234375e+01    7.3199219e+01    6.2167969e+01    6.4429688e+01    6.0378906e+01    6.2261719e+01    5.8765625e+01    6.4078125e+01    6.3894531e+01    5.9824219e+01
   -5.7775612e+01    1.8919609e+03    5.9035156e+01    7.7015625e+01    6.4820312e+01    5.8269531e+01    6.0835938e+01    5.6902344e+01    5.8914062e+01    7.0113281e+01    6.6050781e+01    6.0156250e+01    6.1605469e+01    6.5285156e+01    5.9902344e+01    5.8925781e+01    5.9378906e+01    6.7105469e+01    6.1734375e+01    6.9207031e+01    6.4656250e+01    6.2152344e+01    6.0238281e+01    7.3199219e+01    6.2207031e+01    6.4429688e+01    6.0738281e+01    6.2300781e+01    5.8851562e+01    6.4082031e+01    6.3957031e+01    5.9890625e+01
   -5.7359087e+01    1.8922148e+03    5.9035156e+01    7.7015625e+01    6.4820312e+01    5.8269531e+01    6.0835938e+01    5.6902344e+01    5.8914062e+01    7.0113281e+01    6.6050781e+01    6.0156250e+01    6.1605469e+01    6.5285156e+01    5.9902344e+01    5.8925781e+01    5.9378906e+01    6.7105469e+01    6.1734375e+01    6.9207031e+01    6.4656250e+01    6.2152344e+01    6.0238281e+01    7.3199219e+01    6.2207031e+01    6.4429688e+01    6.0992188e+01    6.2300781e+01    5.8851562e+01    6.4082031e+01    6.3957031e+01    5.9890625e+01
   -5.6941366e+01    1.8931328e+03    5.9054688e+01    7.7050781e+01    6.4855469e+01    5.8332031e+01    6.0882812e+01    5.6925781e+01    5.8968750e+01    7.0132812e+01    6.6093750e+01    6.0199219e+01    6.1652344e+01    6.5312500e+01    5.9906250e+01    5.8960938e+01    5.9382812e+01    6.7203125e+01    6.1742188e+01    6.9230469e+01    6.4660156e+01    6.2152344e+01    6.0242188e+01    7.3199219e+01    6.2222656e+01    6.4429688e+01    6.1156250e+01    6.2312500e+01    5.8898438e+01    6.4082031e+01    6.3980469e+01    5.9910156e+01
   -5.6522407e+01    1.8931328e+03    5.9054688e+01    7.7050781e+01    6.4855469e+01    5.8332031e+01    6.0882812e+01    5.6925781e+01    5.8968750e+01    7.0132812e+01    6.6093750e+01    6.0199219e+01    6.1652344e+01    6.5312500e+01    5.9906250e+01    5.8960938e+01    5.9382812e+01    6.7203125e+01    6.1742188e+01    6.9230469e+01    6.4660156e+01    6.2152344e+01    6.0242188e+01    7.3199219e+01    6.2222656e+01    6.4429688e+01    6.1156250e+01    6.2312500e+01    5.8898438e+01    6.4082031e+01    6.3980469e+01    5.9910156e+01
   -5.6102166e+01    1.8936016e+03    5.9074219e+01    7.7066406e+01    6.4878906e+01    5.8359375e+01    6.0910156e+01    5.6945312e+01    5.8976562e+01    7.0140625e+01    6.6117188e+01    6.0214844e+01    6.1703125e+01    6.5343750e+01    5.9906250e+01    5.8988281e+01    5.9382812e+01    6.7238281e+01    6.1746094e+01    6.9230469e+01    6.4671875e+01    6.2160156e+01    6.0242188e+01    7.3199219e+01    6.2230469e+01    6.4429688e+01    6.1167969e+01    6.2339844e+01    5.8917969e+01    6.4089844e+01    6.4000000e+01    5.9929688e+01
   -5.5680599e+01    1.8946328e+03    5.9101562e+01    7.7085938e+01    6.4910156e+01    5.8429688e+01    6.0953125e+01    5.6960938e+01    5.9003906e+01    7.0191406e+01    6.6152344e+01    6.0257812e+01    6.1753906e+01    6.5378906e+01    5.9910156e+01    5.9070312e+01    5.9390625e+01    6.7269531e+01    6.1746094e+01    6.9250000e+01    6.4683594e+01    6.2183594e+01    6.0246094e+01    7.3203125e+01    6.2257812e+01    6.4429688e+01    6.1351562e+01    6.2406250e+01    5.8960938e+01    6.4093750e+01    6.4031250e+01    5.9968750e+01
   -5.5257643e+01    1.8946758e+03    5.9101562e+01    7.7085938e+01    6.4910156e+01    5.8429688e+01    6.0953125e+01    5.6960938e+01    5.9003906e+01    7.0191406e+01    6.6167969e+01    6.0257812e+01    6.1753906e+01    6.5382812e+01    5.9917969e+01    5.9070312e+01    5.9390625e+01    6.7269531e+01    6.1746094e+01    6.9250000e+01    6.4683594e+01    6.2183594e+01    6.0246094e+01    7.3203125e+01    6.2257812e+01    6.4429688e+01    6.1351562e+01    6.2406250e+01    5.8972656e+01    6.4093750e+01    6.4031250e+01    5.9972656e+01
   -5.4833264e+01    1.8963555e+03    5.9128906e+01    7.7117188e+01    6.4972656e+01    5.8550781e+01    6.1019531e+01    5.6984375e+01    5.9074219e+01    7.0238281e+01    6.6199219e+01    6.0328125e+01    6.1828125e+01    6.5484375e+01    5.9921875e+01    5.9117188e+01    5.9390625e+01    6.7417969e+01    6.1757812e+01    6.9261719e+01    6.4683594e+01    6.2191406e+01    6.0246094e+01    7.3203125e+01    6.2257812e+01    6.4429688e+01    6.1800781e+01    6.2464844e+01    5.9027344e+01    6.4097656e+01    6.4070312e+01    6.0089844e+01
   -5.4407415e+01    1.8966133e+03    5.9128906e+01    7.7117188e+01    6.4972656e+01    5.8550781e+01    6.1019531e+01    5.6984375e+01    5.9074219e+01    7.0238281e+01    6.6199219e+01    6.0328125e+01    6.1828125e+01    6.5484375e+01    5.9921875e+01    5.9117188e+01    5.9394531e+01    6.7417969e+01    6.1757812e+01    6.9261719e+01    6.4683594e+01    6.2191406e+01    6.0246094e+01    7.3203125e+01    6.2257812e+01    6.4429688e+01    6.2054688e+01    6.2464844e+01    5.9027344e+01    6.4097656e+01    6.4070312e+01    6.0089844e+01
   -5.3980046e+01    1.8980039e+03    5.9136719e+01    7.7152344e+01    6.5039062e+01    5.8664062e+01    6.1148438e+01    5.7023438e+01    5.9136719e+01    7.0285156e+01    6.6242188e+01    6.0402344e+01    6.1902344e+01    6.5578125e+01    5.9921875e+01    5.9152344e+01    5.9398438e+01    6.7492188e+01    6.1765625e+01    6.9269531e+01    6.4707031e+01    6.2191406e+01    6.0253906e+01    7.3203125e+01    6.2257812e+01    6.4429688e+01    6.2109375e+01    6.2679688e+01    5.9089844e+01    6.4101562e+01    6.4113281e+01    6.0156250e+01
   -5.3638151e+01    1.8980039e+03    5.9136719e+01    7.7152344e+01    6.5039062e+01    5.8664062e+01    6.1148438e+01    5.7023438e+01    5.9136719e+01    7.0285156e+01    6.6242188e+01    6.0402344e+01    6.1902344e+01    6.5578125e+01    5.9921875e+01    5.9152344e+01    5.9398438e+01    6.7492188e+01    6.1765625e+01    6.9269531e+01    6.4707031e+01    6.2191406e+01    6.0253906e+01    7.3203125e+01    6.2257812e+01    6.4429688e+01    6.2109375e+01    6.2679688e+01    5.9089844e+01    6.4101562e+01    6.4113281e+01    6.0156250e+01
   -5.3364635e+01    1.8984531e+03    5.9140625e+01    7.7160156e+01    6.5054688e+01    5.8695312e+01    6.1195312e+01    5.7042969e+01    5.9148438e+01    7.0292969e+01    6.6257812e+01    6.0437500e+01    6.1964844e+01    6.5628906e+01    5.9921875e+01    5.9156250e+01    5.9398438e+01    6.7507812e+01    6.1765625e+01    6.9273438e+01    6.4714844e+01    6.2203125e+01    6.0253906e+01    7.3203125e+01    6.2257812e+01    6.4429688e+01    6.2148438e+01    6.2699219e+01    5.9105469e+01    6.4101562e+01    6.4113281e+01    6.0179688e+01
   -5.3022740e+01    1.8988945e+03    5.9144531e+01    7.7171875e+01    6.5082031e+01    5.8726562e+01    6.1222656e+01    5.7050781e+01    5.9167969e+01    7.0312500e+01    6.6281250e+01    6.0457031e+01    6.2003906e+01    6.5636719e+01    5.9921875e+01    5.9167969e+01    5.9402344e+01    6.7531250e+01    6.1765625e+01    6.9273438e+01    6.4714844e+01    6.2210938e+01    6.0253906e+01    7.3203125e+01    6.2257812e+01    6.4429688e+01    6.2207031e+01    6.2734375e+01    5.9121094e+01    6.4105469e+01    6.4140625e+01    6.0195312e+01
   -5.2595371e+01    1.8998438e+03    5.9164062e+01    7.7195312e+01    6.5089844e+01    5.8812500e+01    6.1285156e+01    5.7078125e+01    5.9246094e+01    7.0339844e+01    6.6335938e+01    6.0511719e+01    6.2058594e+01    6.5656250e+01    5.9921875e+01    5.9207031e+01    5.9417969e+01    6.7617188e+01    6.1773438e+01    6.9292969e+01    6.4722656e+01    6.2222656e+01    6.0257812e+01    7.3203125e+01    6.2257812e+01    6.4429688e+01    6.2265625e+01    6.2785156e+01    5.9179688e+01    6.4121094e+01    6.4179688e+01    6.0214844e+01
   -5.2253476e+01    1.8998750e+03    5.9164062e+01    7.7195312e+01    6.5089844e+01    5.8843750e+01    6.1285156e+01    5.7078125e+01    5.9246094e+01    7.0339844e+01    6.6335938e+01    6.0511719e+01    6.2058594e+01    6.5656250e+01    5.9921875e+01    5.9207031e+01    5.9417969e+01    6.7617188e+01    6.1773438e+01    6.9292969e+01    6.4722656e+01    6.2222656e+01    6.0257812e+01    7.3203125e+01    6.2257812e+01    6.4429688e+01    6.2265625e+01    6.2785156e+01    5.9179688e+01    6.4121094e+01    6.4179688e+01    6.0214844e+01
   -5.1826107e+01    1.9008203e+03    5.9187500e+01    7.7210938e+01    6.5105469e+01    5.8890625e+01    6.1320312e+01    5.7097656e+01    5.9277344e+01    7.0363281e+01    6.6406250e+01    6.0570312e+01    6.2105469e+01    6.5687500e+01    5.9921875e+01    5.9250000e+01    5.9425781e+01    6.7695312e+01    6.1789062e+01    6.9296875e+01    6.4730469e+01    6.2222656e+01    6.0261719e+01    7.3203125e+01    6.2257812e+01    6.4429688e+01    6.2445312e+01    6.2800781e+01    5.9218750e+01    6.4148438e+01    6.4246094e+01    6.0253906e+01
   -5.1484212e+01    1.9008203e+03    5.9187500e+01    7.7210938e+01    6.5105469e+01    5.8890625e+01    6.1320312e+01    5.7097656e+01    5.9277344e+01    7.0363281e+01    6.6406250e+01    6.0570312e+01    6.2105469e+01    6.5687500e+01    5.9921875e+01    5.9250000e+01    5.9425781e+01    6.7695312e+01    6.1789062e+01    6.9296875e+01    6.4730469e+01    6.2222656e+01    6.0261719e+01    7.3203125e+01    6.2257812e+01    6.4429688e+01    6.2445312e+01    6.2800781e+01    5.9218750e+01    6.4148438e+01    6.4246094e+01    6.0253906e+01
   -5.1056843e+01    1.9013242e+03    5.9207031e+01    7.7214844e+01    6.5109375e+01    5.8917969e+01    6.1332031e+01    5.7097656e+01    5.9285156e+01    7.0394531e+01    6.6410156e+01    6.0585938e+01    6.2109375e+01    6.5703125e+01    5.9921875e+01    5.9253906e+01    5.9425781e+01    6.7738281e+01    6.1792969e+01    6.9300781e+01    6.4757812e+01    6.2222656e+01    6.0300781e+01    7.3207031e+01    6.2257812e+01    6.4429688e+01    6.2445312e+01    6.2812500e+01    5.9332031e+01    6.4207031e+01    6.4269531e+01    6.0281250e+01
   -5.0714948e+01    1.9025195e+03    5.9238281e+01    7.7226562e+01    6.5125000e+01    5.8960938e+01    6.1398438e+01    5.7105469e+01    5.9300781e+01    7.0425781e+01    6.6441406e+01    6.0628906e+01    6.2156250e+01    6.5742188e+01    5.9921875e+01    5.9304688e+01    5.9429688e+01    6.7781250e+01    6.1804688e+01    6.9316406e+01    6.4871094e+01    6.2226562e+01    6.0300781e+01    7.3210938e+01    6.2257812e+01    6.4429688e+01    6.2457031e+01    6.2839844e+01    5.9714844e+01    6.4214844e+01    6.4355469e+01    6.0332031e+01
   -5.0441432e+01    1.9025195e+03    5.9238281e+01    7.7226562e+01    6.5125000e+01    5.8960938e+01    6.1398438e+01    5.7105469e+01    5.9300781e+01    7.0425781e+01    6.6441406e+01    6.0628906e+01    6.2156250e+01    6.5742188e+01    5.9921875e+01    5.9304688e+01    5.9429688e+01    6.7781250e+01    6.1804688e+01    6.9316406e+01    6.4871094e+01    6.2226562e+01    6.0300781e+01    7.3210938e+01    6.2257812e+01    6.4429688e+01    6.2457031e+01    6.2839844e+01    5.9714844e+01    6.4214844e+01    6.4355469e+01    6.0332031e+01
   -5.0099537e+01    1.9028164e+03    5.9250000e+01    7.7230469e+01    6.5125000e+01    5.8984375e+01    6.1421875e+01    5.7117188e+01    5.9304688e+01    7.0433594e+01    6.6449219e+01    6.0640625e+01    6.2167969e+01    6.5757812e+01    5.9921875e+01    5.9328125e+01    5.9429688e+01    6.7789062e+01    6.1820312e+01    6.9320312e+01    6.4890625e+01    6.2226562e+01    6.0300781e+01    7.3210938e+01    6.2257812e+01    6.4429688e+01    6.2464844e+01    6.2843750e+01    5.9746094e+01    6.4218750e+01    6.4390625e+01    6.0343750e+01
   -4.9672169e+01    1.9034141e+03    5.9261719e+01    7.7238281e+01    6.5140625e+01    5.9039062e+01    6.1460938e+01    5.7132812e+01    5.9328125e+01    7.0453125e+01    6.6476562e+01    6.0664062e+01    6.2191406e+01    6.5792969e+01    5.9921875e+01    5.9363281e+01    5.9429688e+01    6.7808594e+01    6.1839844e+01    6.9320312e+01    6.4933594e+01    6.2226562e+01    6.0300781e+01    7.3210938e+01    6.2257812e+01    6.4429688e+01    6.2484375e+01    6.2863281e+01    5.9769531e+01    6.4246094e+01    6.4460938e+01    6.0367188e+01
   -4.9330274e+01    1.9034141e+03    5.9261719e+01    7.7238281e+01    6.5140625e+01    5.9039062e+01    6.1460938e+01    5.7132812e+01    5.9328125e+01    7.0453125e+01    6.6476562e+01    6.0664062e+01    6.2191406e+01    6.5792969e+01    5.9921875e+01    5.9363281e+01    5.9429688e+01    6.7808594e+01    6.1839844e+01    6.9320312e+01    6.4933594e+01    6.2226562e+01    6.0300781e+01    7.3210938e+01    6.2257812e+01    6.4429688e+01    6.2484375e+01    6.2863281e+01    5.9769531e+01    6.4246094e+01    6.4460938e+01    6.0367188e+01
   -4.8902905e+01    1.9046055e+03    5.9265625e+01    7.7246094e+01    6.5164062e+01    5.9085938e+01    6.1500000e+01    5.7152344e+01    5.9347656e+01    7.0757812e+01    6.6492188e+01    6.0691406e+01    6.2238281e+01    6.5800781e+01    5.9937500e+01    5.9390625e+01    5.9433594e+01    6.7828125e+01    6.1886719e+01    6.9332031e+01    6.4960938e+01    6.2226562e+01    6.0300781e+01    7.3210938e+01    6.2257812e+01    6.4429688e+01    6.2511719e+01    6.2875000e+01    6.0128906e+01    6.4257812e+01    6.4515625e+01    6.0378906e+01
   -4.8561010e+01    1.9048594e+03    5.9265625e+01    7.7246094e+01    6.5164062e+01    5.9085938e+01    6.1500000e+01    5.7152344e+01    5.9347656e+01    7.0757812e+01    6.6492188e+01    6.0691406e+01    6.2238281e+01    6.5800781e+01    5.9937500e+01    5.9390625e+01    5.9433594e+01    6.7828125e+01    6.1886719e+01    6.9332031e+01    6.4960938e+01    6.2226562e+01    6.0300781e+01    7.3210938e+01    6.2257812e+01    6.4429688e+01    6.2511719e+01    6.2875000e+01    6.0382812e+01    6.4257812e+01    6.4515625e+01    6.0378906e+01
   -4.8133641e+01    1.9052969e+03    5.9265625e+01    7.7246094e+01    6.5167969e+01    5.9105469e+01    6.1539062e+01    5.7156250e+01    5.9363281e+01    7.0757812e+01    6.6570312e+01    6.0707031e+01    6.2246094e+01    6.5800781e+01    5.9941406e+01    5.9414062e+01    5.9433594e+01    6.7832031e+01    6.1925781e+01    6.9332031e+01    6.4968750e+01    6.2226562e+01    6.0300781e+01    7.3210938e+01    6.2257812e+01    6.4429688e+01    6.2523438e+01    6.2882812e+01    6.0496094e+01    6.4261719e+01    6.4554688e+01    6.0378906e+01
   -4.7791746e+01    1.9059219e+03    5.9269531e+01    7.7261719e+01    6.5171875e+01    5.9152344e+01    6.1578125e+01    5.7175781e+01    5.9375000e+01    7.0765625e+01    6.6585938e+01    6.0730469e+01    6.2273438e+01    6.5816406e+01    5.9941406e+01    5.9429688e+01    5.9433594e+01    6.7855469e+01    6.1925781e+01    6.9359375e+01    6.4972656e+01    6.2226562e+01    6.0300781e+01    7.3210938e+01    6.2257812e+01    6.4429688e+01    6.2542969e+01    6.2894531e+01    6.0699219e+01    6.4277344e+01    6.4609375e+01    6.0398438e+01
   -4.7364377e+01    1.9059297e+03    5.9269531e+01    7.7261719e+01    6.5171875e+01    5.9152344e+01    6.1578125e+01    5.7175781e+01    5.9375000e+01    7.0765625e+01    6.6585938e+01    6.0730469e+01    6.2273438e+01    6.5816406e+01    5.9941406e+01    5.9429688e+01    5.9433594e+01    6.7863281e+01    6.1925781e+01    6.9359375e+01    6.4972656e+01    6.2226562e+01    6.0300781e+01    7.3210938e+01    6.2257812e+01    6.4429688e+01    6.2542969e+01    6.2894531e+01    6.0699219e+01    6.4277344e+01    6.4609375e+01    6.0398438e+01
   -4.7022482e+01    1.9062148e+03    5.9269531e+01    7.7273438e+01    6.5171875e+01    5.9160156e+01    6.1597656e+01    5.7179688e+01    5.9386719e+01    7.0765625e+01    6.6593750e+01    6.0750000e+01    6.2285156e+01    6.5828125e+01    5.9945312e+01    5.9453125e+01    5.9433594e+01    6.7875000e+01    6.1925781e+01    6.9363281e+01    6.4980469e+01    6.2226562e+01    6.0300781e+01    7.3210938e+01    6.2257812e+01    6.4429688e+01    6.2566406e+01    6.2898438e+01    6.0757812e+01    6.4285156e+01    6.4636719e+01    6.0406250e+01
   -4.6595113e+01    1.9068594e+03    5.9277344e+01    7.7285156e+01    6.5179688e+01    5.9191406e+01    6.1628906e+01    5.7199219e+01    5.9394531e+01    7.0777344e+01    6.6601562e+01    6.0781250e+01    6.2312500e+01    6.5828125e+01    5.9949219e+01    5.9488281e+01    5.9437500e+01    6.7886719e+01    6.1925781e+01    6.9382812e+01    6.4980469e+01    6.2226562e+01    6.0300781e+01    7.3210938e+01    6.2257812e+01    6.4429688e+01    6.2609375e+01    6.2906250e+01    6.0984375e+01    6.4312500e+01    6.4691406e+01    6.0421875e+01
   -4.6253218e+01    1.9068594e+03    5.9277344e+01    7.7285156e+01    6.5179688e+01    5.9191406e+01    6.1628906e+01    5.7199219e+01    5.9394531e+01    7.0777344e+01    6.6601562e+01    6.0781250e+01    6.2312500e+01    6.5828125e+01    5.9949219e+01    5.9488281e+01    5.9437500e+01    6.7886719e+01    6.1925781e+01    6.9382812e+01    6.4980469e+01    6.2226562e+01    6.0300781e+01    7.3210938e+01    6.2257812e+01    6.4429688e+01    6.2609375e+01    6.2906250e+01    6.0984375e+01    6.4312500e+01    6.4691406e+01    6.0421875e+01
   -4.5825849e+01    1.9075898e+03    5.9277344e+01    7.7292969e+01    6.5195312e+01    5.9210938e+01    6.1652344e+01    5.7210938e+01    5.9425781e+01    7.0804688e+01    6.6601562e+01    6.0816406e+01    6.2332031e+01    6.5859375e+01    5.9964844e+01    5.9523438e+01    5.9437500e+01    6.7894531e+01    6.1929688e+01    6.9402344e+01    6.4992188e+01    6.2226562e+01    6.0300781e+01    7.3210938e+01    6.2257812e+01    6.4429688e+01    6.2628906e+01    6.2921875e+01    6.1273438e+01    6.4324219e+01    6.4746094e+01    6.0445312e+01
   -4.5483954e+01    1.9076094e+03    5.9277344e+01    7.7292969e+01    6.5195312e+01    5.9210938e+01    6.1652344e+01    5.7210938e+01    5.9425781e+01    7.0824219e+01    6.6601562e+01    6.0816406e+01    6.2332031e+01    6.5859375e+01    5.9964844e+01    5.9523438e+01    5.9437500e+01    6.7894531e+01    6.1929688e+01    6.9402344e+01    6.4992188e+01    6.2226562e+01    6.0300781e+01    7.3210938e+01    6.2257812e+01    6.4429688e+01    6.2628906e+01    6.2921875e+01    6.1273438e+01    6.4324219e+01    6.4746094e+01    6.0445312e+01
   -4.5056586e+01    1.9081211e+03    5.9289062e+01    7.7296875e+01    6.5203125e+01    5.9218750e+01    6.1683594e+01    5.7214844e+01    5.9433594e+01    7.0839844e+01    6.6609375e+01    6.0839844e+01    6.2343750e+01    6.5863281e+01    5.9964844e+01    5.9542969e+01    5.9441406e+01    6.7910156e+01    6.1941406e+01    6.9402344e+01    6.5003906e+01    6.2226562e+01    6.0300781e+01    7.3210938e+01    6.2257812e+01    6.4429688e+01    6.2652344e+01    6.2929688e+01    6.1523438e+01    6.4328125e+01    6.4769531e+01    6.0449219e+01
   -4.4714691e+01    1.9086250e+03    5.9312500e+01    7.7300781e+01    6.5214844e+01    5.9242188e+01    6.1699219e+01    5.7222656e+01    5.9441406e+01    7.0847656e+01    6.6625000e+01    6.0855469e+01    6.2378906e+01    6.5878906e+01    5.9976562e+01    5.9574219e+01    5.9445312e+01    6.7921875e+01    6.1945312e+01    6.9417969e+01    6.5019531e+01    6.2226562e+01    6.0300781e+01    7.3210938e+01    6.2257812e+01    6.4429688e+01    6.2679688e+01    6.2949219e+01    6.1632812e+01    6.4347656e+01    6.4789062e+01    6.0480469e+01
   -4.4287322e+01    1.9086250e+03    5.9312500e+01    7.7300781e+01    6.5214844e+01    5.9242188e+01    6.1699219e+01    5.7222656e+01    5.9441406e+01    7.0847656e+01    6.6625000e+01    6.0855469e+01    6.2378906e+01    6.5878906e+01    5.9976562e+01    5.9574219e+01    5.9445312e+01    6.7921875e+01    6.1945312e+01    6.9417969e+01    6.5019531e+01    6.2226562e+01    6.0300781e+01    7.3210938e+01    6.2257812e+01    6.4429688e+01    6.2679688e+01    6.2949219e+01    6.1632812e+01    6.4347656e+01    6.4789062e+01    6.0480469e+01
   -4.3945427e+01    1.9091055e+03    5.9324219e+01    7.7300781e+01    6.5226562e+01    5.9265625e+01    6.1718750e+01    5.7238281e+01    5.9460938e+01    7.0863281e+01    6.6636719e+01    6.0886719e+01    6.2406250e+01    6.5902344e+01    6.0000000e+01    5.9593750e+01    5.9445312e+01    6.7933594e+01    6.1960938e+01    6.9429688e+01    6.5023438e+01    6.2226562e+01    6.0300781e+01    7.3210938e+01    6.2257812e+01    6.4429688e+01    6.2703125e+01    6.2960938e+01    6.1734375e+01    6.4367188e+01    6.4812500e+01    6.0484375e+01
   -4.3518058e+01    1.9102383e+03    5.9324219e+01    7.7300781e+01    6.5226562e+01    5.9265625e+01    6.1718750e+01    5.7238281e+01    5.9484375e+01    7.0964844e+01    6.6636719e+01    6.0972656e+01    6.2464844e+01    6.5929688e+01    6.0000000e+01    5.9847656e+01    5.9535156e+01    6.8171875e+01    6.1960938e+01    6.9683594e+01    6.5023438e+01    6.2226562e+01    6.0300781e+01    7.3210938e+01    6.2257812e+01    6.4429688e+01    6.2703125e+01    6.2960938e+01    6.1734375e+01    6.4367188e+01    6.4812500e+01    6.0484375e+01
   -4.3176163e+01    1.9121641e+03    5.9394531e+01    7.7339844e+01    6.5292969e+01    5.9320312e+01    6.1734375e+01    5.7335938e+01    5.9488281e+01    7.0964844e+01    6.6667969e+01    6.0972656e+01    6.2464844e+01    6.5929688e+01    6.0062500e+01    5.9996094e+01    5.9562500e+01    6.8265625e+01    6.2105469e+01    7.0062500e+01    6.5082031e+01    6.2261719e+01    6.0320312e+01    7.3230469e+01    6.2343750e+01    6.4429688e+01    6.2875000e+01    6.3066406e+01    6.1824219e+01    6.4421875e+01    6.4863281e+01    6.0484375e+01
   -4.2748794e+01    1.9142148e+03    5.9425781e+01    7.7339844e+01    6.5296875e+01    5.9359375e+01    6.1746094e+01    5.7347656e+01    5.9523438e+01    7.0964844e+01    6.6695312e+01    6.1003906e+01    6.2531250e+01    6.5929688e+01    6.0078125e+01    6.0464844e+01    5.9656250e+01    6.8535156e+01    6.2128906e+01    7.0449219e+01    6.5082031e+01    6.2300781e+01    6.0328125e+01    7.3238281e+01    6.2414062e+01    6.4429688e+01    6.3132812e+01    6.3156250e+01    6.1863281e+01    6.4429688e+01    6.4878906e+01    6.0484375e+01
   -4.2406899e+01    1.9144688e+03    5.9425781e+01    7.7339844e+01    6.5296875e+01    5.9359375e+01    6.1746094e+01    5.7347656e+01    5.9523438e+01    7.0964844e+01    6.6695312e+01    6.1003906e+01    6.2531250e+01    6.5929688e+01    6.0078125e+01    6.0718750e+01    5.9656250e+01    6.8535156e+01    6.2128906e+01    7.0449219e+01    6.5082031e+01    6.2300781e+01    6.0328125e+01    7.3238281e+01    6.2414062e+01    6.4429688e+01    6.3132812e+01    6.3156250e+01    6.1863281e+01    6.4429688e+01    6.4878906e+01    6.0484375e+01
   -4.1979530e+01    1.9154883e+03    5.9460938e+01    7.7339844e+01    6.5296875e+01    5.9386719e+01    6.1785156e+01    5.7347656e+01    5.9527344e+01    7.0964844e+01    6.6707031e+01    6.1050781e+01    6.2613281e+01    6.5929688e+01    6.0097656e+01    6.0816406e+01    5.9683594e+01    6.8574219e+01    6.2132812e+01    7.0691406e+01    6.5101562e+01    6.2339844e+01    6.0332031e+01    7.3246094e+01    6.2453125e+01    6.4429688e+01    6.3304688e+01    6.3171875e+01    6.1886719e+01    6.4449219e+01    6.4882812e+01    6.0484375e+01
   -4.1637635e+01    1.9154883e+03    5.9460938e+01    7.7339844e+01    6.5296875e+01    5.9386719e+01    6.1785156e+01    5.7347656e+01    5.9527344e+01    7.0964844e+01    6.6707031e+01    6.1050781e+01    6.2613281e+01    6.5929688e+01    6.0097656e+01    6.0816406e+01    5.9683594e+01    6.8574219e+01    6.2132812e+01    7.0691406e+01    6.5101562e+01    6.2339844e+01    6.0332031e+01    7.3246094e+01    6.2453125e+01    6.4429688e+01    6.3304688e+01    6.3171875e+01    6.1886719e+01    6.4449219e+01    6.4882812e+01    6.0484375e+01
   -4.1210267e+01    1.9158828e+03    5.9480469e+01    7.7339844e+01    6.5296875e+01    5.9394531e+01    6.1816406e+01    5.7347656e+01    5.9527344e+01    7.0964844e+01    6.6710938e+01    6.1066406e+01    6.2644531e+01    6.5929688e+01    6.0097656e+01    6.0890625e+01    5.9687500e+01    6.8605469e+01    6.2132812e+01    7.0726562e+01    6.5113281e+01    6.2343750e+01    6.0332031e+01    7.3246094e+01    6.2468750e+01    6.4429688e+01    6.3359375e+01    6.3207031e+01    6.1890625e+01    6.4460938e+01    6.4886719e+01    6.0484375e+01
   -4.0868371e+01    1.9165586e+03    5.9500000e+01    7.7339844e+01    6.5296875e+01    5.9425781e+01    6.1867188e+01    5.7347656e+01    5.9535156e+01    7.0964844e+01    6.6726562e+01    6.1136719e+01    6.2687500e+01    6.5929688e+01    6.0117188e+01    6.1027344e+01    5.9707031e+01    6.8613281e+01    6.2132812e+01    7.0812500e+01    6.5117188e+01    6.2351562e+01    6.0335938e+01    7.3246094e+01    6.2507812e+01    6.4429688e+01    6.3417969e+01    6.3218750e+01    6.1894531e+01    6.4492188e+01    6.4894531e+01    6.0484375e+01
   -4.0441003e+01    1.9165586e+03    5.9500000e+01    7.7339844e+01    6.5296875e+01    5.9425781e+01    6.1867188e+01    5.7347656e+01    5.9535156e+01    7.0964844e+01    6.6726562e+01    6.1136719e+01    6.2687500e+01    6.5929688e+01    6.0117188e+01    6.1027344e+01    5.9707031e+01    6.8613281e+01    6.2132812e+01    7.0812500e+01    6.5117188e+01    6.2351562e+01    6.0335938e+01    7.3246094e+01    6.2507812e+01    6.4429688e+01    6.3417969e+01    6.3218750e+01    6.1894531e+01    6.4492188e+01    6.4894531e+01    6.0484375e+01
   -4.0099108e+01    1.9169805e+03    5.9515625e+01    7.7339844e+01    6.5300781e+01    5.9445312e+01    6.1871094e+01    5.7347656e+01    5.9535156e+01    7.0964844e+01    6.6742188e+01    6.1171875e+01    6.2703125e+01    6.5929688e+01    6.0121094e+01    6.1070312e+01    5.9714844e+01    6.8617188e+01    6.2136719e+01    7.0851562e+01    6.5121094e+01    6.2359375e+01    6.0335938e+01    7.3246094e+01    6.2515625e+01    6.4429688e+01    6.3578125e+01    6.3218750e+01    6.1914062e+01    6.4500000e+01    6.4898438e+01    6.0484375e+01
   -3.9671739e+01    1.9175117e+03    5.9546875e+01    7.7339844e+01    6.5300781e+01    5.9468750e+01    6.1917969e+01    5.7347656e+01    5.9550781e+01    7.0964844e+01    6.6746094e+01    6.1218750e+01    6.2761719e+01    6.5929688e+01    6.0121094e+01    6.1117188e+01    5.9734375e+01    6.8632812e+01    6.2140625e+01    7.0925781e+01    6.5144531e+01    6.2363281e+01    6.0335938e+01    7.3246094e+01    6.2558594e+01    6.4429688e+01    6.3593750e+01    6.3218750e+01    6.1933594e+01    6.4531250e+01    6.4906250e+01    6.0484375e+01
   -3.9329844e+01    1.9175273e+03    5.9546875e+01    7.7339844e+01    6.5300781e+01    5.9468750e+01    6.1917969e+01    5.7347656e+01    5.9550781e+01    7.0964844e+01    6.6746094e+01    6.1218750e+01    6.2761719e+01    6.5929688e+01    6.0136719e+01    6.1117188e+01    5.9734375e+01    6.8632812e+01    6.2140625e+01    7.0925781e+01    6.5144531e+01    6.2363281e+01    6.0335938e+01    7.3246094e+01    6.2558594e+01    6.4429688e+01    6.3593750e+01    6.3218750e+01    6.1933594e+01    6.4531250e+01    6.4906250e+01    6.0484375e+01
   -3.8902475e+01    1.9187812e+03    5.9562500e+01    7.7339844e+01    6.5300781e+01    5.9484375e+01    6.1960938e+01    5.7351562e+01    5.9554688e+01    7.0964844e+01    6.6765625e+01    6.1269531e+01    6.2851562e+01    6.5929688e+01    6.0152344e+01    6.1390625e+01    5.9750000e+01    6.8652344e+01    6.2144531e+01    7.1011719e+01    6.5410156e+01    6.2367188e+01    6.0335938e+01    7.3246094e+01    6.2613281e+01    6.4429688e+01    6.3605469e+01    6.3218750e+01    6.1941406e+01    6.4554688e+01    6.5136719e+01    6.0484375e+01
   -3.8560580e+01    1.9187812e+03    5.9562500e+01    7.7339844e+01    6.5300781e+01    5.9484375e+01    6.1960938e+01    5.7351562e+01    5.9554688e+01    7.0964844e+01    6.6765625e+01    6.1269531e+01    6.2851562e+01    6.5929688e+01    6.0152344e+01    6.1390625e+01    5.9750000e+01    6.8652344e+01    6.2144531e+01    7.1011719e+01    6.5410156e+01    6.2367188e+01    6.0335938e+01    7.3246094e+01    6.2613281e+01    6.4429688e+01    6.3605469e+01    6.3218750e+01    6.1941406e+01    6.4554688e+01    6.5136719e+01    6.0484375e+01
   -3.8133211e+01    1.9190273e+03    5.9574219e+01    7.7339844e+01    6.5300781e+01    5.9503906e+01    6.1980469e+01    5.7351562e+01    5.9558594e+01    7.0964844e+01    6.6765625e+01    6.1289062e+01    6.2871094e+01    6.5929688e+01    6.0167969e+01    6.1406250e+01    5.9761719e+01    6.8656250e+01    6.2148438e+01    7.1023438e+01    6.5410156e+01    6.2382812e+01    6.0335938e+01    7.3246094e+01    6.2628906e+01    6.4429688e+01    6.3621094e+01    6.3226562e+01    6.1953125e+01    6.4574219e+01    6.5140625e+01    6.0484375e+01
   -3.7791316e+01    1.9195508e+03    5.9617188e+01    7.7339844e+01    6.5300781e+01    5.9527344e+01    6.2000000e+01    5.7351562e+01    5.9558594e+01    7.0964844e+01    6.6785156e+01    6.1386719e+01    6.2917969e+01    6.5929688e+01    6.0175781e+01    6.1421875e+01    5.9773438e+01    6.8671875e+01    6.2156250e+01    7.1113281e+01    6.5417969e+01    6.2390625e+01    6.0339844e+01    7.3246094e+01    6.2667969e+01    6.4429688e+01    6.3628906e+01    6.3226562e+01    6.1972656e+01    6.4605469e+01    6.5148438e+01    6.0484375e+01
   -3.7363947e+01    1.9195508e+03    5.9617188e+01    7.7339844e+01    6.5300781e+01    5.9527344e+01    6.2000000e+01    5.7351562e+01    5.9558594e+01    7.0964844e+01    6.6785156e+01    6.1386719e+01    6.2917969e+01    6.5929688e+01    6.0175781e+01    6.1421875e+01    5.9773438e+01    6.8671875e+01    6.2156250e+01    7.1113281e+01    6.5417969e+01    6.2390625e+01    6.0339844e+01    7.3246094e+01    6.2667969e+01    6.4429688e+01    6.3628906e+01    6.3226562e+01    6.1972656e+01    6.4605469e+01    6.5148438e+01    6.0484375e+01
   -3.7022052e+01    1.9198516e+03    5.9628906e+01    7.7339844e+01    6.5300781e+01    5.9535156e+01    6.2007812e+01    5.7351562e+01    5.9558594e+01    7.0964844e+01    6.6792969e+01    6.1406250e+01    6.2960938e+01    6.5929688e+01    6.0195312e+01    6.1449219e+01    5.9789062e+01    6.8679688e+01    6.2167969e+01    7.1144531e+01    6.5417969e+01    6.2394531e+01    6.0355469e+01    7.3246094e+01    6.2683594e+01    6.4429688e+01    6.3648438e+01    6.3226562e+01    6.1996094e+01    6.4609375e+01    6.5156250e+01    6.0484375e+01
   -3.6594684e+01    1.9203672e+03    5.9636719e+01    7.7339844e+01    6.5300781e+01    5.9578125e+01    6.2023438e+01    5.7351562e+01    5.9558594e+01    7.0964844e+01    6.6808594e+01    6.1453125e+01    6.2996094e+01    6.5929688e+01    6.0203125e+01    6.1492188e+01    5.9828125e+01    6.8691406e+01    6.2179688e+01    7.1246094e+01    6.5421875e+01    6.2406250e+01    6.0355469e+01    7.3246094e+01    6.2710938e+01    6.4429688e+01    6.3679688e+01    6.3226562e+01    6.2031250e+01    6.4625000e+01    6.5167969e+01    6.0484375e+01
   -3.6252789e+01    1.9203672e+03    5.9636719e+01    7.7339844e+01    6.5300781e+01    5.9578125e+01    6.2023438e+01    5.7351562e+01    5.9558594e+01    7.0964844e+01    6.6808594e+01    6.1453125e+01    6.2996094e+01    6.5929688e+01    6.0203125e+01    6.1492188e+01    5.9828125e+01    6.8691406e+01    6.2179688e+01    7.1246094e+01    6.5421875e+01    6.2406250e+01    6.0355469e+01    7.3246094e+01    6.2710938e+01    6.4429688e+01    6.3679688e+01    6.3226562e+01    6.2031250e+01    6.4625000e+01    6.5167969e+01    6.0484375e+01
   -3.5825420e+01    1.9207422e+03    5.9648438e+01    7.7339844e+01    6.5300781e+01    5.9589844e+01    6.2046875e+01    5.7351562e+01    5.9558594e+01    7.0964844e+01    6.6808594e+01    6.1496094e+01    6.3011719e+01    6.5929688e+01    6.0210938e+01    6.1511719e+01    5.9878906e+01    6.8707031e+01    6.2187500e+01    7.1304688e+01    6.5429688e+01    6.2410156e+01    6.0355469e+01    7.3246094e+01    6.2730469e+01    6.4429688e+01    6.3707031e+01    6.3230469e+01    6.2054688e+01    6.4640625e+01    6.5175781e+01    6.0484375e+01
   -3.5483525e+01    1.9207461e+03    5.9648438e+01    7.7339844e+01    6.5300781e+01    5.9589844e+01    6.2046875e+01    5.7351562e+01    5.9562500e+01    7.0964844e+01    6.6808594e+01    6.1496094e+01    6.3011719e+01    6.5929688e+01    6.0210938e+01    6.1511719e+01    5.9878906e+01    6.8707031e+01    6.2187500e+01    7.1304688e+01    6.5429688e+01    6.2410156e+01    6.0355469e+01    7.3246094e+01    6.2730469e+01    6.4429688e+01    6.3707031e+01    6.3230469e+01    6.2054688e+01    6.4640625e+01    6.5175781e+01    6.0484375e+01
   -3.5056156e+01    1.9209883e+03    5.9652344e+01    7.7339844e+01    6.5300781e+01    5.9613281e+01    6.2058594e+01    5.7351562e+01    5.9562500e+01    7.0964844e+01    6.6812500e+01    6.1507812e+01    6.3027344e+01    6.5929688e+01    6.0222656e+01    6.1523438e+01    5.9886719e+01    6.8710938e+01    6.2195312e+01    7.1308594e+01    6.5445312e+01    6.2414062e+01    6.0367188e+01    7.3246094e+01    6.2742188e+01    6.4429688e+01    6.3707031e+01    6.3230469e+01    6.2054688e+01    6.4648438e+01    6.5250000e+01    6.0484375e+01
   -3.4714261e+01    1.9215156e+03    5.9667969e+01    7.7339844e+01    6.5300781e+01    5.9632812e+01    6.2101562e+01    5.7355469e+01    5.9566406e+01    7.0964844e+01    6.6816406e+01    6.1542969e+01    6.3074219e+01    6.5929688e+01    6.0230469e+01    6.1531250e+01    5.9925781e+01    6.8718750e+01    6.2214844e+01    7.1355469e+01    6.5503906e+01    6.2421875e+01    6.0375000e+01    7.3250000e+01    6.2773438e+01    6.4429688e+01    6.3710938e+01    6.3234375e+01    6.2066406e+01    6.4675781e+01    6.5320312e+01    6.0484375e+01
   -3.4286892e+01    1.9215156e+03    5.9667969e+01    7.7339844e+01    6.5300781e+01    5.9632812e+01    6.2101562e+01    5.7355469e+01    5.9566406e+01    7.0964844e+01    6.6816406e+01    6.1542969e+01    6.3074219e+01    6.5929688e+01    6.0230469e+01    6.1531250e+01    5.9925781e+01    6.8718750e+01    6.2214844e+01    7.1355469e+01    6.5503906e+01    6.2421875e+01    6.0375000e+01    7.3250000e+01    6.2773438e+01    6.4429688e+01    6.3710938e+01    6.3234375e+01    6.2066406e+01    6.4675781e+01    6.5320312e+01    6.0484375e+01
   -3.3944997e+01    1.9218594e+03    5.9679688e+01    7.7339844e+01    6.5304688e+01    5.9660156e+01    6.2128906e+01    5.7355469e+01    5.9566406e+01    7.0964844e+01    6.6832031e+01    6.1558594e+01    6.3093750e+01    6.5929688e+01    6.0234375e+01    6.1550781e+01    5.9960938e+01    6.8722656e+01    6.2226562e+01    7.1394531e+01    6.5507812e+01    6.2425781e+01    6.0378906e+01    7.3257812e+01    6.2800781e+01    6.4429688e+01    6.3726562e+01    6.3238281e+01    6.2082031e+01    6.4691406e+01    6.5332031e+01    6.0484375e+01
   -3.3517628e+01    1.9218594e+03    5.9679688e+01    7.7339844e+01    6.5304688e+01    5.9660156e+01    6.2128906e+01    5.7355469e+01    5.9566406e+01    7.0964844e+01    6.6832031e+01    6.1558594e+01    6.3093750e+01    6.5929688e+01    6.0234375e+01    6.1550781e+01    5.9960938e+01    6.8722656e+01    6.2226562e+01    7.1394531e+01    6.5507812e+01    6.2425781e+01    6.0378906e+01    7.3257812e+01    6.2800781e+01    6.4429688e+01    6.3726562e+01    6.3238281e+01    6.2082031e+01    6.4691406e+01    6.5332031e+01    6.0484375e+01
   -3.3175733e+01    1.9221055e+03    5.9683594e+01    7.7339844e+01    6.5304688e+01    5.9675781e+01    6.2148438e+01    5.7355469e+01    5.9566406e+01    7.0964844e+01    6.6835938e+01    6.1558594e+01    6.3113281e+01    6.5929688e+01    6.0246094e+01    6.1574219e+01    5.9980469e+01    6.8730469e+01    6.2226562e+01    7.1410156e+01    6.5511719e+01    6.2437500e+01    6.0390625e+01    7.3257812e+01    6.2820312e+01    6.4429688e+01    6.3734375e+01    6.3238281e+01    6.2132812e+01    6.4691406e+01    6.5332031e+01    6.0484375e+01
   -3.2748364e+01    1.9224219e+03    5.9687500e+01    7.7339844e+01    6.5308594e+01    5.9687500e+01    6.2183594e+01    5.7355469e+01    5.9566406e+01    7.0964844e+01    6.6835938e+01    6.1597656e+01    6.3128906e+01    6.5929688e+01    6.0250000e+01    6.1582031e+01    6.0019531e+01    6.8738281e+01    6.2242188e+01    7.1433594e+01    6.5515625e+01    6.2441406e+01    6.0402344e+01    7.3257812e+01    6.2828125e+01    6.4429688e+01    6.3773438e+01    6.3246094e+01    6.2132812e+01    6.4718750e+01    6.5339844e+01    6.0484375e+01
   -3.2406469e+01    1.9224219e+03    5.9687500e+01    7.7339844e+01    6.5308594e+01    5.9687500e+01    6.2183594e+01    5.7355469e+01    5.9566406e+01    7.0964844e+01    6.6835938e+01    6.1597656e+01    6.3128906e+01    6.5929688e+01    6.0250000e+01    6.1582031e+01    6.0019531e+01    6.8738281e+01    6.2242188e+01    7.1433594e+01    6.5515625e+01    6.2441406e+01    6.0402344e+01    7.3257812e+01    6.2828125e+01    6.4429688e+01    6.3773438e+01    6.3246094e+01    6.2132812e+01    6.4718750e+01    6.5339844e+01    6.0484375e+01
   -3.1979101e+01    1.9228320e+03    5.9699219e+01    7.7339844e+01    6.5312500e+01    5.9710938e+01    6.2191406e+01    5.7355469e+01    5.9570312e+01    7.0964844e+01    6.6843750e+01    6.1613281e+01    6.3156250e+01    6.5929688e+01    6.0253906e+01    6.1601562e+01    6.0035156e+01    6.8750000e+01    6.2246094e+01    7.1449219e+01    6.5679688e+01    6.2453125e+01    6.0417969e+01    7.3257812e+01    6.2839844e+01    6.4429688e+01    6.3789062e+01    6.3250000e+01    6.2140625e+01    6.4726562e+01    6.5339844e+01    6.0484375e+01
   -3.1637206e+01    1.9228320e+03    5.9699219e+01    7.7339844e+01    6.5312500e+01    5.9710938e+01    6.2191406e+01    5.7355469e+01    5.9570312e+01    7.0964844e+01    6.6843750e+01    6.1613281e+01    6.3156250e+01    6.5929688e+01    6.0253906e+01    6.1601562e+01    6.0035156e+01    6.8750000e+01    6.2246094e+01    7.1449219e+01    6.5679688e+01    6.2453125e+01    6.0417969e+01    7.3257812e+01    6.2839844e+01    6.4429688e+01    6.3789062e+01    6.3250000e+01    6.2140625e+01    6.4726562e+01    6.5339844e+01    6.0484375e+01
   -3.1209837e+01    1.9230820e+03    5.9699219e+01    7.7339844e+01    6.5312500e+01    5.9714844e+01    6.2203125e+01    5.7355469e+01    5.9570312e+01    7.0964844e+01    6.6843750e+01    6.1621094e+01    6.3167969e+01    6.5929688e+01    6.0269531e+01    6.1636719e+01    6.0039062e+01    6.8753906e+01    6.2253906e+01    7.1464844e+01    6.5718750e+01    6.2453125e+01    6.0429688e+01    7.3261719e+01    6.2847656e+01    6.4429688e+01    6.3808594e+01    6.3253906e+01    6.2164062e+01    6.4734375e+01    6.5355469e+01    6.0484375e+01
   -3.0867942e+01    1.9234766e+03    5.9703125e+01    7.7339844e+01    6.5312500e+01    5.9738281e+01    6.2210938e+01    5.7355469e+01    5.9570312e+01    7.0964844e+01    6.6851562e+01    6.1640625e+01    6.3175781e+01    6.5929688e+01    6.0285156e+01    6.1683594e+01    6.0074219e+01    6.8761719e+01    6.2269531e+01    7.1480469e+01    6.5785156e+01    6.2453125e+01    6.0437500e+01    7.3265625e+01    6.2863281e+01    6.4429688e+01    6.3812500e+01    6.3257812e+01    6.2199219e+01    6.4750000e+01    6.5390625e+01    6.0484375e+01
   -3.0440573e+01    1.9234766e+03    5.9703125e+01    7.7339844e+01    6.5312500e+01    5.9738281e+01    6.2210938e+01    5.7355469e+01    5.9570312e+01    7.0964844e+01    6.6851562e+01    6.1640625e+01    6.3175781e+01    6.5929688e+01    6.0285156e+01    6.1683594e+01    6.0074219e+01    6.8761719e+01    6.2269531e+01    7.1480469e+01    6.5785156e+01    6.2453125e+01    6.0437500e+01    7.3265625e+01    6.2863281e+01    6.4429688e+01    6.3812500e+01    6.3257812e+01    6.2199219e+01    6.4750000e+01    6.5390625e+01    6.0484375e+01
   -3.0098678e+01    1.9236562e+03    5.9707031e+01    7.7339844e+01    6.5312500e+01    5.9765625e+01    6.2214844e+01    5.7355469e+01    5.9570312e+01    7.0964844e+01    6.6863281e+01    6.1648438e+01    6.3183594e+01    6.5929688e+01    6.0289062e+01    6.1687500e+01    6.0097656e+01    6.8769531e+01    6.2273438e+01    7.1496094e+01    6.5789062e+01    6.2453125e+01    6.0445312e+01    7.3265625e+01    6.2882812e+01    6.4429688e+01    6.3824219e+01    6.3257812e+01    6.2199219e+01    6.4765625e+01    6.5390625e+01    6.0484375e+01
   -2.9671309e+01    1.9240703e+03    5.9714844e+01    7.7343750e+01    6.5328125e+01    5.9777344e+01    6.2226562e+01    5.7359375e+01    5.9578125e+01    7.0968750e+01    6.6871094e+01    6.1675781e+01    6.3199219e+01    6.5933594e+01    6.0308594e+01    6.1707031e+01    6.0132812e+01    6.8781250e+01    6.2292969e+01    7.1515625e+01    6.5804688e+01    6.2464844e+01    6.0472656e+01    7.3269531e+01    6.2910156e+01    6.4433594e+01    6.3843750e+01    6.3273438e+01    6.2230469e+01    6.4769531e+01    6.5394531e+01    6.0488281e+01
   -2.9329414e+01    1.9240703e+03    5.9714844e+01    7.7343750e+01    6.5328125e+01    5.9777344e+01    6.2226562e+01    5.7359375e+01    5.9578125e+01    7.0968750e+01    6.6871094e+01    6.1675781e+01    6.3199219e+01    6.5933594e+01    6.0308594e+01    6.1707031e+01    6.0132812e+01    6.8781250e+01    6.2292969e+01    7.1515625e+01    6.5804688e+01    6.2464844e+01    6.0472656e+01    7.3269531e+01    6.2910156e+01    6.4433594e+01    6.3843750e+01    6.3273438e+01    6.2230469e+01    6.4769531e+01    6.5394531e+01    6.0488281e+01
   -2.8902045e+01    1.9245625e+03    5.9742188e+01    7.7343750e+01    6.5328125e+01    5.9804688e+01    6.2242188e+01    5.7359375e+01    5.9578125e+01    7.0968750e+01    6.6875000e+01    6.1683594e+01    6.3226562e+01    6.5933594e+01    6.0320312e+01    6.1726562e+01    6.0148438e+01    6.8789062e+01    6.2351562e+01    7.1582031e+01    6.5816406e+01    6.2468750e+01    6.0503906e+01    7.3273438e+01    6.2929688e+01    6.4433594e+01    6.3882812e+01    6.3277344e+01    6.2308594e+01    6.4773438e+01    6.5402344e+01    6.0488281e+01
   -2.8578605e+01    1.9246094e+03    5.9742188e+01    7.7343750e+01    6.5328125e+01    5.9804688e+01    6.2242188e+01    5.7375000e+01    5.9578125e+01    7.0968750e+01    6.6875000e+01    6.1683594e+01    6.3226562e+01    6.5933594e+01    6.0320312e+01    6.1726562e+01    6.0148438e+01    6.8789062e+01    6.2351562e+01    7.1582031e+01    6.5816406e+01    6.2468750e+01    6.0503906e+01    7.3273438e+01    6.2929688e+01    6.4433594e+01    6.3882812e+01    6.3308594e+01    6.2308594e+01    6.4773438e+01    6.5402344e+01    6.0488281e+01
   -2.8174305e+01    1.9254688e+03    5.9761719e+01    7.7343750e+01    6.5378906e+01    5.9824219e+01    6.2269531e+01    5.7375000e+01    5.9578125e+01    7.0968750e+01    6.6875000e+01    6.1691406e+01    6.3269531e+01    6.5933594e+01    6.0394531e+01    6.1734375e+01    6.0183594e+01    6.8882812e+01    6.2410156e+01    7.1593750e+01    6.5816406e+01    6.2492188e+01    6.0585938e+01    7.3398438e+01    6.2960938e+01    6.4441406e+01    6.3957031e+01    6.3312500e+01    6.2308594e+01    6.4808594e+01    6.5402344e+01    6.0515625e+01
   -2.7850865e+01    1.9262578e+03    5.9777344e+01    7.7343750e+01    6.5398438e+01    5.9824219e+01    6.2332031e+01    5.7386719e+01    5.9578125e+01    7.0980469e+01    6.6878906e+01    6.1691406e+01    6.3320312e+01    6.5933594e+01    6.0433594e+01    6.1734375e+01    6.0312500e+01    6.8984375e+01    6.2460938e+01    7.1605469e+01    6.5816406e+01    6.2511719e+01    6.0675781e+01    7.3476562e+01    6.2988281e+01    6.4441406e+01    6.3972656e+01    6.3316406e+01    6.2316406e+01    6.4820312e+01    6.5402344e+01    6.0542969e+01
   -2.7446564e+01    1.9262617e+03    5.9777344e+01    7.7343750e+01    6.5398438e+01    5.9824219e+01    6.2332031e+01    5.7386719e+01    5.9578125e+01    7.0984375e+01    6.6878906e+01    6.1691406e+01    6.3320312e+01    6.5933594e+01    6.0433594e+01    6.1734375e+01    6.0312500e+01    6.8984375e+01    6.2460938e+01    7.1605469e+01    6.5816406e+01    6.2511719e+01    6.0675781e+01    7.3476562e+01    6.2988281e+01    6.4441406e+01    6.3972656e+01    6.3316406e+01    6.2316406e+01    6.4820312e+01    6.5402344e+01    6.0542969e+01
   -2.7123124e+01    1.9265234e+03    5.9804688e+01    7.7343750e+01    6.5402344e+01    5.9824219e+01    6.2347656e+01    5.7386719e+01    5.9578125e+01    7.0984375e+01    6.6878906e+01    6.1691406e+01    6.3367188e+01    6.5933594e+01    6.0468750e+01    6.1734375e+01    6.0343750e+01    6.8984375e+01    6.2464844e+01    7.1605469e+01    6.5816406e+01    6.2511719e+01    6.0683594e+01    7.3496094e+01    6.3003906e+01    6.4441406e+01    6.3992188e+01    6.3316406e+01    6.2316406e+01    6.4832031e+01    6.5402344e+01    6.0566406e+01
   -2.6718824e+01    1.9269375e+03    5.9839844e+01    7.7343750e+01    6.5417969e+01    5.9824219e+01    6.2398438e+01    5.7406250e+01    5.9578125e+01    7.0992188e+01    6.6878906e+01    6.1691406e+01    6.3421875e+01    6.5933594e+01    6.0480469e+01    6.1734375e+01    6.0378906e+01    6.9003906e+01    6.2476562e+01    7.1605469e+01    6.5816406e+01    6.2539062e+01    6.0699219e+01    7.3527344e+01    6.3027344e+01    6.4441406e+01    6.4003906e+01    6.3316406e+01    6.2316406e+01    6.4851562e+01    6.5402344e+01    6.0589844e+01
   -2.6395384e+01    1.9269375e+03    5.9839844e+01    7.7343750e+01    6.5417969e+01    5.9824219e+01    6.2398438e+01    5.7406250e+01    5.9578125e+01    7.0992188e+01    6.6878906e+01    6.1691406e+01    6.3421875e+01    6.5933594e+01    6.0480469e+01    6.1734375e+01    6.0378906e+01    6.9003906e+01    6.2476562e+01    7.1605469e+01    6.5816406e+01    6.2539062e+01    6.0699219e+01    7.3527344e+01    6.3027344e+01    6.4441406e+01    6.4003906e+01    6.3316406e+01    6.2316406e+01    6.4851562e+01    6.5402344e+01    6.0589844e+01
   -2.5991083e+01    1.9273672e+03    5.9847656e+01    7.7343750e+01    6.5425781e+01    5.9824219e+01    6.2437500e+01    5.7421875e+01    5.9578125e+01    7.1011719e+01    6.6878906e+01    6.1691406e+01    6.3476562e+01    6.5933594e+01    6.0574219e+01    6.1734375e+01    6.0390625e+01    6.9011719e+01    6.2492188e+01    7.1613281e+01    6.5816406e+01    6.2558594e+01    6.0703125e+01    7.3531250e+01    6.3058594e+01    6.4441406e+01    6.4054688e+01    6.3316406e+01    6.2328125e+01    6.4851562e+01    6.5402344e+01    6.0617188e+01
   -2.5667643e+01    1.9273750e+03    5.9851562e+01    7.7343750e+01    6.5425781e+01    5.9824219e+01    6.2437500e+01    5.7421875e+01    5.9582031e+01    7.1011719e+01    6.6878906e+01    6.1691406e+01    6.3476562e+01    6.5933594e+01    6.0574219e+01    6.1734375e+01    6.0390625e+01    6.9011719e+01    6.2492188e+01    7.1613281e+01    6.5816406e+01    6.2558594e+01    6.0703125e+01    7.3531250e+01    6.3058594e+01    6.4441406e+01    6.4054688e+01    6.3316406e+01    6.2328125e+01    6.4851562e+01    6.5402344e+01    6.0617188e+01
   -2.5263343e+01    1.9275156e+03    5.9855469e+01    7.7343750e+01    6.5429688e+01    5.9824219e+01    6.2441406e+01    5.7429688e+01    5.9582031e+01    7.1015625e+01    6.6878906e+01    6.1691406e+01    6.3511719e+01    6.5933594e+01    6.0597656e+01    6.1734375e+01    6.0398438e+01    6.9015625e+01    6.2492188e+01    7.1613281e+01    6.5816406e+01    6.2566406e+01    6.0707031e+01    7.3531250e+01    6.3062500e+01    6.4441406e+01    6.4066406e+01    6.3316406e+01    6.2328125e+01    6.4851562e+01    6.5402344e+01    6.0636719e+01
   -2.4939903e+01    1.9278906e+03    5.9867188e+01    7.7343750e+01    6.5437500e+01    5.9824219e+01    6.2449219e+01    5.7437500e+01    5.9582031e+01    7.1023438e+01    6.6882812e+01    6.1695312e+01    6.3574219e+01    6.5933594e+01    6.0625000e+01    6.1734375e+01    6.0410156e+01    6.9027344e+01    6.2523438e+01    7.1617188e+01    6.5816406e+01    6.2582031e+01    6.0714844e+01    7.3531250e+01    6.3089844e+01    6.4445312e+01    6.4164062e+01    6.3316406e+01    6.2328125e+01    6.4863281e+01    6.5402344e+01    6.0648438e+01
   -2.4535602e+01    1.9278906e+03    5.9867188e+01    7.7343750e+01    6.5437500e+01    5.9824219e+01    6.2449219e+01    5.7437500e+01    5.9582031e+01    7.1023438e+01    6.6882812e+01    6.1695312e+01    6.3574219e+01    6.5933594e+01    6.0625000e+01    6.1734375e+01    6.0410156e+01    6.9027344e+01    6.2523438e+01    7.1617188e+01    6.5816406e+01    6.2582031e+01    6.0714844e+01    7.3531250e+01    6.3089844e+01    6.4445312e+01    6.4164062e+01    6.3316406e+01    6.2328125e+01    6.4863281e+01    6.5402344e+01    6.0648438e+01
   -2.4212162e+01    1.9434375e+03    5.9875000e+01    7.7343750e+01    6.5437500e+01    5.9824219e+01    6.2457031e+01    5.7441406e+01    6.0398438e+01    7.1023438e+01    6.6882812e+01    6.1695312e+01    6.3593750e+01    6.5933594e+01    6.0671875e+01    6.1734375e+01    6.0675781e+01    6.9035156e+01    6.2687500e+01    7.1617188e+01    6.5816406e+01    6.2835938e+01    6.0714844e+01    7.3531250e+01    6.3218750e+01    6.4445312e+01    6.4242188e+01    6.3320312e+01    6.2328125e+01    6.4871094e+01    6.5402344e+01    7.4382812e+01
   -2.3807862e+01    1.9462070e+03    5.9886719e+01    7.7417969e+01    6.5496094e+01    5.9890625e+01    6.2519531e+01    5.7441406e+01    6.0558594e+01    7.1050781e+01    6.6972656e+01    6.1695312e+01    6.3703125e+01    6.5992188e+01    6.0785156e+01    6.1835938e+01    6.1062500e+01    6.9054688e+01    6.2839844e+01    7.1804688e+01    6.5871094e+01    6.2972656e+01    6.0722656e+01    7.3847656e+01    6.3218750e+01    6.4468750e+01    6.4242188e+01    6.3351562e+01    6.2328125e+01    6.4925781e+01    6.5402344e+01    7.4847656e+01
   -2.3484422e+01    1.9462188e+03    5.9886719e+01    7.7417969e+01    6.5496094e+01    5.9890625e+01    6.2519531e+01    5.7441406e+01    6.0558594e+01    7.1050781e+01    6.6972656e+01    6.1695312e+01    6.3703125e+01    6.5992188e+01    6.0785156e+01    6.1835938e+01    6.1062500e+01    6.9054688e+01    6.2839844e+01    7.1804688e+01    6.5882812e+01    6.2972656e+01    6.0722656e+01    7.3847656e+01    6.3218750e+01    6.4468750e+01    6.4242188e+01    6.3351562e+01    6.2328125e+01    6.4925781e+01    6.5402344e+01    7.4847656e+01
   -2.3080121e+01    1.9469180e+03    5.9890625e+01    7.7421875e+01    6.5496094e+01    5.9890625e+01    6.2519531e+01    5.7441406e+01    6.0628906e+01    7.1050781e+01    6.6972656e+01    6.1695312e+01    6.3714844e+01    6.6000000e+01    6.0792969e+01    6.1867188e+01    6.1171875e+01    6.9054688e+01    6.2902344e+01    7.1820312e+01    6.5882812e+01    6.2984375e+01    6.0722656e+01    7.3894531e+01    6.3218750e+01    6.4468750e+01    6.4242188e+01    6.3351562e+01    6.2328125e+01    6.4925781e+01    6.5402344e+01    7.5164062e+01
   -2.2756681e+01    1.9478203e+03    5.9890625e+01    7.7445312e+01    6.5496094e+01    5.9890625e+01    6.2519531e+01    5.7441406e+01    6.0726562e+01    7.1050781e+01    6.6980469e+01    6.1695312e+01    6.3746094e+01    6.6011719e+01    6.0851562e+01    6.1921875e+01    6.1261719e+01    6.9054688e+01    6.2980469e+01    7.1859375e+01    6.5906250e+01    6.3066406e+01    6.0722656e+01    7.4003906e+01    6.3218750e+01    6.4468750e+01    6.4242188e+01    6.3351562e+01    6.2328125e+01    6.4925781e+01    6.5402344e+01    7.5359375e+01
   -2.2352381e+01    1.9478203e+03    5.9890625e+01    7.7445312e+01    6.5496094e+01    5.9890625e+01    6.2519531e+01    5.7441406e+01    6.0726562e+01    7.1050781e+01    6.6980469e+01    6.1695312e+01    6.3746094e+01    6.6011719e+01    6.0851562e+01    6.1921875e+01    6.1261719e+01    6.9054688e+01    6.2980469e+01    7.1859375e+01    6.5906250e+01    6.3066406e+01    6.0722656e+01    7.4003906e+01    6.3218750e+01    6.4468750e+01    6.4242188e+01    6.3351562e+01    6.2328125e+01    6.4925781e+01    6.5402344e+01    7.5359375e+01
   -2.2028941e+01    1.9483750e+03    5.9890625e+01    7.7445312e+01    6.5496094e+01    5.9890625e+01    6.2781250e+01    5.7441406e+01    6.0730469e+01    7.1050781e+01    6.6980469e+01    6.1695312e+01    6.3769531e+01    6.6023438e+01    6.0871094e+01    6.1957031e+01    6.1273438e+01    6.9054688e+01    6.3007812e+01    7.1859375e+01    6.5917969e+01    6.3093750e+01    6.0722656e+01    7.4023438e+01    6.3218750e+01    6.4468750e+01    6.4242188e+01    6.3351562e+01    6.2328125e+01    6.4925781e+01    6.5402344e+01    7.5460938e+01
   -2.1624640e+01    1.9495586e+03    5.9890625e+01    7.7445312e+01    6.5496094e+01    5.9890625e+01    6.3023438e+01    5.7441406e+01    6.0746094e+01    7.1050781e+01    6.6984375e+01    6.1695312e+01    6.3773438e+01    6.6039062e+01    6.0910156e+01    6.2003906e+01    6.1351562e+01    6.9054688e+01    6.3105469e+01    7.1914062e+01    6.6074219e+01    6.3164062e+01    6.0722656e+01    7.4093750e+01    6.3218750e+01    6.4468750e+01    6.4242188e+01    6.3351562e+01    6.2328125e+01    6.4925781e+01    6.5402344e+01    7.5750000e+01
   -2.1301200e+01    1.9495586e+03    5.9890625e+01    7.7445312e+01    6.5496094e+01    5.9890625e+01    6.3023438e+01    5.7441406e+01    6.0746094e+01    7.1050781e+01    6.6984375e+01    6.1695312e+01    6.3773438e+01    6.6039062e+01    6.0910156e+01    6.2003906e+01    6.1351562e+01    6.9054688e+01    6.3105469e+01    7.1914062e+01    6.6074219e+01    6.3164062e+01    6.0722656e+01    7.4093750e+01    6.3218750e+01    6.4468750e+01    6.4242188e+01    6.3351562e+01    6.2328125e+01    6.4925781e+01    6.5402344e+01    7.5750000e+01
   -2.1099050e+01    1.9497812e+03    5.9890625e+01    7.7445312e+01    6.5496094e+01    5.9890625e+01    6.3023438e+01    5.7441406e+01    6.0765625e+01    7.1050781e+01    6.6988281e+01    6.1695312e+01    6.3773438e+01    6.6042969e+01    6.0937500e+01    6.2027344e+01    6.1359375e+01    6.9054688e+01    6.3125000e+01    7.1929688e+01    6.6082031e+01    6.3179688e+01    6.0722656e+01    7.4125000e+01    6.3218750e+01    6.4468750e+01    6.4242188e+01    6.3351562e+01    6.2328125e+01    6.4925781e+01    6.5402344e+01    7.5796875e+01
   -2.0846362e+01    1.9503906e+03    5.9898438e+01    7.7464844e+01    6.5500000e+01    5.9894531e+01    6.3031250e+01    5.7445312e+01    6.0777344e+01    7.1054688e+01    6.7000000e+01    6.1699219e+01    6.3812500e+01    6.6050781e+01    6.0980469e+01    6.2093750e+01    6.1394531e+01    6.9058594e+01    6.3164062e+01    7.1980469e+01    6.6105469e+01    6.3218750e+01    6.0726562e+01    7.4199219e+01    6.3222656e+01    6.4472656e+01    6.4246094e+01    6.3355469e+01    6.2332031e+01    6.4929688e+01    6.5406250e+01    7.5875000e+01
   -2.0644212e+01    1.9503906e+03    5.9898438e+01    7.7464844e+01    6.5500000e+01    5.9894531e+01    6.3031250e+01    5.7445312e+01    6.0777344e+01    7.1054688e+01    6.7000000e+01    6.1699219e+01    6.3812500e+01    6.6050781e+01    6.0980469e+01    6.2093750e+01    6.1394531e+01    6.9058594e+01    6.3164062e+01    7.1980469e+01    6.6105469e+01    6.3218750e+01    6.0726562e+01    7.4199219e+01    6.3222656e+01    6.4472656e+01    6.4246094e+01    6.3355469e+01    6.2332031e+01    6.4929688e+01    6.5406250e+01    7.5875000e+01
   -2.0391524e+01    1.9505352e+03    5.9898438e+01    7.7468750e+01    6.5500000e+01    5.9894531e+01    6.3031250e+01    5.7445312e+01    6.0781250e+01    7.1054688e+01    6.7000000e+01    6.1699219e+01    6.3816406e+01    6.6058594e+01    6.0996094e+01    6.2117188e+01    6.1402344e+01    6.9058594e+01    6.3171875e+01    7.1992188e+01    6.6117188e+01    6.3234375e+01    6.0726562e+01    7.4218750e+01    6.3222656e+01    6.4472656e+01    6.4246094e+01    6.3355469e+01    6.2332031e+01    6.4929688e+01    6.5406250e+01    7.5886719e+01
   -2.0075665e+01    1.9506875e+03    5.9898438e+01    7.7468750e+01    6.5500000e+01    5.9894531e+01    6.3031250e+01    5.7445312e+01    6.0789062e+01    7.1054688e+01    6.7000000e+01    6.1699219e+01    6.3828125e+01    6.6058594e+01    6.1027344e+01    6.2117188e+01    6.1410156e+01    6.9058594e+01    6.3183594e+01    7.2003906e+01    6.6121094e+01    6.3250000e+01    6.0726562e+01    7.4238281e+01    6.3222656e+01    6.4472656e+01    6.4246094e+01    6.3355469e+01    6.2332031e+01    6.4929688e+01    6.5406250e+01    7.5917969e+01
   -1.9680840e+01    2.1851836e+03    6.4847656e+01    8.3183594e+01    7.5476562e+01    5.9906250e+01    8.6472656e+01    5.7457031e+01    8.7019531e+01    7.1066406e+01    8.0511719e+01    6.1710938e+01    7.7492188e+01    6.9667969e+01    7.0378906e+01    7.2421875e+01    6.5628906e+01    6.9070312e+01    6.3195312e+01    8.4464844e+01    6.7332031e+01    7.2429688e+01    6.0738281e+01    9.3882812e+01    6.3234375e+01    6.4484375e+01    6.4257812e+01    6.3367188e+01    6.2343750e+01    6.4941406e+01    6.5417969e+01    1.4278125e+02
   -1.9518751e+01    2.4274141e+03    8.4085938e+01    8.3812500e+01    8.7601562e+01    6.8179688e+01    9.2964844e+01    5.7457031e+01    1.1059766e+02    7.1066406e+01    1.0269922e+02    6.7351562e+01    8.6554688e+01    7.0175781e+01    7.4242188e+01    7.3191406e+01    9.5582031e+01    6.9070312e+01    6.9703125e+01    8.8585938e+01    7.4742188e+01    7.9988281e+01    6.0738281e+01    1.0802734e+02    6.3234375e+01    6.6062500e+01    6.4257812e+01    9.2921875e+01    6.2343750e+01    7.9093750e+01    6.5417969e+01    1.5766406e+02
   -1.9389079e+01    2.4344023e+03    8.4519531e+01    8.3855469e+01    8.8171875e+01    6.8574219e+01    9.3195312e+01    5.7457031e+01    1.1066797e+02    7.1066406e+01    1.0333594e+02    6.7386719e+01    8.6625000e+01    7.0269531e+01    7.4347656e+01    7.3285156e+01    9.6703125e+01    6.9070312e+01    7.0300781e+01    8.8792969e+01    7.4906250e+01    8.0015625e+01    6.0738281e+01    1.0815625e+02    6.3234375e+01    6.6070312e+01    6.4257812e+01    9.4472656e+01    6.2343750e+01    7.9390625e+01    6.5417969e+01    1.5777344e+02
   -1.9230194e+01    2.4368594e+03    8.4656250e+01    8.3855469e+01    8.8425781e+01    6.8585938e+01    9.3195312e+01    5.7457031e+01    1.1071875e+02    7.1066406e+01    1.0335547e+02    6.7562500e+01    8.6628906e+01    7.0269531e+01    7.4347656e+01    7.3285156e+01    9.7265625e+01    6.9070312e+01    7.0300781e+01    8.8796875e+01    7.4906250e+01    8.0039062e+01    6.0738281e+01    1.0830859e+02    6.3234375e+01    6.6089844e+01    6.4257812e+01    9.5457031e+01    6.2343750e+01    7.9437500e+01    6.5417969e+01    1.5778516e+02
   -1.9103086e+01    2.4405391e+03    8.4917969e+01    8.3859375e+01    8.8468750e+01    6.8773438e+01    9.3234375e+01    5.7457031e+01    1.1148828e+02    7.1066406e+01    1.0336719e+02    6.7765625e+01    8.6941406e+01    7.0273438e+01    7.4453125e+01    7.3289062e+01    9.7542969e+01    6.9070312e+01    7.0515625e+01    8.8824219e+01    7.4921875e+01    8.0335938e+01    6.0738281e+01    1.0834766e+02    6.3234375e+01    6.6164062e+01    6.4257812e+01    9.5988281e+01    6.2343750e+01    7.9500000e+01    6.5417969e+01    1.5798047e+02
   -1.8944201e+01    2.4795195e+03    8.4917969e+01    8.3859375e+01    8.8468750e+01    6.8773438e+01    9.3234375e+01    5.7457031e+01    1.1148828e+02    7.1066406e+01    1.0336719e+02    6.7765625e+01    8.6941406e+01    7.0273438e+01    7.4453125e+01    7.3289062e+01    9.8316406e+01    6.9070312e+01    7.0515625e+01    8.8824219e+01    7.9300781e+01    8.1097656e+01    6.0738281e+01    1.1048438e+02    6.3234375e+01    6.6164062e+01    6.4257812e+01    9.7140625e+01    6.2343750e+01    1.0422656e+02    6.5417969e+01    1.6303125e+02
   -1.8817094e+01    2.6547539e+03    8.6468750e+01    1.0169922e+02    9.0484375e+01    6.9550781e+01    9.9925781e+01    6.9886719e+01    1.1253125e+02    7.1066406e+01    1.1085156e+02    6.8562500e+01    8.9777344e+01    8.2476562e+01    7.4707031e+01    7.3289062e+01    1.1231250e+02    6.9070312e+01    7.1277344e+01    9.6511719e+01    8.1578125e+01    9.1113281e+01    6.0738281e+01    1.3078516e+02    6.3234375e+01    8.4558594e+01    7.0105469e+01    1.0655469e+02    6.2343750e+01    1.1201172e+02    6.5417969e+01    1.7586328e+02
   -1.8715407e+01    2.6626016e+03    8.6468750e+01    1.0297266e+02    9.0562500e+01    6.9691406e+01    1.0017578e+02    7.0339844e+01    1.1278125e+02    7.1066406e+01    1.1117188e+02    6.8628906e+01    8.9878906e+01    8.3292969e+01    7.4843750e+01    7.3304688e+01    1.1242578e+02    6.9070312e+01    7.1523438e+01    9.6570312e+01    8.1828125e+01    9.2394531e+01    6.0738281e+01    1.3146094e+02    6.3234375e+01    8.5093750e+01    7.0613281e+01    1.0680859e+02    6.2343750e+01    1.1201562e+02    6.5417969e+01    1.7588281e+02
   -1.8588299e+01    2.6673008e+03    8.6472656e+01    1.0371875e+02    9.0562500e+01    6.9695312e+01    1.0089453e+02    7.0550781e+01    1.1278906e+02    7.1066406e+01    1.1207031e+02    6.8632812e+01    8.9972656e+01    8.3796875e+01    7.4945312e+01    7.3304688e+01    1.1314062e+02    6.9070312e+01    7.1523438e+01    9.7027344e+01    8.1832031e+01    9.2421875e+01    6.0738281e+01    1.3149609e+02    6.3234375e+01    8.5167969e+01    7.0703125e+01    1.0680859e+02    6.2343750e+01    1.1201953e+02    6.5417969e+01    1.7588281e+02
   -1.8372892e+01    2.6678633e+03    8.6472656e+01    1.0397266e+02    9.0566406e+01    6.9695312e+01    1.0089453e+02    7.0550781e+01    1.1281641e+02    7.1066406e+01    1.1208203e+02    6.8632812e+01    8.9972656e+01    8.3796875e+01    7.4945312e+01    7.3308594e+01    1.1314062e+02    6.9070312e+01    7.1527344e+01    9.7054688e+01    8.1832031e+01    9.2433594e+01    6.0738281e+01    1.3154297e+02    6.3234375e+01    8.5167969e+01    7.0859375e+01    1.0680859e+02    6.2343750e+01    1.1202344e+02    6.5421875e+01    1.7589062e+02
   -1.8271206e+01    2.6684531e+03    8.6472656e+01    1.0417969e+02    9.0566406e+01    6.9699219e+01    1.0089844e+02    7.0562500e+01    1.1282031e+02    7.1070312e+01    1.1208203e+02    6.8636719e+01    8.9992188e+01    8.3925781e+01    7.4949219e+01    7.3324219e+01    1.1314453e+02    6.9074219e+01    7.1527344e+01    9.7152344e+01    8.1835938e+01    9.2445312e+01    6.0742188e+01    1.3154688e+02    6.3238281e+01    8.5179688e+01    7.0859375e+01    1.0682812e+02    6.2347656e+01    1.1203906e+02    6.5421875e+01    1.7589062e+02
   -1.8144098e+01    2.6714297e+03    8.6492188e+01    1.0423438e+02    9.0601562e+01    6.9718750e+01    1.0093359e+02    7.0609375e+01    1.1285547e+02    7.1089844e+01    1.1212500e+02    6.8656250e+01    9.0027344e+01    8.3964844e+01    7.4996094e+01    7.3328125e+01    1.1317969e+02    6.9093750e+01    7.1546875e+01    9.7875000e+01    8.1855469e+01    9.2488281e+01    6.0761719e+01    1.3160547e+02    6.3257812e+01    8.5230469e+01    7.0894531e+01    1.0823438e+02    6.2367188e+01    1.1204297e+02    6.5441406e+01    1.7592188e+02
   -1.8042411e+01    2.6764336e+03    8.6492188e+01    1.0423438e+02    9.0601562e+01    6.9718750e+01    1.0093359e+02    7.0785156e+01    1.1285547e+02    7.1089844e+01    1.1212500e+02    6.8656250e+01    9.0027344e+01    8.3964844e+01    7.4996094e+01    7.3328125e+01    1.1317969e+02    6.9093750e+01    7.1546875e+01    1.0193359e+02    8.1855469e+01    9.2488281e+01    6.0761719e+01    1.3160547e+02    6.3257812e+01    8.5230469e+01    7.0894531e+01    1.0900391e+02    6.2367188e+01    1.1204297e+02    6.5441406e+01    1.7592188e+02
   -1.7915304e+01    2.7090547e+03    8.6492188e+01    1.0450000e+02    9.0601562e+01    6.9718750e+01    1.0093359e+02    7.1121094e+01    1.1285547e+02    7.1089844e+01    1.1212500e+02    6.8656250e+01    9.0027344e+01    8.3964844e+01    7.5000000e+01    7.3328125e+01    1.1317969e+02    6.9093750e+01    7.1546875e+01    1.1873438e+02    8.1855469e+01    9.2488281e+01    6.0761719e+01    1.3162891e+02    6.3257812e+01    8.5230469e+01    7.0894531e+01    1.2419531e+02    6.2367188e+01    1.1204297e+02    6.5441406e+01    1.7592188e+02
   -1.7813617e+01    2.7175898e+03    8.6492188e+01    1.0453906e+02    9.0601562e+01    6.9718750e+01    1.0108594e+02    7.1156250e+01    1.1286719e+02    7.1089844e+01    1.1212891e+02    6.8656250e+01    9.0027344e+01    8.3964844e+01    7.5000000e+01    7.3328125e+01    1.1317969e+02    6.9093750e+01    7.1546875e+01    1.2278906e+02    8.1855469e+01    9.2500000e+01    6.0761719e+01    1.3164453e+02    6.3257812e+01    8.5234375e+01    7.0894531e+01    1.2840234e+02    6.2367188e+01    1.1204297e+02    6.5441406e+01    1.7592188e+02
   -1.7686509e+01    2.7762422e+03    8.6492188e+01    1.0461719e+02    9.0601562e+01    6.9718750e+01    1.0108594e+02    7.1156250e+01    1.1287891e+02    7.1089844e+01    1.1212891e+02    6.8656250e+01    9.0027344e+01    8.3964844e+01    7.5000000e+01    7.3328125e+01    1.1317969e+02    6.9093750e+01    7.1546875e+01    1.5156250e+02    8.1855469e+01    9.2511719e+01    6.0761719e+01    1.3167188e+02    6.3257812e+01    8.5234375e+01    7.0894531e+01    1.5815234e+02    6.2367188e+01    1.1204297e+02    6.5441406e+01    1.7592188e+02
   -1.7584823e+01    2.8512656e+03    8.6492188e+01    1.0466406e+02    9.0601562e+01    6.9718750e+01    1.0108594e+02    7.1183594e+01    1.1289844e+02    7.1089844e+01    1.1214062e+02    6.8656250e+01    9.0027344e+01    8.3968750e+01    7.5007812e+01    7.3328125e+01    1.1317969e+02    6.9093750e+01    7.1546875e+01    1.8695703e+02    8.1855469e+01    9.2519531e+01    6.0761719e+01    1.3171094e+02    6.3257812e+01    8.6824219e+01    7.0894531e+01    1.9602734e+02    6.2367188e+01    1.1204297e+02    6.5441406e+01    1.7592188e+02
   -1.7465512e+01    2.9407539e+03    8.6492188e+01    1.0466406e+02    9.0601562e+01    6.9718750e+01    1.0108594e+02    7.1183594e+01    1.1289844e+02    7.1089844e+01    1.1214062e+02    6.8656250e+01    9.0027344e+01    8.3968750e+01    7.5007812e+01    7.3328125e+01    1.1317969e+02    6.9093750e+01    7.1546875e+01    2.3305078e+02    8.1855469e+01    9.2519531e+01    6.0761719e+01    1.3171094e+02    6.3257812e+01    8.6824219e+01    7.0894531e+01    2.3942188e+02    6.2367188e+01    1.1204297e+02    6.5441406e+01    1.7592188e+02
   -1.7358000e+01    3.0590898e+03    8.6539062e+01    1.0498828e+02    9.0738281e+01    6.9878906e+01    1.0108594e+02    7.1183594e+01    1.1289844e+02    7.1113281e+01    1.1216797e+02    6.8656250e+01    9.0027344e+01    8.3972656e+01    7.5031250e+01    7.3328125e+01    1.1317969e+02    6.9117188e+01    7.1546875e+01    2.9167188e+02    8.1855469e+01    9.2523438e+01    6.0761719e+01    1.3173047e+02    6.3257812e+01    8.6832031e+01    7.0894531e+01    2.9833594e+02    6.2367188e+01    1.1204297e+02    6.5441406e+01    1.7592188e+02
   -1.7262992e+01    3.1791289e+03    8.6648438e+01    1.0499609e+02    9.0761719e+01    6.9878906e+01    1.0112109e+02    7.1371094e+01    1.1294531e+02    7.1113281e+01    1.1217188e+02    6.8679688e+01    9.0050781e+01    8.4007812e+01    7.5031250e+01    7.3351562e+01    1.1320312e+02    6.9117188e+01    7.1570312e+01    3.5122656e+02    8.1878906e+01    9.2550781e+01    6.0785156e+01    1.3178516e+02    6.3281250e+01    8.6859375e+01    7.0917969e+01    3.5795703e+02    6.2390625e+01    1.1206641e+02    6.5464844e+01    1.7594531e+02
   -1.7169991e+01    3.3230273e+03    8.6667969e+01    1.0502734e+02    9.0789062e+01    6.9898438e+01    1.0126953e+02    7.1437500e+01    1.1307422e+02    7.1242188e+01    1.1230859e+02    6.8808594e+01    9.0054688e+01    8.4007812e+01    7.5031250e+01    7.3351562e+01    1.1320312e+02    6.9117188e+01    7.1570312e+01    4.2285547e+02    8.1878906e+01    9.2574219e+01    6.0785156e+01    1.3180078e+02    6.3281250e+01    8.6875000e+01    7.0917969e+01    4.2933203e+02    6.2390625e+01    1.1206641e+02    6.5464844e+01    1.7594531e+02
   -1.7075082e+01    3.3923047e+03    8.6667969e+01    1.0502734e+02    9.0789062e+01    6.9898438e+01    1.0126953e+02    7.1464844e+01    1.1307422e+02    7.1242188e+01    1.1233984e+02    6.8808594e+01    9.0183594e+01    8.4136719e+01    7.5031250e+01    7.3351562e+01    1.1320312e+02    6.9117188e+01    7.1570312e+01    4.5705469e+02    8.1878906e+01    9.2574219e+01    6.0785156e+01    1.3180859e+02    6.3281250e+01    8.6875000e+01    7.0917969e+01    4.6408594e+02    6.2390625e+01    1.1206641e+02    6.5464844e+01    1.7594531e+02
   -1.6898566e+01    3.5590898e+03    8.6667969e+01    1.0504297e+02    9.0789062e+01    6.9898438e+01    1.0127344e+02    7.1480469e+01    1.1309766e+02    7.1242188e+01    1.1235938e+02    6.8808594e+01    9.0183594e+01    8.4136719e+01    7.5160156e+01    7.3480469e+01    1.1335938e+02    6.9246094e+01    7.1699219e+01    5.1339453e+02    8.1878906e+01    9.2589844e+01    6.0785156e+01    1.3183203e+02    6.3281250e+01    8.6886719e+01    7.0917969e+01    5.7373047e+02    6.2390625e+01    1.1206641e+02    6.5464844e+01    1.7594531e+02
   -1.6791717e+01    3.6197891e+03    8.6667969e+01    1.0504297e+02    9.0789062e+01    6.9898438e+01    1.0127344e+02    7.1484375e+01    1.1310156e+02    7.1242188e+01    1.1237891e+02    6.8808594e+01    9.0183594e+01    8.4136719e+01    7.5160156e+01    7.3480469e+01    1.1335938e+02    6.9246094e+01    7.1699219e+01    5.4663281e+02    8.1878906e+01    9.2601562e+01    6.0785156e+01    1.3187500e+02    6.3281250e+01    8.6894531e+01    7.0921875e+01    6.0109375e+02    6.2390625e+01    1.1206641e+02    6.5464844e+01    1.7594922e+02
   -1.6678923e+01    3.7333086e+03    8.6667969e+01    1.0508984e+02    9.0792969e+01    6.9898438e+01    1.0127734e+02    7.1484375e+01    1.1311328e+02    7.1242188e+01    1.1241406e+02    6.8808594e+01    9.0187500e+01    8.4164062e+01    7.5164062e+01    7.3480469e+01    1.1335938e+02    6.9246094e+01    7.1699219e+01    6.3071484e+02    8.2007812e+01    9.2648438e+01    6.0785156e+01    1.3193750e+02    6.3281250e+01    8.6929688e+01    7.0921875e+01    6.3005078e+02    6.2390625e+01    1.1206641e+02    6.5464844e+01    1.7601953e+02
   -1.6560095e+01    3.7309766e+03    8.6667969e+01    1.0512109e+02    9.0792969e+01    6.9898438e+01    1.0128125e+02    7.1484375e+01    1.1311328e+02    7.1242188e+01    1.1244531e+02    6.8835938e+01    9.0187500e+01    8.4164062e+01    7.5164062e+01    7.3480469e+01    1.1335938e+02    6.9246094e+01    7.1703125e+01    6.0330859e+02    8.2007812e+01    9.2804688e+01    6.0914062e+01    1.3212500e+02    6.3281250e+01    8.6937500e+01    7.0921875e+01    6.5449219e+02    6.2390625e+01    1.1206641e+02    6.5464844e+01    1.7607422e+02
   -1.6458716e+01    3.7916992e+03    8.6667969e+01    1.0526172e+02    9.0792969e+01    6.9902344e+01    1.0128516e+02    7.1484375e+01    1.1311719e+02    7.1246094e+01    1.1248047e+02    6.8835938e+01    9.0187500e+01    8.4214844e+01    7.5164062e+01    7.3480469e+01    1.1335938e+02    6.9246094e+01    7.1710938e+01    6.5801562e+02    8.2007812e+01    9.2882812e+01    6.0914062e+01    1.2392578e+02    6.3410156e+01    8.7164062e+01    7.1031250e+01    6.6733984e+02    6.2519531e+01    1.1219531e+02    6.5593750e+01    1.7626172e+02
   -1.6331993e+01    5.0002070e+03    8.6667969e+01    1.1587891e+02    1.0607031e+02    8.4117188e+01    1.0341016e+02    1.0058203e+02    1.1370703e+02    7.1273438e+01    1.1324609e+02    6.8835938e+01    9.0402344e+01    8.5492188e+01    7.5378906e+01    7.3507812e+01    7.0153906e+02    6.9273438e+01    8.8902344e+01    6.5901172e+02    8.6640625e+01    1.0077344e+02    9.3542969e+01    1.2739453e+02    6.3410156e+01    8.8695312e+01    7.1277344e+01    6.1219922e+02    6.2519531e+01    1.1221484e+02    6.5593750e+01    7.0864844e+02
   -1.6230614e+01    4.9960039e+03    8.6667969e+01    1.1601953e+02    1.0710156e+02    8.5519531e+01    1.0345312e+02    1.0290625e+02    1.1370703e+02    7.1273438e+01    1.1324609e+02    6.8835938e+01    9.0402344e+01    8.5492188e+01    7.5406250e+01    7.3507812e+01    6.8221484e+02    6.9273438e+01    9.1164062e+01    6.5901172e+02    8.7886719e+01    1.0268359e+02    9.8152344e+01    1.2739453e+02    6.3410156e+01    8.8695312e+01    7.1277344e+01    6.1219922e+02    6.2519531e+01    1.1221484e+02    6.5593750e+01    7.0877344e+02
   -1.6149510e+01    5.0606211e+03    8.6667969e+01    1.1681250e+02    1.0726953e+02    8.5906250e+01    1.0350000e+02    1.0325000e+02    1.1380469e+02    7.1277344e+01    1.1325000e+02    6.8839844e+01    9.0402344e+01    8.5492188e+01    7.5406250e+01    7.3507812e+01    7.1302734e+02    6.9273438e+01    9.1308594e+01    6.5908594e+02    8.8277344e+01    1.0291016e+02    9.8984375e+01    1.2739453e+02    6.3410156e+01    8.8695312e+01    7.1277344e+01    6.1219922e+02    6.2519531e+01    1.1221875e+02    6.5593750e+01    7.3905859e+02
   -1.6048131e+01    5.0768906e+03    8.6667969e+01    1.1681641e+02    1.0726953e+02    8.5906250e+01    1.0350000e+02    1.0325000e+02    1.1382031e+02    7.1277344e+01    1.1325000e+02    6.8839844e+01    9.0402344e+01    8.5492188e+01    7.5406250e+01    7.3507812e+01    7.2876172e+02    6.9273438e+01    9.1308594e+01    6.5910156e+02    8.8292969e+01    1.0291016e+02    9.9328125e+01    1.2742188e+02    6.3410156e+01    8.8695312e+01    7.1277344e+01    6.1219922e+02    6.2519531e+01    1.1222266e+02    6.5593750e+01    7.3916797e+02
   -1.5967028e+01    5.1079688e+03    8.6667969e+01    1.1681641e+02    1.0730859e+02    8.5937500e+01    1.0350781e+02    1.0348047e+02    1.1382422e+02    7.1281250e+01    1.1325391e+02    6.8843750e+01    9.0406250e+01    8.5496094e+01    7.5406250e+01    7.3507812e+01    7.3525000e+02    6.9273438e+01    9.1378906e+01    6.5915234e+02    8.8296875e+01    1.0300781e+02    9.9332031e+01    1.2742188e+02    6.3417969e+01    8.8718750e+01    7.1277344e+01    6.1219922e+02    6.2523438e+01    1.1223828e+02    6.5593750e+01    7.6314844e+02
   -1.5865649e+01    5.1382344e+03    8.6667969e+01    1.1703906e+02    1.0732031e+02    8.6023438e+01    1.0350781e+02    1.0353516e+02    1.1397656e+02    7.1281250e+01    1.1326172e+02    6.8843750e+01    9.0406250e+01    8.5496094e+01    7.5406250e+01    7.3507812e+01    7.4847266e+02    6.9273438e+01    9.1472656e+01    6.5917578e+02    8.8316406e+01    1.0306250e+02    9.9468750e+01    1.2742188e+02    6.3417969e+01    8.8718750e+01    7.1277344e+01    6.1219922e+02    6.2523438e+01    1.1223828e+02    6.5593750e+01    7.7932812e+02
   -1.5784546e+01    5.1473242e+03    8.6675781e+01    1.1703906e+02    1.0732422e+02    8.6023438e+01    1.0350781e+02    1.0353906e+02    1.1398828e+02    7.1285156e+01    1.1326562e+02    6.8843750e+01    9.0410156e+01    8.5500000e+01    7.5406250e+01    7.3507812e+01    7.5524219e+02    6.9273438e+01    9.1511719e+01    6.5918750e+02    8.8328125e+01    1.0306250e+02    9.9488281e+01    1.2742188e+02    6.3417969e+01    8.8722656e+01    7.1277344e+01    6.1219922e+02    6.2523438e+01    1.1224219e+02    6.5593750e+01    7.8151562e+02
   -1.5683167e+01    5.1712422e+03    8.6675781e+01    1.1705078e+02    1.0732812e+02    8.6050781e+01    1.0350781e+02    1.0355859e+02    1.1401562e+02    7.1285156e+01    1.1326562e+02    6.8847656e+01    9.0410156e+01    8.5500000e+01    7.5406250e+01    7.3523438e+01    7.6684375e+02    6.9273438e+01    9.1738281e+01    6.5918750e+02    8.8375000e+01    1.0307031e+02    9.9515625e+01    1.2742188e+02    6.3421875e+01    8.8722656e+01    7.1277344e+01    6.1219922e+02    6.2527344e+01    1.1224219e+02    6.5593750e+01    7.9340625e+02
   -1.5556443e+01    5.1861797e+03    8.6675781e+01    1.1705078e+02    1.0733984e+02    8.6117188e+01    1.0351562e+02    1.0367969e+02    1.1403516e+02    7.1289062e+01    1.1326953e+02    6.8851562e+01    9.0414062e+01    8.5503906e+01    7.5410156e+01    7.3523438e+01    7.6392578e+02    6.9273438e+01    9.1753906e+01    6.5918750e+02    8.8402344e+01    1.0308203e+02    9.9546875e+01    1.2742188e+02    6.3429688e+01    8.8726562e+01    7.1281250e+01    6.1220312e+02    6.2531250e+01    1.1224609e+02    6.5593750e+01    8.1089844e+02
   -1.5477241e+01    5.2107109e+03    8.6691406e+01    1.1705078e+02    1.0735547e+02    8.6171875e+01    1.0352734e+02    1.0395312e+02    1.1403516e+02    7.1292969e+01    1.1327734e+02    6.8855469e+01    9.0417969e+01    8.5507812e+01    7.5410156e+01    7.3523438e+01    7.7807812e+02    6.9277344e+01    9.1761719e+01    6.5919531e+02    8.8402344e+01    1.0308594e+02    9.9683594e+01    1.2742188e+02    6.3429688e+01    8.8746094e+01    7.1281250e+01    6.1223047e+02    6.2531250e+01    1.1224609e+02    6.5593750e+01    8.2067578e+02
   -1.5378238e+01    5.2234336e+03    8.6699219e+01    1.1705469e+02    1.0735547e+02    8.6171875e+01    1.0352734e+02    1.0395703e+02    1.1405859e+02    7.1292969e+01    1.1327734e+02    6.8855469e+01    9.0417969e+01    8.5507812e+01    7.5410156e+01    7.3523438e+01    7.9046094e+02    6.9277344e+01    9.1761719e+01    6.5921094e+02    8.8445312e+01    1.0309766e+02    9.9742188e+01    1.2742188e+02    6.3429688e+01    8.8746094e+01    7.1281250e+01    6.1223047e+02    6.2531250e+01    1.1224609e+02    6.5593750e+01    8.2084766e+02
   -1.5254485e+01    5.1928633e+03    8.6699219e+01    1.1706250e+02    1.0735938e+02    8.6195312e+01    1.0353125e+02    1.0395703e+02    1.1409766e+02    7.1292969e+01    1.1328125e+02    6.8855469e+01    9.0417969e+01    8.5507812e+01    7.5410156e+01    7.3523438e+01    7.7799609e+02    6.9277344e+01    9.1812500e+01    6.5922266e+02    8.8476562e+01    1.0309766e+02    9.9812500e+01    1.2742188e+02    6.3429688e+01    8.8746094e+01    7.1281250e+01    6.1223047e+02    6.2531250e+01    1.1224609e+02    6.5593750e+01    8.0249609e+02
   -1.5099793e+01    5.2527266e+03    8.6703125e+01    1.1706641e+02    1.0737109e+02    8.6308594e+01    1.0353516e+02    1.0398438e+02    1.1410547e+02    7.1296875e+01    1.1328516e+02    6.8859375e+01    9.0421875e+01    8.5511719e+01    7.5410156e+01    7.3527344e+01    8.2087109e+02    6.9277344e+01    9.1824219e+01    6.5922266e+02    8.8488281e+01    1.0314453e+02    9.9835938e+01    1.2742188e+02    6.3433594e+01    8.8750000e+01    7.1285156e+01    6.1223438e+02    6.2539062e+01    1.1225000e+02    6.5593750e+01    8.1916797e+02
   -1.4881269e+01    6.0712305e+03    8.6726562e+01    1.1772266e+02    1.0757031e+02    8.7730469e+01    1.0378906e+02    1.0663281e+02    8.2481641e+02    9.7640625e+01    1.1330469e+02    6.8867188e+01    1.0525391e+02    1.0466016e+02    7.5417969e+01    7.3531250e+01    8.2171094e+02    8.3648438e+01    9.3515625e+01    6.5969531e+02    9.0167969e+01    1.0339844e+02    1.0645703e+02    1.2794141e+02    6.3480469e+01    8.8761719e+01    7.1324219e+01    6.1224609e+02    6.2550781e+01    1.1228906e+02    6.5593750e+01    8.3478516e+02
   -1.4799482e+01    6.0913555e+03    8.6726562e+01    1.1772266e+02    1.0763281e+02    8.7730469e+01    1.0379297e+02    1.0673047e+02    8.2508594e+02    9.7996094e+01    1.1330469e+02    6.8867188e+01    1.0591406e+02    1.0520703e+02    7.5417969e+01    7.3531250e+01    8.2173438e+02    8.3875000e+01    9.3664062e+01    6.5974219e+02    9.0167969e+01    1.0339844e+02    1.0645703e+02    1.2797266e+02    6.3480469e+01    8.8761719e+01    7.1328125e+01    6.1224609e+02    6.2550781e+01    1.1228906e+02    6.5593750e+01    8.5243359e+02
   -1.4636054e+01    6.0967734e+03    8.6726562e+01    1.1772266e+02    1.0764062e+02    8.7734375e+01    1.0379297e+02    1.0673047e+02    8.2511719e+02    9.8468750e+01    1.1330859e+02    6.8867188e+01    1.0607031e+02    1.0547656e+02    7.5425781e+01    7.3546875e+01    8.2175391e+02    8.3957031e+01    9.3664062e+01    6.5975781e+02    9.0171875e+01    1.0339844e+02    1.0719141e+02    1.2798828e+02    6.3480469e+01    8.8761719e+01    7.1332031e+01    6.1224609e+02    6.2554688e+01    1.1228906e+02    6.5593750e+01    8.5600391e+02
   -1.4554398e+01    6.0995508e+03    8.6789062e+01    1.1777344e+02    1.0768359e+02    8.7773438e+01    1.0380078e+02    1.0674219e+02    8.2514844e+02    9.8472656e+01    1.1331641e+02    6.8878906e+01    1.0607031e+02    1.0547656e+02    7.5441406e+01    7.3562500e+01    8.2180469e+02    8.3957031e+01    9.3691406e+01    6.5978516e+02    9.0187500e+01    1.0341016e+02    1.0720312e+02    1.2798828e+02    6.3531250e+01    8.8769531e+01    7.1343750e+01    6.1225000e+02    6.2593750e+01    1.1231250e+02    6.5667969e+01    8.5812500e+02
   -1.4472781e+01    6.1042617e+03    8.6824219e+01    1.1777344e+02    1.0768750e+02    8.7781250e+01    1.0380469e+02    1.0675000e+02    8.2824609e+02    9.8476562e+01    1.1332812e+02    6.8886719e+01    1.0615234e+02    1.0555859e+02    7.5492188e+01    7.3601562e+01    8.2183984e+02    8.4019531e+01    9.3691406e+01    6.5979688e+02    9.0203125e+01    1.0342578e+02    1.0720312e+02    1.2803125e+02    6.3535156e+01    8.8789062e+01    7.1429688e+01    6.1227344e+02    6.2660156e+01    1.1231250e+02    6.5667969e+01    8.5901953e+02
   -1.4391204e+01    6.1088438e+03    8.6847656e+01    1.1780078e+02    1.0775781e+02    8.7832031e+01    1.0381250e+02    1.0676172e+02    8.2801953e+02    9.8492188e+01    1.1333203e+02    6.8890625e+01    1.0620312e+02    1.0835156e+02    7.5554688e+01    7.3707031e+01    8.2187109e+02    8.4042969e+01    9.3691406e+01    6.5981641e+02    9.0226562e+01    1.0342969e+02    1.0720312e+02    1.2805469e+02    6.3535156e+01    8.8789062e+01    7.1503906e+01    6.1228125e+02    6.2660156e+01    1.1233594e+02    6.5679688e+01    8.6035938e+02
   -1.4207743e+01    6.1206133e+03    8.6882812e+01    1.1785156e+02    1.0779297e+02    8.7855469e+01    1.0383984e+02    1.0678516e+02    8.3244922e+02    9.9566406e+01    1.1334375e+02    6.8906250e+01    1.0650781e+02    1.0858203e+02    7.5597656e+01    7.3746094e+01    8.2193750e+02    8.4070312e+01    9.3714844e+01    6.5986719e+02    9.0269531e+01    1.0348828e+02    1.0720703e+02    1.2807422e+02    6.3546875e+01    8.8816406e+01    7.1597656e+01    6.1228906e+02    6.2695312e+01    1.1238672e+02    6.5773438e+01    8.6517188e+02
   -1.4080339e+01    6.1349141e+03    8.6882812e+01    1.1785156e+02    1.0783594e+02    8.7906250e+01    1.0385547e+02    1.0680469e+02    8.4004297e+02    9.9617188e+01    1.1335938e+02    6.8929688e+01    1.0682812e+02    1.0862891e+02    7.5632812e+01    7.3777344e+01    8.2196094e+02    8.4183594e+01    9.3718750e+01    6.5986719e+02    9.0285156e+01    1.0351172e+02    1.0731641e+02    1.2810156e+02    6.3656250e+01    8.8828125e+01    7.1636719e+01    6.1233203e+02    6.2753906e+01    1.1238672e+02    6.5781250e+01    8.7064062e+02
   -1.3978417e+01    6.1230273e+03    8.6882812e+01    1.1785547e+02    1.0783984e+02    8.7910156e+01    1.0385938e+02    1.0681641e+02    8.3252734e+02    9.9636719e+01    1.1336719e+02    6.8949219e+01    1.0682812e+02    1.0862891e+02    7.5636719e+01    7.3781250e+01    8.2198047e+02    8.4183594e+01    9.3718750e+01    6.5987109e+02    9.0351562e+01    1.0352734e+02    1.0731641e+02    1.2810156e+02    6.3675781e+01    8.8847656e+01    7.1640625e+01    6.1233203e+02    6.2808594e+01    1.1243750e+02    6.5785156e+01    8.6592969e+02
   -1.3851013e+01    6.1319453e+03    8.6886719e+01    1.1785938e+02    1.0785938e+02    8.7914062e+01    1.0386719e+02    1.0682812e+02    8.3435938e+02    9.9636719e+01    1.1338672e+02    6.8960938e+01    1.0690234e+02    1.0865234e+02    7.5660156e+01    7.3804688e+01    8.2201562e+02    8.4308594e+01    9.3742188e+01    6.5987891e+02    9.0363281e+01    1.0353125e+02    1.0732031e+02    1.2811328e+02    6.3675781e+01    8.8847656e+01    7.1652344e+01    6.1233594e+02    6.2906250e+01    1.1244922e+02    6.5789062e+01    8.7243750e+02
   -1.3749090e+01    6.1235273e+03    8.6886719e+01    1.1787500e+02    1.0787109e+02    8.7914062e+01    1.0386719e+02    1.0683203e+02    8.3230078e+02    9.9640625e+01    1.1338672e+02    6.8960938e+01    1.0690625e+02    1.0866016e+02    7.5660156e+01    7.3820312e+01    8.2204297e+02    8.4332031e+01    9.3750000e+01    6.5987891e+02    9.0371094e+01    1.0353516e+02    1.0732812e+02    1.2811328e+02    6.3687500e+01    8.8847656e+01    7.1660156e+01    6.1234375e+02    6.2906250e+01    1.1244922e+02    6.5820312e+01    8.6587891e+02
   -1.3621687e+01    6.1322773e+03    8.6886719e+01    1.1788281e+02    1.0788281e+02    8.7925781e+01    1.0386719e+02    1.0683984e+02    8.3428516e+02    9.9644531e+01    1.1339844e+02    6.8992188e+01    1.0691406e+02    1.0866797e+02    7.5660156e+01    7.3820312e+01    8.2206250e+02    8.4363281e+01    9.3750000e+01    6.5988281e+02    9.0371094e+01    1.0354688e+02    1.0734375e+02    1.2811719e+02    6.3687500e+01    8.8847656e+01    7.1671875e+01    6.1235547e+02    6.2937500e+01    1.1249219e+02    6.5820312e+01    8.7235938e+02
   -1.3519764e+01    6.1244023e+03    8.6886719e+01    1.1789062e+02    1.0788281e+02    8.7925781e+01    1.0387109e+02    1.0690625e+02    8.3230078e+02    9.9648438e+01    1.1340234e+02    6.9003906e+01    1.0691406e+02    1.0866797e+02    7.5664062e+01    7.3824219e+01    8.2207422e+02    8.4578125e+01    9.3750000e+01    6.5998047e+02    9.0386719e+01    1.0354688e+02    1.0737109e+02    1.2811719e+02    6.3687500e+01    8.8847656e+01    7.1671875e+01    6.1235547e+02    6.2941406e+01    1.1249219e+02    6.5824219e+01    8.6598828e+02
   -1.3392361e+01    6.1403672e+03    8.6902344e+01    1.1789062e+02    1.0789453e+02    8.7925781e+01    1.0387891e+02    1.0691797e+02    8.2569531e+02    9.9652344e+01    1.1341016e+02    6.9007812e+01    1.0694141e+02    1.0869531e+02    7.5667969e+01    7.3824219e+01    8.2211328e+02    9.2218750e+01    9.3792969e+01    6.6017188e+02    9.0402344e+01    1.0354688e+02    1.0738281e+02    1.2814062e+02    6.3710938e+01    8.8847656e+01    7.1707031e+01    6.1235547e+02    6.2953125e+01    1.1249219e+02    6.5824219e+01    8.8040234e+02
   -1.3290438e+01    6.1432344e+03    8.6929688e+01    1.1790234e+02    1.0790625e+02    8.7945312e+01    1.0388281e+02    1.0692188e+02    8.3600781e+02    9.9664062e+01    1.1341406e+02    6.9023438e+01    1.0695312e+02    1.0869531e+02    7.5667969e+01    7.3835938e+01    8.2213281e+02    9.2562500e+01    9.3804688e+01    6.6017578e+02    9.0402344e+01    1.0355078e+02    1.0739062e+02    1.2814062e+02    6.3710938e+01    8.8847656e+01    7.1707031e+01    6.1236328e+02    6.2953125e+01    1.1251562e+02    6.5832031e+01    8.7239453e+02
   -1.3163035e+01    6.1781562e+03    8.7015625e+01    1.1798438e+02    1.0798828e+02    8.8027344e+01    1.0397266e+02    1.0700781e+02    8.4560156e+02    9.9777344e+01    1.1349609e+02    6.9117188e+01    1.0697266e+02    1.0871484e+02    7.5671875e+01    7.3835938e+01    8.2216406e+02    1.0375391e+02    9.3832031e+01    6.6018750e+02    9.0402344e+01    1.0355078e+02    1.0739453e+02    1.2816406e+02    6.3808594e+01    8.8929688e+01    7.1796875e+01    6.1244531e+02    6.3066406e+01    1.1259766e+02    6.5832031e+01    8.8504688e+02
   -1.3061112e+01    6.2193594e+03    8.7015625e+01    1.1798828e+02    1.0798828e+02    8.8027344e+01    1.0397656e+02    1.0700781e+02    8.5770703e+02    9.9777344e+01    1.1350000e+02    6.9117188e+01    1.0697266e+02    1.0871484e+02    7.5671875e+01    7.3843750e+01    8.2218359e+02    1.2744922e+02    9.3832031e+01    6.6019141e+02    9.0421875e+01    1.0355078e+02    1.0739453e+02    1.2816406e+02    6.3808594e+01    8.8929688e+01    7.1796875e+01    6.1244922e+02    6.3066406e+01    1.1259766e+02    6.5832031e+01    8.9038281e+02
   -1.2933709e+01    6.2502773e+03    8.7042969e+01    1.1799609e+02    1.0799219e+02    8.8031250e+01    1.0399219e+02    1.0702344e+02    8.6043359e+02    9.9777344e+01    1.1350781e+02    6.9128906e+01    1.0698828e+02    1.0872266e+02    7.5675781e+01    7.3847656e+01    8.2218750e+02    1.4853516e+02    9.3832031e+01    6.6019141e+02    9.0429688e+01    1.0355469e+02    1.0741016e+02    1.2817188e+02    6.3828125e+01    8.8933594e+01    7.1796875e+01    6.1246094e+02    6.3085938e+01    1.1260156e+02    6.5832031e+01    8.9726562e+02
   -1.2831786e+01    6.2507930e+03    8.7062500e+01    1.1799609e+02    1.0799219e+02    8.8031250e+01    1.0399219e+02    1.0705078e+02    8.6048438e+02    9.9785156e+01    1.1352734e+02    6.9144531e+01    1.0701172e+02    1.0874219e+02    7.5675781e+01    7.3847656e+01    8.2219922e+02    1.4875000e+02    9.3847656e+01    6.6020312e+02    9.0429688e+01    1.0356250e+02    1.0741406e+02    1.2817188e+02    6.3828125e+01    8.8933594e+01    7.1812500e+01    6.1246875e+02    6.3085938e+01    1.1260156e+02    6.5847656e+01    8.9729297e+02
   -1.2704382e+01    6.2534766e+03    8.7062500e+01    1.1799609e+02    1.0799219e+02    8.8031250e+01    1.0399609e+02    1.0707031e+02    8.6049219e+02    9.9789062e+01    1.1353125e+02    6.9144531e+01    1.0701172e+02    1.0874219e+02    7.5675781e+01    7.3855469e+01    8.2221094e+02    1.5126562e+02    9.3847656e+01    6.6021094e+02    9.0437500e+01    1.0356250e+02    1.0746094e+02    1.2817578e+02    6.3828125e+01    8.8933594e+01    7.1820312e+01    6.1246875e+02    6.3121094e+01    1.1260156e+02    6.5847656e+01    8.9729297e+02
   -1.2602460e+01    6.2536367e+03    8.7066406e+01    1.1799609e+02    1.0800391e+02    8.8039062e+01    1.0400000e+02    1.0708203e+02    8.6050000e+02    9.9789062e+01    1.1353125e+02    6.9164062e+01    1.0701562e+02    1.0874219e+02    7.5695312e+01    7.3855469e+01    8.2221484e+02    1.5129297e+02    9.3847656e+01    6.6022266e+02    9.0437500e+01    1.0356250e+02    1.0746875e+02    1.2818750e+02    6.3828125e+01    8.8933594e+01    7.1828125e+01    6.1246875e+02    6.3121094e+01    1.1260156e+02    6.5847656e+01    8.9729297e+02
   -1.2475056e+01    6.2592148e+03    8.7070312e+01    1.1799609e+02    1.0800781e+02    8.8039062e+01    1.0400781e+02    1.0713281e+02    8.6053906e+02    9.9796875e+01    1.1353125e+02    6.9164062e+01    1.0702734e+02    1.0875000e+02    7.5699219e+01    7.3863281e+01    8.2224219e+02    1.5666797e+02    9.3859375e+01    6.6024219e+02    9.0437500e+01    1.0356250e+02    1.0746875e+02    1.2818750e+02    6.3828125e+01    8.8933594e+01    7.1828125e+01    6.1246875e+02    6.3121094e+01    1.1260156e+02    6.5847656e+01    8.9729297e+02
   -1.2373134e+01    6.2593594e+03    8.7074219e+01    1.1800000e+02    1.0801172e+02    8.8046875e+01    1.0401953e+02    1.0713672e+02    8.6054688e+02    9.9800781e+01    1.1355469e+02    6.9167969e+01    1.0702734e+02    1.0875000e+02    7.5699219e+01    7.3863281e+01    8.2225781e+02    1.5668750e+02    9.3859375e+01    6.6024609e+02    9.0437500e+01    1.0356250e+02    1.0747266e+02    1.2819141e+02    6.3835938e+01    8.8937500e+01    7.1828125e+01    6.1247266e+02    6.3121094e+01    1.1260547e+02    6.5847656e+01    8.9729688e+02
   -1.2245730e+01    6.2648828e+03    8.7078125e+01    1.1800000e+02    1.0801562e+02    8.8046875e+01    1.0402734e+02    1.0714453e+02    8.6055078e+02    9.9808594e+01    1.1355859e+02    6.9171875e+01    1.0702734e+02    1.0876562e+02    7.5722656e+01    7.3863281e+01    8.2226562e+02    1.6206641e+02    9.3867188e+01    6.6024609e+02    9.0449219e+01    1.0356250e+02    1.0748828e+02    1.2819141e+02    6.3835938e+01    8.8937500e+01    7.1835938e+01    6.1247266e+02    6.3125000e+01    1.1260547e+02    6.5855469e+01    8.9729688e+02
   -1.2143807e+01    6.2654297e+03    8.7101562e+01    1.1801172e+02    1.0803906e+02    8.8058594e+01    1.0404688e+02    1.0715625e+02    8.6056641e+02    9.9824219e+01    1.1357031e+02    6.9199219e+01    1.0703516e+02    1.0876562e+02    7.5726562e+01    7.3863281e+01    8.2228125e+02    1.6219141e+02    9.3898438e+01    6.6024609e+02    9.0472656e+01    1.0356250e+02    1.0749609e+02    1.2819531e+02    6.3867188e+01    8.8949219e+01    7.1863281e+01    6.1248438e+02    6.3152344e+01    1.1261719e+02    6.5867188e+01    8.9732031e+02
   -1.2016404e+01    6.2736719e+03    8.7113281e+01    1.1801562e+02    1.0803906e+02    8.8058594e+01    1.0405078e+02    1.0715625e+02    8.6057031e+02    1.0259375e+02    1.1357812e+02    6.9199219e+01    1.0703516e+02    1.0876562e+02    7.5726562e+01    7.3863281e+01    8.2228906e+02    1.6760938e+02    9.3898438e+01    6.6026172e+02    9.0472656e+01    1.0356250e+02    1.0749609e+02    1.2819531e+02    6.3867188e+01    8.8949219e+01    7.1863281e+01    6.1248438e+02    6.3152344e+01    1.1261719e+02    6.5867188e+01    8.9732031e+02
   -1.1859732e+01    6.2772852e+03    8.7113281e+01    1.1801562e+02    1.0803906e+02    8.8058594e+01    1.0405078e+02    1.0715625e+02    8.6057422e+02    1.0266797e+02    1.1358203e+02    6.9210938e+01    1.0703516e+02    1.0876562e+02    7.5730469e+01    7.3863281e+01    8.2229297e+02    1.7104688e+02    9.3902344e+01    6.6026562e+02    9.0476562e+01    1.0356641e+02    1.0752344e+02    1.2819531e+02    6.3878906e+01    8.8949219e+01    7.1863281e+01    6.1248438e+02    6.3167969e+01    1.1261719e+02    6.5867188e+01    8.9732422e+02
   -1.1734395e+01    6.2794727e+03    8.7156250e+01    1.1801562e+02    1.0803906e+02    8.8058594e+01    1.0405469e+02    1.0715625e+02    8.6057812e+02    1.0266797e+02    1.1358594e+02    6.9210938e+01    1.0707031e+02    1.0877344e+02    7.5730469e+01    7.3863281e+01    8.2229297e+02    1.7308984e+02    9.3921875e+01    6.6026562e+02    9.0476562e+01    1.0356641e+02    1.0753516e+02    1.2819922e+02    6.3878906e+01    8.8949219e+01    7.1863281e+01    6.1248438e+02    6.3167969e+01    1.1261719e+02    6.5878906e+01    8.9732422e+02
   -1.1634125e+01    6.2825312e+03    8.7167969e+01    1.1801953e+02    1.0804297e+02    8.8062500e+01    1.0406250e+02    1.0716016e+02    8.6058594e+02    1.0267188e+02    1.1358984e+02    6.9214844e+01    1.0708203e+02    1.0877734e+02    7.5730469e+01    7.3863281e+01    8.2231641e+02    1.7595703e+02    9.3929688e+01    6.6026562e+02    9.0484375e+01    1.0356641e+02    1.0754297e+02    1.2820703e+02    6.3882812e+01    8.8953125e+01    7.1867188e+01    6.1248828e+02    6.3171875e+01    1.1262500e+02    6.5882812e+01    8.9735938e+02
   -1.1508787e+01    6.2920977e+03    8.7175781e+01    1.1801953e+02    1.0804297e+02    8.8062500e+01    1.0406250e+02    1.0716016e+02    8.6058984e+02    1.0267188e+02    1.1358984e+02    6.9214844e+01    1.0708203e+02    1.0878125e+02    7.5730469e+01    7.3863281e+01    8.2231641e+02    1.8547656e+02    9.3933594e+01    6.6026562e+02    9.0484375e+01    1.0356641e+02    1.0754688e+02    1.2821875e+02    6.3882812e+01    8.8953125e+01    7.1867188e+01    6.1248828e+02    6.3171875e+01    1.1262500e+02    6.5882812e+01    8.9737109e+02
   -1.1353042e+01    6.2974062e+03    8.7179688e+01    1.1802344e+02    1.0804297e+02    8.8062500e+01    1.0406250e+02    1.0716406e+02    8.6061328e+02    1.0267578e+02    1.1358984e+02    6.9214844e+01    1.0710156e+02    1.0878125e+02    7.5730469e+01    7.3863281e+01    8.2234375e+02    1.9063281e+02    9.3937500e+01    6.6030078e+02    9.0484375e+01    1.0357031e+02    1.0755078e+02    1.2821875e+02    6.3882812e+01    8.8953125e+01    7.1878906e+01    6.1248828e+02    6.3171875e+01    1.1262500e+02    6.5890625e+01    8.9737109e+02
   -1.1228447e+01    6.3024336e+03    8.7195312e+01    1.1802734e+02    1.0805469e+02    8.8066406e+01    1.0407422e+02    1.0716797e+02    8.6062500e+02    1.0267969e+02    1.1359375e+02    6.9218750e+01    1.0710156e+02    1.0878516e+02    7.5738281e+01    7.3863281e+01    8.2235938e+02    1.9547656e+02    9.3945312e+01    6.6030859e+02    9.0492188e+01    1.0357031e+02    1.0755078e+02    1.2822266e+02    6.3898438e+01    8.8957031e+01    7.1890625e+01    6.1249609e+02    6.3171875e+01    1.1262891e+02    6.5894531e+01    8.9737891e+02
   -1.1128770e+01    6.3180312e+03    8.7226562e+01    1.1804297e+02    1.0808203e+02    8.8082031e+01    1.0410156e+02    1.0718750e+02    8.6064844e+02    1.0277344e+02    1.1361719e+02    6.9238281e+01    1.0710156e+02    1.0878516e+02    7.5765625e+01    7.3875000e+01    8.2237891e+02    2.1026953e+02    9.3988281e+01    6.6031641e+02    9.0523438e+01    1.0358203e+02    1.0758594e+02    1.2822266e+02    6.3953125e+01    8.8972656e+01    7.1960938e+01    6.1251172e+02    6.3281250e+01    1.1264453e+02    6.5917969e+01    8.9739453e+02
   -1.1004174e+01    6.3311328e+03    8.7226562e+01    1.1804297e+02    1.0808203e+02    8.8082031e+01    1.0410547e+02    1.0718750e+02    8.6077734e+02    1.0280859e+02    1.1362500e+02    6.9238281e+01    1.0710156e+02    1.0878516e+02    7.5769531e+01    7.3875000e+01    8.2238672e+02    2.2312891e+02    9.3988281e+01    6.6033203e+02    9.0523438e+01    1.0358594e+02    1.0758984e+02    1.2822266e+02    6.3953125e+01    8.8972656e+01    7.1992188e+01    6.1251172e+02    6.3281250e+01    1.1264453e+02    6.5917969e+01    8.9739453e+02
   -1.0848429e+01    6.3315391e+03    8.7226562e+01    1.1804297e+02    1.0808203e+02    8.8082031e+01    1.0410547e+02    1.0718750e+02    8.6090234e+02    1.0281250e+02    1.1363281e+02    6.9238281e+01    1.0710547e+02    1.0878906e+02    7.5769531e+01    7.3875000e+01    8.2239844e+02    2.2334375e+02    9.3988281e+01    6.6033594e+02    9.0527344e+01    1.0358594e+02    1.0758984e+02    1.2822266e+02    6.3964844e+01    8.8972656e+01    7.2003906e+01    6.1251172e+02    6.3281250e+01    1.1264453e+02    6.5917969e+01    8.9739844e+02
   -1.0723833e+01    6.3818281e+03    8.7238281e+01    1.1804688e+02    1.0809375e+02    8.8082031e+01    1.0410938e+02    1.0719141e+02    8.6873047e+02    1.0281250e+02    1.1364453e+02    6.9238281e+01    1.0712109e+02    1.0879297e+02    7.5773438e+01    7.3878906e+01    8.2241406e+02    2.5857812e+02    9.4003906e+01    6.6035156e+02    9.0535156e+01    1.0358594e+02    1.0759766e+02    1.2822266e+02    6.3972656e+01    8.8976562e+01    7.2011719e+01    6.1251562e+02    6.3281250e+01    1.1264844e+02    6.5917969e+01    9.0446094e+02
   -1.0624156e+01    6.3891875e+03    8.7253906e+01    1.1805078e+02    1.0809766e+02    8.8089844e+01    1.0411719e+02    1.0720312e+02    8.6875391e+02    1.0283203e+02    1.1364844e+02    6.9246094e+01    1.0712109e+02    1.0879688e+02    7.5785156e+01    7.3882812e+01    8.2244141e+02    2.6557812e+02    9.4027344e+01    6.6036719e+02    9.0550781e+01    1.0359375e+02    1.0762500e+02    1.2822266e+02    6.3980469e+01    8.8980469e+01    7.2019531e+01    6.1251953e+02    6.3320312e+01    1.1265234e+02    6.5960938e+01    9.0446875e+02
   -1.0547814e+01    6.3921406e+03    8.7269531e+01    1.1805469e+02    1.0810938e+02    8.8093750e+01    1.0412891e+02    1.0720703e+02    8.6878906e+02    1.0283203e+02    1.1365234e+02    6.9246094e+01    1.0712109e+02    1.0880469e+02    7.5785156e+01    7.3886719e+01    8.2245312e+02    2.6828906e+02    9.4031250e+01    6.6037500e+02    9.0617188e+01    1.0359766e+02    1.0762500e+02    1.2822266e+02    6.3980469e+01    8.8984375e+01    7.2035156e+01    6.1252344e+02    6.3320312e+01    1.1265625e+02    6.5972656e+01    9.0447656e+02
   -1.0481211e+01    6.3928242e+03    8.7277344e+01    1.1805469e+02    1.0812109e+02    8.8097656e+01    1.0414453e+02    1.0721094e+02    8.6881641e+02    1.0283984e+02    1.1366016e+02    6.9250000e+01    1.0714844e+02    1.0881250e+02    7.5812500e+01    7.3890625e+01    8.2245312e+02    2.6871484e+02    9.4035156e+01    6.6037891e+02    9.0636719e+01    1.0360156e+02    1.0764062e+02    1.2822656e+02    6.3988281e+01    8.8988281e+01    7.2039062e+01    6.1252734e+02    6.3343750e+01    1.1266016e+02    6.5972656e+01    9.0448047e+02
   -1.0360897e+01    6.3991602e+03    8.7437500e+01    1.1810938e+02    1.0825781e+02    8.8144531e+01    1.0422266e+02    1.0725781e+02    8.6887891e+02    1.0289062e+02    1.1371094e+02    6.9304688e+01    1.0715625e+02    1.0886328e+02    7.5906250e+01    7.3890625e+01    8.2260547e+02    2.7261328e+02    9.4187500e+01    6.6044922e+02    9.0726562e+01    1.0360156e+02    1.0779688e+02    1.2822656e+02    6.4140625e+01    8.9035156e+01    7.2175781e+01    6.1257422e+02    6.3640625e+01    1.1270703e+02    6.6078125e+01    9.0457031e+02
   -1.0295569e+01    6.8772578e+03    1.0182031e+02    1.1839844e+02    1.0913672e+02    8.8839844e+01    1.1024609e+02    1.0746094e+02    8.6925391e+02    1.0528906e+02    1.1372266e+02    6.9304688e+01    2.8225391e+02    1.0976172e+02    7.5929688e+01    7.3890625e+01    8.2368359e+02    2.7272266e+02    9.4289062e+01    6.6070312e+02    9.0726562e+01    1.0360156e+02    1.0830859e+02    4.0260547e+02    6.4156250e+01    8.9035156e+01    7.2175781e+01    6.1257422e+02    6.3699219e+01    1.1270703e+02    6.6132812e+01    9.0482812e+02
   -1.0150657e+01    6.8868242e+03    1.0306641e+02    1.1844922e+02    1.0971875e+02    8.9031250e+01    1.1185156e+02    1.0754688e+02    8.6939062e+02    1.0537500e+02    1.1388281e+02    6.9421875e+01    2.8239453e+02    1.0991016e+02    7.6207031e+01    7.4007812e+01    8.2378516e+02    2.7284375e+02    9.4597656e+01    6.6089062e+02    9.0898438e+01    1.0370703e+02    1.0858203e+02    4.0401562e+02    6.4640625e+01    8.9175781e+01    7.2425781e+01    6.1268750e+02    6.4207031e+01    1.1280078e+02    6.6269531e+01    9.0504297e+02
   -1.0095386e+01    6.8883555e+03    1.0306641e+02    1.1844922e+02    1.0976953e+02    8.9039062e+01    1.1185156e+02    1.0754688e+02    8.6952734e+02    1.0537500e+02    1.1396875e+02    6.9421875e+01    2.8245703e+02    1.0992578e+02    7.6320312e+01    7.4027344e+01    8.2378516e+02    2.7284375e+02    9.4730469e+01    6.6093750e+02    9.0945312e+01    1.0373047e+02    1.0858203e+02    4.0406250e+02    6.4816406e+01    8.9257812e+01    7.2566406e+01    6.1273828e+02    6.4406250e+01    1.1285156e+02    6.6269531e+01    9.0508594e+02
   -9.9583313e+00    6.8962031e+03    1.0341406e+02    1.1846875e+02    1.1006250e+02    8.9101562e+01    1.1230859e+02    1.0783203e+02    8.6982422e+02    1.0544531e+02    1.1434766e+02    6.9593750e+01    2.8257812e+02    1.1006641e+02    7.6550781e+01    7.4199219e+01    8.2407031e+02    2.7287891e+02    9.5078125e+01    6.6109766e+02    9.1390625e+01    1.0391016e+02    1.0894922e+02    4.0418750e+02    6.5339844e+01    8.9421875e+01    7.3089844e+01    6.1296484e+02    6.4992188e+01    1.1301953e+02    6.6660156e+01    9.0535938e+02
   -9.8547049e+00    6.8999492e+03    1.0360938e+02    1.1859766e+02    1.1012891e+02    8.9183594e+01    1.1233203e+02    1.0790234e+02    8.6998047e+02    1.0553125e+02    1.1436719e+02    6.9750000e+01    2.8269531e+02    1.1010938e+02    7.6824219e+01    7.4277344e+01    8.2430469e+02    2.7300000e+02    9.5191406e+01    6.6123047e+02    9.1562500e+01    1.0409766e+02    1.0905078e+02    4.0433203e+02    6.5667969e+01    8.9449219e+01    7.3210938e+01    6.1303516e+02    6.5171875e+01    1.1310156e+02    6.6800781e+01    9.0545312e+02
   -9.7998101e+00    6.9022461e+03    1.0373438e+02    1.1863672e+02    1.1014844e+02    8.9187500e+01    1.1235938e+02    1.0791016e+02    8.7001172e+02    1.0556641e+02    1.1446094e+02    6.9750000e+01    2.8283203e+02    1.1014062e+02    7.6875000e+01    7.4363281e+01    8.2430469e+02    2.7307812e+02    9.5402344e+01    6.6132031e+02    9.1601562e+01    1.0413281e+02    1.0920703e+02    4.0440625e+02    6.5667969e+01    8.9617188e+01    7.3316406e+01    6.1312500e+02    6.5523438e+01    1.1319141e+02    6.6890625e+01    9.0548438e+02
   -9.6867480e+00    6.9068945e+03    1.0410938e+02    1.1864453e+02    1.1017969e+02    8.9324219e+01    1.1266406e+02    1.0816016e+02    8.7025391e+02    1.0556641e+02    1.1454297e+02    6.9898438e+01    2.8283203e+02    1.1028516e+02    7.7105469e+01    7.4425781e+01    8.2442969e+02    2.7311719e+02    9.5464844e+01    6.6137891e+02    9.1726562e+01    1.0426562e+02    1.0933594e+02    4.0450781e+02    6.6257812e+01    8.9750000e+01    7.3496094e+01    6.1324219e+02    6.5738281e+01    1.1331641e+02    6.7324219e+01    9.0555078e+02
   -9.5973440e+00    6.9130469e+03    1.0436328e+02    1.1874219e+02    1.1035156e+02    8.9378906e+01    1.1286719e+02    1.0832422e+02    8.7046094e+02    1.0563672e+02    1.1466797e+02    7.0035156e+01    2.8305078e+02    1.1040234e+02    7.7410156e+01    7.4515625e+01    8.2459375e+02    2.7318359e+02    9.5539062e+01    6.6148828e+02    9.2042969e+01    1.0439062e+02    1.0963672e+02    4.0475391e+02    6.6847656e+01    8.9832031e+01    7.3714844e+01    6.1331250e+02    6.6398438e+01    1.1339453e+02    6.7984375e+01    9.0572656e+02
   -9.4961585e+00    6.9148711e+03    1.0441406e+02    1.1876953e+02    1.1039844e+02    8.9386719e+01    1.1287109e+02    1.0834375e+02    8.7051953e+02    1.0563672e+02    1.1476172e+02    7.0085938e+01    2.8312891e+02    1.1040234e+02    7.7449219e+01    7.4625000e+01    8.2477734e+02    2.7318750e+02    9.5687500e+01    6.6158984e+02    9.2148438e+01    1.0443359e+02    1.0973047e+02    4.0477734e+02    6.6992188e+01    8.9902344e+01    7.3757812e+01    6.1337109e+02    6.6453125e+01    1.1342578e+02    6.8046875e+01    9.0579688e+02
   -9.3891793e+00    6.9196328e+03    1.0480469e+02    1.1896094e+02    1.1047266e+02    8.9457031e+01    1.1302344e+02    1.0850781e+02    8.7075781e+02    1.0570312e+02    1.1481250e+02    7.0167969e+01    2.8337891e+02    1.1050000e+02    7.7589844e+01    7.4687500e+01    8.2492188e+02    2.7329297e+02    9.5832031e+01    6.6181641e+02    9.2363281e+01    1.0464453e+02    1.1000000e+02    4.0487500e+02    6.7097656e+01    9.0125000e+01    7.3984375e+01    6.1346094e+02    6.6714844e+01    1.1360938e+02    6.8195312e+01    9.0587500e+02
   -9.2880719e+00    6.9245508e+03    1.0486719e+02    1.1912891e+02    1.1070312e+02    8.9457031e+01    1.1325000e+02    1.0854688e+02    8.7095703e+02    1.0579688e+02    1.1491016e+02    7.0222656e+01    2.8355078e+02    1.1058203e+02    7.7664062e+01    7.4847656e+01    8.2515234e+02    2.7346875e+02    9.6097656e+01    6.6187500e+02    9.2500000e+01    1.0477344e+02    1.1027344e+02    4.0501172e+02    6.7539062e+01    9.0207031e+01    7.4257812e+01    6.1364453e+02    6.6949219e+01    1.1371094e+02    6.8542969e+01    9.0606250e+02
   -9.1895550e+00    6.9287383e+03    1.0561719e+02    1.1919141e+02    1.1087109e+02    8.9527344e+01    1.1341016e+02    1.0867969e+02    8.7101172e+02    1.0582812e+02    1.1507812e+02    7.0359375e+01    2.8379297e+02    1.1065234e+02    7.7839844e+01    7.4945312e+01    8.2528516e+02    2.7365234e+02    9.6246094e+01    6.6203516e+02    9.2585938e+01    1.0487891e+02    1.1033594e+02    4.0523828e+02    6.7800781e+01    9.0316406e+01    7.4269531e+01    6.1373828e+02    6.7082031e+01    1.1377344e+02    6.8542969e+01    9.0615234e+02
   -9.0840861e+00    6.9311094e+03    1.0593750e+02    1.1926953e+02    1.1092969e+02    8.9617188e+01    1.1361328e+02    1.0878125e+02    8.7112500e+02    1.0591406e+02    1.1511328e+02    7.0382812e+01    2.8382812e+02    1.1067969e+02    7.7882812e+01    7.4953125e+01    8.2535938e+02    2.7376953e+02    9.6320312e+01    6.6210156e+02    9.2671875e+01    1.0489453e+02    1.1039453e+02    4.0530078e+02    6.7828125e+01    9.0328125e+01    7.4335938e+01    6.1380078e+02    6.7203125e+01    1.1382422e+02    6.8753906e+01    9.0619531e+02
   -8.9709219e+00    6.9325977e+03    1.0594531e+02    1.1930469e+02    1.1096094e+02    8.9617188e+01    1.1366797e+02    1.0883984e+02    8.7122656e+02    1.0591797e+02    1.1523438e+02    7.0402344e+01    2.8384766e+02    1.1071094e+02    7.7910156e+01    7.4964844e+01    8.2542188e+02    2.7379297e+02    9.6324219e+01    6.6211719e+02    9.2675781e+01    1.0490625e+02    1.1043750e+02    4.0530078e+02    6.7882812e+01    9.0359375e+01    7.4410156e+01    6.1388281e+02    6.7285156e+01    1.1385938e+02    6.9035156e+01    9.0635547e+02
   -8.8218150e+00    6.9342500e+03    1.0619531e+02    1.1930859e+02    1.1107422e+02    8.9648438e+01    1.1383594e+02    1.0889453e+02    8.7130469e+02    1.0597656e+02    1.1529688e+02    7.0457031e+01    2.8390234e+02    1.1071484e+02    7.7929688e+01    7.4964844e+01    8.2549219e+02    2.7382812e+02    9.6359375e+01    6.6211719e+02    9.2769531e+01    1.0492969e+02    1.1046484e+02    4.0531250e+02    6.7882812e+01    9.0398438e+01    7.4445312e+01    6.1391016e+02    6.7527344e+01    1.1389062e+02    6.9035156e+01    9.0638281e+02
   -8.7555453e+00    6.9352656e+03    1.0623438e+02    1.1930859e+02    1.1113281e+02    8.9699219e+01    1.1387891e+02    1.0891797e+02    8.7136328e+02    1.0603125e+02    1.1529688e+02    7.0460938e+01    2.8396484e+02    1.1072656e+02    7.8023438e+01    7.5042969e+01    8.2557812e+02    2.7383984e+02    9.6371094e+01    6.6212109e+02    9.2781250e+01    1.0493359e+02    1.1046484e+02    4.0531641e+02    6.7917969e+01    9.0406250e+01    7.4484375e+01    6.1391797e+02    6.7546875e+01    1.1396484e+02    6.9125000e+01    9.0641406e+02
   -8.6727082e+00    6.9369062e+03    1.0627344e+02    1.1937891e+02    1.1132422e+02    8.9847656e+01    1.1405078e+02    1.0893359e+02    8.7140234e+02    1.0603906e+02    1.1537891e+02    7.0488281e+01    2.8405078e+02    1.1073047e+02    7.8140625e+01    7.5117188e+01    8.2563281e+02    2.7390234e+02    9.6398438e+01    6.6212109e+02    9.2886719e+01    1.0494141e+02    1.1048828e+02    4.0534766e+02    6.7984375e+01    9.0421875e+01    7.4500000e+01    6.1393359e+02    6.7593750e+01    1.1396484e+02    6.9191406e+01    9.0644141e+02
   -8.5236013e+00    6.9376055e+03    1.0630078e+02    1.1939062e+02    1.1132422e+02    8.9847656e+01    1.1405078e+02    1.0893359e+02    8.7143359e+02    1.0603906e+02    1.1541016e+02    7.0488281e+01    2.8405078e+02    1.1078516e+02    7.8140625e+01    7.5148438e+01    8.2572656e+02    2.7390234e+02    9.6476562e+01    6.6212109e+02    9.2902344e+01    1.0494141e+02    1.1060547e+02    4.0534766e+02    6.7984375e+01    9.0433594e+01    7.4531250e+01    6.1402734e+02    6.7593750e+01    1.1401172e+02    6.9203125e+01    9.0645312e+02
   -8.4573315e+00    6.9385664e+03    1.0632812e+02    1.1939062e+02    1.1139062e+02    8.9878906e+01    1.1411719e+02    1.0895312e+02    8.7146094e+02    1.0604297e+02    1.1541016e+02    7.0492188e+01    2.8412109e+02    1.1078516e+02    7.8191406e+01    7.5148438e+01    8.2574609e+02    2.7398438e+02    9.6488281e+01    6.6214844e+02    9.2988281e+01    1.0501562e+02    1.1063672e+02    4.0537500e+02    6.8003906e+01    9.0449219e+01    7.4546875e+01    6.1402734e+02    6.7726562e+01    1.1401953e+02    6.9210938e+01    9.0648828e+02
   -8.3744944e+00    6.9392344e+03    1.0637500e+02    1.1939062e+02    1.1140625e+02    8.9949219e+01    1.1423828e+02    1.0901953e+02    8.7146094e+02    1.0604297e+02    1.1543750e+02    7.0500000e+01    2.8416016e+02    1.1078516e+02    7.8191406e+01    7.5160156e+01    8.2581250e+02    2.7398438e+02    9.6515625e+01    6.6214844e+02    9.3074219e+01    1.0501562e+02    1.1064844e+02    4.0537891e+02    6.8027344e+01    9.0449219e+01    7.4546875e+01    6.1403906e+02    6.7738281e+01    1.1401953e+02    6.9210938e+01    9.0650781e+02
   -8.2253875e+00    6.9398633e+03    1.0641406e+02    1.1939453e+02    1.1144531e+02    8.9949219e+01    1.1423828e+02    1.0901953e+02    8.7149609e+02    1.0605469e+02    1.1548047e+02    7.0500000e+01    2.8418359e+02    1.1085938e+02    7.8214844e+01    7.5175781e+01    8.2590625e+02    2.7403125e+02    9.6527344e+01    6.6214844e+02    9.3097656e+01    1.0503125e+02    1.1069141e+02    4.0538672e+02    6.8027344e+01    9.0449219e+01    7.4566406e+01    6.1404297e+02    6.7746094e+01    1.1401953e+02    6.9230469e+01    9.0653516e+02
   -8.1591177e+00    6.9410273e+03    1.0650781e+02    1.1944531e+02    1.1154297e+02    8.9984375e+01    1.1434766e+02    1.0903906e+02    8.7155469e+02    1.0606250e+02    1.1551172e+02    7.0515625e+01    2.8433594e+02    1.1085938e+02    7.8312500e+01    7.5175781e+01    8.2594922e+02    2.7403516e+02    9.6539062e+01    6.6214844e+02    9.3113281e+01    1.0503125e+02    1.1071875e+02    4.0539453e+02    6.8113281e+01    9.0449219e+01    7.4656250e+01    6.1404297e+02    6.7765625e+01    1.1403516e+02    6.9253906e+01    9.0658594e+02
   -8.0762806e+00    6.9410586e+03    1.0650781e+02    1.1944531e+02    1.1154297e+02    8.9984375e+01    1.1434766e+02    1.0903906e+02    8.7155469e+02    1.0606250e+02    1.1551172e+02    7.0515625e+01    2.8433594e+02    1.1085938e+02    7.8312500e+01    7.5175781e+01    8.2595703e+02    2.7403516e+02    9.6539062e+01    6.6216406e+02    9.3113281e+01    1.0503125e+02    1.1071875e+02    4.0539453e+02    6.8113281e+01    9.0449219e+01    7.4656250e+01    6.1404297e+02    6.7765625e+01    1.1404297e+02    6.9253906e+01    9.0658594e+02
   -7.9727341e+00    6.9412227e+03    1.0650781e+02    1.1944922e+02    1.1155078e+02    9.0000000e+01    1.1435938e+02    1.0903906e+02    8.7155469e+02    1.0606250e+02    1.1551172e+02    7.0515625e+01    2.8433594e+02    1.1085938e+02    7.8316406e+01    7.5175781e+01    8.2601562e+02    2.7403906e+02    9.6539062e+01    6.6216406e+02    9.3144531e+01    1.0503125e+02    1.1071875e+02    4.0539453e+02    6.8113281e+01    9.0449219e+01    7.4656250e+01    6.1404297e+02    6.7765625e+01    1.1404297e+02    6.9269531e+01    9.0659766e+02
   -7.8898970e+00    6.9418633e+03    1.0653125e+02    1.1945312e+02    1.1158594e+02    9.0019531e+01    1.1443359e+02    1.0904688e+02    8.7157812e+02    1.0609375e+02    1.1554297e+02    7.0515625e+01    2.8435938e+02    1.1085938e+02    7.8339844e+01    7.5207031e+01    8.2605078e+02    2.7407031e+02    9.6546875e+01    6.6216406e+02    9.3156250e+01    1.0503125e+02    1.1072656e+02    4.0539453e+02    6.8113281e+01    9.0449219e+01    7.4656250e+01    6.1404297e+02    6.7773438e+01    1.1404297e+02    6.9457031e+01    9.0662109e+02
   -7.7407901e+00    6.9423828e+03    1.0655469e+02    1.1947656e+02    1.1162500e+02    9.0039062e+01    1.1447266e+02    1.0905469e+02    8.7160156e+02    1.0609375e+02    1.1555469e+02    7.0523438e+01    2.8438281e+02    1.1085938e+02    7.8421875e+01    7.5207031e+01    8.2610156e+02    2.7407422e+02    9.6554688e+01    6.6216406e+02    9.3156250e+01    1.0503125e+02    1.1073438e+02    4.0539453e+02    6.8203125e+01    9.0449219e+01    7.4667969e+01    6.1404297e+02    6.7785156e+01    1.1404297e+02    6.9464844e+01    9.0664844e+02
   -7.6372436e+00    6.9432031e+03    1.0662109e+02    1.1947656e+02    1.1171875e+02    9.0093750e+01    1.1458984e+02    1.0908203e+02    8.7162500e+02    1.0609375e+02    1.1557812e+02    7.0523438e+01    2.8446484e+02    1.1085938e+02    7.8445312e+01    7.5218750e+01    8.2612891e+02    2.7407422e+02    9.6566406e+01    6.6216406e+02    9.3171875e+01    1.0503125e+02    1.1075781e+02    4.0541016e+02    6.8218750e+01    9.0449219e+01    7.4710938e+01    6.1404297e+02    6.7808594e+01    1.1404297e+02    6.9578125e+01    9.0665625e+02
   -7.5544064e+00    6.9433359e+03    1.0662109e+02    1.1947656e+02    1.1171875e+02    9.0093750e+01    1.1458984e+02    1.0908203e+02    8.7165625e+02    1.0609375e+02    1.1557812e+02    7.0523438e+01    2.8446484e+02    1.1085938e+02    7.8472656e+01    7.5218750e+01    8.2615234e+02    2.7407422e+02    9.6566406e+01    6.6216406e+02    9.3171875e+01    1.0503125e+02    1.1075781e+02    4.0541016e+02    6.8218750e+01    9.0449219e+01    7.4757812e+01    6.1404297e+02    6.7808594e+01    1.1404297e+02    6.9578125e+01    9.0666016e+02
   -7.4881367e+00    6.9435859e+03    1.0664062e+02    1.1947656e+02    1.1171875e+02    9.0097656e+01    1.1463281e+02    1.0908594e+02    8.7165625e+02    1.0609766e+02    1.1560547e+02    7.0523438e+01    2.8449609e+02    1.1085938e+02    7.8472656e+01    7.5218750e+01    8.2615234e+02    2.7407422e+02    9.6574219e+01    6.6216406e+02    9.3171875e+01    1.0503125e+02    1.1076562e+02    4.0541016e+02    6.8226562e+01    9.0449219e+01    7.4761719e+01    6.1404297e+02    6.7878906e+01    1.1404297e+02    6.9597656e+01    9.0666016e+02
   -7.3017531e+00    6.9440234e+03    1.0664062e+02    1.1948438e+02    1.1173438e+02    9.0101562e+01    1.1463672e+02    1.0909375e+02    8.7167188e+02    1.0611328e+02    1.1562891e+02    7.0523438e+01    2.8462109e+02    1.1085938e+02    7.8476562e+01    7.5218750e+01    8.2625000e+02    2.7408594e+02    9.6574219e+01    6.6216406e+02    9.3253906e+01    1.0503906e+02    1.1076562e+02    4.0541016e+02    6.8226562e+01    9.0449219e+01    7.4769531e+01    6.1404297e+02    6.7886719e+01    1.1404297e+02    6.9597656e+01    9.0666016e+02
   -7.2189159e+00    6.9443555e+03    1.0666406e+02    1.1949219e+02    1.1177344e+02    9.0105469e+01    1.1467969e+02    1.0910156e+02    8.7167188e+02    1.0611328e+02    1.1562891e+02    7.0527344e+01    2.8462500e+02    1.1086719e+02    7.8488281e+01    7.5218750e+01    8.2627344e+02    2.7408594e+02    9.6574219e+01    6.6216406e+02    9.3292969e+01    1.0503906e+02    1.1078125e+02    4.0541016e+02    6.8281250e+01    9.0449219e+01    7.4800781e+01    6.1404297e+02    6.7886719e+01    1.1404297e+02    6.9605469e+01    9.0666797e+02
   -7.1526462e+00    6.9446641e+03    1.0666406e+02    1.1949609e+02    1.1180859e+02    9.0109375e+01    1.1469922e+02    1.0910156e+02    8.7167188e+02    1.0611328e+02    1.1566406e+02    7.0535156e+01    2.8464453e+02    1.1086719e+02    7.8535156e+01    7.5218750e+01    8.2629297e+02    2.7408594e+02    9.6582031e+01    6.6216406e+02    9.3324219e+01    1.0504688e+02    1.1078906e+02    4.0541406e+02    6.8281250e+01    9.0449219e+01    7.4824219e+01    6.1404297e+02    6.7894531e+01    1.1404297e+02    6.9621094e+01    9.0667969e+02
   -7.0698090e+00    6.9447109e+03    1.0666406e+02    1.1949609e+02    1.1180859e+02    9.0109375e+01    1.1469922e+02    1.0910156e+02    8.7168359e+02    1.0611328e+02    1.1568750e+02    7.0535156e+01    2.8464453e+02    1.1086719e+02    7.8535156e+01    7.5218750e+01    8.2629297e+02    2.7408594e+02    9.6582031e+01    6.6216406e+02    9.3335938e+01    1.0504688e+02    1.1078906e+02    4.0541406e+02    6.8281250e+01    9.0449219e+01    7.4824219e+01    6.1404297e+02    6.7894531e+01    1.1404297e+02    6.9621094e+01    9.0667969e+02
   -6.9662626e+00    6.9449219e+03    1.0668359e+02    1.1949609e+02    1.1180859e+02    9.0109375e+01    1.1470703e+02    1.0910156e+02    8.7170703e+02    1.0611328e+02    1.1568750e+02    7.0535156e+01    2.8466797e+02    1.1086719e+02    7.8562500e+01    7.5218750e+01    8.2631641e+02    2.7408594e+02    9.6589844e+01    6.6217188e+02    9.3351562e+01    1.0504688e+02    1.1079688e+02    4.0541406e+02    6.8281250e+01    9.0449219e+01    7.4832031e+01    6.1404297e+02    6.7902344e+01    1.1404297e+02    6.9625000e+01    9.0670703e+02
   -6.8834254e+00    6.9451562e+03    1.0670312e+02    1.1949609e+02    1.1183203e+02    9.0125000e+01    1.1474609e+02    1.0910156e+02    8.7170703e+02    1.0611328e+02    1.1571094e+02    7.0539062e+01    2.8467578e+02    1.1086719e+02    7.8589844e+01    7.5218750e+01    8.2634766e+02    2.7408594e+02    9.6589844e+01    6.6217188e+02    9.3351562e+01    1.0504688e+02    1.1080469e+02    4.0541406e+02    6.8289062e+01    9.0449219e+01    7.4839844e+01    6.1404297e+02    6.7902344e+01    1.1404297e+02    6.9632812e+01    9.0671875e+02
   -6.7798790e+00    6.9453203e+03    1.0670312e+02    1.1949609e+02    1.1183594e+02    9.0144531e+01    1.1476562e+02    1.0910156e+02    8.7170703e+02    1.0611328e+02    1.1573438e+02    7.0539062e+01    2.8467578e+02    1.1086719e+02    7.8589844e+01    7.5218750e+01    8.2637109e+02    2.7408594e+02    9.6589844e+01    6.6217188e+02    9.3375000e+01    1.0504688e+02    1.1083203e+02    4.0541797e+02    6.8289062e+01    9.0449219e+01    7.4847656e+01    6.1404297e+02    6.7902344e+01    1.1404297e+02    6.9636719e+01    9.0672656e+02
   -6.6970418e+00    6.9455156e+03    1.0673438e+02    1.1949609e+02    1.1186328e+02    9.0148438e+01    1.1476953e+02    1.0910156e+02    8.7170703e+02    1.0611328e+02    1.1575391e+02    7.0539062e+01    2.8469922e+02    1.1086719e+02    7.8617188e+01    7.5218750e+01    8.2640234e+02    2.7408594e+02    9.6597656e+01    6.6217188e+02    9.3375000e+01    1.0504688e+02    1.1083203e+02    4.0541797e+02    6.8289062e+01    9.0449219e+01    7.4855469e+01    6.1404297e+02    6.7910156e+01    1.1404297e+02    6.9640625e+01    9.0672656e+02
   -6.5934953e+00    6.9457031e+03    1.0678125e+02    1.1950781e+02    1.1187500e+02    9.0152344e+01    1.1476953e+02    1.0911328e+02    8.7170703e+02    1.0611328e+02    1.1575391e+02    7.0539062e+01    2.8469922e+02    1.1086719e+02    7.8625000e+01    7.5218750e+01    8.2640625e+02    2.7408594e+02    9.6605469e+01    6.6217188e+02    9.3375000e+01    1.0504688e+02    1.1083203e+02    4.0541797e+02    6.8289062e+01    9.0449219e+01    7.4855469e+01    6.1404297e+02    6.7910156e+01    1.1404297e+02    6.9707031e+01    9.0674219e+02
   -6.4071117e+00    6.9457500e+03    1.0678125e+02    1.1950781e+02    1.1187500e+02    9.0152344e+01    1.1476953e+02    1.0911328e+02    8.7171875e+02    1.0611328e+02    1.1575391e+02    7.0539062e+01    2.8469922e+02    1.1086719e+02    7.8625000e+01    7.5218750e+01    8.2641406e+02    2.7408594e+02    9.6605469e+01    6.6217188e+02    9.3382812e+01    1.0504688e+02    1.1085156e+02    4.0541797e+02    6.8289062e+01    9.0449219e+01    7.4855469e+01    6.1404297e+02    6.7910156e+01    1.1404297e+02    6.9707031e+01    9.0674219e+02
   -6.3242746e+00    6.9459141e+03    1.0680078e+02    1.1950781e+02    1.1190234e+02    9.0160156e+01    1.1479297e+02    1.0911328e+02    8.7171875e+02    1.0611328e+02    1.1578516e+02    7.0539062e+01    2.8472266e+02    1.1086719e+02    7.8628906e+01    7.5222656e+01    8.2642188e+02    2.7408594e+02    9.6609375e+01    6.6217188e+02    9.3386719e+01    1.0504688e+02    1.1085156e+02    4.0542188e+02    6.8289062e+01    9.0449219e+01    7.4855469e+01    6.1404297e+02    6.7914062e+01    1.1404297e+02    6.9707031e+01    9.0674219e+02
   -6.2207281e+00    6.9460547e+03    1.0680078e+02    1.1950781e+02    1.1192188e+02    9.0164062e+01    1.1481641e+02    1.0911328e+02    8.7171875e+02    1.0611328e+02    1.1580078e+02    7.0539062e+01    2.8472266e+02    1.1086719e+02    7.8636719e+01    7.5230469e+01    8.2644141e+02    2.7408594e+02    9.6609375e+01    6.6217188e+02    9.3394531e+01    1.0504688e+02    1.1085547e+02    4.0542188e+02    6.8289062e+01    9.0449219e+01    7.4859375e+01    6.1404297e+02    6.7933594e+01    1.1404297e+02    6.9710938e+01    9.0674609e+02
   -6.1378909e+00    6.9462656e+03    1.0680078e+02    1.1950781e+02    1.1194141e+02    9.0164062e+01    1.1486328e+02    1.0913281e+02    8.7173438e+02    1.0612891e+02    1.1582422e+02    7.0539062e+01    2.8474609e+02    1.1086719e+02    7.8660156e+01    7.5230469e+01    8.2644141e+02    2.7408594e+02    9.6609375e+01    6.6217188e+02    9.3394531e+01    1.0504688e+02    1.1086328e+02    4.0542578e+02    6.8292969e+01    9.0449219e+01    7.4863281e+01    6.1404297e+02    6.7937500e+01    1.1404297e+02    6.9710938e+01    9.0674609e+02
   -6.0343445e+00    6.9463828e+03    1.0680078e+02    1.1950781e+02    1.1196094e+02    9.0164062e+01    1.1486328e+02    1.0913281e+02    8.7175391e+02    1.0612891e+02    1.1584375e+02    7.0539062e+01    2.8474609e+02    1.1086719e+02    7.8660156e+01    7.5230469e+01    8.2647656e+02    2.7409766e+02    9.6609375e+01    6.6217188e+02    9.3398438e+01    1.0504688e+02    1.1086328e+02    4.0542578e+02    6.8292969e+01    9.0449219e+01    7.4863281e+01    6.1404297e+02    6.7937500e+01    1.1404297e+02    6.9710938e+01    9.0675391e+02
   -5.9515073e+00    6.9466250e+03    1.0681641e+02    1.1950781e+02    1.1196094e+02    9.0183594e+01    1.1492188e+02    1.0913281e+02    8.7177734e+02    1.0612891e+02    1.1584375e+02    7.0539062e+01    2.8474609e+02    1.1086719e+02    7.8687500e+01    7.5238281e+01    8.2649609e+02    2.7409766e+02    9.6613281e+01    6.6217188e+02    9.3421875e+01    1.0504688e+02    1.1086719e+02    4.0542969e+02    6.8296875e+01    9.0449219e+01    7.4867188e+01    6.1404297e+02    6.7957031e+01    1.1404297e+02    6.9714844e+01    9.0675781e+02
   -5.8479609e+00    6.9467578e+03    1.0683594e+02    1.1950781e+02    1.1196094e+02    9.0183594e+01    1.1492188e+02    1.0914062e+02    8.7179688e+02    1.0612891e+02    1.1585547e+02    7.0539062e+01    2.8476562e+02    1.1086719e+02    7.8691406e+01    7.5238281e+01    8.2651953e+02    2.7409766e+02    9.6617188e+01    6.6217188e+02    9.3421875e+01    1.0504688e+02    1.1087109e+02    4.0543359e+02    6.8304688e+01    9.0449219e+01    7.4867188e+01    6.1404297e+02    6.7960938e+01    1.1404297e+02    6.9714844e+01    9.0676172e+02
   -5.7185278e+00    6.9468164e+03    1.0683594e+02    1.1950781e+02    1.1196875e+02    9.0191406e+01    1.1492969e+02    1.0914062e+02    8.7179688e+02    1.0612891e+02    1.1587109e+02    7.0539062e+01    2.8476562e+02    1.1086719e+02    7.8695312e+01    7.5238281e+01    8.2651953e+02    2.7409766e+02    9.6621094e+01    6.6217188e+02    9.3421875e+01    1.0504688e+02    1.1087500e+02    4.0543359e+02    6.8308594e+01    9.0449219e+01    7.4871094e+01    6.1404297e+02    6.7960938e+01    1.1404297e+02    6.9714844e+01    9.0676172e+02
   -5.6149813e+00    6.9468477e+03    1.0683594e+02    1.1950781e+02    1.1196875e+02    9.0191406e+01    1.1492969e+02    1.0914844e+02    8.7179688e+02    1.0612891e+02    1.1587109e+02    7.0539062e+01    2.8476562e+02    1.1086719e+02    7.8699219e+01    7.5238281e+01    8.2652344e+02    2.7409766e+02    9.6621094e+01    6.6217188e+02    9.3425781e+01    1.0504688e+02    1.1087500e+02    4.0543359e+02    6.8308594e+01    9.0449219e+01    7.4871094e+01    6.1404297e+02    6.7960938e+01    1.1404297e+02    6.9726562e+01    9.0676172e+02
   -5.5321442e+00    6.9469258e+03    1.0683594e+02    1.1951172e+02    1.1196875e+02    9.0191406e+01    1.1492969e+02    1.0914844e+02    8.7181641e+02    1.0612891e+02    1.1587109e+02    7.0539062e+01    2.8478516e+02    1.1086719e+02    7.8699219e+01    7.5238281e+01    8.2653906e+02    2.7409766e+02    9.6621094e+01    6.6217188e+02    9.3433594e+01    1.0504688e+02    1.1087500e+02    4.0543750e+02    6.8308594e+01    9.0449219e+01    7.4871094e+01    6.1404297e+02    6.7960938e+01    1.1404297e+02    6.9730469e+01    9.0676562e+02
   -5.4285977e+00    6.9470977e+03    1.0683594e+02    1.1951172e+02    1.1198828e+02    9.0199219e+01    1.1493750e+02    1.0914844e+02    8.7183594e+02    1.0612891e+02    1.1588672e+02    7.0539062e+01    2.8478516e+02    1.1086719e+02    7.8718750e+01    7.5238281e+01    8.2657422e+02    2.7410156e+02    9.6628906e+01    6.6217188e+02    9.3445312e+01    1.0504688e+02    1.1087500e+02    4.0543750e+02    6.8316406e+01    9.0449219e+01    7.4878906e+01    6.1404297e+02    6.7964844e+01    1.1404297e+02    6.9730469e+01    9.0676953e+02
   -5.2991647e+00    6.9472422e+03    1.0685547e+02    1.1951562e+02    1.1201562e+02    9.0203125e+01    1.1493750e+02    1.0915234e+02    8.7183594e+02    1.0612891e+02    1.1590234e+02    7.0539062e+01    2.8480469e+02    1.1086719e+02    7.8718750e+01    7.5238281e+01    8.2660547e+02    2.7410156e+02    9.6628906e+01    6.6217188e+02    9.3445312e+01    1.0504688e+02    1.1087500e+02    4.0543750e+02    6.8320312e+01    9.0449219e+01    7.4882812e+01    6.1404297e+02    6.7964844e+01    1.1404297e+02    6.9734375e+01    9.0677734e+02
   -5.1956182e+00    6.9473867e+03    1.0687500e+02    1.1951562e+02    1.1201562e+02    9.0210938e+01    1.1495312e+02    1.0915234e+02    8.7183594e+02    1.0612891e+02    1.1592188e+02    7.0539062e+01    2.8480469e+02    1.1086719e+02    7.8738281e+01    7.5238281e+01    8.2664844e+02    2.7410156e+02    9.6632812e+01    6.6217188e+02    9.3445312e+01    1.0504688e+02    1.1087500e+02    4.0544141e+02    6.8320312e+01    9.0449219e+01    7.4886719e+01    6.1404297e+02    6.7968750e+01    1.1404297e+02    6.9734375e+01    9.0678125e+02
   -5.0092346e+00    6.9476094e+03    1.0691406e+02    1.1951562e+02    1.1203516e+02    9.0210938e+01    1.1495312e+02    1.0915234e+02    8.7187891e+02    1.0612891e+02    1.1594141e+02    7.0539062e+01    2.8482812e+02    1.1086719e+02    7.8765625e+01    7.5238281e+01    8.2667188e+02    2.7410156e+02    9.6644531e+01    6.6217188e+02    9.3449219e+01    1.0504688e+02    1.1087500e+02    4.0544141e+02    6.8324219e+01    9.0449219e+01    7.4886719e+01    6.1404297e+02    6.7972656e+01    1.1404297e+02    6.9738281e+01    9.0678125e+02
   -4.8798015e+00    6.9478125e+03    1.0693359e+02    1.1951562e+02    1.1203516e+02    9.0210938e+01    1.1495312e+02    1.0916016e+02    8.7189844e+02    1.0614453e+02    1.1596094e+02    7.0546875e+01    2.8484766e+02    1.1086719e+02    7.8765625e+01    7.5238281e+01    8.2674609e+02    2.7410156e+02    9.6648438e+01    6.6217188e+02    9.3449219e+01    1.0504688e+02    1.1087500e+02    4.0544141e+02    6.8328125e+01    9.0449219e+01    7.4886719e+01    6.1404297e+02    6.7972656e+01    1.1404297e+02    6.9738281e+01    9.0679297e+02
   -4.7762551e+00    6.9479648e+03    1.0693359e+02    1.1951562e+02    1.1206641e+02    9.0218750e+01    1.1495312e+02    1.0916797e+02    8.7192188e+02    1.0614453e+02    1.1596094e+02    7.0546875e+01    2.8486328e+02    1.1086719e+02    7.8769531e+01    7.5238281e+01    8.2675000e+02    2.7410156e+02    9.6648438e+01    6.6217188e+02    9.3464844e+01    1.0504688e+02    1.1087500e+02    4.0544141e+02    6.8332031e+01    9.0449219e+01    7.4886719e+01    6.1404297e+02    6.7996094e+01    1.1404297e+02    6.9738281e+01    9.0680859e+02
   -4.6934179e+00    6.9480508e+03    1.0695312e+02    1.1951562e+02    1.1206641e+02    9.0226562e+01    1.1496094e+02    1.0916797e+02    8.7192969e+02    1.0614453e+02    1.1596094e+02    7.0546875e+01    2.8486328e+02    1.1086719e+02    7.8792969e+01    7.5238281e+01    8.2675781e+02    2.7410156e+02    9.6648438e+01    6.6217188e+02    9.3464844e+01    1.0504688e+02    1.1087500e+02    4.0544141e+02    6.8335938e+01    9.0449219e+01    7.4890625e+01    6.1404297e+02    6.7996094e+01    1.1404297e+02    6.9742188e+01    9.0680859e+02
   -4.5898714e+00    6.9482227e+03    1.0695312e+02    1.1951953e+02    1.1208984e+02    9.0226562e+01    1.1496094e+02    1.0916797e+02    8.7194922e+02    1.0614453e+02    1.1600000e+02    7.0546875e+01    2.8486328e+02    1.1086719e+02    7.8816406e+01    7.5238281e+01    8.2679297e+02    2.7410156e+02    9.6648438e+01    6.6217188e+02    9.3468750e+01    1.0504688e+02    1.1087500e+02    4.0544141e+02    6.8339844e+01    9.0449219e+01    7.4894531e+01    6.1404297e+02    6.7996094e+01    1.1404297e+02    6.9753906e+01    9.0681250e+02
   -4.4604384e+00    6.9482617e+03    1.0695312e+02    1.1951953e+02    1.1208984e+02    9.0226562e+01    1.1496094e+02    1.0916797e+02    8.7196875e+02    1.0614453e+02    1.1600000e+02    7.0546875e+01    2.8486719e+02    1.1086719e+02    7.8816406e+01    7.5238281e+01    8.2680859e+02    2.7410156e+02    9.6648438e+01    6.6217188e+02    9.3468750e+01    1.0504688e+02    1.1087500e+02    4.0544141e+02    6.8339844e+01    9.0449219e+01    7.4894531e+01    6.1404297e+02    6.7996094e+01    1.1404297e+02    6.9753906e+01    9.0681250e+02
   -4.3568919e+00    6.9483477e+03    1.0695312e+02    1.1951953e+02    1.1208984e+02    9.0226562e+01    1.1496094e+02    1.0917188e+02    8.7198828e+02    1.0614453e+02    1.1600000e+02    7.0546875e+01    2.8486719e+02    1.1086719e+02    7.8816406e+01    7.5238281e+01    8.2683203e+02    2.7410156e+02    9.6648438e+01    6.6217188e+02    9.3468750e+01    1.0504688e+02    1.1087500e+02    4.0544141e+02    6.8339844e+01    9.0449219e+01    7.4894531e+01    6.1404297e+02    6.8031250e+01    1.1404297e+02    6.9753906e+01    9.0681641e+02
   -4.2274589e+00    6.9484453e+03    1.0695312e+02    1.1951953e+02    1.1210938e+02    9.0234375e+01    1.1498828e+02    1.0917969e+02    8.7198828e+02    1.0614453e+02    1.1600000e+02    7.0546875e+01    2.8486719e+02    1.1086719e+02    7.8816406e+01    7.5238281e+01    8.2684766e+02    2.7410156e+02    9.6648438e+01    6.6217188e+02    9.3476562e+01    1.0504688e+02    1.1087891e+02    4.0544141e+02    6.8343750e+01    9.0449219e+01    7.4894531e+01    6.1404297e+02    6.8035156e+01    1.1404297e+02    6.9753906e+01    9.0681641e+02
   -4.1239124e+00    6.9485469e+03    1.0695312e+02    1.1951953e+02    1.1212891e+02    9.0234375e+01    1.1500781e+02    1.0917969e+02    8.7200391e+02    1.0614453e+02    1.1600000e+02    7.0546875e+01    2.8487891e+02    1.1086719e+02    7.8820312e+01    7.5238281e+01    8.2685938e+02    2.7410547e+02    9.6648438e+01    6.6217188e+02    9.3480469e+01    1.0504688e+02    1.1088281e+02    4.0544141e+02    6.8347656e+01    9.0449219e+01    7.4894531e+01    6.1404297e+02    6.8039062e+01    1.1404297e+02    6.9753906e+01    9.0681641e+02
   -3.9944793e+00    6.9485508e+03    1.0695312e+02    1.1951953e+02    1.1212891e+02    9.0234375e+01    1.1500781e+02    1.0917969e+02    8.7200391e+02    1.0614453e+02    1.1600000e+02    7.0546875e+01    2.8487891e+02    1.1086719e+02    7.8820312e+01    7.5238281e+01    8.2686328e+02    2.7410547e+02    9.6648438e+01    6.6217188e+02    9.3480469e+01    1.0504688e+02    1.1088281e+02    4.0544141e+02    6.8347656e+01    9.0449219e+01    7.4894531e+01    6.1404297e+02    6.8039062e+01    1.1404297e+02    6.9753906e+01    9.0681641e+02
   -3.8564187e+00    6.9487148e+03    1.0695312e+02    1.1951953e+02    1.1212891e+02    9.0261719e+01    1.1503516e+02    1.0917969e+02    8.7200391e+02    1.0619922e+02    1.1600000e+02    7.0546875e+01    2.8490234e+02    1.1086719e+02    7.8824219e+01    7.5238281e+01    8.2688281e+02    2.7410547e+02    9.6648438e+01    6.6217188e+02    9.3480469e+01    1.0504688e+02    1.1088281e+02    4.0544531e+02    6.8347656e+01    9.0449219e+01    7.4894531e+01    6.1404297e+02    6.8042969e+01    1.1404297e+02    6.9753906e+01    9.0681641e+02
   -3.7459702e+00    6.9488633e+03    1.0695312e+02    1.1951953e+02    1.1217188e+02    9.0261719e+01    1.1503516e+02    1.0918750e+02    8.7201953e+02    1.0619922e+02    1.1605469e+02    7.0546875e+01    2.8490234e+02    1.1086719e+02    7.8828125e+01    7.5238281e+01    8.2689453e+02    2.7410938e+02    9.6648438e+01    6.6217188e+02    9.3480469e+01    1.0504688e+02    1.1088672e+02    4.0544531e+02    6.8347656e+01    9.0449219e+01    7.4894531e+01    6.1404297e+02    6.8042969e+01    1.1404297e+02    6.9753906e+01    9.0682031e+02
   -3.6079660e+00    6.9489141e+03    1.0695312e+02    1.1952344e+02    1.1217188e+02    9.0265625e+01    1.1503906e+02    1.0918750e+02    8.7201953e+02    1.0619922e+02    1.1605469e+02    7.0546875e+01    2.8492188e+02    1.1086719e+02    7.8828125e+01    7.5238281e+01    8.2691406e+02    2.7410938e+02    9.6648438e+01    6.6217188e+02    9.3480469e+01    1.0504688e+02    1.1088672e+02    4.0544531e+02    6.8347656e+01    9.0449219e+01    7.4894531e+01    6.1404297e+02    6.8042969e+01    1.1404297e+02    6.9753906e+01    9.0682031e+02
   -3.4700355e+00    6.9490117e+03    1.0695312e+02    1.1952344e+02    1.1217188e+02    9.0265625e+01    1.1503906e+02    1.0918750e+02    8.7206250e+02    1.0619922e+02    1.1605469e+02    7.0546875e+01    2.8494922e+02    1.1086719e+02    7.8828125e+01    7.5238281e+01    8.2693750e+02    2.7410938e+02    9.6648438e+01    6.6217188e+02    9.3480469e+01    1.0504688e+02    1.1089062e+02    4.0544531e+02    6.8347656e+01    9.0449219e+01    7.4894531e+01    6.1404297e+02    6.8042969e+01    1.1404297e+02    6.9753906e+01    9.0682031e+02
   -3.3596912e+00    6.9491289e+03    1.0695312e+02    1.1952344e+02    1.1219141e+02    9.0265625e+01    1.1506641e+02    1.0919531e+02    8.7206250e+02    1.0619922e+02    1.1605469e+02    7.0546875e+01    2.8494922e+02    1.1086719e+02    7.8832031e+01    7.5238281e+01    8.2696484e+02    2.7410938e+02    9.6648438e+01    6.6217188e+02    9.3484375e+01    1.0504688e+02    1.1089062e+02    4.0544531e+02    6.8351562e+01    9.0449219e+01    7.4906250e+01    6.1404297e+02    6.8046875e+01    1.1404297e+02    6.9753906e+01    9.0682812e+02
   -3.2217982e+00    6.9492422e+03    1.0697266e+02    1.1952344e+02    1.1219922e+02    9.0281250e+01    1.1507422e+02    1.0919531e+02    8.7206250e+02    1.0619922e+02    1.1605469e+02    7.0546875e+01    2.8497266e+02    1.1086719e+02    7.8851562e+01    7.5238281e+01    8.2697266e+02    2.7410938e+02    9.6652344e+01    6.6217188e+02    9.3484375e+01    1.0504688e+02    1.1089453e+02    4.0544531e+02    6.8351562e+01    9.0449219e+01    7.4906250e+01    6.1404297e+02    6.8046875e+01    1.1404297e+02    6.9757812e+01    9.0682812e+02
   -3.0839477e+00    6.9494805e+03    1.0703516e+02    1.1952344e+02    1.1223828e+02    9.0285156e+01    1.1512109e+02    1.0920312e+02    8.7206250e+02    1.0619922e+02    1.1605469e+02    7.0546875e+01    2.8497266e+02    1.1086719e+02    7.8875000e+01    7.5238281e+01    8.2698828e+02    2.7411719e+02    9.6656250e+01    6.6217188e+02    9.3484375e+01    1.0504688e+02    1.1089453e+02    4.0544531e+02    6.8351562e+01    9.0449219e+01    7.4906250e+01    6.1404297e+02    6.8046875e+01    1.1404297e+02    6.9761719e+01    9.0685156e+02
   -2.8621697e+00    6.9495586e+03    1.0703516e+02    1.1952344e+02    1.1223828e+02    9.0285156e+01    1.1512109e+02    1.0920312e+02    8.7206250e+02    1.0624609e+02    1.1605469e+02    7.0546875e+01    2.8499219e+02    1.1086719e+02    7.8875000e+01    7.5238281e+01    8.2699219e+02    2.7411719e+02    9.6656250e+01    6.6217188e+02    9.3484375e+01    1.0504688e+02    1.1090234e+02    4.0544531e+02    6.8351562e+01    9.0449219e+01    7.4906250e+01    6.1404297e+02    6.8046875e+01    1.1404297e+02    6.9761719e+01    9.0685156e+02
   -2.7244167e+00    6.9496953e+03    1.0703516e+02    1.1952344e+02    1.1223828e+02    9.0285156e+01    1.1512109e+02    1.0920703e+02    8.7206250e+02    1.0624609e+02    1.1611328e+02    7.0550781e+01    2.8499609e+02    1.1086719e+02    7.8898438e+01    7.5238281e+01    8.2699219e+02    2.7411719e+02    9.6656250e+01    6.6217188e+02    9.3484375e+01    1.0504688e+02    1.1090234e+02    4.0544922e+02    6.8351562e+01    9.0449219e+01    7.4906250e+01    6.1404297e+02    6.8066406e+01    1.1404297e+02    6.9773438e+01    9.0685938e+02
   -2.6142143e+00    6.9498633e+03    1.0703516e+02    1.1952344e+02    1.1223828e+02    9.0285156e+01    1.1512109e+02    1.0921484e+02    8.7208203e+02    1.0627734e+02    1.1615625e+02    7.0550781e+01    2.8501562e+02    1.1086719e+02    7.8902344e+01    7.5238281e+01    8.2702734e+02    2.7411719e+02    9.6656250e+01    6.6217188e+02    9.3484375e+01    1.0504688e+02    1.1090234e+02    4.0545312e+02    6.8355469e+01    9.0449219e+01    7.4906250e+01    6.1404297e+02    6.8066406e+01    1.1404297e+02    6.9773438e+01    9.0685938e+02
   -2.5553933e+00    6.9499023e+03    1.0703516e+02    1.1952344e+02    1.1223828e+02    9.0285156e+01    1.1512109e+02    1.0921484e+02    8.7208203e+02    1.0627734e+02    1.1617188e+02    7.0550781e+01    2.8501562e+02    1.1086719e+02    7.8902344e+01    7.5238281e+01    8.2704688e+02    2.7411719e+02    9.6656250e+01    6.6217188e+02    9.3484375e+01    1.0504688e+02    1.1090234e+02    4.0545312e+02    6.8355469e+01    9.0449219e+01    7.4906250e+01    6.1404297e+02    6.8066406e+01    1.1404297e+02    6.9773438e+01    9.0686328e+02
   -2.4820091e+00    6.9499727e+03    1.0703906e+02    1.1952344e+02    1.1223828e+02    9.0285156e+01    1.1512109e+02    1.0921484e+02    8.7208984e+02    1.0627734e+02    1.1619922e+02    7.0550781e+01    2.8501562e+02    1.1086719e+02    7.8906250e+01    7.5238281e+01    8.2706641e+02    2.7412109e+02    9.6656250e+01    6.6217188e+02    9.3484375e+01    1.0504688e+02    1.1090234e+02    4.0545312e+02    6.8355469e+01    9.0449219e+01    7.4910156e+01    6.1404297e+02    6.8066406e+01    1.1404297e+02    6.9773438e+01    9.0686328e+02
   -2.3975363e+00    6.9501289e+03    1.0703906e+02    1.1952344e+02    1.1225391e+02    9.0304688e+01    1.1513281e+02    1.0922266e+02    8.7209766e+02    1.0630469e+02    1.1622266e+02    7.0550781e+01    2.8501953e+02    1.1086719e+02    7.8914062e+01    7.5238281e+01    8.2707812e+02    2.7412109e+02    9.6656250e+01    6.6217188e+02    9.3484375e+01    1.0504688e+02    1.1090234e+02    4.0546484e+02    6.8355469e+01    9.0449219e+01    7.4910156e+01    6.1404297e+02    6.8066406e+01    1.1404297e+02    6.9773438e+01    9.0687109e+02
   -2.2823594e+00    7.0403867e+03    1.0733203e+02    1.1977734e+02    1.1269922e+02    9.0601562e+01    1.1593750e+02    1.0947656e+02    8.7269141e+02    1.0634766e+02    1.1679297e+02    7.0550781e+01    2.8546094e+02    1.1086719e+02    1.0157812e+02    8.8457031e+01    8.2731250e+02    2.7412109e+02    9.6656250e+01    6.6217188e+02    9.3488281e+01    1.0504688e+02    1.1090234e+02    4.0602344e+02    6.9175781e+01    9.0976562e+01    7.4917969e+01    6.1470703e+02    9.7800781e+01    1.1404297e+02    8.7492188e+01    9.0698047e+02
   -2.1850862e+00    7.0424297e+03    1.0737109e+02    1.1977734e+02    1.1287500e+02    9.0609375e+01    1.1593750e+02    1.0947656e+02    8.7273047e+02    1.0634766e+02    1.1680469e+02    7.0550781e+01    2.8551562e+02    1.1086719e+02    1.0205469e+02    8.8738281e+01    8.2735547e+02    2.7412109e+02    9.6664062e+01    6.6217188e+02    9.3496094e+01    1.0504688e+02    1.1091406e+02    4.0616016e+02    6.9335938e+01    9.1015625e+01    7.4917969e+01    6.1470703e+02    9.8191406e+01    1.1404297e+02    8.7636719e+01    9.0699609e+02
   -2.0992425e+00    7.0433125e+03    1.0737500e+02    1.1979297e+02    1.1289062e+02    9.0609375e+01    1.1594141e+02    1.0947656e+02    8.7276562e+02    1.0635156e+02    1.1682422e+02    7.0550781e+01    2.8555078e+02    1.1086719e+02    1.0226562e+02    8.8832031e+01    8.2738281e+02    2.7412891e+02    9.6664062e+01    6.6217188e+02    9.3496094e+01    1.0504688e+02    1.1091406e+02    4.0625391e+02    6.9421875e+01    9.1046875e+01    7.4917969e+01    6.1471094e+02    9.8281250e+01    1.1404297e+02    8.7742188e+01    9.0699609e+02
   -1.9932292e+00    7.0447578e+03    1.0746484e+02    1.1979297e+02    1.1291016e+02    9.0609375e+01    1.1596875e+02    1.0947656e+02    8.7283984e+02    1.0635156e+02    1.1688281e+02    7.0550781e+01    2.8558594e+02    1.1086719e+02    1.0255859e+02    8.8933594e+01    8.2744531e+02    2.7412891e+02    9.6679688e+01    6.6217188e+02    9.3503906e+01    1.0504688e+02    1.1092969e+02    4.0636719e+02    6.9566406e+01    9.1054688e+01    7.4937500e+01    6.1471094e+02    9.8441406e+01    1.1404297e+02    8.7917969e+01    9.0701953e+02
   -1.8995178e+00    7.0469102e+03    1.0751562e+02    1.1979297e+02    1.1296875e+02    9.0617188e+01    1.1598828e+02    1.0948438e+02    8.7299219e+02    1.0641406e+02    1.1699609e+02    7.0570312e+01    2.8564062e+02    1.1090234e+02    1.0291406e+02    8.9218750e+01    8.2753125e+02    2.7414453e+02    9.6683594e+01    6.6217188e+02    9.3523438e+01    1.0506250e+02    1.1094141e+02    4.0647656e+02    6.9757812e+01    9.1066406e+01    7.4945312e+01    6.1471094e+02    9.8667969e+01    1.1404297e+02    8.8140625e+01    9.0702734e+02
   -1.7919314e+00    7.0526094e+03    1.0770312e+02    1.1985156e+02    1.1317188e+02    9.0660156e+01    1.1617578e+02    1.0950781e+02    8.7325781e+02    1.0657812e+02    1.1737500e+02    7.0671875e+01    2.8575391e+02    1.1095703e+02    1.0359766e+02    8.9773438e+01    8.2770703e+02    2.7421094e+02    9.6796875e+01    6.6217578e+02    9.3648438e+01    1.0510156e+02    1.1105859e+02    4.0652344e+02    7.0328125e+01    9.1078125e+01    7.5042969e+01    6.1475781e+02    9.9230469e+01    1.1405859e+02    8.8710938e+01    9.0714453e+02
   -1.6949133e+00    7.0640586e+03    1.0807812e+02    1.2015625e+02    1.1354297e+02    9.0750000e+01    1.1644141e+02    1.0981250e+02    8.7377344e+02    1.0687109e+02    1.1797656e+02    7.1054688e+01    2.8629688e+02    1.1110938e+02    1.0429688e+02    9.0351562e+01    8.2823047e+02    2.7453125e+02    9.7128906e+01    6.6253906e+02    9.4035156e+01    1.0535156e+02    1.1141797e+02    4.0683984e+02    7.0972656e+01    9.1253906e+01    7.5339844e+01    6.1502734e+02    9.9902344e+01    1.1421094e+02    8.9253906e+01    9.0751172e+02
   -1.5962810e+00    7.0723984e+03    1.0833984e+02    1.2031250e+02    1.1383203e+02    9.0839844e+01    1.1666797e+02    1.0993359e+02    8.7412891e+02    1.0699219e+02    1.1832812e+02    7.1117188e+01    2.8723828e+02    1.1139453e+02    1.0493750e+02    9.0726562e+01    8.2848047e+02    2.7467188e+02    9.7335938e+01    6.6258203e+02    9.4210938e+01    1.0552344e+02    1.1161328e+02    4.0728516e+02    7.1507812e+01    9.1511719e+01    7.5582031e+01    6.1521484e+02    1.0030078e+02    1.1432031e+02    8.9757812e+01    9.0771094e+02
   -1.4958108e+00    7.0838945e+03    1.0874219e+02    1.2056250e+02    1.1424609e+02    9.1042969e+01    1.1699219e+02    1.1020312e+02    8.7458984e+02    1.0740625e+02    1.1880078e+02    7.1328125e+01    2.8747266e+02    1.1163281e+02    1.0580469e+02    9.1523438e+01    8.2894531e+02    2.7494922e+02    9.7582031e+01    6.6300781e+02    9.4562500e+01    1.0566406e+02    1.1181641e+02    4.0762500e+02    7.2167969e+01    9.1843750e+01    7.5832031e+01    6.1544531e+02    1.0107422e+02    1.1464844e+02    9.0437500e+01    9.0794531e+02
   -1.3967761e+00    7.1014766e+03    1.0923438e+02    1.2097656e+02    1.1488281e+02    9.1328125e+01    1.1755469e+02    1.1061719e+02    8.7520703e+02    1.0777344e+02    1.1936719e+02    7.1777344e+01    2.8812500e+02    1.1212109e+02    1.0706250e+02    9.2589844e+01    8.2969922e+02    2.7547266e+02    9.8039062e+01    6.6330078e+02    9.4992188e+01    1.0596094e+02    1.1220312e+02    4.0804297e+02    7.3171875e+01    9.2230469e+01    7.7164062e+01    6.1601953e+02    1.0210156e+02    1.1489062e+02    9.1382812e+01    9.0818750e+02
   -1.2977256e+00    7.1182734e+03    1.0952734e+02    1.2126953e+02    1.1539062e+02    9.1742188e+01    1.1811328e+02    1.1107812e+02    8.7591016e+02    1.0812109e+02    1.2004297e+02    7.2359375e+01    2.8887500e+02    1.1263672e+02    1.0825391e+02    9.3371094e+01    8.3004297e+02    2.7587109e+02    9.8460938e+01    6.6364062e+02    9.5390625e+01    1.0647266e+02    1.1268359e+02    4.0853516e+02    7.4093750e+01    9.2554688e+01    7.7738281e+01    6.1641797e+02    1.0301562e+02    1.1558984e+02    9.2410156e+01    9.0866406e+02
   -1.1986127e+00    7.1404062e+03    1.1019531e+02    1.2178516e+02    1.1600000e+02    9.2007812e+01    1.1867578e+02    1.1158594e+02    8.7700391e+02    1.0878516e+02    1.2081250e+02    7.3957031e+01    2.8962891e+02    1.1314062e+02    1.0971875e+02    9.4453125e+01    8.3080859e+02    2.7628125e+02    9.9000000e+01    6.6420703e+02    9.5921875e+01    1.0683203e+02    1.1331641e+02    4.0903125e+02    7.5382812e+01    9.2910156e+01    7.8511719e+01    6.1696484e+02    1.0427734e+02    1.1609375e+02    9.3828125e+01    9.0928906e+02
   -1.0995776e+00    7.2307891e+03    1.1367578e+02    1.2245703e+02    1.1721875e+02    9.2660156e+01    1.1999609e+02    1.1278125e+02    8.7773828e+02    1.0927734e+02    1.2125391e+02    7.4519531e+01    2.8994922e+02    1.1364844e+02    1.1040625e+02    9.5390625e+01    8.3225000e+02    2.7692578e+02    9.9472656e+01    6.6517969e+02    9.6390625e+01    1.0716016e+02    1.7511719e+02    4.0979688e+02    7.6171875e+01    9.3582031e+01    8.0335938e+01    6.1857031e+02    1.0647266e+02    1.1685938e+02    9.5480469e+01    9.1005078e+02
   -9.9145730e-01    7.2573711e+03    1.1490234e+02    1.2317969e+02    1.1958203e+02    9.4789062e+01    1.2246484e+02    1.1336328e+02    8.7830859e+02    1.0982422e+02    1.2193359e+02    7.6882812e+01    2.9069531e+02    1.1420312e+02    1.1084766e+02    9.5687500e+01    8.3260938e+02    2.7740625e+02    9.9855469e+01    6.6574609e+02    9.6824219e+01    1.0778516e+02    1.7586719e+02    4.1023828e+02    7.7976562e+01    9.4292969e+01    8.1320312e+01    6.1908594e+02    1.0745703e+02    1.1747656e+02    9.6406250e+01    9.1035938e+02
   -8.9239115e-01    7.2875898e+03    1.1594531e+02    1.2384766e+02    1.2111328e+02    9.6117188e+01    1.2388281e+02    1.1399219e+02    8.7894922e+02    1.1052734e+02    1.2259375e+02    7.8089844e+01    2.9152734e+02    1.1512109e+02    1.1168750e+02    9.6375000e+01    8.3344531e+02    2.7835547e+02    1.0051562e+02    6.6633984e+02    9.7359375e+01    1.0834375e+02    1.7978516e+02    4.1136328e+02    7.9687500e+01    9.4988281e+01    8.2515625e+01    6.2005469e+02    1.0835156e+02    1.1837500e+02    9.7644531e+01    9.1069531e+02
   -7.9327423e-01    7.3690898e+03    1.1767188e+02    1.2472656e+02    1.3480078e+02    9.7300781e+01    1.6154297e+02    1.1546094e+02    8.7987891e+02    1.1133594e+02    1.2343750e+02    7.9578125e+01    2.9234375e+02    1.1579297e+02    1.1263672e+02    9.7460938e+01    8.3414453e+02    2.7899219e+02    1.0120703e+02    6.6695312e+02    9.9054688e+01    1.0902344e+02    1.8290234e+02    4.1198828e+02    8.1347656e+01    9.5636719e+01    8.5457031e+01    6.2075000e+02    1.0958203e+02    1.1885156e+02    9.8011719e+01    9.1121875e+02
   -6.9414482e-01    7.4043242e+03    1.1915625e+02    1.2537891e+02    1.4062109e+02    1.0038281e+02    1.6318359e+02    1.1850391e+02    8.8026172e+02    1.1181641e+02    1.2407422e+02    8.2757812e+01    2.9282031e+02    1.1627734e+02    1.1316016e+02    9.7890625e+01    8.3471094e+02    2.7940234e+02    1.0147656e+02    6.6727344e+02    9.9898438e+01    1.0964062e+02    1.8360938e+02    4.1259375e+02    8.3105469e+01    9.7410156e+01    8.7058594e+01    6.2139844e+02    1.1034375e+02    1.1961719e+02    9.8761719e+01    9.1173828e+02
   -5.9499596e-01    7.4236992e+03    1.2013281e+02    1.2537891e+02    1.4175000e+02    1.0144922e+02    1.6807812e+02    1.1964062e+02    8.8031250e+02    1.1210156e+02    1.2413672e+02    8.3835938e+01    2.9287891e+02    1.1629688e+02    1.1321484e+02    9.7914062e+01    8.3476562e+02    2.7941016e+02    1.0331250e+02    6.6728516e+02    1.0270703e+02    1.0996875e+02    1.8370703e+02    4.1261328e+02    8.4468750e+01    9.7960938e+01    8.8187500e+01    6.2141797e+02    1.1055469e+02    1.1963672e+02    9.8828125e+01    9.1175391e+02
   -4.9584964e-01    7.4500391e+03    1.2119141e+02    1.2712891e+02    1.4783984e+02    1.0234766e+02    1.6898828e+02    1.2480078e+02    8.8033984e+02    1.1212109e+02    1.2416406e+02    8.4746094e+01    2.9290625e+02    1.1632031e+02    1.1324219e+02    9.7933594e+01    8.3478906e+02    2.7942578e+02    1.0377734e+02    6.6730078e+02    1.0340625e+02    1.1280469e+02    1.8386328e+02    4.1263281e+02    8.5574219e+01    1.0082031e+02    8.9101562e+01    6.2143750e+02    1.1073047e+02    1.1965625e+02    9.8863281e+01    9.1178516e+02
   -3.9717508e-01    7.4684180e+03    1.2190625e+02    1.2995703e+02    1.5102344e+02    1.0306641e+02    1.6978125e+02    1.2617188e+02    8.8037109e+02    1.1213281e+02    1.2417578e+02    8.5457031e+01    2.9292578e+02    1.1633203e+02    1.1348047e+02    1.0070703e+02    8.3485547e+02    2.7943750e+02    1.0414453e+02    6.6731641e+02    1.0394922e+02    1.1335156e+02    1.8397656e+02    4.1265234e+02    8.6449219e+01    1.0135938e+02    8.9824219e+01    6.2144922e+02    1.1096484e+02    1.2031250e+02    9.9093750e+01    9.1179297e+02
   -2.9675741e-01    7.4985664e+03    1.2258984e+02    1.3027734e+02    1.5345703e+02    1.0373047e+02    1.7758984e+02    1.2734375e+02    8.8039062e+02    1.1326562e+02    1.2555078e+02    8.6140625e+01    2.9293750e+02    1.1709766e+02    1.1381250e+02    1.0117578e+02    8.3486328e+02    2.7944141e+02    1.0721484e+02    6.6732422e+02    1.0441797e+02    1.1656641e+02    1.8417578e+02    4.1265625e+02    8.7203125e+01    1.0182031e+02    9.0453125e+01    6.2146094e+02    1.1128516e+02    1.2032422e+02    1.0219531e+02    9.1180469e+02
   -1.9971967e-01    7.5316914e+03    1.2285938e+02    1.3066797e+02    1.4504688e+02    1.0399219e+02    1.8475000e+02    1.2058984e+02    8.8060938e+02    1.1768359e+02    1.2575391e+02    8.6937500e+01    2.9297266e+02    1.2018359e+02    1.2064844e+02    1.0172266e+02    8.3489453e+02    2.7986719e+02    1.0776562e+02    6.6773047e+02    1.2629688e+02    1.2507812e+02    1.7245703e+02    4.1304688e+02    8.8085938e+01    1.0237109e+02    9.1191406e+01    6.2173047e+02    1.1167578e+02    1.2033594e+02    1.0275781e+02    9.1198828e+02
   -9.5092392e-02    7.5705469e+03    1.2287500e+02    1.3157422e+02    1.4614062e+02    1.0579297e+02    1.8475391e+02    1.2223828e+02    8.8067188e+02    1.1938672e+02    1.2923828e+02    8.8027344e+01    2.9300000e+02    1.2074219e+02    1.2178516e+02    1.0255859e+02    8.3492188e+02    2.7988672e+02    1.0859375e+02    6.6778906e+02    1.4001953e+02    1.2633984e+02    1.7281641e+02    4.1318750e+02    8.9394531e+01    1.0638281e+02    9.2281250e+01    6.2174609e+02    1.1228516e+02    1.2053516e+02    1.0357812e+02    9.1200391e+02
    7.5023246e-03    7.5563438e+03    1.2289453e+02    1.3192188e+02    1.4685547e+02    1.0649609e+02    1.8476562e+02    1.2329688e+02    8.8075781e+02    1.2044922e+02    1.2962500e+02    8.8746094e+01    2.9303906e+02    1.2111328e+02    1.2241016e+02    1.0310156e+02    8.3493750e+02    2.7990625e+02    1.0914062e+02    6.6782812e+02    1.3847266e+02    1.1186328e+02    1.7640625e+02    4.1320703e+02    7.4148438e+01    1.0709766e+02    9.3015625e+01    6.2176562e+02    1.1603516e+02    1.2090625e+02    1.0412500e+02    9.1201562e+02
    1.0691080e-01    7.5856836e+03    1.2290234e+02    1.3195703e+02    1.4693750e+02    1.0656641e+02    1.8477734e+02    1.2340234e+02    8.8078516e+02    1.2055469e+02    1.2966016e+02    8.8816406e+01    2.9305859e+02    1.2114844e+02    1.2262109e+02    1.0315234e+02    8.3493750e+02    2.7990625e+02    1.0919141e+02    6.6787500e+02    1.6643359e+02    1.1192969e+02    1.7644922e+02    4.1323047e+02    7.4148438e+01    1.0716797e+02    9.3089844e+01    6.2176562e+02    1.1608594e+02    1.2094141e+02    1.0417578e+02    9.1201562e+02
    2.0357511e-01    7.5762266e+03    1.2292188e+02    1.3195703e+02    1.4693750e+02    1.0656641e+02    1.8477734e+02    1.2340234e+02    8.8079688e+02    1.2055469e+02    1.2966016e+02    8.8816406e+01    2.9306641e+02    1.2114844e+02    1.2262891e+02    1.0315234e+02    8.3494531e+02    2.7990625e+02    1.0919141e+02    6.6790234e+02    1.5676562e+02    1.1205469e+02    1.7644922e+02    4.1323438e+02    7.4148438e+01    1.0716797e+02    9.3089844e+01    6.2176562e+02    1.1608594e+02    1.2094141e+02    1.0417578e+02    9.1201562e+02
    3.0701646e-01    7.5836758e+03    1.2293750e+02    1.3210547e+02    1.4723047e+02    1.0685156e+02    1.8478516e+02    1.2383594e+02    8.8083594e+02    1.2098828e+02    1.2980859e+02    8.9105469e+01    2.9307422e+02    1.2128906e+02    1.2294531e+02    1.0337109e+02    8.3495312e+02    2.7991016e+02    1.0940625e+02    6.6790625e+02    1.5985547e+02    1.1205469e+02    1.7659766e+02    4.1324219e+02    7.4152344e+01    1.0745703e+02    9.3378906e+01    6.2176562e+02    1.1630469e+02    1.2108594e+02    1.0440625e+02    9.1203516e+02
    4.0473414e-01    7.5769844e+03    1.2294141e+02    1.3235156e+02    1.4771484e+02    1.0734766e+02    1.8478516e+02    1.1140625e+02    8.8085547e+02    1.2171875e+02    1.3005469e+02    8.9593750e+01    2.9309766e+02    1.2154297e+02    1.0922266e+02    1.0374219e+02    8.3496094e+02    2.7991406e+02    1.0977344e+02    6.6792969e+02    1.7353906e+02    1.1194531e+02    1.7685547e+02    4.1325391e+02    7.4156250e+01    1.0794922e+02    9.3863281e+01    6.2178125e+02    1.1666797e+02    1.2119922e+02    1.0477734e+02    9.1204297e+02
    5.0261767e-01    7.5585430e+03    1.2295703e+02    1.3617188e+02    1.4803906e+02    1.0766797e+02    1.8478906e+02    1.1141406e+02    8.8088672e+02    1.0855078e+02    1.3022656e+02    8.9921875e+01    2.9310156e+02    1.2171484e+02    1.0923438e+02    1.0399219e+02    8.3497656e+02    2.7992188e+02    1.1002344e+02    6.6794922e+02    1.7532031e+02    1.1208203e+02    1.7707422e+02    4.1326562e+02    7.4164062e+01    1.0827734e+02    7.9644531e+01    6.2178516e+02    1.1691797e+02    1.2137109e+02    1.0504297e+02    9.1205859e+02
    6.0210665e-01    7.6645859e+03    1.2300391e+02    1.3635156e+02    1.6646484e+02    1.0791016e+02    1.8478906e+02    1.1141406e+02    8.8096094e+02    1.1626953e+02    1.3035547e+02    9.0160156e+01    2.9323438e+02    1.2183203e+02    1.2055469e+02    1.0417188e+02    8.3520703e+02    2.8017578e+02    1.1020703e+02    6.6805078e+02    1.7469531e+02    1.3740625e+02    1.8531641e+02    4.1326562e+02    7.4167969e+01    1.2541406e+02    9.8828125e+01    6.2225781e+02    1.1327344e+02    1.2149219e+02    1.0522266e+02    9.1213281e+02
    7.0875417e-01    7.6888945e+03    1.2331641e+02    1.3662500e+02    1.6693359e+02    1.0826953e+02    1.8478906e+02    1.1146875e+02    8.8104297e+02    1.1667578e+02    1.3440234e+02    9.0562500e+01    2.9331641e+02    1.2587500e+02    1.2469141e+02    1.0448828e+02    8.3531250e+02    2.8023047e+02    1.1052734e+02    6.6809375e+02    1.7470703e+02    1.3787500e+02    1.8582812e+02    4.1331641e+02    7.4230469e+01    1.2798047e+02    1.0066016e+02    6.2231250e+02    1.1320312e+02    1.2442188e+02    1.0555078e+02    9.1218750e+02
    8.0850916e-01    7.6984258e+03    1.2357031e+02    1.3687109e+02    1.6562109e+02    1.0860156e+02    1.8479688e+02    1.1147656e+02    8.8107031e+02    1.1700781e+02    1.3465625e+02    9.0902344e+01    2.9337500e+02    1.2612500e+02    1.2502344e+02    1.0473828e+02    8.3533594e+02    2.8023047e+02    1.1077344e+02    6.6814062e+02    1.7471875e+02    1.3815234e+02    1.8620312e+02    4.1332422e+02    7.4234375e+01    1.2940234e+02    1.0596484e+02    6.2233203e+02    1.1321094e+02    1.2453125e+02    1.0580469e+02    9.1223047e+02
    9.0817123e-01    7.6298633e+03    1.2380859e+02    1.3709766e+02    1.6510547e+02    9.3136719e+01    1.8480078e+02    1.1147656e+02    8.8108594e+02    1.1732031e+02    1.3489062e+02    7.5437500e+01    2.9339844e+02    1.2636328e+02    1.0956641e+02    9.3230469e+01    8.3535938e+02    2.8023438e+02    1.1100781e+02    6.6818359e+02    1.7472656e+02    1.3833203e+02    1.7078125e+02    4.1332422e+02    7.4238281e+01    1.3042578e+02    1.0780078e+02    6.2240625e+02    1.1334375e+02    1.2465234e+02    1.0603906e+02    9.1228906e+02
    1.0078734e+00    7.6885859e+03    1.2389062e+02    1.3717578e+02    1.6428516e+02    1.0510547e+02    1.8480078e+02    1.1147656e+02    8.8110156e+02    1.1742188e+02    1.3497656e+02    8.7410156e+01    2.9342578e+02    1.2644141e+02    1.2545312e+02    9.3238281e+01    8.3537109e+02    2.8023828e+02    1.1108594e+02    6.6820703e+02    1.7473438e+02    1.3837500e+02    1.8667578e+02    4.1332422e+02    7.4250000e+01    1.3121484e+02    1.1002734e+02    6.2241406e+02    1.1334766e+02    1.2465234e+02    1.0612109e+02    9.1234375e+02
    1.1074459e+00    7.6392812e+03    1.2402734e+02    1.3730859e+02    1.6408594e+02    9.3140625e+01    1.8480078e+02    1.1147656e+02    8.8110547e+02    1.1760156e+02    1.3510938e+02    7.5441406e+01    2.9345312e+02    1.2657812e+02    1.0958203e+02    9.3238281e+01    8.3538672e+02    2.8023828e+02    1.1121875e+02    6.6823438e+02    1.7473438e+02    1.3848828e+02    1.7082422e+02    4.1332422e+02    7.4250000e+01    1.3142188e+02    1.1524609e+02    6.2242188e+02    1.1321875e+02    1.2465234e+02    1.0625781e+02    9.1241406e+02
    1.2072048e+00    7.6420000e+03    1.2423047e+02    1.3751562e+02    1.6371484e+02    9.3144531e+01    1.8480078e+02    1.1148047e+02    8.8111328e+02    1.1786719e+02    1.3530859e+02    7.5441406e+01    2.9346875e+02    1.2677734e+02    1.0959766e+02    9.3242188e+01    8.3540625e+02    2.8024219e+02    1.1137109e+02    6.6825391e+02    1.7473438e+02    1.3853125e+02    1.7083594e+02    4.1332422e+02    7.4253906e+01    1.3173828e+02    1.1638281e+02    6.2242969e+02    1.1321875e+02    1.2465625e+02    1.0646094e+02    9.1245703e+02
    1.3069639e+00    7.6479258e+03    1.2444141e+02    1.3773047e+02    1.6376953e+02    9.3152344e+01    1.8480078e+02    1.1149219e+02    8.8113672e+02    1.1815625e+02    1.3551953e+02    7.5449219e+01    2.9347656e+02    1.2699609e+02    1.0960156e+02    9.3246094e+01    8.3542188e+02    2.8024219e+02    1.1163281e+02    6.6826562e+02    1.7473438e+02    1.3855469e+02    1.7085156e+02    4.1333203e+02    7.4253906e+01    1.3184766e+02    1.1900391e+02    6.2243750e+02    1.1321875e+02    1.2597656e+02    1.0667969e+02    9.1250391e+02
    1.4068030e+00    7.6380898e+03    1.2466406e+02    1.3794531e+02    1.6330859e+02    9.3152344e+01    1.8480078e+02    1.1149219e+02    8.8113672e+02    1.1844531e+02    1.3573047e+02    7.5453125e+01    2.9348047e+02    1.2721094e+02    1.0960156e+02    9.3257812e+01    8.3543359e+02    2.8024219e+02    1.1185156e+02    6.6828516e+02    1.7473438e+02    1.3850391e+02    1.7086328e+02    4.1333594e+02    7.4253906e+01    1.3188672e+02    1.2054688e+02    6.2244141e+02    1.1321875e+02    1.2600000e+02    9.4265625e+01    9.1254688e+02
    1.5045856e+00    7.6957539e+03    1.2490625e+02    1.7323438e+02    1.4663672e+02    9.3156250e+01    1.8480859e+02    1.1149609e+02    8.8154297e+02    1.0929688e+02    1.2351953e+02    7.5457031e+01    2.9391797e+02    1.2742188e+02    1.0960547e+02    9.3261719e+01    8.3555078e+02    2.8528906e+02    9.9238281e+01    6.6855078e+02    1.7474609e+02    1.7120703e+02    1.7146094e+02    4.1333984e+02    7.4261719e+01    1.3834375e+02    1.3411719e+02    6.2267188e+02    1.2560156e+02    1.2600391e+02    9.4269531e+01    9.1283984e+02
    1.6009360e+00    7.6992930e+03    1.2532031e+02    1.7490234e+02    1.4664453e+02    9.3167969e+01    1.8482812e+02    1.1150391e+02    8.8155469e+02    1.0930469e+02    1.2353906e+02    7.5460938e+01    2.9393750e+02    1.2783203e+02    1.0960938e+02    9.3265625e+01    8.3562891e+02    2.8584375e+02    9.9253906e+01    6.6856250e+02    1.7475391e+02    1.7056641e+02    1.7151172e+02    4.1335156e+02    7.4269531e+01    1.3834375e+02    1.3439453e+02    6.2271094e+02    1.2601172e+02    1.2600781e+02    9.4285156e+01    9.1292578e+02
    1.7048955e+00    7.6978828e+03    1.2540234e+02    1.7625781e+02    1.4664453e+02    9.3167969e+01    1.8482812e+02    1.1150781e+02    8.8157031e+02    1.0930469e+02    1.2355859e+02    7.5464844e+01    2.9395312e+02    1.2790625e+02    1.0962109e+02    9.3265625e+01    8.3576172e+02    2.8595312e+02    9.9253906e+01    6.6856641e+02    1.7475781e+02    1.6698047e+02    1.7152344e+02    4.1335547e+02    7.4273438e+01    1.3835156e+02    1.3444531e+02    6.2271094e+02    1.2608984e+02    1.2601172e+02    9.4285156e+01    9.1310938e+02
    1.8101516e+00    7.6993281e+03    1.2544141e+02    1.7738672e+02    1.4664453e+02    9.3167969e+01    1.8482812e+02    1.1150781e+02    8.8157031e+02    1.0930859e+02    1.2357031e+02    7.5464844e+01    2.9396094e+02    1.2794922e+02    1.0962109e+02    9.3265625e+01    8.3582422e+02    2.8600391e+02    9.9253906e+01    6.6857031e+02    1.7475781e+02    1.6698438e+02    1.7152344e+02    4.1335547e+02    7.4273438e+01    1.3835547e+02    1.3447266e+02    6.2271484e+02    1.2612891e+02    1.2601172e+02    9.4285156e+01    9.1312500e+02
    1.9095026e+00    7.7013984e+03    1.2557422e+02    1.7866406e+02    1.4664844e+02    9.3167969e+01    1.8482812e+02    1.1150781e+02    8.8157031e+02    1.0930859e+02    1.2357031e+02    7.5468750e+01    2.9396484e+02    1.2807812e+02    1.0962109e+02    9.3269531e+01    8.3589062e+02    2.8617578e+02    9.9257812e+01    6.6857422e+02    1.7476172e+02    1.6698828e+02    1.7152734e+02    4.1335547e+02    7.4273438e+01    1.3835547e+02    1.3455469e+02    6.2273438e+02    1.2625391e+02    1.2601953e+02    9.4285156e+01    9.1314844e+02
    2.0012413e+00    7.7090820e+03    1.2562891e+02    1.7900391e+02    1.4664844e+02    9.3171875e+01    1.8483203e+02    1.1151172e+02    8.8157422e+02    1.0931250e+02    1.2357812e+02    7.5472656e+01    2.9398828e+02    1.2813672e+02    1.0962500e+02    9.3277344e+01    8.3592188e+02    2.9310938e+02    9.9261719e+01    6.6859375e+02    1.7478125e+02    1.6700391e+02    1.7153516e+02    4.1335938e+02    7.4281250e+01    1.3835547e+02    1.3458984e+02    6.2273828e+02    1.2631250e+02    1.2602344e+02    9.4292969e+01    9.1316016e+02
    2.1090920e+00    7.7312188e+03    1.2567578e+02    1.7915234e+02    1.4590625e+02    9.3171875e+01    1.8483203e+02    1.1151172e+02    8.8158594e+02    1.0931641e+02    1.2358984e+02    7.5472656e+01    2.9400781e+02    1.2817578e+02    1.0963281e+02    9.3277344e+01    8.3598438e+02    2.9313281e+02    9.9269531e+01    6.6860156e+02    1.8321094e+02    1.6703516e+02    1.8537109e+02    4.1336719e+02    7.4281250e+01    1.3835547e+02    1.3461719e+02    6.2283594e+02    1.2635156e+02    1.2602344e+02    9.4296875e+01    9.1317578e+02
    2.2012994e+00    7.7318867e+03    1.2568359e+02    1.7957812e+02    1.4590625e+02    9.3171875e+01    1.8483203e+02    1.1151172e+02    8.8158594e+02    1.0931641e+02    1.2359375e+02    7.5472656e+01    2.9401562e+02    1.2817578e+02    1.0963281e+02    9.3277344e+01    8.3601953e+02    2.9313281e+02    9.9269531e+01    6.6860156e+02    1.8335156e+02    1.6704297e+02    1.8537109e+02    4.1337109e+02    7.4285156e+01    1.3835547e+02    1.3461719e+02    6.2285938e+02    1.2635156e+02    1.2602344e+02    9.4296875e+01    9.1318359e+02
    2.3012098e+00    7.7328750e+03    1.2568359e+02    1.8048047e+02    1.4590625e+02    9.3171875e+01    1.8483203e+02    1.1151172e+02    8.8159375e+02    1.0931641e+02    1.2359375e+02    7.5472656e+01    2.9401562e+02    1.2817578e+02    1.0963281e+02    9.3277344e+01    8.3606250e+02    2.9313281e+02    9.9269531e+01    6.6860156e+02    1.8336328e+02    1.6704297e+02    1.8537500e+02    4.1337500e+02    7.4285156e+01    1.3835547e+02    1.3461719e+02    6.2286328e+02    1.2635156e+02    1.2602344e+02    9.4296875e+01    9.1319531e+02
    2.4052907e+00    7.7338789e+03    1.2568750e+02    1.8137891e+02    1.4591016e+02    9.3171875e+01    1.8483594e+02    1.1151172e+02    8.8159375e+02    1.0931641e+02    1.2359766e+02    7.5472656e+01    2.9402344e+02    1.2817578e+02    1.0963281e+02    9.3277344e+01    8.3611328e+02    2.9313281e+02    9.9269531e+01    6.6860156e+02    1.8336719e+02    1.6704297e+02    1.8537500e+02    4.1338672e+02    7.4289062e+01    1.3835547e+02    1.3461719e+02    6.2286328e+02    1.2635156e+02    1.2602344e+02    9.4296875e+01    9.1320703e+02
    2.5039482e+00    7.7587383e+03    1.2569141e+02    1.8298047e+02    1.4591016e+02    9.3171875e+01    1.8483594e+02    1.1151172e+02    8.8159375e+02    1.0931641e+02    1.2359766e+02    7.5472656e+01    2.9403906e+02    1.2817578e+02    1.0963281e+02    9.3277344e+01    8.3615625e+02    2.9313281e+02    1.1186328e+02    6.6860156e+02    1.8337109e+02    1.6704297e+02    1.8537891e+02    4.1338672e+02    7.4289062e+01    1.3859375e+02    1.3461719e+02    6.2286719e+02    1.2635156e+02    1.2602344e+02    1.0464844e+02    9.1320703e+02
    2.6120398e+00    7.7604219e+03    1.2569141e+02    1.8427734e+02    1.4591016e+02    9.3171875e+01    1.8483594e+02    1.1151172e+02    8.8159375e+02    1.0931641e+02    1.2359766e+02    7.5472656e+01    2.9403906e+02    1.2817578e+02    1.0963281e+02    9.3277344e+01    8.3621484e+02    2.9313281e+02    1.1186328e+02    6.6860156e+02    1.8337109e+02    1.6704688e+02    1.8538672e+02    4.1339062e+02    7.4292969e+01    1.3863672e+02    1.3461719e+02    6.2287500e+02    1.2635156e+02    1.2604297e+02    1.0488281e+02    9.1321094e+02
    2.7130233e+00    7.7696406e+03    1.2569922e+02    1.8553516e+02    1.4591406e+02    9.3171875e+01    1.8483984e+02    1.1151172e+02    8.8160547e+02    1.0931641e+02    1.2360156e+02    7.5472656e+01    2.9404297e+02    1.2817578e+02    1.0963281e+02    1.0091797e+02    8.3625000e+02    2.9313281e+02    1.1186328e+02    6.6860156e+02    1.8337500e+02    1.6704688e+02    1.8538672e+02    4.1339453e+02    7.4292969e+01    1.3863672e+02    1.3461719e+02    6.2289062e+02    1.2635156e+02    1.2604297e+02    1.0509766e+02    9.1322266e+02
    2.8033194e+00    7.8975234e+03    1.2571094e+02    1.8116016e+02    1.5913672e+02    1.0530469e+02    1.8483984e+02    1.8640234e+02    8.8160547e+02    1.1265234e+02    1.2360547e+02    8.7480469e+01    2.9405078e+02    1.2817578e+02    1.2535156e+02    1.0132031e+02    8.3628516e+02    2.9313281e+02    1.1186719e+02    6.6860156e+02    1.8337500e+02    1.6704688e+02    1.8538672e+02    4.1339844e+02    7.4292969e+01    1.3863672e+02    1.3462109e+02    6.2300781e+02    1.2635156e+02    1.2604297e+02    1.0545312e+02    9.1322656e+02
    2.9020710e+00    7.9148203e+03    1.2571094e+02    1.8116016e+02    1.7450391e+02    1.0562500e+02    1.8483984e+02    1.8712500e+02    8.8160547e+02    1.1265625e+02    1.2361328e+02    8.7839844e+01    2.9405859e+02    1.2817969e+02    1.2535156e+02    1.0159375e+02    8.3631641e+02    2.9313281e+02    1.1186719e+02    6.6860156e+02    1.8338281e+02    1.6704688e+02    1.8538672e+02    4.1340234e+02    7.4292969e+01    1.3863672e+02    1.3462109e+02    6.2300781e+02    1.2635547e+02    1.2604297e+02    1.0563281e+02    9.1323047e+02
    3.0063052e+00    7.9168789e+03    1.2571484e+02    1.8116016e+02    1.7452344e+02    1.0601953e+02    1.8483984e+02    1.8773438e+02    8.8161328e+02    1.1265625e+02    1.2361719e+02    8.8242188e+01    2.9407031e+02    1.2817969e+02    1.2535156e+02    1.0184375e+02    8.3633984e+02    2.9313281e+02    1.1186719e+02    6.6860156e+02    1.8338672e+02    1.6705078e+02    1.8538672e+02    4.1341406e+02    7.4292969e+01    1.3863672e+02    1.3462109e+02    6.2300781e+02    1.2635547e+02    1.2604297e+02    1.0591797e+02    9.1325781e+02
    3.1195405e+00    7.9183086e+03    1.2571484e+02    1.8116016e+02    1.7454297e+02    1.0621484e+02    1.8483984e+02    1.8849219e+02    8.8161328e+02    1.1265625e+02    1.2361719e+02    8.8421875e+01    2.9407812e+02    1.2817969e+02    1.2535547e+02    1.0191016e+02    8.3633984e+02    2.9313281e+02    1.1186719e+02    6.6860938e+02    1.8338672e+02    1.6706250e+02    1.8539062e+02    4.1341797e+02    7.4292969e+01    1.3863672e+02    1.3462109e+02    6.2301562e+02    1.2635547e+02    1.2604297e+02    1.0605859e+02    9.1328125e+02
    3.2140301e+00    7.9200625e+03    1.2571484e+02    1.8116016e+02    1.7455469e+02    1.0632031e+02    1.8483984e+02    1.8971094e+02    8.8161328e+02    1.1265625e+02    1.2361719e+02    8.8621094e+01    2.9408203e+02    1.2817969e+02    1.2535547e+02    1.0204297e+02    8.3633984e+02    2.9313281e+02    1.1186719e+02    6.6860938e+02    1.8338672e+02    1.6706250e+02    1.8539062e+02    4.1341797e+02    7.4292969e+01    1.3863672e+02    1.3462109e+02    6.2301562e+02    1.2635547e+02    1.2604297e+02    1.0612891e+02    9.1329297e+02
    3.3090767e+00    7.9314922e+03    1.2571484e+02    1.8116016e+02    1.7455469e+02    1.0656641e+02    1.8483984e+02    1.9003516e+02    8.8161328e+02    1.1267188e+02    1.2361719e+02    8.8863281e+01    2.9408203e+02    1.2817969e+02    1.2535547e+02    1.0220703e+02    8.3636719e+02    2.9313281e+02    1.1186719e+02    6.6860938e+02    1.8339062e+02    1.7729297e+02    1.8539062e+02    4.1341797e+02    7.4292969e+01    1.3863672e+02    1.3462109e+02    6.2301562e+02    1.2635547e+02    1.2604297e+02    1.0629297e+02    9.1330469e+02
    3.4057923e+00    7.9326914e+03    1.2571484e+02    1.8116016e+02    1.7455469e+02    1.0661719e+02    1.8483984e+02    1.9093750e+02    8.8161328e+02    1.1267188e+02    1.2361719e+02    8.8890625e+01    2.9408203e+02    1.2817969e+02    1.2535547e+02    1.0223828e+02    8.3636719e+02    2.9313281e+02    1.1186719e+02    6.6860938e+02    1.8339453e+02    1.7739453e+02    1.8539453e+02    4.1342578e+02    7.4292969e+01    1.3863672e+02    1.3462109e+02    6.2302344e+02    1.2635547e+02    1.2604297e+02    1.0632812e+02    9.1333203e+02
    3.5062266e+00    7.9338086e+03    1.2571484e+02    1.8116016e+02    1.7456641e+02    1.0669531e+02    1.8483984e+02    1.9161719e+02    8.8161328e+02    1.1267969e+02    1.2361719e+02    8.8996094e+01    2.9408594e+02    1.2817969e+02    1.2535547e+02    1.0229297e+02    8.3639453e+02    2.9313281e+02    1.1186719e+02    6.6860938e+02    1.8339453e+02    1.7747656e+02    1.8539453e+02    4.1342969e+02    7.4292969e+01    1.3863672e+02    1.3462109e+02    6.2302734e+02    1.2635547e+02    1.2604297e+02    1.0637891e+02    9.1333984e+02
    3.6116250e+00    7.9347539e+03    1.2571484e+02    1.8116016e+02    1.7456641e+02    1.0669531e+02    1.8483984e+02    1.9249609e+02    8.8161328e+02    1.1269531e+02    1.2361719e+02    8.8996094e+01    2.9410156e+02    1.2817969e+02    1.2535547e+02    1.0229297e+02    8.3639844e+02    2.9313281e+02    1.1186719e+02    6.6860938e+02    1.8339453e+02    1.7747656e+02    1.8539844e+02    4.1342969e+02    7.4292969e+01    1.3863672e+02    1.3462109e+02    6.2302734e+02    1.2635547e+02    1.2604297e+02    1.0637891e+02    9.1336719e+02
    3.7241361e+00    7.9399531e+03    1.2571484e+02    1.8116016e+02    1.7458984e+02    1.0669531e+02    1.8483984e+02    1.9437109e+02    8.8161328e+02    1.1269922e+02    1.2361719e+02    8.8996094e+01    2.9410156e+02    1.2817969e+02    1.2535547e+02    1.0229297e+02    8.3639844e+02    2.9313281e+02    1.1186719e+02    6.6860938e+02    1.8339844e+02    1.8073828e+02    1.8539844e+02    4.1342969e+02    7.4292969e+01    1.3863672e+02    1.3462109e+02    6.2303125e+02    1.2635547e+02    1.2604297e+02    1.0637891e+02    9.1339453e+02
    3.8135868e+00    7.9410898e+03    1.2571875e+02    1.8116016e+02    1.7460547e+02    1.0669531e+02    1.8484766e+02    1.9545703e+02    8.8161328e+02    1.1269922e+02    1.2361719e+02    8.8996094e+01    2.9410156e+02    1.2817969e+02    1.2535547e+02    1.0229297e+02    8.3639844e+02    2.9313281e+02    1.1186719e+02    6.6860938e+02    1.8339844e+02    1.8073828e+02    1.8539844e+02    4.1342969e+02    7.4296875e+01    1.3863672e+02    1.3462109e+02    6.2303906e+02    1.2635547e+02    1.2604297e+02    1.0637891e+02    9.1340625e+02
    3.9049735e+00    7.9423086e+03    1.2571875e+02    1.8116016e+02    1.7460547e+02    1.0669922e+02    1.8484766e+02    1.9662891e+02    8.8161328e+02    1.1271875e+02    1.2362109e+02    8.8996094e+01    2.9410156e+02    1.2817969e+02    1.2535547e+02    1.0229297e+02    8.3640234e+02    2.9313281e+02    1.1186719e+02    6.6860938e+02    1.8339844e+02    1.8073828e+02    1.8540234e+02    4.1343359e+02    7.4296875e+01    1.3863672e+02    1.3462109e+02    6.2304297e+02    1.2635547e+02    1.2604297e+02    1.0638281e+02    9.1340625e+02
    4.0291814e+00    7.9441836e+03    1.2571875e+02    1.8116016e+02    1.7462109e+02    1.0671094e+02    1.8484766e+02    1.9841016e+02    8.8161328e+02    1.1272656e+02    1.2362109e+02    8.9011719e+01    2.9410547e+02    1.2817969e+02    1.2535547e+02    1.0229297e+02    8.3640234e+02    2.9313281e+02    1.1186719e+02    6.6861719e+02    1.8339844e+02    1.8073828e+02    1.8540234e+02    4.1343359e+02    7.4300781e+01    1.3863672e+02    1.3462109e+02    6.2304297e+02    1.2635547e+02    1.2604297e+02    1.0639453e+02    9.1342188e+02
    4.1222170e+00    7.9455625e+03    1.2571875e+02    1.8116016e+02    1.7463281e+02    1.0671094e+02    1.8484766e+02    1.9962109e+02    8.8161328e+02    1.1275781e+02    1.2362109e+02    8.9085938e+01    2.9410547e+02    1.2817969e+02    1.2535547e+02    1.0233203e+02    8.3640234e+02    2.9313281e+02    1.1186719e+02    6.6861719e+02    1.8339844e+02    1.8073828e+02    1.8540234e+02    4.1343359e+02    7.4300781e+01    1.3863672e+02    1.3462109e+02    6.2304297e+02    1.2635547e+02    1.2604297e+02    1.0639453e+02    9.1343359e+02
    4.2027342e+00    7.9465625e+03    1.2571875e+02    1.8116016e+02    1.7464844e+02    1.0690234e+02    1.8484766e+02    2.0010156e+02    8.8161719e+02    1.1275781e+02    1.2362109e+02    8.9136719e+01    2.9410938e+02    1.2817969e+02    1.2535547e+02    1.0242969e+02    8.3641797e+02    2.9313281e+02    1.1186719e+02    6.6861719e+02    1.8339844e+02    1.8073828e+02    1.8540234e+02    4.1343359e+02    7.4304688e+01    1.3863672e+02    1.3462109e+02    6.2304688e+02    1.2635938e+02    1.2604297e+02    1.0651953e+02    9.1343750e+02
    4.3184105e+00    7.9921133e+03    1.2571875e+02    1.8116016e+02    1.7465625e+02    1.0706641e+02    1.8484766e+02    2.0102734e+02    8.8161719e+02    1.2533984e+02    1.3930469e+02    8.9363281e+01    2.9411328e+02    1.2817969e+02    1.2535547e+02    1.0253906e+02    8.3646094e+02    2.9313281e+02    1.1186719e+02    6.6861719e+02    1.8339844e+02    1.8074219e+02    1.8540234e+02    4.1343359e+02    8.9992188e+01    1.3863672e+02    1.3462109e+02    6.2304688e+02    1.2635938e+02    1.2604297e+02    1.0663281e+02    9.1343750e+02
    4.4107039e+00    7.9931992e+03    1.2571875e+02    1.8116016e+02    1.7466797e+02    1.0707031e+02    1.8484766e+02    2.0192578e+02    8.8161719e+02    1.2541797e+02    1.3931250e+02    8.9421875e+01    2.9412109e+02    1.2817969e+02    1.2536328e+02    1.0253906e+02    8.3646094e+02    2.9313281e+02    1.1186719e+02    6.6861719e+02    1.8339844e+02    1.8074219e+02    1.8540234e+02    4.1343359e+02    8.9992188e+01    1.3863672e+02    1.3462109e+02    6.2305078e+02    1.2635938e+02    1.2604297e+02    1.0663281e+02    9.1344531e+02
    4.5061741e+00    7.9942812e+03    1.2572266e+02    1.8116016e+02    1.7467188e+02    1.0716797e+02    1.8484766e+02    2.0250781e+02    8.8161719e+02    1.2556641e+02    1.3931250e+02    8.9507812e+01    2.9412500e+02    1.2817969e+02    1.2536328e+02    1.0257812e+02    8.3646875e+02    2.9313281e+02    1.1186719e+02    6.6861719e+02    1.8339844e+02    1.8074219e+02    1.8540234e+02    4.1343359e+02    8.9996094e+01    1.3863672e+02    1.3462109e+02    6.2305859e+02    1.2635938e+02    1.2604297e+02    1.0673047e+02    9.1344531e+02
    4.6052740e+00    7.9958047e+03    1.2572266e+02    1.8116016e+02    1.7467969e+02    1.0728906e+02    1.8484766e+02    2.0325391e+02    8.8162500e+02    1.2578125e+02    1.3931250e+02    8.9609375e+01    2.9412891e+02    1.2817969e+02    1.2536328e+02    1.0274219e+02    8.3651953e+02    2.9313281e+02    1.1186719e+02    6.6861719e+02    1.8340625e+02    1.8074219e+02    1.8540234e+02    4.1343359e+02    8.9996094e+01    1.3863672e+02    1.3462109e+02    6.2306250e+02    1.2635938e+02    1.2604297e+02    1.0682031e+02    9.1344922e+02
    4.7063896e+00    7.9903203e+03    1.2572266e+02    1.8116016e+02    1.7469141e+02    1.0742578e+02    1.8484766e+02    2.0907812e+02    8.8162500e+02    1.2580859e+02    1.2764844e+02    8.9722656e+01    2.9412891e+02    1.2817969e+02    1.2536719e+02    1.0278125e+02    8.3653125e+02    2.9313281e+02    1.1186719e+02    6.6861719e+02    1.8340625e+02    1.8074219e+02    1.8540234e+02    4.1343750e+02    8.9996094e+01    1.3863672e+02    1.3462109e+02    6.2306641e+02    1.2635938e+02    1.2604297e+02    1.0682031e+02    9.1345312e+02
    4.8107579e+00    8.0071602e+03    1.2572266e+02    1.8116016e+02    1.7469141e+02    1.0759375e+02    1.8484766e+02    2.1049219e+02    8.8162891e+02    1.2616016e+02    1.4230078e+02    8.9863281e+01    2.9412891e+02    1.2817969e+02    1.2537109e+02    1.0286719e+02    8.3653125e+02    2.9313281e+02    1.1187109e+02    6.6861719e+02    1.8340625e+02    1.8074219e+02    1.8540234e+02    4.1343750e+02    8.9996094e+01    1.3863672e+02    1.3462109e+02    6.2307031e+02    1.2635938e+02    1.2604297e+02    1.0682031e+02    9.1346484e+02
    4.9142468e+00    8.0106055e+03    1.2572266e+02    1.8116016e+02    1.7471484e+02    1.0882031e+02    1.8484766e+02    2.1219922e+02    8.8162891e+02    1.2622266e+02    1.4243750e+02    9.0062500e+01    2.9413281e+02    1.2817969e+02    1.2537891e+02    1.0291797e+02    8.3653516e+02    2.9313281e+02    1.1187109e+02    6.6861719e+02    1.8341016e+02    1.8074609e+02    1.8540234e+02    4.1344531e+02    8.9996094e+01    1.3863672e+02    1.3462109e+02    6.2307031e+02    1.2635938e+02    1.2604297e+02    1.0682031e+02    9.1347266e+02
    5.0180807e+00    8.0275039e+03    1.2572266e+02    1.8116016e+02    1.7473047e+02    1.0887109e+02    1.8484766e+02    2.2825391e+02    8.8162891e+02    1.2661719e+02    1.4244141e+02    9.0199219e+01    2.9413281e+02    1.2817969e+02    1.2537891e+02    1.0312109e+02    8.3654297e+02    2.9313281e+02    1.1187109e+02    6.6861719e+02    1.8341016e+02    1.8075000e+02    1.8540234e+02    4.1346094e+02    8.9996094e+01    1.3863672e+02    1.3462109e+02    6.2307422e+02    1.2635938e+02    1.2604297e+02    1.0682031e+02    9.1348047e+02
    5.1235685e+00    8.0285312e+03    1.2572266e+02    1.8116016e+02    1.7474219e+02    1.0887109e+02    1.8484766e+02    2.2848828e+02    8.8162891e+02    1.2703125e+02    1.4244141e+02    9.0375000e+01    2.9413281e+02    1.2817969e+02    1.2537891e+02    1.0328906e+02    8.3654688e+02    2.9313281e+02    1.1187109e+02    6.6861719e+02    1.8341016e+02    1.8075000e+02    1.8540234e+02    4.1346484e+02    8.9996094e+01    1.3863672e+02    1.3462109e+02    6.2308203e+02    1.2635938e+02    1.2604297e+02    1.0682031e+02    9.1348828e+02
    5.2302489e+00    8.0241602e+03    1.2572266e+02    1.8116016e+02    1.7476562e+02    1.0887109e+02    1.8484766e+02    2.3326172e+02    8.8162891e+02    1.3365234e+02    1.4244141e+02    9.0652344e+01    2.9414062e+02    1.2817969e+02    1.2537891e+02    1.0341016e+02    8.3654688e+02    2.9313281e+02    1.1187500e+02    6.6862109e+02    1.8341016e+02    1.6454297e+02    1.8540234e+02    4.1346484e+02    8.9996094e+01    1.3863672e+02    1.3462109e+02    6.2308203e+02    1.2635938e+02    1.2604297e+02    1.0682031e+02    9.1349219e+02
    5.3038188e+00    8.0302695e+03    1.2572266e+02    1.8116016e+02    1.7477734e+02    1.0887109e+02    1.8484766e+02    2.3342578e+02    8.8162891e+02    1.3391016e+02    1.4244141e+02    9.0816406e+01    2.9414844e+02    1.2817969e+02    1.2537891e+02    1.0341016e+02    8.3654688e+02    2.9313281e+02    1.1187500e+02    6.6862109e+02    1.8341016e+02    1.7002734e+02    1.8540234e+02    4.1346484e+02    8.9996094e+01    1.3863672e+02    1.3462109e+02    6.2308594e+02    1.2635938e+02    1.2604297e+02    1.0682031e+02    9.1350781e+02
    5.4176772e+00    8.0165195e+03    1.2572266e+02    1.8116016e+02    1.7478125e+02    1.0887109e+02    1.8484766e+02    2.3377734e+02    8.8162891e+02    1.1936328e+02    1.4244141e+02    9.0949219e+01    2.9415234e+02    1.2817969e+02    1.2538281e+02    1.0353906e+02    8.3655078e+02    2.9313281e+02    1.1187891e+02    6.6862109e+02    1.8341016e+02    1.7018750e+02    1.8540234e+02    4.1346484e+02    8.9996094e+01    1.3863672e+02    1.3462109e+02    6.2308984e+02    1.2635938e+02    1.2604297e+02    1.0682031e+02    9.1350781e+02
    5.5362056e+00    8.0282812e+03    1.2572656e+02    1.8116016e+02    1.7481250e+02    1.0887109e+02    1.8484766e+02    2.3377734e+02    8.8162891e+02    1.3061719e+02    1.4244531e+02    9.1097656e+01    2.9415234e+02    1.2817969e+02    1.2538281e+02    1.0369531e+02    8.3655078e+02    2.9313281e+02    1.1187891e+02    6.6862109e+02    1.8341016e+02    1.7034766e+02    1.8540234e+02    4.1346875e+02    8.9996094e+01    1.3863672e+02    1.3462109e+02    6.2308984e+02    1.2635938e+02    1.2604297e+02    1.0682031e+02    9.1350781e+02
    5.6185019e+00    8.0289023e+03    1.2572656e+02    1.8116016e+02    1.7482812e+02    1.0887109e+02    1.8484766e+02    2.3377734e+02    8.8162891e+02    1.3092969e+02    1.4245312e+02    9.1191406e+01    2.9415625e+02    1.2817969e+02    1.2538281e+02    1.0381250e+02    8.3655078e+02    2.9313281e+02    1.1187891e+02    6.6862500e+02    1.8341016e+02    1.7040234e+02    1.8540234e+02    4.1346875e+02    8.9996094e+01    1.3863672e+02    1.3462109e+02    6.2308984e+02    1.2636328e+02    1.2604297e+02    1.0682031e+02    9.1351562e+02
    5.7015662e+00    8.1661016e+03    1.2572656e+02    1.8116016e+02    1.7486719e+02    2.1253906e+02    1.8484766e+02    2.2135156e+02    8.8162891e+02    1.2232031e+02    1.6716016e+02    1.2021094e+02    2.9416797e+02    1.2817969e+02    1.2538281e+02    1.0387109e+02    8.3666016e+02    2.9313281e+02    1.1187891e+02    6.6864062e+02    1.8342578e+02    1.7046094e+02    1.8540234e+02    4.1371875e+02    8.9996094e+01    1.3863672e+02    1.3462109e+02    6.2337109e+02    1.2636328e+02    1.2604297e+02    1.0682031e+02    9.1351562e+02
    5.8259259e+00    8.1766484e+03    1.2572656e+02    1.8116016e+02    1.7490234e+02    2.1733203e+02    1.8485547e+02    2.2135156e+02    8.8163281e+02    1.2246875e+02    1.6718359e+02    1.2232812e+02    2.9416797e+02    1.2817969e+02    1.2538281e+02    1.0498828e+02    8.3666797e+02    2.9313281e+02    1.1187891e+02    6.6864453e+02    1.8342578e+02    1.7275000e+02    1.8540234e+02    4.1371875e+02    8.9996094e+01    1.3863672e+02    1.3462109e+02    6.2337109e+02    1.2636328e+02    1.2604297e+02    1.0682031e+02    9.1351562e+02
    5.9093385e+00    8.1767148e+03    1.2572656e+02    1.8116016e+02    1.7491016e+02    2.1733203e+02    1.8485547e+02    2.2135156e+02    8.8163281e+02    1.2246875e+02    1.6718750e+02    1.2237500e+02    2.9416797e+02    1.2817969e+02    1.2538281e+02    1.0498828e+02    8.3666797e+02    2.9313281e+02    1.1187891e+02    6.6864453e+02    1.8342578e+02    1.7275000e+02    1.8540234e+02    4.1372266e+02    8.9996094e+01    1.3863672e+02    1.3462109e+02    6.2337500e+02    1.2636328e+02    1.2604297e+02    1.0682031e+02    9.1351562e+02
    6.0366519e+00    8.1769805e+03    1.2572656e+02    1.8116016e+02    1.7492578e+02    2.1738281e+02    1.8485547e+02    2.2135156e+02    8.8164844e+02    1.2253906e+02    1.6719922e+02    1.2243750e+02    2.9417188e+02    1.2817969e+02    1.2539062e+02    1.0498828e+02    8.3666797e+02    2.9313281e+02    1.1187891e+02    6.6865234e+02    1.8342578e+02    1.7275781e+02    1.8540234e+02    4.1372266e+02    8.9996094e+01    1.3863672e+02    1.3462109e+02    6.2337500e+02    1.2636328e+02    1.2604297e+02    1.0682031e+02    9.1352734e+02
    6.1232727e+00    8.1775195e+03    1.2572656e+02    1.8116016e+02    1.7494531e+02    2.1767578e+02    1.8485547e+02    2.2135156e+02    8.8164844e+02    1.2262891e+02    1.6728125e+02    1.2248828e+02    2.9417188e+02    1.2817969e+02    1.2539062e+02    1.0498828e+02    8.3666797e+02    2.9313281e+02    1.1187891e+02    6.6865234e+02    1.8342578e+02    1.7275781e+02    1.8540234e+02    4.1372266e+02    9.0000000e+01    1.3863672e+02    1.3462109e+02    6.2337500e+02    1.2636328e+02    1.2604297e+02    1.0682031e+02    9.1352734e+02
    6.2120461e+00    8.1783320e+03    1.2572656e+02    1.8116016e+02    1.7497266e+02    2.1803906e+02    1.8485547e+02    2.2135156e+02    8.8164844e+02    1.2278516e+02    1.6729688e+02    1.2271094e+02    2.9417188e+02    1.2817969e+02    1.2539062e+02    1.0498828e+02    8.3666797e+02    2.9313281e+02    1.1187891e+02    6.6865625e+02    1.8342578e+02    1.7275781e+02    1.8540234e+02    4.1372656e+02    9.0000000e+01    1.3863672e+02    1.3462109e+02    6.2337891e+02    1.2636328e+02    1.2604297e+02    1.0682031e+02    9.1354297e+02
    6.3025989e+00    8.1789141e+03    1.2572656e+02    1.8116016e+02    1.7497266e+02    2.1830469e+02    1.8485547e+02    2.2135156e+02    8.8164844e+02    1.2291406e+02    1.6731250e+02    1.2285547e+02    2.9417188e+02    1.2817969e+02    1.2539062e+02    1.0498828e+02    8.3667578e+02    2.9313281e+02    1.1187891e+02    6.6865625e+02    1.8342578e+02    1.7275781e+02    1.8540625e+02    4.1372656e+02    9.0000000e+01    1.3863672e+02    1.3462109e+02    6.2337891e+02    1.2636328e+02    1.2604297e+02    1.0682422e+02    9.1355469e+02
    6.4414124e+00    8.1807500e+03    1.2572656e+02    1.8116016e+02    1.7500391e+02    2.1855859e+02    1.8485547e+02    2.2135156e+02    8.8164844e+02    1.2305859e+02    1.6733984e+02    1.2421484e+02    2.9417188e+02    1.2817969e+02    1.2539844e+02    1.0498828e+02    8.3667578e+02    2.9313281e+02    1.1187891e+02    6.6865625e+02    1.8342578e+02    1.7275781e+02    1.8540625e+02    4.1372656e+02    9.0000000e+01    1.3863672e+02    1.3462109e+02    6.2339062e+02    1.2636328e+02    1.2604297e+02    1.0682422e+02    9.1355469e+02
    6.5341725e+00    8.1811758e+03    1.2572656e+02    1.8116016e+02    1.7502344e+02    2.1869922e+02    1.8485547e+02    2.2135156e+02    8.8165625e+02    1.2321875e+02    1.6734766e+02    1.2430469e+02    2.9417188e+02    1.2817969e+02    1.2539844e+02    1.0498828e+02    8.3667578e+02    2.9313281e+02    1.1187891e+02    6.6865625e+02    1.8342578e+02    1.7275781e+02    1.8540625e+02    4.1372656e+02    9.0000000e+01    1.3863672e+02    1.3462109e+02    6.2339062e+02    1.2636328e+02    1.2604297e+02    1.0682422e+02    9.1355469e+02
    6.6268535e+00    8.1815586e+03    1.2572656e+02    1.8116016e+02    1.7504297e+02    2.1891406e+02    1.8485547e+02    2.2135156e+02    8.8165625e+02    1.2332031e+02    1.6735156e+02    1.2433984e+02    2.9417578e+02    1.2817969e+02    1.2539844e+02    1.0498828e+02    8.3667578e+02    2.9313281e+02    1.1187891e+02    6.6865625e+02    1.8342578e+02    1.7275781e+02    1.8540625e+02    4.1372656e+02    9.0000000e+01    1.3863672e+02    1.3462109e+02    6.2339453e+02    1.2636328e+02    1.2604297e+02    1.0682422e+02    9.1355469e+02
    6.7195245e+00    8.1822578e+03    1.2572656e+02    1.8116016e+02    1.7507031e+02    2.1904688e+02    1.8485547e+02    2.2135156e+02    8.8165625e+02    1.2344141e+02    1.6736719e+02    1.2472656e+02    2.9417578e+02    1.2817969e+02    1.2539844e+02    1.0498828e+02    8.3667578e+02    2.9313281e+02    1.1187891e+02    6.6866797e+02    1.8342578e+02    1.7275781e+02    1.8540625e+02    4.1373047e+02    9.0000000e+01    1.3863672e+02    1.3462109e+02    6.2339453e+02    1.2636328e+02    1.2604297e+02    1.0682422e+02    9.1355469e+02
    6.8121856e+00    8.1837344e+03    1.2572656e+02    1.8116016e+02    1.7507031e+02    2.1904688e+02    1.8485547e+02    2.2135156e+02    8.8165625e+02    1.2489062e+02    1.6737891e+02    1.2474219e+02    2.9417578e+02    1.2817969e+02    1.2539844e+02    1.0498828e+02    8.3667578e+02    2.9313281e+02    1.1187891e+02    6.6866797e+02    1.8342578e+02    1.7275781e+02    1.8540625e+02    4.1373047e+02    9.0000000e+01    1.3863672e+02    1.3462109e+02    6.2339453e+02    1.2636328e+02    1.2604297e+02    1.0682422e+02    9.1355469e+02
    6.9048193e+00    8.1838281e+03    1.2572656e+02    1.8116016e+02    1.7509766e+02    2.1905078e+02    1.8485547e+02    2.2135156e+02    8.8165625e+02    1.2489062e+02    1.6739062e+02    1.2475781e+02    2.9417578e+02    1.2817969e+02    1.2539844e+02    1.0498828e+02    8.3670703e+02    2.9313281e+02    1.1187891e+02    6.6866797e+02    1.8342578e+02    1.7276172e+02    1.8540625e+02    4.1373047e+02    9.0000000e+01    1.3863672e+02    1.3462109e+02    6.2339453e+02    1.2636328e+02    1.2604297e+02    1.0682422e+02    9.1355469e+02
    7.0437663e+00    8.1840508e+03    1.2572656e+02    1.8116016e+02    1.7513281e+02    2.1918359e+02    1.8485547e+02    2.2135156e+02    8.8165625e+02    1.2489062e+02    1.6741406e+02    1.2476953e+02    2.9417969e+02    1.2817969e+02    1.2539844e+02    1.0498828e+02    8.3670703e+02    2.9313281e+02    1.1187891e+02    6.6867578e+02    1.8342578e+02    1.7276172e+02    1.8541016e+02    4.1373047e+02    9.0000000e+01    1.3863672e+02    1.3462109e+02    6.2339844e+02    1.2636328e+02    1.2604297e+02    1.0682422e+02    9.1355469e+02
    7.1364199e+00    8.1862188e+03    1.2576172e+02    1.8123047e+02    1.7525000e+02    2.1968750e+02    1.8514062e+02    2.2141406e+02    8.8169141e+02    1.2490234e+02    1.6745312e+02    1.2490625e+02    2.9420312e+02    1.2819141e+02    1.2542578e+02    1.0498828e+02    8.3676172e+02    2.9321875e+02    1.1196875e+02    6.6873828e+02    1.8353125e+02    1.7284766e+02    1.8543750e+02    4.1376172e+02    9.0000000e+01    1.3875000e+02    1.3472656e+02    6.2341016e+02    1.2637500e+02    1.2605078e+02    1.0683203e+02    9.1356250e+02
    7.2289971e+00    8.1890000e+03    1.2590234e+02    1.8140625e+02    1.7544922e+02    2.2026562e+02    1.8542578e+02    2.2148438e+02    8.8171094e+02    1.2491406e+02    1.6748828e+02    1.2496484e+02    2.9425781e+02    1.2819531e+02    1.2542969e+02    1.0501953e+02    8.3682031e+02    2.9333594e+02    1.1222656e+02    6.6890625e+02    1.8360156e+02    1.7287891e+02    1.8546875e+02    4.1376172e+02    9.0039062e+01    1.3882812e+02    1.3479297e+02    6.2343359e+02    1.2637500e+02    1.2607031e+02    1.0687109e+02    9.1367578e+02
    7.3216116e+00    8.1994648e+03    1.2601562e+02    1.8146875e+02    1.7560156e+02    2.2066016e+02    1.8569141e+02    2.2157031e+02    8.8174609e+02    1.2494141e+02    1.6752734e+02    1.3256641e+02    2.9426953e+02    1.2823047e+02    1.2543750e+02    1.0509375e+02    8.3689844e+02    2.9346484e+02    1.1235547e+02    6.6922656e+02    1.8382422e+02    1.7295312e+02    1.8551562e+02    4.1383594e+02    9.0097656e+01    1.3898438e+02    1.3492188e+02    6.2345703e+02    1.2639062e+02    1.2607812e+02    1.0689062e+02    9.1375000e+02
    7.4142305e+00    8.2023984e+03    1.2603125e+02    1.8146875e+02    1.7567578e+02    2.2083594e+02    1.8575781e+02    2.2157031e+02    8.8174609e+02    1.2494141e+02    1.6757031e+02    1.3409375e+02    2.9433203e+02    1.2829297e+02    1.2545703e+02    1.0513281e+02    8.3692578e+02    2.9348438e+02    1.1241797e+02    6.6930078e+02    1.8394922e+02    1.7295312e+02    1.8554297e+02    4.1386328e+02    9.0097656e+01    1.3911328e+02    1.3505078e+02    6.2345703e+02    1.2647656e+02    1.2618359e+02    1.0689062e+02    9.1378516e+02
    7.5068208e+00    8.2047461e+03    1.2603906e+02    1.8151172e+02    1.7594922e+02    2.2123438e+02    1.8588281e+02    2.2169531e+02    8.8180859e+02    1.2504297e+02    1.6757031e+02    1.3441406e+02    2.9433203e+02    1.2829688e+02    1.2545703e+02    1.0518750e+02    8.3708594e+02    2.9359766e+02    1.1241797e+02    6.6933594e+02    1.8402344e+02    1.7316406e+02    1.8555078e+02    4.1389844e+02    9.0140625e+01    1.3913672e+02    1.3509375e+02    6.2347656e+02    1.2647656e+02    1.2618359e+02    1.0693750e+02    9.1380469e+02
    7.6456470e+00    8.2067109e+03    1.2610938e+02    1.8158984e+02    1.7602734e+02    2.2167578e+02    1.8598828e+02    2.2172266e+02    8.8180859e+02    1.2504297e+02    1.6767969e+02    1.3493750e+02    2.9435547e+02    1.2831641e+02    1.2546094e+02    1.0519141e+02    8.3708594e+02    2.9359766e+02    1.1244922e+02    6.6940234e+02    1.8405078e+02    1.7317969e+02    1.8556250e+02    4.1391797e+02    9.0164062e+01    1.3916016e+02    1.3510156e+02    6.2350781e+02    1.2649219e+02    1.2621094e+02    1.0702734e+02    9.1389453e+02
    7.7382526e+00    8.2078125e+03    1.2616016e+02    1.8166016e+02    1.7615234e+02    2.2188281e+02    1.8605078e+02    2.2177344e+02    8.8183594e+02    1.2507812e+02    1.6768750e+02    1.3504297e+02    2.9436328e+02    1.2834766e+02    1.2548828e+02    1.0519141e+02    8.3712891e+02    2.9361328e+02    1.1250781e+02    6.6945703e+02    1.8406250e+02    1.7319531e+02    1.8556641e+02    4.1394922e+02    9.0164062e+01    1.3917188e+02    1.3510156e+02    6.2352344e+02    1.2652344e+02    1.2621094e+02    1.0702734e+02    9.1389453e+02
    7.8308250e+00    8.2088047e+03    1.2616797e+02    1.8166797e+02    1.7616406e+02    2.2204688e+02    1.8610156e+02    2.2182422e+02    8.8184375e+02    1.2508594e+02    1.6771875e+02    1.3509375e+02    2.9436719e+02    1.2834766e+02    1.2548828e+02    1.0523828e+02    8.3712891e+02    2.9361328e+02    1.1251562e+02    6.6946484e+02    1.8414844e+02    1.7330859e+02    1.8559766e+02    4.1395312e+02    9.0261719e+01    1.3927344e+02    1.3514844e+02    6.2352344e+02    1.2652344e+02    1.2621875e+02    1.0705469e+02    9.1391406e+02
    7.9233975e+00    8.2095820e+03    1.2616797e+02    1.8166797e+02    1.7616797e+02    2.2228516e+02    1.8621094e+02    2.2192969e+02    8.8187500e+02    1.2511719e+02    1.6772656e+02    1.3524609e+02    2.9436719e+02    1.2834766e+02    1.2548828e+02    1.0523828e+02    8.3714844e+02    2.9361328e+02    1.1251562e+02    6.6946484e+02    1.8416406e+02    1.7330859e+02    1.8560547e+02    4.1395312e+02    9.0261719e+01    1.3927344e+02    1.3514844e+02    6.2352344e+02    1.2654688e+02    1.2625000e+02    1.0705469e+02    9.1391406e+02
    8.0160034e+00    8.2116445e+03    1.2624609e+02    1.8166797e+02    1.7625781e+02    2.2257812e+02    1.8621094e+02    2.2192969e+02    8.8187891e+02    1.2512109e+02    1.6780078e+02    1.3616406e+02    2.9437109e+02    1.2835156e+02    1.2548828e+02    1.0525781e+02    8.3714844e+02    2.9362109e+02    1.1254688e+02    6.6953125e+02    1.8428516e+02    1.7349219e+02    1.8562891e+02    4.1396875e+02    9.0277344e+01    1.3928906e+02    1.3514844e+02    6.2353125e+02    1.2654688e+02    1.2625000e+02    1.0705469e+02    9.1400000e+02
    8.1086686e+00    8.2998945e+03    1.4278906e+02    1.8166797e+02    1.7655469e+02    2.1802734e+02    1.8621094e+02    2.2192969e+02    8.8215625e+02    1.4069531e+02    1.6780078e+02    1.3625000e+02    2.9457422e+02    1.2837109e+02    1.2551172e+02    1.0528125e+02    8.3716797e+02    2.9362109e+02    1.1257422e+02    6.7000000e+02    1.8455469e+02    1.7382422e+02    1.8564062e+02    4.1427734e+02    9.9605469e+01    1.4011328e+02    1.3658203e+02    6.2355469e+02    1.2654688e+02    1.7288672e+02    1.0708984e+02    9.1403516e+02
    8.2014536e+00    8.3055898e+03    1.4352734e+02    1.8166797e+02    1.7655469e+02    2.1802734e+02    1.8621094e+02    2.2192969e+02    8.8218750e+02    1.4172266e+02    1.6780078e+02    1.3625000e+02    2.9458203e+02    1.2839844e+02    1.2551172e+02    1.0528125e+02    8.3716797e+02    2.9362109e+02    1.1257422e+02    6.7005078e+02    1.8464062e+02    1.7394531e+02    1.8564062e+02    4.1427734e+02    9.9984375e+01    1.4013281e+02    1.3660938e+02    6.2355469e+02    1.2654688e+02    1.7597656e+02    1.0708984e+02    9.1412500e+02
    8.3408495e+00    8.3077656e+03    1.4412500e+02    1.8166797e+02    1.7657031e+02    2.1803125e+02    1.8621094e+02    2.2192969e+02    8.8223828e+02    1.4212109e+02    1.6780078e+02    1.3625000e+02    2.9461328e+02    1.2839844e+02    1.2553516e+02    1.0528125e+02    8.3717188e+02    2.9362109e+02    1.1260547e+02    6.7008984e+02    1.8464062e+02    1.7394922e+02    1.8564453e+02    4.1427734e+02    1.0030859e+02    1.4015625e+02    1.3661719e+02    6.2355469e+02    1.2655469e+02    1.7643750e+02    1.0717969e+02    9.1418359e+02
    8.4341362e+00    8.3088555e+03    1.4427734e+02    1.8167188e+02    1.7658984e+02    2.1803125e+02    1.8621094e+02    2.2192969e+02    8.8225000e+02    1.4300391e+02    1.6780078e+02    1.3625000e+02    2.9461719e+02    1.2839844e+02    1.2553516e+02    1.0528125e+02    8.3717969e+02    2.9362109e+02    1.1260547e+02    6.7009766e+02    1.8464062e+02    1.7394922e+02    1.8564453e+02    4.1427734e+02    1.0030859e+02    1.4015625e+02    1.3661719e+02    6.2355469e+02    1.2655469e+02    1.7643750e+02    1.0717969e+02    9.1418359e+02
    8.5277528e+00    8.3095820e+03    1.4455078e+02    1.8167188e+02    1.7661719e+02    2.1803125e+02    1.8621094e+02    2.2192969e+02    8.8225000e+02    1.4326953e+02    1.6780078e+02    1.3625000e+02    2.9461719e+02    1.2839844e+02    1.2553516e+02    1.0528125e+02    8.3719141e+02    2.9362109e+02    1.1260547e+02    6.7010547e+02    1.8464062e+02    1.7394922e+02    1.8564453e+02    4.1427734e+02    1.0030859e+02    1.4016016e+02    1.3662109e+02    6.2355469e+02    1.2655469e+02    1.7657031e+02    1.0717969e+02    9.1418359e+02
    8.6209559e+00    8.3108477e+03    1.4476172e+02    1.8167188e+02    1.7661719e+02    2.1803125e+02    1.8621094e+02    2.2192969e+02    8.8225781e+02    1.4393359e+02    1.6780078e+02    1.3625000e+02    2.9462109e+02    1.2839844e+02    1.2554297e+02    1.0528516e+02    8.3723047e+02    2.9362109e+02    1.1260547e+02    6.7011719e+02    1.8464062e+02    1.7394922e+02    1.8564844e+02    4.1429297e+02    1.0037891e+02    1.4016016e+02    1.3662109e+02    6.2355469e+02    1.2655469e+02    1.7679688e+02    1.0717969e+02    9.1418359e+02
    8.7153245e+00    8.3113672e+03    1.4495312e+02    1.8167188e+02    1.7661719e+02    2.1803125e+02    1.8621094e+02    2.2192969e+02    8.8227734e+02    1.4401953e+02    1.6780078e+02    1.3625000e+02    2.9462109e+02    1.2839844e+02    1.2554297e+02    1.0528516e+02    8.3725391e+02    2.9362109e+02    1.1260547e+02    6.7012500e+02    1.8466797e+02    1.7397656e+02    1.8564844e+02    4.1429688e+02    1.0046094e+02    1.4016016e+02    1.3662109e+02    6.2355469e+02    1.2655469e+02    1.7681641e+02    1.0718359e+02    9.1421094e+02
    8.8100737e+00    8.3120586e+03    1.4523438e+02    1.8167188e+02    1.7662109e+02    2.1803516e+02    1.8621094e+02    2.2192969e+02    8.8228516e+02    1.4423047e+02    1.6780078e+02    1.3625000e+02    2.9462109e+02    1.2839844e+02    1.2554297e+02    1.0528516e+02    8.3726172e+02    2.9362109e+02    1.1260547e+02    6.7013281e+02    1.8466797e+02    1.7397656e+02    1.8564844e+02    4.1429688e+02    1.0056641e+02    1.4016406e+02    1.3662109e+02    6.2355469e+02    1.2655469e+02    1.7687109e+02    1.0718750e+02    9.1421094e+02
    8.9026592e+00    8.3139688e+03    1.4578516e+02    1.8167188e+02    1.7664062e+02    2.1804297e+02    1.8621094e+02    2.2192969e+02    8.8230078e+02    1.4458594e+02    1.6780078e+02    1.3625000e+02    2.9462500e+02    1.2839844e+02    1.2554688e+02    1.0528516e+02    8.3726172e+02    2.9362109e+02    1.1260547e+02    6.7013672e+02    1.8466797e+02    1.7397656e+02    1.8564844e+02    4.1431250e+02    1.0059766e+02    1.4016406e+02    1.3662109e+02    6.2355469e+02    1.2655469e+02    1.7775000e+02    1.0718750e+02    9.1423438e+02
    9.0460173e+00    8.3157227e+03    1.4610547e+02    1.8167188e+02    1.7668750e+02    2.1804688e+02    1.8621094e+02    2.2192969e+02    8.8237891e+02    1.4510156e+02    1.6780469e+02    1.3625391e+02    2.9464062e+02    1.2839844e+02    1.2554688e+02    1.0528516e+02    8.3726562e+02    2.9362109e+02    1.1260938e+02    6.7013672e+02    1.8467188e+02    1.7398047e+02    1.8564844e+02    4.1431250e+02    1.0092578e+02    1.4016406e+02    1.3662109e+02    6.2355469e+02    1.2655469e+02    1.7814062e+02    1.0720312e+02    9.1425000e+02
    9.1420992e+00    8.3160547e+03    1.4614062e+02    1.8167188e+02    1.7668750e+02    2.1804688e+02    1.8621094e+02    2.2192969e+02    8.8238672e+02    1.4518750e+02    1.6780469e+02    1.3625391e+02    2.9464062e+02    1.2839844e+02    1.2554688e+02    1.0528516e+02    8.3726953e+02    2.9362109e+02    1.1260938e+02    6.7013672e+02    1.8467188e+02    1.7400391e+02    1.8564844e+02    4.1432422e+02    1.0092578e+02    1.4016406e+02    1.3662109e+02    6.2355469e+02    1.2655469e+02    1.7824609e+02    1.0721875e+02    9.1429297e+02
    9.2385549e+00    8.3174805e+03    1.4666797e+02    1.8167188e+02    1.7669531e+02    2.1804688e+02    1.8621094e+02    2.2192969e+02    8.8239844e+02    1.4576172e+02    1.6780469e+02    1.3625391e+02    2.9464062e+02    1.2839844e+02    1.2555078e+02    1.0528516e+02    8.3726953e+02    2.9362109e+02    1.1261328e+02    6.7013672e+02    1.8467188e+02    1.7400391e+02    1.8564844e+02    4.1433203e+02    1.0112500e+02    1.4016406e+02    1.3662109e+02    6.2355469e+02    1.2655469e+02    1.7833594e+02    1.0721875e+02    9.1429297e+02
    9.3348668e+00    8.3249375e+03    1.4867578e+02    1.8167188e+02    1.7671875e+02    2.1804688e+02    1.8621094e+02    2.2192969e+02    8.8250000e+02    1.5076172e+02    1.6780469e+02    1.3625391e+02    2.9464062e+02    1.2839844e+02    1.2555469e+02    1.0528516e+02    8.3727734e+02    2.9362109e+02    1.1261328e+02    6.7014062e+02    1.8467188e+02    1.7400391e+02    1.8564844e+02    4.1433203e+02    1.0112891e+02    1.4016406e+02    1.3662109e+02    6.2355469e+02    1.2655469e+02    1.7853125e+02    1.0723828e+02    9.1438281e+02
    9.4316005e+00    8.3326016e+03    1.5337891e+02    1.8167188e+02    1.7675391e+02    2.1806250e+02    1.8621094e+02    2.2192969e+02    8.8253125e+02    1.5357422e+02    1.6780469e+02    1.3625391e+02    2.9464062e+02    1.2839844e+02    1.2555469e+02    1.0528516e+02    8.3727734e+02    2.9362109e+02    1.1261328e+02    6.7014062e+02    1.8467188e+02    1.7400391e+02    1.8564844e+02    4.1433203e+02    1.0112891e+02    1.4016406e+02    1.3662109e+02    6.2355469e+02    1.2655469e+02    1.7857812e+02    1.0723828e+02    9.1440234e+02
    9.5283468e+00    8.3333281e+03    1.5375781e+02    1.8167188e+02    1.7677344e+02    2.1806250e+02    1.8621094e+02    2.2192969e+02    8.8254688e+02    1.5362891e+02    1.6780469e+02    1.3625391e+02    2.9464062e+02    1.2839844e+02    1.2555469e+02    1.0528516e+02    8.3727734e+02    2.9362109e+02    1.1261328e+02    6.7014453e+02    1.8467188e+02    1.7400391e+02    1.8564844e+02    4.1433594e+02    1.0112891e+02    1.4016406e+02    1.3662109e+02    6.2355469e+02    1.2655469e+02    1.7881641e+02    1.0723828e+02    9.1441406e+02
    9.6247689e+00    8.3336406e+03    1.5380078e+02    1.8167188e+02    1.7677344e+02    2.1806250e+02    1.8621094e+02    2.2192969e+02    8.8254688e+02    1.5370312e+02    1.6780469e+02    1.3625391e+02    2.9464453e+02    1.2839844e+02    1.2555469e+02    1.0528516e+02    8.3733984e+02    2.9362109e+02    1.1261328e+02    6.7014844e+02    1.8467188e+02    1.7400391e+02    1.8564844e+02    4.1434766e+02    1.0117578e+02    1.4016406e+02    1.3662109e+02    6.2355469e+02    1.2655469e+02    1.7887109e+02    1.0723828e+02    9.1442578e+02
    9.7224838e+00    8.3343672e+03    1.5426562e+02    1.8167188e+02    1.7677344e+02    2.1806250e+02    1.8621094e+02    2.2192969e+02    8.8257812e+02    1.5372266e+02    1.6780469e+02    1.3625391e+02    2.9464453e+02    1.2839844e+02    1.2555859e+02    1.0528516e+02    8.3733984e+02    2.9362109e+02    1.1261719e+02    6.7014844e+02    1.8467188e+02    1.7400391e+02    1.8564844e+02    4.1435547e+02    1.0131250e+02    1.4016406e+02    1.3662109e+02    6.2355469e+02    1.2655469e+02    1.7889844e+02    1.0725391e+02    9.1444141e+02
    9.8207273e+00    8.3347344e+03    1.5438281e+02    1.8167188e+02    1.7681641e+02    2.1806250e+02    1.8621094e+02    2.2192969e+02    8.8258594e+02    1.5375781e+02    1.6780469e+02    1.3625391e+02    2.9464844e+02    1.2839844e+02    1.2556250e+02    1.0528906e+02    8.3733984e+02    2.9362109e+02    1.1261719e+02    6.7014844e+02    1.8467188e+02    1.7400391e+02    1.8564844e+02    4.1436719e+02    1.0139062e+02    1.4016797e+02    1.3662109e+02    6.2355469e+02    1.2655469e+02    1.7894531e+02    1.0725391e+02    9.1445312e+02
    9.9184078e+00    8.3352500e+03    1.5480859e+02    1.8167188e+02    1.7684375e+02    2.1806641e+02    1.8621094e+02    2.2192969e+02    8.8259375e+02    1.5380078e+02    1.6780469e+02    1.3625391e+02    2.9464844e+02    1.2839844e+02    1.2556250e+02    1.0528906e+02    8.3734375e+02    2.9362109e+02    1.1261719e+02    6.7014844e+02    1.8467188e+02    1.7400391e+02    1.8564844e+02    4.1436719e+02    1.0139062e+02    1.4016797e+02    1.3662109e+02    6.2355469e+02    1.2655469e+02    1.7894531e+02    1.0725391e+02    9.1445703e+02
    1.0015342e+01    8.3362695e+03    1.5522266e+02    1.8167188e+02    1.7687109e+02    2.1806641e+02    1.8621094e+02    2.2192969e+02    8.8260938e+02    1.5380859e+02    1.6780859e+02    1.3625391e+02    2.9464844e+02    1.2839844e+02    1.2556250e+02    1.0528906e+02    8.3734766e+02    2.9362109e+02    1.1261719e+02    6.7016406e+02    1.8467578e+02    1.7400391e+02    1.8564844e+02    4.1438672e+02    1.0183984e+02    1.4016797e+02    1.3662109e+02    6.2355469e+02    1.2655469e+02    1.7900391e+02    1.0725391e+02    9.1445703e+02
    1.0114216e+01    8.3364727e+03    1.5527734e+02    1.8167188e+02    1.7687109e+02    2.1806641e+02    1.8621094e+02    2.2192969e+02    8.8261719e+02    1.5385156e+02    1.6780859e+02    1.3625391e+02    2.9464844e+02    1.2839844e+02    1.2556250e+02    1.0528906e+02    8.3734766e+02    2.9362109e+02    1.1261719e+02    6.7016406e+02    1.8467578e+02    1.7400391e+02    1.8564844e+02    4.1438672e+02    1.0183984e+02    1.4016797e+02    1.3662109e+02    6.2355469e+02    1.2655859e+02    1.7907422e+02    1.0725391e+02    9.1448047e+02
    1.0211480e+01    8.3413672e+03    1.5589844e+02    1.8167188e+02    1.7687109e+02    2.1806641e+02    1.8621094e+02    2.2192969e+02    8.8262891e+02    1.5602344e+02    1.6780859e+02    1.3625391e+02    2.9464844e+02    1.2839844e+02    1.2556250e+02    1.0528906e+02    8.3734766e+02    2.9362109e+02    1.1261719e+02    6.7016406e+02    1.8467578e+02    1.7400391e+02    1.8564844e+02    4.1438672e+02    1.0386328e+02    1.4016797e+02    1.3662109e+02    6.2355469e+02    1.2655859e+02    1.7908594e+02    1.0729297e+02    9.1449609e+02
    1.0308716e+01    8.3593320e+03    1.5762500e+02    1.8167188e+02    1.7688672e+02    2.1806641e+02    1.8621094e+02    2.2192969e+02    8.8265234e+02    1.5699219e+02    1.6991797e+02    1.3625391e+02    2.9465234e+02    1.2839844e+02    1.2556250e+02    1.0528906e+02    8.3744922e+02    2.9362109e+02    1.1261719e+02    6.7026172e+02    1.8467578e+02    1.7400391e+02    1.8564844e+02    4.1439844e+02    1.0428906e+02    1.4640625e+02    1.4276562e+02    6.2355469e+02    1.2655859e+02    1.7918359e+02    1.0729297e+02    9.1449609e+02
    1.0405478e+01    8.3601172e+03    1.5762500e+02    1.8167188e+02    1.7690234e+02    2.1807031e+02    1.8621094e+02    2.2192969e+02    8.8265625e+02    1.5750000e+02    1.6991797e+02    1.3625391e+02    2.9465234e+02    1.2839844e+02    1.2556641e+02    1.0528906e+02    8.3744922e+02    2.9362109e+02    1.1261719e+02    6.7029688e+02    1.8467578e+02    1.7400391e+02    1.8564844e+02    4.1439844e+02    1.0430469e+02    1.4640625e+02    1.4276562e+02    6.2355469e+02    1.2655859e+02    1.7938281e+02    1.0729297e+02    9.1449609e+02
    1.0502959e+01    8.3612266e+03    1.5762891e+02    1.8167188e+02    1.7694531e+02    2.1807031e+02    1.8621094e+02    2.2192969e+02    8.8267188e+02    1.5750000e+02    1.6991797e+02    1.3625391e+02    2.9465234e+02    1.2839844e+02    1.2556641e+02    1.0528906e+02    8.3744922e+02    2.9362109e+02    1.1261719e+02    6.7029688e+02    1.8467578e+02    1.7400391e+02    1.8564844e+02    4.1439844e+02    1.0449609e+02    1.4641016e+02    1.4276562e+02    6.2355469e+02    1.2655859e+02    1.8020703e+02    1.0729297e+02    9.1452344e+02
    1.0600584e+01    8.3613867e+03    1.5767188e+02    1.8167188e+02    1.7694531e+02    2.1807031e+02    1.8621094e+02    2.2192969e+02    8.8269141e+02    1.5750391e+02    1.6991797e+02    1.3625391e+02    2.9465234e+02    1.2839844e+02    1.2556641e+02    1.0528906e+02    8.3744922e+02    2.9362109e+02    1.1261719e+02    6.7029688e+02    1.8467578e+02    1.7400391e+02    1.8564844e+02    4.1439844e+02    1.0449609e+02    1.4641406e+02    1.4276562e+02    6.2355469e+02    1.2655859e+02    1.8029688e+02    1.0729297e+02    9.1452344e+02
    1.0745921e+01    8.3619297e+03    1.5771484e+02    1.8167188e+02    1.7699609e+02    2.1807031e+02    1.8621094e+02    2.2192969e+02    8.8273438e+02    1.5750391e+02    1.6992188e+02    1.3625391e+02    2.9465234e+02    1.2839844e+02    1.2556641e+02    1.0528906e+02    8.3748047e+02    2.9362109e+02    1.1261719e+02    6.7030078e+02    1.8467578e+02    1.7400391e+02    1.8564844e+02    4.1439844e+02    1.0455469e+02    1.4641406e+02    1.4276562e+02    6.2355469e+02    1.2655859e+02    1.8056250e+02    1.0729297e+02    9.1456641e+02
    1.0843914e+01    8.3627461e+03    1.5771484e+02    1.8167188e+02    1.7703516e+02    2.1807422e+02    1.8621094e+02    2.2192969e+02    8.8275000e+02    1.5759375e+02    1.6992188e+02    1.3625391e+02    2.9465234e+02    1.2839844e+02    1.2557031e+02    1.0528906e+02    8.3751172e+02    2.9362109e+02    1.1261719e+02    6.7030469e+02    1.8467578e+02    1.7400391e+02    1.8565234e+02    4.1440625e+02    1.0456641e+02    1.4641406e+02    1.4276562e+02    6.2355469e+02    1.2655859e+02    1.8116406e+02    1.0729297e+02    9.1457031e+02
    1.0941660e+01    8.3629727e+03    1.5771484e+02    1.8167188e+02    1.7706641e+02    2.1808984e+02    1.8621094e+02    2.2192969e+02    8.8275000e+02    1.5759375e+02    1.6992188e+02    1.3625391e+02    2.9465234e+02    1.2839844e+02    1.2557422e+02    1.0528906e+02    8.3751172e+02    2.9362109e+02    1.1261719e+02    6.7030469e+02    1.8467578e+02    1.7400391e+02    1.8565234e+02    4.1440625e+02    1.0456641e+02    1.4641797e+02    1.4276562e+02    6.2355469e+02    1.2655859e+02    1.8133594e+02    1.0729297e+02    9.1457031e+02
    1.1039524e+01    8.3634570e+03    1.5771484e+02    1.8167188e+02    1.7708203e+02    2.1809375e+02    1.8621094e+02    2.2192969e+02    8.8276953e+02    1.5759375e+02    1.6992188e+02    1.3625391e+02    2.9465234e+02    1.2839844e+02    1.2557422e+02    1.0528906e+02    8.3754297e+02    2.9362109e+02    1.1261719e+02    6.7032812e+02    1.8467578e+02    1.7400391e+02    1.8565234e+02    4.1441406e+02    1.0459375e+02    1.4642188e+02    1.4276562e+02    6.2355469e+02    1.2655859e+02    1.8168750e+02    1.0729297e+02    9.1457031e+02
    1.1137340e+01    8.3638398e+03    1.5771484e+02    1.8167188e+02    1.7708594e+02    2.1809375e+02    1.8621094e+02    2.2192969e+02    8.8277734e+02    1.5759375e+02    1.6992188e+02    1.3625391e+02    2.9465234e+02    1.2839844e+02    1.2557812e+02    1.0528906e+02    8.3754297e+02    2.9362109e+02    1.1261719e+02    6.7032812e+02    1.8467578e+02    1.7400391e+02    1.8565234e+02    4.1441406e+02    1.0492578e+02    1.4642188e+02    1.4276562e+02    6.2355469e+02    1.2655859e+02    1.8171094e+02    1.0729297e+02    9.1458203e+02
    1.1235125e+01    8.3643555e+03    1.5771484e+02    1.8167188e+02    1.7710156e+02    2.1809375e+02    1.8621094e+02    2.2192969e+02    8.8278125e+02    1.5759375e+02    1.6992188e+02    1.3625391e+02    2.9465234e+02    1.2839844e+02    1.2557812e+02    1.0528906e+02    8.3754297e+02    2.9362109e+02    1.1261719e+02    6.7032812e+02    1.8467578e+02    1.7400391e+02    1.8565234e+02    4.1441406e+02    1.0513672e+02    1.4642188e+02    1.4276953e+02    6.2355469e+02    1.2655859e+02    1.8199219e+02    1.0729297e+02    9.1458203e+02
    1.1332875e+01    8.3648594e+03    1.5774609e+02    1.8167188e+02    1.7717578e+02    2.1809375e+02    1.8621094e+02    2.2192969e+02    8.8278516e+02    1.5763672e+02    1.6992188e+02    1.3625391e+02    2.9465234e+02    1.2839844e+02    1.2557812e+02    1.0528906e+02    8.3754297e+02    2.9362109e+02    1.1262109e+02    6.7033203e+02    1.8467578e+02    1.7400391e+02    1.8565234e+02    4.1442188e+02    1.0521875e+02    1.4642188e+02    1.4276953e+02    6.2355469e+02    1.2655859e+02    1.8221484e+02    1.0729297e+02    9.1461328e+02
    1.1430060e+01    8.3650703e+03    1.5774609e+02    1.8167188e+02    1.7721094e+02    2.1809375e+02    1.8621094e+02    2.2192969e+02    8.8278906e+02    1.5763672e+02    1.6992188e+02    1.3625391e+02    2.9465625e+02    1.2839844e+02    1.2557812e+02    1.0528906e+02    8.3754297e+02    2.9362109e+02    1.1262109e+02    6.7033203e+02    1.8467578e+02    1.7400391e+02    1.8565234e+02    4.1442188e+02    1.0521875e+02    1.4642188e+02    1.4276953e+02    6.2355469e+02    1.2655859e+02    1.8238281e+02    1.0729297e+02    9.1461328e+02
    1.1527764e+01    8.3652773e+03    1.5774609e+02    1.8167188e+02    1.7722656e+02    2.1809375e+02    1.8621094e+02    2.2192969e+02    8.8278906e+02    1.5763672e+02    1.6992188e+02    1.3625391e+02    2.9465625e+02    1.2839844e+02    1.2557812e+02    1.0528906e+02    8.3754297e+02    2.9362109e+02    1.1262109e+02    6.7033984e+02    1.8467578e+02    1.7400391e+02    1.8565625e+02    4.1442188e+02    1.0525781e+02    1.4642578e+02    1.4276953e+02    6.2355469e+02    1.2655859e+02    1.8251953e+02    1.0729297e+02    9.1461328e+02
    1.1625528e+01    8.3656953e+03    1.5774609e+02    1.8167188e+02    1.7722656e+02    2.1809375e+02    1.8621094e+02    2.2192969e+02    8.8279297e+02    1.5763672e+02    1.6992188e+02    1.3625391e+02    2.9465625e+02    1.2839844e+02    1.2557812e+02    1.0528906e+02    8.3754297e+02    2.9362109e+02    1.1262109e+02    6.7033984e+02    1.8467578e+02    1.7400391e+02    1.8566016e+02    4.1442969e+02    1.0551953e+02    1.4642578e+02    1.4276953e+02    6.2355469e+02    1.2655859e+02    1.8266016e+02    1.0729297e+02    9.1461328e+02
    1.1723318e+01    8.3660352e+03    1.5775781e+02    1.8167188e+02    1.7725000e+02    2.1809375e+02    1.8621094e+02    2.2192969e+02    8.8280078e+02    1.5763672e+02    1.6992188e+02    1.3625391e+02    2.9465625e+02    1.2839844e+02    1.2557812e+02    1.0528906e+02    8.3754297e+02    2.9362109e+02    1.1262109e+02    6.7033984e+02    1.8467578e+02    1.7400391e+02    1.8566016e+02    4.1446094e+02    1.0573047e+02    1.4642578e+02    1.4276953e+02    6.2355469e+02    1.2655859e+02    1.8267578e+02    1.0730859e+02    9.1463672e+02
    1.1821125e+01    8.3671211e+03    1.5776562e+02    1.8167188e+02    1.7727734e+02    2.1809375e+02    1.8621094e+02    2.2192969e+02    8.8281250e+02    1.5767969e+02    1.6992969e+02    1.3625391e+02    2.9465625e+02    1.2839844e+02    1.2557812e+02    1.0528906e+02    8.3756250e+02    2.9362109e+02    1.1262500e+02    6.7035156e+02    1.8467578e+02    1.7400391e+02    1.8566016e+02    4.1446094e+02    1.0593359e+02    1.4642969e+02    1.4276953e+02    6.2355469e+02    1.2655859e+02    1.8341406e+02    1.0731250e+02    9.1464062e+02
    1.1918804e+01    8.3683164e+03    1.5776562e+02    1.8167188e+02    1.7730859e+02    2.1809375e+02    1.8621094e+02    2.2192969e+02    8.8281250e+02    1.5767969e+02    1.6992969e+02    1.3625391e+02    2.9466016e+02    1.2839844e+02    1.2557812e+02    1.0528906e+02    8.3756250e+02    2.9362109e+02    1.1262500e+02    6.7035938e+02    1.8467578e+02    1.7400391e+02    1.8566016e+02    4.1446875e+02    1.0634766e+02    1.4642969e+02    1.4276953e+02    6.2355469e+02    1.2655859e+02    1.8412500e+02    1.0731250e+02    9.1466016e+02
    1.2016103e+01    8.3687930e+03    1.5776953e+02    1.8167188e+02    1.7733203e+02    2.1809375e+02    1.8621094e+02    2.2192969e+02    8.8281250e+02    1.5767969e+02    1.6992969e+02    1.3625391e+02    2.9466406e+02    1.2839844e+02    1.2557812e+02    1.0528906e+02    8.3757031e+02    2.9362109e+02    1.1262500e+02    6.7035938e+02    1.8467578e+02    1.7400391e+02    1.8566016e+02    4.1446875e+02    1.0647656e+02    1.4642969e+02    1.4276953e+02    6.2355469e+02    1.2655859e+02    1.8443359e+02    1.0731250e+02    9.1466016e+02
    1.2113035e+01    8.3689648e+03    1.5776953e+02    1.8167188e+02    1.7734766e+02    2.1809375e+02    1.8621094e+02    2.2192969e+02    8.8282422e+02    1.5767969e+02    1.6992969e+02    1.3625391e+02    2.9466797e+02    1.2839844e+02    1.2558203e+02    1.0528906e+02    8.3757031e+02    2.9362109e+02    1.1262500e+02    6.7037109e+02    1.8467578e+02    1.7400391e+02    1.8566016e+02    4.1446875e+02    1.0647656e+02    1.4642969e+02    1.4276953e+02    6.2355469e+02    1.2655859e+02    1.8455859e+02    1.0731250e+02    9.1466016e+02
    1.2210945e+01    8.3706992e+03    1.5777344e+02    1.8167188e+02    1.7738281e+02    2.1809375e+02    1.8621094e+02    2.2192969e+02    8.8282422e+02    1.5931641e+02    1.6992969e+02    1.3625391e+02    2.9466797e+02    1.2839844e+02    1.2558203e+02    1.0528906e+02    8.3757031e+02    2.9362109e+02    1.1262891e+02    6.7037109e+02    1.8467578e+02    1.7400391e+02    1.8566016e+02    4.1446875e+02    1.0647656e+02    1.4642969e+02    1.4276953e+02    6.2355469e+02    1.2655859e+02    1.8460156e+02    1.0731250e+02    9.1467188e+02
    1.2308894e+01    8.3710625e+03    1.5779297e+02    1.8167188e+02    1.7742969e+02    2.1809375e+02    1.8621094e+02    2.2192969e+02    8.8283594e+02    1.5931641e+02    1.6992969e+02    1.3625391e+02    2.9466797e+02    1.2839844e+02    1.2558203e+02    1.0528906e+02    8.3757031e+02    2.9362109e+02    1.1262891e+02    6.7037891e+02    1.8467578e+02    1.7400391e+02    1.8566016e+02    4.1449609e+02    1.0647656e+02    1.4642969e+02    1.4276953e+02    6.2355469e+02    1.2655859e+02    1.8484766e+02    1.0731250e+02    9.1467578e+02
    1.2406883e+01    8.3712344e+03    1.5779688e+02    1.8167188e+02    1.7744531e+02    2.1809375e+02    1.8621094e+02    2.2192969e+02    8.8284375e+02    1.5932812e+02    1.6992969e+02    1.3625391e+02    2.9466797e+02    1.2839844e+02    1.2558203e+02    1.0528906e+02    8.3757031e+02    2.9362109e+02    1.1262891e+02    6.7037891e+02    1.8467578e+02    1.7400391e+02    1.8566016e+02    4.1450391e+02    1.0648047e+02    1.4642969e+02    1.4276953e+02    6.2355469e+02    1.2655859e+02    1.8496484e+02    1.0731641e+02    9.1467578e+02
    1.2504748e+01    8.3714844e+03    1.5780469e+02    1.8167188e+02    1.7746484e+02    2.1809375e+02    1.8621094e+02    2.2192969e+02    8.8285156e+02    1.5932812e+02    1.6992969e+02    1.3625391e+02    2.9467188e+02    1.2839844e+02    1.2558203e+02    1.0528906e+02    8.3757031e+02    2.9362109e+02    1.1262891e+02    6.7038672e+02    1.8467578e+02    1.7400391e+02    1.8566016e+02    4.1450391e+02    1.0658203e+02    1.4642969e+02    1.4276953e+02    6.2355469e+02    1.2655859e+02    1.8506641e+02    1.0731641e+02    9.1467578e+02
    1.2602933e+01    8.3715195e+03    1.5780859e+02    1.8167188e+02    1.7746484e+02    2.1809375e+02    1.8621094e+02    2.2192969e+02    8.8285156e+02    1.5932812e+02    1.6992969e+02    1.3625391e+02    2.9467578e+02    1.2839844e+02    1.2558203e+02    1.0528906e+02    8.3757031e+02    2.9362109e+02    1.1262891e+02    6.7038672e+02    1.8467578e+02    1.7400391e+02    1.8566016e+02    4.1450391e+02    1.0658203e+02    1.4642969e+02    1.4276953e+02    6.2355469e+02    1.2655859e+02    1.8509375e+02    1.0731641e+02    9.1467578e+02
    1.2701162e+01    8.3716836e+03    1.5780859e+02    1.8167188e+02    1.7746484e+02    2.1809375e+02    1.8621094e+02    2.2192969e+02    8.8285156e+02    1.5932812e+02    1.6992969e+02    1.3625391e+02    2.9467578e+02    1.2839844e+02    1.2558203e+02    1.0528906e+02    8.3757031e+02    2.9362109e+02    1.1263281e+02    6.7038672e+02    1.8467578e+02    1.7400391e+02    1.8566016e+02    4.1451172e+02    1.0670703e+02    1.4642969e+02    1.4277344e+02    6.2355469e+02    1.2655859e+02    1.8511719e+02    1.0731641e+02    9.1467578e+02
    1.2848193e+01    8.3750625e+03    1.5781250e+02    1.8167188e+02    1.7749219e+02    2.1809375e+02    1.8621094e+02    2.2192969e+02    8.8285547e+02    1.5936328e+02    1.6992969e+02    1.3625391e+02    2.9467578e+02    1.2839844e+02    1.2558594e+02    1.0528906e+02    8.3757031e+02    2.9362109e+02    1.1263281e+02    6.7039062e+02    1.8467578e+02    1.7400391e+02    1.8566016e+02    4.1451562e+02    1.0985938e+02    1.4642969e+02    1.4277344e+02    6.2355469e+02    1.2655859e+02    1.8524609e+02    1.0732422e+02    9.1468359e+02
    1.2946581e+01    8.3752031e+03    1.5781250e+02    1.8167188e+02    1.7751172e+02    2.1809375e+02    1.8621484e+02    2.2192969e+02    8.8285938e+02    1.5936328e+02    1.6992969e+02    1.3625391e+02    2.9467578e+02    1.2839844e+02    1.2558594e+02    1.0528906e+02    8.3757812e+02    2.9362109e+02    1.1263281e+02    6.7039062e+02    1.8467578e+02    1.7400391e+02    1.8566016e+02    4.1451562e+02    1.0985938e+02    1.4642969e+02    1.4277344e+02    6.2355469e+02    1.2655859e+02    1.8535156e+02    1.0732422e+02    9.1468359e+02
    1.3044988e+01    8.3772578e+03    1.5781250e+02    1.8167188e+02    1.7870703e+02    2.1809375e+02    1.8621484e+02    2.2192969e+02    8.8285938e+02    1.5936328e+02    1.6992969e+02    1.3625391e+02    2.9467578e+02    1.2839844e+02    1.2558594e+02    1.0528906e+02    8.3757812e+02    2.9362109e+02    1.1263281e+02    6.7039062e+02    1.8467578e+02    1.7400391e+02    1.8566016e+02    4.1451562e+02    1.1064844e+02    1.4642969e+02    1.4277344e+02    6.2355469e+02    1.2655859e+02    1.8541797e+02    1.0732422e+02    9.1468750e+02
    1.3143412e+01    8.3776680e+03    1.5781250e+02    1.8167188e+02    1.7870703e+02    2.1809375e+02    1.8621484e+02    2.2192969e+02    8.8287109e+02    1.5936719e+02    1.6992969e+02    1.3625391e+02    2.9467578e+02    1.2839844e+02    1.2558594e+02    1.0528906e+02    8.3757812e+02    2.9362109e+02    1.1263281e+02    6.7039062e+02    1.8467578e+02    1.7400391e+02    1.8566406e+02    4.1451562e+02    1.1086719e+02    1.4642969e+02    1.4277344e+02    6.2355469e+02    1.2655859e+02    1.8558984e+02    1.0732422e+02    9.1468750e+02
    1.3241870e+01    8.3782109e+03    1.5781250e+02    1.8167188e+02    1.7870703e+02    2.1809375e+02    1.8621484e+02    2.2192969e+02    8.8287109e+02    1.5936719e+02    1.6992969e+02    1.3625391e+02    2.9467578e+02    1.2839844e+02    1.2558594e+02    1.0528906e+02    8.3757812e+02    2.9362109e+02    1.1263281e+02    6.7039453e+02    1.8467578e+02    1.7400391e+02    1.8566406e+02    4.1452344e+02    1.1086719e+02    1.4642969e+02    1.4277344e+02    6.2355469e+02    1.2655859e+02    1.8612109e+02    1.0732422e+02    9.1468750e+02
    1.3340319e+01    8.3799375e+03    1.5781250e+02    1.8167188e+02    1.7871094e+02    2.1809375e+02    1.8621484e+02    2.2192969e+02    8.8287500e+02    1.5950781e+02    1.7080469e+02    1.3625391e+02    2.9467578e+02    1.2839844e+02    1.2558594e+02    1.0528906e+02    8.3757812e+02    2.9362109e+02    1.1263281e+02    6.7039844e+02    1.8467969e+02    1.7400391e+02    1.8566406e+02    4.1452344e+02    1.1086719e+02    1.4642969e+02    1.4277734e+02    6.2355469e+02    1.2655859e+02    1.8681250e+02    1.0732422e+02    9.1468750e+02
    1.3438858e+01    8.3820625e+03    1.5781250e+02    1.8167188e+02    1.7871094e+02    2.1809375e+02    1.8621484e+02    2.2192969e+02    8.8287891e+02    1.5950781e+02    1.7271875e+02    1.3625391e+02    2.9467578e+02    1.2839844e+02    1.2558594e+02    1.0528906e+02    8.3758594e+02    2.9362109e+02    1.1263281e+02    6.7040234e+02    1.8467969e+02    1.7400391e+02    1.8566406e+02    4.1452344e+02    1.1086719e+02    1.4642969e+02    1.4277734e+02    6.2355469e+02    1.2655859e+02    1.8700781e+02    1.0732422e+02    9.1468750e+02
    1.3537445e+01    8.3822500e+03    1.5781250e+02    1.8167188e+02    1.7871094e+02    2.1809375e+02    1.8621484e+02    2.2192969e+02    8.8288281e+02    1.5950781e+02    1.7273047e+02    1.3625391e+02    2.9467578e+02    1.2839844e+02    1.2558984e+02    1.0528906e+02    8.3758594e+02    2.9362109e+02    1.1263281e+02    6.7040234e+02    1.8467969e+02    1.7400391e+02    1.8566406e+02    4.1452344e+02    1.1086719e+02    1.4642969e+02    1.4277734e+02    6.2355469e+02    1.2655859e+02    1.8717578e+02    1.0732422e+02    9.1468750e+02
    1.3635764e+01    8.3823906e+03    1.5781641e+02    1.8167188e+02    1.7871094e+02    2.1809375e+02    1.8621484e+02    2.2192969e+02    8.8288281e+02    1.5950781e+02    1.7273828e+02    1.3625391e+02    2.9467578e+02    1.2839844e+02    1.2558984e+02    1.0528906e+02    8.3758594e+02    2.9362109e+02    1.1263281e+02    6.7043359e+02    1.8467969e+02    1.7400391e+02    1.8566797e+02    4.1452344e+02    1.1086719e+02    1.4642969e+02    1.4277734e+02    6.2355469e+02    1.2655859e+02    1.8726953e+02    1.0732422e+02    9.1468750e+02
    1.3734400e+01    8.3860078e+03    1.6131641e+02    1.8167188e+02    1.7871094e+02    2.1809375e+02    1.8621484e+02    2.2192969e+02    8.8288672e+02    1.5950781e+02    1.7273828e+02    1.3625391e+02    2.9467578e+02    1.2839844e+02    1.2558984e+02    1.0528906e+02    8.3758984e+02    2.9362109e+02    1.1263281e+02    6.7043359e+02    1.8467969e+02    1.7400391e+02    1.8566797e+02    4.1453516e+02    1.1086719e+02    1.4642969e+02    1.4277734e+02    6.2355469e+02    1.2655859e+02    1.8735547e+02    1.0732422e+02    9.1469922e+02
    1.3833082e+01    8.3930586e+03    1.6794141e+02    1.8167188e+02    1.7894141e+02    2.1809375e+02    1.8621484e+02    2.2192969e+02    8.8289062e+02    1.5955078e+02    1.7273828e+02    1.3625391e+02    2.9467578e+02    1.2839844e+02    1.2558984e+02    1.0528906e+02    8.3758984e+02    2.9362109e+02    1.1263281e+02    6.7043359e+02    1.8467969e+02    1.7400391e+02    1.8566797e+02    4.1454297e+02    1.1086719e+02    1.4642969e+02    1.4277734e+02    6.2355469e+02    1.2656250e+02    1.8749219e+02    1.0732422e+02    9.1469922e+02
    1.3931815e+01    8.3932656e+03    1.6794141e+02    1.8167188e+02    1.7894141e+02    2.1809375e+02    1.8621484e+02    2.2192969e+02    8.8289062e+02    1.5955078e+02    1.7273828e+02    1.3625391e+02    2.9467578e+02    1.2839844e+02    1.2558984e+02    1.0528906e+02    8.3758984e+02    2.9362109e+02    1.1263281e+02    6.7043359e+02    1.8467969e+02    1.7400391e+02    1.8566797e+02    4.1454297e+02    1.1086719e+02    1.4642969e+02    1.4277734e+02    6.2355469e+02    1.2656250e+02    1.8769922e+02    1.0732422e+02    9.1469922e+02
    1.4030547e+01    8.3933008e+03    1.6796484e+02    1.8167188e+02    1.7894141e+02    2.1809375e+02    1.8621484e+02    2.2192969e+02    8.8289062e+02    1.5955078e+02    1.7273828e+02    1.3625391e+02    2.9467578e+02    1.2839844e+02    1.2558984e+02    1.0528906e+02    8.3758984e+02    2.9362109e+02    1.1263281e+02    6.7043359e+02    1.8467969e+02    1.7400391e+02    1.8566797e+02    4.1455469e+02    1.1086719e+02    1.4642969e+02    1.4277734e+02    6.2355469e+02    1.2656250e+02    1.8769922e+02    1.0732422e+02    9.1469922e+02
    1.4129336e+01    8.3953203e+03    1.6920312e+02    1.8167188e+02    1.7894141e+02    2.1809375e+02    1.8621484e+02    2.2192969e+02    8.8289062e+02    1.6026562e+02    1.7273828e+02    1.3625391e+02    2.9467578e+02    1.2839844e+02    1.2558984e+02    1.0528906e+02    8.3759375e+02    2.9362109e+02    1.1263281e+02    6.7043359e+02    1.8467969e+02    1.7400391e+02    1.8566797e+02    4.1456641e+02    1.1086719e+02    1.4642969e+02    1.4277734e+02    6.2355469e+02    1.2656250e+02    1.8775000e+02    1.0732422e+02    9.1469922e+02
    1.4228139e+01    8.3962070e+03    1.6926562e+02    1.8167188e+02    1.7894141e+02    2.1809375e+02    1.8621484e+02    2.2192969e+02    8.8291797e+02    1.6026562e+02    1.7273828e+02    1.3625391e+02    2.9467969e+02    1.2839844e+02    1.2558984e+02    1.0528906e+02    8.3759375e+02    2.9362109e+02    1.1263281e+02    6.7044141e+02    1.8467969e+02    1.7400391e+02    1.8566797e+02    4.1456641e+02    1.1161328e+02    1.4642969e+02    1.4277734e+02    6.2355469e+02    1.2656250e+02    1.8778906e+02    1.0732422e+02    9.1469922e+02
    1.4326979e+01    8.3965977e+03    1.6929688e+02    1.8167188e+02    1.7894922e+02    2.1809375e+02    1.8621484e+02    2.2192969e+02    8.8291797e+02    1.6026562e+02    1.7273828e+02    1.3625391e+02    2.9467969e+02    1.2839844e+02    1.2558984e+02    1.0528906e+02    8.3759375e+02    2.9362109e+02    1.1263281e+02    6.7044141e+02    1.8467969e+02    1.7400391e+02    1.8566797e+02    4.1456641e+02    1.1173047e+02    1.4642969e+02    1.4277734e+02    6.2355469e+02    1.2656250e+02    1.8801953e+02    1.0732422e+02    9.1470312e+02
    1.4425717e+01    8.3969531e+03    1.6929688e+02    1.8167188e+02    1.7894922e+02    2.1809375e+02    1.8621484e+02    2.2192969e+02    8.8292578e+02    1.6026562e+02    1.7273828e+02    1.3625391e+02    2.9467969e+02    1.2839844e+02    1.2558984e+02    1.0528906e+02    8.3759375e+02    2.9362109e+02    1.1263281e+02    6.7044141e+02    1.8467969e+02    1.7400391e+02    1.8566797e+02    4.1457031e+02    1.1173047e+02    1.4642969e+02    1.4277734e+02    6.2355469e+02    1.2656250e+02    1.8836328e+02    1.0732422e+02    9.1470312e+02
    1.4524600e+01    8.3976836e+03    1.6976953e+02    1.8167188e+02    1.7894922e+02    2.1809375e+02    1.8622266e+02    2.2192969e+02    8.8292969e+02    1.6026562e+02    1.7273828e+02    1.3625391e+02    2.9468359e+02    1.2839844e+02    1.2558984e+02    1.0528906e+02    8.3759375e+02    2.9362109e+02    1.1263281e+02    6.7044141e+02    1.8467969e+02    1.7400391e+02    1.8566797e+02    4.1457031e+02    1.1180859e+02    1.4642969e+02    1.4277734e+02    6.2355469e+02    1.2656250e+02    1.8852734e+02    1.0732422e+02    9.1470312e+02
    1.4623492e+01    8.3978633e+03    1.6979297e+02    1.8167188e+02    1.7894922e+02    2.1809375e+02    1.8622266e+02    2.2192969e+02    8.8292969e+02    1.6026562e+02    1.7273828e+02    1.3625391e+02    2.9468359e+02    1.2839844e+02    1.2558984e+02    1.0528906e+02    8.3759375e+02    2.9362109e+02    1.1263281e+02    6.7044922e+02    1.8467969e+02    1.7400391e+02    1.8566797e+02    4.1457422e+02    1.1181641e+02    1.4642969e+02    1.4277734e+02    6.2355469e+02    1.2656250e+02    1.8865625e+02    1.0732422e+02    9.1471094e+02
    1.4722474e+01    8.3980938e+03    1.6984375e+02    1.8167188e+02    1.7894922e+02    2.1809375e+02    1.8622266e+02    2.2192969e+02    8.8293359e+02    1.6026562e+02    1.7273828e+02    1.3625391e+02    2.9468359e+02    1.2839844e+02    1.2558984e+02    1.0528906e+02    8.3759375e+02    2.9362109e+02    1.1263281e+02    6.7044922e+02    1.8467969e+02    1.7400391e+02    1.8566797e+02    4.1457422e+02    1.1196094e+02    1.4642969e+02    1.4277734e+02    6.2355469e+02    1.2656250e+02    1.8867969e+02    1.0732422e+02    9.1471875e+02
    1.4821503e+01    8.3988555e+03    1.6987500e+02    1.8167188e+02    1.7894922e+02    2.1809375e+02    1.8622266e+02    2.2192969e+02    8.8293359e+02    1.6026562e+02    1.7305859e+02    1.3625391e+02    2.9469531e+02    1.2839844e+02    1.2558984e+02    1.0528906e+02    8.3759375e+02    2.9362109e+02    1.1263281e+02    6.7044922e+02    1.8467969e+02    1.7400391e+02    1.8566797e+02    4.1457422e+02    1.1211719e+02    1.4642969e+02    1.4277734e+02    6.2355469e+02    1.2656250e+02    1.8891016e+02    1.0732812e+02    9.1472656e+02
    1.4920540e+01    8.3991523e+03    1.6990234e+02    1.8167188e+02    1.7894922e+02    2.1809375e+02    1.8622266e+02    2.2192969e+02    8.8293359e+02    1.6026562e+02    1.7305859e+02    1.3625391e+02    2.9469531e+02    1.2839844e+02    1.2558984e+02    1.0528906e+02    8.3760156e+02    2.9362109e+02    1.1263281e+02    6.7044922e+02    1.8467969e+02    1.7400391e+02    1.8566797e+02    4.1457422e+02    1.1211719e+02    1.4642969e+02    1.4277734e+02    6.2355469e+02    1.2656250e+02    1.8915234e+02    1.0732812e+02    9.1474609e+02
    1.5019642e+01    8.3993633e+03    1.6999609e+02    1.8167188e+02    1.7894922e+02    2.1809375e+02    1.8622266e+02    2.2192969e+02    8.8294531e+02    1.6026562e+02    1.7305859e+02    1.3625391e+02    2.9469531e+02    1.2839844e+02    1.2558984e+02    1.0528906e+02    8.3760156e+02    2.9362109e+02    1.1263281e+02    6.7044922e+02    1.8467969e+02    1.7400391e+02    1.8566797e+02    4.1457422e+02    1.1220703e+02    1.4642969e+02    1.4277734e+02    6.2355469e+02    1.2656250e+02    1.8915234e+02    1.0732812e+02    9.1476172e+02
    1.5118807e+01    8.3994258e+03    1.7005078e+02    1.8167188e+02    1.7894922e+02    2.1809375e+02    1.8622266e+02    2.2192969e+02    8.8294922e+02    1.6026562e+02    1.7305859e+02    1.3625391e+02    2.9469531e+02    1.2839844e+02    1.2558984e+02    1.0528906e+02    8.3760156e+02    2.9362109e+02    1.1263281e+02    6.7044922e+02    1.8467969e+02    1.7400391e+02    1.8566797e+02    4.1457422e+02    1.1221094e+02    1.4642969e+02    1.4277734e+02    6.2355469e+02    1.2656250e+02    1.8915234e+02    1.0732812e+02    9.1476172e+02
    1.5207988e+01    8.6406797e+03    1.7275781e+02    1.8167188e+02    2.5158203e+02    2.1809375e+02    1.8622266e+02    2.2192969e+02    8.8902344e+02    1.6228125e+02    2.3814453e+02    1.3679688e+02    2.9496094e+02    1.3201172e+02    1.3621094e+02    1.0528906e+02    8.3804688e+02    2.9362109e+02    1.1263281e+02    6.7084375e+02    1.8467969e+02    1.7432812e+02    1.8566797e+02    4.1457812e+02    1.1249609e+02    1.4720312e+02    1.4303125e+02    6.2383984e+02    1.2698438e+02    2.2699219e+02    1.4396484e+02    9.1479297e+02
    1.5307121e+01    8.6554297e+03    1.7276953e+02    1.8167188e+02    2.5330078e+02    2.1809375e+02    1.8622266e+02    2.2192969e+02    8.8902344e+02    1.6228125e+02    2.3943750e+02    1.3680078e+02    2.9496094e+02    1.3264453e+02    1.3644531e+02    1.0528906e+02    8.3804688e+02    2.9362109e+02    1.1263281e+02    6.7087500e+02    1.8467969e+02    1.7433203e+02    1.8566797e+02    4.1457812e+02    1.1249609e+02    1.4720312e+02    1.4303125e+02    6.2386328e+02    1.2939844e+02    2.2717188e+02    1.5216406e+02    9.1479688e+02
    1.5445990e+01    8.6643164e+03    1.7278906e+02    1.8167188e+02    2.5955859e+02    2.1809375e+02    1.8622266e+02    2.2192969e+02    8.8902734e+02    1.6228125e+02    2.3967188e+02    1.3680078e+02    2.9496094e+02    1.3270703e+02    1.3755469e+02    1.0528906e+02    8.3804688e+02    2.9362109e+02    1.1263281e+02    6.7098047e+02    1.8467969e+02    1.7434375e+02    1.8566797e+02    4.1457812e+02    1.1250000e+02    1.4720312e+02    1.4303125e+02    6.2386719e+02    1.3005859e+02    2.2717578e+02    1.5257422e+02    9.1479688e+02
    1.5515460e+01    8.6648008e+03    1.7279688e+02    1.8167188e+02    2.5956641e+02    2.1809375e+02    1.8622266e+02    2.2192969e+02    8.8903516e+02    1.6228125e+02    2.3968359e+02    1.3680078e+02    2.9496094e+02    1.3270703e+02    1.3769922e+02    1.0528906e+02    8.3804688e+02    2.9362109e+02    1.1263281e+02    6.7099609e+02    1.8468359e+02    1.7435156e+02    1.8567188e+02    4.1457812e+02    1.1250000e+02    1.4720312e+02    1.4303125e+02    6.2386719e+02    1.3028906e+02    2.2717969e+02    1.5260938e+02    9.1480078e+02
    1.5610052e+01    8.6653984e+03    1.7280469e+02    1.8167188e+02    2.5956641e+02    2.1812109e+02    1.8622266e+02    2.2192969e+02    8.8903906e+02    1.6228125e+02    2.3968750e+02    1.3680078e+02    2.9496094e+02    1.3274609e+02    1.3769922e+02    1.0528906e+02    8.3805078e+02    2.9362109e+02    1.1263281e+02    6.7103125e+02    1.8468359e+02    1.7436328e+02    1.8567188e+02    4.1457812e+02    1.1250000e+02    1.4720312e+02    1.4303125e+02    6.2386719e+02    1.3047266e+02    2.2717969e+02    1.5289062e+02    9.1480078e+02
    1.5708160e+01    8.6656953e+03    1.7280859e+02    1.8167188e+02    2.5956641e+02    2.1812109e+02    1.8622266e+02    2.2192969e+02    8.8904688e+02    1.6228125e+02    2.3969922e+02    1.3680078e+02    2.9496094e+02    1.3274609e+02    1.3769922e+02    1.0528906e+02    8.3805078e+02    2.9362109e+02    1.1263281e+02    6.7104688e+02    1.8468359e+02    1.7436328e+02    1.8567188e+02    4.1457812e+02    1.1250781e+02    1.4720312e+02    1.4303125e+02    6.2386719e+02    1.3051562e+02    2.2717969e+02    1.5309375e+02    9.1480469e+02
    1.5807476e+01    8.6666289e+03    1.7281641e+02    1.8167188e+02    2.5957031e+02    2.1812109e+02    1.8622266e+02    2.2192969e+02    8.8904688e+02    1.6228125e+02    2.3973438e+02    1.3680078e+02    2.9496094e+02    1.3274609e+02    1.3770703e+02    1.0528906e+02    8.3808984e+02    2.9362109e+02    1.1263281e+02    6.7105859e+02    1.8468359e+02    1.7437891e+02    1.8567188e+02    4.1457812e+02    1.1250781e+02    1.4720312e+02    1.4303125e+02    6.2386719e+02    1.3061328e+02    2.2717969e+02    1.5380859e+02    9.1480469e+02
    1.5906812e+01    8.6673203e+03    1.7281641e+02    1.8167188e+02    2.5957031e+02    2.1812109e+02    1.8622266e+02    2.2192969e+02    8.8904688e+02    1.6228125e+02    2.3975781e+02    1.3680859e+02    2.9496094e+02    1.3292578e+02    1.3770703e+02    1.0528906e+02    8.3814062e+02    2.9362109e+02    1.1263281e+02    6.7107812e+02    1.8468359e+02    1.7438672e+02    1.8567188e+02    4.1457812e+02    1.1250781e+02    1.4720312e+02    1.4303125e+02    6.2386719e+02    1.3075391e+02    2.2717969e+02    1.5407031e+02    9.1480469e+02
    1.6006154e+01    8.6673438e+03    1.7281641e+02    1.8167188e+02    2.5957031e+02    2.1812109e+02    1.8622266e+02    2.2192969e+02    8.8904688e+02    1.6228125e+02    2.3975781e+02    1.3680859e+02    2.9496094e+02    1.3292578e+02    1.3770703e+02    1.0528906e+02    8.3814062e+02    2.9362109e+02    1.1263281e+02    6.7107812e+02    1.8468359e+02    1.7439062e+02    1.8567188e+02    4.1457812e+02    1.1251172e+02    1.4720312e+02    1.4303125e+02    6.2386719e+02    1.3075391e+02    2.2717969e+02    1.5407812e+02    9.1481250e+02
    1.6105530e+01    8.6675781e+03    1.7282031e+02    1.8167188e+02    2.5957031e+02    2.1812109e+02    1.8622266e+02    2.2192969e+02    8.8904688e+02    1.6228125e+02    2.3979688e+02    1.3680859e+02    2.9496094e+02    1.3292578e+02    1.3771094e+02    1.0528906e+02    8.3814062e+02    2.9362109e+02    1.1263281e+02    6.7108984e+02    1.8468359e+02    1.7439062e+02    1.8567188e+02    4.1457812e+02    1.1251172e+02    1.4720312e+02    1.4303125e+02    6.2387109e+02    1.3075391e+02    2.2717969e+02    1.5425000e+02    9.1481250e+02
    1.6204921e+01    8.6680391e+03    1.7283203e+02    1.8167188e+02    2.5957031e+02    2.1812109e+02    1.8622266e+02    2.2192969e+02    8.8905078e+02    1.6228125e+02    2.3986328e+02    1.3680859e+02    2.9496484e+02    1.3292969e+02    1.3771094e+02    1.0528906e+02    8.3814062e+02    2.9362109e+02    1.1263281e+02    6.7111719e+02    1.8468359e+02    1.7439844e+02    1.8567188e+02    4.1457812e+02    1.1251172e+02    1.4720312e+02    1.4303125e+02    6.2387109e+02    1.3075391e+02    2.2717969e+02    1.5458594e+02    9.1481250e+02
    1.6304319e+01    8.6685430e+03    1.7283984e+02    1.8167188e+02    2.5957031e+02    2.1812109e+02    1.8622266e+02    2.2192969e+02    8.8905469e+02    1.6228125e+02    2.3991016e+02    1.3680859e+02    2.9496484e+02    1.3292969e+02    1.3771094e+02    1.0528906e+02    8.3814453e+02    2.9362109e+02    1.1263281e+02    6.7114453e+02    1.8468359e+02    1.7441797e+02    1.8567188e+02    4.1457812e+02    1.1251172e+02    1.4720312e+02    1.4303125e+02    6.2387109e+02    1.3077344e+02    2.2717969e+02    1.5496094e+02    9.1481250e+02
    1.6403739e+01    8.6687227e+03    1.7284375e+02    1.8167188e+02    2.5957031e+02    2.1812109e+02    1.8622266e+02    2.2192969e+02    8.8906250e+02    1.6228125e+02    2.3991016e+02    1.3681250e+02    2.9496875e+02    1.3292969e+02    1.3771484e+02    1.0528906e+02    8.3814453e+02    2.9362109e+02    1.1263281e+02    6.7114453e+02    1.8468359e+02    1.7441797e+02    1.8567188e+02    4.1457812e+02    1.1251172e+02    1.4720312e+02    1.4303125e+02    6.2387109e+02    1.3083984e+02    2.2717969e+02    1.5505078e+02    9.1481250e+02
    1.6503196e+01    8.6692461e+03    1.7285547e+02    1.8167188e+02    2.5957031e+02    2.1812109e+02    1.8622266e+02    2.2192969e+02    8.8906641e+02    1.6228125e+02    2.3991016e+02    1.3681250e+02    2.9496875e+02    1.3292969e+02    1.3771484e+02    1.0528906e+02    8.3814453e+02    2.9362109e+02    1.1263281e+02    6.7114453e+02    1.8468359e+02    1.7443359e+02    1.8567188e+02    4.1457812e+02    1.1251172e+02    1.4720312e+02    1.4303125e+02    6.2387109e+02    1.3132812e+02    2.2718359e+02    1.5505078e+02    9.1481250e+02
    1.6602699e+01    8.6697148e+03    1.7285547e+02    1.8167188e+02    2.5957422e+02    2.1812109e+02    1.8622266e+02    2.2192969e+02    8.8907031e+02    1.6228125e+02    2.3991016e+02    1.3681250e+02    2.9496875e+02    1.3292969e+02    1.3771875e+02    1.0528906e+02    8.3814453e+02    2.9362109e+02    1.1263281e+02    6.7115234e+02    1.8468359e+02    1.7444141e+02    1.8567188e+02    4.1457812e+02    1.1251172e+02    1.4720312e+02    1.4303125e+02    6.2387109e+02    1.3176953e+02    2.2718359e+02    1.5505078e+02    9.1481250e+02
    1.6702214e+01    8.6700039e+03    1.7286328e+02    1.8167188e+02    2.5957422e+02    2.1812109e+02    1.8622266e+02    2.2192969e+02    8.8907031e+02    1.6228125e+02    2.3991016e+02    1.3681250e+02    2.9496875e+02    1.3292969e+02    1.3771875e+02    1.0528906e+02    8.3814844e+02    2.9362109e+02    1.1263281e+02    6.7116016e+02    1.8468359e+02    1.7446094e+02    1.8567188e+02    4.1457812e+02    1.1251172e+02    1.4720312e+02    1.4303516e+02    6.2387109e+02    1.3196875e+02    2.2718359e+02    1.5509766e+02    9.1481250e+02
    1.6801744e+01    8.6707148e+03    1.7286328e+02    1.8167188e+02    2.5957422e+02    2.1812109e+02    1.8622266e+02    2.2192969e+02    8.8908203e+02    1.6228125e+02    2.3991406e+02    1.3681250e+02    2.9496875e+02    1.3336328e+02    1.3771875e+02    1.0528906e+02    8.3815234e+02    2.9362109e+02    1.1263281e+02    6.7116016e+02    1.8468359e+02    1.7446094e+02    1.8567188e+02    4.1457812e+02    1.1251172e+02    1.4720312e+02    1.4303516e+02    6.2387109e+02    1.3214453e+02    2.2718359e+02    1.5517969e+02    9.1481250e+02
    1.6901297e+01    8.6710312e+03    1.7286328e+02    1.8167188e+02    2.5957422e+02    2.1812109e+02    1.8622266e+02    2.2192969e+02    8.8908203e+02    1.6228125e+02    2.3993359e+02    1.3681250e+02    2.9496875e+02    1.3336719e+02    1.3771875e+02    1.0528906e+02    8.3815234e+02    2.9362109e+02    1.1263281e+02    6.7117188e+02    1.8468359e+02    1.7446094e+02    1.8567188e+02    4.1457812e+02    1.1251172e+02    1.4720312e+02    1.4303516e+02    6.2387109e+02    1.3217188e+02    2.2718359e+02    1.5543359e+02    9.1481250e+02
    1.7000865e+01    8.6710625e+03    1.7287109e+02    1.8167188e+02    2.5957422e+02    2.1812109e+02    1.8622266e+02    2.2192969e+02    8.8908203e+02    1.6228125e+02    2.3993359e+02    1.3681250e+02    2.9496875e+02    1.3336719e+02    1.3771875e+02    1.0528906e+02    8.3815625e+02    2.9362109e+02    1.1263281e+02    6.7117578e+02    1.8468359e+02    1.7447656e+02    1.8567188e+02    4.1457812e+02    1.1251172e+02    1.4720312e+02    1.4303516e+02    6.2387109e+02    1.3217188e+02    2.2718359e+02    1.5543359e+02    9.1481250e+02
    1.7100472e+01    8.6711602e+03    1.7287891e+02    1.8167188e+02    2.5957422e+02    2.1812109e+02    1.8622266e+02    2.2192969e+02    8.8908594e+02    1.6228125e+02    2.3994141e+02    1.3681250e+02    2.9496875e+02    1.3336719e+02    1.3771875e+02    1.0528906e+02    8.3816016e+02    2.9362109e+02    1.1263281e+02    6.7117578e+02    1.8468359e+02    1.7447656e+02    1.8567188e+02    4.1457812e+02    1.1251172e+02    1.4720312e+02    1.4303516e+02    6.2390625e+02    1.3221094e+02    2.2718359e+02    1.5543359e+02    9.1481250e+02
    1.7200111e+01    8.6718047e+03    1.7288281e+02    1.8167188e+02    2.5957812e+02    2.1812109e+02    1.8622266e+02    2.2192969e+02    8.8908984e+02    1.6228125e+02    2.4002734e+02    1.3681250e+02    2.9496875e+02    1.3336719e+02    1.3771875e+02    1.0528906e+02    8.3816016e+02    2.9362109e+02    1.1263281e+02    6.7117969e+02    1.8468359e+02    1.7448438e+02    1.8567578e+02    4.1457812e+02    1.1251172e+02    1.4720312e+02    1.4303516e+02    6.2390625e+02    1.3256641e+02    2.2719141e+02    1.5560156e+02    9.1481250e+02
    1.7349599e+01    8.6861133e+03    1.7289844e+02    1.8167188e+02    2.5958203e+02    2.1812109e+02    1.8622266e+02    2.2192969e+02    8.8909375e+02    1.6228125e+02    2.4008594e+02    1.3681250e+02    2.9496875e+02    1.3337500e+02    1.3771875e+02    1.0528906e+02    8.3816016e+02    2.9362109e+02    1.1263672e+02    6.7118750e+02    1.8468359e+02    1.8158203e+02    1.8567578e+02    4.1457812e+02    1.1251172e+02    1.4720312e+02    1.4303516e+02    6.2395703e+02    1.3904297e+02    2.2719141e+02    1.5617969e+02    9.1481641e+02
    1.7449271e+01    8.6916719e+03    1.7289844e+02    1.8167188e+02    2.5958203e+02    2.1812109e+02    1.8622266e+02    2.2192969e+02    8.8909375e+02    1.6228125e+02    2.4008594e+02    1.3681250e+02    2.9496875e+02    1.3337500e+02    1.3771875e+02    1.0528906e+02    8.3816016e+02    2.9362109e+02    1.1263672e+02    6.7119141e+02    1.8468359e+02    1.8537891e+02    1.8567578e+02    4.1457812e+02    1.1251172e+02    1.4720312e+02    1.4303516e+02    6.2395703e+02    1.4007031e+02    2.2792188e+02    1.5617969e+02    9.1481641e+02
    1.7548980e+01    8.6918359e+03    1.7290234e+02    1.8167188e+02    2.5958203e+02    2.1812109e+02    1.8622266e+02    2.2192969e+02    8.8910547e+02    1.6228125e+02    2.4008594e+02    1.3681250e+02    2.9496875e+02    1.3337500e+02    1.3771875e+02    1.0528906e+02    8.3816406e+02    2.9362109e+02    1.1263672e+02    6.7119141e+02    1.8468359e+02    1.8540234e+02    1.8567578e+02    4.1457812e+02    1.1251172e+02    1.4720312e+02    1.4303516e+02    6.2395703e+02    1.4012891e+02    2.2792188e+02    1.5623047e+02    9.1482812e+02
    1.7648720e+01    8.6921875e+03    1.7293750e+02    1.8167188e+02    2.5958203e+02    2.1812109e+02    1.8622266e+02    2.2192969e+02    8.8910547e+02    1.6228125e+02    2.4008594e+02    1.3681250e+02    2.9496875e+02    1.3337500e+02    1.3771875e+02    1.0528906e+02    8.3816406e+02    2.9362109e+02    1.1263672e+02    6.7120703e+02    1.8468750e+02    1.8542188e+02    1.8567578e+02    4.1457812e+02    1.1251172e+02    1.4720312e+02    1.4303516e+02    6.2395703e+02    1.4013281e+02    2.2792188e+02    1.5650391e+02    9.1482812e+02
    1.7748486e+01    8.6928047e+03    1.7293750e+02    1.8167188e+02    2.5958203e+02    2.1812109e+02    1.8622266e+02    2.2192969e+02    8.8910938e+02    1.6228125e+02    2.4009375e+02    1.3681250e+02    2.9496875e+02    1.3337500e+02    1.3771875e+02    1.0528906e+02    8.3816797e+02    2.9362109e+02    1.1263672e+02    6.7121094e+02    1.8468750e+02    1.8543750e+02    1.8567578e+02    4.1457812e+02    1.1251172e+02    1.4720312e+02    1.4303516e+02    6.2395703e+02    1.4013281e+02    2.2792188e+02    1.5708594e+02    9.1482812e+02
    1.7848279e+01    8.6799219e+03    1.7293750e+02    1.8167188e+02    2.4618750e+02    2.1812109e+02    1.8622266e+02    2.2192969e+02    8.8910938e+02    1.6228125e+02    2.4009375e+02    1.3682031e+02    2.9496875e+02    1.3344922e+02    1.3771875e+02    1.0528906e+02    8.3818359e+02    2.9362109e+02    1.1263672e+02    6.7121484e+02    1.8468750e+02    1.8552344e+02    1.8567578e+02    4.1457812e+02    1.1251172e+02    1.4720312e+02    1.4303516e+02    6.2396484e+02    1.4013672e+02    2.2792188e+02    1.5739453e+02    9.1483203e+02
    1.7948100e+01    8.6812500e+03    1.7293750e+02    1.8167188e+02    2.4746875e+02    2.1812109e+02    1.8622266e+02    2.2192969e+02    8.8910938e+02    1.6228125e+02    2.4009375e+02    1.3682031e+02    2.9496875e+02    1.3344922e+02    1.3771875e+02    1.0528906e+02    8.3819141e+02    2.9362109e+02    1.1263672e+02    6.7121484e+02    1.8468750e+02    1.8555859e+02    1.8567578e+02    4.1457812e+02    1.1251172e+02    1.4720312e+02    1.4303516e+02    6.2396484e+02    1.4013672e+02    2.2792188e+02    1.5739453e+02    9.1483594e+02
    1.8047942e+01    8.6816094e+03    1.7294922e+02    1.8167188e+02    2.4764062e+02    2.1812109e+02    1.8622266e+02    2.2192969e+02    8.8910938e+02    1.6228125e+02    2.4009375e+02    1.3682031e+02    2.9496875e+02    1.3344922e+02    1.3771875e+02    1.0528906e+02    8.3819141e+02    2.9362109e+02    1.1263672e+02    6.7121484e+02    1.8468750e+02    1.8561328e+02    1.8567578e+02    4.1457812e+02    1.1251172e+02    1.4720312e+02    1.4303516e+02    6.2396484e+02    1.4013672e+02    2.2792188e+02    1.5751562e+02    9.1483594e+02
    1.8147831e+01    8.6819648e+03    1.7294922e+02    1.8167188e+02    2.4765625e+02    2.1812109e+02    1.8622266e+02    2.2192969e+02    8.8910938e+02    1.6228125e+02    2.4009375e+02    1.3682031e+02    2.9496875e+02    1.3346094e+02    1.3771875e+02    1.0528906e+02    8.3819531e+02    2.9362109e+02    1.1263672e+02    6.7121875e+02    1.8468750e+02    1.8562500e+02    1.8567578e+02    4.1457812e+02    1.1251172e+02    1.4720312e+02    1.4303516e+02    6.2396484e+02    1.4013672e+02    2.2792188e+02    1.5782422e+02    9.1483594e+02
    1.8247746e+01    8.6828477e+03    1.7296094e+02    1.8167188e+02    2.4765625e+02    2.1812109e+02    1.8622266e+02    2.2192969e+02    8.8910938e+02    1.6228125e+02    2.4009375e+02    1.3682031e+02    2.9496875e+02    1.3346094e+02    1.3771875e+02    1.0528906e+02    8.3819531e+02    2.9362109e+02    1.1263672e+02    6.7122266e+02    1.8468750e+02    1.8612500e+02    1.8567578e+02    4.1457812e+02    1.1251172e+02    1.4720312e+02    1.4303516e+02    6.2396484e+02    1.4014062e+02    2.2792578e+02    1.5818359e+02    9.1483594e+02
    1.8347681e+01    8.6755000e+03    1.7296875e+02    1.8167188e+02    2.3846875e+02    2.1812109e+02    1.8622266e+02    2.2192969e+02    8.8910938e+02    1.6228125e+02    2.4009375e+02    1.3682422e+02    2.9496875e+02    1.3347266e+02    1.3772266e+02    1.0528906e+02    8.3819922e+02    2.9362109e+02    1.1263672e+02    6.7122656e+02    1.8468750e+02    1.8634375e+02    1.8567578e+02    4.1457812e+02    1.1251172e+02    1.4720312e+02    1.4303516e+02    6.2396484e+02    1.4096875e+02    2.2792969e+02    1.5893750e+02    9.1483594e+02
    1.8447645e+01    8.6767539e+03    1.7296875e+02    1.8167188e+02    2.3972266e+02    2.1812109e+02    1.8622266e+02    2.2192969e+02    8.8910938e+02    1.6228125e+02    2.4009375e+02    1.3682422e+02    2.9496875e+02    1.3347266e+02    1.3772266e+02    1.0528906e+02    8.3819922e+02    2.9362109e+02    1.1263672e+02    6.7122656e+02    1.8468750e+02    1.8634375e+02    1.8567578e+02    4.1457812e+02    1.1251172e+02    1.4720312e+02    1.4303516e+02    6.2396484e+02    1.4096875e+02    2.2792969e+02    1.5893750e+02    9.1483594e+02
    1.8547659e+01    8.6770273e+03    1.7296875e+02    1.8167188e+02    2.3986719e+02    2.1812109e+02    1.8622266e+02    2.2192969e+02    8.8910938e+02    1.6228125e+02    2.4009766e+02    1.3682422e+02    2.9496875e+02    1.3347266e+02    1.3772656e+02    1.0528906e+02    8.3819922e+02    2.9362109e+02    1.1263672e+02    6.7122656e+02    1.8468750e+02    1.8638281e+02    1.8567578e+02    4.1457812e+02    1.1251172e+02    1.4720312e+02    1.4303516e+02    6.2404688e+02    1.4096875e+02    2.2792969e+02    1.5893750e+02    9.1483594e+02
    1.8647688e+01    8.6772148e+03    1.7296875e+02    1.8167188e+02    2.3987891e+02    2.1812109e+02    1.8622266e+02    2.2192969e+02    8.8910938e+02    1.6228125e+02    2.4009766e+02    1.3682422e+02    2.9496875e+02    1.3348047e+02    1.3773047e+02    1.0528906e+02    8.3821484e+02    2.9362109e+02    1.1263672e+02    6.7123438e+02    1.8468750e+02    1.8639453e+02    1.8567578e+02    4.1457812e+02    1.1251172e+02    1.4720312e+02    1.4303516e+02    6.2408594e+02    1.4096875e+02    2.2792969e+02    1.5902344e+02    9.1483984e+02
    1.8747766e+01    8.6776406e+03    1.7296875e+02    1.8167188e+02    2.3988672e+02    2.1812109e+02    1.8622266e+02    2.2192969e+02    8.8910938e+02    1.6228125e+02    2.4009766e+02    1.3682422e+02    2.9496875e+02    1.3355859e+02    1.3773047e+02    1.0528906e+02    8.3822266e+02    2.9362109e+02    1.1263672e+02    6.7123828e+02    1.8468750e+02    1.8643750e+02    1.8567578e+02    4.1457812e+02    1.1251172e+02    1.4720312e+02    1.4303516e+02    6.2408594e+02    1.4096875e+02    2.2793359e+02    1.5930469e+02    9.1483984e+02
    1.8847891e+01    8.6799922e+03    1.7297656e+02    1.8167188e+02    2.4143359e+02    2.1812109e+02    1.8622266e+02    2.2192969e+02    8.8912500e+02    1.6228125e+02    2.4010547e+02    1.3682422e+02    2.9496875e+02    1.3364453e+02    1.3773438e+02    1.0528906e+02    8.3822266e+02    2.9362109e+02    1.1263672e+02    6.7124219e+02    1.8468750e+02    1.8652344e+02    1.8567969e+02    4.1457812e+02    1.1251172e+02    1.4720312e+02    1.4303516e+02    6.2416406e+02    1.4099609e+02    2.2793359e+02    1.5978906e+02    9.1483984e+02
    1.8948053e+01    8.6799961e+03    1.7297656e+02    1.8167188e+02    2.4143359e+02    2.1812109e+02    1.8622266e+02    2.2192969e+02    8.8912500e+02    1.6228125e+02    2.4010547e+02    1.3682422e+02    2.9496875e+02    1.3364453e+02    1.3773438e+02    1.0528906e+02    8.3822656e+02    2.9362109e+02    1.1263672e+02    6.7124219e+02    1.8468750e+02    1.8652344e+02    1.8567969e+02    4.1457812e+02    1.1251172e+02    1.4720312e+02    1.4303516e+02    6.2416406e+02    1.4099609e+02    2.2793359e+02    1.5978906e+02    9.1483984e+02
    1.9048249e+01    8.6804844e+03    1.7299219e+02    1.8167188e+02    2.4143359e+02    2.1812109e+02    1.8622266e+02    2.2192969e+02    8.8912500e+02    1.6228125e+02    2.4010547e+02    1.3682812e+02    2.9496875e+02    1.3364453e+02    1.3773438e+02    1.0528906e+02    8.3823438e+02    2.9362109e+02    1.1263672e+02    6.7124219e+02    1.8468750e+02    1.8683203e+02    1.8567969e+02    4.1457812e+02    1.1251172e+02    1.4720312e+02    1.4303516e+02    6.2416406e+02    1.4114844e+02    2.2793359e+02    1.5978906e+02    9.1483984e+02
    1.9148489e+01    8.6808789e+03    1.7299609e+02    1.8167188e+02    2.4143359e+02    2.1812109e+02    1.8622266e+02    2.2192969e+02    8.8912500e+02    1.6228125e+02    2.4010547e+02    1.3682812e+02    2.9496875e+02    1.3364453e+02    1.3773438e+02    1.0528906e+02    8.3823828e+02    2.9362109e+02    1.1263672e+02    6.7125000e+02    1.8468750e+02    1.8704688e+02    1.8567969e+02    4.1457812e+02    1.1251172e+02    1.4720312e+02    1.4303516e+02    6.2420312e+02    1.4127344e+02    2.2793359e+02    1.5978906e+02    9.1483984e+02
    1.9248773e+01    8.6816914e+03    1.7299609e+02    1.8167188e+02    2.4143359e+02    2.1812109e+02    1.8622656e+02    2.2192969e+02    8.8912500e+02    1.6228125e+02    2.4010547e+02    1.3682812e+02    2.9496875e+02    1.3364453e+02    1.3773438e+02    1.0528906e+02    8.3825000e+02    2.9362109e+02    1.1263672e+02    6.7126562e+02    1.8468750e+02    1.8715625e+02    1.8567969e+02    4.1457812e+02    1.1251172e+02    1.4720312e+02    1.4303516e+02    6.2420312e+02    1.4157031e+02    2.2793750e+02    1.6016016e+02    9.1483984e+02
    1.9349071e+01    8.6856602e+03    1.7299609e+02    1.8167188e+02    2.4143750e+02    2.1812109e+02    1.8622656e+02    2.2192969e+02    8.8912500e+02    1.6228125e+02    2.4308594e+02    1.3683203e+02    2.9496875e+02    1.3366406e+02    1.3773828e+02    1.0528906e+02    8.3825781e+02    2.9362109e+02    1.1263672e+02    6.7126953e+02    1.8468750e+02    1.8739062e+02    1.8567969e+02    4.1457812e+02    1.1251172e+02    1.4720312e+02    1.4303516e+02    6.2420312e+02    1.4176172e+02    2.2793750e+02    1.6067969e+02    9.1483984e+02
    1.9449414e+01    8.6863125e+03    1.7299609e+02    1.8167188e+02    2.4143750e+02    2.1812109e+02    1.8622656e+02    2.2192969e+02    8.8912500e+02    1.6228125e+02    2.4308594e+02    1.3683203e+02    2.9496875e+02    1.3366406e+02    1.3773828e+02    1.0528906e+02    8.3826953e+02    2.9362109e+02    1.1264062e+02    6.7126953e+02    1.8468750e+02    1.8739062e+02    1.8567969e+02    4.1457812e+02    1.1251172e+02    1.4720312e+02    1.4303516e+02    6.2420312e+02    1.4233594e+02    2.2793750e+02    1.6074219e+02    9.1483984e+02
    1.9549793e+01    8.6865703e+03    1.7300000e+02    1.8167188e+02    2.4143750e+02    2.1812109e+02    1.8622656e+02    2.2192969e+02    8.8912500e+02    1.6228125e+02    2.4308594e+02    1.3683203e+02    2.9497266e+02    1.3368359e+02    1.3773828e+02    1.0528906e+02    8.3828125e+02    2.9362109e+02    1.1264062e+02    6.7126953e+02    1.8468750e+02    1.8742969e+02    1.8567969e+02    4.1457812e+02    1.1251172e+02    1.4720312e+02    1.4303516e+02    6.2424219e+02    1.4238281e+02    2.2793750e+02    1.6083594e+02    9.1483984e+02
    1.9650215e+01    8.6869219e+03    1.7300000e+02    1.8167188e+02    2.4143750e+02    2.1812109e+02    1.8622656e+02    2.2192969e+02    8.8912500e+02    1.6228125e+02    2.4308594e+02    1.3683203e+02    2.9497266e+02    1.3369141e+02    1.3773828e+02    1.0528906e+02    8.3828516e+02    2.9362109e+02    1.1264062e+02    6.7127344e+02    1.8468750e+02    1.8744531e+02    1.8568359e+02    4.1457812e+02    1.1251172e+02    1.4720312e+02    1.4303516e+02    6.2424219e+02    1.4243359e+02    2.2793750e+02    1.6110156e+02    9.1483984e+02
    1.9700443e+01    8.6874180e+03    1.7301562e+02    1.8167188e+02    2.4143750e+02    2.1812109e+02    1.8622656e+02    2.2192969e+02    8.8912500e+02    1.6228125e+02    2.4308594e+02    1.3683203e+02    2.9497266e+02    1.3369141e+02    1.3773828e+02    1.0528906e+02    8.3828906e+02    2.9362109e+02    1.1264062e+02    6.7128125e+02    1.8468750e+02    1.8747656e+02    1.8568359e+02    4.1457812e+02    1.1251172e+02    1.4720312e+02    1.4303516e+02    6.2424219e+02    1.4256250e+02    2.2798047e+02    1.6136328e+02    9.1484375e+02
    1.9800875e+01    8.6904336e+03    1.7301562e+02    1.8167188e+02    2.4144531e+02    2.1812109e+02    1.8622656e+02    2.2192969e+02    8.8912500e+02    1.6228125e+02    2.4309375e+02    1.3683203e+02    2.9497656e+02    1.3369141e+02    1.3773828e+02    1.0528906e+02    8.3829297e+02    2.9362109e+02    1.1264062e+02    6.7128906e+02    1.8468750e+02    1.8970703e+02    1.8568359e+02    4.1457812e+02    1.1251172e+02    1.4720312e+02    1.4303516e+02    6.2424609e+02    1.4275391e+02    2.2798438e+02    1.6191797e+02    9.1484375e+02
    1.9901342e+01    8.6916445e+03    1.7303125e+02    1.8167188e+02    2.4144922e+02    2.1812109e+02    1.8622656e+02    2.2192969e+02    8.8912500e+02    1.6228125e+02    2.4311328e+02    1.3683594e+02    2.9497656e+02    1.3369922e+02    1.3773828e+02    1.0528906e+02    8.3829297e+02    2.9362109e+02    1.1264062e+02    6.7130078e+02    1.8468750e+02    1.9041406e+02    1.8568359e+02    4.1457812e+02    1.1251172e+02    1.4720312e+02    1.4303516e+02    6.2425781e+02    1.4296484e+02    2.2799219e+02    1.6212891e+02    9.1484375e+02
    2.0001890e+01    8.6921875e+03    1.7303125e+02    1.8167188e+02    2.4144922e+02    2.1812109e+02    1.8622656e+02    2.2192969e+02    8.8912500e+02    1.6228125e+02    2.4312500e+02    1.3683594e+02    2.9497656e+02    1.3369922e+02    1.3773828e+02    1.0528906e+02    8.3829688e+02    2.9362109e+02    1.1264062e+02    6.7130469e+02    1.8468750e+02    1.9048828e+02    1.8568359e+02    4.1457812e+02    1.1251172e+02    1.4720312e+02    1.4303516e+02    6.2425781e+02    1.4341016e+02    2.2799219e+02    1.6213281e+02    9.1484375e+02
    2.0102497e+01    8.8069609e+03    1.7329688e+02    1.8167188e+02    2.3893359e+02    2.1812109e+02    1.8674219e+02    2.2192969e+02    8.8930469e+02    1.6228125e+02    2.2200391e+02    1.3800781e+02    3.1337109e+02    1.5226562e+02    1.4307422e+02    1.0528906e+02    8.3887891e+02    2.9362109e+02    1.1264453e+02    6.7133984e+02    1.8468750e+02    2.3151172e+02    1.9362891e+02    4.1500391e+02    1.1251172e+02    1.6873047e+02    1.4303516e+02    6.3294531e+02    1.4600391e+02    2.3230859e+02    1.6889062e+02    9.1492578e+02
    2.0203121e+01    8.8161797e+03    1.7329688e+02    1.8167188e+02    2.3980469e+02    2.1812109e+02    1.8675391e+02    2.2192969e+02    8.8937109e+02    1.6228125e+02    2.2200391e+02    1.3800781e+02    3.1541797e+02    1.5227344e+02    1.4311719e+02    1.0528906e+02    8.3887891e+02    2.9362109e+02    1.1264453e+02    6.7133984e+02    1.8468750e+02    2.3151172e+02    1.9365625e+02    4.1500391e+02    1.1251172e+02    1.7486719e+02    1.4303516e+02    6.3294531e+02    1.4600391e+02    2.3231641e+02    1.6889062e+02    9.1492578e+02
    2.0303791e+01    8.8268750e+03    1.7329688e+02    1.8167188e+02    2.4000000e+02    2.1812109e+02    1.8675781e+02    2.2192969e+02    8.8941016e+02    1.6228125e+02    2.2200391e+02    1.3800781e+02    3.1980469e+02    1.5227344e+02    1.4311719e+02    1.0528906e+02    8.3887891e+02    2.9362109e+02    1.1264453e+02    6.7133984e+02    1.8468750e+02    2.3151953e+02    1.9368359e+02    4.1500391e+02    1.1251562e+02    1.8088672e+02    1.4303516e+02    6.3294922e+02    1.4600391e+02    2.3232422e+02    1.6889062e+02    9.1492578e+02
    2.0404519e+01    8.8286719e+03    1.7329688e+02    1.8167188e+02    2.4000391e+02    2.1812109e+02    1.8676562e+02    2.2192969e+02    8.8945703e+02    1.6228125e+02    2.2200391e+02    1.3800781e+02    3.2034375e+02    1.5342188e+02    1.4311719e+02    1.0528906e+02    8.3887891e+02    2.9362109e+02    1.1264453e+02    6.7133984e+02    1.8468750e+02    2.3152344e+02    1.9368750e+02    4.1500391e+02    1.1251562e+02    1.8091406e+02    1.4303516e+02    6.3294922e+02    1.4600391e+02    2.3233984e+02    1.6889062e+02    9.1492578e+02
    2.0505286e+01    8.8287188e+03    1.7329688e+02    1.8167188e+02    2.4000391e+02    2.1812109e+02    1.8677734e+02    2.2192969e+02    8.8946875e+02    1.6228125e+02    2.2200391e+02    1.3800781e+02    3.2034375e+02    1.5342188e+02    1.4311719e+02    1.0528906e+02    8.3887891e+02    2.9362109e+02    1.1264453e+02    6.7133984e+02    1.8468750e+02    2.3152734e+02    1.9370312e+02    4.1500391e+02    1.1251562e+02    1.8091406e+02    1.4303516e+02    6.3294922e+02    1.4600391e+02    2.3234375e+02    1.6889062e+02    9.1492578e+02
    2.0606114e+01    8.8287734e+03    1.7329688e+02    1.8167188e+02    2.4000391e+02    2.1812109e+02    1.8679688e+02    2.2192969e+02    8.8948438e+02    1.6228125e+02    2.2200391e+02    1.3800781e+02    3.2035547e+02    1.5342188e+02    1.4311719e+02    1.0528906e+02    8.3887891e+02    2.9362109e+02    1.1264453e+02    6.7133984e+02    1.8468750e+02    2.3152734e+02    1.9370703e+02    4.1500391e+02    1.1251562e+02    1.8091406e+02    1.4303516e+02    6.3294922e+02    1.4600391e+02    2.3234766e+02    1.6889062e+02    9.1492578e+02
    2.0706999e+01    8.8288438e+03    1.7329688e+02    1.8167188e+02    2.4000391e+02    2.1812109e+02    1.8681250e+02    2.2192969e+02    8.8950000e+02    1.6228125e+02    2.2200391e+02    1.3800781e+02    3.2035547e+02    1.5342578e+02    1.4312109e+02    1.0528906e+02    8.3887891e+02    2.9362109e+02    1.1264453e+02    6.7133984e+02    1.8468750e+02    2.3153516e+02    1.9371484e+02    4.1500391e+02    1.1251562e+02    1.8092188e+02    1.4303516e+02    6.3294922e+02    1.4600391e+02    2.3235547e+02    1.6889062e+02    9.1492578e+02
    2.0807913e+01    8.8289180e+03    1.7329688e+02    1.8167188e+02    2.4000391e+02    2.1812109e+02    1.8681250e+02    2.2192969e+02    8.8951562e+02    1.6228125e+02    2.2200391e+02    1.3800781e+02    3.2035547e+02    1.5342578e+02    1.4312891e+02    1.0528906e+02    8.3887891e+02    2.9362109e+02    1.1264453e+02    6.7133984e+02    1.8468750e+02    2.3153906e+02    1.9375000e+02    4.1500391e+02    1.1251562e+02    1.8092578e+02    1.4303516e+02    6.3294922e+02    1.4600391e+02    2.3236328e+02    1.6889062e+02    9.1492578e+02
    2.0908872e+01    8.8290195e+03    1.7329688e+02    1.8167188e+02    2.4000391e+02    2.1812109e+02    1.8681250e+02    2.2192969e+02    8.8951953e+02    1.6228125e+02    2.2200391e+02    1.3800781e+02    3.2036719e+02    1.5350000e+02    1.4312891e+02    1.0528906e+02    8.3887891e+02    2.9362109e+02    1.1264453e+02    6.7133984e+02    1.8468750e+02    2.3154688e+02    1.9375391e+02    4.1500391e+02    1.1251562e+02    1.8092578e+02    1.4303516e+02    6.3294922e+02    1.4600391e+02    2.3236328e+02    1.6889062e+02    9.1492578e+02
    2.1009859e+01    8.8291172e+03    1.7329688e+02    1.8167188e+02    2.4000391e+02    2.1812109e+02    1.8681641e+02    2.2192969e+02    8.8952344e+02    1.6228125e+02    2.2200391e+02    1.3800781e+02    3.2037500e+02    1.5350000e+02    1.4312891e+02    1.0528906e+02    8.3887891e+02    2.9362109e+02    1.1264453e+02    6.7133984e+02    1.8468750e+02    2.3159766e+02    1.9378125e+02    4.1500391e+02    1.1251562e+02    1.8092578e+02    1.4303516e+02    6.3295312e+02    1.4600391e+02    2.3236328e+02    1.6889062e+02    9.1492578e+02
    2.1110873e+01    8.8291875e+03    1.7329688e+02    1.8167188e+02    2.4000391e+02    2.1812109e+02    1.8681641e+02    2.2192969e+02    8.8954688e+02    1.6228125e+02    2.2200391e+02    1.3800781e+02    3.2037500e+02    1.5350000e+02    1.4312891e+02    1.0528906e+02    8.3888281e+02    2.9362109e+02    1.1264453e+02    6.7133984e+02    1.8469141e+02    2.3160156e+02    1.9379688e+02    4.1500391e+02    1.1251562e+02    1.8092578e+02    1.4303516e+02    6.3295703e+02    1.4600391e+02    2.3237500e+02    1.6889062e+02    9.1492969e+02
    2.1211940e+01    8.8292969e+03    1.7329688e+02    1.8167188e+02    2.4000391e+02    2.1812109e+02    1.8681641e+02    2.2192969e+02    8.8955469e+02    1.6228125e+02    2.2200391e+02    1.3800781e+02    3.2045703e+02    1.5350000e+02    1.4313281e+02    1.0528906e+02    8.3888281e+02    2.9362109e+02    1.1264453e+02    6.7133984e+02    1.8469141e+02    2.3160156e+02    1.9380469e+02    4.1500391e+02    1.1251562e+02    1.8092969e+02    1.4303516e+02    6.3295703e+02    1.4600391e+02    2.3237891e+02    1.6889062e+02    9.1492969e+02
    2.1313058e+01    8.8294531e+03    1.7330078e+02    1.8167188e+02    2.4000391e+02    2.1812109e+02    1.8682031e+02    2.2192969e+02    8.8956641e+02    1.6228125e+02    2.2200391e+02    1.3800781e+02    3.2051562e+02    1.5350000e+02    1.4313672e+02    1.0528906e+02    8.3888281e+02    2.9362109e+02    1.1264453e+02    6.7133984e+02    1.8469141e+02    2.3160547e+02    1.9385938e+02    4.1500391e+02    1.1251562e+02    1.8093359e+02    1.4303516e+02    6.3296094e+02    1.4600391e+02    2.3238281e+02    1.6889062e+02    9.1493359e+02
    2.1414223e+01    8.8295703e+03    1.7330078e+02    1.8167188e+02    2.4000391e+02    2.1812109e+02    1.8683203e+02    2.2192969e+02    8.8957812e+02    1.6228125e+02    2.2200391e+02    1.3800781e+02    3.2052344e+02    1.5355469e+02    1.4313672e+02    1.0528906e+02    8.3888281e+02    2.9362109e+02    1.1264453e+02    6.7133984e+02    1.8469141e+02    2.3160547e+02    1.9387891e+02    4.1500391e+02    1.1251562e+02    1.8093359e+02    1.4303516e+02    6.3296484e+02    1.4600391e+02    2.3239062e+02    1.6889062e+02    9.1493359e+02
    2.1515423e+01    8.8295898e+03    1.7330078e+02    1.8167188e+02    2.4000391e+02    2.1812109e+02    1.8683203e+02    2.2192969e+02    8.8958594e+02    1.6228125e+02    2.2200391e+02    1.3800781e+02    3.2052344e+02    1.5355469e+02    1.4314062e+02    1.0528906e+02    8.3888281e+02    2.9362109e+02    1.1264453e+02    6.7133984e+02    1.8469141e+02    2.3160547e+02    1.9388281e+02    4.1500391e+02    1.1251562e+02    1.8093359e+02    1.4303516e+02    6.3296875e+02    1.4600391e+02    2.3239062e+02    1.6889062e+02    9.1493359e+02
    2.1616651e+01    8.8297148e+03    1.7330078e+02    1.8167188e+02    2.4000391e+02    2.1812109e+02    1.8683594e+02    2.2192969e+02    8.8960938e+02    1.6228125e+02    2.2200391e+02    1.3800781e+02    3.2053125e+02    1.5357031e+02    1.4314453e+02    1.0528906e+02    8.3888281e+02    2.9362109e+02    1.1264453e+02    6.7133984e+02    1.8469141e+02    2.3160938e+02    1.9390625e+02    4.1500391e+02    1.1251562e+02    1.8093750e+02    1.4303516e+02    6.3297266e+02    1.4600391e+02    2.3242578e+02    1.6889062e+02    9.1493359e+02
    2.1717909e+01    8.8297891e+03    1.7330078e+02    1.8167188e+02    2.4000391e+02    2.1812109e+02    1.8683594e+02    2.2192969e+02    8.8962109e+02    1.6228125e+02    2.2200391e+02    1.3800781e+02    3.2053125e+02    1.5357031e+02    1.4314453e+02    1.0528906e+02    8.3888281e+02    2.9362109e+02    1.1264453e+02    6.7133984e+02    1.8469141e+02    2.3160938e+02    1.9396484e+02    4.1500391e+02    1.1251562e+02    1.8093750e+02    1.4303516e+02    6.3297656e+02    1.4600391e+02    2.3242578e+02    1.6889062e+02    9.1493359e+02
    2.1819212e+01    8.8299102e+03    1.7330078e+02    1.8167188e+02    2.4000391e+02    2.1812109e+02    1.8683594e+02    2.2192969e+02    8.8964453e+02    1.6228125e+02    2.2200391e+02    1.3800781e+02    3.2057422e+02    1.5359766e+02    1.4314453e+02    1.0528906e+02    8.3888281e+02    2.9362109e+02    1.1264453e+02    6.7133984e+02    1.8469141e+02    2.3160938e+02    1.9397656e+02    4.1500391e+02    1.1251562e+02    1.8093750e+02    1.4303516e+02    6.3298438e+02    1.4600391e+02    2.3243359e+02    1.6889062e+02    9.1493359e+02
    2.1920590e+01    8.8300078e+03    1.7330078e+02    1.8167188e+02    2.4000391e+02    2.1812109e+02    1.8683594e+02    2.2192969e+02    8.8966797e+02    1.6228125e+02    2.2200391e+02    1.3800781e+02    3.2057422e+02    1.5359766e+02    1.4321094e+02    1.0528906e+02    8.3888281e+02    2.9362109e+02    1.1264453e+02    6.7133984e+02    1.8469141e+02    2.3161328e+02    1.9398047e+02    4.1500391e+02    1.1251562e+02    1.8093750e+02    1.4303516e+02    6.3298438e+02    1.4600391e+02    2.3243359e+02    1.6889062e+02    9.1493359e+02
    2.2022023e+01    8.8300625e+03    1.7330078e+02    1.8167188e+02    2.4000391e+02    2.1812109e+02    1.8683594e+02    2.2192969e+02    8.8968750e+02    1.6228125e+02    2.2200391e+02    1.3800781e+02    3.2057422e+02    1.5359766e+02    1.4321094e+02    1.0528906e+02    8.3888281e+02    2.9362109e+02    1.1264453e+02    6.7133984e+02    1.8469141e+02    2.3161328e+02    1.9400000e+02    4.1500391e+02    1.1251562e+02    1.8093750e+02    1.4303516e+02    6.3299219e+02    1.4600391e+02    2.3244141e+02    1.6889062e+02    9.1493359e+02
    2.2123477e+01    8.8301055e+03    1.7330078e+02    1.8167188e+02    2.4000391e+02    2.1812109e+02    1.8684375e+02    2.2192969e+02    8.8969141e+02    1.6228125e+02    2.2200391e+02    1.3800781e+02    3.2058594e+02    1.5360156e+02    1.4321094e+02    1.0528906e+02    8.3888281e+02    2.9362109e+02    1.1264453e+02    6.7133984e+02    1.8469141e+02    2.3161328e+02    1.9400391e+02    4.1500391e+02    1.1251562e+02    1.8093750e+02    1.4303516e+02    6.3299219e+02    1.4600391e+02    2.3244141e+02    1.6889062e+02    9.1494531e+02
    2.2224991e+01    8.8301836e+03    1.7330078e+02    1.8167188e+02    2.4000391e+02    2.1812109e+02    1.8684375e+02    2.2192969e+02    8.8970703e+02    1.6228125e+02    2.2200391e+02    1.3800781e+02    3.2058594e+02    1.5360547e+02    1.4321094e+02    1.0528906e+02    8.3888281e+02    2.9362109e+02    1.1264453e+02    6.7134375e+02    1.8469141e+02    2.3161719e+02    1.9401562e+02    4.1500391e+02    1.1251562e+02    1.8094141e+02    1.4303516e+02    6.3299609e+02    1.4600391e+02    2.3244922e+02    1.6889062e+02    9.1496875e+02
    2.2326543e+01    8.8304336e+03    1.7332422e+02    1.8167188e+02    2.4000391e+02    2.1812109e+02    1.8684375e+02    2.2192969e+02    8.8971875e+02    1.6228125e+02    2.2200391e+02    1.3800781e+02    3.2059766e+02    1.5367188e+02    1.4321484e+02    1.0528906e+02    8.3888281e+02    2.9362109e+02    1.1264453e+02    6.7134375e+02    1.8469141e+02    2.3162500e+02    1.9410547e+02    4.1500391e+02    1.1251562e+02    1.8096484e+02    1.4303516e+02    6.3299609e+02    1.4600391e+02    2.3245312e+02    1.6889062e+02    9.1497656e+02
    2.2428161e+01    8.8304648e+03    1.7332422e+02    1.8167188e+02    2.4000391e+02    2.1812109e+02    1.8684375e+02    2.2192969e+02    8.8973047e+02    1.6228125e+02    2.2200391e+02    1.3800781e+02    3.2060156e+02    1.5367188e+02    1.4321484e+02    1.0528906e+02    8.3888281e+02    2.9362109e+02    1.1264453e+02    6.7134375e+02    1.8469141e+02    2.3162500e+02    1.9410547e+02    4.1500391e+02    1.1251562e+02    1.8096875e+02    1.4303516e+02    6.3299609e+02    1.4600391e+02    2.3246484e+02    1.6889062e+02    9.1497656e+02
    2.2529770e+01    8.8305039e+03    1.7332422e+02    1.8167188e+02    2.4000391e+02    2.1812109e+02    1.8685547e+02    2.2192969e+02    8.8973828e+02    1.6228125e+02    2.2200391e+02    1.3800781e+02    3.2060156e+02    1.5367188e+02    1.4321484e+02    1.0528906e+02    8.3888672e+02    2.9362109e+02    1.1264453e+02    6.7134375e+02    1.8469141e+02    2.3162500e+02    1.9410938e+02    4.1500391e+02    1.1251562e+02    1.8096875e+02    1.4303516e+02    6.3300391e+02    1.4600391e+02    2.3246875e+02    1.6889062e+02    9.1497656e+02
    2.2631375e+01    8.8305352e+03    1.7332422e+02    1.8167188e+02    2.4000391e+02    2.1812109e+02    1.8685938e+02    2.2192969e+02    8.8974609e+02    1.6228125e+02    2.2200391e+02    1.3800781e+02    3.2060156e+02    1.5368359e+02    1.4321484e+02    1.0528906e+02    8.3888672e+02    2.9362109e+02    1.1264453e+02    6.7134375e+02    1.8469141e+02    2.3162500e+02    1.9411328e+02    4.1500391e+02    1.1251562e+02    1.8096875e+02    1.4303516e+02    6.3300391e+02    1.4600391e+02    2.3247266e+02    1.6889062e+02    9.1497656e+02
    2.2732987e+01    8.8305820e+03    1.7332422e+02    1.8167188e+02    2.4000391e+02    2.1812109e+02    1.8686719e+02    2.2192969e+02    8.8974609e+02    1.6228125e+02    2.2200391e+02    1.3800781e+02    3.2061328e+02    1.5368750e+02    1.4321875e+02    1.0528906e+02    8.3888672e+02    2.9362109e+02    1.1264453e+02    6.7134375e+02    1.8469141e+02    2.3162500e+02    1.9411719e+02    4.1500391e+02    1.1251562e+02    1.8097656e+02    1.4303516e+02    6.3301172e+02    1.4600391e+02    2.3247266e+02    1.6889062e+02    9.1497656e+02
    2.2834640e+01    8.8357695e+03    1.7332422e+02    1.8167188e+02    2.4303125e+02    2.1812109e+02    1.8686719e+02    2.2192969e+02    8.8975000e+02    1.6228125e+02    2.2200391e+02    1.3800781e+02    3.2063281e+02    1.5578906e+02    1.4321875e+02    1.0528906e+02    8.3888672e+02    2.9362109e+02    1.1264453e+02    6.7134375e+02    1.8469141e+02    2.3163281e+02    1.9413672e+02    4.1500391e+02    1.1251562e+02    1.8097656e+02    1.4303516e+02    6.3301562e+02    1.4600391e+02    2.3247656e+02    1.6889062e+02    9.1497656e+02
    2.2936327e+01    8.8361875e+03    1.7332422e+02    1.8167188e+02    2.4342578e+02    2.1812109e+02    1.8686719e+02    2.2192969e+02    8.8975000e+02    1.6228125e+02    2.2200391e+02    1.3800781e+02    3.2063672e+02    1.5578906e+02    1.4321875e+02    1.0528906e+02    8.3889062e+02    2.9362109e+02    1.1264453e+02    6.7134375e+02    1.8469141e+02    2.3163281e+02    1.9415234e+02    4.1500391e+02    1.1251562e+02    1.8097656e+02    1.4303516e+02    6.3301562e+02    1.4600391e+02    2.3247656e+02    1.6889062e+02    9.1497656e+02
    2.3038068e+01    8.8362461e+03    1.7332422e+02    1.8167188e+02    2.4342578e+02    2.1812109e+02    1.8687109e+02    2.2192969e+02    8.8975000e+02    1.6228125e+02    2.2200391e+02    1.3800781e+02    3.2063672e+02    1.5580078e+02    1.4321875e+02    1.0528906e+02    8.3889062e+02    2.9362109e+02    1.1264453e+02    6.7134375e+02    1.8469141e+02    2.3163281e+02    1.9418359e+02    4.1500391e+02    1.1251562e+02    1.8097656e+02    1.4303516e+02    6.3301953e+02    1.4600391e+02    2.3248047e+02    1.6889062e+02    9.1498047e+02
    2.3139873e+01    8.8363008e+03    1.7332422e+02    1.8167188e+02    2.4342578e+02    2.1812109e+02    1.8687109e+02    2.2192969e+02    8.8975781e+02    1.6228125e+02    2.2200391e+02    1.3800781e+02    3.2063672e+02    1.5582031e+02    1.4322266e+02    1.0528906e+02    8.3889062e+02    2.9362109e+02    1.1264453e+02    6.7134375e+02    1.8469141e+02    2.3163281e+02    1.9419531e+02    4.1500391e+02    1.1251562e+02    1.8098438e+02    1.4303516e+02    6.3301953e+02    1.4600391e+02    2.3248438e+02    1.6889062e+02    9.1498047e+02
    2.3231553e+01    8.8363789e+03    1.7332422e+02    1.8167188e+02    2.4342578e+02    2.1812109e+02    1.8687109e+02    2.2192969e+02    8.8976172e+02    1.6228125e+02    2.2200391e+02    1.3800781e+02    3.2067969e+02    1.5582031e+02    1.4322266e+02    1.0528906e+02    8.3889062e+02    2.9362109e+02    1.1264453e+02    6.7134375e+02    1.8469141e+02    2.3163672e+02    1.9420312e+02    4.1500391e+02    1.1251562e+02    1.8099219e+02    1.4303516e+02    6.3301953e+02    1.4600391e+02    2.3248828e+02    1.6889062e+02    9.1498828e+02
    2.3304896e+01    8.8365664e+03    1.7332422e+02    1.8167188e+02    2.4342578e+02    2.1812109e+02    1.8687500e+02    2.2192969e+02    8.8982812e+02    1.6228125e+02    2.2200391e+02    1.3800781e+02    3.2070312e+02    1.5583203e+02    1.4322266e+02    1.0528906e+02    8.3892578e+02    2.9362109e+02    1.1264453e+02    6.7134375e+02    1.8469141e+02    2.3164062e+02    1.9423828e+02    4.1500391e+02    1.1251562e+02    1.8099219e+02    1.4303516e+02    6.3302734e+02    1.4600391e+02    2.3248828e+02    1.6889062e+02    9.1498828e+02
    2.3436915e+01    8.8368398e+03    1.7332422e+02    1.8167188e+02    2.4342578e+02    2.1812109e+02    1.8689062e+02    2.2192969e+02    8.8983203e+02    1.6228125e+02    2.2200391e+02    1.3800781e+02    3.2075781e+02    1.5587109e+02    1.4324219e+02    1.0528906e+02    8.3892969e+02    2.9362109e+02    1.1264453e+02    6.7134375e+02    1.8469531e+02    2.3165234e+02    1.9425000e+02    4.1500391e+02    1.1251562e+02    1.8101562e+02    1.4303516e+02    6.3303516e+02    1.4600781e+02    2.3255469e+02    1.6889062e+02    9.1499609e+02
    2.3528187e+01    8.8368906e+03    1.7332422e+02    1.8167188e+02    2.4342578e+02    2.1812109e+02    1.8689062e+02    2.2192969e+02    8.8983203e+02    1.6228125e+02    2.2200391e+02    1.3800781e+02    3.2076172e+02    1.5587891e+02    1.4324219e+02    1.0528906e+02    8.3893359e+02    2.9362109e+02    1.1264453e+02    6.7134375e+02    1.8469531e+02    2.3165625e+02    1.9426172e+02    4.1500391e+02    1.1251562e+02    1.8101562e+02    1.4303516e+02    6.3303516e+02    1.4601172e+02    2.3257031e+02    1.6889062e+02    9.1499609e+02
    2.3612940e+01    8.8369375e+03    1.7332422e+02    1.8167188e+02    2.4342578e+02    2.1812109e+02    1.8689453e+02    2.2192969e+02    8.8983594e+02    1.6228125e+02    2.2200391e+02    1.3800781e+02    3.2076562e+02    1.5587891e+02    1.4325391e+02    1.0528906e+02    8.3893359e+02    2.9362109e+02    1.1264453e+02    6.7134375e+02    1.8469531e+02    2.3166016e+02    1.9426172e+02    4.1500391e+02    1.1251562e+02    1.8101953e+02    1.4303516e+02    6.3303516e+02    1.4601172e+02    2.3258594e+02    1.6889062e+02    9.1499609e+02
    2.3704212e+01    8.8370391e+03    1.7332422e+02    1.8167188e+02    2.4342578e+02    2.1812109e+02    1.8689453e+02    2.2192969e+02    8.8983594e+02    1.6228125e+02    2.2200391e+02    1.3800781e+02    3.2076953e+02    1.5587891e+02    1.4327344e+02    1.0528906e+02    8.3893359e+02    2.9362109e+02    1.1264453e+02    6.7134766e+02    1.8469531e+02    2.3166406e+02    1.9426953e+02    4.1500391e+02    1.1251562e+02    1.8101953e+02    1.4303516e+02    6.3303516e+02    1.4601172e+02    2.3264844e+02    1.6889062e+02    9.1499609e+02
    2.3847196e+01    8.8372031e+03    1.7332422e+02    1.8167188e+02    2.4342578e+02    2.1812109e+02    1.8689453e+02    2.2192969e+02    8.8983594e+02    1.6228125e+02    2.2200391e+02    1.3800781e+02    3.2076953e+02    1.5593359e+02    1.4327734e+02    1.0528906e+02    8.3893359e+02    2.9362109e+02    1.1264453e+02    6.7134766e+02    1.8469531e+02    2.3166797e+02    1.9435156e+02    4.1500391e+02    1.1251562e+02    1.8102734e+02    1.4303516e+02    6.3303906e+02    1.4601172e+02    2.3265234e+02    1.6889062e+02    9.1500000e+02
    2.3949830e+01    8.8372383e+03    1.7334375e+02    1.8167188e+02    2.4342578e+02    2.1812109e+02    1.8689453e+02    2.2192969e+02    8.8983594e+02    1.6228125e+02    2.2200391e+02    1.3800781e+02    3.2076953e+02    1.5593359e+02    1.4328125e+02    1.0528906e+02    8.3893359e+02    2.9362109e+02    1.1264453e+02    6.7134766e+02    1.8469531e+02    2.3166797e+02    1.9435547e+02    4.1500391e+02    1.1251562e+02    1.8102734e+02    1.4303516e+02    6.3304297e+02    1.4601172e+02    2.3265625e+02    1.6889062e+02    9.1500000e+02
    2.4001145e+01    8.8429922e+03    1.7334375e+02    1.8167188e+02    2.4914062e+02    2.1812109e+02    1.8689453e+02    2.2192969e+02    8.8983594e+02    1.6228125e+02    2.2200391e+02    1.3800781e+02    3.2077344e+02    1.5593359e+02    1.4328125e+02    1.0528906e+02    8.3893359e+02    2.9362109e+02    1.1264453e+02    6.7134766e+02    1.8469531e+02    2.3166797e+02    1.9438672e+02    4.1500391e+02    1.1251562e+02    1.8103125e+02    1.4303516e+02    6.3304297e+02    1.4601172e+02    2.3265625e+02    1.6889062e+02    9.1500000e+02
    2.4103797e+01    8.8560664e+03    1.7334375e+02    1.8167188e+02    2.6212500e+02    2.1812109e+02    1.8690234e+02    2.2192969e+02    8.8984766e+02    1.6228125e+02    2.2200391e+02    1.3800781e+02    3.2077734e+02    1.5594922e+02    1.4328125e+02    1.0528906e+02    8.3893359e+02    2.9362109e+02    1.1264453e+02    6.7134766e+02    1.8469531e+02    2.3167578e+02    1.9440234e+02    4.1500391e+02    1.1251562e+02    1.8103516e+02    1.4303516e+02    6.3305469e+02    1.4601562e+02    2.3266016e+02    1.6889062e+02    9.1500391e+02
    2.4206531e+01    8.8561602e+03    1.7334375e+02    1.8167188e+02    2.6218359e+02    2.1812109e+02    1.8690625e+02    2.2192969e+02    8.8984766e+02    1.6228125e+02    2.2200391e+02    1.3800781e+02    3.2078125e+02    1.5596484e+02    1.4328125e+02    1.0528906e+02    8.3893359e+02    2.9362109e+02    1.1264453e+02    6.7134766e+02    1.8469531e+02    2.3167578e+02    1.9440234e+02    4.1500391e+02    1.1251562e+02    1.8103906e+02    1.4303516e+02    6.3305469e+02    1.4601562e+02    2.3266797e+02    1.6889062e+02    9.1500391e+02
    2.4309309e+01    8.8564180e+03    1.7334375e+02    1.8167188e+02    2.6230469e+02    2.1812109e+02    1.8691406e+02    2.2192969e+02    8.8984766e+02    1.6228125e+02    2.2200391e+02    1.3800781e+02    3.2078125e+02    1.5596875e+02    1.4328906e+02    1.0528906e+02    8.3893359e+02    2.9362109e+02    1.1264453e+02    6.7134766e+02    1.8469531e+02    2.3167578e+02    1.9440625e+02    4.1500781e+02    1.1251562e+02    1.8104297e+02    1.4303516e+02    6.3306250e+02    1.4601562e+02    2.3266797e+02    1.6898828e+02    9.1500391e+02
    2.4412100e+01    8.8565664e+03    1.7334375e+02    1.8167188e+02    2.6234766e+02    2.1812109e+02    1.8691406e+02    2.2192969e+02    8.8984766e+02    1.6228125e+02    2.2200391e+02    1.3800781e+02    3.2078125e+02    1.5599219e+02    1.4330469e+02    1.0528906e+02    8.3893359e+02    2.9362109e+02    1.1264453e+02    6.7134766e+02    1.8469531e+02    2.3167578e+02    1.9444141e+02    4.1500781e+02    1.1251562e+02    1.8105469e+02    1.4303516e+02    6.3306250e+02    1.4601562e+02    2.3268750e+02    1.6898828e+02    9.1500391e+02
    2.4514901e+01    8.8566211e+03    1.7334375e+02    1.8167188e+02    2.6237500e+02    2.1812109e+02    1.8691406e+02    2.2192969e+02    8.8984766e+02    1.6228125e+02    2.2200391e+02    1.3800781e+02    3.2078125e+02    1.5599219e+02    1.4331641e+02    1.0528906e+02    8.3893359e+02    2.9362109e+02    1.1264844e+02    6.7134766e+02    1.8469531e+02    2.3167578e+02    1.9444531e+02    4.1500781e+02    1.1251562e+02    1.8105469e+02    1.4303516e+02    6.3306250e+02    1.4601562e+02    2.3269531e+02    1.6898828e+02    9.1500391e+02
    2.4617730e+01    8.8567539e+03    1.7334375e+02    1.8167188e+02    2.6240625e+02    2.1812109e+02    1.8691406e+02    2.2192969e+02    8.8984766e+02    1.6228125e+02    2.2200391e+02    1.3800781e+02    3.2078516e+02    1.5600781e+02    1.4331641e+02    1.0528906e+02    8.3893359e+02    2.9362109e+02    1.1264844e+02    6.7134766e+02    1.8469531e+02    2.3167969e+02    1.9449609e+02    4.1500781e+02    1.1251562e+02    1.8107422e+02    1.4303516e+02    6.3306250e+02    1.4601562e+02    2.3269922e+02    1.6898828e+02    9.1500781e+02
    2.4720597e+01    8.8567891e+03    1.7334375e+02    1.8167188e+02    2.6243359e+02    2.1812109e+02    1.8691406e+02    2.2192969e+02    8.8984766e+02    1.6228125e+02    2.2200391e+02    1.3800781e+02    3.2078516e+02    1.5600781e+02    1.4332031e+02    1.0528906e+02    8.3893359e+02    2.9362109e+02    1.1264844e+02    6.7134766e+02    1.8469531e+02    2.3168359e+02    1.9449609e+02    4.1500781e+02    1.1251562e+02    1.8107422e+02    1.4303516e+02    6.3306250e+02    1.4601562e+02    2.3269922e+02    1.6898828e+02    9.1500781e+02
    2.4823487e+01    8.8569180e+03    1.7334375e+02    1.8167188e+02    2.6253516e+02    2.1812109e+02    1.8691406e+02    2.2192969e+02    8.8984766e+02    1.6228125e+02    2.2200391e+02    1.3800781e+02    3.2078516e+02    1.5600781e+02    1.4333203e+02    1.0528906e+02    8.3893359e+02    2.9362109e+02    1.1264844e+02    6.7134766e+02    1.8469531e+02    2.3168359e+02    1.9449609e+02    4.1500781e+02    1.1251953e+02    1.8107812e+02    1.4303516e+02    6.3307031e+02    1.4601562e+02    2.3269922e+02    1.6898828e+02    9.1500781e+02
    2.4926421e+01    8.9268789e+03    1.7467969e+02    1.9044531e+02    2.3563672e+02    2.1812109e+02    1.8742188e+02    2.2192969e+02    8.9785547e+02    1.6291797e+02    2.2200391e+02    1.3800781e+02    3.4764844e+02    1.5781641e+02    1.4333203e+02    1.0528906e+02    8.3893359e+02    2.9384375e+02    1.2636719e+02    6.7140625e+02    1.8473828e+02    2.3168359e+02    1.9018359e+02    4.1503125e+02    1.4248438e+02    1.8882812e+02    1.4303516e+02    6.3324219e+02    1.4601562e+02    2.3397266e+02    1.6898828e+02    9.1501953e+02
[truncated: 247,976 more chars]
