# Supplementary material for: Research on combustion and emissions of heavy duty diesel engines under low-speed and low-load conditions in low temperature environments
Source: PLoS One. 2025 Feb 21;20(2):e0318933. doi: 10.1371/journal.pone.0318933 (PMC11844864; doi:10.1371/journal.pone.0318933)
Supplement: S1 File — (ZIP) [file pone.0318933.s001.zip › 1000rpm_30%/4-gaibianpenyoudingshi/-3/metis_map.out]

           crank      ncyc        total blocks   frozen blocks       tot cells    processor id          blocks           cells         parcels
  -1.4600000e+02         0             136                   0            5408               0               4             176               0
                                                                                             1               5             188               0
                                                                                             2               4             176               0
                                                                                             3               5             176               0
                                                                                             4               5             176               0
                                                                                             5               4             176               0
                                                                                             6               4             200               0
                                                                                             7               3             192               0
                                                                                             8               4             176               0
                                                                                             9               4             200               0
                                                                                            10               4             152               0
                                                                                            11               3             180               0
                                                                                            12               7             184               0
                                                                                            13               5             176               0
                                                                                            14               4             180               0
                                                                                            15               3             168               0
                                                                                            16               5             144               0
                                                                                            17               7             194               0
                                                                                            18               4             200               0
                                                                                            19               8             179               0
                                                                                            20               7             183               0
                                                                                            21               3             192               0
                                                                                            22               5             176               0
                                                                                            23               4             180               0
                                                                                            24               5             176               0
                                                                                            25               4             152               0
                                                                                            26               5             188               0
                                                                                            27               4             176               0
                                                                                            28               3             192               0
                                                                                            29               4             200               0
           crank      ncyc        total blocks   frozen blocks       tot cells    processor id          blocks           cells         parcels
  -1.0929789e+02        83             102                  14            4362               0               0               0               0
                                                                                             1               2             365               0
                                                                                             2               6              99               0
                                                                                             3               3             140               0
                                                                                             4               3             144               0
                                                                                             5               4             152               0
                                                                                             6               6             134               0
                                                                                             7               2             116               0
                                                                                             8               3             164               0
                                                                                             9               4             148               0
                                                                                            10               3             140               0
                                                                                            11               2             128               0
                                                                                            12               3             136               0
                                                                                            13               3             164               0
                                                                                            14               5             152               0
                                                                                            15               4             152               0
                                                                                            16               4             152               0
                                                                                            17               4             152               0
                                                                                            18               2             128               0
                                                                                            19               4             152               0
                                                                                            20               3             164               0
                                                                                            21               3             164               0
                                                                                            22               2             128               0
                                                                                            23               2             128               0
                                                                                            24               3             164               0
                                                                                            25               6             144               0
                                                                                            26               3             128               0
                                                                                            27               4             124               0
                                                                                            28               4             148               0
                                                                                            29               5             152               0
           crank      ncyc        total blocks   frozen blocks       tot cells    processor id          blocks           cells         parcels
  -1.0170105e+02       100             106                   0            4070               0               2             104               0
                                                                                             1               4             124               0
                                                                                             2               5             136               0
                                                                                             3               3             136               0
                                                                                             4               2             128               0
                                                                                             5               3             192               0
                                                                                             6               2             128               0
                                                                                             7               7             144               0
                                                                                             8               6             142               0
                                                                                             9               2             128               0
                                                                                            10               5             146               0
                                                                                            11               3             136               0
                                                                                            12               2             104               0
                                                                                            13               3             139               0
                                                                                            14               7             143               0
                                                                                            15               2             128               0
                                                                                            16               4             152               0
                                                                                            17               4             152               0
                                                                                            18               2             128               0
                                                                                            19               3             136               0
                                                                                            20               3             136               0
                                                                                            21               2             128               0
                                                                                            22               2             128               0
                                                                                            23               2             128               0
                                                                                            24               5             136               0
                                                                                            25               3             112               0
                                                                                            26               5             136               0
                                                                                            27               5             136               0
                                                                                            28               4             152               0
                                                                                            29               4             152               0
           crank      ncyc        total blocks   frozen blocks       tot cells    processor id          blocks           cells         parcels
  -8.5388743e+01       138              81                  10            3348               0               4              96               0
                                                                                             1               2             116               0
                                                                                             2               1              64               0
                                                                                             3               3             112               0
                                                                                             4               3             112               0
                                                                                             5               2             116               0
                                                                                             6               2             116               0
                                                                                             7               3             112               0
                                                                                             8               3             112               0
                                                                                             9               3             112               0
                                                                                            10               2             128               0
                                                                                            11               4              96               0
                                                                                            12               3             100               0
                                                                                            13               1              64               0
                                                                                            14               2             104               0
                                                                                            15               2             100               0
                                                                                            16               4              98               0
                                                                                            17               3             116               0
                                                                                            18               4             119               0
                                                                                            19               3             123               0
                                                                                            20               3              27               0
                                                                                            21               2             245               0
                                                                                            22               3             112               0
                                                                                            23               3             112               0
                                                                                            24               2             128               0
                                                                                            25               2             128               0
                                                                                            26               3             112               0
                                                                                            27               2             116               0
                                                                                            28               4             124               0
                                                                                            29               3             128               0
           crank      ncyc        total blocks   frozen blocks       tot cells    processor id          blocks           cells         parcels
  -6.4408799e+01       194              59                  18            2346               0               1              64               0
                                                                                             1               3              84               0
                                                                                             2               1              64               0
                                                                                             3               2             100               0
                                                                                             4               2              76               0
                                                                                             5               2              76               0
                                                                                             6               1              64               0
                                                                                             7               2              76               0
                                                                                             8               2              76               0
                                                                                             9               2             100               0
                                                                                            10               2             100               0
                                                                                            11               2              76               0
                                                                                            12               3              76               0
                                                                                            13               2              76               0
                                                                                            14               2              76               0
                                                                                            15               1              64               0
                                                                                            16               4              70               0
                                                                                            17               2              80               0
                                                                                            18               2              56               0
                                                                                            19               3              84               0
                                                                                            20               0               0               0
                                                                                            21               2             186               0
                                                                                            22               2              71               0
                                                                                            23               2              76               0
                                                                                            24               2              71               0
                                                                                            25               2              76               0
                                                                                            26               2              76               0
                                                                                            27               2              76               0
                                                                                            28               2              76               0
                                                                                            29               2             100               0
           crank      ncyc        total blocks   frozen blocks       tot cells    processor id          blocks           cells         parcels
  -6.2585331e+01       200              62                   0            2258               0               2              72               0
                                                                                             1               2              76               0
                                                                                             2               2              76               0
                                                                                             3               2              76               0
                                                                                             4               2              76               0
                                                                                             5               2              76               0
                                                                                             6               2              76               0
                                                                                             7               2             128               0
                                                                                             8               1              64               0
                                                                                             9               1              64               0
                                                                                            10               1              64               0
                                                                                            11               4              72               0
                                                                                            12               2              72               0
                                                                                            13               1              64               0
                                                                                            14               1              64               0
                                                                                            15               1              64               0
                                                                                            16               2              76               0
                                                                                            17               2              76               0
                                                                                            18               2              76               0
                                                                                            19               2              76               0
                                                                                            20               5              72               0
                                                                                            21               3              84               0
                                                                                            22               3              59               0
                                                                                            23               3              59               0
                                                                                            24               2              76               0
                                                                                            25               2              84               0
                                                                                            26               2              76               0
                                                                                            27               2              76               0
                                                                                            28               2              84               0
                                                                                            29               2             100               0
           crank      ncyc        total blocks   frozen blocks       tot cells    processor id          blocks           cells         parcels
  -4.3945427e+01       249              45                   2            1460               0               1              52               0
                                                                                             1               2              48               0
                                                                                             2               1              52               0
                                                                                             3               1              52               0
                                                                                             4               1              52               0
                                                                                             5               2              47               0
                                                                                             6               2              47               0
                                                                                             7               5              49               0
                                                                                             8               2              52               0
                                                                                             9               1              52               0
                                                                                            10               2              50               0
                                                                                            11               5              49               0
                                                                                            12               1              52               0
                                                                                            13               2              50               0
                                                                                            14               1              52               0
                                                                                            15               1              64               0
                                                                                            16               1              64               0
                                                                                            17               2              24               0
                                                                                            18               1              64               0
                                                                                            19               1              36               0
                                                                                            20               1              64               0
                                                                                            21               1              36               0
                                                                                            22               1              64               0
                                                                                            23               0               0               0
                                                                                            24               2              48               0
                                                                                            25               1              64               0
                                                                                            26               2              48               0
                                                                                            27               1              64               0
                                                                                            28               1              64               0
                                                                                            29               0               0               0
           crank      ncyc        total blocks   frozen blocks       tot cells    processor id          blocks           cells         parcels
  -2.8902045e+01       288              32                   3             954               0               1              23               0
                                                                                             1               0               0               0
                                                                                             2               1              52               0
                                                                                             3               0               0               0
                                                                                             4               1              52               0
                                                                                             5               3              27               0
                                                                                             6               2              46               0
                                                                                             7               1              52               0
                                                                                             8               1              24               0
                                                                                             9               1              24               0
                                                                                            10               1              52               0
                                                                                            11               0               0               0
                                                                                            12               1              64               0
                                                                                            13               0               0               0
                                                                                            14               1              64               0
                                                                                            15               1              44               0
                                                                                            16               2              17               0
                                                                                            17               1              36               0
                                                                                            18               0               0               0
                                                                                            19               1              64               0
                                                                                            20               2              29               0
                                                                                            21               2              32               0
                                                                                            22               2              30               0
                                                                                            23               1              33               0
                                                                                            24               1              44               0
                                                                                            25               1              28               0
                                                                                            26               1              36               0
                                                                                            27               2              17               0
                                                                                            28               0               0               0
                                                                                            29               1              64               0
           crank      ncyc        total blocks   frozen blocks       tot cells    processor id          blocks           cells         parcels
  -2.4535602e+01       300              28                   0             832               0               2              17               0
                                                                                             1               1              52               0
                                                                                             2               1              19               0
                                                                                             3               1              52               0
                                                                                             4               1              24               0
                                                                                             5               0               0               0
                                                                                             6               1              38               0
                                                                                             7               0               0               0
                                                                                             8               1              64               0
                                                                                             9               0               0               0
                                                                                            10               1              36               0
                                                                                            11               3              34               0
                                                                                            12               2              32               0
                                                                                            13               0               0               0
                                                                                            14               1              64               0
                                                                                            15               1              52               0
                                                                                            16               1              19               0
                                                                                            17               1              24               0
                                                                                            18               0               0               0
                                                                                            19               1              52               0
                                                                                            20               2              17               0
                                                                                            21               1              38               0
                                                                                            22               0               0               0
                                                                                            23               2              22               0
                                                                                            24               1              12               0
                                                                                            25               1              36               0
                                                                                            26               0               0               0
                                                                                            27               1              64               0
                                                                                            28               0               0               0
                                                                                            29               1              64               0
           crank      ncyc        total blocks   frozen blocks       tot cells    processor id          blocks           cells         parcels
  -2.4535602e+01       300              22                   9             832               0               1              16               0
                                                                                             1               3              34               0
                                                                                             2               1              36               0
                                                                                             3               0               0               0
                                                                                             4               1              64               0
                                                                                             5               0               0               0
                                                                                             6               1              64               0
                                                                                             7               0               0               0
                                                                                             8               1              52               0
                                                                                             9               0               0               0
                                                                                            10               1              52               0
                                                                                            11               1              19               0
                                                                                            12               1              24               0
                                                                                            13               1              24               0
                                                                                            14               1              19               0
                                                                                            15               0               0               0
                                                                                            16               3              27               0
                                                                                            17               1              52               0
                                                                                            18               1              20               0
                                                                                            19               1              36               0
                                                                                            20               0               0               0
                                                                                            21               1              64               0
                                                                                            22               0               0               0
                                                                                            23               0               0               0
                                                                                            24               0               0               0
                                                                                            25               0               0               0
                                                                                            26               0               0               0
                                                                                            27               0               0               0
                                                                                            28               0               0               0
                                                                                            29               2             229               0
           crank      ncyc        total blocks   frozen blocks       tot cells    processor id          blocks           cells         parcels
  -1.9680840e+01       315              22                   0           25841               0               1            1181               0
                                                                                             1               0               0               0
                                                                                             2               1            1181               0
                                                                                             3               1             963               0
                                                                                             4               2             550               0
                                                                                             5               0               0               0
                                                                                             6               1            2452               0
                                                                                             7               0               0               0
                                                                                             8               1            2452               0
                                                                                             9               2             550               0
                                                                                            10               1             963               0
                                                                                            11               0               0               0
                                                                                            12               1             256               0
                                                                                            13               0               0               0
                                                                                            14               1            2687               0
                                                                                            15               0               0               0
                                                                                            16               2             934               0
                                                                                            17               1            1686               0
                                                                                            18               1             910               0
                                                                                            19               1             910               0
                                                                                            20               0               0               0
                                                                                            21               1            1686               0
                                                                                            22               0               0               0
                                                                                            23               1             256               0
                                                                                            24               0               0               0
                                                                                            25               1            2694               0
                                                                                            26               0               0               0
                                                                                            27               1            1765               0
                                                                                            28               0               0               0
                                                                                            29               1            1765               0
           crank      ncyc        total blocks   frozen blocks       tot cells    processor id          blocks           cells         parcels
  -1.8944201e+01       320              22                   0           36121               0               0               0               0
                                                                                             1               1            2904               0
                                                                                             2               1             247               0
                                                                                             3               0               0               0
                                                                                             4               1            2451               0
                                                                                             5               2            1173               0
                                                                                             6               2            1474               0
                                                                                             7               0               0               0
                                                                                             8               1            2911               0
                                                                                             9               0               0               0
                                                                                            10               2            1210               0
                                                                                            11               1            1134               0
                                                                                            12               2             550               0
                                                                                            13               0               0               0
                                                                                            14               1            2451               0
                                                                                            15               0               0               0
                                                                                            16               0               0               0
                                                                                            17               1            1561               0
                                                                                            18               0               0               0
                                                                                            19               1            1996               0
                                                                                            20               0               0               0
                                                                                            21               1            5811               0
                                                                                            22               0               0               0
                                                                                            23               1            1996               0
                                                                                            24               2             880               0
                                                                                            25               1            1561               0
                                                                                            26               0               0               0
                                                                                            27               0               0               0
                                                                                            28               0               0               0
                                                                                            29               1            5811               0
           crank      ncyc        total blocks   frozen blocks       tot cells    processor id          blocks           cells         parcels
  -1.6458716e+01       343              22                   0           89684               0               0               0               0
                                                                                             1               2            2111               0
                                                                                             2               1            3459               0
                                                                                             3               4            1547               0
                                                                                             4               1            2231               0
                                                                                             5               1            2855               0
                                                                                             6               2            2094               0
                                                                                             7               0               0               0
                                                                                             8               0               0               0
                                                                                             9               0               0               0
                                                                                            10               0               0               0
                                                                                            11               0               0               0
                                                                                            12               0               0               0
                                                                                            13               0               0               0
                                                                                            14               1           31703          605459
                                                                                            15               0               0               0
                                                                                            16               2            2111               0
                                                                                            17               1            3459               0
                                                                                            18               4            1547               0
                                                                                            19               1            2231               0
                                                                                            20               1            2856               0
                                                                                            21               0               0               0
                                                                                            22               0               0               0
                                                                                            23               0               0               0
                                                                                            24               0               0               0
                                                                                            25               0               0               0
                                                                                            26               0               0               0
                                                                                            27               0               0               0
                                                                                            28               0               0               0
                                                                                            29               1           31480          601015
           crank      ncyc        total blocks   frozen blocks       tot cells    processor id          blocks           cells         parcels
  -1.5099793e+01       356              20                   3          100669               0               0               0               0
                                                                                             1               0               0               0
                                                                                             2               0               0               0
                                                                                             3               0               0               0
                                                                                             4               0               0               0
                                                                                             5               0               0               0
                                                                                             6               1           39639          768884
                                                                                             7               2            2764               0
                                                                                             8               0               0               0
                                                                                             9               0               0               0
                                                                                            10               4            3224               0
                                                                                            11               4            3224               0
                                                                                            12               0               0               0
                                                                                            13               0               0               0
                                                                                            14               2            2764               0
                                                                                            15               1            1765               0
                                                                                            16               0               0               0
                                                                                            17               1            1765               0
                                                                                            18               0               0               0
                                                                                            19               0               0               0
                                                                                            20               2            1954               0
                                                                                            21               2            2952               0
                                                                                            22               0               0               0
                                                                                            23               0               0               0
                                                                                            24               0               0               0
                                                                                            25               0               0               0
                                                                                            26               0               0               0
                                                                                            27               0               0               0
                                                                                            28               0               0               0
                                                                                            29               1           40618          776006
           crank      ncyc        total blocks   frozen blocks       tot cells    processor id          blocks           cells         parcels
  -1.0360897e+01       400              22                   0           72893               0               5            1911               0
                                                                                             1               1            1591               0
                                                                                             2               1            2383               0
                                                                                             3               2            1505               0
                                                                                             4               4            2488               0
                                                                                             5               1            2383               0
                                                                                             6               4            2519               0
                                                                                             7               0               0               0
                                                                                             8               0               0               0
                                                                                             9               0               0               0
                                                                                            10               1           11319          177602
                                                                                            11               0               0               0
                                                                                            12               0               0               0
                                                                                            13               0               0               0
                                                                                            14               1           11871          188771
                                                                                            15               0               0               0
                                                                                            16               0               0               0
                                                                                            17               0               0               0
                                                                                            18               0               0               0
                                                                                            19               0               0               0
                                                                                            20               0               0               0
                                                                                            21               1           17416          310726
                                                                                            22               0               0               0
                                                                                            23               0               0               0
                                                                                            24               0               0               0
                                                                                            25               0               0               0
                                                                                            26               0               0               0
                                                                                            27               0               0               0
                                                                                            28               0               0               0
                                                                                            29               1           17507          312899
           crank      ncyc        total blocks   frozen blocks       tot cells    processor id          blocks           cells         parcels
  -2.3486440e+00       500              22                   0           34582               0               0               0               0
                                                                                             1               0               0               0
                                                                                             2               0               0               0
                                                                                             3               0               0               0
                                                                                             4               0               0               0
                                                                                             5               0               0               0
                                                                                             6               1            7779           60267
                                                                                             7               0               0               0
                                                                                             8               1            1124               0
                                                                                             9               0               0               0
                                                                                            10               1            3356           19104
                                                                                            11               0               0               0
                                                                                            12               1            2191               0
                                                                                            13               3            1382               0
                                                                                            14               3            1322               0
                                                                                            15               0               0               0
                                                                                            16               0               0               0
                                                                                            17               0               0               0
                                                                                            18               0               0               0
                                                                                            19               0               0               0
                                                                                            20               0               0               0
                                                                                            21               1            7800           60497
                                                                                            22               2             218               0
                                                                                            23               1            1124               0
                                                                                            24               0               0               0
                                                                                            25               1            3391           20135
                                                                                            26               1            2191               0
                                                                                            27               0               0               0
                                                                                            28               3            1382               0
                                                                                            29               3            1322               0
           crank      ncyc        total blocks   frozen blocks       tot cells    processor id          blocks           cells         parcels
  -1.1896238e+00       600              22                   0           50908               0               3            1798               0
                                                                                             1               3             899               0
                                                                                             2               1            2174               0
                                                                                             3               2             636               0
                                                                                             4               1            2174               0
                                                                                             5               2            1802               0
                                                                                             6               3            1382               0
                                                                                             7               0               0               0
                                                                                             8               0               0               0
                                                                                             9               0               0               0
                                                                                            10               0               0               0
                                                                                            11               0               0               0
                                                                                            12               0               0               0
                                                                                            13               0               0               0
                                                                                            14               1           14536          188807
                                                                                            15               0               0               0
                                                                                            16               0               0               0
                                                                                            17               1            5566           50515
                                                                                            18               0               0               0
                                                                                            19               0               0               0
                                                                                            20               1            5762           54275
                                                                                            21               0               0               0
                                                                                            22               0               0               0
                                                                                            23               0               0               0
                                                                                            24               0               0               0
                                                                                            25               3            1337               0
                                                                                            26               0               0               0
                                                                                            27               0               0               0
                                                                                            28               0               0               0
                                                                                            29               1           12842          154086
           crank      ncyc        total blocks   frozen blocks       tot cells    processor id          blocks           cells         parcels
  -2.9675741e-01       700              22                   0           53078               0               0               0               0
                                                                                             1               0               0               0
                                                                                             2               0               0               0
                                                                                             3               0               0               0
                                                                                             4               0               0               0
                                                                                             5               0               0               0
                                                                                             6               1           11566           68614
                                                                                             7               3            1699               0
                                                                                             8               0               0               0
                                                                                             9               0               0               0
                                                                                            10               1            5661           48165
                                                                                            11               0               0               0
                                                                                            12               1            1513               0
                                                                                            13               0               0               0
                                                                                            14               1            5958           53006
                                                                                            15               5            2017               0
                                                                                            16               0               0               0
                                                                                            17               1            4412            5978
                                                                                            18               2            2396             918
                                                                                            19               5            2017               0
                                                                                            20               0               0               0
                                                                                            21               1            4379            6112
                                                                                            22               0               0               0
                                                                                            23               0               0               0
                                                                                            24               0               0               0
                                                                                            25               0               0               0
                                                                                            26               0               0               0
                                                                                            27               0               0               0
                                                                                            28               0               0               0
                                                                                            29               1           11460           63725
           crank      ncyc        total blocks   frozen blocks       tot cells    processor id          blocks           cells         parcels
   5.4780638e-01       800              22                   0           64965               0               0               0               0
                                                                                             1               0               0               0
                                                                                             2               1            5562           40693
                                                                                             3               0               0               0
                                                                                             4               0               0               0
                                                                                             5               0               0               0
                                                                                             6               1            5645           42075
                                                                                             7               0               0               0
                                                                                             8               0               0               0
                                                                                             9               0               0               0
                                                                                            10               1           10370           38171
                                                                                            11               0               0               0
                                                                                            12               0               0               0
                                                                                            13               0               0               0
                                                                                            14               1           10510           38252
                                                                                            15               0               0               0
                                                                                            16               0               0               0
                                                                                            17               1            7486            2638
                                                                                            18               0               0               0
                                                                                            19               1            4919              25
                                                                                            20               5            2017               0
                                                                                            21               0               0               0
                                                                                            22               0               0               0
                                                                                            23               1            4890              35
                                                                                            24               2            2053               0
                                                                                            25               2            2166               0
                                                                                            26               5            2017               0
                                                                                            27               0               0               0
                                                                                            28               0               0               0
                                                                                            29               1            7330            2891
           crank      ncyc        total blocks   frozen blocks       tot cells    processor id          blocks           cells         parcels
   1.4521601e+00       900              22                   0           73828               0               0               0               0
                                                                                             1               1            9331            1465
                                                                                             2               3             720               0
                                                                                             3               0               0               0
                                                                                             4               0               0               0
                                                                                             5               0               0               0
                                                                                             6               1            5488               1
                                                                                             7               4            1518               0
                                                                                             8               3            1798               0
                                                                                             9               0               0               0
                                                                                            10               1            5486               0
                                                                                            11               0               0               0
                                                                                            12               0               0               0
                                                                                            13               0               0               0
                                                                                            14               1            9308            2063
                                                                                            15               2            4825               0
                                                                                            16               0               0               0
                                                                                            17               2            4811               0
                                                                                            18               0               0               0
                                                                                            19               1            5039           29143
                                                                                            20               1            4895           26235
                                                                                            21               0               0               0
                                                                                            22               0               0               0
                                                                                            23               0               0               0
                                                                                            24               0               0               0
                                                                                            25               1           10231           30920
                                                                                            26               0               0               0
                                                                                            27               0               0               0
                                                                                            28               0               0               0
                                                                                            29               1           10378           32013
           crank      ncyc        total blocks   frozen blocks       tot cells    processor id          blocks           cells         parcels
   2.0012413e+00       948              22                   0           75978               0               0               0               0
                                                                                             1               1           10142            1230
                                                                                             2               3             721               0
                                                                                             3               0               0               0
                                                                                             4               0               0               0
                                                                                             5               0               0               0
                                                                                             6               1            5515               0
                                                                                             7               4            1518               0
                                                                                             8               3            1799               0
                                                                                             9               0               0               0
                                                                                            10               1            5515               0
                                                                                            11               0               0               0
                                                                                            12               0               0               0
                                                                                            13               0               0               0
                                                                                            14               1           10222            1375
                                                                                            15               0               0               0
                                                                                            16               0               0               0
                                                                                            17               1            6032               0
                                                                                            18               2            3713            1277
                                                                                            19               2            3740            1433
                                                                                            20               0               0               0
                                                                                            21               1            5891               0
                                                                                            22               0               0               0
                                                                                            23               0               0               0
                                                                                            24               0               0               0
                                                                                            25               1           10550           26217
                                                                                            26               0               0               0
                                                                                            27               0               0               0
                                                                                            28               0               0               0
                                                                                            29               1           10620           26912
           crank      ncyc        total blocks   frozen blocks       tot cells    processor id          blocks           cells         parcels
   2.7305792e+00      1000              22                   0           82709               0               0               0               0
                                                                                             1               0               0               0
                                                                                             2               1            5542               0
                                                                                             3               0               0               0
                                                                                             4               0               0               0
                                                                                             5               1           11290             159
                                                                                             6               0               0               0
                                                                                             7               5            2025               0
                                                                                             8               5            2025               0
                                                                                             9               0               0               0
                                                                                            10               1            5542               0
                                                                                            11               0               0               0
                                                                                            12               0               0               0
                                                                                            13               0               0               0
                                                                                            14               1           11475             172
                                                                                            15               0               0               0
                                                                                            16               0               0               0
                                                                                            17               1            7476               0
                                                                                            18               2            3717             166
                                                                                            19               2            3756             201
                                                                                            20               0               0               0
                                                                                            21               1            7342               0
                                                                                            22               0               0               0
                                                                                            23               0               0               0
                                                                                            24               0               0               0
                                                                                            25               1           11199           21476
                                                                                            26               0               0               0
                                                                                            27               0               0               0
                                                                                            28               0               0               0
                                                                                            29               1           11320           22159
           crank      ncyc        total blocks   frozen blocks       tot cells    processor id          blocks           cells         parcels
   5.6185019e+00      1100              22                   0          108193               0               0               0               0
                                                                                             1               0               0               0
                                                                                             2               1            5810               0
                                                                                             3               1           14480             362
                                                                                             4               0               0               0
                                                                                             5               0               0               0
                                                                                             6               0               0               0
                                                                                             7               0               0               0
                                                                                             8               1            5850               0
                                                                                             9               5            2657               0
                                                                                            10               5            2667               0
                                                                                            11               0               0               0
                                                                                            12               0               0               0
                                                                                            13               0               0               0
                                                                                            14               1           14855             434
                                                                                            15               0               0               0
                                                                                            16               0               0               0
                                                                                            17               1           10429               0
                                                                                            18               2            4404              11
                                                                                            19               2            4602              10
                                                                                            20               0               0               0
                                                                                            21               1           10298               0
                                                                                            22               0               0               0
                                                                                            23               0               0               0
                                                                                            24               0               0               0
                                                                                            25               1           16077           16481
                                                                                            26               0               0               0
                                                                                            27               0               0               0
                                                                                            28               0               0               0
                                                                                            29               1           16064           16945
           crank      ncyc        total blocks   frozen blocks       tot cells    processor id          blocks           cells         parcels
   8.0160034e+00      1153              22                   0          118691               0               5            3772               0
                                                                                             1               0               0               0
                                                                                             2               1            6150               1
                                                                                             3               0               0               0
                                                                                             4               0               0               0
                                                                                             5               0               0               0
                                                                                             6               1           15590            1604
                                                                                             7               5            4008               2
                                                                                             8               0               0               0
                                                                                             9               0               0               0
                                                                                            10               1            6210               0
                                                                                            11               0               0               0
                                                                                            12               0               0               0
                                                                                            13               0               0               0
                                                                                            14               1           15870            1839
                                                                                            15               0               0               0
                                                                                            16               0               0               0
                                                                                            17               1           16639           10185
                                                                                            18               0               0               0
                                                                                            19               0               0               0
                                                                                            20               0               0               0
                                                                                            21               1           16495            9952
                                                                                            22               2            1765               0
                                                                                            23               1            4971               4
                                                                                            24               1            4934               6
                                                                                            25               0               0               0
                                                                                            26               0               0               0
                                                                                            27               1           11191               0
                                                                                            28               0               0               0
                                                                                            29               1           11096               0
           crank      ncyc        total blocks   frozen blocks       tot cells    processor id          blocks           cells         parcels
   1.0260630e+01      1200              22                   0          128824               0               1            3920               1
                                                                                             1               0               0               0
                                                                                             2               1            6488               8
                                                                                             3               0               0               0
                                                                                             4               0               0               0
                                                                                             5               0               0               0
                                                                                             6               1           16527            4858
                                                                                             7               8            3298               0
                                                                                             8               1            4108               5
                                                                                             9               0               0               0
                                                                                            10               1            6510               6
                                                                                            11               0               0               0
                                                                                            12               0               0               0
                                                                                            13               0               0               0
                                                                                            14               1           16949            5366
                                                                                            15               0               0               0
                                                                                            16               0               0               0
                                                                                            17               1           17265            4037
                                                                                            18               0               0               0
                                                                                            19               0               0               0
                                                                                            20               0               0               0
                                                                                            21               1           17288            4743
                                                                                            22               2            2296               0
                                                                                            23               1            5281               3
                                                                                            24               1            5298               3
                                                                                            25               0               0               0
                                                                                            26               0               0               0
                                                                                            27               1           11795               0
                                                                                            28               0               0               0
                                                                                            29               1           11801               0
           crank      ncyc        total blocks   frozen blocks       tot cells    processor id          blocks           cells         parcels
   1.5168352e+01      1300              22                   0          146089               0               3            2601               0
                                                                                             1               0               0               0
                                                                                             2               1           15970               7
                                                                                             3               0               0               0
                                                                                             4               0               0               0
                                                                                             5               0               0               0
                                                                                             6               1           14463               3
                                                                                             7               0               0               0
                                                                                             8               1           13548               0
                                                                                             9               2            3697               0
                                                                                            10               0               0               0
                                                                                            11               1            5310               0
                                                                                            12               1            5163               0
                                                                                            13               0               0               0
                                                                                            14               1           12907               1
                                                                                            15               0               0               0
                                                                                            16               0               0               0
                                                                                            17               1           19274            6769
                                                                                            18               0               0               0
                                                                                            19               1            8385              57
                                                                                            20               0               0               0
                                                                                            21               0               0               0
                                                                                            22               0               0               0
                                                                                            23               0               0               0
                                                                                            24               0               0               0
                                                                                            25               1           18493            5784
                                                                                            26               5            3029               0
                                                                                            27               1            8114              37
                                                                                            28               1            7556              10
                                                                                            29               1            7579              23
           crank      ncyc        total blocks   frozen blocks       tot cells    processor id          blocks           cells         parcels
   2.0052189e+01      1400              22                   0          151721               0               0               0               0
                                                                                             1               0               0               0
                                                                                             2               1           13028             645
                                                                                             3               0               0               0
                                                                                             4               2            4111               1
                                                                                             5               0               0               0
                                                                                             6               1           18811            3306
                                                                                             7               0               0               0
                                                                                             8               0               0               0
                                                                                             9               0               0               0
                                                                                            10               1           19101            3643
                                                                                            11               5            3681               0
                                                                                            12               1            1534               0
                                                                                            13               0               0               0
                                                                                            14               1           13887             825
                                                                                            15               0               0               0
                                                                                            16               0               0               0
                                                                                            17               1           11501               4
                                                                                            18               0               0               0
                                                                                            19               1           10104               0
                                                                                            20               2            7534               0
                                                                                            21               2            8507               0
                                                                                            22               0               0               0
                                                                                            23               1            9944               1
                                                                                            24               0               0               0
                                                                                            25               1            8191              13
                                                                                            26               0               0               0
                                                                                            27               1            8553              39
                                                                                            28               0               0               0
                                                                                            29               1           13234               1
           crank      ncyc        total blocks   frozen blocks       tot cells    processor id          blocks           cells         parcels
   2.4823487e+01      1500              28                   0          149165               0               2            5641               2
                                                                                             1               1            8139              12
                                                                                             2               3             790               0
                                                                                             3               0               0               0
                                                                                             4               0               0               0
                                                                                             5               0               0               0
                                                                                             6               1           16886             728
                                                                                             7               3            4346               0
                                                                                             8               0               0               0
                                                                                             9               0               0               0
                                                                                            10               1           16721            1598
                                                                                            11               0               0               0
                                                                                            12               0               0               0
                                                                                            13               0               0               0
                                                                                            14               1           18471            2476
                                                                                            15               1            7230               0
                                                                                            16               1            5111               0
                                                                                            17               1            4390               0
                                                                                            18               1            6087               1
                                                                                            19               1            3494               0
                                                                                            20               1            6761               0
                                                                                            21               1            4740               0
                                                                                            22               4            3970               3
                                                                                            23               1            8718               0
                                                                                            24               0               0               0
                                                                                            25               1            9009             124
                                                                                            26               0               0               0
                                                                                            27               2            1906               2
                                                                                            28               0               0               0
                                                                                            29               1           16755            1124
           crank      ncyc        total blocks   frozen blocks       tot cells    processor id          blocks           cells         parcels
   2.9941096e+01      1600              34                   0          144538               0               0               0               0
                                                                                             1               0               0               0
                                                                                             2               1           12791              33
                                                                                             3               0               0               0
                                                                                             4               0               0               0
                                                                                             5               0               0               0
                                                                                             6               1           17961            1386
                                                                                             7               0               0               0
                                                                                             8               0               0               0
                                                                                             9               0               0               0
                                                                                            10               1           19998            2104
                                                                                            11               4            2869               0
                                                                                            12               1            4573               1
                                                                                            13               0               0               0
                                                                                            14               1           12801              31
                                                                                            15               1            2791               0
                                                                                            16               0               0               0
                                                                                            17               1            8532             274
                                                                                            18               4            5064             204
                                                                                            19               1            4369              22
                                                                                            20               1            9101             844
                                                                                            21               5            4701             380
                                                                                            22               1            3705               0
                                                                                            23               2            5739               1
                                                                                            24               2            5890               2
                                                                                            25               3            3486               1
                                                                                            26               1            4314               0
                                                                                            27               1            5388               0
                                                                                            28               1            5857               0
                                                                                            29               1            4608               0
           crank      ncyc        total blocks   frozen blocks       tot cells    processor id          blocks           cells         parcels
   3.3679353e+01      1700              34                   0          140438               0               1            3918               0
                                                                                             1               1            4163               0
                                                                                             2               1            5374               0
                                                                                             3               2            5892               3
                                                                                             4               4            5919               0
                                                                                             5               1            5031               0
                                                                                             6               2            4056               0
                                                                                             7               0               0               0
                                                                                             8               1            8121             332
                                                                                             9               3            4436               2
                                                                                            10               1            5422             664
                                                                                            11               4            3750              10
                                                                                            12               1            4870             351
                                                                                            13               1            7954             661
                                                                                            14               1            3238              13
                                                                                            15               0               0               0
                                                                                            16               0               0               0
                                                                                            17               1           16104             592
                                                                                            18               0               0               0
                                                                                            19               1            4111              25
                                                                                            20               0               0               0
                                                                                            21               1           10624               2
                                                                                            22               0               0               0
                                                                                            23               0               0               0
                                                                                            24               0               0               0
                                                                                            25               1           18681            1037
                                                                                            26               1            4330               4
                                                                                            27               4            3997               0
                                                                                            28               0               0               0
                                                                                            29               1           10447               0
           crank      ncyc        total blocks   frozen blocks       tot cells    processor id          blocks           cells         parcels
   3.8812702e+01      1800              38                   0          130876               0               2            4804               2
                                                                                             1               0               0               0
                                                                                             2               1            8712               0
                                                                                             3               1            6440              64
                                                                                             4               4            3249               3
                                                                                             5               0               0               0
                                                                                             6               1            6327              29
                                                                                             7               3            4052               0
                                                                                             8               3            4089               0
                                                                                             9               2            5682               3
                                                                                            10               5            5124               3
                                                                                            11               1            4837               0
                                                                                            12               1            3316               0
                                                                                            13               1            3480               0
                                                                                            14               1            4970               0
                                                                                            15               1            6965              31
                                                                                            16               0               0               0
                                                                                            17               1            5537               1
                                                                                            18               2            3519               0
                                                                                            19               2            4908               3
                                                                                            20               1            7998              78
                                                                                            21               2             605               0
                                                                                            22               0               0               0
                                                                                            23               1            8439               0
                                                                                            24               0               0               0
                                                                                            25               1           14950             434
                                                                                            26               0               0               0
                                                                                            27               0               0               0
                                                                                            28               0               0               0
                                                                                            29               1           12873             181
           crank      ncyc        total blocks   frozen blocks       tot cells    processor id          blocks           cells         parcels
   4.0041001e+01      1830              40                   0          122747               0               4            4472               0
                                                                                             1               3            3972               1
                                                                                             2               5            4168               2
                                                                                             3               1            5012               3
                                                                                             4               1            5289               6
                                                                                             5               1            2833               1
                                                                                             6               3            4188               4
                                                                                             7               4            3567               0
                                                                                             8               2            4610               3
                                                                                             9               1            5793               6
                                                                                            10               1            5764               1
                                                                                            11               0               0               0
                                                                                            12               1            7566              16
                                                                                            13               4             432               0
                                                                                            14               1            5634              46
                                                                                            15               0               0               0
                                                                                            16               0               0               0
                                                                                            17               1           14375             401
                                                                                            18               0               0               0
                                                                                            19               0               0               0
                                                                                            20               0               0               0
                                                                                            21               1           12680             157
                                                                                            22               1            3164               0
                                                                                            23               1            4642               0
                                                                                            24               1            4782               0
                                                                                            25               1            3283               0
                                                                                            26               0               0               0
                                                                                            27               1            8355               0
                                                                                            28               0               0               0
                                                                                            29               1            8166               0
           crank      ncyc        total blocks   frozen blocks       tot cells    processor id          blocks           cells         parcels
   4.0041001e+01      1830              34                   9          122731               0               3            4146               3
                                                                                             1               0               0               0
                                                                                             2               1            1910               1
                                                                                             3               0               0               0
                                                                                             4               3            1494               1
                                                                                             5               0               0               0
                                                                                             6               2           19560              12
                                                                                             7               4            4472               0
                                                                                             8               3            4372               1
                                                                                             9               1            3164               0
                                                                                            10               1            4642               0
                                                                                            11               1            4782               0
                                                                                            12               1            3283               0
                                                                                            13               0               0               0
                                                                                            14               1            8355               0
                                                                                            15               0               0               0
                                                                                            16               2            4610               3
                                                                                            17               1            8166               0
                                                                                            18               5            3745               0
                                                                                            19               1            7564              16
                                                                                            20               0               0               0
                                                                                            21               1            5792               6
                                                                                            22               0               0               0
                                                                                            23               0               0               0
                                                                                            24               0               0               0
                                                                                            25               1           14368             401
                                                                                            26               0               0               0
                                                                                            27               1           12676             157
                                                                                            28               0               0               0
                                                                                            29               1            5630              46
           crank      ncyc        total blocks   frozen blocks       tot cells    processor id          blocks           cells         parcels
   4.3765391e+01      1900              46                   0          112959               0               0               0               0
                                                                                             1               0               0               0
                                                                                             2               1           12352             119
                                                                                             3               0               0               0
                                                                                             4               0               0               0
                                                                                             5               0               0               0
                                                                                             6               1           13971             345
                                                                                             7               0               0               0
                                                                                             8               1            7524               0
                                                                                             9               0               0               0
                                                                                            10               1            7674               0
                                                                                            11               1            2641               0
                                                                                            12               1            4491               0
                                                                                            13               1            2495               0
                                                                                            14               1            4351               0
                                                                                            15               1            4343              76
                                                                                            16               3            3288               2
                                                                                            17               2            3707               5
                                                                                            18               2            3345               0
                                                                                            19               2            4139               3
                                                                                            20               1            6274              25
                                                                                            21               9            1339               0
                                                                                            22               1            2929               1
                                                                                            23               1            6061               2
                                                                                            24               0               0               0
                                                                                            25               1            6388               0
                                                                                            26               5            3697               0
                                                                                            27               6            4056               1
                                                                                            28               1            3236               0
                                                                                            29               3            4658               2
           crank      ncyc        total blocks   frozen blocks       tot cells    processor id          blocks           cells         parcels
   4.9183284e+01      2000              46                   0          101944               0               0               0               0
                                                                                             1               2            4002               4
                                                                                             2               1            7167               0
                                                                                             3               0               0               0
                                                                                             4               0               0               0
                                                                                             5               0               0               0
                                                                                             6               1           13213             175
                                                                                             7               0               0               0
                                                                                             8               0               0               0
                                                                                             9               0               0               0
                                                                                            10               1           12194              37
                                                                                            11               3            3500               1
                                                                                            12               2            3543               7
                                                                                            13               0               0               0
                                                                                            14               1            7121               0
                                                                                            15               2            3458             154
                                                                                            16               1            4660               0
                                                                                            17               1            1896               1
                                                                                            18               5            3204               0
                                                                                            19               1            4701               0
                                                                                            20               3            4314               3
                                                                                            21               1            3596             186
                                                                                            22               1            1759               0
                                                                                            23               1            4301               0
                                                                                            24               1            4175               0
                                                                                            25               1            1773               0
                                                                                            26               8            3425               0
                                                                                            27               4            3740               3
                                                                                            28               4            3201               2
                                                                                            29               1            3001               0
           crank      ncyc        total blocks   frozen blocks       tot cells    processor id          blocks           cells         parcels
   5.0014851e+01      2015              46                   0           40326               0               2            1440               0
                                                                                             1               1            2037               0
                                                                                             2               5             838               0
                                                                                             3               1            1709             217
                                                                                             4               1             765               2
                                                                                             5               2            1204               1
                                                                                             6               2            1405               0
                                                                                             7               4            1295               3
                                                                                             8               7            1350               0
                                                                                             9               1             858               2
                                                                                            10               1            1953               0
                                                                                            11               2            1350               1
                                                                                            12               1            1282               1
                                                                                            13               1            1256             156
                                                                                            14               3            1516               4
                                                                                            15               0               0               0
                                                                                            16               2            2014               4
                                                                                            17               1            3322             144
                                                                                            18               0               0               0
                                                                                            19               1            1250               3
                                                                                            20               0               0               0
                                                                                            21               1            2817              35
                                                                                            22               1             803               0
                                                                                            23               1            1339               0
                                                                                            24               1            1311               0
                                                                                            25               1             873               0
                                                                                            26               1            2685               0
                                                                                            27               1            1063               0
                                                                                            28               0               0               0
                                                                                            29               1            2591               0
           crank      ncyc        total blocks   frozen blocks       tot cells    processor id          blocks           cells         parcels
   7.3975915e+01      2100              74                   0            3507               0               3             109               0
                                                                                             1               2              93              18
                                                                                             2               1             140               0
                                                                                             3               1              82             153
                                                                                             4               2             141              38
                                                                                             5               4             122              68
                                                                                             6               2             134               7
                                                                                             7               3             114               0
                                                                                             8               2             118               0
                                                                                             9               3             100               0
                                                                                            10               2             132               0
                                                                                            11               0               0               0
                                                                                            12               1             203               0
                                                                                            13               1             129               0
                                                                                            14               1             150               0
                                                                                            15               2             109               9
                                                                                            16               4             107               0
                                                                                            17               2             127             124
                                                                                            18               2             104               4
                                                                                            19               2             119             113
                                                                                            20               4             114               0
                                                                                            21               2             132               4
                                                                                            22               4             115               0
                                                                                            23               3             115               0
                                                                                            24               4             118               2
                                                                                            25               3             115               0
                                                                                            26               2             104               0
                                                                                            27               4             125               1
                                                                                            28               4             113               1
                                                                                            29               4             123               1
           crank      ncyc        total blocks   frozen blocks       tot cells    processor id          blocks           cells         parcels
   1.1312592e+02      2200             118                   0            5205               0               4             194               0
                                                                                             1               1             129               0
                                                                                             2               4             215               0
                                                                                             3               2             174               0
                                                                                             4               5             183               0
                                                                                             5               2             141              33
                                                                                             6               3             180              23
                                                                                             7               3             153              13
                                                                                             8               3             172               9
                                                                                             9               3             164               0
                                                                                            10               3             168               0
                                                                                            11               4             171               8
                                                                                            12               1             203               0
                                                                                            13               4             174              42
                                                                                            14               3             175              12
                                                                                            15               5             176               0
                                                                                            16               6             176               0
                                                                                            17               5             176               0
                                                                                            18               2             143              24
                                                                                            19               3             156              28
                                                                                            20               4             181               4
                                                                                            21               5             177              57
                                                                                            22               4             178               2
                                                                                            23               4             176               0
                                                                                            24               4             176               0
                                                                                            25               3             168               4
                                                                                            26               4             182               2
                                                                                            27               7             183               1
                                                                                            28              11             180               0
                                                                                            29               6             181               0
