# Supplementary material for: Research on combustion and emissions of heavy duty diesel engines under low-speed and low-load conditions in low temperature environments
Source: PLoS One. 2025 Feb 21;20(2):e0318933. doi: 10.1371/journal.pone.0318933 (PMC11844864; doi:10.1371/journal.pone.0318933)
Supplement: S1 File — (ZIP) [file pone.0318933.s001.zip › 1000rpm_30%/4-gaibianpenyoudingshi/-3/metis_map_frozen.out]

ncyc=         83     information for the frozen blocks and islands
          island_index                   rank      num_solved_island       num_solved_block               block_ii               block_jj               block_kk
                     0                      1                      0                      0                      3                      3                      2
                     0                      1                      0                      0                      3                      4                      2
                     1                      1                    365                     52                      7                      7                      5
                     1                      1                    365                     52                      7                      8                      5
                     1                      1                    365                      2                      8                      6                      5
                     1                      1                    365                     12                      8                      6                      6
                     1                      1                    365                      7                      8                      7                      4
                     1                      1                    365                     39                      8                      7                      5
                     1                      1                    365                     64                      8                      7                      6
                     1                      1                    365                     39                      8                      8                      5
                     1                      1                    365                     64                      8                      8                      6
                     1                      1                    365                      2                      8                      9                      5
                     1                      1                    365                     12                      8                      9                      6
                     1                      1                    365                     20                      9                      6                      5
ncyc=        138     information for the frozen blocks and islands
          island_index                   rank      num_solved_island       num_solved_block               block_ii               block_jj               block_kk
                     0                     21                      0                      0                      3                      3                      3
                     1                     21                    245                     52                      7                      7                      7
                     1                     21                    245                      2                      8                      6                      7
                     1                     21                    245                     12                      8                      6                      8
                     1                     21                    245                      7                      8                      7                      6
                     1                     21                    245                     36                      8                      7                      7
                     1                     21                    245                     64                      8                      7                      8
                     1                     21                    245                     36                      8                      8                      7
                     1                     21                    245                     20                      9                      6                      7
                     1                     21                    245                     16                      9                      7                      7
ncyc=        194     information for the frozen blocks and islands
          island_index                   rank      num_solved_island       num_solved_block               block_ii               block_jj               block_kk
                     0                     12                      0                      0                      3                      3                      3
                     1                     21                      0                      0                      3                      4                      4
                     2                     21                    186                      0                      7                      7                      7
                     2                     21                    186                      0                      8                      6                      7
                     2                     21                    186                      0                      8                      6                      8
                     2                     21                    186                      0                      8                      7                      6
                     2                     21                    186                      0                      8                      7                      7
                     2                     21                    186                      7                      8                      7                      8
                     2                     21                    186                     39                      8                      7                      9
                     2                     21                    186                      0                      8                      8                      7
                     2                     21                    186                      7                      8                      8                      8
                     2                     21                    186                     39                      8                      8                      9
                     2                     21                    186                     64                      8                      8                     10
                     2                     21                    186                      2                      8                      9                      9
                     2                     21                    186                     12                      8                      9                     10
                     2                     21                    186                      0                      9                      6                      7
                     2                     21                    186                      0                      9                      7                      7
                     2                     21                    186                     16                      9                      8                      9
ncyc=        249     information for the frozen blocks and islands
          island_index                   rank      num_solved_island       num_solved_block               block_ii               block_jj               block_kk
                     0                     14                     52                     28                      9                      8                     11
                     0                     14                     52                     24                      9                      9                     11
ncyc=        288     information for the frozen blocks and islands
          island_index                   rank      num_solved_island       num_solved_block               block_ii               block_jj               block_kk
                     0                     23                     33                      4                      9                      8                     11
                     0                     23                     33                      5                      9                      9                     11
                     0                     23                     33                     24                      9                      9                     12
ncyc=        300     information for the frozen blocks and islands
          island_index                   rank      num_solved_island       num_solved_block               block_ii               block_jj               block_kk
                     0                     29                      0                      0                      3                      3                      6
                     1                     29                    229                     52                      7                      7                     12
                     1                     29                    229                      2                      8                      6                     12
                     1                     29                    229                     12                      8                      6                     13
                     1                     29                    229                      7                      8                      7                     11
                     1                     29                    229                     38                      8                      7                     12
                     1                     29                    229                     64                      8                      7                     13
                     1                     29                    229                     38                      8                      8                     12
                     1                     29                    229                     16                      9                      7                     12
ncyc=        356     information for the frozen blocks and islands
          island_index                   rank      num_solved_island       num_solved_block               block_ii               block_jj               block_kk
                     0                     29                  40618                    312                      6                      7                     12
                     0                     29                  40618                  39994                      6                      7                     13
                     0                     29                  40618                    312                      6                      8                     12
ncyc=       1830     information for the frozen blocks and islands
          island_index                   rank      num_solved_island       num_solved_block               block_ii               block_jj               block_kk
                     0                      6                      0                      0                      3                      4                      5
                     1                      6                  19560                   1953                      7                      8                     11
                     1                      6                  19560                   5763                      8                      7                     11
                     1                      6                  19560                    325                      8                      8                     10
                     1                      6                  19560                   5011                      8                      8                     11
                     1                      6                  19560                   5289                      8                      8                     12
                     1                      6                  19560                      2                      8                      9                     11
                     1                      6                  19560                   1039                      8                      9                     12
                     1                      6                  19560                    178                      9                      8                     11
