# Supplementary material for: Research on combustion and emissions of heavy duty diesel engines under low-speed and low-load conditions in low temperature environments
Source: PLoS One. 2025 Feb 21;20(2):e0318933. doi: 10.1371/journal.pone.0318933 (PMC11844864; doi:10.1371/journal.pone.0318933)
Supplement: S1 File — (ZIP) [file pone.0318933.s001.zip › 1000rpm_30%/4-gaibianpenyoudingshi/-3/mixing.out]

# CONVERGE Release Build 2.4.21/  Sep 13, 2018       Run Date:Tue Mar 19 10:15:57 2024
# column        1                2                3                4                5                6                7                8                9               10                 11
#           Crank      Lambda_Mean    Lambda_StdDev         Phi_Mean       Phi_StdDev    Rct_Lmda_Mean  Rct_Lmda_StdDev     Rct_Phi_Mean   Rct_Phi_StdDev      Overall_Phi Overall_Phi_StdDev
#           (DEG)           (none)           (none)           (none)           (none)           (none)           (none)           (none)           (none)           (none)             (none)
#
   -1.4600000e+02    1.0000000e+20    0.0000000e+00    0.0000000e+00    0.0000000e+00    1.0000000e+20    0.0000000e+00    0.0000000e+00    0.0000000e+00    0.0000000e+00      0.0000000e+00
   -1.4587230e+02    1.0000000e+20    0.0000000e+00    0.0000000e+00    0.0000000e+00    1.0000000e+20    0.0000000e+00    0.0000000e+00    0.0000000e+00    0.0000000e+00      0.0000000e+00
   -1.4579372e+02    1.0000000e+20    0.0000000e+00    0.0000000e+00    0.0000000e+00    1.0000000e+20    0.0000000e+00    0.0000000e+00    0.0000000e+00    0.0000000e+00      0.0000000e+00
   -1.4567094e+02    1.0000000e+20    0.0000000e+00    0.0000000e+00    0.0000000e+00    1.0000000e+20    0.0000000e+00    0.0000000e+00    0.0000000e+00    0.0000000e+00      0.0000000e+00
   -1.4558567e+02    1.0000000e+20    0.0000000e+00    0.0000000e+00    0.0000000e+00    1.0000000e+20    0.0000000e+00    0.0000000e+00    0.0000000e+00    0.0000000e+00      0.0000000e+00
   -1.4547909e+02    1.0000000e+20    0.0000000e+00    0.0000000e+00    0.0000000e+00    1.0000000e+20    0.0000000e+00    0.0000000e+00    0.0000000e+00    0.0000000e+00      0.0000000e+00
   -1.4534587e+02    1.0000000e+20    0.0000000e+00    0.0000000e+00    0.0000000e+00    1.0000000e+20    0.0000000e+00    0.0000000e+00    0.0000000e+00    0.0000000e+00      0.0000000e+00
   -1.4517933e+02    1.0000000e+20    0.0000000e+00    0.0000000e+00    0.0000000e+00    1.0000000e+20    0.0000000e+00    0.0000000e+00    0.0000000e+00    0.0000000e+00      0.0000000e+00
   -1.4497117e+02    1.0000000e+20    0.0000000e+00    0.0000000e+00    0.0000000e+00    1.0000000e+20    0.0000000e+00    0.0000000e+00    0.0000000e+00    0.0000000e+00      0.0000000e+00
   -1.4471096e+02    1.0000000e+20    0.0000000e+00    0.0000000e+00    0.0000000e+00    1.0000000e+20    0.0000000e+00    0.0000000e+00    0.0000000e+00    0.0000000e+00      0.0000000e+00
   -1.4438570e+02    1.0000000e+20    0.0000000e+00    0.0000000e+00    0.0000000e+00    1.0000000e+20    0.0000000e+00    0.0000000e+00    0.0000000e+00    0.0000000e+00      0.0000000e+00
   -1.4397912e+02    1.0000000e+20    0.0000000e+00    0.0000000e+00    0.0000000e+00    1.0000000e+20    0.0000000e+00    0.0000000e+00    0.0000000e+00    0.0000000e+00      0.0000000e+00
   -1.4347090e+02    1.0000000e+20    0.0000000e+00    0.0000000e+00    0.0000000e+00    1.0000000e+20    0.0000000e+00    0.0000000e+00    0.0000000e+00    0.0000000e+00      0.0000000e+00
   -1.4287090e+02    1.0000000e+20    0.0000000e+00    0.0000000e+00    0.0000000e+00    1.0000000e+20    0.0000000e+00    0.0000000e+00    0.0000000e+00    0.0000000e+00      0.0000000e+00
   -1.4227090e+02    1.0000000e+20    0.0000000e+00    0.0000000e+00    0.0000000e+00    1.0000000e+20    0.0000000e+00    0.0000000e+00    0.0000000e+00    0.0000000e+00      0.0000000e+00
   -1.4167090e+02    1.0000000e+20    0.0000000e+00    0.0000000e+00    0.0000000e+00    1.0000000e+20    0.0000000e+00    0.0000000e+00    0.0000000e+00    0.0000000e+00      0.0000000e+00
   -1.4107090e+02    1.0000000e+20    0.0000000e+00    0.0000000e+00    0.0000000e+00    1.0000000e+20    0.0000000e+00    0.0000000e+00    0.0000000e+00    0.0000000e+00      0.0000000e+00
   -1.4047090e+02    1.0000000e+20    0.0000000e+00    0.0000000e+00    0.0000000e+00    1.0000000e+20    0.0000000e+00    0.0000000e+00    0.0000000e+00    0.0000000e+00      0.0000000e+00
   -1.3987090e+02    1.0000000e+20    0.0000000e+00    0.0000000e+00    0.0000000e+00    1.0000000e+20    0.0000000e+00    0.0000000e+00    0.0000000e+00    0.0000000e+00      0.0000000e+00
   -1.3927090e+02    1.0000000e+20    0.0000000e+00    0.0000000e+00    0.0000000e+00    1.0000000e+20    0.0000000e+00    0.0000000e+00    0.0000000e+00    0.0000000e+00      0.0000000e+00
   -1.3867090e+02    1.0000000e+20    0.0000000e+00    0.0000000e+00    0.0000000e+00    1.0000000e+20    0.0000000e+00    0.0000000e+00    0.0000000e+00    0.0000000e+00      0.0000000e+00
   -1.3807090e+02    1.0000000e+20    0.0000000e+00    0.0000000e+00    0.0000000e+00    1.0000000e+20    0.0000000e+00    0.0000000e+00    0.0000000e+00    0.0000000e+00      0.0000000e+00
   -1.3747090e+02    1.0000000e+20    0.0000000e+00    0.0000000e+00    0.0000000e+00    1.0000000e+20    0.0000000e+00    0.0000000e+00    0.0000000e+00    0.0000000e+00      0.0000000e+00
   -1.3687090e+02    1.0000000e+20    0.0000000e+00    0.0000000e+00    0.0000000e+00    1.0000000e+20    0.0000000e+00    0.0000000e+00    0.0000000e+00    0.0000000e+00      0.0000000e+00
   -1.3627090e+02    1.0000000e+20    0.0000000e+00    0.0000000e+00    0.0000000e+00    1.0000000e+20    0.0000000e+00    0.0000000e+00    0.0000000e+00    0.0000000e+00      0.0000000e+00
   -1.3567090e+02    1.0000000e+20    0.0000000e+00    0.0000000e+00    0.0000000e+00    1.0000000e+20    0.0000000e+00    0.0000000e+00    0.0000000e+00    0.0000000e+00      0.0000000e+00
   -1.3507090e+02    1.0000000e+20    0.0000000e+00    0.0000000e+00    0.0000000e+00    1.0000000e+20    0.0000000e+00    0.0000000e+00    0.0000000e+00    0.0000000e+00      0.0000000e+00
   -1.3447090e+02    1.0000000e+20    0.0000000e+00    0.0000000e+00    0.0000000e+00    1.0000000e+20    0.0000000e+00    0.0000000e+00    0.0000000e+00    0.0000000e+00      0.0000000e+00
   -1.3387090e+02    1.0000000e+20    0.0000000e+00    0.0000000e+00    0.0000000e+00    1.0000000e+20    0.0000000e+00    0.0000000e+00    0.0000000e+00    0.0000000e+00      0.0000000e+00
   -1.3327090e+02    1.0000000e+20    0.0000000e+00    0.0000000e+00    0.0000000e+00    1.0000000e+20    0.0000000e+00    0.0000000e+00    0.0000000e+00    0.0000000e+00      0.0000000e+00
   -1.3267090e+02    1.0000000e+20    0.0000000e+00    0.0000000e+00    0.0000000e+00    1.0000000e+20    0.0000000e+00    0.0000000e+00    0.0000000e+00    0.0000000e+00      0.0000000e+00
   -1.3207090e+02    1.0000000e+20    0.0000000e+00    0.0000000e+00    0.0000000e+00    1.0000000e+20    0.0000000e+00    0.0000000e+00    0.0000000e+00    0.0000000e+00      0.0000000e+00
   -1.3147090e+02    1.0000000e+20    0.0000000e+00    0.0000000e+00    0.0000000e+00    1.0000000e+20    0.0000000e+00    0.0000000e+00    0.0000000e+00    0.0000000e+00      0.0000000e+00
   -1.3087090e+02    1.0000000e+20    0.0000000e+00    0.0000000e+00    0.0000000e+00    1.0000000e+20    0.0000000e+00    0.0000000e+00    0.0000000e+00    0.0000000e+00      0.0000000e+00
   -1.3027090e+02    1.0000000e+20    0.0000000e+00    0.0000000e+00    0.0000000e+00    1.0000000e+20    0.0000000e+00    0.0000000e+00    0.0000000e+00    0.0000000e+00      0.0000000e+00
   -1.2967090e+02    1.0000000e+20    0.0000000e+00    0.0000000e+00    0.0000000e+00    1.0000000e+20    0.0000000e+00    0.0000000e+00    0.0000000e+00    0.0000000e+00      0.0000000e+00
   -1.2907090e+02    1.0000000e+20    0.0000000e+00    0.0000000e+00    0.0000000e+00    1.0000000e+20    0.0000000e+00    0.0000000e+00    0.0000000e+00    0.0000000e+00      0.0000000e+00
   -1.2847090e+02    1.0000000e+20    0.0000000e+00    0.0000000e+00    0.0000000e+00    1.0000000e+20    0.0000000e+00    0.0000000e+00    0.0000000e+00    0.0000000e+00      0.0000000e+00
   -1.2787090e+02    1.0000000e+20    0.0000000e+00    0.0000000e+00    0.0000000e+00    1.0000000e+20    0.0000000e+00    0.0000000e+00    0.0000000e+00    0.0000000e+00      0.0000000e+00
   -1.2727090e+02    1.0000000e+20    0.0000000e+00    0.0000000e+00    0.0000000e+00    1.0000000e+20    0.0000000e+00    0.0000000e+00    0.0000000e+00    0.0000000e+00      0.0000000e+00
   -1.2667090e+02    1.0000000e+20    0.0000000e+00    0.0000000e+00    0.0000000e+00    1.0000000e+20    0.0000000e+00    0.0000000e+00    0.0000000e+00    0.0000000e+00      0.0000000e+00
   -1.2607090e+02    1.0000000e+20    0.0000000e+00    0.0000000e+00    0.0000000e+00    1.0000000e+20    0.0000000e+00    0.0000000e+00    0.0000000e+00    0.0000000e+00      0.0000000e+00
   -1.2547090e+02    1.0000000e+20    0.0000000e+00    0.0000000e+00    0.0000000e+00    1.0000000e+20    0.0000000e+00    0.0000000e+00    0.0000000e+00    0.0000000e+00      0.0000000e+00
   -1.2487090e+02    1.0000000e+20    0.0000000e+00    0.0000000e+00    0.0000000e+00    1.0000000e+20    0.0000000e+00    0.0000000e+00    0.0000000e+00    0.0000000e+00      0.0000000e+00
   -1.2427090e+02    1.0000000e+20    0.0000000e+00    0.0000000e+00    0.0000000e+00    1.0000000e+20    0.0000000e+00    0.0000000e+00    0.0000000e+00    0.0000000e+00      0.0000000e+00
   -1.2367090e+02    1.0000000e+20    0.0000000e+00    0.0000000e+00    0.0000000e+00    1.0000000e+20    0.0000000e+00    0.0000000e+00    0.0000000e+00    0.0000000e+00      0.0000000e+00
   -1.2307090e+02    1.0000000e+20    0.0000000e+00    0.0000000e+00    0.0000000e+00    1.0000000e+20    0.0000000e+00    0.0000000e+00    0.0000000e+00    0.0000000e+00      0.0000000e+00
   -1.2247090e+02    1.0000000e+20    0.0000000e+00    0.0000000e+00    0.0000000e+00    1.0000000e+20    0.0000000e+00    0.0000000e+00    0.0000000e+00    0.0000000e+00      0.0000000e+00
   -1.2187090e+02    1.0000000e+20    0.0000000e+00    0.0000000e+00    0.0000000e+00    1.0000000e+20    0.0000000e+00    0.0000000e+00    0.0000000e+00    0.0000000e+00      0.0000000e+00
   -1.2127090e+02    1.0000000e+20    0.0000000e+00    0.0000000e+00    0.0000000e+00    1.0000000e+20    0.0000000e+00    0.0000000e+00    0.0000000e+00    0.0000000e+00      0.0000000e+00
   -1.2067611e+02    1.0000000e+20    0.0000000e+00    0.0000000e+00    0.0000000e+00    1.0000000e+20    0.0000000e+00    0.0000000e+00    0.0000000e+00    0.0000000e+00      0.0000000e+00
   -1.2008717e+02    1.0000000e+20    0.0000000e+00    0.0000000e+00    0.0000000e+00    1.0000000e+20    0.0000000e+00    0.0000000e+00    0.0000000e+00    0.0000000e+00      0.0000000e+00
   -1.1950389e+02    1.0000000e+20    0.0000000e+00    0.0000000e+00    0.0000000e+00    1.0000000e+20    0.0000000e+00    0.0000000e+00    0.0000000e+00    0.0000000e+00      0.0000000e+00
   -1.1892610e+02    1.0000000e+20    0.0000000e+00    0.0000000e+00    0.0000000e+00    1.0000000e+20    0.0000000e+00    0.0000000e+00    0.0000000e+00    0.0000000e+00      0.0000000e+00
   -1.1835364e+02    1.0000000e+20    0.0000000e+00    0.0000000e+00    0.0000000e+00    1.0000000e+20    0.0000000e+00    0.0000000e+00    0.0000000e+00    0.0000000e+00      0.0000000e+00
   -1.1778632e+02    1.0000000e+20    0.0000000e+00    0.0000000e+00    0.0000000e+00    1.0000000e+20    0.0000000e+00    0.0000000e+00    0.0000000e+00    0.0000000e+00      0.0000000e+00
   -1.1722396e+02    1.0000000e+20    0.0000000e+00    0.0000000e+00    0.0000000e+00    1.0000000e+20    0.0000000e+00    0.0000000e+00    0.0000000e+00    0.0000000e+00      0.0000000e+00
   -1.1666646e+02    1.0000000e+20    0.0000000e+00    0.0000000e+00    0.0000000e+00    1.0000000e+20    0.0000000e+00    0.0000000e+00    0.0000000e+00    0.0000000e+00      0.0000000e+00
   -1.1611365e+02    1.0000000e+20    0.0000000e+00    0.0000000e+00    0.0000000e+00    1.0000000e+20    0.0000000e+00    0.0000000e+00    0.0000000e+00    0.0000000e+00      0.0000000e+00
   -1.1556538e+02    1.0000000e+20    0.0000000e+00    0.0000000e+00    0.0000000e+00    1.0000000e+20    0.0000000e+00    0.0000000e+00    0.0000000e+00    0.0000000e+00      0.0000000e+00
   -1.1502155e+02    1.0000000e+20    0.0000000e+00    0.0000000e+00    0.0000000e+00    1.0000000e+20    0.0000000e+00    0.0000000e+00    0.0000000e+00    0.0000000e+00      0.0000000e+00
   -1.1448200e+02    1.0000000e+20    0.0000000e+00    0.0000000e+00    0.0000000e+00    1.0000000e+20    0.0000000e+00    0.0000000e+00    0.0000000e+00    0.0000000e+00      0.0000000e+00
   -1.1394661e+02    1.0000000e+20    0.0000000e+00    0.0000000e+00    0.0000000e+00    1.0000000e+20    0.0000000e+00    0.0000000e+00    0.0000000e+00    0.0000000e+00      0.0000000e+00
   -1.1341530e+02    1.0000000e+20    0.0000000e+00    0.0000000e+00    0.0000000e+00    1.0000000e+20    0.0000000e+00    0.0000000e+00    0.0000000e+00    0.0000000e+00      0.0000000e+00
   -1.1288790e+02    1.0000000e+20    0.0000000e+00    0.0000000e+00    0.0000000e+00    1.0000000e+20    0.0000000e+00    0.0000000e+00    0.0000000e+00    0.0000000e+00      0.0000000e+00
   -1.1236435e+02    1.0000000e+20    0.0000000e+00    0.0000000e+00    0.0000000e+00    1.0000000e+20    0.0000000e+00    0.0000000e+00    0.0000000e+00    0.0000000e+00      0.0000000e+00
   -1.1184453e+02    1.0000000e+20    0.0000000e+00    0.0000000e+00    0.0000000e+00    1.0000000e+20    0.0000000e+00    0.0000000e+00    0.0000000e+00    0.0000000e+00      0.0000000e+00
   -1.1132833e+02    1.0000000e+20    0.0000000e+00    0.0000000e+00    0.0000000e+00    1.0000000e+20    0.0000000e+00    0.0000000e+00    0.0000000e+00    0.0000000e+00      0.0000000e+00
   -1.1081566e+02    1.0000000e+20    0.0000000e+00    0.0000000e+00    0.0000000e+00    1.0000000e+20    0.0000000e+00    0.0000000e+00    0.0000000e+00    0.0000000e+00      0.0000000e+00
   -1.1030642e+02    1.0000000e+20    0.0000000e+00    0.0000000e+00    0.0000000e+00    1.0000000e+20    0.0000000e+00    0.0000000e+00    0.0000000e+00    0.0000000e+00      0.0000000e+00
   -1.0980052e+02    1.0000000e+20    0.0000000e+00    0.0000000e+00    0.0000000e+00    1.0000000e+20    0.0000000e+00    0.0000000e+00    0.0000000e+00    0.0000000e+00      0.0000000e+00
   -1.0929789e+02    1.0000000e+20    0.0000000e+00    0.0000000e+00    0.0000000e+00    1.0000000e+20    0.0000000e+00    0.0000000e+00    0.0000000e+00    0.0000000e+00      0.0000000e+00
   -1.0905138e+02    1.0000000e+20    0.0000000e+00    0.0000000e+00    0.0000000e+00    1.0000000e+20    0.0000000e+00    0.0000000e+00    0.0000000e+00    0.0000000e+00      0.0000000e+00
   -1.0874324e+02    1.0000000e+20    0.0000000e+00    0.0000000e+00    0.0000000e+00    1.0000000e+20    0.0000000e+00    0.0000000e+00    0.0000000e+00    0.0000000e+00      0.0000000e+00
   -1.0835807e+02    1.0000000e+20    0.0000000e+00    0.0000000e+00    0.0000000e+00    1.0000000e+20    0.0000000e+00    0.0000000e+00    0.0000000e+00    0.0000000e+00      0.0000000e+00
   -1.0787660e+02    1.0000000e+20    0.0000000e+00    0.0000000e+00    0.0000000e+00    1.0000000e+20    0.0000000e+00    0.0000000e+00    0.0000000e+00    0.0000000e+00      0.0000000e+00
   -1.0738582e+02    1.0000000e+20    0.0000000e+00    0.0000000e+00    0.0000000e+00    1.0000000e+20    0.0000000e+00    0.0000000e+00    0.0000000e+00    0.0000000e+00      0.0000000e+00
   -1.0689788e+02    1.0000000e+20    0.0000000e+00    0.0000000e+00    0.0000000e+00    1.0000000e+20    0.0000000e+00    0.0000000e+00    0.0000000e+00    0.0000000e+00      0.0000000e+00
   -1.0641273e+02    1.0000000e+20    0.0000000e+00    0.0000000e+00    0.0000000e+00    1.0000000e+20    0.0000000e+00    0.0000000e+00    0.0000000e+00    0.0000000e+00      0.0000000e+00
   -1.0593033e+02    1.0000000e+20    0.0000000e+00    0.0000000e+00    0.0000000e+00    1.0000000e+20    0.0000000e+00    0.0000000e+00    0.0000000e+00    0.0000000e+00      0.0000000e+00
   -1.0545059e+02    1.0000000e+20    0.0000000e+00    0.0000000e+00    0.0000000e+00    1.0000000e+20    0.0000000e+00    0.0000000e+00    0.0000000e+00    0.0000000e+00      0.0000000e+00
   -1.0497345e+02    1.0000000e+20    0.0000000e+00    0.0000000e+00    0.0000000e+00    1.0000000e+20    0.0000000e+00    0.0000000e+00    0.0000000e+00    0.0000000e+00      0.0000000e+00
   -1.0449884e+02    1.0000000e+20    0.0000000e+00    0.0000000e+00    0.0000000e+00    1.0000000e+20    0.0000000e+00    0.0000000e+00    0.0000000e+00    0.0000000e+00      0.0000000e+00
   -1.0402669e+02    1.0000000e+20    0.0000000e+00    0.0000000e+00    0.0000000e+00    1.0000000e+20    0.0000000e+00    0.0000000e+00    0.0000000e+00    0.0000000e+00      0.0000000e+00
   -1.0355698e+02    1.0000000e+20    0.0000000e+00    0.0000000e+00    0.0000000e+00    1.0000000e+20    0.0000000e+00    0.0000000e+00    0.0000000e+00    0.0000000e+00      0.0000000e+00
   -1.0308961e+02    1.0000000e+20    0.0000000e+00    0.0000000e+00    0.0000000e+00    1.0000000e+20    0.0000000e+00    0.0000000e+00    0.0000000e+00    0.0000000e+00      0.0000000e+00
   -1.0262452e+02    1.0000000e+20    0.0000000e+00    0.0000000e+00    0.0000000e+00    1.0000000e+20    0.0000000e+00    0.0000000e+00    0.0000000e+00    0.0000000e+00      0.0000000e+00
   -1.0216169e+02    1.0000000e+20    0.0000000e+00    0.0000000e+00    0.0000000e+00    1.0000000e+20    0.0000000e+00    0.0000000e+00    0.0000000e+00    0.0000000e+00      0.0000000e+00
   -1.0170105e+02    1.0000000e+20    0.0000000e+00    0.0000000e+00    0.0000000e+00    1.0000000e+20    0.0000000e+00    0.0000000e+00    0.0000000e+00    0.0000000e+00      0.0000000e+00
   -1.0124252e+02    1.0000000e+20    0.0000000e+00    0.0000000e+00    0.0000000e+00    1.0000000e+20    0.0000000e+00    0.0000000e+00    0.0000000e+00    0.0000000e+00      0.0000000e+00
   -1.0078610e+02    1.0000000e+20    0.0000000e+00    0.0000000e+00    0.0000000e+00    1.0000000e+20    0.0000000e+00    0.0000000e+00    0.0000000e+00    0.0000000e+00      0.0000000e+00
   -1.0033170e+02    1.0000000e+20    0.0000000e+00    0.0000000e+00    0.0000000e+00    1.0000000e+20    0.0000000e+00    0.0000000e+00    0.0000000e+00    0.0000000e+00      0.0000000e+00
   -9.9879287e+01    1.0000000e+20    0.0000000e+00    0.0000000e+00    0.0000000e+00    1.0000000e+20    0.0000000e+00    0.0000000e+00    0.0000000e+00    0.0000000e+00      0.0000000e+00
   -9.9428806e+01    1.0000000e+20    0.0000000e+00    0.0000000e+00    0.0000000e+00    1.0000000e+20    0.0000000e+00    0.0000000e+00    0.0000000e+00    0.0000000e+00      0.0000000e+00
   -9.8980218e+01    1.0000000e+20    0.0000000e+00    0.0000000e+00    0.0000000e+00    1.0000000e+20    0.0000000e+00    0.0000000e+00    0.0000000e+00    0.0000000e+00      0.0000000e+00
   -9.8533471e+01    1.0000000e+20    0.0000000e+00    0.0000000e+00    0.0000000e+00    1.0000000e+20    0.0000000e+00    0.0000000e+00    0.0000000e+00    0.0000000e+00      0.0000000e+00
   -9.8088528e+01    1.0000000e+20    0.0000000e+00    0.0000000e+00    0.0000000e+00    1.0000000e+20    0.0000000e+00    0.0000000e+00    0.0000000e+00    0.0000000e+00      0.0000000e+00
   -9.7645332e+01    1.0000000e+20    0.0000000e+00    0.0000000e+00    0.0000000e+00    1.0000000e+20    0.0000000e+00    0.0000000e+00    0.0000000e+00    0.0000000e+00      0.0000000e+00
   -9.7203862e+01    1.0000000e+20    0.0000000e+00    0.0000000e+00    0.0000000e+00    1.0000000e+20    0.0000000e+00    0.0000000e+00    0.0000000e+00    0.0000000e+00      0.0000000e+00
   -9.6764048e+01    1.0000000e+20    0.0000000e+00    0.0000000e+00    0.0000000e+00    1.0000000e+20    0.0000000e+00    0.0000000e+00    0.0000000e+00    0.0000000e+00      0.0000000e+00
   -9.6325882e+01    1.0000000e+20    0.0000000e+00    0.0000000e+00    0.0000000e+00    1.0000000e+20    0.0000000e+00    0.0000000e+00    0.0000000e+00    0.0000000e+00      0.0000000e+00
   -9.5889297e+01    1.0000000e+20    0.0000000e+00    0.0000000e+00    0.0000000e+00    1.0000000e+20    0.0000000e+00    0.0000000e+00    0.0000000e+00    0.0000000e+00      0.0000000e+00
   -9.5454262e+01    1.0000000e+20    0.0000000e+00    0.0000000e+00    0.0000000e+00    1.0000000e+20    0.0000000e+00    0.0000000e+00    0.0000000e+00    0.0000000e+00      0.0000000e+00
   -9.5020750e+01    1.0000000e+20    0.0000000e+00    0.0000000e+00    0.0000000e+00    1.0000000e+20    0.0000000e+00    0.0000000e+00    0.0000000e+00    0.0000000e+00      0.0000000e+00
   -9.4588705e+01    1.0000000e+20    0.0000000e+00    0.0000000e+00    0.0000000e+00    1.0000000e+20    0.0000000e+00    0.0000000e+00    0.0000000e+00    0.0000000e+00      0.0000000e+00
   -9.4158099e+01    1.0000000e+20    0.0000000e+00    0.0000000e+00    0.0000000e+00    1.0000000e+20    0.0000000e+00    0.0000000e+00    0.0000000e+00    0.0000000e+00      0.0000000e+00
   -9.3728904e+01    1.0000000e+20    0.0000000e+00    0.0000000e+00    0.0000000e+00    1.0000000e+20    0.0000000e+00    0.0000000e+00    0.0000000e+00    0.0000000e+00      0.0000000e+00
   -9.3301070e+01    1.0000000e+20    0.0000000e+00    0.0000000e+00    0.0000000e+00    1.0000000e+20    0.0000000e+00    0.0000000e+00    0.0000000e+00    0.0000000e+00      0.0000000e+00
   -9.2874562e+01    1.0000000e+20    0.0000000e+00    0.0000000e+00    0.0000000e+00    1.0000000e+20    0.0000000e+00    0.0000000e+00    0.0000000e+00    0.0000000e+00      0.0000000e+00
   -9.2449366e+01    1.0000000e+20    0.0000000e+00    0.0000000e+00    0.0000000e+00    1.0000000e+20    0.0000000e+00    0.0000000e+00    0.0000000e+00    0.0000000e+00      0.0000000e+00
   -9.2025430e+01    1.0000000e+20    0.0000000e+00    0.0000000e+00    0.0000000e+00    1.0000000e+20    0.0000000e+00    0.0000000e+00    0.0000000e+00    0.0000000e+00      0.0000000e+00
   -9.1602720e+01    1.0000000e+20    0.0000000e+00    0.0000000e+00    0.0000000e+00    1.0000000e+20    0.0000000e+00    0.0000000e+00    0.0000000e+00    0.0000000e+00      0.0000000e+00
   -9.1181206e+01    1.0000000e+20    0.0000000e+00    0.0000000e+00    0.0000000e+00    1.0000000e+20    0.0000000e+00    0.0000000e+00    0.0000000e+00    0.0000000e+00      0.0000000e+00
   -9.0760867e+01    1.0000000e+20    0.0000000e+00    0.0000000e+00    0.0000000e+00    1.0000000e+20    0.0000000e+00    0.0000000e+00    0.0000000e+00    0.0000000e+00      0.0000000e+00
   -9.0341662e+01    1.0000000e+20    0.0000000e+00    0.0000000e+00    0.0000000e+00    1.0000000e+20    0.0000000e+00    0.0000000e+00    0.0000000e+00    0.0000000e+00      0.0000000e+00
   -8.9923558e+01    1.0000000e+20    0.0000000e+00    0.0000000e+00    0.0000000e+00    1.0000000e+20    0.0000000e+00    0.0000000e+00    0.0000000e+00    0.0000000e+00      0.0000000e+00
   -8.9506524e+01    1.0000000e+20    0.0000000e+00    0.0000000e+00    0.0000000e+00    1.0000000e+20    0.0000000e+00    0.0000000e+00    0.0000000e+00    0.0000000e+00      0.0000000e+00
   -8.9090531e+01    1.0000000e+20    0.0000000e+00    0.0000000e+00    0.0000000e+00    1.0000000e+20    0.0000000e+00    0.0000000e+00    0.0000000e+00    0.0000000e+00      0.0000000e+00
   -8.8675556e+01    1.0000000e+20    0.0000000e+00    0.0000000e+00    0.0000000e+00    1.0000000e+20    0.0000000e+00    0.0000000e+00    0.0000000e+00    0.0000000e+00      0.0000000e+00
   -8.8261565e+01    1.0000000e+20    0.0000000e+00    0.0000000e+00    0.0000000e+00    1.0000000e+20    0.0000000e+00    0.0000000e+00    0.0000000e+00    0.0000000e+00      0.0000000e+00
   -8.7848528e+01    1.0000000e+20    0.0000000e+00    0.0000000e+00    0.0000000e+00    1.0000000e+20    0.0000000e+00    0.0000000e+00    0.0000000e+00    0.0000000e+00      0.0000000e+00
   -8.7436415e+01    1.0000000e+20    0.0000000e+00    0.0000000e+00    0.0000000e+00    1.0000000e+20    0.0000000e+00    0.0000000e+00    0.0000000e+00    0.0000000e+00      0.0000000e+00
   -8.7025198e+01    1.0000000e+20    0.0000000e+00    0.0000000e+00    0.0000000e+00    1.0000000e+20    0.0000000e+00    0.0000000e+00    0.0000000e+00    0.0000000e+00      0.0000000e+00
   -8.6614849e+01    1.0000000e+20    0.0000000e+00    0.0000000e+00    0.0000000e+00    1.0000000e+20    0.0000000e+00    0.0000000e+00    0.0000000e+00    0.0000000e+00      0.0000000e+00
   -8.6205342e+01    1.0000000e+20    0.0000000e+00    0.0000000e+00    0.0000000e+00    1.0000000e+20    0.0000000e+00    0.0000000e+00    0.0000000e+00    0.0000000e+00      0.0000000e+00
   -8.5796648e+01    1.0000000e+20    0.0000000e+00    0.0000000e+00    0.0000000e+00    1.0000000e+20    0.0000000e+00    0.0000000e+00    0.0000000e+00    0.0000000e+00      0.0000000e+00
   -8.5388743e+01    1.0000000e+20    0.0000000e+00    0.0000000e+00    0.0000000e+00    1.0000000e+20    0.0000000e+00    0.0000000e+00    0.0000000e+00    0.0000000e+00      0.0000000e+00
   -8.5292430e+01    1.0000000e+20    0.0000000e+00    0.0000000e+00    0.0000000e+00    1.0000000e+20    0.0000000e+00    0.0000000e+00    0.0000000e+00    0.0000000e+00      0.0000000e+00
   -8.5172040e+01    1.0000000e+20    0.0000000e+00    0.0000000e+00    0.0000000e+00    1.0000000e+20    0.0000000e+00    0.0000000e+00    0.0000000e+00    0.0000000e+00      0.0000000e+00
   -8.5021551e+01    1.0000000e+20    0.0000000e+00    0.0000000e+00    0.0000000e+00    1.0000000e+20    0.0000000e+00    0.0000000e+00    0.0000000e+00    0.0000000e+00      0.0000000e+00
   -8.4833440e+01    1.0000000e+20    0.0000000e+00    0.0000000e+00    0.0000000e+00    1.0000000e+20    0.0000000e+00    0.0000000e+00    0.0000000e+00    0.0000000e+00      0.0000000e+00
   -8.4598302e+01    1.0000000e+20    0.0000000e+00    0.0000000e+00    0.0000000e+00    1.0000000e+20    0.0000000e+00    0.0000000e+00    0.0000000e+00    0.0000000e+00      0.0000000e+00
   -8.4304379e+01    1.0000000e+20    0.0000000e+00    0.0000000e+00    0.0000000e+00    1.0000000e+20    0.0000000e+00    0.0000000e+00    0.0000000e+00    0.0000000e+00      0.0000000e+00
   -8.3936976e+01    1.0000000e+20    0.0000000e+00    0.0000000e+00    0.0000000e+00    1.0000000e+20    0.0000000e+00    0.0000000e+00    0.0000000e+00    0.0000000e+00      0.0000000e+00
   -8.3532366e+01    1.0000000e+20    0.0000000e+00    0.0000000e+00    0.0000000e+00    1.0000000e+20    0.0000000e+00    0.0000000e+00    0.0000000e+00    0.0000000e+00      0.0000000e+00
   -8.3128362e+01    1.0000000e+20    0.0000000e+00    0.0000000e+00    0.0000000e+00    1.0000000e+20    0.0000000e+00    0.0000000e+00    0.0000000e+00    0.0000000e+00      0.0000000e+00
   -8.2724973e+01    1.0000000e+20    0.0000000e+00    0.0000000e+00    0.0000000e+00    1.0000000e+20    0.0000000e+00    0.0000000e+00    0.0000000e+00    0.0000000e+00      0.0000000e+00
   -8.2322173e+01    1.0000000e+20    0.0000000e+00    0.0000000e+00    0.0000000e+00    1.0000000e+20    0.0000000e+00    0.0000000e+00    0.0000000e+00    0.0000000e+00      0.0000000e+00
   -8.1919938e+01    1.0000000e+20    0.0000000e+00    0.0000000e+00    0.0000000e+00    1.0000000e+20    0.0000000e+00    0.0000000e+00    0.0000000e+00    0.0000000e+00      0.0000000e+00
   -8.1518242e+01    1.0000000e+20    0.0000000e+00    0.0000000e+00    0.0000000e+00    1.0000000e+20    0.0000000e+00    0.0000000e+00    0.0000000e+00    0.0000000e+00      0.0000000e+00
   -8.1117060e+01    1.0000000e+20    0.0000000e+00    0.0000000e+00    0.0000000e+00    1.0000000e+20    0.0000000e+00    0.0000000e+00    0.0000000e+00    0.0000000e+00      0.0000000e+00
   -8.0716368e+01    1.0000000e+20    0.0000000e+00    0.0000000e+00    0.0000000e+00    1.0000000e+20    0.0000000e+00    0.0000000e+00    0.0000000e+00    0.0000000e+00      0.0000000e+00
   -8.0316141e+01    1.0000000e+20    0.0000000e+00    0.0000000e+00    0.0000000e+00    1.0000000e+20    0.0000000e+00    0.0000000e+00    0.0000000e+00    0.0000000e+00      0.0000000e+00
   -7.9916354e+01    1.0000000e+20    0.0000000e+00    0.0000000e+00    0.0000000e+00    1.0000000e+20    0.0000000e+00    0.0000000e+00    0.0000000e+00    0.0000000e+00      0.0000000e+00
   -7.9516984e+01    1.0000000e+20    0.0000000e+00    0.0000000e+00    0.0000000e+00    1.0000000e+20    0.0000000e+00    0.0000000e+00    0.0000000e+00    0.0000000e+00      0.0000000e+00
   -7.9118005e+01    1.0000000e+20    0.0000000e+00    0.0000000e+00    0.0000000e+00    1.0000000e+20    0.0000000e+00    0.0000000e+00    0.0000000e+00    0.0000000e+00      0.0000000e+00
   -7.8719394e+01    1.0000000e+20    0.0000000e+00    0.0000000e+00    0.0000000e+00    1.0000000e+20    0.0000000e+00    0.0000000e+00    0.0000000e+00    0.0000000e+00      0.0000000e+00
   -7.8321127e+01    1.0000000e+20    0.0000000e+00    0.0000000e+00    0.0000000e+00    1.0000000e+20    0.0000000e+00    0.0000000e+00    0.0000000e+00    0.0000000e+00      0.0000000e+00
   -7.7923178e+01    1.0000000e+20    0.0000000e+00    0.0000000e+00    0.0000000e+00    1.0000000e+20    0.0000000e+00    0.0000000e+00    0.0000000e+00    0.0000000e+00      0.0000000e+00
   -7.7525525e+01    1.0000000e+20    0.0000000e+00    0.0000000e+00    0.0000000e+00    1.0000000e+20    0.0000000e+00    0.0000000e+00    0.0000000e+00    0.0000000e+00      0.0000000e+00
   -7.7128143e+01    1.0000000e+20    0.0000000e+00    0.0000000e+00    0.0000000e+00    1.0000000e+20    0.0000000e+00    0.0000000e+00    0.0000000e+00    0.0000000e+00      0.0000000e+00
   -7.6731008e+01    1.0000000e+20    0.0000000e+00    0.0000000e+00    0.0000000e+00    1.0000000e+20    0.0000000e+00    0.0000000e+00    0.0000000e+00    0.0000000e+00      0.0000000e+00
   -7.6334096e+01    1.0000000e+20    0.0000000e+00    0.0000000e+00    0.0000000e+00    1.0000000e+20    0.0000000e+00    0.0000000e+00    0.0000000e+00    0.0000000e+00      0.0000000e+00
   -7.5937384e+01    1.0000000e+20    0.0000000e+00    0.0000000e+00    0.0000000e+00    1.0000000e+20    0.0000000e+00    0.0000000e+00    0.0000000e+00    0.0000000e+00      0.0000000e+00
   -7.5540846e+01    1.0000000e+20    0.0000000e+00    0.0000000e+00    0.0000000e+00    1.0000000e+20    0.0000000e+00    0.0000000e+00    0.0000000e+00    0.0000000e+00      0.0000000e+00
   -7.5144460e+01    1.0000000e+20    0.0000000e+00    0.0000000e+00    0.0000000e+00    1.0000000e+20    0.0000000e+00    0.0000000e+00    0.0000000e+00    0.0000000e+00      0.0000000e+00
   -7.4748201e+01    1.0000000e+20    0.0000000e+00    0.0000000e+00    0.0000000e+00    1.0000000e+20    0.0000000e+00    0.0000000e+00    0.0000000e+00    0.0000000e+00      0.0000000e+00
   -7.4352045e+01    1.0000000e+20    0.0000000e+00    0.0000000e+00    0.0000000e+00    1.0000000e+20    0.0000000e+00    0.0000000e+00    0.0000000e+00    0.0000000e+00      0.0000000e+00
   -7.3955968e+01    1.0000000e+20    0.0000000e+00    0.0000000e+00    0.0000000e+00    1.0000000e+20    0.0000000e+00    0.0000000e+00    0.0000000e+00    0.0000000e+00      0.0000000e+00
   -7.3559946e+01    1.0000000e+20    0.0000000e+00    0.0000000e+00    0.0000000e+00    1.0000000e+20    0.0000000e+00    0.0000000e+00    0.0000000e+00    0.0000000e+00      0.0000000e+00
   -7.3163954e+01    1.0000000e+20    0.0000000e+00    0.0000000e+00    0.0000000e+00    1.0000000e+20    0.0000000e+00    0.0000000e+00    0.0000000e+00    0.0000000e+00      0.0000000e+00
   -7.2767968e+01    1.0000000e+20    0.0000000e+00    0.0000000e+00    0.0000000e+00    1.0000000e+20    0.0000000e+00    0.0000000e+00    0.0000000e+00    0.0000000e+00      0.0000000e+00
   -7.2371963e+01    1.0000000e+20    0.0000000e+00    0.0000000e+00    0.0000000e+00    1.0000000e+20    0.0000000e+00    0.0000000e+00    0.0000000e+00    0.0000000e+00      0.0000000e+00
   -7.1975916e+01    1.0000000e+20    0.0000000e+00    0.0000000e+00    0.0000000e+00    1.0000000e+20    0.0000000e+00    0.0000000e+00    0.0000000e+00    0.0000000e+00      0.0000000e+00
   -7.1579801e+01    1.0000000e+20    0.0000000e+00    0.0000000e+00    0.0000000e+00    1.0000000e+20    0.0000000e+00    0.0000000e+00    0.0000000e+00    0.0000000e+00      0.0000000e+00
   -7.1183593e+01    1.0000000e+20    0.0000000e+00    0.0000000e+00    0.0000000e+00    1.0000000e+20    0.0000000e+00    0.0000000e+00    0.0000000e+00    0.0000000e+00      0.0000000e+00
   -7.0787267e+01    1.0000000e+20    0.0000000e+00    0.0000000e+00    0.0000000e+00    1.0000000e+20    0.0000000e+00    0.0000000e+00    0.0000000e+00    0.0000000e+00      0.0000000e+00
   -7.0390799e+01    1.0000000e+20    0.0000000e+00    0.0000000e+00    0.0000000e+00    1.0000000e+20    0.0000000e+00    0.0000000e+00    0.0000000e+00    0.0000000e+00      0.0000000e+00
   -6.9994162e+01    1.0000000e+20    0.0000000e+00    0.0000000e+00    0.0000000e+00    1.0000000e+20    0.0000000e+00    0.0000000e+00    0.0000000e+00    0.0000000e+00      0.0000000e+00
   -6.9597332e+01    1.0000000e+20    0.0000000e+00    0.0000000e+00    0.0000000e+00    1.0000000e+20    0.0000000e+00    0.0000000e+00    0.0000000e+00    0.0000000e+00      0.0000000e+00
   -6.9200282e+01    1.0000000e+20    0.0000000e+00    0.0000000e+00    0.0000000e+00    1.0000000e+20    0.0000000e+00    0.0000000e+00    0.0000000e+00    0.0000000e+00      0.0000000e+00
   -6.8802986e+01    1.0000000e+20    0.0000000e+00    0.0000000e+00    0.0000000e+00    1.0000000e+20    0.0000000e+00    0.0000000e+00    0.0000000e+00    0.0000000e+00      0.0000000e+00
   -6.8405418e+01    1.0000000e+20    0.0000000e+00    0.0000000e+00    0.0000000e+00    1.0000000e+20    0.0000000e+00    0.0000000e+00    0.0000000e+00    0.0000000e+00      0.0000000e+00
   -6.8007552e+01    1.0000000e+20    0.0000000e+00    0.0000000e+00    0.0000000e+00    1.0000000e+20    0.0000000e+00    0.0000000e+00    0.0000000e+00    0.0000000e+00      0.0000000e+00
   -6.7609360e+01    1.0000000e+20    0.0000000e+00    0.0000000e+00    0.0000000e+00    1.0000000e+20    0.0000000e+00    0.0000000e+00    0.0000000e+00    0.0000000e+00      0.0000000e+00
   -6.7210816e+01    1.0000000e+20    0.0000000e+00    0.0000000e+00    0.0000000e+00    1.0000000e+20    0.0000000e+00    0.0000000e+00    0.0000000e+00    0.0000000e+00      0.0000000e+00
   -6.6811892e+01    1.0000000e+20    0.0000000e+00    0.0000000e+00    0.0000000e+00    1.0000000e+20    0.0000000e+00    0.0000000e+00    0.0000000e+00    0.0000000e+00      0.0000000e+00
   -6.6412561e+01    1.0000000e+20    0.0000000e+00    0.0000000e+00    0.0000000e+00    1.0000000e+20    0.0000000e+00    0.0000000e+00    0.0000000e+00    0.0000000e+00      0.0000000e+00
   -6.6012794e+01    1.0000000e+20    0.0000000e+00    0.0000000e+00    0.0000000e+00    1.0000000e+20    0.0000000e+00    0.0000000e+00    0.0000000e+00    0.0000000e+00      0.0000000e+00
   -6.5612564e+01    1.0000000e+20    0.0000000e+00    0.0000000e+00    0.0000000e+00    1.0000000e+20    0.0000000e+00    0.0000000e+00    0.0000000e+00    0.0000000e+00      0.0000000e+00
   -6.5211841e+01    1.0000000e+20    0.0000000e+00    0.0000000e+00    0.0000000e+00    1.0000000e+20    0.0000000e+00    0.0000000e+00    0.0000000e+00    0.0000000e+00      0.0000000e+00
   -6.4810596e+01    1.0000000e+20    0.0000000e+00    0.0000000e+00    0.0000000e+00    1.0000000e+20    0.0000000e+00    0.0000000e+00    0.0000000e+00    0.0000000e+00      0.0000000e+00
   -6.4408799e+01    1.0000000e+20    0.0000000e+00    0.0000000e+00    0.0000000e+00    1.0000000e+20    0.0000000e+00    0.0000000e+00    0.0000000e+00    0.0000000e+00      0.0000000e+00
   -6.4188905e+01    1.0000000e+20    0.0000000e+00    0.0000000e+00    0.0000000e+00    1.0000000e+20    0.0000000e+00    0.0000000e+00    0.0000000e+00    0.0000000e+00      0.0000000e+00
   -6.3914037e+01    1.0000000e+20    0.0000000e+00    0.0000000e+00    0.0000000e+00    1.0000000e+20    0.0000000e+00    0.0000000e+00    0.0000000e+00    0.0000000e+00      0.0000000e+00
   -6.3570451e+01    1.0000000e+20    0.0000000e+00    0.0000000e+00    0.0000000e+00    1.0000000e+20    0.0000000e+00    0.0000000e+00    0.0000000e+00    0.0000000e+00      0.0000000e+00
   -6.3166714e+01    1.0000000e+20    0.0000000e+00    0.0000000e+00    0.0000000e+00    1.0000000e+20    0.0000000e+00    0.0000000e+00    0.0000000e+00    0.0000000e+00      0.0000000e+00
   -6.2843724e+01    1.0000000e+20    0.0000000e+00    0.0000000e+00    0.0000000e+00    1.0000000e+20    0.0000000e+00    0.0000000e+00    0.0000000e+00    0.0000000e+00      0.0000000e+00
   -6.2585331e+01    1.0000000e+20    0.0000000e+00    0.0000000e+00    0.0000000e+00    1.0000000e+20    0.0000000e+00    0.0000000e+00    0.0000000e+00    0.0000000e+00      0.0000000e+00
   -6.2378618e+01    1.0000000e+20    0.0000000e+00    0.0000000e+00    0.0000000e+00    1.0000000e+20    0.0000000e+00    0.0000000e+00    0.0000000e+00    0.0000000e+00      0.0000000e+00
   -6.2120226e+01    1.0000000e+20    0.0000000e+00    0.0000000e+00    0.0000000e+00    1.0000000e+20    0.0000000e+00    0.0000000e+00    0.0000000e+00    0.0000000e+00      0.0000000e+00
   -6.1797235e+01    1.0000000e+20    0.0000000e+00    0.0000000e+00    0.0000000e+00    1.0000000e+20    0.0000000e+00    0.0000000e+00    0.0000000e+00    0.0000000e+00      0.0000000e+00
   -6.1393498e+01    1.0000000e+20    0.0000000e+00    0.0000000e+00    0.0000000e+00    1.0000000e+20    0.0000000e+00    0.0000000e+00    0.0000000e+00    0.0000000e+00      0.0000000e+00
   -6.0985784e+01    1.0000000e+20    0.0000000e+00    0.0000000e+00    0.0000000e+00    1.0000000e+20    0.0000000e+00    0.0000000e+00    0.0000000e+00    0.0000000e+00      0.0000000e+00
   -6.0659613e+01    1.0000000e+20    0.0000000e+00    0.0000000e+00    0.0000000e+00    1.0000000e+20    0.0000000e+00    0.0000000e+00    0.0000000e+00    0.0000000e+00      0.0000000e+00
   -6.0251900e+01    1.0000000e+20    0.0000000e+00    0.0000000e+00    0.0000000e+00    1.0000000e+20    0.0000000e+00    0.0000000e+00    0.0000000e+00    0.0000000e+00      0.0000000e+00
   -5.9841705e+01    1.0000000e+20    0.0000000e+00    0.0000000e+00    0.0000000e+00    1.0000000e+20    0.0000000e+00    0.0000000e+00    0.0000000e+00    0.0000000e+00      0.0000000e+00
   -5.9430554e+01    1.0000000e+20    0.0000000e+00    0.0000000e+00    0.0000000e+00    1.0000000e+20    0.0000000e+00    0.0000000e+00    0.0000000e+00    0.0000000e+00      0.0000000e+00
   -5.9018408e+01    1.0000000e+20    0.0000000e+00    0.0000000e+00    0.0000000e+00    1.0000000e+20    0.0000000e+00    0.0000000e+00    0.0000000e+00    0.0000000e+00      0.0000000e+00
   -5.8605230e+01    1.0000000e+20    0.0000000e+00    0.0000000e+00    0.0000000e+00    1.0000000e+20    0.0000000e+00    0.0000000e+00    0.0000000e+00    0.0000000e+00      0.0000000e+00
   -5.8190980e+01    1.0000000e+20    0.0000000e+00    0.0000000e+00    0.0000000e+00    1.0000000e+20    0.0000000e+00    0.0000000e+00    0.0000000e+00    0.0000000e+00      0.0000000e+00
   -5.7775612e+01    1.0000000e+20    0.0000000e+00    0.0000000e+00    0.0000000e+00    1.0000000e+20    0.0000000e+00    0.0000000e+00    0.0000000e+00    0.0000000e+00      0.0000000e+00
   -5.7359087e+01    1.0000000e+20    0.0000000e+00    0.0000000e+00    0.0000000e+00    1.0000000e+20    0.0000000e+00    0.0000000e+00    0.0000000e+00    0.0000000e+00      0.0000000e+00
   -5.6941366e+01    1.0000000e+20    0.0000000e+00    0.0000000e+00    0.0000000e+00    1.0000000e+20    0.0000000e+00    0.0000000e+00    0.0000000e+00    0.0000000e+00      0.0000000e+00
   -5.6522407e+01    1.0000000e+20    0.0000000e+00    0.0000000e+00    0.0000000e+00    1.0000000e+20    0.0000000e+00    0.0000000e+00    0.0000000e+00    0.0000000e+00      0.0000000e+00
   -5.6102166e+01    1.0000000e+20    0.0000000e+00    0.0000000e+00    0.0000000e+00    1.0000000e+20    0.0000000e+00    0.0000000e+00    0.0000000e+00    0.0000000e+00      0.0000000e+00
   -5.5680599e+01    1.0000000e+20    0.0000000e+00    0.0000000e+00    0.0000000e+00    1.0000000e+20    0.0000000e+00    0.0000000e+00    0.0000000e+00    0.0000000e+00      0.0000000e+00
   -5.5257643e+01    1.0000000e+20    0.0000000e+00    0.0000000e+00    0.0000000e+00    1.0000000e+20    0.0000000e+00    0.0000000e+00    0.0000000e+00    0.0000000e+00      0.0000000e+00
   -5.4833264e+01    1.0000000e+20    0.0000000e+00    0.0000000e+00    0.0000000e+00    1.0000000e+20    0.0000000e+00    0.0000000e+00    0.0000000e+00    0.0000000e+00      0.0000000e+00
   -5.4407415e+01    1.0000000e+20    0.0000000e+00    0.0000000e+00    0.0000000e+00    1.0000000e+20    0.0000000e+00    0.0000000e+00    0.0000000e+00    0.0000000e+00      0.0000000e+00
   -5.3980046e+01    1.0000000e+20    0.0000000e+00    0.0000000e+00    0.0000000e+00    1.0000000e+20    0.0000000e+00    0.0000000e+00    0.0000000e+00    0.0000000e+00      0.0000000e+00
   -5.3638151e+01    1.0000000e+20    0.0000000e+00    0.0000000e+00    0.0000000e+00    1.0000000e+20    0.0000000e+00    0.0000000e+00    0.0000000e+00    0.0000000e+00      0.0000000e+00
   -5.3364635e+01    1.0000000e+20    0.0000000e+00    0.0000000e+00    0.0000000e+00    1.0000000e+20    0.0000000e+00    0.0000000e+00    0.0000000e+00    0.0000000e+00      0.0000000e+00
   -5.3022740e+01    1.0000000e+20    0.0000000e+00    0.0000000e+00    0.0000000e+00    1.0000000e+20    0.0000000e+00    0.0000000e+00    0.0000000e+00    0.0000000e+00      0.0000000e+00
   -5.2595371e+01    1.0000000e+20    0.0000000e+00    0.0000000e+00    0.0000000e+00    1.0000000e+20    0.0000000e+00    0.0000000e+00    0.0000000e+00    0.0000000e+00      0.0000000e+00
   -5.2253476e+01    1.0000000e+20    0.0000000e+00    0.0000000e+00    0.0000000e+00    1.0000000e+20    0.0000000e+00    0.0000000e+00    0.0000000e+00    0.0000000e+00      0.0000000e+00
   -5.1826107e+01    1.0000000e+20    0.0000000e+00    0.0000000e+00    0.0000000e+00    1.0000000e+20    0.0000000e+00    0.0000000e+00    0.0000000e+00    0.0000000e+00      0.0000000e+00
   -5.1484212e+01    1.0000000e+20    0.0000000e+00    0.0000000e+00    0.0000000e+00    1.0000000e+20    0.0000000e+00    0.0000000e+00    0.0000000e+00    0.0000000e+00      0.0000000e+00
   -5.1056843e+01    1.0000000e+20    0.0000000e+00    0.0000000e+00    0.0000000e+00    1.0000000e+20    0.0000000e+00    0.0000000e+00    0.0000000e+00    0.0000000e+00      0.0000000e+00
   -5.0714948e+01    1.0000000e+20    0.0000000e+00    0.0000000e+00    0.0000000e+00    1.0000000e+20    0.0000000e+00    0.0000000e+00    0.0000000e+00    0.0000000e+00      0.0000000e+00
   -5.0441432e+01    1.0000000e+20    0.0000000e+00    0.0000000e+00    0.0000000e+00    1.0000000e+20    0.0000000e+00    0.0000000e+00    0.0000000e+00    0.0000000e+00      0.0000000e+00
   -5.0099537e+01    1.0000000e+20    0.0000000e+00    0.0000000e+00    0.0000000e+00    1.0000000e+20    0.0000000e+00    0.0000000e+00    0.0000000e+00    0.0000000e+00      0.0000000e+00
   -4.9672169e+01    1.0000000e+20    0.0000000e+00    0.0000000e+00    0.0000000e+00    1.0000000e+20    0.0000000e+00    0.0000000e+00    0.0000000e+00    0.0000000e+00      0.0000000e+00
   -4.9330274e+01    1.0000000e+20    0.0000000e+00    0.0000000e+00    0.0000000e+00    1.0000000e+20    0.0000000e+00    0.0000000e+00    0.0000000e+00    0.0000000e+00      0.0000000e+00
   -4.8902905e+01    1.0000000e+20    0.0000000e+00    0.0000000e+00    0.0000000e+00    1.0000000e+20    0.0000000e+00    0.0000000e+00    0.0000000e+00    0.0000000e+00      0.0000000e+00
   -4.8561010e+01    1.0000000e+20    0.0000000e+00    0.0000000e+00    0.0000000e+00    1.0000000e+20    0.0000000e+00    0.0000000e+00    0.0000000e+00    0.0000000e+00      0.0000000e+00
   -4.8133641e+01    1.0000000e+20    0.0000000e+00    0.0000000e+00    0.0000000e+00    1.0000000e+20    0.0000000e+00    0.0000000e+00    0.0000000e+00    0.0000000e+00      0.0000000e+00
   -4.7791746e+01    1.0000000e+20    0.0000000e+00    0.0000000e+00    0.0000000e+00    1.0000000e+20    0.0000000e+00    0.0000000e+00    0.0000000e+00    0.0000000e+00      0.0000000e+00
   -4.7364377e+01    1.0000000e+20    0.0000000e+00    0.0000000e+00    0.0000000e+00    1.0000000e+20    0.0000000e+00    0.0000000e+00    0.0000000e+00    0.0000000e+00      0.0000000e+00
   -4.7022482e+01    1.0000000e+20    0.0000000e+00    0.0000000e+00    0.0000000e+00    1.0000000e+20    0.0000000e+00    0.0000000e+00    0.0000000e+00    0.0000000e+00      0.0000000e+00
   -4.6595113e+01    1.0000000e+20    0.0000000e+00    0.0000000e+00    0.0000000e+00    1.0000000e+20    0.0000000e+00    0.0000000e+00    0.0000000e+00    0.0000000e+00      0.0000000e+00
   -4.6253218e+01    1.0000000e+20    0.0000000e+00    0.0000000e+00    0.0000000e+00    1.0000000e+20    0.0000000e+00    0.0000000e+00    0.0000000e+00    0.0000000e+00      0.0000000e+00
   -4.5825849e+01    1.0000000e+20    0.0000000e+00    0.0000000e+00    0.0000000e+00    1.0000000e+20    0.0000000e+00    0.0000000e+00    0.0000000e+00    0.0000000e+00      0.0000000e+00
   -4.5483954e+01    1.0000000e+20    0.0000000e+00    0.0000000e+00    0.0000000e+00    1.0000000e+20    0.0000000e+00    0.0000000e+00    0.0000000e+00    0.0000000e+00      0.0000000e+00
   -4.5056586e+01    1.0000000e+20    0.0000000e+00    0.0000000e+00    0.0000000e+00    1.0000000e+20    0.0000000e+00    0.0000000e+00    0.0000000e+00    0.0000000e+00      0.0000000e+00
   -4.4714691e+01    1.0000000e+20    0.0000000e+00    0.0000000e+00    0.0000000e+00    1.0000000e+20    0.0000000e+00    0.0000000e+00    0.0000000e+00    0.0000000e+00      0.0000000e+00
   -4.4287322e+01    1.0000000e+20    0.0000000e+00    0.0000000e+00    0.0000000e+00    1.0000000e+20    0.0000000e+00    0.0000000e+00    0.0000000e+00    0.0000000e+00      0.0000000e+00
   -4.3945427e+01    1.0000000e+20    0.0000000e+00    0.0000000e+00    0.0000000e+00    1.0000000e+20    0.0000000e+00    0.0000000e+00    0.0000000e+00    0.0000000e+00      0.0000000e+00
   -4.3518058e+01    1.0000000e+20    0.0000000e+00    0.0000000e+00    0.0000000e+00    1.0000000e+20    0.0000000e+00    0.0000000e+00    0.0000000e+00    0.0000000e+00      0.0000000e+00
   -4.3176163e+01    1.0000000e+20    0.0000000e+00    0.0000000e+00    0.0000000e+00    1.0000000e+20    0.0000000e+00    0.0000000e+00    0.0000000e+00    0.0000000e+00      0.0000000e+00
   -4.2748794e+01    1.0000000e+20    0.0000000e+00    0.0000000e+00    0.0000000e+00    1.0000000e+20    0.0000000e+00    0.0000000e+00    0.0000000e+00    0.0000000e+00      0.0000000e+00
   -4.2406899e+01    1.0000000e+20    0.0000000e+00    0.0000000e+00    0.0000000e+00    1.0000000e+20    0.0000000e+00    0.0000000e+00    0.0000000e+00    0.0000000e+00      0.0000000e+00
   -4.1979530e+01    1.0000000e+20    0.0000000e+00    0.0000000e+00    0.0000000e+00    1.0000000e+20    0.0000000e+00    0.0000000e+00    0.0000000e+00    0.0000000e+00      0.0000000e+00
   -4.1637635e+01    1.0000000e+20    0.0000000e+00    0.0000000e+00    0.0000000e+00    1.0000000e+20    0.0000000e+00    0.0000000e+00    0.0000000e+00    0.0000000e+00      0.0000000e+00
   -4.1210267e+01    1.0000000e+20    0.0000000e+00    0.0000000e+00    0.0000000e+00    1.0000000e+20    0.0000000e+00    0.0000000e+00    0.0000000e+00    0.0000000e+00      0.0000000e+00
   -4.0868371e+01    1.0000000e+20    0.0000000e+00    0.0000000e+00    0.0000000e+00    1.0000000e+20    0.0000000e+00    0.0000000e+00    0.0000000e+00    0.0000000e+00      0.0000000e+00
   -4.0441003e+01    1.0000000e+20    0.0000000e+00    0.0000000e+00    0.0000000e+00    1.0000000e+20    0.0000000e+00    0.0000000e+00    0.0000000e+00    0.0000000e+00      0.0000000e+00
   -4.0099108e+01    1.0000000e+20    0.0000000e+00    0.0000000e+00    0.0000000e+00    1.0000000e+20    0.0000000e+00    0.0000000e+00    0.0000000e+00    0.0000000e+00      0.0000000e+00
   -3.9671739e+01    1.0000000e+20    0.0000000e+00    0.0000000e+00    0.0000000e+00    1.0000000e+20    0.0000000e+00    0.0000000e+00    0.0000000e+00    0.0000000e+00      0.0000000e+00
   -3.9329844e+01    1.0000000e+20    0.0000000e+00    0.0000000e+00    0.0000000e+00    1.0000000e+20    0.0000000e+00    0.0000000e+00    0.0000000e+00    0.0000000e+00      0.0000000e+00
   -3.8902475e+01    1.0000000e+20    0.0000000e+00    0.0000000e+00    0.0000000e+00    1.0000000e+20    0.0000000e+00    0.0000000e+00    0.0000000e+00    0.0000000e+00      0.0000000e+00
   -3.8560580e+01    1.0000000e+20    0.0000000e+00    0.0000000e+00    0.0000000e+00    1.0000000e+20    0.0000000e+00    0.0000000e+00    0.0000000e+00    0.0000000e+00      0.0000000e+00
   -3.8133211e+01    1.0000000e+20    0.0000000e+00    0.0000000e+00    0.0000000e+00    1.0000000e+20    0.0000000e+00    0.0000000e+00    0.0000000e+00    0.0000000e+00      0.0000000e+00
   -3.7791316e+01    1.0000000e+20    0.0000000e+00    0.0000000e+00    0.0000000e+00    1.0000000e+20    0.0000000e+00    0.0000000e+00    0.0000000e+00    0.0000000e+00      0.0000000e+00
   -3.7363947e+01    1.0000000e+20    0.0000000e+00    0.0000000e+00    0.0000000e+00    1.0000000e+20    0.0000000e+00    0.0000000e+00    0.0000000e+00    0.0000000e+00      0.0000000e+00
   -3.7022052e+01    1.0000000e+20    0.0000000e+00    0.0000000e+00    0.0000000e+00    1.0000000e+20    0.0000000e+00    0.0000000e+00    0.0000000e+00    0.0000000e+00      0.0000000e+00
   -3.6594684e+01    1.0000000e+20    0.0000000e+00    0.0000000e+00    0.0000000e+00    1.0000000e+20    0.0000000e+00    0.0000000e+00    0.0000000e+00    0.0000000e+00      0.0000000e+00
   -3.6252789e+01    1.0000000e+20    0.0000000e+00    0.0000000e+00    0.0000000e+00    1.0000000e+20    0.0000000e+00    0.0000000e+00    0.0000000e+00    0.0000000e+00      0.0000000e+00
   -3.5825420e+01    1.0000000e+20    0.0000000e+00    0.0000000e+00    0.0000000e+00    1.0000000e+20    0.0000000e+00    0.0000000e+00    0.0000000e+00    0.0000000e+00      0.0000000e+00
   -3.5483525e+01    1.0000000e+20    0.0000000e+00    0.0000000e+00    0.0000000e+00    1.0000000e+20    0.0000000e+00    0.0000000e+00    0.0000000e+00    0.0000000e+00      0.0000000e+00
   -3.5056156e+01    1.0000000e+20    0.0000000e+00    0.0000000e+00    0.0000000e+00    1.0000000e+20    0.0000000e+00    0.0000000e+00    0.0000000e+00    0.0000000e+00      0.0000000e+00
   -3.4714261e+01    1.0000000e+20    0.0000000e+00    0.0000000e+00    0.0000000e+00    1.0000000e+20    0.0000000e+00    0.0000000e+00    0.0000000e+00    0.0000000e+00      0.0000000e+00
   -3.4286892e+01    1.0000000e+20    0.0000000e+00    0.0000000e+00    0.0000000e+00    1.0000000e+20    0.0000000e+00    0.0000000e+00    0.0000000e+00    0.0000000e+00      0.0000000e+00
   -3.3944997e+01    1.0000000e+20    0.0000000e+00    0.0000000e+00    0.0000000e+00    1.0000000e+20    0.0000000e+00    0.0000000e+00    0.0000000e+00    0.0000000e+00      0.0000000e+00
   -3.3517628e+01    1.0000000e+20    0.0000000e+00    0.0000000e+00    0.0000000e+00    1.0000000e+20    0.0000000e+00    0.0000000e+00    0.0000000e+00    0.0000000e+00      0.0000000e+00
   -3.3175733e+01    1.0000000e+20    0.0000000e+00    0.0000000e+00    0.0000000e+00    1.0000000e+20    0.0000000e+00    0.0000000e+00    0.0000000e+00    0.0000000e+00      0.0000000e+00
   -3.2748364e+01    1.0000000e+20    0.0000000e+00    0.0000000e+00    0.0000000e+00    1.0000000e+20    0.0000000e+00    0.0000000e+00    0.0000000e+00    0.0000000e+00      0.0000000e+00
   -3.2406469e+01    1.0000000e+20    0.0000000e+00    0.0000000e+00    0.0000000e+00    1.0000000e+20    0.0000000e+00    0.0000000e+00    0.0000000e+00    0.0000000e+00      0.0000000e+00
   -3.1979101e+01    1.0000000e+20    0.0000000e+00    0.0000000e+00    0.0000000e+00    1.0000000e+20    0.0000000e+00    0.0000000e+00    0.0000000e+00    0.0000000e+00      0.0000000e+00
   -3.1637206e+01    1.0000000e+20    0.0000000e+00    0.0000000e+00    0.0000000e+00    1.0000000e+20    0.0000000e+00    0.0000000e+00    0.0000000e+00    0.0000000e+00      0.0000000e+00
   -3.1209837e+01    1.0000000e+20    0.0000000e+00    0.0000000e+00    0.0000000e+00    1.0000000e+20    0.0000000e+00    0.0000000e+00    0.0000000e+00    0.0000000e+00      0.0000000e+00
   -3.0867942e+01    1.0000000e+20    0.0000000e+00    0.0000000e+00    0.0000000e+00    1.0000000e+20    0.0000000e+00    0.0000000e+00    0.0000000e+00    0.0000000e+00      0.0000000e+00
   -3.0440573e+01    1.0000000e+20    0.0000000e+00    0.0000000e+00    0.0000000e+00    1.0000000e+20    0.0000000e+00    0.0000000e+00    0.0000000e+00    0.0000000e+00      0.0000000e+00
   -3.0098678e+01    1.0000000e+20    0.0000000e+00    0.0000000e+00    0.0000000e+00    1.0000000e+20    0.0000000e+00    0.0000000e+00    0.0000000e+00    0.0000000e+00      0.0000000e+00
   -2.9671309e+01    1.0000000e+20    0.0000000e+00    0.0000000e+00    0.0000000e+00    1.0000000e+20    0.0000000e+00    0.0000000e+00    0.0000000e+00    0.0000000e+00      0.0000000e+00
   -2.9329414e+01    1.0000000e+20    0.0000000e+00    0.0000000e+00    0.0000000e+00    1.0000000e+20    0.0000000e+00    0.0000000e+00    0.0000000e+00    0.0000000e+00      0.0000000e+00
   -2.8902045e+01    1.0000000e+20    0.0000000e+00    0.0000000e+00    0.0000000e+00    1.0000000e+20    0.0000000e+00    0.0000000e+00    0.0000000e+00    0.0000000e+00      0.0000000e+00
   -2.8578605e+01    1.0000000e+20    0.0000000e+00    0.0000000e+00    0.0000000e+00    1.0000000e+20    0.0000000e+00    0.0000000e+00    0.0000000e+00    0.0000000e+00      0.0000000e+00
   -2.8174305e+01    1.0000000e+20    0.0000000e+00    0.0000000e+00    0.0000000e+00    1.0000000e+20    0.0000000e+00    0.0000000e+00    0.0000000e+00    0.0000000e+00      0.0000000e+00
   -2.7850865e+01    1.0000000e+20    0.0000000e+00    0.0000000e+00    0.0000000e+00    1.0000000e+20    0.0000000e+00    0.0000000e+00    0.0000000e+00    0.0000000e+00      0.0000000e+00
   -2.7446564e+01    1.0000000e+20    0.0000000e+00    0.0000000e+00    0.0000000e+00    1.0000000e+20    0.0000000e+00    0.0000000e+00    0.0000000e+00    0.0000000e+00      0.0000000e+00
   -2.7123124e+01    1.0000000e+20    0.0000000e+00    0.0000000e+00    0.0000000e+00    1.0000000e+20    0.0000000e+00    0.0000000e+00    0.0000000e+00    0.0000000e+00      0.0000000e+00
   -2.6718824e+01    1.0000000e+20    0.0000000e+00    0.0000000e+00    0.0000000e+00    1.0000000e+20    0.0000000e+00    0.0000000e+00    0.0000000e+00    0.0000000e+00      0.0000000e+00
   -2.6395384e+01    1.0000000e+20    0.0000000e+00    0.0000000e+00    0.0000000e+00    1.0000000e+20    0.0000000e+00    0.0000000e+00    0.0000000e+00    0.0000000e+00      0.0000000e+00
   -2.5991083e+01    1.0000000e+20    0.0000000e+00    0.0000000e+00    0.0000000e+00    1.0000000e+20    0.0000000e+00    0.0000000e+00    0.0000000e+00    0.0000000e+00      0.0000000e+00
   -2.5667643e+01    1.0000000e+20    0.0000000e+00    0.0000000e+00    0.0000000e+00    1.0000000e+20    0.0000000e+00    0.0000000e+00    0.0000000e+00    0.0000000e+00      0.0000000e+00
   -2.5263343e+01    1.0000000e+20    0.0000000e+00    0.0000000e+00    0.0000000e+00    1.0000000e+20    0.0000000e+00    0.0000000e+00    0.0000000e+00    0.0000000e+00      0.0000000e+00
   -2.4939903e+01    1.0000000e+20    0.0000000e+00    0.0000000e+00    0.0000000e+00    1.0000000e+20    0.0000000e+00    0.0000000e+00    0.0000000e+00    0.0000000e+00      0.0000000e+00
   -2.4535602e+01    1.0000000e+20    0.0000000e+00    0.0000000e+00    0.0000000e+00    1.0000000e+20    0.0000000e+00    0.0000000e+00    0.0000000e+00    0.0000000e+00      0.0000000e+00
   -2.4212162e+01    1.0000000e+20    0.0000000e+00    0.0000000e+00    0.0000000e+00    1.0000000e+20    0.0000000e+00    0.0000000e+00    0.0000000e+00    0.0000000e+00      0.0000000e+00
   -2.3807862e+01    1.0000000e+20    0.0000000e+00    0.0000000e+00    0.0000000e+00    1.0000000e+20    0.0000000e+00    0.0000000e+00    0.0000000e+00    0.0000000e+00      0.0000000e+00
   -2.3484422e+01    1.0000000e+20    0.0000000e+00    0.0000000e+00    0.0000000e+00    1.0000000e+20    0.0000000e+00    0.0000000e+00    0.0000000e+00    0.0000000e+00      0.0000000e+00
   -2.3080121e+01    1.0000000e+20    0.0000000e+00    0.0000000e+00    0.0000000e+00    1.0000000e+20    0.0000000e+00    0.0000000e+00    0.0000000e+00    0.0000000e+00      0.0000000e+00
   -2.2756681e+01    1.0000000e+20    0.0000000e+00    0.0000000e+00    0.0000000e+00    1.0000000e+20    0.0000000e+00    0.0000000e+00    0.0000000e+00    0.0000000e+00      0.0000000e+00
   -2.2352381e+01    1.0000000e+20    0.0000000e+00    0.0000000e+00    0.0000000e+00    1.0000000e+20    0.0000000e+00    0.0000000e+00    0.0000000e+00    0.0000000e+00      0.0000000e+00
   -2.2028941e+01    1.0000000e+20    0.0000000e+00    0.0000000e+00    0.0000000e+00    1.0000000e+20    0.0000000e+00    0.0000000e+00    0.0000000e+00    0.0000000e+00      0.0000000e+00
   -2.1624640e+01    1.0000000e+20    0.0000000e+00    0.0000000e+00    0.0000000e+00    1.0000000e+20    0.0000000e+00    0.0000000e+00    0.0000000e+00    0.0000000e+00      0.0000000e+00
   -2.1301200e+01    1.0000000e+20    0.0000000e+00    0.0000000e+00    0.0000000e+00    1.0000000e+20    0.0000000e+00    0.0000000e+00    0.0000000e+00    0.0000000e+00      0.0000000e+00
   -2.1099050e+01    1.0000000e+20    0.0000000e+00    0.0000000e+00    0.0000000e+00    1.0000000e+20    0.0000000e+00    0.0000000e+00    0.0000000e+00    0.0000000e+00      0.0000000e+00
   -2.0846362e+01    1.0000000e+20    0.0000000e+00    0.0000000e+00    0.0000000e+00    1.0000000e+20    0.0000000e+00    0.0000000e+00    0.0000000e+00    0.0000000e+00      0.0000000e+00
   -2.0644212e+01    1.0000000e+20    0.0000000e+00    0.0000000e+00    0.0000000e+00    1.0000000e+20    0.0000000e+00    0.0000000e+00    0.0000000e+00    0.0000000e+00      0.0000000e+00
   -2.0391524e+01    1.0000000e+20    0.0000000e+00    0.0000000e+00    0.0000000e+00    1.0000000e+20    0.0000000e+00    0.0000000e+00    0.0000000e+00    0.0000000e+00      0.0000000e+00
   -2.0075665e+01    1.0000000e+20    0.0000000e+00    0.0000000e+00    0.0000000e+00    1.0000000e+20    0.0000000e+00    0.0000000e+00    0.0000000e+00    0.0000000e+00      0.0000000e+00
   -1.9680840e+01    1.0000000e+20    0.0000000e+00    0.0000000e+00    0.0000000e+00    1.0000000e+20    0.0000000e+00    0.0000000e+00    0.0000000e+00    0.0000000e+00      0.0000000e+00
   -1.9518751e+01    1.0000000e+20    0.0000000e+00    0.0000000e+00    0.0000000e+00    1.0000000e+20    0.0000000e+00    0.0000000e+00    0.0000000e+00    0.0000000e+00      0.0000000e+00
   -1.9389079e+01    1.0000000e+20    0.0000000e+00    0.0000000e+00    0.0000000e+00    1.0000000e+20    0.0000000e+00    0.0000000e+00    0.0000000e+00    0.0000000e+00      0.0000000e+00
   -1.9230194e+01    1.0000000e+20    0.0000000e+00    0.0000000e+00    0.0000000e+00    1.0000000e+20    0.0000000e+00    0.0000000e+00    0.0000000e+00    0.0000000e+00      0.0000000e+00
   -1.9103086e+01    1.0000000e+20    0.0000000e+00    0.0000000e+00    0.0000000e+00    1.0000000e+20    0.0000000e+00    0.0000000e+00    0.0000000e+00    0.0000000e+00      0.0000000e+00
   -1.8944201e+01    1.0000000e+20    0.0000000e+00    0.0000000e+00    0.0000000e+00    1.0000000e+20    0.0000000e+00    0.0000000e+00    0.0000000e+00    0.0000000e+00      0.0000000e+00
   -1.8817094e+01    1.0000000e+20    0.0000000e+00    0.0000000e+00    0.0000000e+00    1.0000000e+20    0.0000000e+00    0.0000000e+00    0.0000000e+00    0.0000000e+00      0.0000000e+00
   -1.8715407e+01    1.0000000e+20    0.0000000e+00    0.0000000e+00    0.0000000e+00    1.0000000e+20    0.0000000e+00    0.0000000e+00    0.0000000e+00    0.0000000e+00      0.0000000e+00
   -1.8588299e+01    1.0000000e+20    0.0000000e+00    0.0000000e+00    0.0000000e+00    1.0000000e+20    0.0000000e+00    0.0000000e+00    0.0000000e+00    0.0000000e+00      0.0000000e+00
   -1.8372892e+01    1.0000000e+20    0.0000000e+00    0.0000000e+00    0.0000000e+00    1.0000000e+20    0.0000000e+00    0.0000000e+00    0.0000000e+00    6.4779132e-05      6.4779132e-05
   -1.8271206e+01    4.8179003e+16    9.9934576e+19    2.0745930e-17    5.7175554e-15    4.8179003e+16    9.9934576e+19    2.0745930e-17    5.7175554e-15    2.0993595e-04      2.0993595e-04
   -1.8144098e+01    7.1236569e+15    9.9918825e+19    1.4036734e-16    3.7046782e-14    7.1236569e+15    9.9918825e+19    1.4036734e-16    3.7046782e-14    5.0798441e-04      5.0798441e-04
   -1.8042411e+01    2.3459382e+15    9.9899285e+19    4.2625868e-16    9.4895296e-14    2.3459382e+15    9.9899285e+19    4.2625868e-16    9.4895296e-14    8.3974381e-04      8.3974381e-04
   -1.7915304e+01    9.0690161e+14    9.9883476e+19    1.1026454e-15    2.0307992e-13    9.0690161e+14    9.9883476e+19    1.1026454e-15    2.0307992e-13    1.3710616e-03      1.3710616e-03
   -1.7813617e+01    4.5599979e+14    9.9860585e+19    2.1929734e-15    3.7061034e-13    4.5599979e+14    9.9860585e+19    2.1929734e-15    3.7061034e-13    1.8894880e-03      1.8894880e-03
   -1.7686509e+01    2.1135665e+14    9.9842702e+19    4.7313291e-15    6.2519913e-13    2.1135665e+14    9.9842702e+19    4.7313291e-15    6.2519913e-13    2.6540751e-03      2.6540751e-03
   -1.7584823e+01    5.9190206e+11    9.9823920e+19    1.6894687e-12    3.7740837e-10    5.9190206e+11    9.9823920e+19    1.6894687e-12    3.7740837e-10    3.3591039e-03      3.3591039e-03
   -1.7465512e+01    1.4380496e+09    9.9804625e+19    6.9538630e-10    1.1400958e-07    1.4380496e+09    9.9804625e+19    6.9538630e-10    1.1400958e-07    4.2920515e-03      4.2920508e-03
   -1.7358000e+01    1.7380481e+08    9.9736450e+19    5.7535807e-09    8.8280797e-07    1.7380481e+08    9.9736450e+19    5.7535807e-09    8.8280797e-07    5.1606073e-03      5.1606017e-03
   -1.7262992e+01    4.5496173e+07    9.9662584e+19    2.1979871e-08    2.7010061e-06    4.5496173e+07    9.9662586e+19    2.1979871e-08    2.7010061e-06    5.7521921e-03      5.7521707e-03
   -1.7169991e+01    1.2812790e+07    9.9377291e+19    7.8047013e-08    8.8384594e-06    1.2812790e+07    9.9377291e+19    7.8047013e-08    8.8384594e-06    6.1558851e-03      6.1558134e-03
   -1.7075082e+01    3.9584472e+06    9.9196471e+19    2.5262431e-07    2.6739712e-05    3.9584472e+06    9.9196471e+19    2.5262431e-07    2.6739712e-05    6.3891542e-03      6.3889575e-03
   -1.6898566e+01    8.1991403e+05    9.8957515e+19    1.2196401e-06    1.0772135e-04    8.1991403e+05    9.8957515e+19    1.2196401e-06    1.0772135e-04    6.4456820e-03      6.4453619e-03
   -1.6791717e+01    3.8643380e+05    9.8803265e+19    2.5877654e-06    2.0323744e-04    3.8643380e+05    9.8803265e+19    2.5877653e-06    2.0323744e-04    6.4456818e-03      6.4462959e-03
   -1.6678923e+01    1.9855610e+05    9.8635997e+19    5.0363601e-06    3.7117701e-04    1.9855610e+05    9.8635997e+19    5.0363601e-06    3.7117701e-04    6.4456817e-03      6.4513230e-03
   -1.6560095e+01    1.1119132e+05    9.8469091e+19    8.9935074e-06    6.0525695e-04    1.1119133e+05    9.8469091e+19    8.9935074e-06    6.0525695e-04    6.4456816e-03      6.4650585e-03
   -1.6458716e+01    7.2673057e+04    9.8347325e+19    1.3760258e-05    8.5954440e-04    7.2673057e+04    9.8347325e+19    1.3760258e-05    8.5954440e-04    6.4456815e-03      6.4890529e-03
   -1.6331993e+01    4.4899768e+04    9.8161643e+19    2.2271830e-05    1.2545728e-03    4.4899768e+04    9.8161643e+19    2.2271830e-05    1.2545728e-03    6.4456815e-03      6.5446794e-03
   -1.6230614e+01    3.1998470e+04    9.8025775e+19    3.1251494e-05    1.6685495e-03    3.1998470e+04    9.8025775e+19    3.1251494e-05    1.6685495e-03    6.4456815e-03      6.6277182e-03
   -1.6149510e+01    2.5098806e+04    9.7936585e+19    3.9842533e-05    2.0342563e-03    2.5098806e+04    9.7936585e+19    3.9842533e-05    2.0342563e-03    6.4456813e-03      6.7208279e-03
   -1.6048131e+01    1.9033223e+04    9.7787863e+19    5.2539708e-05    2.5484039e-03    1.9033224e+04    9.7787863e+19    5.2539708e-05    2.5484039e-03    6.4456811e-03      6.8819501e-03
   -1.5967028e+01    1.5607380e+04    9.7692881e+19    6.4072254e-05    3.0025547e-03    1.5607380e+04    9.7692881e+19    6.4072254e-05    3.0025547e-03    6.4456803e-03      7.0521492e-03
   -1.5865649e+01    1.2397057e+04    9.7543543e+19    8.0664307e-05    3.6307193e-03    1.2397057e+04    9.7543543e+19    8.0664305e-05    3.6307193e-03    6.4456784e-03      7.3269834e-03
   -1.5784546e+01    1.0520415e+04    9.7439653e+19    9.5053281e-05    4.1619806e-03    1.0520416e+04    9.7439653e+19    9.5053280e-05    4.1619806e-03    6.4456755e-03      7.5919887e-03
   -1.5683167e+01    8.7088414e+03    9.7240632e+19    1.1482584e-04    4.8612218e-03    8.7088416e+03    9.7240632e+19    1.1482583e-04    4.8612217e-03    6.4456713e-03      7.9807151e-03
   -1.5556443e+01    7.0394684e+03    9.6994264e+19    1.4205618e-04    5.7759511e-03    7.0394686e+03    9.6994264e+19    1.4205618e-04    5.7759510e-03    6.4456660e-03      8.5481041e-03
   -1.5477241e+01    6.3410252e+03    9.6903306e+19    1.5770321e-04    6.2848656e-03    6.3410254e+03    9.6903306e+19    1.5770320e-04    6.2848655e-03    6.4456584e-03      8.8885341e-03
   -1.5378238e+01    5.5268085e+03    9.6782830e+19    1.8093625e-04    7.0314042e-03    5.5268087e+03    9.6782830e+19    1.8093624e-04    7.0314041e-03    6.4456478e-03      9.4152842e-03
   -1.5254485e+01    4.7100323e+03    9.6545127e+19    2.1231277e-04    8.0099605e-03    4.7100326e+03    9.6545127e+19    2.1231276e-04    8.0099604e-03    6.4456358e-03      1.0147052e-02
   -1.5099793e+01    3.9413123e+03    9.5154982e+19    2.5372260e-04    9.2231031e-03    3.9413125e+03    9.5154982e+19    2.5372258e-04    9.2231029e-03    6.4456233e-03      1.1105770e-02
   -1.4881269e+01    3.1571845e+03    9.4596561e+19    3.1673791e-04    1.1000783e-02    3.1571847e+03    9.4596561e+19    3.1673788e-04    1.1000783e-02    6.4455852e-03      1.2589114e-02
   -1.4799482e+01    2.9269472e+03    9.4422838e+19    3.4165290e-04    1.1678549e-02    2.9269475e+03    9.4422838e+19    3.4165287e-04    1.1678549e-02    6.4455624e-03      1.3173482e-02
   -1.4636054e+01    2.5425823e+03    9.4106927e+19    3.9330094e-04    1.3051907e-02    2.5425826e+03    9.4106927e+19    3.9330089e-04    1.3051906e-02    6.4455145e-03      1.4382319e-02
   -1.4554398e+01    2.3817806e+03    9.3959813e+19    4.1985395e-04    1.3730840e-02    2.3817810e+03    9.3959813e+19    4.1985389e-04    1.3730839e-02    6.4454871e-03      1.4990018e-02
   -1.4472781e+01    2.2392456e+03    9.3812588e+19    4.4657896e-04    1.4395355e-02    2.2392460e+03    9.3812588e+19    4.4657889e-04    1.4395354e-02    6.4454564e-03      1.5590249e-02
   -1.4391204e+01    2.1090885e+03    9.3669516e+19    4.7413847e-04    1.5078663e-02    2.1090889e+03    9.3669516e+19    4.7413838e-04    1.5078663e-02    6.4454228e-03      1.6212685e-02
   -1.4207743e+01    1.8590025e+03    9.3329386e+19    5.3792288e-04    1.6603054e-02    1.8590030e+03    9.3329386e+19    5.3792275e-04    1.6603054e-02    6.4453447e-03      1.7616875e-02
   -1.4080339e+01    1.7126524e+03    9.3070698e+19    5.8388964e-04    1.7661331e-02    1.7126529e+03    9.3070698e+19    5.8388948e-04    1.7661330e-02    6.4452931e-03      1.8602396e-02
   -1.3978417e+01    1.6094057e+03    9.2889860e+19    6.2134739e-04    1.8521843e-02    1.6094062e+03    9.2889860e+19    6.2134719e-04    1.8521842e-02    6.4452438e-03      1.9409430e-02
   -1.3851013e+01    1.4949542e+03    9.2664953e+19    6.6891680e-04    1.9577596e-02    1.4949548e+03    9.2664953e+19    6.6891656e-04    1.9577595e-02    6.4451815e-03      2.0405156e-02
   -1.3749090e+01    1.4129032e+03    9.2509346e+19    7.0776259e-04    2.0389959e-02    1.4129037e+03    9.2509346e+19    7.0776229e-04    2.0389957e-02    6.4451235e-03      2.1174737e-02
   -1.3621687e+01    1.3218345e+03    9.2319670e+19    7.5652438e-04    2.1398976e-02    1.3218351e+03    9.2319670e+19    7.5652400e-04    2.1398974e-02    6.4450532e-03      2.2134821e-02
   -1.3519764e+01    1.2560341e+03    9.2185596e+19    7.9615676e-04    2.2204300e-02    1.2560348e+03    9.2185596e+19    7.9615630e-04    2.2204298e-02    6.4449845e-03      2.2903992e-02
   -1.3392361e+01    1.1815114e+03    9.2002091e+19    8.4637355e-04    2.3203893e-02    1.1815122e+03    9.2002091e+19    8.4637297e-04    2.3203890e-02    6.4449078e-03      2.3861868e-02
   -1.3290438e+01    1.1272493e+03    9.1866120e+19    8.8711518e-04    2.4027607e-02    1.1272503e+03    9.1866121e+19    8.8711445e-04    2.4027604e-02    6.4448365e-03      2.4653903e-02
   -1.3163035e+01    1.0650175e+03    9.1683699e+19    9.3895173e-04    2.5061114e-02    1.0650186e+03    9.1683699e+19    9.3895075e-04    2.5061110e-02    6.4447502e-03      2.5650412e-02
   -1.3061112e+01    1.0191813e+03    9.1551195e+19    9.8117970e-04    2.5877856e-02    1.0191826e+03    9.1551195e+19    9.8117843e-04    2.5877851e-02    6.4446691e-03      2.6439726e-02
   -1.2933709e+01    9.6766445e+02    9.1370613e+19    1.0334161e-03    2.6846359e-02    9.6766624e+02    9.1370613e+19    1.0334142e-03    2.6846350e-02    6.4445714e-03      2.7377439e-02
   -1.2831786e+01    9.2880969e+02    9.1238620e+19    1.0766468e-03    2.7653183e-02    9.2881220e+02    9.1238620e+19    1.0766439e-03    2.7653171e-02    6.4444834e-03      2.8160326e-02
   -1.2704382e+01    8.8462105e+02    9.1067138e+19    1.1304275e-03    2.8624912e-02    8.8462623e+02    9.1067138e+19    1.1304209e-03    2.8624883e-02    6.4443727e-03      2.9104728e-02
   -1.2602460e+01    8.5133312e+02    9.0939600e+19    1.1746283e-03    2.9400714e-02    8.5135016e+02    9.0939600e+19    1.1746048e-03    2.9400611e-02    6.4442721e-03      2.9859812e-02
   -1.2475056e+01    8.1339006e+02    9.0773051e+19    1.2294224e-03    3.0288288e-02    8.1360757e+02    9.0773051e+19    1.2290938e-03    3.0286936e-02    6.4441564e-03      3.0724312e-02
   -1.2373134e+01    7.8421968e+02    9.0647482e+19    1.2751529e-03    3.1041686e-02    7.8502365e+02    9.0647482e+19    1.2738470e-03    3.1036344e-02    6.4440505e-03      3.1459330e-02
   -1.2245730e+01    7.5062293e+02    9.0486126e+19    1.3322268e-03    3.1962177e-02    7.5265677e+02    9.0486127e+19    1.3286269e-03    3.1946360e-02    6.4439265e-03      3.2358412e-02
   -1.2143807e+01    7.2496650e+02    9.0361916e+19    1.3793741e-03    3.2763680e-02    7.2888337e+02    9.0361925e+19    1.3719616e-03    3.2728779e-02    6.4438158e-03      3.3142692e-02
   -1.2016404e+01    6.9488493e+02    9.0191958e+19    1.4390872e-03    3.3743358e-02    7.0105303e+02    9.0192349e+19    1.4264256e-03    3.3683438e-02    6.4436847e-03      3.4102191e-02
   -1.1859732e+01    6.5884683e+02    8.9927583e+19    1.5178035e-03    3.5032669e-02    6.6696870e+02    8.9929784e+19    1.4993207e-03    3.4945087e-02    6.4435317e-03      3.5366767e-02
   -1.1734395e+01    6.3175168e+02    8.9689481e+19    1.5829004e-03    3.6122999e-02    6.4127290e+02    8.9693938e+19    1.5593985e-03    3.6015458e-02    6.4433906e-03      3.6437856e-02
   -1.1634125e+01    6.1114561e+02    8.9488492e+19    1.6362713e-03    3.7059248e-02    6.2171130e+02    8.9494886e+19    1.6084636e-03    3.6942796e-02    6.4432712e-03      3.7358883e-02
   -1.1508787e+01    5.8631426e+02    8.9157092e+19    1.7055700e-03    3.8255428e-02    5.9778708e+02    8.9167454e+19    1.6728364e-03    3.8133303e-02    6.4431242e-03      3.8536656e-02
   -1.1353042e+01    5.5577043e+02    8.8645686e+19    1.7993041e-03    3.9913655e-02    5.6791559e+02    8.8661967e+19    1.7608251e-03    3.9814329e-02    6.4429631e-03      4.0171633e-02
   -1.1228447e+01    5.3251932e+02    8.8262902e+19    1.8778661e-03    4.1285879e-02    5.4517758e+02    8.8283601e+19    1.8342647e-03    4.1200990e-02    6.4428242e-03      4.1526064e-02
   -1.1128770e+01    5.1490425e+02    8.7969543e+19    1.9421087e-03    4.2452762e-02    5.2802154e+02    8.7991396e+19    1.8938621e-03    4.2398663e-02    6.4427041e-03      4.2679092e-02
   -1.1004174e+01    4.9274766e+02    8.7568847e+19    2.0294363e-03    4.4083256e-02    5.0649516e+02    8.7591262e+19    1.9743525e-03    4.4071250e-02    6.4425654e-03      4.4291845e-02
   -1.0848429e+01    4.6120931e+02    8.6951476e+19    2.1682130e-03    4.7002061e-02    4.7576893e+02    8.6980942e+19    2.1018607e-03    4.7145314e-02    6.4423992e-03      4.7183908e-02
   -1.0723833e+01    4.3500890e+02    8.6531884e+19    2.2988036e-03    5.0153896e-02    4.4999273e+02    8.6563945e+19    2.2222581e-03    5.0576834e-02    6.4422596e-03      5.0312327e-02
   -1.0624156e+01    4.1613982e+02    8.6200020e+19    2.4030385e-03    5.2711114e-02    4.3175928e+02    8.6233379e+19    2.3161054e-03    5.3385069e-02    6.4421485e-03      5.2852973e-02
   -1.0547814e+01    4.0194181e+02    8.5977740e+19    2.4879223e-03    5.4697394e-02    4.1882202e+02    8.6011380e+19    2.3876491e-03    5.5652789e-02    6.4420628e-03      5.4827318e-02
   -1.0481211e+01    3.8876696e+02    8.5792319e+19    2.5722351e-03    5.6633479e-02    4.0848895e+02    8.5826476e+19    2.4480466e-03    5.8175029e-02    6.4419896e-03      5.6752604e-02
   -1.0360897e+01    3.6064469e+02    8.5453122e+19    2.7728122e-03    6.1670160e-02    3.8510226e+02    8.5489682e+19    2.5967129e-03    6.4555525e-02    6.4418590e-03      6.1766007e-02
   -1.0295569e+01    3.4475419e+02    8.5238968e+19    2.9006174e-03    6.4949771e-02    3.7339822e+02    8.5276649e+19    2.6781059e-03    6.8900397e-02    6.4417985e-03      6.5032918e-02
   -1.0150657e+01    2.9887177e+02    8.4807822e+19    3.3459165e-03    7.7082168e-02    3.3995767e+02    8.4847071e+19    2.9415427e-03    8.6349771e-02    6.4417260e-03      7.7130841e-02
   -1.0095386e+01    2.8418189e+02    8.4619757e+19    3.5188730e-03    8.1983935e-02    3.2854768e+02    8.4660233e+19    3.0436983e-03    9.4196119e-02    6.4417011e-03      8.2022639e-02
   -9.9583313e+00    2.5882505e+02    8.4135279e+19    3.8636136e-03    8.9873855e-02    3.1542833e+02    8.4175963e+19    3.1702923e-03    1.1124932e-01    6.4416639e-03      8.9898076e-02
   -9.8547049e+00    2.4748177e+02    8.3696256e+19    4.0407016e-03    9.2130876e-02    3.1383765e+02    8.3738106e+19    3.1863609e-03    1.2420392e-01    6.4416084e-03      9.2149994e-02
   -9.7998101e+00    2.4277301e+02    8.3425717e+19    4.1190740e-03    9.2981381e-02    3.1482039e+02    8.3471375e+19    3.1764143e-03    1.3288426e-01    6.4415671e-03      9.2998517e-02
   -9.6867480e+00    2.3470859e+02    8.2799414e+19    4.2606025e-03    9.4492298e-02    3.2141734e+02    8.2850309e+19    3.1112199e-03    1.5269979e-01    6.4414710e-03      9.4506171e-02
   -9.5973440e+00    2.3021031e+02    8.2325389e+19    4.3438541e-03    9.5126762e-02    3.2947316e+02    8.2376847e+19    3.0351486e-03    1.6710600e-01    6.4414372e-03      9.5138970e-02
   -9.4961585e+00    2.2623674e+02    8.1703170e+19    4.4201486e-03    9.5620711e-02    3.3930803e+02    8.1760913e+19    2.9471746e-03    1.7911663e-01    6.4414138e-03      9.5631512e-02
   -9.3891793e+00    2.2271780e+02    8.0990576e+19    4.4899870e-03    9.6287146e-02    3.5077151e+02    8.1053057e+19    2.8508587e-03    1.8796057e-01    6.4413840e-03      9.6296667e-02
   -9.2880719e+00    2.1976156e+02    8.0375307e+19    4.5503864e-03    9.6884062e-02    3.6385562e+02    8.0434776e+19    2.7483429e-03    1.9322867e-01    6.4413587e-03      9.6892520e-02
   -9.1895550e+00    2.1731021e+02    7.9849430e+19    4.6017166e-03    9.7188231e-02    3.7712612e+02    7.9909753e+19    2.6516328e-03    1.9586395e-01    6.4413397e-03      9.7195873e-02
   -9.0840861e+00    2.1535498e+02    7.9268351e+19    4.6434960e-03    9.7300616e-02    3.8854125e+02    7.9334143e+19    2.5737293e-03    1.9632949e-01    6.4413256e-03      9.7307652e-02
   -8.9709219e+00    2.1383098e+02    7.8647176e+19    4.6765907e-03    9.7255902e-02    3.9578411e+02    7.8717825e+19    2.5266300e-03    1.9565128e-01    6.4413164e-03      9.7262502e-02
   -8.8218150e+00    2.1278547e+02    7.7827453e+19    4.6995689e-03    9.6804082e-02    4.0323778e+02    7.7898083e+19    2.4799264e-03    1.9294926e-01    6.4413113e-03      9.6810483e-02
   -8.7555453e+00    2.1245849e+02    7.7522021e+19    4.7068017e-03    9.6551227e-02    4.0617261e+02    7.7592772e+19    2.4620075e-03    1.9157123e-01    6.4413091e-03      9.6557592e-02
   -8.6727082e+00    2.1214681e+02    7.7124171e+19    4.7137168e-03    9.6216675e-02    4.0887646e+02    7.7195816e+19    2.4457265e-03    1.8968810e-01    6.4413091e-03      9.6223027e-02
   -8.5236013e+00    2.1169314e+02    7.6445154e+19    4.7238187e-03    9.5582414e-02    4.1440675e+02    7.6518917e+19    2.4130881e-03    1.8640022e-01    6.4413082e-03      9.5588780e-02
   -8.4573315e+00    2.1151655e+02    7.6154511e+19    4.7277624e-03    9.5299862e-02    4.1702050e+02    7.6229768e+19    2.3979637e-03    1.8501920e-01    6.4413076e-03      9.5306242e-02
   -8.3744944e+00    2.1135677e+02    7.5761223e+19    4.7313365e-03    9.4942210e-02    4.1944717e+02    7.5839492e+19    2.3840905e-03    1.8316733e-01    6.4413088e-03      9.4948627e-02
   -8.2253875e+00    2.1109164e+02    7.5105000e+19    4.7372791e-03    9.4297521e-02    4.2445134e+02    7.5186612e+19    2.3559827e-03    1.8002945e-01    6.4413100e-03      9.4304011e-02
   -8.1591177e+00    2.1099107e+02    7.4831793e+19    4.7395372e-03    9.4012833e-02    4.2704147e+02    7.4916016e+19    2.3416930e-03    1.7874299e-01    6.4413099e-03      9.4019360e-02
   -8.0762806e+00    2.1088786e+02    7.4470541e+19    4.7418567e-03    9.3657344e-02    4.2933771e+02    7.4557350e+19    2.3291688e-03    1.7700264e-01    6.4413124e-03      9.3663924e-02
   -7.9727341e+00    2.1076798e+02    7.3977788e+19    4.7445538e-03    9.3218448e-02    4.3218587e+02    7.4067812e+19    2.3138193e-03    1.7494308e-01    6.4413156e-03      9.3225096e-02
   -7.8898970e+00    2.1067852e+02    7.3636073e+19    4.7465684e-03    9.2870091e-02    4.3529317e+02    7.3727600e+19    2.2973023e-03    1.7342785e-01    6.4413159e-03      9.2876796e-02
   -7.7407901e+00    2.1054784e+02    7.3040675e+19    4.7495143e-03    9.2251141e-02    4.3970255e+02    7.3134913e+19    2.2742647e-03    1.7056400e-01    6.4413187e-03      9.2257954e-02
   -7.6372436e+00    2.1046126e+02    7.2553776e+19    4.7514683e-03    9.1829993e-02    4.4212196e+02    7.2651929e+19    2.2618193e-03    1.6862004e-01    6.4413231e-03      9.1836882e-02
   -7.5544064e+00    2.1040273e+02    7.2209824e+19    4.7527901e-03    9.1494007e-02    4.4495689e+02    7.2310497e+19    2.2474087e-03    1.6720004e-01    6.4413235e-03      9.1500959e-02
   -7.4881367e+00    2.1036088e+02    7.1957994e+19    4.7537356e-03    9.1226623e-02    4.4718680e+02    7.2060374e+19    2.2362020e-03    1.6602782e-01    6.4413238e-03      9.1233627e-02
   -7.3017531e+00    2.1024278e+02    7.1139328e+19    4.7564059e-03    9.0491728e-02    4.5133069e+02    7.1248203e+19    2.2156703e-03    1.6267565e-01    6.4413311e-03      9.0498875e-02
   -7.2189159e+00    2.1019070e+02    7.0789034e+19    4.7575844e-03    9.0167878e-02    4.5400645e+02    7.0900447e+19    2.2026119e-03    1.6134302e-01    6.4413318e-03      9.0175090e-02
   -7.1526462e+00    2.1015802e+02    7.0524692e+19    4.7583242e-03    8.9911048e-02    4.5616210e+02    7.0638139e+19    2.1922032e-03    1.6024775e-01    6.4413322e-03      8.9918313e-02
   -7.0698090e+00    2.1011792e+02    7.0171608e+19    4.7592323e-03    8.9592874e-02    4.5796400e+02    7.0286262e+19    2.1835777e-03    1.5880881e-01    6.4413356e-03      8.9600206e-02
   -6.9662626e+00    2.1006416e+02    6.9678357e+19    4.7604504e-03    8.9202127e-02    4.6015831e+02    6.9793408e+19    2.1731651e-03    1.5710900e-01    6.4413409e-03      8.9209540e-02
   -6.8834254e+00    2.1002272e+02    6.9345696e+19    4.7613897e-03    8.8889074e-02    4.6281870e+02    6.9461865e+19    2.1606733e-03    1.5587294e-01    6.4413412e-03      8.8896552e-02
   -6.7798790e+00    2.0998252e+02    6.8872030e+19    4.7623012e-03    8.8503498e-02    4.6503837e+02    6.8988590e+19    2.1503602e-03    1.5417625e-01    6.4413459e-03      8.8511061e-02
   -6.6970418e+00    2.0994928e+02    6.8540399e+19    4.7630551e-03    8.8194144e-02    4.6774841e+02    6.8657523e+19    2.1379014e-03    1.5299446e-01    6.4413462e-03      8.8201775e-02
   -6.5934953e+00    2.0991011e+02    6.8069134e+19    4.7639439e-03    8.7815310e-02    4.6994683e+02    6.8188067e+19    2.1279003e-03    1.5136239e-01    6.4413506e-03      8.7823026e-02
   -6.4071117e+00    2.0984558e+02    6.7256636e+19    4.7654090e-03    8.7137818e-02    4.7488174e+02    6.7381607e+19    2.1057875e-03    1.4864490e-01    6.4413555e-03      8.7145688e-02
   -6.3242746e+00    2.0982159e+02    6.6916384e+19    4.7659538e-03    8.6838645e-02    4.7764663e+02    6.7043711e+19    2.0935979e-03    1.4755799e-01    6.4413559e-03      8.6846585e-02
   -6.2207281e+00    2.0979157e+02    6.6409977e+19    4.7666357e-03    8.6471301e-02    4.7988286e+02    6.6543541e+19    2.0838419e-03    1.4603129e-01    6.4413601e-03      8.6479327e-02
   -6.1378909e+00    2.0976871e+02    6.6062440e+19    4.7671553e-03    8.6178204e-02    4.8267394e+02    6.6198247e+19    2.0717920e-03    1.4498939e-01    6.4413605e-03      8.6186300e-02
   -6.0343445e+00    2.0973718e+02    6.5548453e+19    4.7678720e-03    8.5815421e-02    4.8488461e+02    6.5687141e+19    2.0623463e-03    1.4352009e-01    6.4413643e-03      8.5823602e-02
   -5.9515073e+00    2.0971444e+02    6.5194736e+19    4.7683889e-03    8.5523516e-02    4.8770078e+02    6.5334321e+19    2.0504376e-03    1.4251249e-01    6.4413645e-03      8.5531767e-02
   -5.8479609e+00    2.0968850e+02    6.4639613e+19    4.7689788e-03    8.5165601e-02    4.8995769e+02    6.4782954e+19    2.0409926e-03    1.4107185e-01    6.4413693e-03      8.5173940e-02
   -5.7185278e+00    2.0964851e+02    6.3898091e+19    4.7698885e-03    8.4729912e-02    4.9273145e+02    6.4043052e+19    2.0295031e-03    1.3939879e-01    6.4413781e-03      8.4738355e-02
   -5.6149813e+00    2.0962013e+02    6.3431320e+19    4.7705343e-03    8.4366751e-02    4.9623648e+02    6.3586258e+19    2.0151683e-03    1.3821894e-01    6.4413775e-03      8.4375282e-02
   -5.5321442e+00    2.0960099e+02    6.3084863e+19    4.7709699e-03    8.4079330e-02    4.9919779e+02    6.3248509e+19    2.0032140e-03    1.3721627e-01    6.4413775e-03      8.4087933e-02
   -5.4285977e+00    2.0957612e+02    6.2567698e+19    4.7715359e-03    8.3727069e-02    5.0151900e+02    6.2733666e+19    1.9939424e-03    1.3588180e-01    6.4413822e-03      8.3735760e-02
   -5.2991647e+00    2.0954141e+02    6.1843310e+19    4.7723264e-03    8.3298117e-02    5.0437142e+02    6.2013329e+19    1.9826659e-03    1.3431821e-01    6.4413885e-03      8.3306915e-02
   -5.1956182e+00    2.0951725e+02    6.1322754e+19    4.7728768e-03    8.2946336e-02    5.0800476e+02    6.1495174e+19    1.9684855e-03    1.3321866e-01    6.4413877e-03      8.2955223e-02
   -5.0092346e+00    2.0947540e+02    6.0399537e+19    4.7738303e-03    8.2325161e-02    5.1342791e+02    6.0572981e+19    1.9476931e-03    1.3106421e-01    6.4413928e-03      8.2334208e-02
   -4.8798015e+00    2.0944283e+02    5.9679158e+19    4.7745727e-03    8.1903285e-02    5.1634605e+02    5.9853083e+19    1.9366857e-03    1.2963058e-01    6.4413976e-03      8.1912440e-02
   -4.7762551e+00    2.0942043e+02    5.9179175e+19    4.7750833e-03    8.1558760e-02    5.2015008e+02    5.9352082e+19    1.9225220e-03    1.2861643e-01    6.4413967e-03      8.1568006e-02
   -4.6934179e+00    2.0940389e+02    5.8816459e+19    4.7754605e-03    8.1286118e-02    5.2332193e+02    5.8991857e+19    1.9108697e-03    1.2777163e-01    6.4413966e-03      8.1295436e-02
   -4.5898714e+00    2.0938404e+02    5.8354688e+19    4.7759132e-03    8.0946713e-02    5.2581675e+02    5.8537610e+19    1.9018032e-03    1.2663581e-01    6.4413994e-03      8.0956121e-02
   -4.4604384e+00    2.0935266e+02    5.7678154e+19    4.7766290e-03    8.0535347e-02    5.2890947e+02    5.7860963e+19    1.8906827e-03    1.2528367e-01    6.4414051e-03      8.0544863e-02
   -4.3568919e+00    2.0932951e+02    5.7230908e+19    4.7771574e-03    8.0198341e-02    5.3285645e+02    5.7416570e+19    1.8766781e-03    1.2436171e-01    6.4414035e-03      8.0207948e-02
   -4.2274589e+00    2.0930005e+02    5.6599013e+19    4.7778297e-03    7.9785878e-02    5.3607816e+02    5.6780479e+19    1.8653996e-03    1.2299801e-01    6.4414078e-03      7.9795595e-02
   -4.1239124e+00    2.0927897e+02    5.6204296e+19    4.7783109e-03    7.9452024e-02    5.4026444e+02    5.6393823e+19    1.8509455e-03    1.2211034e-01    6.4414063e-03      7.9461833e-02
   -3.9944793e+00    2.0925241e+02    5.5620327e+19    4.7789175e-03    7.9043368e-02    5.4361674e+02    5.5809806e+19    1.8395313e-03    1.2079038e-01    6.4414107e-03      7.9053288e-02
   -3.8564187e+00    2.0922113e+02    5.5000366e+19    4.7796320e-03    7.8606078e-02    5.4783774e+02    5.5185768e+19    1.8253580e-03    1.1952808e-01    6.4414127e-03      7.8616119e-02
   -3.7459702e+00    2.0919940e+02    5.4579552e+19    4.7801285e-03    7.8248999e-02    5.5257442e+02    5.4761122e+19    1.8097110e-03    1.1859909e-01    6.4414101e-03      7.8259140e-02
   -3.6079660e+00    2.0917215e+02    5.4016659e+19    4.7807511e-03    7.7826078e-02    5.5644927e+02    5.4194682e+19    1.7971090e-03    1.1723101e-01    6.4414223e-03      7.7836338e-02
   -3.4700355e+00    2.0913870e+02    5.3480978e+19    4.7815157e-03    7.7377459e-02    5.6108764e+02    5.3652932e+19    1.7822528e-03    1.1609418e-01    6.4414205e-03      7.7387845e-02
   -3.3596912e+00    2.0911597e+02    5.3110760e+19    4.7820355e-03    7.7024868e-02    5.6637054e+02    5.3276814e+19    1.7656286e-03    1.1518586e-01    6.4414179e-03      7.7035354e-02
   -3.2217982e+00    2.0908636e+02    5.2656948e+19    4.7827128e-03    7.6587138e-02    5.7033598e+02    5.2834300e+19    1.7533525e-03    1.1393792e-01    6.4414203e-03      7.6597750e-02
   -3.0839477e+00    2.0905770e+02    5.2226031e+19    4.7833684e-03    7.6147284e-02    5.7543928e+02    5.2411389e+19    1.7378028e-03    1.1284043e-01    6.4414189e-03      7.6158022e-02
   -2.8621697e+00    2.0901427e+02    5.1605732e+19    4.7843624e-03    7.5435823e-02    5.8416952e+02    5.1795448e+19    1.7118319e-03    1.1102090e-01    6.9666125e-03      7.5457836e-02
   -2.7244167e+00    2.0897936e+02    5.1229427e+19    4.7851615e-03    7.4999219e-02    5.8941626e+02    5.1416630e+19    1.6965938e-03    1.1002945e-01    8.5515723e-03      7.5077351e-02
   -2.6142143e+00    2.0895716e+02    5.0960867e+19    4.7856700e-03    7.4654415e-02    5.9502008e+02    5.1145123e+19    1.6806156e-03    1.0927512e-01    1.0577318e-02      7.4853683e-02
   -2.5553933e+00    2.0894316e+02    5.0848835e+19    4.7859907e-03    7.4455580e-02    5.9956095e+02    5.1033083e+19    1.6678871e-03    1.0898493e-01    1.1934068e-02      7.4767116e-02
   -2.4820091e+00    2.0764057e+02    5.0716397e+19    4.8160146e-03    7.4248302e-02    5.9338485e+02    5.0900130e+19    1.6852469e-03    1.0850606e-01    1.3897294e-02      7.4762664e-02
   -2.3975363e+00    1.9055638e+02    5.0571975e+19    5.2477907e-03    8.1051756e-02    4.7460097e+02    5.0753520e+19    2.1070332e-03    1.1288048e-01    1.6526265e-02      8.1780339e-02
   -2.2823594e+00    1.7710839e+02    5.0379704e+19    5.6462600e-03    8.2698855e-02    4.0095632e+02    5.0556226e+19    2.4940372e-03    1.1354655e-01    2.0752686e-02      8.3995662e-02
   -2.1850862e+00    1.5752210e+02    5.0208647e+19    6.3483155e-03    9.0900255e-02    3.1381134e+02    5.0381292e+19    3.1866280e-03    1.1924107e-01    2.4894635e-02      9.2676982e-02
   -2.0992425e+00    1.3859059e+02    5.0052006e+19    7.2154973e-03    1.0319076e-01    2.4741538e+02    5.0220962e+19    4.0417859e-03    1.2855612e-01    2.8986219e-02      1.0533631e-01
   -1.9932292e+00    1.1457798e+02    4.9863001e+19    8.7276808e-03    1.2594777e-01    1.8056540e+02    5.0027721e+19    5.5381597e-03    1.4722836e-01    3.4606142e-02      1.2840137e-01
   -1.8995178e+00    9.1419348e+01    4.9698310e+19    1.0938603e-02    1.8243006e-01    1.2931944e+02    4.9859906e+19    7.7327895e-03    1.9969226e-01    4.0090472e-02      1.8449542e-01
   -1.7919314e+00    6.8794219e+01    4.9512405e+19    1.4536105e-02    2.4758532e-01    8.9325142e+01    4.9669911e+19    1.1195056e-02    2.9390277e-01    4.6991201e-02      2.4933677e-01
   -1.6949133e+00    5.0683482e+01    4.9343411e+19    1.9730294e-02    4.9946913e-01    6.1816845e+01    4.9497417e+19    1.6176820e-02    6.9739767e-01    5.3763222e-02      5.0011951e-01
   -1.5962810e+00    4.1241402e+01    4.9219047e+19    2.4247479e-02    4.8574297e-01    4.8769749e+01    4.9371359e+19    2.0504514e-02    7.2744768e-01    6.1187040e-02      4.8646498e-01
   -1.4958108e+00    3.2995807e+01    4.9056387e+19    3.0306881e-02    5.9498660e-01    3.8180608e+01    4.9202350e+19    2.6191306e-02    9.0469048e-01    6.9205578e-02      5.9540372e-01
   -1.3967761e+00    2.7613136e+01    4.8894394e+19    3.6214648e-02    6.3913517e-01    3.1633750e+01    4.9032634e+19    3.1611807e-02    1.0064025e+00    7.7155527e-02      6.3946015e-01
   -1.2977256e+00    2.4527250e+01    4.8678706e+19    4.0770979e-02    5.9035322e-01    2.7932233e+01    4.8804388e+19    3.5800933e-02    9.2426429e-01    8.5119799e-02      5.9092680e-01
   -1.1986127e+00    2.1485277e+01    4.8386111e+19    4.6543501e-02    5.8254686e-01    2.4289091e+01    4.8502803e+19    4.1170746e-02    9.0098698e-01    9.3100587e-02      5.8321837e-01
   -1.0995776e+00    1.8870679e+01    4.7991139e+19    5.2992263e-02    5.8190729e-01    2.1218332e+01    4.8101436e+19    4.7129058e-02    8.9963732e-01    1.0111266e-01      5.8261312e-01
   -9.9145730e-01    1.6030717e+01    4.7322235e+19    6.2380240e-02    6.2110131e-01    1.7904088e+01    4.7416255e+19    5.5853167e-02    9.4030919e-01    1.0986830e-01      6.2154884e-01
   -8.9239115e-01    1.3775208e+01    4.6556985e+19    7.2594187e-02    6.8235657e-01    1.5315766e+01    4.6626805e+19    6.5292197e-02    1.0109857e+00    1.1786225e-01      6.8243410e-01
   -7.9327423e-01    1.1881797e+01    4.5295235e+19    8.4162355e-02    7.5944749e-01    1.3182008e+01    4.5334590e+19    7.5860977e-02    1.1101542e+00    1.2585901e-01      7.5915672e-01
   -6.9414482e-01    1.0228239e+01    4.3144529e+19    9.7768537e-02    8.6626958e-01    1.1341279e+01    4.3165635e+19    8.8173480e-02    1.2519134e+00    1.3386252e-01      8.6565291e-01
   -5.9499596e-01    9.0594968e+00    4.0818867e+19    1.1038141e-01    9.4030305e-01    1.0084030e+01    4.0838788e+19    9.9166706e-02    1.3878110e+00    1.4185911e-01      9.3955201e-01
   -4.9584964e-01    8.2323747e+00    3.8554691e+19    1.2147163e-01    9.9625939e-01    9.2425536e+00    3.8575028e+19    1.0819521e-01    1.5386775e+00    1.4984203e-01      9.9545233e-01
   -3.9717508e-01    7.6355594e+00    3.6855529e+19    1.3096617e-01    1.0303421e+00    8.6771306e+00    3.6877083e+19    1.1524547e-01    1.6872518e+00    1.5778444e-01      1.0295022e+00
   -2.9675741e-01    7.1764160e+00    3.5426996e+19    1.3934532e-01    1.0431890e+00    8.2808410e+00    3.5448954e+19    1.2076068e-01    1.8338287e+00    1.6585959e-01      1.0423201e+00
   -1.9971967e-01    6.7358264e+00    3.4078214e+19    1.4845988e-01    1.0749260e+00    7.8781133e+00    3.4100106e+19    1.2693395e-01    2.0111996e+00    1.7365845e-01      1.0740403e+00
   -9.5092392e-02    6.3106877e+00    3.2833668e+19    1.5846134e-01    1.1133511e+00    7.4760738e+00    3.2855194e+19    1.3376005e-01    2.1856815e+00    1.8206272e-01      1.1124544e+00
    7.5023246e-03    5.9578911e+00    3.1830553e+19    1.6784462e-01    1.1414975e+00    7.1708761e+00    3.1852975e+19    1.3945297e-01    2.3308966e+00    1.9030384e-01      1.1405934e+00
    1.0691080e-01    5.6661356e+00    3.0979903e+19    1.7648713e-01    1.1593287e+00    6.9225345e+00    3.1001798e+19    1.4445576e-01    2.4440342e+00    1.9828492e-01      1.1584152e+00
    2.0357511e-01    5.3671569e+00    3.0227208e+19    1.8631839e-01    1.1883386e+00    6.5723392e+00    3.0250103e+19    1.5215283e-01    2.5458311e+00    2.0604197e-01      1.1874610e+00
    3.0701646e-01    5.1426861e+00    2.9593533e+19    1.9445091e-01    1.1884499e+00    6.3081754e+00    2.9617623e+19    1.5852444e-01    2.6300740e+00    2.1435016e-01      1.1875509e+00
    4.0473414e-01    4.9428545e+00    2.9072819e+19    2.0231225e-01    1.1898650e+00    6.0719528e+00    2.9097124e+19    1.6469166e-01    2.7045736e+00    2.2219266e-01      1.1889545e+00
    5.0261767e-01    4.7340451e+00    2.8788166e+19    2.1123584e-01    1.2055788e+00    5.8110387e+00    2.8814172e+19    1.7208627e-01    2.7726742e+00    2.3004975e-01      1.2046893e+00
    6.0210665e-01    4.5522239e+00    2.8762414e+19    2.1967285e-01    1.2176674e+00    5.5886978e+00    2.8788349e+19    1.7893256e-01    2.8284071e+00    2.3803560e-01      1.2167803e+00
    7.0875417e-01    4.3762058e+00    2.8765805e+19    2.2850845e-01    1.2224909e+00    5.3751546e+00    2.8792380e+19    1.8604116e-01    2.8706003e+00    2.4659478e-01      1.2216025e+00
    8.0850916e-01    4.2032876e+00    2.8747768e+19    2.3790901e-01    1.2389947e+00    5.1582345e+00    2.8774478e+19    1.9386478e-01    2.9097410e+00    2.5460349e-01      1.2381494e+00
    9.0817123e-01    4.0500391e+00    2.8646082e+19    2.4691119e-01    1.2461825e+00    4.9692291e+00    2.8673406e+19    2.0123846e-01    2.9439355e+00    2.6260731e-01      1.2453698e+00
    1.0078734e+00    3.9113461e+00    2.8543380e+19    2.5566646e-01    1.2535693e+00    4.8004483e+00    2.8571156e+19    2.0831388e-01    2.9803807e+00    2.7060979e-01      1.2527814e+00
    1.1074459e+00    3.7912946e+00    2.8363508e+19    2.6376215e-01    1.2557610e+00    4.6587920e+00    2.8390751e+19    2.1464792e-01    3.0103554e+00    2.7860427e-01      1.2549717e+00
    1.2072048e+00    3.6781305e+00    2.7918940e+19    2.7187725e-01    1.2573404e+00    4.5259537e+00    2.7945789e+19    2.2094791e-01    3.0344310e+00    2.8661283e-01      1.2565498e+00
    1.3069639e+00    3.5662968e+00    2.6959642e+19    2.8040291e-01    1.2633186e+00    4.3922732e+00    2.6991364e+19    2.2767254e-01    3.0570668e+00    2.9461946e-01      1.2625463e+00
    1.4068030e+00    3.4659415e+00    2.5583309e+19    2.8852189e-01    1.2643186e+00    4.2743840e+00    2.5628512e+19    2.3395184e-01    3.0673956e+00    3.0263257e-01      1.2635465e+00
    1.5045856e+00    3.3691195e+00    2.4491474e+19    2.9681345e-01    1.2684439e+00    4.1567355e+00    2.4548838e+19    2.4057340e-01    3.0753786e+00    3.1035139e-01      1.2676941e+00
    1.6009360e+00    3.2776571e+00    2.4025452e+19    3.0509598e-01    1.2725805e+00    4.0432437e+00    2.4083143e+19    2.4732618e-01    3.0824392e+00    3.1598337e-01      1.2719612e+00
    1.7048955e+00    3.2008245e+00    2.3867081e+19    3.1241950e-01    1.2647555e+00    3.9541578e+00    2.3923296e+19    2.5289835e-01    3.0846010e+00    3.1916646e-01      1.2643596e+00
    1.8101516e+00    3.1680484e+00    2.3713272e+19    3.1565175e-01    1.2234196e+00    3.9356178e+00    2.3767999e+19    2.5408971e-01    3.0650776e+00    3.1964031e-01      1.2231842e+00
    1.9095026e+00    3.1534097e+00    2.3528161e+19    3.1711706e-01    1.1809828e+00    3.9448623e+00    2.3581553e+19    2.5349427e-01    3.0400856e+00    3.1964188e-01      1.1808347e+00
    2.0012413e+00    3.1467161e+00    2.3431002e+19    3.1779161e-01    1.1427570e+00    3.9645918e+00    2.3483431e+19    2.5223278e-01    2.9873351e+00    3.1964268e-01      1.1426497e+00
    2.1090920e+00    3.1420281e+00    2.3386911e+19    3.1826578e-01    1.1036694e+00    3.9923739e+00    2.3438322e+19    2.5047754e-01    2.8791752e+00    3.1964329e-01      1.1035908e+00
    2.2012994e+00    3.1392763e+00    2.3353259e+19    3.1854475e-01    1.0743655e+00    4.0187447e+00    2.3403558e+19    2.4883392e-01    2.7809535e+00    3.1964312e-01      1.0743038e+00
    2.3012098e+00    3.1373877e+00    2.3203110e+19    3.1873650e-01    1.0456452e+00    4.0489503e+00    2.3249682e+19    2.4697759e-01    2.6758513e+00    3.1964289e-01      1.0455950e+00
    2.4052907e+00    3.1362453e+00    2.2683110e+19    3.1885261e-01    1.0183646e+00    4.0812121e+00    2.2721099e+19    2.4502525e-01    2.5704611e+00    3.1964271e-01      1.0183217e+00
    2.5039482e+00    3.1354838e+00    2.2011583e+19    3.1893005e-01    9.9449604e-01    4.1131563e+00    2.2048930e+19    2.4312229e-01    2.4748669e+00    3.1964257e-01      9.9445792e-01
    2.6120398e+00    3.1347565e+00    2.1414987e+19    3.1900405e-01    9.7044167e-01    4.1492111e+00    2.1452524e+19    2.4100967e-01    2.3757568e+00    3.1964228e-01      9.7040814e-01
    2.7130233e+00    3.1342424e+00    2.1026804e+19    3.1905637e-01    9.4991856e-01    4.1844476e+00    2.1068308e+19    2.3898017e-01    2.2889346e+00    3.1964189e-01      9.4988832e-01
    2.8033194e+00    3.1338785e+00    2.0780137e+19    3.1909341e-01    9.3309037e-01    4.2163367e+00    2.0821123e+19    2.3717271e-01    2.2162336e+00    3.1964153e-01      9.3306249e-01
    2.9020710e+00    3.1335759e+00    2.0537255e+19    3.1912423e-01    9.1617802e-01    4.2518445e+00    2.0580582e+19    2.3519204e-01    2.1420793e+00    3.1964118e-01      9.1615215e-01
    3.0063052e+00    3.1333048e+00    2.0359476e+19    3.1915184e-01    8.9975223e-01    4.2903392e+00    2.0405326e+19    2.3308180e-01    2.0696476e+00    3.1964089e-01      8.9972817e-01
    3.1195405e+00    3.1330369e+00    2.0295773e+19    3.1917913e-01    8.8323169e-01    4.3329018e+00    2.0342551e+19    2.3079221e-01    1.9972215e+00    3.1964081e-01      8.8320938e-01
    3.2140301e+00    3.1328440e+00    2.0284553e+19    3.1919878e-01    8.7029992e-01    4.3704530e+00    2.0331464e+19    2.2880923e-01    1.9412740e+00    3.1964090e-01      8.7027887e-01
    3.3090767e+00    3.1326782e+00    2.0250583e+19    3.1921568e-01    8.5791016e-01    4.4094619e+00    2.0297962e+19    2.2678504e-01    1.8883616e+00    3.1964092e-01      8.5789020e-01
    3.4057923e+00    3.1325518e+00    2.0136986e+19    3.1922856e-01    8.4578661e-01    4.4500164e+00    2.0185643e+19    2.2471827e-01    1.8370818e+00    3.1964102e-01      8.4576754e-01
    3.5062266e+00    3.1324280e+00    1.9981571e+19    3.1924118e-01    8.3364186e-01    4.4935302e+00    2.0031513e+19    2.2254218e-01    1.7866657e+00    3.1964108e-01      8.3362365e-01
    3.6116250e+00    3.1323104e+00    1.9775398e+19    3.1925316e-01    8.2128214e-01    4.5414032e+00    1.9826408e+19    2.2019626e-01    1.7361651e+00    3.1964125e-01      8.2126475e-01
    3.7241361e+00    3.1321955e+00    1.9505254e+19    3.1926488e-01    8.0851128e-01    4.5949104e+00    1.9559243e+19    2.1763210e-01    1.6849326e+00    3.1964160e-01      8.0849467e-01
    3.8135868e+00    3.1321059e+00    1.9269194e+19    3.1927400e-01    7.9867788e-01    4.6389738e+00    1.9326088e+19    2.1556492e-01    1.6463422e+00    3.1964177e-01      7.9866188e-01
    3.9049735e+00    3.1320025e+00    1.9057688e+19    3.1928455e-01    7.8896170e-01    4.6843626e+00    1.9114806e+19    2.1347621e-01    1.6086609e+00    3.1964190e-01      7.8894634e-01
    4.0291814e+00    3.1318828e+00    1.8830863e+19    3.1929675e-01    7.7625802e-01    4.7465674e+00    1.8891701e+19    2.1067856e-01    1.5602076e+00    3.1964206e-01      7.7624343e-01
    4.1222170e+00    3.1317958e+00    1.8698758e+19    3.1930562e-01    7.6712633e-01    4.7942730e+00    1.8762596e+19    2.0858220e-01    1.5258728e+00    3.1964221e-01      7.6711227e-01
    4.2027342e+00    3.1317049e+00    1.8620700e+19    3.1931489e-01    7.5955034e-01    4.8376065e+00    1.8686109e+19    2.0671379e-01    1.4978706e+00    3.1964230e-01      7.5953680e-01
    4.3184105e+00    3.1315881e+00    1.8550851e+19    3.1932679e-01    7.4897506e-01    4.8929255e+00    1.8617414e+19    2.0437671e-01    1.4590902e+00    3.1964242e-01      7.4896218e-01
    4.4107039e+00    3.1314950e+00    1.8494161e+19    3.1933629e-01    7.4083384e-01    4.9376148e+00    1.8561373e+19    2.0252694e-01    1.4300524e+00    3.1964253e-01      7.4082146e-01
    4.5061741e+00    3.1313970e+00    1.8401451e+19    3.1934628e-01    7.3269996e-01    4.9848681e+00    1.8469405e+19    2.0060711e-01    1.4016770e+00    3.1964267e-01      7.3268810e-01
    4.6052740e+00    3.1313113e+00    1.8256992e+19    3.1935503e-01    7.2451066e-01    5.0333752e+00    1.8325896e+19    1.9867384e-01    1.3735983e+00    3.1964278e-01      7.2449926e-01
    4.7063896e+00    3.1312180e+00    1.8064773e+19    3.1936454e-01    7.1645057e-01    5.0829444e+00    1.8138046e+19    1.9673637e-01    1.3464795e+00    3.1964288e-01      7.1643965e-01
    4.8107579e+00    3.1311172e+00    1.7832567e+19    3.1937483e-01    7.0839555e-01    5.1343683e+00    1.7910349e+19    1.9476593e-01    1.3201790e+00    3.1964303e-01      7.0838512e-01
    4.9142468e+00    3.1310066e+00    1.7601802e+19    3.1938610e-01    7.0070526e-01    5.1856851e+00    1.7683784e+19    1.9283855e-01    1.2958975e+00    3.1964314e-01      7.0069536e-01
    5.0180807e+00    3.1309098e+00    1.7396946e+19    3.1939598e-01    6.9326412e-01    5.2365639e+00    1.7482030e+19    1.9096492e-01    1.2728416e+00    3.1964321e-01      6.9325468e-01
    5.1235685e+00    3.1308167e+00    1.7230192e+19    3.1940547e-01    6.8595179e-01    5.2885150e+00    1.7317297e+19    1.8908900e-01    1.2508482e+00    3.1964314e-01      6.8594279e-01
    5.2302489e+00    3.1307237e+00    1.7092575e+19    3.1941496e-01    6.7879259e-01    5.3406046e+00    1.7183688e+19    1.8724472e-01    1.2298730e+00    3.1964305e-01      6.7878402e-01
    5.3038188e+00    3.1306661e+00    1.7006867e+19    3.1942085e-01    6.7398710e-01    5.3767818e+00    1.7100996e+19    1.8598486e-01    1.2160039e+00    3.1964294e-01      6.7397880e-01
    5.4176772e+00    3.1305644e+00    1.6900129e+19    3.1943122e-01    6.6675305e-01    5.4333709e+00    1.6996641e+19    1.8404781e-01    1.1954937e+00    3.1964278e-01      6.6674522e-01
    5.5362056e+00    3.1304846e+00    1.6801066e+19    3.1943936e-01    6.5943836e-01    5.4930069e+00    1.6898306e+19    1.8204965e-01    1.1751213e+00    3.1964257e-01      6.5943090e-01
    5.6185019e+00    3.1304255e+00    1.6722973e+19    3.1944539e-01    6.5448468e-01    5.5352712e+00    1.6820621e+19    1.8065962e-01    1.1614862e+00    3.1964239e-01      6.5447749e-01
    5.7015662e+00    3.1303757e+00    1.6622392e+19    3.1945047e-01    6.4958815e-01    5.5789660e+00    1.6721173e+19    1.7924468e-01    1.1483471e+00    3.1964223e-01      6.4958119e-01
    5.8259259e+00    3.1303077e+00    1.6440087e+19    3.1945741e-01    6.4244610e-01    5.6455091e+00    1.6541843e+19    1.7713194e-01    1.1292435e+00    3.1964200e-01      6.4243945e-01
    5.9093385e+00    3.1302589e+00    1.6307112e+19    3.1946240e-01    6.3776955e-01    5.6908691e+00    1.6412082e+19    1.7572008e-01    1.1167830e+00    3.1964187e-01      6.3776312e-01
    6.0366519e+00    3.1301959e+00    1.6094530e+19    3.1946882e-01    6.3081582e-01    5.7604610e+00    1.6204559e+19    1.7359722e-01    1.0984283e+00    3.1964178e-01      6.3080967e-01
    6.1232727e+00    3.1301486e+00    1.5950711e+19    3.1947365e-01    6.2620625e-01    5.8080604e+00    1.6063174e+19    1.7217452e-01    1.0865101e+00    3.1964176e-01      6.2620032e-01
    6.2120461e+00    3.1301101e+00    1.5809162e+19    3.1947758e-01    6.2158343e-01    5.8570254e+00    1.5923608e+19    1.7073513e-01    1.0748027e+00    3.1964172e-01      6.2157767e-01
    6.3025989e+00    3.1300763e+00    1.5670646e+19    3.1948103e-01    6.1696421e-01    5.9074090e+00    1.5786921e+19    1.6927895e-01    1.0632712e+00    3.1964167e-01      6.1695860e-01
    6.4414124e+00    3.1300173e+00    1.5473844e+19    3.1948705e-01    6.1006687e-01    5.9858682e+00    1.5593190e+19    1.6706014e-01    1.0471348e+00    3.1964156e-01      6.1006152e-01
    6.5341725e+00    3.1299816e+00    1.5353059e+19    3.1949069e-01    6.0558206e-01    6.0384959e+00    1.5475461e+19    1.6560415e-01    1.0368972e+00    3.1964148e-01      6.0557687e-01
    6.6268535e+00    3.1299480e+00    1.5231366e+19    3.1949413e-01    6.0119175e-01    6.0921247e+00    1.5357728e+19    1.6414634e-01    1.0271254e+00    3.1964139e-01      6.0118671e-01
    6.7195245e+00    3.1299189e+00    1.5101027e+19    3.1949710e-01    5.9688862e-01    6.1468180e+00    1.5231601e+19    1.6268580e-01    1.0177906e+00    3.1964129e-01      5.9688371e-01
    6.8121856e+00    3.1298930e+00    1.4956630e+19    3.1949974e-01    5.9266564e-01    6.2023571e+00    1.5092046e+19    1.6122903e-01    1.0087705e+00    3.1964118e-01      5.9266086e-01
    6.9048193e+00    3.1298658e+00    1.4802711e+19    3.1950251e-01    5.8852591e-01    6.2591582e+00    1.4942449e+19    1.5976589e-01    1.0001064e+00    3.1964108e-01      5.8852125e-01
    7.0437663e+00    3.1298285e+00    1.4558612e+19    3.1950632e-01    5.8247304e-01    6.3463941e+00    1.4703844e+19    1.5756979e-01    9.8782263e-01    3.1964090e-01      5.8246855e-01
    7.1364199e+00    3.1298047e+00    1.4386919e+19    3.1950876e-01    5.7854425e-01    6.4057905e+00    1.4535644e+19    1.5610876e-01    9.7988313e-01    3.1964079e-01      5.7853987e-01
    7.2289971e+00    3.1297846e+00    1.4217992e+19    3.1951081e-01    5.7469602e-01    6.4667911e+00    1.4369168e+19    1.5463620e-01    9.7239487e-01    3.1964065e-01      5.7469173e-01
    7.3216116e+00    3.1297622e+00    1.4055558e+19    3.1951309e-01    5.7093264e-01    6.5285155e+00    1.4209105e+19    1.5317418e-01    9.6519689e-01    3.1964050e-01      5.7092846e-01
    7.4142305e+00    3.1297402e+00    1.3898990e+19    3.1951534e-01    5.6724993e-01    6.5910478e+00    1.4056315e+19    1.5172095e-01    9.5828773e-01    3.1964036e-01      5.6724585e-01
    7.5068208e+00    3.1297199e+00    1.3746986e+19    3.1951741e-01    5.6364527e-01    6.6548825e+00    1.3909447e+19    1.5026561e-01    9.5150720e-01    3.1964020e-01      5.6364129e-01
    7.6456470e+00    3.1296950e+00    1.3521012e+19    3.1951995e-01    5.5838696e-01    6.7529114e+00    1.3691603e+19    1.4808428e-01    9.4182543e-01    3.1964004e-01      5.5838310e-01
    7.7382526e+00    3.1296786e+00    1.3374305e+19    3.1952163e-01    5.5496548e-01    6.8201436e+00    1.3548599e+19    1.4662448e-01    9.3570938e-01    3.1963993e-01      5.5496169e-01
    7.8308250e+00    3.1296569e+00    1.3224164e+19    3.1952385e-01    5.5161130e-01    6.8887399e+00    1.3400985e+19    1.4516443e-01    9.2979735e-01    3.1963982e-01      5.5160761e-01
    7.9233975e+00    3.1296438e+00    1.3067657e+19    3.1952518e-01    5.4831884e-01    6.9587653e+00    1.3246946e+19    1.4370365e-01    9.2413237e-01    3.1963973e-01      5.4831521e-01
    8.0160034e+00    3.1296287e+00    1.2902351e+19    3.1952672e-01    5.4508124e-01    7.0300787e+00    1.3085154e+19    1.4224592e-01    9.1854478e-01    3.1963961e-01      5.4507768e-01
    8.1086686e+00    3.1296097e+00    1.2729054e+19    3.1952866e-01    5.4190126e-01    7.1034353e+00    1.2918237e+19    1.4077696e-01    9.1316362e-01    3.1963954e-01      5.4189778e-01
    8.2014536e+00    3.1295978e+00    1.2548901e+19    3.1952988e-01    5.3877067e-01    7.1783053e+00    1.2745401e+19    1.3930865e-01    9.0796042e-01    3.1963947e-01      5.3876725e-01
    8.3408495e+00    3.1295778e+00    1.2277010e+19    3.1953192e-01    5.3417918e-01    7.2931095e+00    1.2482013e+19    1.3711572e-01    9.0030939e-01    3.1963937e-01      5.3417586e-01
    8.4341362e+00    3.1295687e+00    1.2104782e+19    3.1953285e-01    5.3117785e-01    7.3716320e+00    1.2312798e+19    1.3565517e-01    8.9524348e-01    3.1963931e-01      5.3117457e-01
    8.5277528e+00    3.1295530e+00    1.1945377e+19    3.1953445e-01    5.2821309e-01    7.4524513e+00    1.2156472e+19    1.3418404e-01    8.9022045e-01    3.1963926e-01      5.2820988e-01
    8.6209559e+00    3.1295377e+00    1.1794738e+19    3.1953601e-01    5.2531115e-01    7.5353523e+00    1.2009513e+19    1.3270780e-01    8.8542401e-01    3.1963923e-01      5.2530801e-01
    8.7153245e+00    3.1295228e+00    1.1642095e+19    3.1953753e-01    5.2243444e-01    7.6193290e+00    1.1861054e+19    1.3124515e-01    8.8054911e-01    3.1963918e-01      5.2243136e-01
    8.8100737e+00    3.1295053e+00    1.1489385e+19    3.1953932e-01    5.1959717e-01    7.7056354e+00    1.1713182e+19    1.2977515e-01    8.7576263e-01    3.1963919e-01      5.1959415e-01
    8.9026592e+00    3.1294977e+00    1.1340057e+19    3.1954009e-01    5.1687875e-01    7.7939427e+00    1.1569433e+19    1.2830477e-01    8.7119873e-01    3.1963921e-01      5.1687577e-01
    9.0460173e+00    3.1294797e+00    1.1095407e+19    3.1954194e-01    5.1273741e-01    7.9281659e+00    1.1334673e+19    1.2613258e-01    8.6390611e-01    3.1963925e-01      5.1273450e-01
    9.1420992e+00    3.1294666e+00    1.0927590e+19    3.1954327e-01    5.1002104e-01    8.0218073e+00    1.1173090e+19    1.2466019e-01    8.5929010e-01    3.1963927e-01      5.1001818e-01
    9.2385549e+00    3.1294518e+00    1.0758220e+19    3.1954478e-01    5.0733529e-01    8.1174002e+00    1.1011058e+19    1.2319215e-01    8.5476063e-01    3.1963929e-01      5.0733250e-01
    9.3348668e+00    3.1294432e+00    1.0592450e+19    3.1954566e-01    5.0469667e-01    8.2143300e+00    1.0852998e+19    1.2173847e-01    8.5034917e-01    3.1963932e-01      5.0469392e-01
    9.4316005e+00    3.1294348e+00    1.0426593e+19    3.1954652e-01    5.0208440e-01    8.3131093e+00    1.0694684e+19    1.2029193e-01    8.4589792e-01    3.1963933e-01      5.0208169e-01
    9.5283468e+00    3.1294212e+00    1.0264472e+19    3.1954791e-01    4.9951554e-01    8.4137218e+00    1.0539246e+19    1.1885347e-01    8.4150180e-01    3.1963934e-01      4.9951288e-01
    9.6247689e+00    3.1294109e+00    1.0103376e+19    3.1954896e-01    4.9698744e-01    8.5168520e+00    1.0384078e+19    1.1741427e-01    8.3721387e-01    3.1963935e-01      4.9698482e-01
    9.7224838e+00    3.1294025e+00    9.9438855e+18    3.1954982e-01    4.9446273e-01    8.6216955e+00    1.0229697e+19    1.1598647e-01    8.3283627e-01    3.1963937e-01      4.9446015e-01
    9.8207273e+00    3.1293908e+00    9.7894812e+18    3.1955101e-01    4.9196006e-01    8.7294037e+00    1.0079797e+19    1.1455536e-01    8.2847548e-01    3.1963937e-01      4.9195752e-01
    9.9184078e+00    3.1293818e+00    9.6373290e+18    3.1955193e-01    4.8950894e-01    8.8399240e+00    9.9327092e+18    1.1312314e-01    8.2431798e-01    3.1963938e-01      4.8950644e-01
    1.0015342e+01    3.1293706e+00    9.4830168e+18    3.1955307e-01    4.8711126e-01    8.9505299e+00    9.7845877e+18    1.1172523e-01    8.2024302e-01    3.1963938e-01      4.8710880e-01
    1.0114216e+01    3.1293649e+00    9.3142500e+18    3.1955366e-01    4.8470023e-01    9.0644519e+00    9.6231691e+18    1.1032107e-01    8.1607142e-01    3.1963940e-01      4.8469780e-01
    1.0211480e+01    3.1293581e+00    9.1421248e+18    3.1955435e-01    4.8235684e-01    9.1807955e+00    9.4591335e+18    1.0892302e-01    8.1213159e-01    3.1963941e-01      4.8235445e-01
    1.0308716e+01    3.1293509e+00    8.9665249e+18    3.1955509e-01    4.8004389e-01    9.2986994e+00    9.2916934e+18    1.0754192e-01    8.0826050e-01    3.1963941e-01      4.8004152e-01
    1.0405478e+01    3.1293436e+00    8.8006743e+18    3.1955584e-01    4.7777009e-01    9.4175317e+00    9.1325975e+18    1.0618494e-01    8.0441518e-01    3.1963943e-01      4.7776776e-01
    1.0502959e+01    3.1293354e+00    8.6321095e+18    3.1955667e-01    4.7550839e-01    9.5401098e+00    8.9695394e+18    1.0482060e-01    8.0062459e-01    3.1963944e-01      4.7550609e-01
    1.0600584e+01    3.1293298e+00    8.4653201e+18    3.1955724e-01    4.7328150e-01    9.6650450e+00    8.8069593e+18    1.0346563e-01    7.9691166e-01    3.1963944e-01      4.7327923e-01
    1.0745921e+01    3.1293143e+00    8.2140585e+18    3.1955883e-01    4.7001280e-01    9.8573337e+00    8.5609178e+18    1.0144731e-01    7.9150057e-01    3.1963945e-01      4.7001059e-01
    1.0843914e+01    3.1293057e+00    8.0436623e+18    3.1955970e-01    4.6783875e-01    9.9876604e+00    8.3944527e+18    1.0012355e-01    7.8771502e-01    3.1963946e-01      4.6783657e-01
    1.0941660e+01    3.1293009e+00    7.8736501e+18    3.1956019e-01    4.6570561e-01    1.0122237e+01    8.2290342e+18    9.8792387e-02    7.8400960e-01    3.1963948e-01      4.6570345e-01
    1.1039524e+01    3.1292946e+00    7.7009327e+18    3.1956083e-01    4.6359296e-01    1.0259121e+01    8.0619883e+18    9.7474236e-02    7.8032781e-01    3.1963949e-01      4.6359083e-01
    1.1137340e+01    3.1292889e+00    7.5273778e+18    3.1956142e-01    4.6150810e-01    1.0398926e+01    7.8944711e+18    9.6163773e-02    7.7667936e-01    3.1963951e-01      4.6150600e-01
    1.1235125e+01    3.1292852e+00    7.3524193e+18    3.1956179e-01    4.5945656e-01    1.0541532e+01    7.7255736e+18    9.4862875e-02    7.7307719e-01    3.1963952e-01      4.5945447e-01
    1.1332875e+01    3.1292777e+00    7.1772317e+18    3.1956256e-01    4.5741986e-01    1.0686963e+01    7.5558387e+18    9.3571952e-02    7.6948416e-01    3.1963953e-01      4.5741780e-01
    1.1430060e+01    3.1292716e+00    7.0028069e+18    3.1956318e-01    4.5542101e-01    1.0834662e+01    7.3858494e+18    9.2296375e-02    7.6588450e-01    3.1963954e-01      4.5541898e-01
    1.1527764e+01    3.1292662e+00    6.8235034e+18    3.1956373e-01    4.5343365e-01    1.0986099e+01    7.2104477e+18    9.1024117e-02    7.6228886e-01    3.1963954e-01      4.5343164e-01
    1.1625528e+01    3.1292611e+00    6.6405557e+18    3.1956426e-01    4.5146755e-01    1.1140711e+01    7.0302243e+18    8.9760878e-02    7.5866909e-01    3.1963952e-01      4.5146556e-01
    1.1723318e+01    3.1292569e+00    6.4574417e+18    3.1956468e-01    4.4953094e-01    1.1298295e+01    6.8479295e+18    8.8508926e-02    7.5508044e-01    3.1963952e-01      4.4952898e-01
    1.1821125e+01    3.1292533e+00    6.2740689e+18    3.1956506e-01    4.4762073e-01    1.1458925e+01    6.6641246e+18    8.7268219e-02    7.5149637e-01    3.1963950e-01      4.4761878e-01
    1.1918804e+01    3.1292469e+00    6.0885913e+18    3.1956571e-01    4.4572715e-01    1.1622349e+01    6.4853149e+18    8.6041124e-02    7.4792887e-01    3.1963949e-01      4.4572523e-01
    1.2016103e+01    3.1292416e+00    5.9089771e+18    3.1956625e-01    4.4385874e-01    1.1788317e+01    6.3110654e+18    8.4829750e-02    7.4439537e-01    3.1963951e-01      4.4385684e-01
    1.2113035e+01    3.1292375e+00    5.7450719e+18    3.1956667e-01    4.4202834e-01    1.1956430e+01    6.1494804e+18    8.3637007e-02    7.4093383e-01    3.1963952e-01      4.4202646e-01
    1.2210945e+01    3.1292292e+00    5.5708257e+18    3.1956751e-01    4.4019716e-01    1.2128608e+01    5.9779043e+18    8.2449692e-02    7.3740376e-01    3.1963953e-01      4.4019530e-01
    1.2308894e+01    3.1292239e+00    5.4276856e+18    3.1956805e-01    4.3838962e-01    1.2304244e+01    5.8370514e+18    8.1272772e-02    7.3389407e-01    3.1963953e-01      4.3838779e-01
    1.2406883e+01    3.1292170e+00    5.2881679e+18    3.1956876e-01    4.3660613e-01    1.2482801e+01    5.6996226e+18    8.0110228e-02    7.3032750e-01    3.1963955e-01      4.3660433e-01
    1.2504748e+01    3.1292117e+00    5.1515837e+18    3.1956931e-01    4.3483622e-01    1.2665101e+01    5.5651853e+18    7.8957129e-02    7.2674461e-01    3.1963957e-01      4.3483444e-01
    1.2602933e+01    3.1292051e+00    5.0143349e+18    3.1956997e-01    4.3308961e-01    1.2850680e+01    5.4302323e+18    7.7816896e-02    7.2315438e-01    3.1963958e-01      4.3308785e-01
    1.2701162e+01    3.1291982e+00    4.8773447e+18    3.1957068e-01    4.3135789e-01    1.3040299e+01    5.2949424e+18    7.6685360e-02    7.1956917e-01    3.1963960e-01      4.3135615e-01
    1.2848193e+01    3.1291907e+00    4.6739419e+18    3.1957144e-01    4.2880669e-01    1.3332306e+01    5.0920607e+18    7.5005779e-02    7.1427740e-01    3.1963964e-01      4.2880498e-01
    1.2946581e+01    3.1291873e+00    4.5401926e+18    3.1957179e-01    4.2711522e-01    1.3531325e+01    4.9572279e+18    7.3902594e-02    7.1075597e-01    3.1963965e-01      4.2711353e-01
    1.3044988e+01    3.1291789e+00    4.4092755e+18    3.1957265e-01    4.2544489e-01    1.3734289e+01    4.8242229e+18    7.2810465e-02    7.0724871e-01    3.1963967e-01      4.2544322e-01
    1.3143412e+01    3.1291751e+00    4.2812472e+18    3.1957304e-01    4.2379212e-01    1.3941852e+01    4.6934341e+18    7.1726485e-02    7.0377688e-01    3.1963969e-01      4.2379048e-01
    1.3241870e+01    3.1291686e+00    4.1560333e+18    3.1957370e-01    4.2216110e-01    1.4152876e+01    4.5652618e+18    7.0657017e-02    7.0028893e-01    3.1963972e-01      4.2215947e-01
    1.3340319e+01    3.1291638e+00    4.0335642e+18    3.1957420e-01    4.2054813e-01    1.4368106e+01    4.4400888e+18    6.9598597e-02    6.9680940e-01    3.1963974e-01      4.2054652e-01
    1.3438858e+01    3.1291590e+00    3.9128215e+18    3.1957468e-01    4.1895780e-01    1.4586830e+01    4.3171926e+18    6.8554990e-02    6.9330616e-01    3.1963976e-01      4.1895621e-01
    1.3537445e+01    3.1291555e+00    3.7927652e+18    3.1957504e-01    4.1738754e-01    1.4809948e+01    4.1957245e+18    6.7522180e-02    6.8984081e-01    3.1963979e-01      4.1738596e-01
    1.3635764e+01    3.1291520e+00    3.6728347e+18    3.1957540e-01    4.1584678e-01    1.5036424e+01    4.0751440e+18    6.6505173e-02    6.8638201e-01    3.1963982e-01      4.1584522e-01
    1.3734400e+01    3.1291482e+00    3.5515187e+18    3.1957579e-01    4.1432249e-01    1.5266326e+01    3.9538186e+18    6.5503646e-02    6.8292184e-01    3.1963984e-01      4.1432094e-01
    1.3833082e+01    3.1291450e+00    3.4286485e+18    3.1957612e-01    4.1281712e-01    1.5500909e+01    3.8313912e+18    6.4512344e-02    6.7943948e-01    3.1963987e-01      4.1281558e-01
    1.3931815e+01    3.1291414e+00    3.3028013e+18    3.1957648e-01    4.1133111e-01    1.5739367e+01    3.7055936e+18    6.3534955e-02    6.7595400e-01    3.1963990e-01      4.1132959e-01
    1.4030547e+01    3.1291339e+00    3.1617679e+18    3.1957725e-01    4.0986408e-01    1.5981220e+01    3.5654473e+18    6.2573446e-02    6.7242877e-01    3.1963993e-01      4.0986258e-01
    1.4129336e+01    3.1291305e+00    3.0219988e+18    3.1957759e-01    4.0841950e-01    1.6227498e+01    3.4260326e+18    6.1623794e-02    6.6888842e-01    3.1963996e-01      4.0841801e-01
    1.4228139e+01    3.1291272e+00    2.8640712e+18    3.1957793e-01    4.0700040e-01    1.6477093e+01    3.2685681e+18    6.0690316e-02    6.6532367e-01    3.1963999e-01      4.0699892e-01
    1.4326979e+01    3.1291229e+00    2.6994275e+18    3.1957838e-01    4.0560156e-01    1.6730805e+01    3.0990179e+18    5.9769987e-02    6.6175324e-01    3.1964001e-01      4.0560009e-01
    1.4425717e+01    3.1291194e+00    2.5815044e+18    3.1957873e-01    4.0422106e-01    1.6987872e+01    2.9754787e+18    5.8865525e-02    6.5821993e-01    3.1964003e-01      4.0421961e-01
    1.4524600e+01    3.1291162e+00    2.4811781e+18    3.1957905e-01    4.0286452e-01    1.7248097e+01    2.8670755e+18    5.7977409e-02    6.5465161e-01    3.1964005e-01      4.0286308e-01
    1.4623492e+01    3.1291129e+00    2.3934129e+18    3.1957940e-01    4.0152956e-01    1.7512178e+01    2.7727938e+18    5.7103120e-02    6.5110043e-01    3.1964007e-01      4.0152813e-01
    1.4722474e+01    3.1291099e+00    2.3098971e+18    3.1957970e-01    4.0021375e-01    1.7779571e+01    2.6832382e+18    5.6244326e-02    6.4755367e-01    3.1964010e-01      4.0021233e-01
    1.4821503e+01    3.1291070e+00    2.2288503e+18    3.1958000e-01    3.9892029e-01    1.8050789e+01    2.5963194e+18    5.5399239e-02    6.4406618e-01    3.1964013e-01      3.9891889e-01
    1.4920540e+01    3.1291037e+00    2.1500906e+18    3.1958033e-01    3.9764242e-01    1.8323685e+01    2.5121090e+18    5.4574177e-02    6.4058980e-01    3.1964016e-01      3.9764103e-01
    1.5019642e+01    3.1290994e+00    2.0729478e+18    3.1958078e-01    3.9638528e-01    1.8598901e+01    2.4300038e+18    5.3766618e-02    6.3716018e-01    3.1964019e-01      3.9638390e-01
    1.5118807e+01    3.1290948e+00    1.9971786e+18    3.1958124e-01    3.9514382e-01    1.8876610e+01    2.3496479e+18    5.2975612e-02    6.3374420e-01    3.1964022e-01      3.9514245e-01
    1.5207988e+01    3.1290915e+00    1.9312512e+18    3.1958158e-01    3.9405348e-01    1.9148273e+01    2.2795501e+18    5.2224030e-02    6.3104287e-01    3.1964023e-01      3.9405212e-01
    1.5307121e+01    3.1290874e+00    1.8591496e+18    3.1958199e-01    3.9285329e-01    1.9409245e+01    2.2025199e+18    5.1521838e-02    6.2733286e-01    3.1964025e-01      3.9285195e-01
    1.5445990e+01    3.1290827e+00    1.7612953e+18    3.1958248e-01    3.9120472e-01    1.9807055e+01    2.0972368e+18    5.0487060e-02    6.2266485e-01    3.1964030e-01      3.9120339e-01
    1.5515460e+01    3.1290642e+00    1.7138143e+18    3.1958437e-01    3.9039956e-01    2.0050304e+01    2.0458167e+18    4.9874554e-02    6.2100009e-01    3.1964030e-01      3.9039827e-01
    1.5610052e+01    3.1290547e+00    1.6508810e+18    3.1958533e-01    3.8931931e-01    2.0308344e+01    1.9773200e+18    4.9240844e-02    6.1761703e-01    3.1964032e-01      3.8931805e-01
    1.5708160e+01    3.1290482e+00    1.5848465e+18    3.1958600e-01    3.8820337e-01    2.0568032e+01    1.9050171e+18    4.8619138e-02    6.1405608e-01    3.1964039e-01      3.8820213e-01
    1.5807476e+01    3.1290444e+00    1.5186346e+18    3.1958639e-01    3.8708892e-01    2.0859189e+01    1.8321431e+18    4.7940503e-02    6.1093421e-01    3.1964043e-01      3.8708768e-01
    1.5906812e+01    3.1290420e+00    1.4529200e+18    3.1958663e-01    3.8599721e-01    2.1151655e+01    1.7595107e+18    4.7277625e-02    6.0790535e-01    3.1964048e-01      3.8599598e-01
    1.6006154e+01    3.1290403e+00    1.3862361e+18    3.1958681e-01    3.8492587e-01    2.1443883e+01    1.6851833e+18    4.6633344e-02    6.0496387e-01    3.1964051e-01      3.8492465e-01
    1.6105530e+01    3.1290363e+00    1.3131172e+18    3.1958721e-01    3.8386998e-01    2.1736875e+01    1.6039529e+18    4.6004774e-02    6.0207722e-01    3.1964054e-01      3.8386877e-01
    1.6204921e+01    3.1290327e+00    1.2079798e+18    3.1958759e-01    3.8282509e-01    2.2031608e+01    1.4949759e+18    4.5389333e-02    5.9926932e-01    3.1964057e-01      3.8282389e-01
    1.6304319e+01    3.1290304e+00    1.1287106e+18    3.1958782e-01    3.8179797e-01    2.2326521e+01    1.4061569e+18    4.4789781e-02    5.9653148e-01    3.1964060e-01      3.8179677e-01
    1.6403739e+01    3.1290283e+00    1.0711791e+18    3.1958803e-01    3.8079062e-01    2.2622531e+01    1.3395697e+18    4.4203720e-02    5.9384597e-01    3.1964063e-01      3.8078943e-01
    1.6503196e+01    3.1290216e+00    1.0217861e+18    3.1958871e-01    3.7979577e-01    2.2919792e+01    1.2830431e+18    4.3630414e-02    5.9121662e-01    3.1964066e-01      3.7979460e-01
    1.6602699e+01    3.1290195e+00    9.7684508e+17    3.1958893e-01    3.7881574e-01    2.3220480e+01    1.2319120e+18    4.3065433e-02    5.8864352e-01    3.1964069e-01      3.7881458e-01
    1.6702214e+01    3.1290172e+00    9.3350274e+17    3.1958917e-01    3.7785254e-01    2.3521528e+01    1.1824117e+18    4.2514246e-02    5.8613190e-01    3.1964072e-01      3.7785138e-01
    1.6801744e+01    3.1290123e+00    8.9169097e+17    3.1958967e-01    3.7689585e-01    2.3823728e+01    1.1344015e+18    4.1974959e-02    5.8366402e-01    3.1964074e-01      3.7689471e-01
    1.6901297e+01    3.1290104e+00    8.5143379e+17    3.1958986e-01    3.7595752e-01    2.4128900e+01    1.0878832e+18    4.1444078e-02    5.8129734e-01    3.1964077e-01      3.7595638e-01
    1.7000865e+01    3.1290082e+00    8.1267910e+17    3.1959009e-01    3.7503242e-01    2.4435030e+01    1.0427993e+18    4.0924853e-02    5.7896656e-01    3.1964080e-01      3.7503129e-01
    1.7100472e+01    3.1290062e+00    7.7630451e+17    3.1959029e-01    3.7412178e-01    2.4742996e+01    9.9999522e+17    4.0415477e-02    5.7668074e-01    3.1964083e-01      3.7412065e-01
    1.7200111e+01    3.1290040e+00    7.4284980e+17    3.1959052e-01    3.7322348e-01    2.5053664e+01    9.6006820e+17    3.9914322e-02    5.7442255e-01    3.1964086e-01      3.7322236e-01
    1.7349599e+01    3.1290003e+00    6.9678822e+17    3.1959090e-01    3.7189261e-01    2.5524621e+01    9.0440916e+17    3.9177859e-02    5.7107915e-01    3.1964090e-01      3.7189150e-01
    1.7449271e+01    3.1289951e+00    6.6804590e+17    3.1959142e-01    3.7102151e-01    2.5841869e+01    8.6939883e+17    3.8696892e-02    5.6888301e-01    3.1964093e-01      3.7102041e-01
    1.7548980e+01    3.1289930e+00    6.4029725e+17    3.1959164e-01    3.7016203e-01    2.6162517e+01    8.3547525e+17    3.8222622e-02    5.6669736e-01    3.1964096e-01      3.7016094e-01
    1.7648720e+01    3.1289906e+00    6.1315657e+17    3.1959189e-01    3.6931443e-01    2.6485568e+01    8.0221807e+17    3.7756411e-02    5.6457075e-01    3.1964100e-01      3.6931335e-01
    1.7748486e+01    3.1289885e+00    5.8633555e+17    3.1959209e-01    3.6847890e-01    2.6811367e+01    7.6929258e+17    3.7297613e-02    5.6246874e-01    3.1964102e-01      3.6847782e-01
    1.7848279e+01    3.1289849e+00    5.5939562e+17    3.1959247e-01    3.6764593e-01    2.7140072e+01    7.3607729e+17    3.6845886e-02    5.6039137e-01    3.1964105e-01      3.6764486e-01
    1.7948100e+01    3.1289827e+00    5.2468939e+17    3.1959269e-01    3.6682642e-01    2.7473303e+01    6.9333909e+17    3.6398972e-02    5.5832523e-01    3.1964108e-01      3.6682535e-01
    1.8047942e+01    3.1289806e+00    4.7632405e+17    3.1959291e-01    3.6601814e-01    2.7810337e+01    6.3453190e+17    3.5957853e-02    5.5626898e-01    3.1964112e-01      3.6601708e-01
    1.8147831e+01    3.1289787e+00    4.4859457e+17    3.1959310e-01    3.6521893e-01    2.8150063e+01    5.9964091e+17    3.5523899e-02    5.5424218e-01    3.1964115e-01      3.6521787e-01
    1.8247746e+01    3.1289752e+00    4.2836125e+17    3.1959345e-01    3.6442967e-01    2.8493287e+01    5.7392327e+17    3.5095986e-02    5.5222664e-01    3.1964119e-01      3.6442863e-01
    1.8347681e+01    3.1289736e+00    4.1012527e+17    3.1959362e-01    3.6364118e-01    2.8840434e+01    5.5079469e+17    3.4673542e-02    5.5024219e-01    3.1964121e-01      3.6364014e-01
    1.8447645e+01    3.1289717e+00    3.9273733e+17    3.1959381e-01    3.6286795e-01    2.9191366e+01    5.2867622e+17    3.4256705e-02    5.4824767e-01    3.1964124e-01      3.6286692e-01
    1.8547659e+01    3.1289701e+00    3.7610652e+17    3.1959397e-01    3.6210325e-01    2.9546897e+01    5.0743095e+17    3.3844502e-02    5.4627658e-01    3.1964127e-01      3.6210222e-01
    1.8647688e+01    3.1289683e+00    3.6022838e+17    3.1959416e-01    3.6134778e-01    2.9906716e+01    4.8705951e+17    3.3437306e-02    5.4431240e-01    3.1964130e-01      3.6134676e-01
    1.8747766e+01    3.1289637e+00    3.4504958e+17    3.1959463e-01    3.6059915e-01    3.0270229e+01    4.6750669e+17    3.3035760e-02    5.4235804e-01    3.1964134e-01      3.6059813e-01
    1.8847891e+01    3.1289618e+00    3.3079659e+17    3.1959483e-01    3.5985259e-01    3.0639386e+01    4.4905703e+17    3.2637730e-02    5.4041084e-01    3.1964137e-01      3.5985158e-01
    1.8948053e+01    3.1289595e+00    3.1759156e+17    3.1959506e-01    3.5911850e-01    3.1013752e+01    4.3187820e+17    3.2243760e-02    5.3846715e-01    3.1964141e-01      3.5911750e-01
    1.9048249e+01    3.1289575e+00    3.0519459e+17    3.1959526e-01    3.5839243e-01    3.1392492e+01    4.1569314e+17    3.1854750e-02    5.3652735e-01    3.1964144e-01      3.5839143e-01
    1.9148489e+01    3.1289557e+00    2.9339369e+17    3.1959545e-01    3.5767365e-01    3.1774887e+01    4.0024842e+17    3.1471395e-02    5.3459188e-01    3.1964147e-01      3.5767266e-01
    1.9248773e+01    3.1289540e+00    2.8199702e+17    3.1959562e-01    3.5696235e-01    3.2162973e+01    3.8530552e+17    3.1091653e-02    5.3264811e-01    3.1964150e-01      3.5696136e-01
    1.9349071e+01    3.1289508e+00    2.7084968e+17    3.1959595e-01    3.5625136e-01    3.2556466e+01    3.7066531e+17    3.0715864e-02    5.3072062e-01    3.1964153e-01      3.5625038e-01
    1.9449414e+01    3.1289480e+00    2.5982127e+17    3.1959624e-01    3.5555023e-01    3.2955989e+01    3.5615195e+17    3.0343498e-02    5.2878879e-01    3.1964156e-01      3.5554926e-01
    1.9549793e+01    3.1289461e+00    2.4632063e+17    3.1959643e-01    3.5485669e-01    3.3360835e+01    3.3840399e+17    2.9975269e-02    5.2685036e-01    3.1964160e-01      3.5485572e-01
    1.9650215e+01    3.1289444e+00    2.3023359e+17    3.1959660e-01    3.5417131e-01    3.3770881e+01    3.1721292e+17    2.9611309e-02    5.2490392e-01    3.1964163e-01      3.5417035e-01
    1.9700443e+01    3.1289436e+00    2.2269549e+17    3.1959668e-01    3.5383051e-01    3.3978205e+01    3.0712268e+17    2.9430630e-02    5.2393254e-01    3.1964165e-01      3.5382955e-01
    1.9800875e+01    3.1289418e+00    2.1246622e+17    3.1959686e-01    3.5314734e-01    3.4397014e+01    2.9343566e+17    2.9072291e-02    5.2198961e-01    3.1964169e-01      3.5314638e-01
    1.9901342e+01    3.1289404e+00    2.0433433e+17    3.1959701e-01    3.5247423e-01    3.4823017e+01    2.8250814e+17    2.8716639e-02    5.2005683e-01    3.1964171e-01      3.5247328e-01
    2.0001890e+01    3.1289387e+00    1.9677820e+17    3.1959719e-01    3.5180641e-01    3.5254739e+01    2.7234488e+17    2.8364981e-02    5.1810453e-01    3.1964175e-01      3.5180546e-01
    2.0102497e+01    3.1289371e+00    1.8956388e+17    3.1959735e-01    3.5114442e-01    3.5692424e+01    2.6261875e+17    2.8017150e-02    5.1613222e-01    3.1964178e-01      3.5114347e-01
    2.0203121e+01    3.1289353e+00    1.8266517e+17    3.1959753e-01    3.5048723e-01    3.6137979e+01    2.5329973e+17    2.7671719e-02    5.1415450e-01    3.1964181e-01      3.5048629e-01
    2.0303791e+01    3.1289323e+00    1.7605466e+17    3.1959784e-01    3.4982987e-01    3.6589406e+01    2.4435892e+17    2.7330315e-02    5.1217719e-01    3.1964185e-01      3.4982893e-01
    2.0404519e+01    3.1289306e+00    1.6977907e+17    3.1959801e-01    3.4918009e-01    3.7050220e+01    2.3585995e+17    2.6990393e-02    5.1020572e-01    3.1964188e-01      3.4917917e-01
    2.0505286e+01    3.1289291e+00    1.6386202e+17    3.1959816e-01    3.4853823e-01    3.7516361e+01    2.2783617e+17    2.6655037e-02    5.0821495e-01    3.1964192e-01      3.4853730e-01
    2.0606114e+01    3.1289276e+00    1.5822298e+17    3.1959831e-01    3.4790147e-01    3.7990708e+01    2.2018310e+17    2.6322226e-02    5.0622963e-01    3.1964196e-01      3.4790055e-01
    2.0706999e+01    3.1289250e+00    1.5278467e+17    3.1959858e-01    3.4727007e-01    3.8470670e+01    2.1279858e+17    2.5993828e-02    5.0423079e-01    3.1964199e-01      3.4726915e-01
    2.0807913e+01    3.1289235e+00    1.4747752e+17    3.1959874e-01    3.4663777e-01    3.8958365e+01    2.0558892e+17    2.5668429e-02    5.0220248e-01    3.1964203e-01      3.4663686e-01
    2.0908872e+01    3.1289219e+00    1.4224274e+17    3.1959890e-01    3.4601525e-01    3.9456390e+01    1.9847357e+17    2.5344437e-02    5.0019118e-01    3.1964205e-01      3.4601434e-01
    2.1009859e+01    3.1289191e+00    1.3703388e+17    3.1959919e-01    3.4539551e-01    3.9960339e+01    1.9138766e+17    2.5024813e-02    4.9816338e-01    3.1964209e-01      3.4539461e-01
    2.1110873e+01    3.1289175e+00    1.3047769e+17    3.1959935e-01    3.4478281e-01    4.0471543e+01    1.8248371e+17    2.4708719e-02    4.9612118e-01    3.1964213e-01      3.4478191e-01
    2.1211940e+01    3.1289161e+00    1.2225542e+17    3.1959949e-01    3.4417425e-01    4.0989878e+01    1.7125107e+17    2.4396267e-02    4.9408892e-01    3.1964216e-01      3.4417336e-01
    2.1313058e+01    3.1289148e+00    1.1701351e+17    3.1959963e-01    3.4356647e-01    4.1516839e+01    1.6402693e+17    2.4086612e-02    4.9205989e-01    3.1964219e-01      3.4356558e-01
    2.1414223e+01    3.1289135e+00    1.1316105e+17    3.1959976e-01    3.4296608e-01    4.2052981e+01    1.5872514e+17    2.3779527e-02    4.9003357e-01    3.1964222e-01      3.4296520e-01
    2.1515423e+01    3.1289120e+00    1.0952809e+17    3.1959991e-01    3.4237029e-01    4.2596521e+01    1.5372094e+17    2.3476096e-02    4.8798570e-01    3.1964226e-01      3.4236941e-01
    2.1616651e+01    3.1289105e+00    1.0605710e+17    3.1960007e-01    3.4178084e-01    4.3147895e+01    1.4893553e+17    2.3176102e-02    4.8593046e-01    3.1964230e-01      3.4177996e-01
    2.1717909e+01    3.1289088e+00    1.0272874e+17    3.1960024e-01    3.4119603e-01    4.3706974e+01    1.4434419e+17    2.2879644e-02    4.8387123e-01    3.1964233e-01      3.4119515e-01
    2.1819212e+01    3.1289067e+00    9.9507246e+16    3.1960045e-01    3.4061011e-01    4.4274997e+01    1.3989912e+17    2.2586111e-02    4.8178259e-01    3.1964240e-01      3.4060924e-01
    2.1920590e+01    3.1289050e+00    9.6419661e+16    3.1960063e-01    3.4003161e-01    4.4855110e+01    1.3563893e+17    2.2294004e-02    4.7971293e-01    3.1964247e-01      3.4003074e-01
    2.2022023e+01    3.1289007e+00    9.3470290e+16    3.1960106e-01    3.3945673e-01    4.5440692e+01    1.3157055e+17    2.2006707e-02    4.7763422e-01    3.1964252e-01      3.3945587e-01
    2.2123477e+01    3.1288994e+00    9.0625598e+16    3.1960119e-01    3.3888706e-01    4.6035539e+01    1.2764910e+17    2.1722348e-02    4.7555313e-01    3.1964255e-01      3.3888620e-01
    2.2224991e+01    3.1288980e+00    8.7849223e+16    3.1960135e-01    3.3832365e-01    4.6639100e+01    1.2382563e+17    2.1441237e-02    4.7346484e-01    3.1964259e-01      3.3832280e-01
    2.2326543e+01    3.1288964e+00    8.5108152e+16    3.1960151e-01    3.3775864e-01    4.7251283e+01    1.2005508e+17    2.1163446e-02    4.7132487e-01    3.1964264e-01      3.3775779e-01
    2.2428161e+01    3.1288945e+00    8.2371732e+16    3.1960170e-01    3.3720122e-01    4.7878410e+01    1.1629540e+17    2.0886241e-02    4.6921739e-01    3.1964271e-01      3.3720038e-01
    2.2529770e+01    3.1288927e+00    7.8878820e+16    3.1960188e-01    3.3664709e-01    4.8511345e+01    1.1150773e+17    2.0613735e-02    4.6710946e-01    3.1964278e-01      3.3664625e-01
    2.2631375e+01    3.1288912e+00    7.4793721e+16    3.1960203e-01    3.3609669e-01    4.9153131e+01    1.0589789e+17    2.0344584e-02    4.6500725e-01    3.1964283e-01      3.3609585e-01
    2.2732987e+01    3.1288896e+00    7.1778062e+16    3.1960220e-01    3.3555101e-01    4.9803685e+01    1.0174458e+17    2.0078835e-02    4.6290083e-01    3.1964289e-01      3.3555018e-01
    2.2834640e+01    3.1288884e+00    6.9583662e+16    3.1960232e-01    3.3500335e-01    5.0464206e+01    9.8727614e+16    1.9816026e-02    4.6077689e-01    3.1964293e-01      3.3500252e-01
    2.2936327e+01    3.1288869e+00    6.7553931e+16    3.1960247e-01    3.3446473e-01    5.1137492e+01    9.5943380e+16    1.9555124e-02    4.5868175e-01    3.1964296e-01      3.3446391e-01
    2.3038068e+01    3.1288856e+00    6.5611567e+16    3.1960261e-01    3.3393078e-01    5.1817614e+01    9.3283413e+16    1.9298457e-02    4.5658304e-01    3.1964300e-01      3.3392996e-01
    2.3139873e+01    3.1288843e+00    6.3742934e+16    3.1960274e-01    3.3339982e-01    5.2506359e+01    9.0729578e+16    1.9045312e-02    4.5447629e-01    3.1964303e-01      3.3339901e-01
    2.3231553e+01    3.1288833e+00    6.2132608e+16    3.1960285e-01    3.3292856e-01    5.3157722e+01    8.8534161e+16    1.8811942e-02    4.5265663e-01    3.1964302e-01      3.3292775e-01
    2.3304896e+01    3.1288799e+00    6.0908553e+16    3.1960319e-01    3.3255555e-01    5.3685253e+01    8.6868986e+16    1.8627089e-02    4.5122133e-01    3.1964302e-01      3.3255474e-01
    2.3436915e+01    3.1288741e+00    5.8793423e+16    3.1960378e-01    3.3188155e-01    5.4628587e+01    8.4004571e+16    1.8305434e-02    4.4852438e-01    3.1964302e-01      3.3188076e-01
    2.3528187e+01    3.1288705e+00    5.7374414e+16    3.1960415e-01    3.3142694e-01    5.5300894e+01    8.2094924e+16    1.8082890e-02    4.4670877e-01    3.1964302e-01      3.3142615e-01
    2.3612940e+01    3.1288661e+00    5.6071790e+16    3.1960460e-01    3.3100617e-01    5.5925190e+01    8.0352201e+16    1.7881030e-02    4.4500248e-01    3.1964302e-01      3.3100539e-01
    2.3704212e+01    3.1288640e+00    5.4661295e+16    3.1960481e-01    3.3054760e-01    5.6587185e+01    7.8478565e+16    1.7671846e-02    4.4311827e-01    3.1964303e-01      3.3054683e-01
    2.3847196e+01    3.1288619e+00    5.2340343e+16    3.1960503e-01    3.2982631e-01    5.7572017e+01    7.5432527e+16    1.7369550e-02    4.3998053e-01    3.1964309e-01      3.2982555e-01
    2.3949830e+01    3.1288605e+00    4.9660649e+16    3.1960517e-01    3.2931299e-01    5.8336292e+01    7.1897457e+16    1.7141988e-02    4.3786424e-01    3.1964313e-01      3.2931223e-01
    2.4001145e+01    3.1288597e+00    4.8189280e+16    3.1960525e-01    3.2905767e-01    5.8726107e+01    6.9997094e+16    1.7028202e-02    4.3682818e-01    3.1964316e-01      3.2905691e-01
    2.4103797e+01    3.1288581e+00    4.6659216e+16    3.1960542e-01    3.2854503e-01    5.9515534e+01    6.8006539e+16    1.6802336e-02    4.3475020e-01    3.1964322e-01      3.2854427e-01
    2.4206531e+01    3.1288565e+00    4.5311488e+16    3.1960558e-01    3.2803902e-01    6.0320575e+01    6.6261505e+16    1.6578091e-02    4.3269555e-01    3.1964327e-01      3.2803827e-01
    2.4309309e+01    3.1288552e+00    4.4022097e+16    3.1960571e-01    3.2753693e-01    6.1132845e+01    6.4591994e+16    1.6357819e-02    4.3063919e-01    3.1964332e-01      3.2753618e-01
    2.4412100e+01    3.1288538e+00    4.2781730e+16    3.1960586e-01    3.2703933e-01    6.1955546e+01    6.2984963e+16    1.6140605e-02    4.2859179e-01    3.1964337e-01      3.2703858e-01
    2.4514901e+01    3.1288525e+00    4.1584433e+16    3.1960599e-01    3.2654488e-01    6.2790217e+01    6.1435443e+16    1.5926048e-02    4.2654840e-01    3.1964341e-01      3.2654414e-01
    2.4617730e+01    3.1288510e+00    4.0426549e+16    3.1960614e-01    3.2604675e-01    6.3636354e+01    5.9945478e+16    1.5714288e-02    4.2450957e-01    3.1964346e-01      3.2604601e-01
    2.4720597e+01    3.1288499e+00    3.9300045e+16    3.1960626e-01    3.2555667e-01    6.4497570e+01    5.8511870e+16    1.5504460e-02    4.2249129e-01    3.1964349e-01      3.2555593e-01
    2.4823487e+01    3.1288488e+00    3.8188813e+16    3.1960637e-01    3.2507055e-01    6.5367032e+01    5.7119189e+16    1.5298232e-02    4.2046934e-01    3.1964352e-01      3.2506981e-01
    2.4926421e+01    3.1288472e+00    3.7074388e+16    3.1960653e-01    3.2458621e-01    6.6247136e+01    5.5743250e+16    1.5094992e-02    4.1845554e-01    3.1964358e-01      3.2458548e-01
    2.5029415e+01    3.1288458e+00    3.5949360e+16    3.1960667e-01    3.2410347e-01    6.7140370e+01    5.4376586e+16    1.4894169e-02    4.1642961e-01    3.1964364e-01      3.2410274e-01
    2.5132482e+01    3.1288446e+00    3.4808781e+16    3.1960679e-01    3.2361828e-01    6.8048390e+01    5.3005176e+16    1.4695425e-02    4.1440428e-01    3.1964369e-01      3.2361755e-01
    2.5235623e+01    3.1288435e+00    3.3057643e+16    3.1960691e-01    3.2314055e-01    6.8971788e+01    5.0841047e+16    1.4498682e-02    4.1240359e-01    3.1964372e-01      3.2313983e-01
    2.5338874e+01    3.1288424e+00    3.1690045e+16    3.1960702e-01    3.2266677e-01    6.9905747e+01    4.9083167e+16    1.4304976e-02    4.1040618e-01    3.1964375e-01      3.2266605e-01
    2.5442228e+01    3.1288411e+00    3.0809255e+16    3.1960715e-01    3.2219583e-01    7.0852398e+01    4.7892458e+16    1.4113848e-02    4.0841609e-01    3.1964377e-01      3.2219511e-01
    2.5545618e+01    3.1288400e+00    2.9993483e+16    3.1960726e-01    3.2172695e-01    7.1812553e+01    4.6775771e+16    1.3925142e-02    4.0643210e-01    3.1964380e-01      3.2172623e-01
    2.5649047e+01    3.1288387e+00    2.9213056e+16    3.1960740e-01    3.2125416e-01    7.2784652e+01    4.5697414e+16    1.3739160e-02    4.0442280e-01    3.1964384e-01      3.2125344e-01
    2.5700785e+01    3.1288381e+00    2.8833282e+16    3.1960746e-01    3.2102093e-01    7.3280674e+01    4.5171694e+16    1.3646163e-02    4.0344696e-01    3.1964385e-01      3.2102021e-01
    2.5804311e+01    3.1288357e+00    2.8089915e+16    3.1960771e-01    3.2055523e-01    7.4274121e+01    4.4145103e+16    1.3463640e-02    4.0151269e-01    3.1964388e-01      3.2055453e-01
    2.5907901e+01    3.1288346e+00    2.7367506e+16    3.1960782e-01    3.2009381e-01    7.5283734e+01    4.3154484e+16    1.3283082e-02    3.9959077e-01    3.1964391e-01      3.2009310e-01
    2.6011564e+01    3.1288335e+00    2.6663373e+16    3.1960793e-01    3.1963585e-01    7.6306129e+01    4.2194837e+16    1.3105107e-02    3.9767728e-01    3.1964394e-01      3.1963515e-01
    2.6115329e+01    3.1288324e+00    2.5974614e+16    3.1960804e-01    3.1917984e-01    7.7343710e+01    4.1256227e+16    1.2929300e-02    3.9576174e-01    3.1964397e-01      3.1917914e-01
    2.6219189e+01    3.1288313e+00    2.5299151e+16    3.1960815e-01    3.1871519e-01    7.8400252e+01    4.0327246e+16    1.2755061e-02    3.9380705e-01    3.1964400e-01      3.1871449e-01
    2.6323184e+01    3.1288303e+00    2.4634315e+16    3.1960826e-01    3.1826083e-01    7.9471786e+01    3.9395600e+16    1.2583082e-02    3.9193066e-01    3.1964402e-01      3.1826014e-01
    2.6427286e+01    3.1288293e+00    2.3780480e+16    3.1960836e-01    3.1780906e-01    8.0553887e+01    3.8208985e+16    1.2414050e-02    3.9006398e-01    3.1964405e-01      3.1780837e-01
    2.6531476e+01    3.1288284e+00    2.2891478e+16    3.1960845e-01    3.1736039e-01    8.1650467e+01    3.6839261e+16    1.2247327e-02    3.8818316e-01    3.1964406e-01      3.1735970e-01
    2.6635762e+01    3.1288275e+00    2.2292653e+16    3.1960855e-01    3.1691366e-01    8.2762435e+01    3.5910329e+16    1.2082776e-02    3.8629441e-01    3.1964409e-01      3.1691298e-01
    2.6740197e+01    3.1288264e+00    2.1766794e+16    3.1960866e-01    3.1646171e-01    8.3894383e+01    3.5069891e+16    1.1919749e-02    3.8437915e-01    3.1964411e-01      3.1646103e-01
    2.6834223e+01    3.1288254e+00    2.1320134e+16    3.1960875e-01    3.1606397e-01    8.4940309e+01    3.4349437e+16    1.1772973e-02    3.8272455e-01    3.1964413e-01      3.1606329e-01
    2.6938950e+01    3.1288246e+00    2.0831946e+16    3.1960884e-01    3.1562297e-01    8.6091637e+01    3.3562879e+16    1.1615530e-02    3.8083448e-01    3.1964416e-01      3.1562229e-01
    2.7043807e+01    3.1288237e+00    2.0356348e+16    3.1960893e-01    3.1518377e-01    8.7264669e+01    3.2799671e+16    1.1459391e-02    3.7895556e-01    3.1964418e-01      3.1518310e-01
    2.7148859e+01    3.1288226e+00    1.9894379e+16    3.1960904e-01    3.1474608e-01    8.8459560e+01    3.2060234e+16    1.1304601e-02    3.7706696e-01    3.1964420e-01      3.1474541e-01
    2.7243448e+01    3.1288220e+00    1.9492915e+16    3.1960911e-01    3.1434767e-01    8.9565313e+01    3.1417825e+16    1.1165037e-02    3.7538189e-01    3.1964421e-01      3.1434700e-01
    2.7348676e+01    3.1288209e+00    1.9050164e+16    3.1960922e-01    3.1391212e-01    9.0789321e+01    3.0707410e+16    1.1014511e-02    3.7348689e-01    3.1964423e-01      3.1391145e-01
    2.7401194e+01    3.1288203e+00    1.8831065e+16    3.1960927e-01    3.1369542e-01    9.1410778e+01    3.0354451e+16    1.0939629e-02    3.7255146e-01    3.1964424e-01      3.1369475e-01
    2.7547695e+01    3.1288187e+00    1.8220424e+16    3.1960944e-01    3.1309684e-01    9.3181694e+01    2.9364695e+16    1.0731722e-02    3.6997863e-01    3.1964425e-01      3.1309617e-01
    2.7651866e+01    3.1288178e+00    1.7495537e+16    3.1960954e-01    3.1267377e-01    9.4444894e+01    2.8305891e+16    1.0588185e-02    3.6812312e-01    3.1964426e-01      3.1267311e-01
    2.7703840e+01    3.1288174e+00    1.7148609e+16    3.1960958e-01    3.1245658e-01    9.5085153e+01    2.7692807e+16    1.0516889e-02    3.6720192e-01    3.1964426e-01      3.1245592e-01
    2.7807509e+01    3.1288168e+00    1.6716611e+16    3.1960964e-01    3.1203713e-01    9.6379041e+01    2.6995240e+16    1.0375700e-02    3.6538268e-01    3.1964424e-01      3.1203647e-01
    2.7900600e+01    3.1288160e+00    1.6382548e+16    3.1960971e-01    3.1166494e-01    9.7572685e+01    2.6444916e+16    1.0248770e-02    3.6377815e-01    3.1964427e-01      3.1166428e-01
    2.8003696e+01    3.1288152e+00    1.6022440e+16    3.1960980e-01    3.1125271e-01    9.8882964e+01    2.5854529e+16    1.0112965e-02    3.6196187e-01    3.1964429e-01      3.1125205e-01
    2.8106594e+01    3.1288143e+00    1.5668901e+16    3.1960989e-01    3.1084344e-01    1.0021366e+02    2.5281391e+16    9.9786798e-03    3.6016255e-01    3.1964430e-01      3.1084279e-01
    2.8209297e+01    3.1288136e+00    1.5321847e+16    3.1960996e-01    3.1042883e-01    1.0156576e+02    2.4725727e+16    9.8458379e-03    3.5837970e-01    3.1964432e-01      3.1042818e-01
    2.8311831e+01    3.1288129e+00    1.4982129e+16    3.1961003e-01    3.1002420e-01    1.0293919e+02    2.4187277e+16    9.7144736e-03    3.5662542e-01    3.1964433e-01      3.1002355e-01
    2.8414227e+01    3.1288110e+00    1.4647955e+16    3.1961023e-01    3.0962222e-01    1.0432540e+02    2.3660382e+16    9.5853930e-03    3.5488022e-01    3.1964435e-01      3.0962158e-01
    2.8516531e+01    3.1288102e+00    1.4315872e+16    3.1961031e-01    3.0922316e-01    1.0572755e+02    2.3137393e+16    9.4582729e-03    3.5314790e-01    3.1964437e-01      3.0922252e-01
    2.8618765e+01    3.1288095e+00    1.3981751e+16    3.1961039e-01    3.0882696e-01    1.0714694e+02    2.2608959e+16    9.3329781e-03    3.5141365e-01    3.1964438e-01      3.0882632e-01
    2.8720840e+01    3.1288087e+00    1.3638702e+16    3.1961046e-01    3.0842612e-01    1.0858694e+02    2.2066173e+16    9.2092102e-03    3.4968998e-01    3.1964440e-01      3.0842548e-01
    2.8822791e+01    3.1288079e+00    1.3050810e+16    3.1961054e-01    3.0803376e-01    1.1004743e+02    2.1251832e+16    9.0869911e-03    3.4798376e-01    3.1964443e-01      3.0803312e-01
    2.8924689e+01    3.1288071e+00    1.2695482e+16    3.1961063e-01    3.0764393e-01    1.1152523e+02    2.0628540e+16    8.9665809e-03    3.4627870e-01    3.1964445e-01      3.0764330e-01
    2.9026530e+01    3.1288063e+00    1.2380494e+16    3.1961071e-01    3.0725718e-01    1.1301792e+02    2.0152773e+16    8.8481544e-03    3.4458211e-01    3.1964448e-01      3.0725655e-01
    2.9128312e+01    3.1288052e+00    1.2077011e+16    3.1961083e-01    3.0687306e-01    1.1452764e+02    1.9701163e+16    8.7315170e-03    3.4288670e-01    3.1964450e-01      3.0687243e-01
    2.9229990e+01    3.1288031e+00    1.1779274e+16    3.1961104e-01    3.0648398e-01    1.1605405e+02    1.9266717e+16    8.6166750e-03    3.4120092e-01    3.1964453e-01      3.0648335e-01
    2.9331684e+01    3.1288022e+00    1.1486963e+16    3.1961113e-01    3.0610138e-01    1.1760310e+02    1.8845788e+16    8.5031775e-03    3.3952660e-01    3.1964455e-01      3.0610075e-01
    2.9433279e+01    3.1288013e+00    1.1200543e+16    3.1961122e-01    3.0572216e-01    1.1917279e+02    1.8436491e+16    8.3911772e-03    3.3784492e-01    3.1964456e-01      3.0572154e-01
    2.9534874e+01    3.1288005e+00    1.0917539e+16    3.1961131e-01    3.0534622e-01    1.2076478e+02    1.8034373e+16    8.2805598e-03    3.3615654e-01    3.1964459e-01      3.0534560e-01
    2.9636472e+01    3.1287996e+00    1.0634051e+16    3.1961140e-01    3.0497145e-01    1.2237692e+02    1.7634312e+16    8.1714753e-03    3.3446659e-01    3.1964462e-01      3.0497083e-01
    2.9738055e+01    3.1287986e+00    1.0344866e+16    3.1961149e-01    3.0459168e-01    1.2401643e+02    1.7231548e+16    8.0634478e-03    3.3278323e-01    3.1964465e-01      3.0459106e-01
    2.9839580e+01    3.1287980e+00    1.0043837e+16    3.1961156e-01    3.0422056e-01    1.2567795e+02    1.6820600e+16    7.9568454e-03    3.3112535e-01    3.1964467e-01      3.0421995e-01
    2.9941096e+01    3.1287971e+00    9.5238678e+15    3.1961164e-01    3.0385173e-01    1.2736031e+02    1.6153205e+16    7.8517400e-03    3.2947096e-01    3.1964470e-01      3.0385112e-01
    3.0032508e+01    3.1287966e+00    9.2519187e+15    3.1961170e-01    3.0352240e-01    1.2891738e+02    1.5793902e+16    7.7569063e-03    3.2800965e-01    3.1964470e-01      3.0352179e-01
    3.0105638e+01    3.1287956e+00    9.0664093e+15    3.1961180e-01    3.0326131e-01    1.3019872e+02    1.5544914e+16    7.6805671e-03    3.2687769e-01    3.1964470e-01      3.0326070e-01
    3.0211269e+01    3.1287948e+00    8.8112707e+15    3.1961189e-01    3.0287991e-01    1.3204268e+02    1.5202794e+16    7.5733087e-03    3.2522013e-01    3.1964470e-01      3.0287930e-01
    3.0310401e+01    3.1287936e+00    8.5793179e+15    3.1961200e-01    3.0252922e-01    1.3376892e+02    1.4892431e+16    7.4755781e-03    3.2366937e-01    3.1964470e-01      3.0252862e-01
    3.0434303e+01    3.1287929e+00    8.2908649e+15    3.1961208e-01    3.0209091e-01    1.3589486e+02    1.4506446e+16    7.3586302e-03    3.2166267e-01    3.1964470e-01      3.0209031e-01
    3.0525670e+01    3.1287924e+00    8.0805619e+15    3.1961213e-01    3.0176851e-01    1.3748994e+02    1.4225801e+16    7.2732596e-03    3.2018962e-01    3.1964470e-01      3.0176792e-01
    3.0624730e+01    3.1287887e+00    7.8607503e+15    3.1961250e-01    3.0141787e-01    1.3933003e+02    1.3934523e+16    7.1772036e-03    3.1865495e-01    3.1964470e-01      3.0141728e-01
    3.0748555e+01    3.1287879e+00    7.5751454e+15    3.1961259e-01    3.0098269e-01    1.4154150e+02    1.3565398e+16    7.0650657e-03    3.1670029e-01    3.1964470e-01      3.0098210e-01
    3.0839901e+01    3.1287872e+00    7.3549168e+15    3.1961266e-01    3.0066347e-01    1.4320715e+02    1.3289130e+16    6.9828915e-03    3.1525333e-01    3.1964470e-01      3.0066288e-01
    3.0912978e+01    3.1287867e+00    7.1224742e+15    3.1961271e-01    3.0041307e-01    1.4461489e+02    1.3013192e+16    6.9149171e-03    3.1412466e-01    3.1964470e-01      3.0041249e-01
    3.1012039e+01    3.1287857e+00    6.8180002e+15    3.1961281e-01    3.0006813e-01    1.4653291e+02    1.2633914e+16    6.8244057e-03    3.1261135e-01    3.1964470e-01      3.0006755e-01
    3.1102979e+01    3.1287848e+00    6.6291377e+15    3.1961290e-01    2.9975886e-01    1.4830343e+02    1.2385325e+16    6.7429324e-03    3.1123467e-01    3.1964470e-01      2.9975828e-01
    3.1216654e+01    3.1287843e+00    6.4024769e+15    3.1961296e-01    2.9937152e-01    1.5047917e+02    1.2081833e+16    6.6454379e-03    3.0945860e-01    3.1964470e-01      2.9937094e-01
    3.1322210e+01    3.1287837e+00    6.2028101e+15    3.1961301e-01    2.9900849e-01    1.5256309e+02    1.1809643e+16    6.5546654e-03    3.0782185e-01    3.1964470e-01      2.9900791e-01
    3.1421270e+01    3.1287830e+00    6.0228252e+15    3.1961309e-01    2.9867432e-01    1.5456870e+02    1.1561138e+16    6.4696151e-03    3.0629953e-01    3.1964469e-01      2.9867375e-01
    3.1526826e+01    3.1287825e+00    5.8350542e+15    3.1961314e-01    2.9831980e-01    1.5669937e+02    1.1302013e+16    6.3816467e-03    3.0468138e-01    3.1964469e-01      2.9831923e-01
    3.1640502e+01    3.1287820e+00    5.6329652e+15    3.1961319e-01    2.9793366e-01    1.5901206e+02    1.1027166e+16    6.2888313e-03    3.0293234e-01    3.1964469e-01      2.9793310e-01
    3.1713579e+01    3.1287817e+00    5.5025443e+15    3.1961322e-01    2.9768944e-01    1.6053744e+02    1.0852902e+16    6.2290765e-03    3.0181698e-01    3.1964469e-01      2.9768888e-01
    3.1819135e+01    3.1287813e+00    5.3117020e+15    3.1961327e-01    2.9733900e-01    1.6277693e+02    1.0601891e+16    6.1433769e-03    3.0021103e-01    3.1964469e-01      2.9733843e-01
    3.1918195e+01    3.1287806e+00    5.1271104e+15    3.1961334e-01    2.9701258e-01    1.6489433e+02    1.0362006e+16    6.0644900e-03    2.9871521e-01    3.1964469e-01      2.9701201e-01
    3.2009135e+01    3.1287800e+00    4.9030708e+15    3.1961340e-01    2.9671140e-01    1.6689747e+02    1.0049234e+16    5.9917024e-03    2.9734627e-01    3.1964469e-01      2.9671083e-01
    3.2122811e+01    3.1287794e+00    4.6817046e+15    3.1961345e-01    2.9633845e-01    1.6935820e+02    9.7659106e+15    5.9046446e-03    2.9561337e-01    3.1964469e-01      2.9633789e-01
    3.2213751e+01    3.1287789e+00    4.5465683e+15    3.1961351e-01    2.9604445e-01    1.7142036e+02    9.5628700e+15    5.8336126e-03    2.9425686e-01    3.1964469e-01      2.9604389e-01
    3.2327427e+01    3.1287783e+00    4.3842022e+15    3.1961357e-01    2.9567085e-01    1.7395290e+02    9.3152213e+15    5.7486826e-03    2.9253275e-01    3.1964468e-01      2.9567030e-01
    3.2400504e+01    3.1287780e+00    4.2835508e+15    3.1961360e-01    2.9543454e-01    1.7561957e+02    9.1605277e+15    5.6941261e-03    2.9144048e-01    3.1964468e-01      2.9543399e-01
    3.2524329e+01    3.1287775e+00    4.1142487e+15    3.1961365e-01    2.9503427e-01    1.7846565e+02    8.9015356e+15    5.6033192e-03    2.8957917e-01    3.1964468e-01      2.9503372e-01
    3.2615675e+01    3.1287772e+00    3.9901848e+15    3.1961368e-01    2.9474042e-01    1.8055765e+02    8.7136490e+15    5.5383972e-03    2.8821734e-01    3.1964468e-01      2.9473986e-01
    3.2707021e+01    3.1287768e+00    3.8668744e+15    3.1961372e-01    2.9444715e-01    1.8270795e+02    8.5279868e+15    5.4732155e-03    2.8685524e-01    3.1964467e-01      2.9444659e-01
    3.2820697e+01    3.1287763e+00    3.7165949e+15    3.1961378e-01    2.9408158e-01    1.8550680e+02    8.3012486e+15    5.3906380e-03    2.8520861e-01    3.1964467e-01      2.9408103e-01
    3.2944522e+01    3.1287757e+00    3.5482055e+15    3.1961384e-01    2.9368936e-01    1.8852313e+02    8.0446587e+15    5.3043889e-03    2.8339180e-01    3.1964467e-01      2.9368881e-01
    3.3017599e+01    3.1287753e+00    3.4167598e+15    3.1961388e-01    2.9346055e-01    1.9039327e+02    7.7992332e+15    5.2522864e-03    2.8233676e-01    3.1964467e-01      2.9346000e-01
    3.3131275e+01    3.1287749e+00    3.2411452e+15    3.1961392e-01    2.9310048e-01    1.9327702e+02    7.5589775e+15    5.1739208e-03    2.8069420e-01    3.1964467e-01      2.9309994e-01
    3.3222621e+01    3.1287720e+00    3.1384410e+15    3.1961421e-01    2.9281266e-01    1.9556617e+02    7.3827006e+15    5.1133587e-03    2.7935484e-01    3.1964466e-01      2.9281212e-01
    3.3346446e+01    3.1287716e+00    3.0067005e+15    3.1961426e-01    2.9242467e-01    1.9876216e+02    7.1599793e+15    5.0311388e-03    2.7756026e-01    3.1964465e-01      2.9242413e-01
    3.3419523e+01    3.1287712e+00    2.9319989e+15    3.1961429e-01    2.9219894e-01    2.0074112e+02    7.0342023e+15    4.9815404e-03    2.7650876e-01    3.1964464e-01      2.9219840e-01
    3.3533199e+01    3.1287708e+00    2.8181972e+15    3.1961433e-01    2.9184270e-01    2.0380013e+02    6.8429454e+15    4.9067681e-03    2.7487871e-01    3.1964464e-01      2.9184216e-01
    3.3606276e+01    3.1287706e+00    2.7468784e+15    3.1961435e-01    2.9161841e-01    2.0579681e+02    6.7229162e+15    4.8591618e-03    2.7383714e-01    3.1964464e-01      2.9161788e-01
    3.3711832e+01    3.1287702e+00    2.6457050e+15    3.1961440e-01    2.9129638e-01    2.0872456e+02    6.5514035e+15    4.7910030e-03    2.7233991e-01    3.1964464e-01      2.9129585e-01
    3.3803178e+01    3.1287697e+00    2.5559076e+15    3.1961445e-01    2.9101525e-01    2.1120208e+02    6.3975457e+15    4.7348017e-03    2.7102411e-01    3.1964466e-01      2.9101472e-01
    3.3905552e+01    3.1287692e+00    2.4524585e+15    3.1961449e-01    2.9070090e-01    2.1402763e+02    6.2191116e+15    4.6722940e-03    2.6953840e-01    3.1964467e-01      2.9070037e-01
    3.4007934e+01    3.1287688e+00    2.3345744e+15    3.1961454e-01    2.9038190e-01    2.1693624e+02    5.9838424e+15    4.6096494e-03    2.6806474e-01    3.1964468e-01      2.9038137e-01
    3.4110404e+01    3.1287683e+00    2.1735632e+15    3.1961459e-01    2.9006965e-01    2.1991293e+02    5.7360990e+15    4.5472542e-03    2.6660970e-01    3.1964469e-01      2.9006912e-01
    3.4212851e+01    3.1287679e+00    2.0843775e+15    3.1961463e-01    2.8975986e-01    2.2293449e+02    5.5709140e+15    4.4856227e-03    2.6515837e-01    3.1964470e-01      2.8975933e-01
    3.4315297e+01    3.1287674e+00    2.0020411e+15    3.1961469e-01    2.8945192e-01    2.2602548e+02    5.4225849e+15    4.4242799e-03    2.6371355e-01    3.1964471e-01      2.8945140e-01
    3.4417758e+01    3.1287670e+00    1.9215267e+15    3.1961472e-01    2.8914615e-01    2.2914404e+02    5.2781502e+15    4.3640673e-03    2.6227344e-01    3.1964473e-01      2.8914563e-01
    3.4520234e+01    3.1287664e+00    1.8431034e+15    3.1961479e-01    2.8883429e-01    2.3232300e+02    5.1370804e+15    4.3043521e-03    2.6083039e-01    3.1964475e-01      2.8883377e-01
    3.4622740e+01    3.1287659e+00    1.7665414e+15    3.1961484e-01    2.8852923e-01    2.3554972e+02    4.9982141e+15    4.2453882e-03    2.5938987e-01    3.1964476e-01      2.8852871e-01
    3.4725295e+01    3.1287653e+00    1.6906565e+15    3.1961490e-01    2.8822648e-01    2.3885255e+02    4.8597676e+15    4.1866834e-03    2.5795861e-01    3.1964477e-01      2.8822596e-01
    3.4827871e+01    3.1287649e+00    1.6139105e+15    3.1961494e-01    2.8792512e-01    2.4219601e+02    4.7197521e+15    4.1288872e-03    2.5653154e-01    3.1964479e-01      2.8792460e-01
    3.4930464e+01    3.1287644e+00    1.5274047e+15    3.1961499e-01    2.8762489e-01    2.4559204e+02    4.5439098e+15    4.0717933e-03    2.5510477e-01    3.1964480e-01      2.8762437e-01
    3.5033101e+01    3.1287641e+00    1.4194367e+15    3.1961502e-01    2.8731897e-01    2.4904082e+02    4.3565615e+15    4.0154060e-03    2.5368499e-01    3.1964481e-01      2.8731845e-01
    3.5135800e+01    3.1287637e+00    1.3301205e+15    3.1961506e-01    2.8702063e-01    2.5256279e+02    4.2062228e+15    3.9594115e-03    2.5227592e-01    3.1964482e-01      2.8702011e-01
    3.5238535e+01    3.1287632e+00    1.2689666e+15    3.1961511e-01    2.8672366e-01    2.5612578e+02    4.0847435e+15    3.9043317e-03    2.5086037e-01    3.1964483e-01      2.8672315e-01
    3.5341286e+01    3.1287629e+00    1.2095940e+15    3.1961514e-01    2.8642875e-01    2.5974540e+02    3.9693468e+15    3.8499238e-03    2.4945382e-01    3.1964484e-01      2.8642823e-01
    3.5444102e+01    3.1287625e+00    1.1519967e+15    3.1961518e-01    2.8613481e-01    2.6343363e+02    3.8564592e+15    3.7960226e-03    2.4805259e-01    3.1964485e-01      2.8613430e-01
    3.5546930e+01    3.1287622e+00    1.0963341e+15    3.1961521e-01    2.8583431e-01    2.6716602e+02    3.7455122e+15    3.7429910e-03    2.4664665e-01    3.1964485e-01      2.8583380e-01
    3.5649795e+01    3.1287619e+00    1.0417787e+15    3.1961525e-01    2.8554161e-01    2.7097105e+02    3.6354098e+15    3.6904312e-03    2.4524895e-01    3.1964486e-01      2.8554110e-01
    3.5701243e+01    3.1287617e+00    1.0146425e+15    3.1961527e-01    2.8539575e-01    2.7291444e+02    3.5803028e+15    3.6641521e-03    2.4455104e-01    3.1964486e-01      2.8539524e-01
    3.5804157e+01    3.1287613e+00    9.6007548e+14    3.1961530e-01    2.8510477e-01    2.7681004e+02    3.4690284e+15    3.6125857e-03    2.4316065e-01    3.1964487e-01      2.8510426e-01
    3.5907079e+01    3.1287609e+00    8.9414503e+14    3.1961534e-01    2.8481501e-01    2.8076266e+02    3.3343769e+15    3.5617272e-03    2.4177006e-01    3.1964488e-01      2.8481450e-01
    3.6010024e+01    3.1287606e+00    8.1906516e+14    3.1961538e-01    2.8451875e-01    2.8477146e+02    3.1787114e+15    3.5115878e-03    2.4037337e-01    3.1964489e-01      2.8451824e-01
    3.6113015e+01    3.1287602e+00    7.6406793e+14    3.1961542e-01    2.8422882e-01    2.8889773e+02    3.0612833e+15    3.4614326e-03    2.3897639e-01    3.1964489e-01      2.8422832e-01
    3.6216051e+01    3.1287598e+00    7.2382677e+14    3.1961546e-01    2.8394086e-01    2.9306995e+02    2.9694013e+15    3.4121547e-03    2.3758267e-01    3.1964490e-01      2.8394035e-01
    3.6319136e+01    3.1287595e+00    6.8453917e+14    3.1961549e-01    2.8365460e-01    2.9733066e+02    2.8799031e+15    3.3632589e-03    2.3618662e-01    3.1964489e-01      2.8365409e-01
    3.6422256e+01    3.1287592e+00    6.4654791e+14    3.1961552e-01    2.8336947e-01    3.0164991e+02    2.7920991e+15    3.3151013e-03    2.3480566e-01    3.1964490e-01      2.8336897e-01
    3.6525475e+01    3.1287589e+00    6.1024201e+14    3.1961555e-01    2.8307881e-01    3.0606934e+02    2.7055799e+15    3.2672335e-03    2.3341616e-01    3.1964490e-01      2.8307831e-01
    3.6628744e+01    3.1287586e+00    5.7518341e+14    3.1961558e-01    2.8279369e-01    3.1056498e+02    2.6195536e+15    3.2199380e-03    2.3203254e-01    3.1964491e-01      2.8279319e-01
    3.6732039e+01    3.1287583e+00    5.4081703e+14    3.1961561e-01    2.8251055e-01    3.1512906e+02    2.5329619e+15    3.1733031e-03    2.3065310e-01    3.1964492e-01      2.8251005e-01
    3.6835376e+01    3.1287579e+00    4.9882194e+14    3.1961565e-01    2.8222895e-01    3.1978100e+02    2.4312779e+15    3.1271401e-03    2.2927602e-01    3.1964492e-01      2.8222845e-01
    3.6938736e+01    3.1287576e+00    4.5443470e+14    3.1961568e-01    2.8194831e-01    3.2452470e+02    2.3097934e+15    3.0814295e-03    2.2789742e-01    3.1964493e-01      2.8194781e-01
    3.7042184e+01    3.1287574e+00    4.2205971e+14    3.1961570e-01    2.8166145e-01    3.2931386e+02    2.2154570e+15    3.0366168e-03    2.2650647e-01    3.1964493e-01      2.8166095e-01
    3.7145661e+01    3.1287572e+00    3.9798214e+14    3.1961573e-01    2.8138132e-01    3.3422417e+02    2.1436762e+15    2.9920039e-03    2.2513941e-01    3.1964494e-01      2.8138082e-01
    3.7249134e+01    3.1287569e+00    3.7457762e+14    3.1961575e-01    2.8110276e-01    3.3920416e+02    2.0741763e+15    2.9480771e-03    2.2377738e-01    3.1964494e-01      2.8110226e-01
    3.7300873e+01    3.1287568e+00    3.6328902e+14    3.1961576e-01    2.8096380e-01    3.4174100e+02    2.0399867e+15    2.9261927e-03    2.2310075e-01    3.1964495e-01      2.8096331e-01
    3.7404336e+01    3.1287566e+00    3.4166178e+14    3.1961579e-01    2.8068725e-01    3.4683784e+02    1.9725867e+15    2.8831917e-03    2.2174139e-01    3.1964495e-01      2.8068675e-01
    3.7507817e+01    3.1287563e+00    3.2112491e+14    3.1961582e-01    2.8041131e-01    3.5203165e+02    1.9060497e+15    2.8406537e-03    2.2037556e-01    3.1964496e-01      2.8041082e-01
    3.7611927e+01    3.1287560e+00    3.0119698e+14    3.1961585e-01    2.8012801e-01    3.5736560e+02    1.8391189e+15    2.7982548e-03    2.1900941e-01    3.1964496e-01      2.8012751e-01
    3.7716308e+01    3.1287558e+00    2.7685273e+14    3.1961586e-01    2.7985049e-01    3.6279840e+02    1.7621742e+15    2.7563518e-03    2.1764186e-01    3.1964496e-01      2.7985000e-01
    3.7820537e+01    3.1287556e+00    2.5114370e+14    3.1961588e-01    2.7957526e-01    3.6833639e+02    1.6634046e+15    2.7149096e-03    2.1626684e-01    3.1964497e-01      2.7957477e-01
    3.7924737e+01    3.1287554e+00    2.3273945e+14    3.1961591e-01    2.7930118e-01    3.7395894e+02    1.5893050e+15    2.6740903e-03    2.1490453e-01    3.1964497e-01      2.7930069e-01
    3.8028939e+01    3.1287551e+00    2.1895634e+14    3.1961594e-01    2.7902825e-01    3.7968864e+02    1.5338312e+15    2.6337370e-03    2.1353760e-01    3.1964498e-01      2.7902776e-01
    3.8133442e+01    3.1287549e+00    2.0550648e+14    3.1961596e-01    2.7874812e-01    3.8555538e+02    1.4804652e+15    2.5936611e-03    2.1216132e-01    3.1964498e-01      2.7874763e-01
    3.8237953e+01    3.1287547e+00    1.9254622e+14    3.1961598e-01    2.7847549e-01    3.9156207e+02    1.4279935e+15    2.5538735e-03    2.1080333e-01    3.1964499e-01      2.7847500e-01
    3.8342357e+01    3.1287544e+00    1.8038237e+14    3.1961601e-01    2.7820410e-01    3.9762374e+02    1.3765673e+15    2.5149404e-03    2.0944955e-01    3.1964499e-01      2.7820361e-01
    3.8446748e+01    3.1287541e+00    1.6889494e+14    3.1961604e-01    2.7793402e-01    4.0381486e+02    1.3256812e+15    2.4763824e-03    2.0809933e-01    3.1964500e-01      2.7793353e-01
    3.8551147e+01    3.1287539e+00    1.5749636e+14    3.1961606e-01    2.7766506e-01    4.1010924e+02    1.2743671e+15    2.4383747e-03    2.0675253e-01    3.1964500e-01      2.7766458e-01
    3.8603353e+01    3.1287538e+00    1.5015145e+14    3.1961607e-01    2.7752568e-01    4.1326048e+02    1.2429862e+15    2.4197813e-03    2.0607581e-01    3.1964501e-01      2.7752519e-01
    3.8708135e+01    3.1287536e+00    1.3627377e+14    3.1961609e-01    2.7725620e-01    4.1975900e+02    1.1710257e+15    2.3823194e-03    2.0471706e-01    3.1964501e-01      2.7725571e-01
    3.8812702e+01    3.1287535e+00    1.2447740e+14    3.1961611e-01    2.7698860e-01    4.2637268e+02    1.1048917e+15    2.3453660e-03    2.0335244e-01    3.1964502e-01      2.7698812e-01
    3.8906791e+01    3.1287533e+00    1.1799328e+14    3.1961612e-01    2.7674941e-01    4.3252194e+02    1.0684895e+15    2.3120214e-03    2.0212890e-01    3.1964502e-01      2.7674893e-01
    3.9015515e+01    3.1287531e+00    1.1085222e+14    3.1961614e-01    2.7647560e-01    4.3991142e+02    1.0293956e+15    2.2731849e-03    2.0074563e-01    3.1964502e-01      2.7647512e-01
    3.9109603e+01    3.1287530e+00    1.0473224e+14    3.1961615e-01    2.7623083e-01    4.4611520e+02    9.9510576e+14    2.2415735e-03    1.9952868e-01    3.1964502e-01      2.7623035e-01
    3.9226691e+01    3.1287529e+00    9.7723894e+13    3.1961617e-01    2.7593616e-01    4.5427743e+02    9.5432489e+14    2.2012980e-03    1.9803097e-01    3.1964502e-01      2.7593568e-01
    3.9301961e+01    3.1287528e+00    9.3461201e+13    3.1961618e-01    2.7574745e-01    4.5956159e+02    9.2854497e+14    2.1759869e-03    1.9707549e-01    3.1964502e-01      2.7574697e-01
    3.9429503e+01    3.1287526e+00    8.6245139e+13    3.1961619e-01    2.7542824e-01    4.6856444e+02    8.8391754e+14    2.1341782e-03    1.9543418e-01    3.1964502e-01      2.7542776e-01
    3.9504774e+01    3.1287525e+00    8.0822891e+13    3.1961620e-01    2.7523651e-01    4.7404112e+02    8.5176778e+14    2.1095216e-03    1.9448351e-01    3.1964502e-01      2.7523603e-01
    3.9606807e+01    3.1287525e+00    7.4858371e+13    3.1961621e-01    2.7498285e-01    4.8163416e+02    8.0814707e+14    2.0762647e-03    1.9319709e-01    3.1964501e-01      2.7498238e-01
    3.9734349e+01    3.1287523e+00    6.9676152e+13    3.1961622e-01    2.7466557e-01    4.9098452e+02    7.6964888e+14    2.0367241e-03    1.9156354e-01    3.1964502e-01      2.7466510e-01
    3.9842330e+01    3.1287521e+00    6.5370512e+13    3.1961624e-01    2.7439725e-01    4.9896399e+02    7.3814209e+14    2.0041526e-03    1.9016984e-01    3.1964502e-01      2.7439677e-01
    3.9920071e+01    3.1287521e+00    6.2472508e+13    3.1961625e-01    2.7420137e-01    5.0509721e+02    7.1692396e+14    1.9798169e-03    1.8918415e-01    3.1964502e-01      2.7420090e-01
    4.0041001e+01    3.1287519e+00    1.9590260e+13    3.1961626e-01    2.7388784e-01    5.1470438e+02    3.4799088e+14    1.9428628e-03    1.8765646e-01    3.1964502e-01      2.7388736e-01
    4.0118742e+01    3.1287517e+00    1.4546212e+13    3.1961628e-01    2.7369366e-01    5.2102403e+02    2.7822460e+14    1.9192973e-03    1.8667281e-01    3.1964502e-01      2.7369319e-01
    4.0226807e+01    3.1287515e+00    8.9774646e+12    3.1961631e-01    2.7342411e-01    5.2962359e+02    1.9453101e+14    1.8881334e-03    1.8528820e-01    3.1964504e-01      2.7342364e-01
    4.0334907e+01    3.1287512e+00    5.2353242e+12    3.1961634e-01    2.7315137e-01    5.3850050e+02    1.3162846e+14    1.8570085e-03    1.8387872e-01    3.1964506e-01      2.7315090e-01
    4.0443540e+01    3.1287509e+00    2.9298278e+12    3.1961636e-01    2.7288388e-01    5.4771203e+02    8.7000125e+13    1.8257770e-03    1.8248825e-01    3.1964506e-01      2.7288341e-01
    4.0551743e+01    3.1287507e+00    1.6360468e+12    3.1961639e-01    2.7261879e-01    5.5706392e+02    5.7092181e+13    1.7951261e-03    1.8111458e-01    3.1964507e-01      2.7261832e-01
    4.0605797e+01    3.1287506e+00    1.2300781e+12    3.1961640e-01    2.7248682e-01    5.6184040e+02    4.6222477e+13    1.7798649e-03    1.8043082e-01    3.1964507e-01      2.7248635e-01
    4.0713881e+01    3.1287503e+00    7.0833520e+11    3.1961643e-01    2.7222415e-01    5.7149994e+02    3.0339495e+13    1.7497815e-03    1.7906340e-01    3.1964508e-01      2.7222368e-01
    4.0821955e+01    3.1287501e+00    4.1992572e+11    3.1961645e-01    2.7196260e-01    5.8131025e+02    2.0022783e+13    1.7202518e-03    1.7768683e-01    3.1964509e-01      2.7196213e-01
    4.0930366e+01    3.1287499e+00    2.5638780e+11    3.1961647e-01    2.7168932e-01    5.9144144e+02    1.3314769e+13    1.6907845e-03    1.7631130e-01    3.1964509e-01      2.7168886e-01
    4.1038694e+01    3.1287496e+00    1.7338935e+11    3.1961650e-01    2.7142675e-01    6.0174205e+02    9.3317763e+12    1.6618417e-03    1.7493472e-01    3.1964510e-01      2.7142629e-01
    4.1146844e+01    3.1287494e+00    1.3566035e+11    3.1961652e-01    2.7116612e-01    6.1231093e+02    7.4669329e+12    1.6331572e-03    1.7356452e-01    3.1964511e-01      2.7116565e-01
    4.1200901e+01    3.1287492e+00    1.2405871e+11    3.1961654e-01    2.7103632e-01    6.1763327e+02    6.8987089e+12    1.6190838e-03    1.7287369e-01    3.1964511e-01      2.7103586e-01
    4.1309013e+01    3.1287491e+00    1.0663461e+11    3.1961656e-01    2.7077758e-01    6.2849024e+02    6.0313775e+12    1.5911146e-03    1.7150007e-01    3.1964512e-01      2.7077711e-01
    4.1417126e+01    3.1287489e+00    9.0272332e+10    3.1961657e-01    2.7051270e-01    6.3963552e+02    5.2137806e+12    1.5633903e-03    1.7012098e-01    3.1964512e-01      2.7051223e-01
    4.1525694e+01    3.1287486e+00    7.4147544e+10    3.1961660e-01    2.7025227e-01    6.5103091e+02    4.3804957e+12    1.5360254e-03    1.6874673e-01    3.1964513e-01      2.7025180e-01
    4.1633937e+01    3.1287485e+00    5.9222579e+10    3.1961661e-01    2.6999434e-01    6.6271589e+02    3.5765318e+12    1.5089422e-03    1.6737265e-01    3.1964513e-01      2.6999388e-01
    4.1742113e+01    3.1287483e+00    4.6247368e+10    3.1961663e-01    2.6973801e-01    6.7465011e+02    2.8594760e+12    1.4822498e-03    1.6600515e-01    3.1964514e-01      2.6973754e-01
    4.1850282e+01    3.1287481e+00    3.5604065e+10    3.1961665e-01    2.6948246e-01    6.8674309e+02    2.2503559e+12    1.4561486e-03    1.6462941e-01    3.1964515e-01      2.6948200e-01
    4.1904372e+01    3.1287481e+00    3.1126975e+10    3.1961666e-01    2.6935512e-01    6.9288621e+02    1.9883424e+12    1.4432384e-03    1.6394950e-01    3.1964515e-01      2.6935466e-01
    4.2013281e+01    3.1287479e+00    2.3634131e+10    3.1961668e-01    2.6909048e-01    7.0560847e+02    1.5417522e+12    1.4172166e-03    1.6256412e-01    3.1964516e-01      2.6909001e-01
    4.2122908e+01    3.1287477e+00    1.7852102e+10    3.1961669e-01    2.6883236e-01    7.1860744e+02    1.1891730e+12    1.3915804e-03    1.6118355e-01    3.1964516e-01      2.6883189e-01
    4.2232531e+01    3.1287475e+00    1.3476488e+10    3.1961671e-01    2.6857573e-01    7.3191794e+02    9.1668919e+11    1.3662734e-03    1.5980482e-01    3.1964517e-01      2.6857527e-01
    4.2342153e+01    3.1287474e+00    1.0184541e+10    3.1961673e-01    2.6831984e-01    7.4553649e+02    7.0750359e+11    1.3413160e-03    1.5842755e-01    3.1964518e-01      2.6831938e-01
    4.2451774e+01    3.1287472e+00    7.7150355e+09    3.1961675e-01    2.6806507e-01    7.5949103e+02    5.4734291e+11    1.3166713e-03    1.5704376e-01    3.1964519e-01      2.6806462e-01
    4.2506586e+01    3.1287471e+00    6.7229489e+09    3.1961676e-01    2.6793053e-01    7.6648003e+02    4.8197258e+11    1.3046654e-03    1.5634203e-01    3.1964519e-01      2.6793007e-01
    4.2605929e+01    3.1287469e+00    5.2610982e+09    3.1961678e-01    2.6769957e-01    7.7962225e+02    3.8425731e+11    1.2826725e-03    1.5509967e-01    3.1964521e-01      2.6769911e-01
    4.2716302e+01    3.1287467e+00    4.1853824e+09    3.1961680e-01    2.6744392e-01    7.9438976e+02    3.0739495e+11    1.2588279e-03    1.5371943e-01    3.1964522e-01      2.6744346e-01
    4.2826684e+01    3.1287465e+00    3.5797866e+09    3.1961682e-01    2.6718942e-01    8.0943938e+02    2.6385999e+11    1.2354230e-03    1.5233471e-01    3.1964523e-01      2.6718896e-01
    4.2926033e+01    3.1287464e+00    3.2290536e+09    3.1961683e-01    2.6696168e-01    8.2349354e+02    2.3888389e+11    1.2143386e-03    1.5109791e-01    3.1964523e-01      2.6696123e-01
    4.3025382e+01    3.1287463e+00    2.9516879e+09    3.1961684e-01    2.6672709e-01    8.3780669e+02    2.1937920e+11    1.1935928e-03    1.4985948e-01    3.1964524e-01      2.6672663e-01
    4.3124732e+01    3.1287461e+00    2.6927678e+09    3.1961686e-01    2.6649853e-01    8.5234892e+02    2.0153280e+11    1.1732284e-03    1.4862518e-01    3.1964525e-01      2.6649808e-01
    4.3235144e+01    3.1287460e+00    2.4009300e+09    3.1961687e-01    2.6624567e-01    8.6859149e+02    1.8161718e+11    1.1512892e-03    1.4725237e-01    3.1964525e-01      2.6624522e-01
    4.3334541e+01    3.1287458e+00    2.1400019e+09    3.1961689e-01    2.6601977e-01    8.8388566e+02    1.6383294e+11    1.1313681e-03    1.4602437e-01    3.1964526e-01      2.6601932e-01
    4.3445001e+01    3.1287456e+00    1.8559169e+09    3.1961691e-01    2.6576883e-01    9.0076276e+02    1.4438509e+11    1.1101702e-03    1.4464270e-01    3.1964527e-01      2.6576837e-01
    4.3500235e+01    3.1287456e+00    1.7209839e+09    3.1961691e-01    2.6564373e-01    9.0944412e+02    1.3500482e+11    1.0995728e-03    1.4395279e-01    3.1964527e-01      2.6564327e-01
    4.3654893e+01    3.1287454e+00    1.3778832e+09    3.1961693e-01    2.6528658e-01    9.3456692e+02    1.1067866e+11    1.0700143e-03    1.4201679e-01    3.1964527e-01      2.6528612e-01
    4.3710145e+01    3.1287453e+00    1.2676767e+09    3.1961694e-01    2.6516131e-01    9.4363781e+02    1.0270430e+11    1.0597286e-03    1.4132759e-01    3.1964528e-01      2.6516085e-01
    4.3820638e+01    3.1287452e+00    1.0687905e+09    3.1961695e-01    2.6491168e-01    9.6203301e+02    8.8079406e+10    1.0394654e-03    1.3995319e-01    3.1964528e-01      2.6491123e-01
    4.3931161e+01    3.1287450e+00    8.9759608e+08    3.1961697e-01    2.6466284e-01    9.8088155e+02    7.5227775e+10    1.0194911e-03    1.3858210e-01    3.1964529e-01      2.6466239e-01
    4.4041697e+01    3.1287449e+00    7.5193910e+08    3.1961698e-01    2.6441465e-01    1.0003012e+03    6.4077823e+10    9.9969893e-04    1.3721166e-01    3.1964530e-01      2.6441420e-01
    4.4152247e+01    3.1287448e+00    6.2898539e+08    3.1961700e-01    2.6415719e-01    1.0201458e+03    5.4490028e+10    9.8025200e-04    1.3582344e-01    3.1964530e-01      2.6415674e-01
    4.4251742e+01    3.1287447e+00    5.3585326e+08    3.1961701e-01    2.6393335e-01    1.0388105e+03    4.7102491e+10    9.6263952e-04    1.3460053e-01    3.1964530e-01      2.6393290e-01
    4.4307028e+01    3.1287446e+00    4.9278092e+08    3.1961701e-01    2.6380924e-01    1.0491107e+03    4.3591691e+10    9.5318821e-04    1.3391760e-01    3.1964530e-01      2.6380879e-01
    4.4406534e+01    3.1287445e+00    4.3647878e+08    3.1961702e-01    2.6358697e-01    1.0682312e+03    3.8865924e+10    9.3612691e-04    1.3269681e-01    3.1964530e-01      2.6358652e-01
    4.4517108e+01    3.1287444e+00    3.9319807e+08    3.1961703e-01    2.6333999e-01    1.0895341e+03    3.5245448e+10    9.1782348e-04    1.3133809e-01    3.1964530e-01      2.6333954e-01
    4.4616636e+01    3.1287443e+00    3.6524623e+08    3.1961704e-01    2.6311037e-01    1.1093702e+03    3.2884406e+10    9.0141237e-04    1.3010499e-01    3.1964531e-01      2.6310992e-01
    4.4727246e+01    3.1287441e+00    3.3967624e+08    3.1961706e-01    2.6286310e-01    1.1318010e+03    3.0705981e+10    8.8354759e-04    1.2873956e-01    3.1964531e-01      2.6286266e-01
    4.4837877e+01    3.1287440e+00    3.1601699e+08    3.1961708e-01    2.6261714e-01    1.1545213e+03    2.8708639e+10    8.6615988e-04    1.2737886e-01    3.1964532e-01      2.6261670e-01
    4.4948523e+01    3.1287439e+00    2.9225380e+08    3.1961709e-01    2.6237211e-01    1.1780150e+03    2.6733714e+10    8.4888563e-04    1.2602471e-01    3.1964532e-01      2.6237167e-01
    4.5003845e+01    3.1287438e+00    2.8022327e+08    3.1961709e-01    2.6224999e-01    1.1900409e+03    2.5745009e+10    8.4030725e-04    1.2534476e-01    3.1964532e-01      2.6224954e-01
    4.5114512e+01    3.1287437e+00    2.5607837e+08    3.1961710e-01    2.6200641e-01    1.2142480e+03    2.3760694e+10    8.2355501e-04    1.2398962e-01    3.1964532e-01      2.6200597e-01
    4.5214112e+01    3.1287436e+00    2.3470525e+08    3.1961711e-01    2.6177928e-01    1.2369571e+03    2.1996576e+10    8.0843545e-04    1.2275424e-01    3.1964533e-01      2.6177884e-01
    4.5324791e+01    3.1287435e+00    2.1136284e+08    3.1961713e-01    2.6153513e-01    1.2621652e+03    2.0055542e+10    7.9228934e-04    1.2140489e-01    3.1964533e-01      2.6153468e-01
    4.5435494e+01    3.1287434e+00    1.8908093e+08    3.1961714e-01    2.6129248e-01    1.2881224e+03    1.8181247e+10    7.7632374e-04    1.2005158e-01    3.1964533e-01      2.6129204e-01
    4.5535140e+01    3.1287432e+00    1.7033187e+08    3.1961715e-01    2.6107549e-01    1.3122416e+03    1.6583477e+10    7.6205477e-04    1.1883710e-01    3.1964534e-01      2.6107504e-01
    4.5645881e+01    3.1287431e+00    1.5082359e+08    3.1961717e-01    2.6083458e-01    1.3393596e+03    1.4899173e+10    7.4662550e-04    1.1748736e-01    3.1964534e-01      2.6083414e-01
    4.5701262e+01    3.1287430e+00    1.4169362e+08    3.1961717e-01    2.6070829e-01    1.3532372e+03    1.4101935e+10    7.3896875e-04    1.1680610e-01    3.1964535e-01      2.6070784e-01
    4.5812047e+01    3.1287429e+00    1.2470465e+08    3.1961719e-01    2.6046670e-01    1.3813205e+03    1.2601599e+10    7.2394495e-04    1.1545951e-01    3.1964535e-01      2.6046626e-01
    4.5922842e+01    3.1287428e+00    1.1078409e+08    3.1961720e-01    2.6022608e-01    1.4099869e+03    1.1319438e+10    7.0922643e-04    1.1410772e-01    3.1964535e-01      2.6022564e-01
    4.6033636e+01    3.1287427e+00    1.0058986e+08    3.1961721e-01    2.5998662e-01    1.4392028e+03    1.0363110e+10    6.9482912e-04    1.1275907e-01    3.1964536e-01      2.5998618e-01
    4.6133373e+01    3.1287426e+00    9.3728843e+07    3.1961722e-01    2.5977216e-01    1.4665964e+03    9.7160282e+09    6.8185083e-04    1.1155388e-01    3.1964536e-01      2.5977172e-01
    4.6244225e+01    3.1287424e+00    8.7776699e+07    3.1961723e-01    2.5952659e-01    1.4969713e+03    9.1438340e+09    6.6801546e-04    1.1020460e-01    3.1964536e-01      2.5952616e-01
    4.6344034e+01    3.1287423e+00    8.3291515e+07    3.1961724e-01    2.5931172e-01    1.5257270e+03    8.7101201e+09    6.5542526e-04    1.0900270e-01    3.1964536e-01      2.5931129e-01
    4.6454959e+01    3.1287422e+00    7.8592093e+07    3.1961726e-01    2.5907351e-01    1.5575918e+03    8.2601125e+09    6.4201673e-04    1.0766210e-01    3.1964537e-01      2.5907307e-01
    4.6510439e+01    3.1287422e+00    7.6253490e+07    3.1961726e-01    2.5895478e-01    1.5738908e+03    8.0402627e+09    6.3536811e-04    1.0699138e-01    3.1964537e-01      2.5895434e-01
    4.6621428e+01    3.1287421e+00    7.1545886e+07    3.1961727e-01    2.5871794e-01    1.6069263e+03    7.6022470e+09    6.2230609e-04    1.0564769e-01    3.1964537e-01      2.5871751e-01
    4.6732476e+01    3.1287419e+00    6.6764791e+07    3.1961728e-01    2.5848214e-01    1.6407598e+03    7.1605077e+09    6.0947373e-04    1.0430857e-01    3.1964537e-01      2.5848170e-01
    4.6843565e+01    3.1287418e+00    6.1930561e+07    3.1961729e-01    2.5823909e-01    1.6755542e+03    6.7136949e+09    5.9681747e-04    1.0296878e-01    3.1964538e-01      2.5823866e-01
    4.6954692e+01    3.1287417e+00    5.7104909e+07    3.1961730e-01    2.5800348e-01    1.7111566e+03    6.2646603e+09    5.8440005e-04    1.0163841e-01    3.1964538e-01      2.5800305e-01
    4.7010270e+01    3.1287417e+00    5.4717695e+07    3.1961731e-01    2.5788603e-01    1.7291170e+03    6.0408311e+09    5.7832985e-04    1.0097354e-01    3.1964538e-01      2.5788560e-01
    4.7121471e+01    3.1287416e+00    5.0035393e+07    3.1961732e-01    2.5765145e-01    1.7660369e+03    5.5977032e+09    5.6623958e-04    9.9647179e-02    3.1964538e-01      2.5765101e-01
    4.7232750e+01    3.1287414e+00    4.5523782e+07    3.1961733e-01    2.5741714e-01    1.8037075e+03    5.1646424e+09    5.5441361e-04    9.8321141e-02    3.1964539e-01      2.5741671e-01
    4.7344102e+01    3.1287413e+00    4.1230665e+07    3.1961735e-01    2.5717650e-01    1.8423058e+03    4.7461243e+09    5.4279805e-04    9.6958226e-02    3.1964539e-01      2.5717607e-01
    4.7455535e+01    3.1287412e+00    3.7272773e+07    3.1961736e-01    2.5694203e-01    1.8816147e+03    4.3523260e+09    5.3145844e-04    9.5630953e-02    3.1964539e-01      2.5694160e-01
    4.7511273e+01    3.1287412e+00    3.5596274e+07    3.1961736e-01    2.5682530e-01    1.9016280e+03    4.1803492e+09    5.2586522e-04    9.4967171e-02    3.1964539e-01      2.5682486e-01
    4.7611602e+01    3.1287411e+00    3.3086643e+07    3.1961737e-01    2.5661596e-01    1.9384942e+03    3.9206154e+09    5.1586434e-04    9.3772571e-02    3.1964540e-01      2.5661553e-01
    4.7712022e+01    3.1287410e+00    3.1109550e+07    3.1961738e-01    2.5640726e-01    1.9765239e+03    3.7111840e+09    5.0593874e-04    9.2582354e-02    3.1964540e-01      2.5640683e-01
    4.7823667e+01    3.1287409e+00    2.9372205e+07    3.1961739e-01    2.5617551e-01    2.0187216e+03    3.5216522e+09    4.9536300e-04    9.1251608e-02    3.1964540e-01      2.5617508e-01
    4.7924207e+01    3.1287408e+00    2.8071536e+07    3.1961741e-01    2.5595998e-01    2.0577557e+03    3.3770621e+09    4.8596634e-04    9.0060412e-02    3.1964540e-01      2.5595955e-01
    4.8024880e+01    3.1287406e+00    2.6876806e+07    3.1961742e-01    2.5575178e-01    2.0979460e+03    3.2445751e+09    4.7665669e-04    8.8869559e-02    3.1964541e-01      2.5575135e-01
    4.8136800e+01    3.1287405e+00    2.5568033e+07    3.1961743e-01    2.5552103e-01    2.1422528e+03    3.1025888e+09    4.6679832e-04    8.7548039e-02    3.1964541e-01      2.5552060e-01
    4.8248877e+01    3.1287404e+00    2.4250854e+07    3.1961744e-01    2.5529107e-01    2.1877984e+03    2.9621562e+09    4.5708050e-04    8.6232569e-02    3.1964541e-01      2.5529064e-01
    4.8304945e+01    3.1287404e+00    2.3581562e+07    3.1961744e-01    2.5517632e-01    2.2104426e+03    2.8914925e+09    4.5239809e-04    8.5574503e-02    3.1964541e-01      2.5517589e-01
    4.8417173e+01    3.1287403e+00    2.2217541e+07    3.1961745e-01    2.5493980e-01    2.2572418e+03    2.7482429e+09    4.4301855e-04    8.4267040e-02    3.1964541e-01      2.5493937e-01
    4.8518196e+01    3.1287401e+00    2.0976636e+07    3.1961747e-01    2.5473232e-01    2.3008451e+03    2.6179641e+09    4.3462292e-04    8.3099275e-02    3.1964542e-01      2.5473189e-01
    4.8630642e+01    3.1287400e+00    1.9570857e+07    3.1961748e-01    2.5450221e-01    2.3488580e+03    2.4698986e+09    4.2573880e-04    8.1803231e-02    3.1964543e-01      2.5450179e-01
    4.8743215e+01    3.1287398e+00    1.8166884e+07    3.1961750e-01    2.5427342e-01    2.3980796e+03    2.3207910e+09    4.1700033e-04    8.0508741e-02    3.1964543e-01      2.5427299e-01
    4.8855908e+01    3.1287397e+00    1.6782531e+07    3.1961751e-01    2.5404534e-01    2.4483457e+03    2.1720831e+09    4.0843905e-04    7.9221078e-02    3.1964543e-01      2.5404491e-01
    4.8912296e+01    3.1287397e+00    1.6102944e+07    3.1961752e-01    2.5393154e-01    2.4738409e+03    2.0983525e+09    4.0422971e-04    7.8578314e-02    3.1964543e-01      2.5393112e-01
    4.9013874e+01    3.1287396e+00    1.4988392e+07    3.1961753e-01    2.5371951e-01    2.5210997e+03    1.9747208e+09    3.9665230e-04    7.7427570e-02    3.1964544e-01      2.5371909e-01
    4.9126811e+01    3.1287394e+00    1.3930279e+07    3.1961754e-01    2.5349149e-01    2.5730030e+03    1.8569052e+09    3.8865093e-04    7.6153969e-02    3.1964544e-01      2.5349107e-01
    4.9239722e+01    3.1287393e+00    1.3066427e+07    3.1961755e-01    2.5326486e-01    2.6259348e+03    1.7597346e+09    3.8081677e-04    7.4894671e-02    3.1964544e-01      2.5326444e-01
    4.9352487e+01    3.1287392e+00    1.2394899e+07    3.1961756e-01    2.5303968e-01    2.6800272e+03    1.6798563e+09    3.7313055e-04    7.3644557e-02    3.1964544e-01      2.5303926e-01
    4.9408799e+01    3.1287392e+00    1.2104248e+07    3.1961757e-01    2.5292756e-01    2.7073941e+03    1.6444748e+09    3.6935886e-04    7.3021181e-02    3.1964544e-01      2.5292714e-01
    4.9510135e+01    3.1287391e+00    1.1631315e+07    3.1961758e-01    2.5271940e-01    2.7574115e+03    1.5862242e+09    3.6265896e-04    7.1905375e-02    3.1964545e-01      2.5271898e-01
    4.9622543e+01    3.1287389e+00    1.1136904e+07    3.1961759e-01    2.5249470e-01    2.8135193e+03    1.5255947e+09    3.5542674e-04    7.0679651e-02    3.1964545e-01      2.5249428e-01
    4.9734812e+01    3.1287388e+00    1.0656209e+07    3.1961760e-01    2.5227146e-01    2.8699845e+03    1.4673118e+09    3.4843393e-04    6.9462408e-02    3.1964545e-01      2.5227104e-01
    4.9846940e+01    3.1287387e+00    1.0172168e+07    3.1961761e-01    2.5204937e-01    2.9264656e+03    1.4094487e+09    3.4170913e-04    6.8246970e-02    3.1964546e-01      2.5204895e-01
    4.9902939e+01    3.1287387e+00    9.9261575e+06    3.1961762e-01    2.5193894e-01    2.9550953e+03    1.3802734e+09    3.3839856e-04    6.7644009e-02    3.1964546e-01      2.5193852e-01
    5.0014851e+01    3.1287385e+00    1.7318006e+06    3.1961763e-01    2.5059203e-01    3.0128542e+03    2.5109595e+08    3.3191118e-04    6.2650732e-02    3.1964546e-01      2.5059161e-01
    5.0140648e+01    3.1287385e+00    3.9808627e+04    3.1961764e-01    2.5009498e-01    3.1278925e+03    4.0941531e+07    3.1970408e-04    6.0549590e-02    3.1964546e-01      2.5009456e-01
    5.0228008e+01    3.1287383e+00    2.2486067e+04    3.1961766e-01    2.4987122e-01    3.1977429e+03    2.0292149e+07    3.1272058e-04    5.9454642e-02    3.1964547e-01      2.4987081e-01
    5.0337207e+01    3.1287381e+00    1.1619495e+04    3.1961768e-01    2.4959246e-01    3.2745421e+03    1.0306618e+07    3.0538621e-04    5.8056814e-02    3.1964548e-01      2.4959204e-01
    5.0448648e+01    3.1287379e+00    7.3243805e+03    3.1961770e-01    2.4931439e-01    3.3508726e+03    6.1608158e+06    2.9842973e-04    5.6725677e-02    3.1964549e-01      2.4931398e-01
    5.0559956e+01    3.1287378e+00    4.8526881e+03    3.1961771e-01    2.4904023e-01    3.4237801e+03    3.8934590e+06    2.9207484e-04    5.5443967e-02    3.1964550e-01      2.4903981e-01
    5.0671130e+01    3.1287376e+00    3.3291437e+03    3.1961773e-01    2.4877105e-01    3.4964671e+03    2.3581866e+06    2.8600297e-04    5.4211164e-02    3.1964551e-01      2.4877064e-01
    5.0782173e+01    3.1287374e+00    2.5442023e+03    3.1961774e-01    2.4850340e-01    3.5724923e+03    1.7211273e+06    2.7991663e-04    5.3003980e-02    3.1964551e-01      2.4850299e-01
    5.0893085e+01    3.1287373e+00    2.0512106e+03    3.1961776e-01    2.4824064e-01    3.6428631e+03    1.3925268e+06    2.7450936e-04    5.1868182e-02    3.1964552e-01      2.4824022e-01
    5.1003866e+01    3.1287372e+00    1.0662737e+03    3.1961777e-01    2.4797760e-01    3.7149709e+03    1.1852711e+06    2.6918111e-04    5.0764457e-02    3.1964552e-01      2.4797719e-01
    5.1114515e+01    3.1287370e+00    9.2635412e+02    3.1961779e-01    2.4771732e-01    3.7854460e+03    1.0738458e+06    2.6416967e-04    4.9695524e-02    3.1964553e-01      2.4771690e-01
    5.1225029e+01    3.1287369e+00    8.0869305e+02    3.1961780e-01    2.4637806e-01    3.8539349e+03    9.8321022e+05    2.5947506e-04    4.5469532e-02    3.1964554e-01      2.4637765e-01
    5.1363172e+01    3.1287367e+00    7.1440774e+02    3.1961782e-01    2.4599149e-01    4.0075084e+03    9.2685616e+05    2.4953161e-04    4.3547301e-02    3.1964554e-01      2.4599108e-01
    5.1535850e+01    3.1287364e+00    6.3374164e+02    3.1961784e-01    2.4551443e-01    4.1456884e+03    8.8010915e+05    2.4121446e-04    4.1325126e-02    3.1964556e-01      2.4551402e-01
    5.1751698e+01    3.1287360e+00    5.6058945e+02    3.1961789e-01    2.4491572e-01    4.2967055e+03    8.3831513e+05    2.3273645e-04    3.8772970e-02    3.1964558e-01      2.4491531e-01
    5.1971403e+01    3.1287357e+00    5.0312794e+02    3.1961792e-01    2.4431873e-01    4.4386516e+03    8.2302708e+05    2.2529365e-04    3.6413323e-02    3.1964559e-01      2.4431833e-01
    5.2190630e+01    3.1287354e+00    4.5520014e+02    3.1961795e-01    2.4373671e-01    4.5750834e+03    8.0200293e+05    2.1857525e-04    3.4243298e-02    3.1964561e-01      2.4373630e-01
    5.2409380e+01    3.1287351e+00    4.1346356e+02    3.1961798e-01    2.4316920e-01    4.7238096e+03    7.7452939e+05    2.1169354e-04    3.2201299e-02    3.1964562e-01      2.4316880e-01
    5.2627653e+01    3.1287348e+00    2.8898993e+02    3.1961801e-01    2.4260417e-01    4.8610520e+03    7.3834150e+05    2.0571679e-04    3.0214951e-02    3.1964564e-01      2.4260377e-01
    5.2845457e+01    3.1287344e+00    2.3667348e+02    3.1961806e-01    2.4205469e-01    4.9883562e+03    7.2551941e+05    2.0046684e-04    2.8284797e-02    3.1964567e-01      2.4205429e-01
    5.3062809e+01    3.1287341e+00    2.0543041e+02    3.1961809e-01    2.4151143e-01    5.1100068e+03    7.1534905e+05    1.9569446e-04    2.6411433e-02    3.1964568e-01      2.4151103e-01
    5.3279715e+01    3.1287338e+00    1.9160326e+02    3.1961811e-01    2.3973106e-01    5.2287022e+03    7.0598560e+05    1.9125205e-04    7.7993295e-03    3.1964568e-01      2.3973066e-01
    5.3550848e+01    3.1287333e+00    1.7777193e+02    3.1961817e-01    2.3900869e-01    5.6252499e+03    7.0235133e+05    1.7776988e-04    4.1394213e-03    3.1964572e-01      2.3900830e-01
    5.3889764e+01    3.1287328e+00    1.6331801e+02    3.1961822e-01    2.3810744e-01    5.8680596e+03    6.8862006e+05    1.7041408e-04    2.2039532e-03    3.1964574e-01      2.3810705e-01
    5.4160897e+01    3.1287324e+00    1.5021679e+02    3.1961826e-01    2.3742189e-01    5.9850511e+03    6.7910111e+05    1.6708295e-04    1.4633416e-03    3.1964576e-01      2.3742150e-01
    5.4499813e+01    3.1287319e+00    1.3736166e+02    3.1961831e-01    2.3655594e-01    6.0928090e+03    6.6187377e+05    1.6412791e-04    1.0203852e-03    3.1964578e-01      2.3655555e-01
    5.4770946e+01    3.1287315e+00    1.2724308e+02    3.1961835e-01    2.3589073e-01    6.1710592e+03    6.4629538e+05    1.6204673e-04    8.8678785e-04    3.1964580e-01      2.3589034e-01
    5.5109862e+01    3.1287309e+00    1.1705145e+02    3.1961841e-01    2.3505125e-01    6.2428332e+03    6.2952462e+05    1.6018368e-04    6.7962154e-04    3.1964583e-01      2.3505086e-01
    5.5470991e+01    3.1287303e+00    9.6877046e+01    3.1961847e-01    2.3418970e-01    6.3130982e+03    6.0931723e+05    1.5840083e-04    5.5556906e-04    3.1964587e-01      2.3418931e-01
    5.5759893e+01    3.1287343e+00    8.9675801e+01    3.1961807e-01    2.3353140e-01    6.3607764e+03    5.9688126e+05    1.5721351e-04    5.0197684e-04    3.1964544e-01      2.3353102e-01
    5.6121022e+01    3.1287335e+00    7.9008678e+01    3.1961815e-01    2.3270683e-01    6.4174822e+03    5.7842086e+05    1.5582435e-04    4.4142972e-04    3.1964549e-01      2.3270645e-01
    5.6409924e+01    3.1287329e+00    7.3661929e+01    3.1961820e-01    2.3207420e-01    6.4564940e+03    5.6550289e+05    1.5488282e-04    4.0313704e-04    3.1964552e-01      2.3207382e-01
    5.6771053e+01    3.1287327e+00    7.0358611e+01    3.1961823e-01    2.3126941e-01    6.5016343e+03    5.4754560e+05    1.5380748e-04    3.6382310e-04    3.1964551e-01      2.3126903e-01
    5.7059956e+01    3.1287324e+00    6.8051539e+01    3.1961826e-01    2.3065881e-01    6.5400707e+03    5.3609475e+05    1.5290354e-04    3.3401942e-04    3.1964552e-01      2.3065843e-01
    5.7421084e+01    3.1287319e+00    6.5366620e+01    3.1961831e-01    2.2989053e-01    6.5811402e+03    5.1795166e+05    1.5194935e-04    3.0475052e-04    3.1964555e-01      2.2989016e-01
    5.7709987e+01    3.1287313e+00    6.3290506e+01    3.1961837e-01    2.2930461e-01    6.6135236e+03    5.0552054e+05    1.5120533e-04    2.8796762e-04    3.1964558e-01      2.2930424e-01
    5.8071115e+01    3.1287307e+00    6.0873117e+01    3.1961843e-01    2.2855685e-01    6.6512001e+03    4.8861577e+05    1.5034881e-04    2.6899611e-04    3.1964561e-01      2.2855647e-01
    5.8360018e+01    3.1287301e+00    5.7804979e+01    3.1961850e-01    2.2799118e-01    6.6785521e+03    4.7748026e+05    1.4973305e-04    2.5851458e-04    3.1964565e-01      2.2799081e-01
    5.8721146e+01    3.1287294e+00    5.4547617e+01    3.1961856e-01    2.2726555e-01    6.7109171e+03    4.6236105e+05    1.4901093e-04    2.4642851e-04    3.1964569e-01      2.2726518e-01
    5.9010049e+01    3.1287287e+00    5.2959115e+01    3.1961863e-01    2.2672347e-01    6.7351390e+03    4.5128863e+05    1.4847504e-04    2.3884769e-04    3.1964573e-01      2.2672310e-01
    5.9371177e+01    3.1287282e+00    5.1248778e+01    3.1961869e-01    2.2603396e-01    6.7652336e+03    4.3825241e+05    1.4781455e-04    2.2923076e-04    3.1964576e-01      2.2603359e-01
    5.9660080e+01    3.1287275e+00    5.0250810e+01    3.1961876e-01    2.2550531e-01    6.7891018e+03    4.2765692e+05    1.4729489e-04    2.2262370e-04    3.1964581e-01      2.2550494e-01
    6.0021209e+01    3.1287269e+00    4.8860644e+01    3.1961882e-01    2.2484158e-01    6.8146287e+03    4.1494321e+05    1.4674314e-04    2.1544798e-04    3.1964584e-01      2.2484122e-01
    6.0310111e+01    3.1287265e+00    4.7944986e+01    3.1961886e-01    2.2432858e-01    6.8357755e+03    4.0618196e+05    1.4628918e-04    2.1038166e-04    3.1964585e-01      2.2432822e-01
    6.0671240e+01    3.1287263e+00    4.6719977e+01    3.1961888e-01    2.2366920e-01    6.8600088e+03    3.9455042e+05    1.4577241e-04    2.0410578e-04    3.1964585e-01      2.2366884e-01
    6.0960142e+01    3.1287259e+00    4.5758212e+01    3.1961892e-01    2.2316894e-01    6.8776988e+03    3.8592213e+05    1.4539747e-04    2.0045390e-04    3.1964586e-01      2.2316858e-01
    6.1321271e+01    3.1287257e+00    4.4413559e+01    3.1961894e-01    2.2253312e-01    6.8990768e+03    3.7526777e+05    1.4494693e-04    1.9565313e-04    3.1964585e-01      2.2253276e-01
    6.1610174e+01    3.1287254e+00    4.3247611e+01    3.1961897e-01    2.2204427e-01    6.9168488e+03    3.6720350e+05    1.4457451e-04    1.9182045e-04    3.1964586e-01      2.2204391e-01
    6.1971302e+01    3.1287253e+00    4.2326811e+01    3.1961899e-01    2.2142877e-01    6.9383277e+03    3.5695287e+05    1.4412695e-04    1.8782330e-04    3.1964584e-01      2.2142841e-01
    6.2260205e+01    3.1287250e+00    4.1686882e+01    3.1961902e-01    2.2096056e-01    6.9547335e+03    3.4905685e+05    1.4378696e-04    1.8516321e-04    3.1964585e-01      2.2096020e-01
    6.2621333e+01    3.1287249e+00    4.0743070e+01    3.1961903e-01    2.2036819e-01    6.9750155e+03    3.3986216e+05    1.4336886e-04    1.8144488e-04    3.1964583e-01      2.2036783e-01
    6.2910236e+01    3.1287246e+00    4.0093225e+01    3.1961906e-01    2.1991004e-01    6.9919947e+03    3.3264100e+05    1.4302070e-04    1.7861263e-04    3.1964584e-01      2.1990969e-01
    6.3271364e+01    3.1287245e+00    3.9192308e+01    3.1961906e-01    2.1933288e-01    7.0110321e+03    3.2412402e+05    1.4263235e-04    1.7542767e-04    3.1964582e-01      2.1933253e-01
    6.3560267e+01    3.1287243e+00    3.8206252e+01    3.1961909e-01    2.1889334e-01    7.0257268e+03    3.1739605e+05    1.4233403e-04    1.7316255e-04    3.1964583e-01      2.1889299e-01
    6.3921395e+01    3.1287242e+00    3.7075634e+01    3.1961909e-01    2.1834223e-01    7.0434733e+03    3.0912535e+05    1.4197541e-04    1.7032806e-04    3.1964581e-01      2.1834188e-01
    6.4210298e+01    3.1287241e+00    3.6427020e+01    3.1961910e-01    2.1792084e-01    7.0583738e+03    3.0283963e+05    1.4167569e-04    1.6807100e-04    3.1964579e-01      2.1792048e-01
    6.4571427e+01    3.1287243e+00    3.5861355e+01    3.1961909e-01    2.1737689e-01    7.0747115e+03    2.9504790e+05    1.4134852e-04    1.6560369e-04    3.1964575e-01      2.1737654e-01
    6.4860329e+01    3.1287242e+00    3.5401196e+01    3.1961910e-01    2.1695939e-01    7.0872823e+03    2.8945796e+05    1.4109781e-04    1.6388432e-04    3.1964574e-01      2.1695905e-01
    6.5221458e+01    3.1287244e+00    3.4825160e+01    3.1961908e-01    2.1642633e-01    7.1021848e+03    2.8229161e+05    1.4080174e-04    1.6173890e-04    3.1964570e-01      2.1642598e-01
    6.5510360e+01    3.1287243e+00    3.4444965e+01    3.1961908e-01    2.1602301e-01    7.1141098e+03    2.7711037e+05    1.4056573e-04    1.6009777e-04    3.1964568e-01      2.1602266e-01
    6.5871489e+01    3.1287244e+00    3.3927983e+01    3.1961907e-01    2.1550765e-01    7.1287541e+03    2.7026265e+05    1.4027697e-04    1.5805847e-04    3.1964565e-01      2.1550730e-01
    6.6160392e+01    3.1287243e+00    3.3608835e+01    3.1961909e-01    2.1511901e-01    7.1401249e+03    2.6525412e+05    1.4005357e-04    1.5656664e-04    3.1964564e-01      2.1511867e-01
    6.6521520e+01    3.1287244e+00    3.2948522e+01    3.1961907e-01    2.1461834e-01    7.1536907e+03    2.5894057e+05    1.3978798e-04    1.5470210e-04    3.1964560e-01      2.1461800e-01
    6.6810423e+01    3.1287243e+00    3.2450769e+01    3.1961908e-01    2.1423649e-01    7.1648181e+03    2.5442300e+05    1.3957088e-04    1.5338485e-04    3.1964559e-01      2.1423615e-01
    6.7171551e+01    3.1287244e+00    3.2022254e+01    3.1961908e-01    2.1374965e-01    7.1775114e+03    2.4848037e+05    1.3932406e-04    1.5175259e-04    3.1964556e-01      2.1374931e-01
    6.7549571e+01    3.1287245e+00    3.1547481e+01    3.1961907e-01    2.1324145e-01    7.1906939e+03    2.4255854e+05    1.3906864e-04    1.5018046e-04    3.1964553e-01      2.1324111e-01
    6.7851987e+01    3.1287244e+00    3.1229023e+01    3.1961908e-01    2.1285879e-01    7.2008287e+03    2.3825044e+05    1.3887291e-04    1.4895977e-04    3.1964552e-01      2.1285845e-01
    6.8230008e+01    3.1287246e+00    3.0843141e+01    3.1961905e-01    2.1237512e-01    7.2131512e+03    2.3288669e+05    1.3863566e-04    1.4744676e-04    3.1964547e-01      2.1237478e-01
    6.8532424e+01    3.1287245e+00    3.0557011e+01    3.1961907e-01    2.1200209e-01    7.2227377e+03    2.2881878e+05    1.3845166e-04    1.4632270e-04    3.1964546e-01      2.1200175e-01
    6.8910444e+01    3.1287247e+00    2.9987445e+01    3.1961904e-01    2.1152567e-01    7.2343870e+03    2.2376166e+05    1.3822871e-04    1.4494854e-04    3.1964542e-01      2.1152534e-01
    6.9212860e+01    3.1287247e+00    2.9524867e+01    3.1961905e-01    2.1116021e-01    7.2431947e+03    2.2006749e+05    1.3806063e-04    1.4394328e-04    3.1964540e-01      2.1115987e-01
    6.9590880e+01    3.1287251e+00    2.9097263e+01    3.1961901e-01    2.1068874e-01    7.2535996e+03    2.1532375e+05    1.3786259e-04    1.4273333e-04    3.1964534e-01      2.1068840e-01
    6.9893296e+01    3.1287251e+00    2.8828946e+01    3.1961900e-01    2.1033002e-01    7.2619654e+03    2.1180920e+05    1.3770377e-04    1.4173048e-04    3.1964532e-01      2.1032968e-01
    7.0271317e+01    3.1287255e+00    2.8498938e+01    3.1961896e-01    2.0987052e-01    7.2717094e+03    2.0749965e+05    1.3751925e-04    1.4061564e-04    3.1964526e-01      2.0987019e-01
    7.0573733e+01    3.1287254e+00    2.8257919e+01    3.1961897e-01    2.0951814e-01    7.2796669e+03    2.0428243e+05    1.3736892e-04    1.3976440e-04    3.1964525e-01      2.0951781e-01
    7.0951753e+01    3.1287256e+00    2.7957381e+01    3.1961895e-01    2.0907294e-01    7.2894325e+03    2.0018362e+05    1.3718489e-04    1.3870844e-04    3.1964521e-01      2.0907261e-01
    7.1254169e+01    3.1287255e+00    2.7737036e+01    3.1961896e-01    2.0872884e-01    7.2970638e+03    1.9717525e+05    1.3704142e-04    1.3791236e-04    3.1964520e-01      2.0872851e-01
    7.1632189e+01    3.1287258e+00    2.7426226e+01    3.1961894e-01    2.0829470e-01    7.3060096e+03    1.9340886e+05    1.3687362e-04    1.3695408e-04    3.1964516e-01      2.0829437e-01
    7.1934606e+01    3.1287256e+00    2.7156517e+01    3.1961895e-01    2.0795915e-01    7.3128513e+03    1.9055343e+05    1.3674557e-04    1.3623642e-04    3.1964515e-01      2.0795882e-01
    7.2312626e+01    3.1287259e+00    2.6844790e+01    3.1961893e-01    2.0753653e-01    7.3215557e+03    1.8702120e+05    1.3658299e-04    1.3533072e-04    3.1964511e-01      2.0753620e-01
    7.2615042e+01    3.1287258e+00    2.6660209e+01    3.1961893e-01    2.0721403e-01    7.3282132e+03    1.8432451e+05    1.3645891e-04    1.3462800e-04    3.1964510e-01      2.0721370e-01
    7.2993062e+01    3.1287260e+00    2.6410742e+01    3.1961891e-01    2.0680167e-01    7.3361490e+03    1.8106305e+05    1.3631130e-04    1.3378104e-04    3.1964506e-01      2.0680134e-01
    7.3295478e+01    3.1287260e+00    2.6232749e+01    3.1961891e-01    2.0648322e-01    7.3425129e+03    1.7857294e+05    1.3619315e-04    1.3309900e-04    3.1964505e-01      2.0648290e-01
    7.3673498e+01    3.1287262e+00    2.6002205e+01    3.1961889e-01    2.0607973e-01    7.3501392e+03    1.7546237e+05    1.3605185e-04    1.3228806e-04    3.1964501e-01      2.0607941e-01
    7.3975915e+01    3.1287262e+00    2.5834508e+01    3.1961889e-01    2.0576714e-01    7.3560849e+03    1.7311184e+05    1.3594188e-04    1.3166971e-04    3.1964500e-01      2.0576682e-01
    7.4353935e+01    3.1287268e+00    2.4954287e+01    3.1961883e-01    2.0536162e-01    7.3632586e+03    1.7010602e+05    1.3580944e-04    1.3091844e-04    3.1964491e-01      2.0536130e-01
    7.4738914e+01    3.1287278e+00    2.4515672e+01    3.1961873e-01    2.0495209e-01    7.3703407e+03    1.6724986e+05    1.3567894e-04    1.3018197e-04    3.1964480e-01      2.0495176e-01
    7.5046897e+01    3.1287281e+00    2.4342231e+01    3.1961870e-01    2.0463386e-01    7.3757981e+03    1.6503422e+05    1.3557855e-04    1.2960726e-04    3.1964476e-01      2.0463354e-01
    7.5431875e+01    3.1287288e+00    2.4115131e+01    3.1961863e-01    2.0423037e-01    7.3823782e+03    1.6223707e+05    1.3545770e-04    1.2890893e-04    3.1964466e-01      2.0423005e-01
    7.5817828e+01    3.1287298e+00    2.3869611e+01    3.1961853e-01    2.0383018e-01    7.3890091e+03    1.5960339e+05    1.3533614e-04    1.2823181e-04    3.1964455e-01      2.0382986e-01
    7.6126591e+01    3.1287301e+00    2.3720340e+01    3.1961850e-01    2.0351870e-01    7.3941227e+03    1.5754632e+05    1.3524255e-04    1.2769441e-04    3.1964450e-01      2.0351838e-01
    7.6512543e+01    3.1287308e+00    2.3526791e+01    3.1961842e-01    2.0312572e-01    7.4003406e+03    1.5500772e+05    1.3512892e-04    1.2703965e-04    3.1964441e-01      2.0312540e-01
    7.6899381e+01    3.1287318e+00    2.3216628e+01    3.1961832e-01    2.0273678e-01    7.4063583e+03    1.5252394e+05    1.3501912e-04    1.2639587e-04    3.1964430e-01      2.0273646e-01
    7.7208852e+01    3.1287320e+00    2.3050379e+01    3.1961830e-01    2.0243464e-01    7.4110487e+03    1.5061743e+05    1.3493367e-04    1.2589437e-04    3.1964426e-01      2.0243432e-01
    7.7595690e+01    3.1287325e+00    2.2811301e+01    3.1961825e-01    2.0205966e-01    7.4168513e+03    1.4823389e+05    1.3482810e-04    1.2528779e-04    3.1964419e-01      2.0205935e-01
    7.7983377e+01    3.1287334e+00    2.2631544e+01    3.1961815e-01    2.0169022e-01    7.4225243e+03    1.4592981e+05    1.3472506e-04    1.2469577e-04    3.1964408e-01      2.0168990e-01
    7.8293527e+01    3.1287338e+00    2.2502933e+01    3.1961812e-01    2.0140080e-01    7.4269658e+03    1.4417280e+05    1.3464449e-04    1.2422264e-04    3.1964404e-01      2.0140048e-01
    7.8681215e+01    3.1287345e+00    2.2337433e+01    3.1961804e-01    2.0103972e-01    7.4324413e+03    1.4194490e+05    1.3454529e-04    1.2366079e-04    3.1964394e-01      2.0103940e-01
    7.9069719e+01    3.1287355e+00    2.2189002e+01    3.1961795e-01    2.0067858e-01    7.4376976e+03    1.3982169e+05    1.3445021e-04    1.2311344e-04    3.1964383e-01      2.0067827e-01
    7.9380522e+01    3.1287358e+00    2.2077553e+01    3.1961791e-01    2.0039644e-01    7.4418330e+03    1.3816826e+05    1.3437550e-04    1.2268175e-04    3.1964379e-01      2.0039613e-01
    7.9769027e+01    3.1287365e+00    2.1887057e+01    3.1961784e-01    2.0004117e-01    7.4468011e+03    1.3611270e+05    1.3428585e-04    1.2216033e-04    3.1964370e-01      2.0004086e-01
    8.0158322e+01    3.1287375e+00    2.1694836e+01    3.1961774e-01    1.9969010e-01    7.4516854e+03    1.3410725e+05    1.3419783e-04    1.2164770e-04    3.1964358e-01      1.9968979e-01
    8.0469758e+01    3.1287378e+00    2.1578573e+01    3.1961770e-01    1.9941532e-01    7.4555141e+03    1.3257143e+05    1.3412891e-04    1.2125353e-04    3.1964354e-01      1.9941501e-01
    8.0859053e+01    3.1287386e+00    2.1435873e+01    3.1961763e-01    1.9907047e-01    7.4601771e+03    1.3063080e+05    1.3404507e-04    1.2076116e-04    3.1964345e-01      1.9907016e-01
    8.1249123e+01    3.1287395e+00    2.1301736e+01    3.1961754e-01    1.9872689e-01    7.4647445e+03    1.2874723e+05    1.3396306e-04    1.2027932e-04    3.1964334e-01      1.9872658e-01
    8.1639492e+01    3.1287404e+00    2.1176176e+01    3.1961744e-01    1.9838894e-01    7.4691560e+03    1.2688259e+05    1.3388393e-04    1.1980420e-04    3.1964323e-01      1.9838863e-01
    8.1951787e+01    3.1287407e+00    2.1084832e+01    3.1961741e-01    1.9812125e-01    7.4726504e+03    1.2545587e+05    1.3382133e-04    1.1942395e-04    3.1964319e-01      1.9812094e-01
    8.2342156e+01    3.1287415e+00    2.0933541e+01    3.1961733e-01    1.9778811e-01    7.4768492e+03    1.2365913e+05    1.3374618e-04    1.1896786e-04    3.1964310e-01      1.9778780e-01
    8.2733243e+01    3.1287423e+00    2.0787775e+01    3.1961725e-01    1.9745888e-01    7.4809663e+03    1.2191482e+05    1.3367257e-04    1.1851355e-04    3.1964300e-01      1.9745857e-01
    8.3124622e+01    3.1287431e+00    2.0658080e+01    3.1961716e-01    1.9713264e-01    7.4849157e+03    1.2022056e+05    1.3360204e-04    1.1807389e-04    3.1964290e-01      1.9713234e-01
    8.3516262e+01    3.1287439e+00    2.0540037e+01    3.1961708e-01    1.9680897e-01    7.4888151e+03    1.1854987e+05    1.3353247e-04    1.1763601e-04    3.1964280e-01      1.9680866e-01
    8.3908168e+01    3.1287448e+00    2.0427773e+01    3.1961700e-01    1.9648844e-01    7.4926335e+03    1.1690329e+05    1.3346442e-04    1.1721340e-04    3.1964271e-01      1.9648813e-01
    8.4300331e+01    3.1287456e+00    2.0314633e+01    3.1961691e-01    1.9616946e-01    7.4963589e+03    1.1527149e+05    1.3339809e-04    1.1678580e-04    3.1964261e-01      1.9616915e-01
    8.4692750e+01    3.1287464e+00    2.0210110e+01    3.1961683e-01    1.9585185e-01    7.4999812e+03    1.1367254e+05    1.3333367e-04    1.1637631e-04    3.1964251e-01      1.9585155e-01
    8.5085420e+01    3.1287472e+00    2.0084524e+01    3.1961675e-01    1.9553757e-01    7.5035462e+03    1.1209542e+05    1.3327032e-04    1.1595921e-04    3.1964242e-01      1.9553727e-01
    8.5478349e+01    3.1287480e+00    1.9968534e+01    3.1961666e-01    1.9522437e-01    7.5070748e+03    1.1054859e+05    1.3320768e-04    1.1555316e-04    3.1964232e-01      1.9522406e-01
    8.5871532e+01    3.1287488e+00    1.9863476e+01    3.1961658e-01    1.9491372e-01    7.5105108e+03    1.0900670e+05    1.3314674e-04    1.1514634e-04    3.1964223e-01      1.9491342e-01
    8.6264969e+01    3.1287496e+00    1.9761546e+01    3.1961650e-01    1.9460600e-01    7.5138658e+03    1.0751130e+05    1.3308728e-04    1.1474478e-04    3.1964213e-01      1.9460570e-01
    8.6658657e+01    3.1287504e+00    1.9664082e+01    3.1961642e-01    1.9430142e-01    7.5171083e+03    1.0602760e+05    1.3302988e-04    1.1435419e-04    3.1964204e-01      1.9430111e-01
    8.7052595e+01    3.1287512e+00    1.9570907e+01    3.1961634e-01    1.9399884e-01    7.5203248e+03    1.0454981e+05    1.3297298e-04    1.1396985e-04    3.1964195e-01      1.9399854e-01
    8.7446780e+01    3.1287520e+00    1.9481469e+01    3.1961626e-01    1.9369908e-01    7.5234625e+03    1.0309513e+05    1.3291752e-04    1.1359101e-04    3.1964186e-01      1.9369878e-01
    8.7841211e+01    3.1287527e+00    1.9368833e+01    3.1961618e-01    1.9340057e-01    7.5265141e+03    1.0165668e+05    1.3286363e-04    1.1322534e-04    3.1964177e-01      1.9340027e-01
    8.8235887e+01    3.1287535e+00    1.9265313e+01    3.1961610e-01    1.9310594e-01    7.5295110e+03    1.0023657e+05    1.3281075e-04    1.1285771e-04    3.1964168e-01      1.9310564e-01
    8.8630806e+01    3.1287542e+00    1.9180890e+01    3.1961603e-01    1.9281190e-01    7.5323825e+03    9.8837657e+04    1.3276012e-04    1.1250693e-04    3.1964159e-01      1.9281160e-01
    8.9025968e+01    3.1287550e+00    1.9096063e+01    3.1961595e-01    1.9252082e-01    7.5352274e+03    9.7440708e+04    1.3271000e-04    1.1215461e-04    3.1964150e-01      1.9252052e-01
    8.9421371e+01    3.1287558e+00    1.9013255e+01    3.1961587e-01    1.9223130e-01    7.5380146e+03    9.6058607e+04    1.3266093e-04    1.1181220e-04    3.1964141e-01      1.9223100e-01
    8.9817013e+01    3.1287565e+00    1.8934336e+01    3.1961579e-01    1.9194417e-01    7.5408068e+03    9.4693788e+04    1.3261180e-04    1.1147061e-04    3.1964132e-01      1.9194387e-01
    9.0212893e+01    3.1287573e+00    1.8855725e+01    3.1961572e-01    1.9165832e-01    7.5434729e+03    9.3348226e+04    1.3256494e-04    1.1113323e-04    3.1964123e-01      1.9165803e-01
    9.0609006e+01    3.1287580e+00    1.8764622e+01    3.1961564e-01    1.9137644e-01    7.5460715e+03    9.2012205e+04    1.3251929e-04    1.1079936e-04    3.1964115e-01      1.9137615e-01
    9.1005355e+01    3.1287587e+00    1.8674370e+01    3.1961557e-01    1.9109513e-01    7.5485972e+03    9.0680182e+04    1.3247495e-04    1.1047161e-04    3.1964106e-01      1.9109483e-01
    9.1401936e+01    3.1287594e+00    1.8598219e+01    3.1961550e-01    1.9081690e-01    7.5510444e+03    8.9361383e+04    1.3243201e-04    1.1015254e-04    3.1964098e-01      1.9081661e-01
    9.1798749e+01    3.1287601e+00    1.8523104e+01    3.1961542e-01    1.9054004e-01    7.5534691e+03    8.8054189e+04    1.3238950e-04    1.0983199e-04    3.1964089e-01      1.9053975e-01
    9.2195794e+01    3.1287608e+00    1.8450069e+01    3.1961535e-01    1.9026604e-01    7.5558490e+03    8.6764952e+04    1.3234780e-04    1.0951432e-04    3.1964081e-01      1.9026575e-01
    9.2593068e+01    3.1287616e+00    1.8380326e+01    3.1961528e-01    1.8999251e-01    7.5581685e+03    8.5483097e+04    1.3230719e-04    1.0919985e-04    3.1964073e-01      1.8999222e-01
    9.2990569e+01    3.1287623e+00    1.8312637e+01    3.1961521e-01    1.8972196e-01    7.5604713e+03    8.4215889e+04    1.3226689e-04    1.0889116e-04    3.1964065e-01      1.8972166e-01
    9.3388297e+01    3.1287629e+00    1.8231499e+01    3.1961514e-01    1.8945234e-01    7.5626650e+03    8.2945638e+04    1.3222852e-04    1.0858605e-04    3.1964056e-01      1.8945205e-01
    9.3786249e+01    3.1287636e+00    1.8152194e+01    3.1961507e-01    1.8918515e-01    7.5648327e+03    8.1691880e+04    1.3219063e-04    1.0827943e-04    3.1964048e-01      1.8918486e-01
    9.4184423e+01    3.1287643e+00    1.8085547e+01    3.1961500e-01    1.8891925e-01    7.5670037e+03    8.0448481e+04    1.3215270e-04    1.0797566e-04    3.1964041e-01      1.8891896e-01
    9.4582820e+01    3.1287650e+00    1.8020870e+01    3.1961493e-01    1.8865651e-01    7.5691297e+03    7.9217065e+04    1.3211559e-04    1.0767672e-04    3.1964033e-01      1.8865622e-01
    9.4981437e+01    3.1287656e+00    1.7956598e+01    3.1961487e-01    1.8839545e-01    7.5711572e+03    7.7997134e+04    1.3208021e-04    1.0738462e-04    3.1964025e-01      1.8839516e-01
    9.5380274e+01    3.1287663e+00    1.7894562e+01    3.1961480e-01    1.8813607e-01    7.5731528e+03    7.6783227e+04    1.3204540e-04    1.0709545e-04    3.1964017e-01      1.8813578e-01
    9.5779327e+01    3.1287669e+00    1.7833624e+01    3.1961474e-01    1.8787778e-01    7.5750915e+03    7.5587298e+04    1.3201161e-04    1.0680876e-04    3.1964010e-01      1.8787749e-01
    9.6178664e+01    3.1287675e+00    1.7755631e+01    3.1961467e-01    1.8762150e-01    7.5769853e+03    7.4393365e+04    1.3197861e-04    1.0652275e-04    3.1964002e-01      1.8762121e-01
    9.6578155e+01    3.1287681e+00    1.7679847e+01    3.1961461e-01    1.8736588e-01    7.5787781e+03    7.3213551e+04    1.3194739e-04    1.0624328e-04    3.1963995e-01      1.8736559e-01
    9.6977916e+01    3.1287687e+00    1.7620525e+01    3.1961455e-01    1.8711287e-01    7.5806382e+03    7.2047434e+04    1.3191501e-04    1.0596153e-04    3.1963988e-01      1.8711258e-01
    9.7377829e+01    3.1287693e+00    1.7562784e+01    3.1961449e-01    1.8686120e-01    7.5824594e+03    7.0893447e+04    1.3188333e-04    1.0568522e-04    3.1963981e-01      1.8686091e-01
    9.7778008e+01    3.1287700e+00    1.7504343e+01    3.1961442e-01    1.8661161e-01    7.5842261e+03    6.9749821e+04    1.3185261e-04    1.0540842e-04    3.1963973e-01      1.8661132e-01
    9.8178339e+01    3.1287705e+00    1.7447714e+01    3.1961437e-01    1.8636401e-01    7.5859598e+03    6.8620681e+04    1.3182248e-04    1.0514025e-04    3.1963967e-01      1.8636373e-01
    9.8578934e+01    3.1287711e+00    1.7391466e+01    3.1961431e-01    1.8611787e-01    7.5876543e+03    6.7506373e+04    1.3179304e-04    1.0487338e-04    3.1963960e-01      1.8611758e-01
    9.8979744e+01    3.1287716e+00    1.7321589e+01    3.1961425e-01    1.8587262e-01    7.5893011e+03    6.6400388e+04    1.3176444e-04    1.0461083e-04    3.1963953e-01      1.8587234e-01
    9.9380758e+01    3.1287722e+00    1.7258563e+01    3.1961419e-01    1.8562988e-01    7.5908799e+03    6.5308024e+04    1.3173703e-04    1.0435236e-04    3.1963947e-01      1.8562960e-01
    9.9781972e+01    3.1287727e+00    1.7196266e+01    3.1961414e-01    1.8538829e-01    7.5923893e+03    6.4228581e+04    1.3171084e-04    1.0409699e-04    3.1963940e-01      1.8538801e-01
    1.0018339e+02    3.1287733e+00    1.7143371e+01    3.1961408e-01    1.8514846e-01    7.5938607e+03    6.3162854e+04    1.3168532e-04    1.0384581e-04    3.1963933e-01      1.8514817e-01
    1.0058500e+02    3.1287738e+00    1.7091702e+01    3.1961403e-01    1.8490956e-01    7.5952876e+03    6.2115127e+04    1.3166058e-04    1.0359518e-04    3.1963927e-01      1.8490927e-01
    1.0098681e+02    3.1287743e+00    1.7040258e+01    3.1961397e-01    1.8467340e-01    7.5966747e+03    6.1079326e+04    1.3163654e-04    1.0334895e-04    3.1963920e-01      1.8467312e-01
    1.0138883e+02    3.1287749e+00    1.6989598e+01    3.1961392e-01    1.8443761e-01    7.5981042e+03    6.0057436e+04    1.3161178e-04    1.0308531e-04    3.1963914e-01      1.8443733e-01
    1.0179103e+02    3.1287754e+00    1.6939201e+01    3.1961387e-01    1.8420402e-01    7.5995745e+03    5.9050674e+04    1.3158631e-04    1.0282776e-04    3.1963908e-01      1.8420374e-01
    1.0219343e+02    3.1287759e+00    1.6877349e+01    3.1961381e-01    1.8397149e-01    7.6010141e+03    5.8057406e+04    1.3156139e-04    1.0257223e-04    3.1963902e-01      1.8397121e-01
    1.0259602e+02    3.1287764e+00    1.6820874e+01    3.1961376e-01    1.8374045e-01    7.6024143e+03    5.7075905e+04    1.3153716e-04    1.0232310e-04    3.1963896e-01      1.8374017e-01
    1.0299880e+02    3.1287769e+00    1.6772403e+01    3.1961372e-01    1.8351047e-01    7.6037469e+03    5.6111533e+04    1.3151411e-04    1.0207550e-04    3.1963890e-01      1.8351019e-01
    1.0340177e+02    3.1287773e+00    1.6725356e+01    3.1961367e-01    1.8328308e-01    7.6050811e+03    5.5161174e+04    1.3149104e-04    1.0183046e-04    3.1963884e-01      1.8328280e-01
    1.0380493e+02    3.1287778e+00    1.6678555e+01    3.1961362e-01    1.8305612e-01    7.6063576e+03    5.4227465e+04    1.3146897e-04    1.0158322e-04    3.1963879e-01      1.8305584e-01
    1.0420828e+02    3.1287783e+00    1.6632855e+01    3.1961357e-01    1.8283114e-01    7.6076203e+03    5.3308802e+04    1.3144715e-04    1.0133672e-04    3.1963873e-01      1.8283086e-01
    1.0461181e+02    3.1287788e+00    1.6586154e+01    3.1961352e-01    1.8260611e-01    7.6088247e+03    5.2406606e+04    1.3142634e-04    1.0109290e-04    3.1963867e-01      1.8260583e-01
    1.0501552e+02    3.1287792e+00    1.6512862e+01    3.1961348e-01    1.8238291e-01    7.6099761e+03    5.1518410e+04    1.3140646e-04    1.0085352e-04    3.1963862e-01      1.8238263e-01
    1.0541941e+02    3.1287797e+00    1.6442647e+01    3.1961343e-01    1.8216155e-01    7.6111386e+03    5.0641950e+04    1.3138639e-04    1.0061578e-04    3.1963856e-01      1.8216127e-01
    1.0582349e+02    3.1287801e+00    1.6384921e+01    3.1961338e-01    1.8194227e-01    7.6122535e+03    4.9783653e+04    1.3136714e-04    1.0038641e-04    3.1963851e-01      1.8194199e-01
    1.0622774e+02    3.1287806e+00    1.6341389e+01    3.1961334e-01    1.8172337e-01    7.6133464e+03    4.8940702e+04    1.3134829e-04    1.0015911e-04    3.1963845e-01      1.8172309e-01
    1.0663217e+02    3.1287811e+00    1.6298760e+01    3.1961329e-01    1.8150676e-01    7.6144140e+03    4.8112000e+04    1.3132987e-04    9.9932636e-05    3.1963840e-01      1.8150648e-01
    1.0703677e+02    3.1287815e+00    1.6256200e+01    3.1961324e-01    1.8129114e-01    7.6153854e+03    4.7302157e+04    1.3131312e-04    9.9718799e-05    3.1963834e-01      1.8129086e-01
    1.0744155e+02    3.1287819e+00    1.6212403e+01    3.1961320e-01    1.8107668e-01    7.6163296e+03    4.6504264e+04    1.3129684e-04    9.9502722e-05    3.1963829e-01      1.8107640e-01
    1.0784650e+02    3.1287824e+00    1.6170397e+01    3.1961315e-01    1.8086298e-01    7.6172255e+03    4.5722584e+04    1.3128140e-04    9.9289261e-05    3.1963823e-01      1.8086270e-01
    1.0825162e+02    3.1287828e+00    1.6085418e+01    3.1961311e-01    1.8065077e-01    7.6181100e+03    4.4952349e+04    1.3126615e-04    9.9076290e-05    3.1963818e-01      1.8065049e-01
    1.0865691e+02    3.1287832e+00    1.6015055e+01    3.1961307e-01    1.8043976e-01    7.6190202e+03    4.4196291e+04    1.3125047e-04    9.8866009e-05    3.1963813e-01      1.8043949e-01
    1.0906237e+02    3.1287836e+00    1.5968100e+01    3.1961303e-01    1.8023083e-01    7.6198915e+03    4.3457557e+04    1.3123546e-04    9.8636884e-05    3.1963807e-01      1.8023055e-01
    1.0946800e+02    3.1287840e+00    1.5926203e+01    3.1961298e-01    1.8002310e-01    7.6207601e+03    4.2734613e+04    1.3122051e-04    9.8412683e-05    3.1963802e-01      1.8002283e-01
    1.0987379e+02    3.1287844e+00    1.5887601e+01    3.1961294e-01    1.7981698e-01    7.6215465e+03    4.2028162e+04    1.3120697e-04    9.8191865e-05    3.1963797e-01      1.7981670e-01
    1.1027974e+02    3.1287848e+00    1.5846747e+01    3.1961290e-01    1.7961214e-01    7.6222535e+03    4.1335841e+04    1.3119480e-04    9.7980974e-05    3.1963792e-01      1.7961187e-01
    1.1068585e+02    3.1287852e+00    1.5807654e+01    3.1961286e-01    1.7940813e-01    7.6230760e+03    4.0653219e+04    1.3118064e-04    9.7764774e-05    3.1963787e-01      1.7940786e-01
    1.1109213e+02    3.1287856e+00    1.5770078e+01    3.1961282e-01    1.7920465e-01    7.6238912e+03    3.9985204e+04    1.3116661e-04    9.7548229e-05    3.1963782e-01      1.7920438e-01
    1.1149856e+02    3.1287860e+00    1.5734001e+01    3.1961278e-01    1.7900293e-01    7.6246520e+03    3.9333027e+04    1.3115353e-04    9.7336991e-05    3.1963777e-01      1.7900266e-01
    1.1190515e+02    3.1287864e+00    1.5687046e+01    3.1961274e-01    1.7880231e-01    7.6252917e+03    3.8691852e+04    1.3114252e-04    9.7136185e-05    3.1963773e-01      1.7880204e-01
    1.1231190e+02    3.1287868e+00    1.5646029e+01    3.1961270e-01    1.7860342e-01    7.6259834e+03    3.8064479e+04    1.3113063e-04    9.6932143e-05    3.1963768e-01      1.7860315e-01
    1.1271880e+02    3.1287871e+00    1.5611096e+01    3.1961267e-01    1.7840586e-01    7.6266613e+03    3.7451248e+04    1.3111897e-04    9.6730978e-05    3.1963764e-01      1.7840559e-01
    1.1312592e+02    3.1287875e+00    1.5576931e+01    3.1961263e-01    1.7820941e-01    7.6273502e+03    3.6852536e+04    1.3110713e-04    9.6530933e-05    3.1963759e-01      1.7820913e-01
    1.1353313e+02    3.1287876e+00    1.5428075e+01    3.1961262e-01    1.7801397e-01    7.6280422e+03    3.6258958e+04    1.3109524e-04    9.6331936e-05    3.1963757e-01      1.7801369e-01
    1.1394054e+02    3.1287877e+00    1.5386032e+01    3.1961261e-01    1.7782003e-01    7.6287205e+03    3.5685135e+04    1.3108358e-04    9.6135676e-05    3.1963755e-01      1.7781976e-01
    1.1434811e+02    3.1287878e+00    1.5345539e+01    3.1961260e-01    1.7762597e-01    7.6292774e+03    3.5122601e+04    1.3107401e-04    9.5952078e-05    3.1963753e-01      1.7762570e-01
    1.1475577e+02    3.1287879e+00    1.5305626e+01    3.1961259e-01    1.7743300e-01    7.6298731e+03    3.4573021e+04    1.3106378e-04    9.5762642e-05    3.1963751e-01      1.7743273e-01
    1.1516362e+02    3.1287880e+00    1.5251965e+01    3.1961258e-01    1.7724173e-01    7.6304540e+03    3.4033572e+04    1.3105380e-04    9.5579284e-05    3.1963749e-01      1.7724146e-01
    1.1557163e+02    3.1287881e+00    1.5207645e+01    3.1961257e-01    1.7705165e-01    7.6309173e+03    3.3506756e+04    1.3104584e-04    9.5407524e-05    3.1963747e-01      1.7705138e-01
    1.1597978e+02    3.1287882e+00    1.5146357e+01    3.1961256e-01    1.7686335e-01    7.6315197e+03    3.2987713e+04    1.3103550e-04    9.5219520e-05    3.1963745e-01      1.7686308e-01
    1.1638808e+02    3.1287883e+00    1.5109755e+01    3.1961255e-01    1.7667621e-01    7.6321104e+03    3.2483516e+04    1.3102536e-04    9.5035583e-05    3.1963744e-01      1.7667594e-01
    1.1679652e+02    3.1287884e+00    1.5073007e+01    3.1961254e-01    1.7649055e-01    7.6326732e+03    3.1989991e+04    1.3101570e-04    9.4823268e-05    3.1963742e-01      1.7649028e-01
    1.1720510e+02    3.1287885e+00    1.5036965e+01    3.1961253e-01    1.7630555e-01    7.6331596e+03    3.1507648e+04    1.3100735e-04    9.4623942e-05    3.1963740e-01      1.7630528e-01
    1.1761383e+02    3.1287886e+00    1.5000413e+01    3.1961252e-01    1.7612179e-01    7.6336505e+03    3.1037553e+04    1.3099892e-04    9.4409731e-05    3.1963738e-01      1.7612152e-01
    1.1802269e+02    3.1287887e+00    1.4964977e+01    3.1961251e-01    1.7593861e-01    7.6341501e+03    3.0577731e+04    1.3099035e-04    9.4201275e-05    3.1963736e-01      1.7593834e-01
    1.1843169e+02    3.1287888e+00    1.4929798e+01    3.1961250e-01    1.7575640e-01    7.6347077e+03    3.0125935e+04    1.3098078e-04    9.3992855e-05    3.1963734e-01      1.7575614e-01
    1.1884083e+02    3.1287889e+00    1.4886562e+01    3.1961249e-01    1.7557486e-01    7.6352347e+03    2.9682810e+04    1.3097174e-04    9.3787333e-05    3.1963732e-01      1.7557459e-01
    1.1925010e+02    3.1287890e+00    1.4847461e+01    3.1961248e-01    1.7539568e-01    7.6357681e+03    2.9248139e+04    1.3096259e-04    9.3583144e-05    3.1963730e-01      1.7539541e-01
    1.1965950e+02    3.1287891e+00    1.4795019e+01    3.1961246e-01    1.7521737e-01    7.6362759e+03    2.8821638e+04    1.3095388e-04    9.3384209e-05    3.1963728e-01      1.7521711e-01
    1.2006904e+02    3.1287892e+00    1.4761652e+01    3.1961245e-01    1.7504044e-01    7.6367654e+03    2.8409015e+04    1.3094549e-04    9.3188365e-05    3.1963727e-01      1.7504018e-01
    1.2047870e+02    3.1287893e+00    1.4729170e+01    3.1961244e-01    1.7486450e-01    7.6371414e+03    2.8005776e+04    1.3093905e-04    9.3001901e-05    3.1963725e-01      1.7486423e-01
    1.2088849e+02    3.1287894e+00    1.4697337e+01    3.1961243e-01    1.7468945e-01    7.6375687e+03    2.7610188e+04    1.3093172e-04    9.2809615e-05    3.1963723e-01      1.7468919e-01
    1.2129841e+02    3.1287895e+00    1.4665338e+01    3.1961242e-01    1.7451545e-01    7.6380139e+03    2.7223012e+04    1.3092409e-04    9.2618904e-05    3.1963721e-01      1.7451518e-01
