# Supplementary material for: Research on combustion and emissions of heavy duty diesel engines under low-speed and low-load conditions in low temperature environments
Source: PLoS One. 2025 Feb 21;20(2):e0318933. doi: 10.1371/journal.pone.0318933 (PMC11844864; doi:10.1371/journal.pone.0318933)
Supplement: S1 File — (ZIP) [file pone.0318933.s001.zip › 1000rpm_30%/4-gaibianpenyoudingshi/-3/passive.out]

# CONVERGE Release Build 2.4.21/  Sep 13, 2018       Run Date:Tue Mar 19 10:15:57 2024
# column        1                2                3                4                5                6                 7                8
#           Crank              NOX         NOX_Mean       NOX_StdDev       HIROY_SOOT  HIROY_SOOT_Mean HIROY_SOOT_StdDev       Total_Mass
#           (DEG)             (kg)         (kg/m^3)         (kg/m^3)             (kg)         (kg/m^3)          (kg/m^3)             (kg)
#
   -1.4600000e+02    0.0000000e+00    0.0000000e+00    0.0000000e+00    0.0000000e+00    0.0000000e+00     0.0000000e+00    3.7910448e-03
   -1.4587230e+02    0.0000000e+00    0.0000000e+00    0.0000000e+00    0.0000000e+00    0.0000000e+00     0.0000000e+00    3.7910448e-03
   -1.4579372e+02    0.0000000e+00    0.0000000e+00    0.0000000e+00    0.0000000e+00    0.0000000e+00     0.0000000e+00    3.7910448e-03
   -1.4567094e+02    0.0000000e+00    0.0000000e+00    0.0000000e+00    0.0000000e+00    0.0000000e+00     0.0000000e+00    3.7910448e-03
   -1.4558567e+02    0.0000000e+00    0.0000000e+00    0.0000000e+00    0.0000000e+00    0.0000000e+00     0.0000000e+00    3.7910448e-03
   -1.4547909e+02    0.0000000e+00    0.0000000e+00    0.0000000e+00    0.0000000e+00    0.0000000e+00     0.0000000e+00    3.7910448e-03
   -1.4534587e+02    0.0000000e+00    0.0000000e+00    0.0000000e+00    0.0000000e+00    0.0000000e+00     0.0000000e+00    3.7910448e-03
   -1.4517933e+02    0.0000000e+00    0.0000000e+00    0.0000000e+00    0.0000000e+00    0.0000000e+00     0.0000000e+00    3.7910448e-03
   -1.4497117e+02    0.0000000e+00    0.0000000e+00    0.0000000e+00    0.0000000e+00    0.0000000e+00     0.0000000e+00    3.7910448e-03
   -1.4471096e+02    0.0000000e+00    0.0000000e+00    0.0000000e+00    0.0000000e+00    0.0000000e+00     0.0000000e+00    3.7910448e-03
   -1.4438570e+02    0.0000000e+00    0.0000000e+00    0.0000000e+00    0.0000000e+00    0.0000000e+00     0.0000000e+00    3.7910448e-03
   -1.4397912e+02    0.0000000e+00    0.0000000e+00    0.0000000e+00    0.0000000e+00    0.0000000e+00     0.0000000e+00    3.7910448e-03
   -1.4347090e+02    0.0000000e+00    0.0000000e+00    0.0000000e+00    0.0000000e+00    0.0000000e+00     0.0000000e+00    3.7910448e-03
   -1.4287090e+02    0.0000000e+00    0.0000000e+00    0.0000000e+00    0.0000000e+00    0.0000000e+00     0.0000000e+00    3.7910448e-03
   -1.4227090e+02    0.0000000e+00    0.0000000e+00    0.0000000e+00    0.0000000e+00    0.0000000e+00     0.0000000e+00    3.7910448e-03
   -1.4167090e+02    0.0000000e+00    0.0000000e+00    0.0000000e+00    0.0000000e+00    0.0000000e+00     0.0000000e+00    3.7910448e-03
   -1.4107090e+02    0.0000000e+00    0.0000000e+00    0.0000000e+00    0.0000000e+00    0.0000000e+00     0.0000000e+00    3.7910448e-03
   -1.4047090e+02    0.0000000e+00    0.0000000e+00    0.0000000e+00    0.0000000e+00    0.0000000e+00     0.0000000e+00    3.7910447e-03
   -1.3987090e+02    0.0000000e+00    0.0000000e+00    0.0000000e+00    0.0000000e+00    0.0000000e+00     0.0000000e+00    3.7910447e-03
   -1.3927090e+02    0.0000000e+00    0.0000000e+00    0.0000000e+00    0.0000000e+00    0.0000000e+00     0.0000000e+00    3.7910447e-03
   -1.3867090e+02    0.0000000e+00    0.0000000e+00    0.0000000e+00    0.0000000e+00    0.0000000e+00     0.0000000e+00    3.7910447e-03
   -1.3807090e+02    0.0000000e+00    0.0000000e+00    0.0000000e+00    0.0000000e+00    0.0000000e+00     0.0000000e+00    3.7910447e-03
   -1.3747090e+02    0.0000000e+00    0.0000000e+00    0.0000000e+00    0.0000000e+00    0.0000000e+00     0.0000000e+00    3.7910447e-03
   -1.3687090e+02    0.0000000e+00    0.0000000e+00    0.0000000e+00    0.0000000e+00    0.0000000e+00     0.0000000e+00    3.7910447e-03
   -1.3627090e+02    0.0000000e+00    0.0000000e+00    0.0000000e+00    0.0000000e+00    0.0000000e+00     0.0000000e+00    3.7910447e-03
   -1.3567090e+02    0.0000000e+00    0.0000000e+00    0.0000000e+00    0.0000000e+00    0.0000000e+00     0.0000000e+00    3.7910447e-03
   -1.3507090e+02    0.0000000e+00    0.0000000e+00    0.0000000e+00    0.0000000e+00    0.0000000e+00     0.0000000e+00    3.7910447e-03
   -1.3447090e+02    0.0000000e+00    0.0000000e+00    0.0000000e+00    0.0000000e+00    0.0000000e+00     0.0000000e+00    3.7910447e-03
   -1.3387090e+02    0.0000000e+00    0.0000000e+00    0.0000000e+00    0.0000000e+00    0.0000000e+00     0.0000000e+00    3.7910447e-03
   -1.3327090e+02    0.0000000e+00    0.0000000e+00    0.0000000e+00    0.0000000e+00    0.0000000e+00     0.0000000e+00    3.7910447e-03
   -1.3267090e+02    0.0000000e+00    0.0000000e+00    0.0000000e+00    0.0000000e+00    0.0000000e+00     0.0000000e+00    3.7910447e-03
   -1.3207090e+02    0.0000000e+00    0.0000000e+00    0.0000000e+00    0.0000000e+00    0.0000000e+00     0.0000000e+00    3.7910447e-03
   -1.3147090e+02    0.0000000e+00    0.0000000e+00    0.0000000e+00    0.0000000e+00    0.0000000e+00     0.0000000e+00    3.7910447e-03
   -1.3087090e+02    0.0000000e+00    0.0000000e+00    0.0000000e+00    0.0000000e+00    0.0000000e+00     0.0000000e+00    3.7910447e-03
   -1.3027090e+02    0.0000000e+00    0.0000000e+00    0.0000000e+00    0.0000000e+00    0.0000000e+00     0.0000000e+00    3.7910447e-03
   -1.2967090e+02    0.0000000e+00    0.0000000e+00    0.0000000e+00    0.0000000e+00    0.0000000e+00     0.0000000e+00    3.7910447e-03
   -1.2907090e+02    0.0000000e+00    0.0000000e+00    0.0000000e+00    0.0000000e+00    0.0000000e+00     0.0000000e+00    3.7910447e-03
   -1.2847090e+02    0.0000000e+00    0.0000000e+00    0.0000000e+00    0.0000000e+00    0.0000000e+00     0.0000000e+00    3.7910447e-03
   -1.2787090e+02    0.0000000e+00    0.0000000e+00    0.0000000e+00    0.0000000e+00    0.0000000e+00     0.0000000e+00    3.7910447e-03
   -1.2727090e+02    0.0000000e+00    0.0000000e+00    0.0000000e+00    0.0000000e+00    0.0000000e+00     0.0000000e+00    3.7910447e-03
   -1.2667090e+02    0.0000000e+00    0.0000000e+00    0.0000000e+00    0.0000000e+00    0.0000000e+00     0.0000000e+00    3.7910447e-03
   -1.2607090e+02    0.0000000e+00    0.0000000e+00    0.0000000e+00    0.0000000e+00    0.0000000e+00     0.0000000e+00    3.7910447e-03
   -1.2547090e+02    0.0000000e+00    0.0000000e+00    0.0000000e+00    0.0000000e+00    0.0000000e+00     0.0000000e+00    3.7910446e-03
   -1.2487090e+02    0.0000000e+00    0.0000000e+00    0.0000000e+00    0.0000000e+00    0.0000000e+00     0.0000000e+00    3.7910446e-03
   -1.2427090e+02    0.0000000e+00    0.0000000e+00    0.0000000e+00    0.0000000e+00    0.0000000e+00     0.0000000e+00    3.7910446e-03
   -1.2367090e+02    0.0000000e+00    0.0000000e+00    0.0000000e+00    0.0000000e+00    0.0000000e+00     0.0000000e+00    3.7910446e-03
   -1.2307090e+02    0.0000000e+00    0.0000000e+00    0.0000000e+00    0.0000000e+00    0.0000000e+00     0.0000000e+00    3.7910446e-03
   -1.2247090e+02    0.0000000e+00    0.0000000e+00    0.0000000e+00    0.0000000e+00    0.0000000e+00     0.0000000e+00    3.7910446e-03
   -1.2187090e+02    0.0000000e+00    0.0000000e+00    0.0000000e+00    0.0000000e+00    0.0000000e+00     0.0000000e+00    3.7910446e-03
   -1.2127090e+02    0.0000000e+00    0.0000000e+00    0.0000000e+00    0.0000000e+00    0.0000000e+00     0.0000000e+00    3.7910446e-03
   -1.2067611e+02    0.0000000e+00    0.0000000e+00    0.0000000e+00    0.0000000e+00    0.0000000e+00     0.0000000e+00    3.7910446e-03
   -1.2008717e+02    0.0000000e+00    0.0000000e+00    0.0000000e+00    0.0000000e+00    0.0000000e+00     0.0000000e+00    3.7910446e-03
   -1.1950389e+02    0.0000000e+00    0.0000000e+00    0.0000000e+00    0.0000000e+00    0.0000000e+00     0.0000000e+00    3.7910446e-03
   -1.1892610e+02    0.0000000e+00    0.0000000e+00    0.0000000e+00    0.0000000e+00    0.0000000e+00     0.0000000e+00    3.7910446e-03
   -1.1835364e+02    0.0000000e+00    0.0000000e+00    0.0000000e+00    0.0000000e+00    0.0000000e+00     0.0000000e+00    3.7910446e-03
   -1.1778632e+02    0.0000000e+00    0.0000000e+00    0.0000000e+00    0.0000000e+00    0.0000000e+00     0.0000000e+00    3.7910446e-03
   -1.1722396e+02    0.0000000e+00    0.0000000e+00    0.0000000e+00    0.0000000e+00    0.0000000e+00     0.0000000e+00    3.7910446e-03
   -1.1666646e+02    0.0000000e+00    0.0000000e+00    0.0000000e+00    0.0000000e+00    0.0000000e+00     0.0000000e+00    3.7910446e-03
   -1.1611365e+02    0.0000000e+00    0.0000000e+00    0.0000000e+00    0.0000000e+00    0.0000000e+00     0.0000000e+00    3.7910446e-03
   -1.1556538e+02    0.0000000e+00    0.0000000e+00    0.0000000e+00    0.0000000e+00    0.0000000e+00     0.0000000e+00    3.7910446e-03
   -1.1502155e+02    0.0000000e+00    0.0000000e+00    0.0000000e+00    0.0000000e+00    0.0000000e+00     0.0000000e+00    3.7910446e-03
   -1.1448200e+02    0.0000000e+00    0.0000000e+00    0.0000000e+00    0.0000000e+00    0.0000000e+00     0.0000000e+00    3.7910446e-03
   -1.1394661e+02    0.0000000e+00    0.0000000e+00    0.0000000e+00    0.0000000e+00    0.0000000e+00     0.0000000e+00    3.7910446e-03
   -1.1341530e+02    0.0000000e+00    0.0000000e+00    0.0000000e+00    0.0000000e+00    0.0000000e+00     0.0000000e+00    3.7910437e-03
   -1.1288790e+02    0.0000000e+00    0.0000000e+00    0.0000000e+00    0.0000000e+00    0.0000000e+00     0.0000000e+00    3.7910437e-03
   -1.1236435e+02    0.0000000e+00    0.0000000e+00    0.0000000e+00    0.0000000e+00    0.0000000e+00     0.0000000e+00    3.7910438e-03
   -1.1184453e+02    0.0000000e+00    0.0000000e+00    0.0000000e+00    0.0000000e+00    0.0000000e+00     0.0000000e+00    3.7910429e-03
   -1.1132833e+02    0.0000000e+00    0.0000000e+00    0.0000000e+00    0.0000000e+00    0.0000000e+00     0.0000000e+00    3.7910411e-03
   -1.1081566e+02    0.0000000e+00    0.0000000e+00    0.0000000e+00    0.0000000e+00    0.0000000e+00     0.0000000e+00    3.7910404e-03
   -1.1030642e+02    0.0000000e+00    0.0000000e+00    0.0000000e+00    0.0000000e+00    0.0000000e+00     0.0000000e+00    3.7910396e-03
   -1.0980052e+02    0.0000000e+00    0.0000000e+00    0.0000000e+00    0.0000000e+00    0.0000000e+00     0.0000000e+00    3.7910396e-03
   -1.0929789e+02    0.0000000e+00    0.0000000e+00    0.0000000e+00    0.0000000e+00    0.0000000e+00     0.0000000e+00    3.7910397e-03
   -1.0905138e+02    0.0000000e+00    0.0000000e+00    0.0000000e+00    0.0000000e+00    0.0000000e+00     0.0000000e+00    3.7910397e-03
   -1.0874324e+02    0.0000000e+00    0.0000000e+00    0.0000000e+00    0.0000000e+00    0.0000000e+00     0.0000000e+00    3.7910397e-03
   -1.0835807e+02    0.0000000e+00    0.0000000e+00    0.0000000e+00    0.0000000e+00    0.0000000e+00     0.0000000e+00    3.7910397e-03
   -1.0787660e+02    0.0000000e+00    0.0000000e+00    0.0000000e+00    0.0000000e+00    0.0000000e+00     0.0000000e+00    3.7910396e-03
   -1.0738582e+02    0.0000000e+00    0.0000000e+00    0.0000000e+00    0.0000000e+00    0.0000000e+00     0.0000000e+00    3.7910396e-03
   -1.0689788e+02    0.0000000e+00    0.0000000e+00    0.0000000e+00    0.0000000e+00    0.0000000e+00     0.0000000e+00    3.7910396e-03
   -1.0641273e+02    0.0000000e+00    0.0000000e+00    0.0000000e+00    0.0000000e+00    0.0000000e+00     0.0000000e+00    3.7910396e-03
   -1.0593033e+02    0.0000000e+00    0.0000000e+00    0.0000000e+00    0.0000000e+00    0.0000000e+00     0.0000000e+00    3.7910396e-03
   -1.0545059e+02    0.0000000e+00    0.0000000e+00    0.0000000e+00    0.0000000e+00    0.0000000e+00     0.0000000e+00    3.7910396e-03
   -1.0497345e+02    0.0000000e+00    0.0000000e+00    0.0000000e+00    0.0000000e+00    0.0000000e+00     0.0000000e+00    3.7910396e-03
   -1.0449884e+02    0.0000000e+00    0.0000000e+00    0.0000000e+00    0.0000000e+00    0.0000000e+00     0.0000000e+00    3.7910396e-03
   -1.0402669e+02    0.0000000e+00    0.0000000e+00    0.0000000e+00    0.0000000e+00    0.0000000e+00     0.0000000e+00    3.7910396e-03
   -1.0355698e+02    0.0000000e+00    0.0000000e+00    0.0000000e+00    0.0000000e+00    0.0000000e+00     0.0000000e+00    3.7910396e-03
   -1.0308961e+02    0.0000000e+00    0.0000000e+00    0.0000000e+00    0.0000000e+00    0.0000000e+00     0.0000000e+00    3.7910396e-03
   -1.0262452e+02    0.0000000e+00    0.0000000e+00    0.0000000e+00    0.0000000e+00    0.0000000e+00     0.0000000e+00    3.7910396e-03
   -1.0216169e+02    0.0000000e+00    0.0000000e+00    0.0000000e+00    0.0000000e+00    0.0000000e+00     0.0000000e+00    3.7910396e-03
   -1.0170105e+02    0.0000000e+00    0.0000000e+00    0.0000000e+00    0.0000000e+00    0.0000000e+00     0.0000000e+00    3.7910396e-03
   -1.0124252e+02    0.0000000e+00    0.0000000e+00    0.0000000e+00    0.0000000e+00    0.0000000e+00     0.0000000e+00    3.7910396e-03
   -1.0078610e+02    0.0000000e+00    0.0000000e+00    0.0000000e+00    0.0000000e+00    0.0000000e+00     0.0000000e+00    3.7910396e-03
   -1.0033170e+02    0.0000000e+00    0.0000000e+00    0.0000000e+00    0.0000000e+00    0.0000000e+00     0.0000000e+00    3.7910396e-03
   -9.9879287e+01    0.0000000e+00    0.0000000e+00    0.0000000e+00    0.0000000e+00    0.0000000e+00     0.0000000e+00    3.7910396e-03
   -9.9428806e+01    0.0000000e+00    0.0000000e+00    0.0000000e+00    0.0000000e+00    0.0000000e+00     0.0000000e+00    3.7910396e-03
   -9.8980218e+01    0.0000000e+00    0.0000000e+00    0.0000000e+00    0.0000000e+00    0.0000000e+00     0.0000000e+00    3.7910396e-03
   -9.8533471e+01    0.0000000e+00    0.0000000e+00    0.0000000e+00    0.0000000e+00    0.0000000e+00     0.0000000e+00    3.7910396e-03
   -9.8088528e+01    0.0000000e+00    0.0000000e+00    0.0000000e+00    0.0000000e+00    0.0000000e+00     0.0000000e+00    3.7910396e-03
   -9.7645332e+01    0.0000000e+00    0.0000000e+00    0.0000000e+00    0.0000000e+00    0.0000000e+00     0.0000000e+00    3.7910396e-03
   -9.7203862e+01    0.0000000e+00    0.0000000e+00    0.0000000e+00    0.0000000e+00    0.0000000e+00     0.0000000e+00    3.7910396e-03
   -9.6764048e+01    0.0000000e+00    0.0000000e+00    0.0000000e+00    0.0000000e+00    0.0000000e+00     0.0000000e+00    3.7910396e-03
   -9.6325882e+01    0.0000000e+00    0.0000000e+00    0.0000000e+00    0.0000000e+00    0.0000000e+00     0.0000000e+00    3.7910396e-03
   -9.5889297e+01    0.0000000e+00    0.0000000e+00    0.0000000e+00    0.0000000e+00    0.0000000e+00     0.0000000e+00    3.7910396e-03
   -9.5454262e+01    0.0000000e+00    0.0000000e+00    0.0000000e+00    0.0000000e+00    0.0000000e+00     0.0000000e+00    3.7910396e-03
   -9.5020750e+01    0.0000000e+00    0.0000000e+00    0.0000000e+00    0.0000000e+00    0.0000000e+00     0.0000000e+00    3.7910396e-03
   -9.4588705e+01    0.0000000e+00    0.0000000e+00    0.0000000e+00    0.0000000e+00    0.0000000e+00     0.0000000e+00    3.7910396e-03
   -9.4158099e+01    0.0000000e+00    0.0000000e+00    0.0000000e+00    0.0000000e+00    0.0000000e+00     0.0000000e+00    3.7910396e-03
   -9.3728904e+01    0.0000000e+00    0.0000000e+00    0.0000000e+00    0.0000000e+00    0.0000000e+00     0.0000000e+00    3.7910396e-03
   -9.3301070e+01    0.0000000e+00    0.0000000e+00    0.0000000e+00    0.0000000e+00    0.0000000e+00     0.0000000e+00    3.7910396e-03
   -9.2874562e+01    0.0000000e+00    0.0000000e+00    0.0000000e+00    0.0000000e+00    0.0000000e+00     0.0000000e+00    3.7910396e-03
   -9.2449366e+01    0.0000000e+00    0.0000000e+00    0.0000000e+00    0.0000000e+00    0.0000000e+00     0.0000000e+00    3.7910396e-03
   -9.2025430e+01    0.0000000e+00    0.0000000e+00    0.0000000e+00    0.0000000e+00    0.0000000e+00     0.0000000e+00    3.7910396e-03
   -9.1602720e+01    0.0000000e+00    0.0000000e+00    0.0000000e+00    0.0000000e+00    0.0000000e+00     0.0000000e+00    3.7910396e-03
   -9.1181206e+01    0.0000000e+00    0.0000000e+00    0.0000000e+00    0.0000000e+00    0.0000000e+00     0.0000000e+00    3.7910396e-03
   -9.0760867e+01    0.0000000e+00    0.0000000e+00    0.0000000e+00    0.0000000e+00    0.0000000e+00     0.0000000e+00    3.7910396e-03
   -9.0341662e+01    0.0000000e+00    0.0000000e+00    0.0000000e+00    0.0000000e+00    0.0000000e+00     0.0000000e+00    3.7910396e-03
   -8.9923558e+01    0.0000000e+00    0.0000000e+00    0.0000000e+00    0.0000000e+00    0.0000000e+00     0.0000000e+00    3.7910404e-03
   -8.9506524e+01    0.0000000e+00    0.0000000e+00    0.0000000e+00    0.0000000e+00    0.0000000e+00     0.0000000e+00    3.7910412e-03
   -8.9090531e+01    0.0000000e+00    0.0000000e+00    0.0000000e+00    0.0000000e+00    0.0000000e+00     0.0000000e+00    3.7910412e-03
   -8.8675556e+01    0.0000000e+00    0.0000000e+00    0.0000000e+00    0.0000000e+00    0.0000000e+00     0.0000000e+00    3.7910412e-03
   -8.8261565e+01    0.0000000e+00    0.0000000e+00    0.0000000e+00    0.0000000e+00    0.0000000e+00     0.0000000e+00    3.7910412e-03
   -8.7848528e+01    0.0000000e+00    0.0000000e+00    0.0000000e+00    0.0000000e+00    0.0000000e+00     0.0000000e+00    3.7910409e-03
   -8.7436415e+01    0.0000000e+00    0.0000000e+00    0.0000000e+00    0.0000000e+00    0.0000000e+00     0.0000000e+00    3.7910396e-03
   -8.7025198e+01    0.0000000e+00    0.0000000e+00    0.0000000e+00    0.0000000e+00    0.0000000e+00     0.0000000e+00    3.7910393e-03
   -8.6614849e+01    0.0000000e+00    0.0000000e+00    0.0000000e+00    0.0000000e+00    0.0000000e+00     0.0000000e+00    3.7910389e-03
   -8.6205342e+01    0.0000000e+00    0.0000000e+00    0.0000000e+00    0.0000000e+00    0.0000000e+00     0.0000000e+00    3.7910386e-03
   -8.5796648e+01    0.0000000e+00    0.0000000e+00    0.0000000e+00    0.0000000e+00    0.0000000e+00     0.0000000e+00    3.7910386e-03
   -8.5388743e+01    0.0000000e+00    0.0000000e+00    0.0000000e+00    0.0000000e+00    0.0000000e+00     0.0000000e+00    3.7910386e-03
   -8.5292430e+01    0.0000000e+00    0.0000000e+00    0.0000000e+00    0.0000000e+00    0.0000000e+00     0.0000000e+00    3.7910386e-03
   -8.5172040e+01    0.0000000e+00    0.0000000e+00    0.0000000e+00    0.0000000e+00    0.0000000e+00     0.0000000e+00    3.7910386e-03
   -8.5021551e+01    0.0000000e+00    0.0000000e+00    0.0000000e+00    0.0000000e+00    0.0000000e+00     0.0000000e+00    3.7910386e-03
   -8.4833440e+01    0.0000000e+00    0.0000000e+00    0.0000000e+00    0.0000000e+00    0.0000000e+00     0.0000000e+00    3.7910386e-03
   -8.4598302e+01    0.0000000e+00    0.0000000e+00    0.0000000e+00    0.0000000e+00    0.0000000e+00     0.0000000e+00    3.7910386e-03
   -8.4304379e+01    0.0000000e+00    0.0000000e+00    0.0000000e+00    0.0000000e+00    0.0000000e+00     0.0000000e+00    3.7910386e-03
   -8.3936976e+01    0.0000000e+00    0.0000000e+00    0.0000000e+00    0.0000000e+00    0.0000000e+00     0.0000000e+00    3.7910386e-03
   -8.3532366e+01    0.0000000e+00    0.0000000e+00    0.0000000e+00    0.0000000e+00    0.0000000e+00     0.0000000e+00    3.7910386e-03
   -8.3128362e+01    0.0000000e+00    0.0000000e+00    0.0000000e+00    0.0000000e+00    0.0000000e+00     0.0000000e+00    3.7910386e-03
   -8.2724973e+01    0.0000000e+00    0.0000000e+00    0.0000000e+00    0.0000000e+00    0.0000000e+00     0.0000000e+00    3.7910386e-03
   -8.2322173e+01    0.0000000e+00    0.0000000e+00    0.0000000e+00    0.0000000e+00    0.0000000e+00     0.0000000e+00    3.7910386e-03
   -8.1919938e+01    0.0000000e+00    0.0000000e+00    0.0000000e+00    0.0000000e+00    0.0000000e+00     0.0000000e+00    3.7910386e-03
   -8.1518242e+01    0.0000000e+00    0.0000000e+00    0.0000000e+00    0.0000000e+00    0.0000000e+00     0.0000000e+00    3.7910386e-03
   -8.1117060e+01    0.0000000e+00    0.0000000e+00    0.0000000e+00    0.0000000e+00    0.0000000e+00     0.0000000e+00    3.7910386e-03
   -8.0716368e+01    0.0000000e+00    0.0000000e+00    0.0000000e+00    0.0000000e+00    0.0000000e+00     0.0000000e+00    3.7910386e-03
   -8.0316141e+01    0.0000000e+00    0.0000000e+00    0.0000000e+00    0.0000000e+00    0.0000000e+00     0.0000000e+00    3.7910386e-03
   -7.9916354e+01    0.0000000e+00    0.0000000e+00    0.0000000e+00    0.0000000e+00    0.0000000e+00     0.0000000e+00    3.7910386e-03
   -7.9516984e+01    0.0000000e+00    0.0000000e+00    0.0000000e+00    0.0000000e+00    0.0000000e+00     0.0000000e+00    3.7910386e-03
   -7.9118005e+01    0.0000000e+00    0.0000000e+00    0.0000000e+00    0.0000000e+00    0.0000000e+00     0.0000000e+00    3.7910386e-03
   -7.8719394e+01    0.0000000e+00    0.0000000e+00    0.0000000e+00    0.0000000e+00    0.0000000e+00     0.0000000e+00    3.7910387e-03
   -7.8321127e+01    0.0000000e+00    0.0000000e+00    0.0000000e+00    0.0000000e+00    0.0000000e+00     0.0000000e+00    3.7910387e-03
   -7.7923178e+01    0.0000000e+00    0.0000000e+00    0.0000000e+00    0.0000000e+00    0.0000000e+00     0.0000000e+00    3.7910387e-03
   -7.7525525e+01    0.0000000e+00    0.0000000e+00    0.0000000e+00    0.0000000e+00    0.0000000e+00     0.0000000e+00    3.7910387e-03
   -7.7128143e+01    0.0000000e+00    0.0000000e+00    0.0000000e+00    0.0000000e+00    0.0000000e+00     0.0000000e+00    3.7910388e-03
   -7.6731008e+01    0.0000000e+00    0.0000000e+00    0.0000000e+00    0.0000000e+00    0.0000000e+00     0.0000000e+00    3.7910389e-03
   -7.6334096e+01    0.0000000e+00    0.0000000e+00    0.0000000e+00    0.0000000e+00    0.0000000e+00     0.0000000e+00    3.7910389e-03
   -7.5937384e+01    0.0000000e+00    0.0000000e+00    0.0000000e+00    0.0000000e+00    0.0000000e+00     0.0000000e+00    3.7910389e-03
   -7.5540846e+01    0.0000000e+00    0.0000000e+00    0.0000000e+00    0.0000000e+00    0.0000000e+00     0.0000000e+00    3.7910390e-03
   -7.5144460e+01    0.0000000e+00    0.0000000e+00    0.0000000e+00    0.0000000e+00    0.0000000e+00     0.0000000e+00    3.7910390e-03
   -7.4748201e+01    0.0000000e+00    0.0000000e+00    0.0000000e+00    0.0000000e+00    0.0000000e+00     0.0000000e+00    3.7910390e-03
   -7.4352045e+01    0.0000000e+00    0.0000000e+00    0.0000000e+00    0.0000000e+00    0.0000000e+00     0.0000000e+00    3.7910391e-03
   -7.3955968e+01    0.0000000e+00    0.0000000e+00    0.0000000e+00    0.0000000e+00    0.0000000e+00     0.0000000e+00    3.7910391e-03
   -7.3559946e+01    0.0000000e+00    0.0000000e+00    0.0000000e+00    0.0000000e+00    0.0000000e+00     0.0000000e+00    3.7910391e-03
   -7.3163954e+01    0.0000000e+00    0.0000000e+00    0.0000000e+00    0.0000000e+00    0.0000000e+00     0.0000000e+00    3.7910391e-03
   -7.2767968e+01    0.0000000e+00    0.0000000e+00    0.0000000e+00    0.0000000e+00    0.0000000e+00     0.0000000e+00    3.7910391e-03
   -7.2371963e+01    0.0000000e+00    0.0000000e+00    0.0000000e+00    0.0000000e+00    0.0000000e+00     0.0000000e+00    3.7910391e-03
   -7.1975916e+01    0.0000000e+00    0.0000000e+00    0.0000000e+00    0.0000000e+00    0.0000000e+00     0.0000000e+00    3.7910391e-03
   -7.1579801e+01    0.0000000e+00    0.0000000e+00    0.0000000e+00    0.0000000e+00    0.0000000e+00     0.0000000e+00    3.7910391e-03
   -7.1183593e+01    0.0000000e+00    0.0000000e+00    0.0000000e+00    0.0000000e+00    0.0000000e+00     0.0000000e+00    3.7910391e-03
   -7.0787267e+01    0.0000000e+00    0.0000000e+00    0.0000000e+00    0.0000000e+00    0.0000000e+00     0.0000000e+00    3.7910391e-03
   -7.0390799e+01    0.0000000e+00    0.0000000e+00    0.0000000e+00    0.0000000e+00    0.0000000e+00     0.0000000e+00    3.7910391e-03
   -6.9994162e+01    0.0000000e+00    0.0000000e+00    0.0000000e+00    0.0000000e+00    0.0000000e+00     0.0000000e+00    3.7910391e-03
   -6.9597332e+01    0.0000000e+00    0.0000000e+00    0.0000000e+00    0.0000000e+00    0.0000000e+00     0.0000000e+00    3.7910391e-03
   -6.9200282e+01    0.0000000e+00    0.0000000e+00    0.0000000e+00    0.0000000e+00    0.0000000e+00     0.0000000e+00    3.7910391e-03
   -6.8802986e+01    0.0000000e+00    0.0000000e+00    0.0000000e+00    0.0000000e+00    0.0000000e+00     0.0000000e+00    3.7910391e-03
   -6.8405418e+01    0.0000000e+00    0.0000000e+00    0.0000000e+00    0.0000000e+00    0.0000000e+00     0.0000000e+00    3.7910391e-03
   -6.8007552e+01    0.0000000e+00    0.0000000e+00    0.0000000e+00    0.0000000e+00    0.0000000e+00     0.0000000e+00    3.7910391e-03
   -6.7609360e+01    0.0000000e+00    0.0000000e+00    0.0000000e+00    0.0000000e+00    0.0000000e+00     0.0000000e+00    3.7910386e-03
   -6.7210816e+01    0.0000000e+00    0.0000000e+00    0.0000000e+00    0.0000000e+00    0.0000000e+00     0.0000000e+00    3.7910386e-03
   -6.6811892e+01    0.0000000e+00    0.0000000e+00    0.0000000e+00    0.0000000e+00    0.0000000e+00     0.0000000e+00    3.7910386e-03
   -6.6412561e+01    0.0000000e+00    0.0000000e+00    0.0000000e+00    0.0000000e+00    0.0000000e+00     0.0000000e+00    3.7910381e-03
   -6.6012794e+01    0.0000000e+00    0.0000000e+00    0.0000000e+00    0.0000000e+00    0.0000000e+00     0.0000000e+00    3.7910377e-03
   -6.5612564e+01    0.0000000e+00    0.0000000e+00    0.0000000e+00    0.0000000e+00    0.0000000e+00     0.0000000e+00    3.7910373e-03
   -6.5211841e+01    0.0000000e+00    0.0000000e+00    0.0000000e+00    0.0000000e+00    0.0000000e+00     0.0000000e+00    3.7910369e-03
   -6.4810596e+01    0.0000000e+00    0.0000000e+00    0.0000000e+00    0.0000000e+00    0.0000000e+00     0.0000000e+00    3.7910369e-03
   -6.4408799e+01    0.0000000e+00    0.0000000e+00    0.0000000e+00    0.0000000e+00    0.0000000e+00     0.0000000e+00    3.7910369e-03
   -6.4188905e+01    0.0000000e+00    0.0000000e+00    0.0000000e+00    0.0000000e+00    0.0000000e+00     0.0000000e+00    3.7910369e-03
   -6.3914037e+01    0.0000000e+00    0.0000000e+00    0.0000000e+00    0.0000000e+00    0.0000000e+00     0.0000000e+00    3.7910369e-03
   -6.3570451e+01    0.0000000e+00    0.0000000e+00    0.0000000e+00    0.0000000e+00    0.0000000e+00     0.0000000e+00    3.7910369e-03
   -6.3166714e+01    0.0000000e+00    0.0000000e+00    0.0000000e+00    0.0000000e+00    0.0000000e+00     0.0000000e+00    3.7910369e-03
   -6.2843724e+01    0.0000000e+00    0.0000000e+00    0.0000000e+00    0.0000000e+00    0.0000000e+00     0.0000000e+00    3.7910369e-03
   -6.2585331e+01    0.0000000e+00    0.0000000e+00    0.0000000e+00    0.0000000e+00    0.0000000e+00     0.0000000e+00    3.7910369e-03
   -6.2378618e+01    0.0000000e+00    0.0000000e+00    0.0000000e+00    0.0000000e+00    0.0000000e+00     0.0000000e+00    3.7910369e-03
   -6.2120226e+01    0.0000000e+00    0.0000000e+00    0.0000000e+00    0.0000000e+00    0.0000000e+00     0.0000000e+00    3.7910369e-03
   -6.1797235e+01    0.0000000e+00    0.0000000e+00    0.0000000e+00    0.0000000e+00    0.0000000e+00     0.0000000e+00    3.7910369e-03
   -6.1393498e+01    0.0000000e+00    0.0000000e+00    0.0000000e+00    0.0000000e+00    0.0000000e+00     0.0000000e+00    3.7910369e-03
   -6.0985784e+01    0.0000000e+00    0.0000000e+00    0.0000000e+00    0.0000000e+00    0.0000000e+00     0.0000000e+00    3.7910369e-03
   -6.0659613e+01    0.0000000e+00    0.0000000e+00    0.0000000e+00    0.0000000e+00    0.0000000e+00     0.0000000e+00    3.7910369e-03
   -6.0251900e+01    0.0000000e+00    0.0000000e+00    0.0000000e+00    0.0000000e+00    0.0000000e+00     0.0000000e+00    3.7910369e-03
   -5.9841705e+01    0.0000000e+00    0.0000000e+00    0.0000000e+00    0.0000000e+00    0.0000000e+00     0.0000000e+00    3.7910369e-03
   -5.9430554e+01    0.0000000e+00    0.0000000e+00    0.0000000e+00    0.0000000e+00    0.0000000e+00     0.0000000e+00    3.7910369e-03
   -5.9018408e+01    0.0000000e+00    0.0000000e+00    0.0000000e+00    0.0000000e+00    0.0000000e+00     0.0000000e+00    3.7910369e-03
   -5.8605230e+01    0.0000000e+00    0.0000000e+00    0.0000000e+00    0.0000000e+00    0.0000000e+00     0.0000000e+00    3.7910369e-03
   -5.8190980e+01    0.0000000e+00    0.0000000e+00    0.0000000e+00    0.0000000e+00    0.0000000e+00     0.0000000e+00    3.7910369e-03
   -5.7775612e+01    0.0000000e+00    0.0000000e+00    0.0000000e+00    0.0000000e+00    0.0000000e+00     0.0000000e+00    3.7910369e-03
   -5.7359087e+01    0.0000000e+00    0.0000000e+00    0.0000000e+00    0.0000000e+00    0.0000000e+00     0.0000000e+00    3.7910369e-03
   -5.6941366e+01    0.0000000e+00    0.0000000e+00    0.0000000e+00    0.0000000e+00    0.0000000e+00     0.0000000e+00    3.7910369e-03
   -5.6522407e+01    0.0000000e+00    0.0000000e+00    0.0000000e+00    0.0000000e+00    0.0000000e+00     0.0000000e+00    3.7910370e-03
   -5.6102166e+01    0.0000000e+00    0.0000000e+00    0.0000000e+00    0.0000000e+00    0.0000000e+00     0.0000000e+00    3.7910370e-03
   -5.5680599e+01    0.0000000e+00    0.0000000e+00    0.0000000e+00    0.0000000e+00    0.0000000e+00     0.0000000e+00    3.7910370e-03
   -5.5257643e+01    0.0000000e+00    0.0000000e+00    0.0000000e+00    0.0000000e+00    0.0000000e+00     0.0000000e+00    3.7910369e-03
   -5.4833264e+01    0.0000000e+00    0.0000000e+00    0.0000000e+00    0.0000000e+00    0.0000000e+00     0.0000000e+00    3.7910368e-03
   -5.4407415e+01    0.0000000e+00    0.0000000e+00    0.0000000e+00    0.0000000e+00    0.0000000e+00     0.0000000e+00    3.7910369e-03
   -5.3980046e+01    0.0000000e+00    0.0000000e+00    0.0000000e+00    0.0000000e+00    0.0000000e+00     0.0000000e+00    3.7910370e-03
   -5.3638151e+01    0.0000000e+00    0.0000000e+00    0.0000000e+00    0.0000000e+00    0.0000000e+00     0.0000000e+00    3.7910370e-03
   -5.3364635e+01    0.0000000e+00    0.0000000e+00    0.0000000e+00    0.0000000e+00    0.0000000e+00     0.0000000e+00    3.7910370e-03
   -5.3022740e+01    0.0000000e+00    0.0000000e+00    0.0000000e+00    0.0000000e+00    0.0000000e+00     0.0000000e+00    3.7910370e-03
   -5.2595371e+01    0.0000000e+00    0.0000000e+00    0.0000000e+00    0.0000000e+00    0.0000000e+00     0.0000000e+00    3.7910370e-03
   -5.2253476e+01    0.0000000e+00    0.0000000e+00    0.0000000e+00    0.0000000e+00    0.0000000e+00     0.0000000e+00    3.7910370e-03
   -5.1826107e+01    0.0000000e+00    0.0000000e+00    0.0000000e+00    0.0000000e+00    0.0000000e+00     0.0000000e+00    3.7910370e-03
   -5.1484212e+01    0.0000000e+00    0.0000000e+00    0.0000000e+00    0.0000000e+00    0.0000000e+00     0.0000000e+00    3.7910370e-03
   -5.1056843e+01    0.0000000e+00    0.0000000e+00    0.0000000e+00    0.0000000e+00    0.0000000e+00     0.0000000e+00    3.7910370e-03
   -5.0714948e+01    0.0000000e+00    0.0000000e+00    0.0000000e+00    0.0000000e+00    0.0000000e+00     0.0000000e+00    3.7910370e-03
   -5.0441432e+01    0.0000000e+00    0.0000000e+00    0.0000000e+00    0.0000000e+00    0.0000000e+00     0.0000000e+00    3.7910370e-03
   -5.0099537e+01    0.0000000e+00    0.0000000e+00    0.0000000e+00    0.0000000e+00    0.0000000e+00     0.0000000e+00    3.7910370e-03
   -4.9672169e+01    0.0000000e+00    0.0000000e+00    0.0000000e+00    0.0000000e+00    0.0000000e+00     0.0000000e+00    3.7910370e-03
   -4.9330274e+01    0.0000000e+00    0.0000000e+00    0.0000000e+00    0.0000000e+00    0.0000000e+00     0.0000000e+00    3.7910370e-03
   -4.8902905e+01    0.0000000e+00    0.0000000e+00    0.0000000e+00    0.0000000e+00    0.0000000e+00     0.0000000e+00    3.7910373e-03
   -4.8561010e+01    0.0000000e+00    0.0000000e+00    0.0000000e+00    0.0000000e+00    0.0000000e+00     0.0000000e+00    3.7910374e-03
   -4.8133641e+01    0.0000000e+00    0.0000000e+00    0.0000000e+00    0.0000000e+00    0.0000000e+00     0.0000000e+00    3.7910373e-03
   -4.7791746e+01    0.0000000e+00    0.0000000e+00    0.0000000e+00    0.0000000e+00    0.0000000e+00     0.0000000e+00    3.7910374e-03
   -4.7364377e+01    0.0000000e+00    0.0000000e+00    0.0000000e+00    0.0000000e+00    0.0000000e+00     0.0000000e+00    3.7910374e-03
   -4.7022482e+01    0.0000000e+00    0.0000000e+00    0.0000000e+00    0.0000000e+00    0.0000000e+00     0.0000000e+00    3.7910374e-03
   -4.6595113e+01    0.0000000e+00    0.0000000e+00    0.0000000e+00    0.0000000e+00    0.0000000e+00     0.0000000e+00    3.7910374e-03
   -4.6253218e+01    0.0000000e+00    0.0000000e+00    0.0000000e+00    0.0000000e+00    0.0000000e+00     0.0000000e+00    3.7910374e-03
   -4.5825849e+01    0.0000000e+00    0.0000000e+00    0.0000000e+00    0.0000000e+00    0.0000000e+00     0.0000000e+00    3.7910375e-03
   -4.5483954e+01    0.0000000e+00    0.0000000e+00    0.0000000e+00    0.0000000e+00    0.0000000e+00     0.0000000e+00    3.7910376e-03
   -4.5056586e+01    0.0000000e+00    0.0000000e+00    0.0000000e+00    0.0000000e+00    0.0000000e+00     0.0000000e+00    3.7910376e-03
   -4.4714691e+01    0.0000000e+00    0.0000000e+00    0.0000000e+00    0.0000000e+00    0.0000000e+00     0.0000000e+00    3.7910376e-03
   -4.4287322e+01    0.0000000e+00    0.0000000e+00    0.0000000e+00    0.0000000e+00    0.0000000e+00     0.0000000e+00    3.7910376e-03
   -4.3945427e+01    0.0000000e+00    0.0000000e+00    0.0000000e+00    0.0000000e+00    0.0000000e+00     0.0000000e+00    3.7910376e-03
   -4.3518058e+01    0.0000000e+00    0.0000000e+00    0.0000000e+00    0.0000000e+00    0.0000000e+00     0.0000000e+00    3.7910378e-03
   -4.3176163e+01    0.0000000e+00    0.0000000e+00    0.0000000e+00    0.0000000e+00    0.0000000e+00     0.0000000e+00    3.7910375e-03
   -4.2748794e+01    0.0000000e+00    0.0000000e+00    0.0000000e+00    0.0000000e+00    0.0000000e+00     0.0000000e+00    3.7910373e-03
   -4.2406899e+01    0.0000000e+00    0.0000000e+00    0.0000000e+00    0.0000000e+00    0.0000000e+00     0.0000000e+00    3.7910375e-03
   -4.1979530e+01    0.0000000e+00    0.0000000e+00    0.0000000e+00    0.0000000e+00    0.0000000e+00     0.0000000e+00    3.7910377e-03
   -4.1637635e+01    0.0000000e+00    0.0000000e+00    0.0000000e+00    0.0000000e+00    0.0000000e+00     0.0000000e+00    3.7910377e-03
   -4.1210267e+01    0.0000000e+00    0.0000000e+00    0.0000000e+00    0.0000000e+00    0.0000000e+00     0.0000000e+00    3.7910377e-03
   -4.0868371e+01    0.0000000e+00    0.0000000e+00    0.0000000e+00    0.0000000e+00    0.0000000e+00     0.0000000e+00    3.7910377e-03
   -4.0441003e+01    0.0000000e+00    0.0000000e+00    0.0000000e+00    0.0000000e+00    0.0000000e+00     0.0000000e+00    3.7910377e-03
   -4.0099108e+01    0.0000000e+00    0.0000000e+00    0.0000000e+00    0.0000000e+00    0.0000000e+00     0.0000000e+00    3.7910377e-03
   -3.9671739e+01    0.0000000e+00    0.0000000e+00    0.0000000e+00    0.0000000e+00    0.0000000e+00     0.0000000e+00    3.7910377e-03
   -3.9329844e+01    0.0000000e+00    0.0000000e+00    0.0000000e+00    0.0000000e+00    0.0000000e+00     0.0000000e+00    3.7910377e-03
   -3.8902475e+01    0.0000000e+00    0.0000000e+00    0.0000000e+00    0.0000000e+00    0.0000000e+00     0.0000000e+00    3.7910377e-03
   -3.8560580e+01    0.0000000e+00    0.0000000e+00    0.0000000e+00    0.0000000e+00    0.0000000e+00     0.0000000e+00    3.7910377e-03
   -3.8133211e+01    0.0000000e+00    0.0000000e+00    0.0000000e+00    0.0000000e+00    0.0000000e+00     0.0000000e+00    3.7910377e-03
   -3.7791316e+01    0.0000000e+00    0.0000000e+00    0.0000000e+00    0.0000000e+00    0.0000000e+00     0.0000000e+00    3.7910377e-03
   -3.7363947e+01    0.0000000e+00    0.0000000e+00    0.0000000e+00    0.0000000e+00    0.0000000e+00     0.0000000e+00    3.7910376e-03
   -3.7022052e+01    0.0000000e+00    0.0000000e+00    0.0000000e+00    0.0000000e+00    0.0000000e+00     0.0000000e+00    3.7910376e-03
   -3.6594684e+01    0.0000000e+00    0.0000000e+00    0.0000000e+00    0.0000000e+00    0.0000000e+00     0.0000000e+00    3.7910376e-03
   -3.6252789e+01    0.0000000e+00    0.0000000e+00    0.0000000e+00    0.0000000e+00    0.0000000e+00     0.0000000e+00    3.7910376e-03
   -3.5825420e+01    0.0000000e+00    0.0000000e+00    0.0000000e+00    0.0000000e+00    0.0000000e+00     0.0000000e+00    3.7910369e-03
   -3.5483525e+01    0.0000000e+00    0.0000000e+00    0.0000000e+00    0.0000000e+00    0.0000000e+00     0.0000000e+00    3.7910369e-03
   -3.5056156e+01    0.0000000e+00    0.0000000e+00    0.0000000e+00    0.0000000e+00    0.0000000e+00     0.0000000e+00    3.7910369e-03
   -3.4714261e+01    0.0000000e+00    0.0000000e+00    0.0000000e+00    0.0000000e+00    0.0000000e+00     0.0000000e+00    3.7910368e-03
   -3.4286892e+01    0.0000000e+00    0.0000000e+00    0.0000000e+00    0.0000000e+00    0.0000000e+00     0.0000000e+00    3.7910368e-03
   -3.3944997e+01    0.0000000e+00    0.0000000e+00    0.0000000e+00    0.0000000e+00    0.0000000e+00     0.0000000e+00    3.7910368e-03
   -3.3517628e+01    0.0000000e+00    0.0000000e+00    0.0000000e+00    0.0000000e+00    0.0000000e+00     0.0000000e+00    3.7910368e-03
   -3.3175733e+01    0.0000000e+00    0.0000000e+00    0.0000000e+00    0.0000000e+00    0.0000000e+00     0.0000000e+00    3.7910368e-03
   -3.2748364e+01    0.0000000e+00    0.0000000e+00    0.0000000e+00    0.0000000e+00    0.0000000e+00     0.0000000e+00    3.7910368e-03
   -3.2406469e+01    0.0000000e+00    0.0000000e+00    0.0000000e+00    0.0000000e+00    0.0000000e+00     0.0000000e+00    3.7910368e-03
   -3.1979101e+01    0.0000000e+00    0.0000000e+00    0.0000000e+00    0.0000000e+00    0.0000000e+00     0.0000000e+00    3.7910368e-03
   -3.1637206e+01    0.0000000e+00    0.0000000e+00    0.0000000e+00    0.0000000e+00    0.0000000e+00     0.0000000e+00    3.7910369e-03
   -3.1209837e+01    0.0000000e+00    0.0000000e+00    0.0000000e+00    0.0000000e+00    0.0000000e+00     0.0000000e+00    3.7910370e-03
   -3.0867942e+01    0.0000000e+00    0.0000000e+00    0.0000000e+00    0.0000000e+00    0.0000000e+00     0.0000000e+00    3.7910370e-03
   -3.0440573e+01    0.0000000e+00    0.0000000e+00    0.0000000e+00    0.0000000e+00    0.0000000e+00     0.0000000e+00    3.7910370e-03
   -3.0098678e+01    0.0000000e+00    0.0000000e+00    0.0000000e+00    0.0000000e+00    0.0000000e+00     0.0000000e+00    3.7910370e-03
   -2.9671309e+01    0.0000000e+00    0.0000000e+00    0.0000000e+00    0.0000000e+00    0.0000000e+00     0.0000000e+00    3.7910370e-03
   -2.9329414e+01    0.0000000e+00    0.0000000e+00    0.0000000e+00    0.0000000e+00    0.0000000e+00     0.0000000e+00    3.7910367e-03
   -2.8902045e+01    0.0000000e+00    0.0000000e+00    0.0000000e+00    0.0000000e+00    0.0000000e+00     0.0000000e+00    3.7910363e-03
   -2.8578605e+01    0.0000000e+00    0.0000000e+00    0.0000000e+00    0.0000000e+00    0.0000000e+00     0.0000000e+00    3.7910355e-03
   -2.8174305e+01    0.0000000e+00    0.0000000e+00    0.0000000e+00    0.0000000e+00    0.0000000e+00     0.0000000e+00    3.7910344e-03
   -2.7850865e+01    0.0000000e+00    0.0000000e+00    0.0000000e+00    0.0000000e+00    0.0000000e+00     0.0000000e+00    3.7910336e-03
   -2.7446564e+01    0.0000000e+00    0.0000000e+00    0.0000000e+00    0.0000000e+00    0.0000000e+00     0.0000000e+00    3.7910329e-03
   -2.7123124e+01    0.0000000e+00    0.0000000e+00    0.0000000e+00    0.0000000e+00    0.0000000e+00     0.0000000e+00    3.7910332e-03
   -2.6718824e+01    0.0000000e+00    0.0000000e+00    0.0000000e+00    0.0000000e+00    0.0000000e+00     0.0000000e+00    3.7910334e-03
   -2.6395384e+01    0.0000000e+00    0.0000000e+00    0.0000000e+00    0.0000000e+00    0.0000000e+00     0.0000000e+00    3.7910334e-03
   -2.5991083e+01    0.0000000e+00    0.0000000e+00    0.0000000e+00    0.0000000e+00    0.0000000e+00     0.0000000e+00    3.7910334e-03
   -2.5667643e+01    0.0000000e+00    0.0000000e+00    0.0000000e+00    0.0000000e+00    0.0000000e+00     0.0000000e+00    3.7910334e-03
   -2.5263343e+01    0.0000000e+00    0.0000000e+00    0.0000000e+00    0.0000000e+00    0.0000000e+00     0.0000000e+00    3.7910334e-03
   -2.4939903e+01    0.0000000e+00    0.0000000e+00    0.0000000e+00    0.0000000e+00    0.0000000e+00     0.0000000e+00    3.7910334e-03
   -2.4535602e+01    0.0000000e+00    0.0000000e+00    0.0000000e+00    0.0000000e+00    0.0000000e+00     0.0000000e+00    3.7910334e-03
   -2.4212162e+01    0.0000000e+00    0.0000000e+00    0.0000000e+00    0.0000000e+00    0.0000000e+00     0.0000000e+00    3.7910334e-03
   -2.3807862e+01    0.0000000e+00    0.0000000e+00    0.0000000e+00    0.0000000e+00    0.0000000e+00     0.0000000e+00    3.7910333e-03
   -2.3484422e+01    0.0000000e+00    0.0000000e+00    0.0000000e+00    0.0000000e+00    0.0000000e+00     0.0000000e+00    3.7910333e-03
   -2.3080121e+01    0.0000000e+00    0.0000000e+00    0.0000000e+00    0.0000000e+00    0.0000000e+00     0.0000000e+00    3.7910333e-03
   -2.2756681e+01    0.0000000e+00    0.0000000e+00    0.0000000e+00    0.0000000e+00    0.0000000e+00     0.0000000e+00    3.7910333e-03
   -2.2352381e+01    0.0000000e+00    0.0000000e+00    0.0000000e+00    0.0000000e+00    0.0000000e+00     0.0000000e+00    3.7910333e-03
   -2.2028941e+01    0.0000000e+00    0.0000000e+00    0.0000000e+00    0.0000000e+00    0.0000000e+00     0.0000000e+00    3.7910333e-03
   -2.1624640e+01    0.0000000e+00    0.0000000e+00    0.0000000e+00    0.0000000e+00    0.0000000e+00     0.0000000e+00    3.7910333e-03
   -2.1301200e+01    0.0000000e+00    0.0000000e+00    0.0000000e+00    0.0000000e+00    0.0000000e+00     0.0000000e+00    3.7910333e-03
   -2.1099050e+01    0.0000000e+00    0.0000000e+00    0.0000000e+00    0.0000000e+00    0.0000000e+00     0.0000000e+00    3.7910333e-03
   -2.0846362e+01    0.0000000e+00    0.0000000e+00    0.0000000e+00    0.0000000e+00    0.0000000e+00     0.0000000e+00    3.7910333e-03
   -2.0644212e+01    0.0000000e+00    0.0000000e+00    0.0000000e+00    0.0000000e+00    0.0000000e+00     0.0000000e+00    3.7910333e-03
   -2.0391524e+01    0.0000000e+00    0.0000000e+00    0.0000000e+00    0.0000000e+00    0.0000000e+00     0.0000000e+00    3.7910333e-03
   -2.0075665e+01    0.0000000e+00    0.0000000e+00    0.0000000e+00    0.0000000e+00    0.0000000e+00     0.0000000e+00    3.7910333e-03
   -1.9680840e+01    3.6848373e-32    1.8119080e-28    8.4975919e-29    0.0000000e+00    0.0000000e+00     0.0000000e+00    3.7910333e-03
   -1.9518751e+01    6.1220839e-32    3.0296900e-28    1.4103725e-28    0.0000000e+00    0.0000000e+00     0.0000000e+00    3.7910333e-03
   -1.9389079e+01    8.4841833e-32    4.2201834e-28    1.9524348e-28    0.0000000e+00    0.0000000e+00     0.0000000e+00    3.7910333e-03
   -1.9230194e+01    1.1853061e-31    5.9329492e-28    2.7275505e-28    0.0000000e+00    0.0000000e+00     0.0000000e+00    3.7910333e-03
   -1.9103086e+01    1.5097847e-31    7.5950109e-28    3.4766548e-28    0.0000000e+00    0.0000000e+00     0.0000000e+00    3.7910333e-03
   -1.8944201e+01    1.9802611e-31    1.0024132e-27    4.5680030e-28    0.0000000e+00    0.0000000e+00     0.0000000e+00    3.7910333e-03
   -1.8817094e+01    2.4332210e-31    1.2378632e-27    5.6235891e-28    0.0000000e+00    0.0000000e+00     0.0000000e+00    3.7910333e-03
   -1.8715407e+01    2.8532781e-31    1.4573577e-27    6.6041636e-28    0.0000000e+00    0.0000000e+00     0.0000000e+00    3.7910333e-03
   -1.8588299e+01    3.4439677e-31    1.7678367e-27    7.9815310e-28    0.0000000e+00    0.0000000e+00     0.0000000e+00    3.7910333e-03
   -1.8372892e+01    4.6758432e-31    2.4204570e-27    1.0869734e-27    0.0000000e+00    0.0000000e+00     0.0000000e+00    3.7910333e-03
   -1.8271206e+01    5.3766600e-31    2.7942929e-27    1.2522387e-27    0.0000000e+00    0.0000000e+00     0.0000000e+00    3.7910333e-03
   -1.8144098e+01    6.3610634e-31    3.3222953e-27    1.4856921e-27    0.0000000e+00    0.0000000e+00     0.0000000e+00    3.7910333e-03
   -1.8042411e+01    7.2719508e-31    3.8130837e-27    1.7031643e-27    0.0000000e+00    0.0000000e+00     0.0000000e+00    3.7910333e-03
   -1.7915304e+01    8.5509027e-31    4.5058908e-27    2.0108734e-27    0.0000000e+00    0.0000000e+00     0.0000000e+00    3.7910333e-03
   -1.7813617e+01    9.7334632e-31    5.1492935e-27    2.2972690e-27    0.0000000e+00    0.0000000e+00     0.0000000e+00    3.7910333e-03
   -1.7686509e+01    1.1392312e-30    6.0565870e-27    2.7015044e-27    0.0000000e+00    0.0000000e+00     0.0000000e+00    3.7910333e-03
   -1.7584823e+01    1.2924392e-30    6.8981392e-27    3.0771334e-27    0.0000000e+00    0.0000000e+00     0.0000000e+00    3.7910333e-03
   -1.7465512e+01    1.4939965e-30    8.0106731e-27    3.5740890e-27    0.0000000e+00    0.0000000e+00     0.0000000e+00    3.7910333e-03
   -1.7358000e+01    1.7016399e-30    9.1618727e-27    4.0888914e-27    1.6606678e-35    8.9412729e-32     1.2189656e-29    3.7910333e-03
   -1.7262992e+01    1.9085663e-30    1.0313581e-26    4.6043756e-27    6.8112982e-35    3.6807146e-31     4.3301431e-29    3.7910333e-03
   -1.7169991e+01    2.1337330e-30    1.1571566e-26    5.1674731e-27    2.5381308e-34    1.3764677e-30     1.4701080e-28    3.7910333e-03
   -1.7075082e+01    2.3885125e-30    1.3000458e-26    5.8070774e-27    8.9859746e-34    4.8909847e-30     3.7270573e-28    3.7910334e-03
   -1.6898566e+01    2.9409268e-30    1.6115575e-26    7.1629529e-27    6.5488184e-33    3.5885958e-29     1.9553301e-27    3.7910336e-03
   -1.6791717e+01    3.3270102e-30    1.8305615e-26    8.1254312e-27    2.0550026e-32    1.1306874e-28     5.6377155e-27    3.7910339e-03
   -1.6678923e+01    3.7848806e-30    2.0914400e-26    9.2700329e-27    7.9435751e-32    4.3894411e-28     2.0647174e-26    3.7910346e-03
   -1.6560095e+01    4.3300341e-30    2.4034937e-26    1.0636910e-26    2.3569027e-31    1.3082578e-27     6.0163905e-26    3.7910355e-03
   -1.6458716e+01    4.8589069e-30    2.7074334e-26    1.1966519e-26    5.2556388e-31    2.9284966e-27     1.2781636e-25    3.7910367e-03
   -1.6331993e+01    5.5962021e-30    3.1332308e-26    1.3825666e-26    1.5505197e-30    8.6811306e-27     3.5358707e-25    3.7910388e-03
   -1.6230614e+01    6.2720377e-30    3.5250678e-26    1.5542457e-26    3.1741798e-30    1.7839815e-26     6.8807831e-25    3.7910411e-03
   -1.6149510e+01    6.8747213e-30    3.8756006e-26    1.7082899e-26    5.2769802e-30    2.9748795e-26     1.1400059e-24    3.7910432e-03
   -1.6048131e+01    7.6960581e-30    4.3551748e-26    1.9188730e-26    1.0100106e-29    5.7156177e-26     2.1555517e-24    3.7910463e-03
   -1.5967028e+01    8.4277290e-30    4.7837445e-26    2.1073008e-26    1.5800652e-29    8.9687602e-26     3.2734902e-24    3.7910492e-03
   -1.5865649e+01    9.4241532e-30    5.3696546e-26    2.3645742e-26    2.8125959e-29    1.6025491e-25     5.6185598e-24    3.7910533e-03
   -1.5784546e+01    1.0311065e-29    5.8928116e-26    2.5948214e-26    4.3321736e-29    2.4758531e-25     8.4494534e-24    3.7910569e-03
   -1.5683167e+01    1.1518205e-29    6.6075958e-26    2.9088956e-26    7.6788313e-29    4.4050798e-25     1.4401763e-23    3.7910618e-03
   -1.5556443e+01    1.3195849e-29    7.6057052e-26    3.3466660e-26    1.5789194e-28    9.1004337e-25     2.7743798e-23    3.7910686e-03
   -1.5477241e+01    1.4392238e-29    8.3196510e-26    3.6609822e-26    2.3022010e-28    1.3308221e-24     3.8973664e-23    3.7910724e-03
   -1.5378238e+01    1.6015859e-29    9.2921531e-26    4.0882758e-26    3.7057918e-28    2.1500429e-24     6.0742943e-23    3.7910782e-03
   -1.5254485e+01    1.8264129e-29    1.0645000e-25    4.6807236e-26    6.6353531e-28    3.8673258e-24     9.6530395e-23    3.7910860e-03
   -1.5099793e+01    2.1455928e-29    1.2576578e-25    5.5243637e-26    1.3483994e-27    7.9037596e-24     1.7624509e-22    3.7910963e-03
   -1.4881269e+01    2.7038239e-29    1.5975723e-25    6.9904727e-26    3.1940559e-27    1.8872290e-23     3.6719489e-22    3.7911119e-03
   -1.4799482e+01    2.9501787e-29    1.7483307e-25    7.6493058e-26    4.2972033e-27    2.5466025e-23     4.7786877e-22    3.7911181e-03
   -1.4636054e+01    3.5074662e-29    2.0909371e-25    9.1446255e-26    7.7286557e-27    4.6073525e-23     7.7023584e-22    3.7911309e-03
   -1.4554398e+01    3.8219464e-29    2.2851416e-25    9.9914683e-26    1.0314857e-26    6.1672525e-23     9.6517650e-22    3.7911375e-03
   -1.4472781e+01    4.1628864e-29    2.4963227e-25    1.0911683e-25    1.3702905e-26    8.2171046e-23     1.2081503e-21    3.7911442e-03
   -1.4391204e+01    4.5323990e-29    2.7258909e-25    1.1911242e-25    1.8099153e-26    1.0885255e-22     1.5113917e-21    3.7911510e-03
   -1.4207743e+01    5.4751119e-29    3.3145582e-25    1.4473005e-25    3.3461964e-26    2.0257418e-22     2.5330750e-21    3.7911668e-03
   -1.4080339e+01    6.2242737e-29    3.7852254e-25    1.6516657e-25    5.1037058e-26    3.1037640e-22     3.6955681e-21    3.7911782e-03
   -1.3978417e+01    6.9028057e-29    4.2130768e-25    1.8375618e-25    6.9870327e-26    4.2644841e-22     4.9029973e-21    3.7911875e-03
   -1.3851013e+01    7.8389842e-29    4.8060568e-25    2.0947050e-25    1.0309909e-25    6.3209733e-22     7.0376029e-21    3.7911993e-03
   -1.3749090e+01    8.6857260e-29    5.3443353e-25    2.3284914e-25    1.3807081e-25    8.4955097e-22     9.2938301e-21    3.7912090e-03
   -1.3621687e+01    9.8527476e-29    6.0895552e-25    2.6516073e-25    1.9914267e-25    1.2308143e-21     1.3315569e-20    3.7912211e-03
   -1.3519764e+01    1.0906897e-28    6.7651160e-25    2.9450622e-25    2.6315521e-25    1.6322475e-21     1.7575072e-20    3.7912309e-03
   -1.3392361e+01    1.2358159e-28    7.6993195e-25    3.3499556e-25    3.7438905e-25    2.3325003e-21     2.5311488e-20    3.7912434e-03
   -1.3290438e+01    1.3667170e-28    8.5449535e-25    3.7171702e-25    4.9121414e-25    3.0711566e-21     3.3638044e-20    3.7912535e-03
   -1.3163035e+01    1.5467217e-28    9.7129197e-25    4.2229393e-25    6.9847064e-25    4.3861732e-21     4.9566520e-20    3.7912664e-03
   -1.3061112e+01    1.7088281e-28    1.0768494e-24    4.6805475e-25    9.2434507e-25    5.8249301e-21     6.8836620e-20    3.7912769e-03
   -1.2933709e+01    1.9314593e-28    1.2224532e-24    5.3102567e-25    1.3736892e-24    8.6943108e-21     1.2132162e-19    3.7912898e-03
   -1.2831786e+01    2.1316415e-28    1.3538353e-24    5.8549458e-25    2.0234928e-24    1.2851485e-20     2.5162354e-19    3.7913006e-03
   -1.2704382e+01    2.4057044e-28    1.5345005e-24    6.6338695e-25    7.3986547e-24    4.7192995e-20     3.0142163e-18    3.7913139e-03
   -1.2602460e+01    2.6517296e-28    1.6972449e-24    7.3367133e-25    1.1658383e-22    7.4619716e-19     7.0032997e-17    3.7913249e-03
   -1.2475056e+01    2.9887585e-28    1.9211393e-24    8.3001017e-25    1.2744020e-20    8.1917083e-17     6.2834909e-15    3.7913385e-03
   -1.2373134e+01    3.2908832e-28    2.1225398e-24    9.1667260e-25    7.6855958e-20    4.9570226e-16     3.0406080e-14    3.7913498e-03
   -1.2245730e+01    3.7045057e-28    2.3994293e-24    1.0353465e-24    2.8657224e-19    1.8561446e-15     8.0961399e-14    3.7913640e-03
   -1.2143807e+01    4.0753500e-28    2.6485154e-24    1.1421320e-24    6.8781362e-19    4.4700087e-15     1.6545924e-13    3.7913757e-03
   -1.2016404e+01    4.5842584e-28    2.9917292e-24    1.2973253e-24    1.5763176e-18    1.0287194e-14     3.4226485e-13    3.7913905e-03
   -1.1859732e+01    5.3404619e-28    3.5030634e-24    5.4564550e-24    3.4481297e-18    2.2617925e-14     7.6156183e-13    3.7914101e-03
   -1.1734395e+01    6.0843048e-28    4.0072006e-24    1.3917974e-23    5.5486053e-18    3.6543821e-14     1.2544016e-12    3.7914262e-03
   -1.1634125e+01    6.7725846e-28    4.4749190e-24    1.9687753e-23    7.6788197e-18    5.0737051e-14     1.7370103e-12    3.7914395e-03
   -1.1508787e+01    7.6121957e-28    5.0498919e-24    2.1980030e-23    1.0824848e-17    7.1811492e-14     2.4399454e-12    3.7914567e-03
   -1.1353042e+01    9.3349215e-28    6.2234114e-24    6.5355989e-23    1.6066908e-17    1.0711497e-13     3.6460739e-12    3.7914799e-03
   -1.1228447e+01    1.0609092e-27    7.1006915e-24    7.2491795e-23    2.0993449e-17    1.4050967e-13     4.7927892e-12    3.7914994e-03
   -1.1128770e+01    1.1859106e-27    7.9621310e-24    9.0288491e-23    2.5656100e-17    1.7225348e-13     5.9145946e-12    3.7915154e-03
   -1.1004174e+01    1.4571062e-27    9.8209266e-24    1.9222060e-22    3.3454671e-17    2.2548520e-13     7.9855799e-12    3.7915371e-03
   -1.0848429e+01    3.3612854e-27    2.2764179e-23    1.5289088e-21    5.1076210e-17    3.4591171e-13     1.3588561e-11    3.7915715e-03
   -1.0723833e+01    3.1621381e-26    2.1497266e-22    3.3500696e-20    7.8588238e-17    5.3426898e-13     2.5664238e-11    3.7916039e-03
   -1.0624156e+01    1.3490092e-20    9.1988307e-17    2.0255787e-14    4.4249145e-16    3.0173285e-12     4.2017647e-10    3.7916298e-03
   -1.0547814e+01    2.4437061e-17    1.6701989e-13    2.9654419e-11    1.3595466e-14    9.2920883e-11     1.2060087e-08    3.7916509e-03
   -1.0481211e+01    3.1164658e-11    2.1342847e-07    2.8768077e-05    1.0757563e-13    7.3672245e-10     1.1616961e-07    3.7916718e-03
   -1.0360897e+01    4.0918860e-11    2.8123902e-07    2.7781995e-05    6.4697609e-13    4.4467250e-09     4.4655245e-07    3.7917216e-03
   -1.0295569e+01    7.5277302e-11    5.1839482e-07    3.6571944e-05    1.2999262e-12    8.9519015e-09     7.3411967e-07    3.7917533e-03
   -1.0150657e+01    2.1837061e-10    1.5102448e-06    5.8881804e-05    4.1665116e-12    2.8815473e-08     1.7392123e-06    3.7918639e-03
   -1.0095386e+01    2.5771369e-10    1.7852365e-06    6.5972947e-05    6.3895121e-12    4.4261484e-08     2.4430092e-06    3.7919068e-03
   -9.9583313e+00    3.8457509e-10    2.6746815e-06    8.1629789e-05    1.4810484e-11    1.0300544e-07     4.7631656e-06    3.7919924e-03
   -9.8547049e+00    4.8844071e-10    3.4072406e-06    9.6805246e-05    2.6929823e-11    1.8785573e-07     7.4150259e-06    3.7920364e-03
   -9.7998101e+00    5.4366902e-10    3.7984979e-06    1.0360658e-04    3.5798325e-11    2.5011516e-07     9.1502228e-06    3.7920558e-03
   -9.6867480e+00    7.4642909e-10    5.2319929e-06    1.2798561e-04    6.0800898e-11    4.2617560e-07     1.3453009e-05    3.7920910e-03
   -9.5973440e+00    8.6710589e-10    6.0932884e-06    1.3882804e-04    8.6087570e-11    6.0495079e-07     1.7640047e-05    3.7921117e-03
   -9.4961585e+00    1.0075799e-09    7.1006103e-06    1.5205213e-04    1.2272225e-10    8.6484746e-07     2.3159945e-05    3.7921306e-03
   -9.3891793e+00    1.1663208e-09    8.2438684e-06    1.6548496e-04    1.7087354e-10    1.2077800e-06     2.9953654e-05    3.7921480e-03
   -9.2880719e+00    1.3340766e-09    9.4560548e-06    1.7754216e-04    2.2529521e-10    1.5969127e-06     3.7272213e-05    3.7921630e-03
   -9.1895550e+00    1.5641137e-09    1.1116637e-05    1.9502283e-04    2.8559403e-10    2.0298045e-06     4.5339209e-05    3.7921757e-03
   -9.0840861e+00    1.7898819e-09    1.2757859e-05    2.1340796e-04    3.5721674e-10    2.5461573e-06     5.4972999e-05    3.7921861e-03
   -8.9709219e+00    1.9990272e-09    1.4292212e-05    2.3265006e-04    4.3983879e-10    3.1446642e-06     6.6222966e-05    3.7921943e-03
   -8.8218150e+00    2.2243614e-09    1.5966762e-05    2.5631273e-04    5.5373458e-10    3.9747805e-06     8.1979835e-05    3.7922000e-03
   -8.7555453e+00    2.3249629e-09    1.6718186e-05    2.6694198e-04    6.0527005e-10    4.3523350e-06     8.9205989e-05    3.7922018e-03
   -8.6727082e+00    2.4491919e-09    1.7649922e-05    2.8037628e-04    6.7008539e-10    4.8289213e-06     9.8357843e-05    3.7922035e-03
   -8.5236013e+00    2.6798255e-09    1.9387110e-05    3.0488249e-04    7.8651775e-10    5.6900371e-06     1.1499425e-04    3.7922060e-03
   -8.4573315e+00    2.7821619e-09    2.0161874e-05    3.1569698e-04    8.3793321e-10    6.0723654e-06     1.2243149e-04    3.7922070e-03
   -8.3744944e+00    2.9093143e-09    2.1128134e-05    3.2951704e-04    9.0186398e-10    6.5495512e-06     1.3174793e-04    3.7922079e-03
   -8.2253875e+00    3.1437656e-09    2.2917216e-05    3.5442395e-04    1.0154658e-09    7.4024762e-06     1.4846515e-04    3.7922094e-03
   -8.1591177e+00    3.2506486e-09    2.3735775e-05    3.6555177e-04    1.0652304e-09    7.7781610e-06     1.5585207e-04    3.7922099e-03
   -8.0762806e+00    3.3846678e-09    2.4765433e-05    3.7978899e-04    1.1270310e-09    8.2464257e-06     1.6509783e-04    3.7922105e-03
   -7.9727341e+00    3.5559024e-09    2.6084921e-05    3.9778770e-04    1.2033580e-09    8.8274351e-06     1.7653848e-04    3.7922112e-03
   -7.8898970e+00    3.6967486e-09    2.7173157e-05    4.1205118e-04    1.2633749e-09    9.2865081e-06     1.8558618e-04    3.7922117e-03
   -7.7407901e+00    3.9519459e-09    2.9153804e-05    4.3799853e-04    1.3697525e-09    1.0104768e-05     2.0186907e-04    3.7922124e-03
   -7.6372436e+00    4.1343839e-09    3.0575094e-05    4.5671165e-04    1.4425718e-09    1.0668281e-05     2.1309060e-04    3.7922129e-03
   -7.5544064e+00    4.2863038e-09    3.1760667e-05    4.7175109e-04    1.4996427e-09    1.1112057e-05     2.2190427e-04    3.7922132e-03
   -7.4881367e+00    4.4085602e-09    3.2717399e-05    4.8380939e-04    1.5445644e-09    1.1462729e-05     2.2894222e-04    3.7922135e-03
   -7.3017531e+00    4.7610963e-09    3.5486253e-05    5.1978228e-04    1.6691251e-09    1.2440621e-05     2.4863039e-04    3.7922141e-03
   -7.2189159e+00    4.9265420e-09    3.6788608e-05    5.3610345e-04    1.7228332e-09    1.2865136e-05     2.5715204e-04    3.7922144e-03
   -7.1526462e+00    5.0599281e-09    3.7841158e-05    5.4922419e-04    1.7649958e-09    1.3199690e-05     2.6394904e-04    3.7922146e-03
   -7.0698090e+00    5.2277537e-09    3.9168810e-05    5.6634256e-04    1.8174538e-09    1.3617226e-05     2.7248640e-04    3.7922148e-03
   -6.9662626e+00    5.4430943e-09    4.0875794e-05    5.8847444e-04    1.8821964e-09    1.4134657e-05     2.8302444e-04    3.7922151e-03
   -6.8834254e+00    5.6221895e-09    4.2297398e-05    6.0599268e-04    1.9325439e-09    1.4539100e-05     2.9119429e-04    3.7922154e-03
   -6.7798790e+00    5.8449217e-09    4.4071681e-05    6.2856143e-04    1.9945370e-09    1.5039140e-05     3.0144970e-04    3.7922156e-03
   -6.6970418e+00    6.0287045e-09    4.5538125e-05    6.4618099e-04    2.0428122e-09    1.5430485e-05     3.0940454e-04    3.7922158e-03
   -6.5934953e+00    6.2558708e-09    4.7357529e-05    6.6880980e-04    2.1023103e-09    1.5914687e-05     3.1939297e-04    3.7922160e-03
   -6.4071117e+00    6.6754380e-09    5.0729389e-05    7.0910783e-04    2.2055615e-09    1.6760966e-05     3.3683356e-04    3.7922163e-03
   -6.3242746e+00    6.8652378e-09    5.2259757e-05    7.2650120e-04    2.2497591e-09    1.7125680e-05     3.4432155e-04    3.7922165e-03
   -6.2207281e+00    7.0992748e-09    5.4153962e-05    7.4892823e-04    2.3042075e-09    1.7576720e-05     3.5374180e-04    3.7922167e-03
   -6.1378909e+00    7.2918553e-09    5.5714458e-05    7.6631428e-04    2.3464790e-09    1.7928607e-05     3.6104283e-04    3.7922168e-03
   -6.0343445e+00    7.5282533e-09    5.7637485e-05    7.8842270e-04    2.3984768e-09    1.8363114e-05     3.7010166e-04    3.7922170e-03
   -5.9515073e+00    7.7214175e-09    5.9211068e-05    8.0529112e-04    2.4385185e-09    1.8699583e-05     3.7705977e-04    3.7922171e-03
   -5.8479609e+00    7.9590453e-09    6.1153874e-05    8.2720768e-04    2.4880334e-09    1.9116976e-05     3.8590829e-04    3.7922172e-03
   -5.7185278e+00    8.2622899e-09    6.3638043e-05    8.5567096e-04    2.5487982e-09    1.9631426e-05     3.9680194e-04    3.7922175e-03
   -5.6149813e+00    8.5126631e-09    6.5691484e-05    8.7665978e-04    2.5945789e-09    2.0022141e-05     4.0465385e-04    3.7922176e-03
   -5.5321442e+00    8.7117121e-09    6.7328424e-05    8.9339554e-04    2.6294372e-09    2.0321592e-05     4.1100925e-04    3.7922177e-03
   -5.4285977e+00    8.9578501e-09    6.9358796e-05    9.1551157e-04    2.6729092e-09    2.0695787e-05     4.1902505e-04    3.7922179e-03
   -5.2991647e+00    9.2711334e-09    7.1947575e-05    9.4416482e-04    2.7260839e-09    2.1155464e-05     4.2876503e-04    3.7922181e-03
   -5.1956182e+00    9.5302932e-09    7.4090284e-05    9.6605967e-04    2.7656972e-09    2.1501048e-05     4.3583603e-04    3.7922182e-03
   -5.0092346e+00    9.9926671e-09    7.7927481e-05    1.0063528e-03    2.8331608e-09    2.2094310e-05     4.4870101e-04    3.7922184e-03
   -4.8798015e+00    1.0315054e-08    8.0610981e-05    1.0351477e-03    2.8791574e-09    2.2500290e-05     4.5721650e-04    3.7922186e-03
   -4.7762551e+00    1.0579734e-08    8.2815709e-05    1.0569817e-03    2.9126339e-09    2.2799423e-05     4.6333864e-04    3.7922187e-03
   -4.6934179e+00    1.0791181e-08    8.4580439e-05    1.0743865e-03    2.9378152e-09    2.3026367e-05     4.6831330e-04    3.7922188e-03
   -4.5898714e+00    1.1051747e-08    8.6760412e-05    1.0966697e-03    2.9693384e-09    2.3310433e-05     4.7439657e-04    3.7922189e-03
   -4.4604384e+00    1.1381333e-08    8.9521018e-05    1.1257993e-03    3.0079866e-09    2.3659621e-05     4.8193752e-04    3.7922191e-03
   -4.3568919e+00    1.1652529e-08    9.1793032e-05    1.1476198e-03    3.0357694e-09    2.3914334e-05     4.8714089e-04    3.7922193e-03
   -4.2274589e+00    1.1987589e-08    9.4607046e-05    1.1759537e-03    3.0695204e-09    2.4224909e-05     4.9386978e-04    3.7922194e-03
   -4.1239124e+00    1.2266054e-08    9.6944177e-05    1.1978402e-03    3.0935610e-09    2.4449813e-05     4.9864970e-04    3.7922195e-03
   -3.9944793e+00    1.2610297e-08    9.9839863e-05    1.2264656e-03    3.1228986e-09    2.4725013e-05     5.0475743e-04    3.7922197e-03
   -3.8564187e+00    1.2989626e-08    1.0302917e-04    1.2571347e-03    3.1516527e-09    2.4997807e-05     5.1049440e-04    3.7922199e-03
   -3.7459702e+00    1.3304166e-08    1.0567235e-04    1.2803767e-03    3.1703006e-09    2.5181067e-05     5.1439790e-04    3.7922200e-03
   -3.6079660e+00    1.3697573e-08    1.0898262e-04    1.3139641e-03    3.1942197e-09    2.5414315e-05     5.2048923e-04    3.7922201e-03
   -3.4700355e+00    1.4107200e-08    1.1242562e-04    1.3441766e-03    3.2152991e-09    2.5623936e-05     5.2414095e-04    3.7922203e-03
   -3.3596912e+00    1.4445143e-08    1.1526472e-04    1.3691001e-03    3.2269583e-09    2.5749447e-05     5.2744988e-04    3.7922205e-03
   -3.2217982e+00    1.4857455e-08    1.1873621e-04    1.4012530e-03    3.2427555e-09    2.5915105e-05     5.3138389e-04    3.7922206e-03
   -3.0839477e+00    1.5282552e-08    1.2231271e-04    1.4326454e-03    3.2556019e-09    2.6055956e-05     5.3434503e-04    3.7922208e-03
   -2.8621697e+00    1.5952952e-08    1.2796283e-04    1.4800588e-03    3.2696822e-09    2.6226982e-05     5.3880887e-04    3.7922210e-03
   -2.7244167e+00    1.6373079e-08    1.3150411e-04    1.5101197e-03    3.2782011e-09    2.6329618e-05     5.4074045e-04    3.7922212e-03
   -2.6142143e+00    1.6711024e-08    1.3435244e-04    1.5334789e-03    3.2816353e-09    2.6383525e-05     5.4221747e-04    3.7922214e-03
   -2.5553933e+00    1.6886701e-08    1.3583461e-04    1.5416532e-03    3.2809060e-09    2.6391215e-05     5.4218193e-04    3.7922214e-03
   -2.4820091e+00    1.7093084e-08    1.3758126e-04    1.5532206e-03    3.2785297e-09    2.6388698e-05     5.4242717e-04    3.7922289e-03
   -2.3975363e+00    1.7326236e-08    1.3955585e-04    1.5690597e-03    3.2763300e-09    2.6389518e-05     5.4318296e-04    3.7923361e-03
   -2.2823594e+00    1.7640661e-08    1.4221838e-04    1.5940049e-03    3.2753089e-09    2.6405424e-05     5.4504834e-04    3.7924350e-03
   -2.1850862e+00    1.7905551e-08    1.4446073e-04    1.6147592e-03    3.2757507e-09    2.6428528e-05     5.4662612e-04    3.7926092e-03
   -2.0992425e+00    1.8140636e-08    1.4644936e-04    1.6326360e-03    3.2757938e-09    2.6445485e-05     5.4780268e-04    3.7928245e-03
   -1.9932292e+00    1.8432192e-08    1.4891299e-04    1.6543741e-03    3.2749967e-09    2.6458577e-05     5.4904484e-04    3.7931999e-03
   -1.8995178e+00    1.8688588e-08    1.5107851e-04    1.6666349e-03    3.2728422e-09    2.6457649e-05     5.4949751e-04    3.7937487e-03
   -1.7919314e+00    1.9020460e-08    1.5386541e-04    1.6281038e-03    3.2631509e-09    2.6397156e-05     5.4388982e-04    3.7946417e-03
   -1.6949133e+00    1.9303322e-08    1.5624390e-04    1.5623304e-03    3.2401264e-09    2.6226056e-05     5.2818828e-04    3.7959310e-03
   -1.5962810e+00    1.9507797e-08    1.5798658e-04    1.4876509e-03    3.1748993e-09    2.5712359e-05     4.9493277e-04    3.7970523e-03
   -1.4958108e+00    1.9782432e-08    1.6029584e-04    1.4185613e-03    3.1067546e-09    2.5173843e-05     4.3403157e-04    3.7985565e-03
   -1.3967761e+00    2.0075990e-08    1.6275427e-04    1.3685976e-03    3.1244468e-09    2.5329613e-05     3.8336566e-04    3.8000230e-03
   -1.2977256e+00    2.0347493e-08    1.6503070e-04    1.3393650e-03    3.1867640e-09    2.5846618e-05     3.5697443e-04    3.8011540e-03
   -1.1986127e+00    2.0639795e-08    1.6747239e-04    1.3129087e-03    3.2709939e-09    2.6541018e-05     3.3526304e-04    3.8025869e-03
   -1.0995776e+00    2.0944831e-08    1.7001376e-04    1.2889783e-03    3.3692960e-09    2.7349310e-05     3.1896166e-04    3.8041877e-03
   -9.9145730e-01    2.1279055e-08    1.7279343e-04    1.2637191e-03    3.4980877e-09    2.8405706e-05     3.0661056e-04    3.8065181e-03
   -8.9239115e-01    2.1613112e-08    1.7556226e-04    1.2423264e-03    3.6421047e-09    2.9584641e-05     2.9897980e-04    3.8090535e-03
   -7.9327423e-01    2.1982224e-08    1.7861173e-04    1.2255974e-03    3.8186132e-09    3.1027301e-05     2.9462529e-04    3.8119251e-03
   -6.9414482e-01    2.2439724e-08    1.8237518e-04    1.2112900e-03    4.0371740e-09    3.2811470e-05     2.9366984e-04    3.8153025e-03
   -5.9499596e-01    2.2993119e-08    1.8691381e-04    1.2005412e-03    4.3204287e-09    3.5121281e-05     2.9647079e-04    3.8184335e-03
   -4.9584964e-01    2.3701711e-08    1.9270983e-04    1.1927584e-03    4.6938389e-09    3.8163863e-05     3.0196964e-04    3.8211864e-03
   -3.9717508e-01    2.4662482e-08    2.0055186e-04    1.1879525e-03    5.1631540e-09    4.1986049e-05     3.0971400e-04    3.8235433e-03
   -2.9675741e-01    2.5970877e-08    2.1121680e-04    1.1895158e-03    5.7455635e-09    4.6727707e-05     3.1992014e-04    3.8256233e-03
   -1.9971967e-01    2.7593385e-08    2.2443105e-04    1.1989662e-03    6.4338205e-09    5.2329539e-05     3.3252965e-04    3.8278859e-03
   -9.5092392e-02    2.9738718e-08    2.4189277e-04    1.2177585e-03    7.3506509e-09    5.9789708e-05     3.4908613e-04    3.8303686e-03
    7.5023246e-03    3.2417832e-08    2.6368847e-04    1.2399596e-03    8.4733866e-09    6.8923003e-05     3.6794029e-04    3.8326979e-03
    1.0691080e-01    3.5560762e-08    2.8924762e-04    1.2647665e-03    9.8293947e-09    7.9951295e-05     3.8944338e-04    3.8348433e-03
    2.0357511e-01    3.8838364e-08    3.1589118e-04    1.2956726e-03    1.1433019e-08    9.2990271e-05     4.1484269e-04    3.8372837e-03
    3.0701646e-01    4.2369474e-08    3.4457998e-04    1.3413770e-03    1.3423137e-08    1.0916691e-04     4.4753423e-04    3.8393025e-03
    4.0473414e-01    4.5776867e-08    3.7224712e-04    1.3832085e-03    1.5543980e-08    1.2640013e-04     4.8320986e-04    3.8412539e-03
    5.0261767e-01    4.9272603e-08    4.0061272e-04    1.4325778e-03    1.7929883e-08    1.4577958e-04     5.2815200e-04    3.8434690e-03
    6.0210665e-01    5.2932639e-08    4.3028966e-04    1.4794155e-03    2.0592011e-08    1.6739255e-04     5.7751297e-04    3.8455633e-03
    7.0875417e-01    5.6962102e-08    4.6293368e-04    1.5328684e-03    2.3677743e-08    1.9243013e-04     6.3297916e-04    3.8477565e-03
    8.0850916e-01    6.0786408e-08    4.9388580e-04    1.5827821e-03    2.6812629e-08    2.1785094e-04     6.8890817e-04    3.8500900e-03
    9.0817123e-01    6.4670021e-08    5.2528583e-04    1.6254014e-03    3.0236303e-08    2.4559605e-04     7.5010723e-04    3.8523250e-03
    1.0078734e+00    6.8644075e-08    5.5738280e-04    1.6597606e-03    3.4003997e-08    2.7610895e-04     8.1685286e-04    3.8544988e-03
    1.1074459e+00    7.2686124e-08    5.8999091e-04    1.6872279e-03    3.8085977e-08    3.0914264e-04     8.8687278e-04    3.8565090e-03
    1.2072048e+00    7.6851710e-08    6.2355621e-04    1.7121111e-03    4.2458622e-08    3.4449900e-04     9.5969421e-04    3.8585240e-03
    1.3069639e+00    8.1254166e-08    6.5899369e-04    1.7368403e-03    4.7134864e-08    3.8227674e-04     1.0357465e-03    3.8606412e-03
    1.4068030e+00    8.5892813e-08    6.9629154e-04    1.7616532e-03    5.2135584e-08    4.2263799e-04     1.1162731e-03    3.8626572e-03
    1.5045856e+00    9.0624017e-08    7.3428778e-04    1.7871830e-03    5.7431513e-08    4.6534307e-04     1.2011011e-03    3.8647159e-03
    1.6009360e+00    9.5583997e-08    7.7408082e-04    1.8164189e-03    6.3122507e-08    5.1119354e-04     1.2910000e-03    3.8667722e-03
    1.7048955e+00    1.0123526e-07    8.1936545e-04    1.8484455e-03    6.9771334e-08    5.6470663e-04     1.3946448e-03    3.8685902e-03
    1.8101516e+00    1.0709967e-07    8.6628208e-04    1.8839327e-03    7.7012310e-08    6.2291868e-04     1.5055901e-03    3.8693922e-03
    1.9095026e+00    1.1297272e-07    9.1321074e-04    1.9230583e-03    8.4356425e-08    6.8189198e-04     1.6183206e-03    3.8697554e-03
    2.0012413e+00    1.1891570e-07    9.6066394e-04    1.9673275e-03    9.1590882e-08    7.3991962e-04     1.7288949e-03    3.8699221e-03
    2.1090920e+00    1.2646173e-07    1.0208522e-03    2.0287176e-03    1.0071450e-07    8.1300979e-04     1.8645043e-03    3.8700391e-03
    2.2012994e+00    1.3327030e-07    1.0750874e-03    2.0834597e-03    1.0906662e-07    8.7983706e-04     1.9852226e-03    3.8701079e-03
    2.3012098e+00    1.4091874e-07    1.1359175e-03    2.1464015e-03    1.1864456e-07    9.5636980e-04     2.1218308e-03    3.8701551e-03
    2.4052907e+00    1.4933982e-07    1.2027954e-03    2.2186282e-03    1.2922152e-07    1.0407609e-03     2.2714881e-03    3.8701836e-03
    2.5039482e+00    1.5783004e-07    1.2701314e-03    2.2932843e-03    1.3975056e-07    1.1246375e-03     2.4178297e-03    3.8702024e-03
    2.6120398e+00    1.6779906e-07    1.3490888e-03    2.3814719e-03    1.5167958e-07    1.2194897e-03     2.5788685e-03    3.8702204e-03
    2.7130233e+00    1.7766548e-07    1.4271122e-03    2.4703455e-03    1.6308314e-07    1.3099784e-03     2.7322854e-03    3.8702327e-03
    2.8033194e+00    1.8701556e-07    1.5009528e-03    2.5558379e-03    1.7343154e-07    1.3919300e-03     2.8717387e-03    3.8702411e-03
    2.9020710e+00    1.9785136e-07    1.5864063e-03    2.6565734e-03    1.8484081e-07    1.4820855e-03     3.0254339e-03    3.8702476e-03
    3.0063052e+00    2.1000551e-07    1.6821074e-03    2.7718620e-03    1.9688245e-07    1.5769940e-03     3.1873791e-03    3.8702535e-03
    3.1195405e+00    2.2427240e-07    1.7942773e-03    2.9107475e-03    2.0979627e-07    1.6784619e-03     3.3607111e-03    3.8702597e-03
    3.2140301e+00    2.3702529e-07    1.8943944e-03    3.0383818e-03    2.2029575e-07    1.7606857e-03     3.5029493e-03    3.8702645e-03
    3.3090767e+00    2.5056853e-07    2.0005479e-03    3.1769592e-03    2.3052750e-07    1.8405396e-03     3.6430662e-03    3.8702684e-03
    3.4057923e+00    2.6509796e-07    2.1142408e-03    3.3267968e-03    2.4048761e-07    1.9179654e-03     3.7814361e-03    3.8702715e-03
    3.5062266e+00    2.8085651e-07    2.2373084e-03    3.4902023e-03    2.5034221e-07    1.9942309e-03     3.9191633e-03    3.8702745e-03
    3.6116250e+00    2.9823288e-07    2.3727375e-03    3.6705028e-03    2.6006688e-07    2.0690892e-03     4.0565089e-03    3.8702775e-03
    3.7241361e+00    3.1766304e-07    2.5238263e-03    3.8733887e-03    2.6966239e-07    2.1424622e-03     4.1953322e-03    3.8702812e-03
    3.8135868e+00    3.3394033e-07    2.6501592e-03    4.0426414e-03    2.7671280e-07    2.1960000e-03     4.3004515e-03    3.8702836e-03
    3.9049735e+00    3.5101962e-07    2.7824209e-03    4.2204697e-03    2.8345312e-07    2.2468427e-03     4.4034210e-03    3.8702862e-03
    4.0291814e+00    3.7488565e-07    2.9667066e-03    4.4720436e-03    2.9192134e-07    2.3101577e-03     4.5363336e-03    3.8702892e-03
    4.1222170e+00    3.9340757e-07    3.1093510e-03    4.6693800e-03    2.9771279e-07    2.3530141e-03     4.6305958e-03    3.8702916e-03
    4.2027342e+00    4.0971935e-07    3.2346697e-03    4.8447715e-03    3.0235838e-07    2.3870717e-03     4.7094164e-03    3.8702941e-03
    4.3184105e+00    4.3375993e-07    3.4188525e-03    5.1097242e-03    3.0860427e-07    2.4323881e-03     4.8130720e-03    3.8702971e-03
    4.4107039e+00    4.5348938e-07    3.5695849e-03    5.3286618e-03    3.1321786e-07    2.4654552e-03     4.8898879e-03    3.8702996e-03
    4.5061741e+00    4.7434814e-07    3.7285100e-03    5.5610573e-03    3.1764083e-07    2.4967464e-03     4.9628035e-03    3.8703023e-03
    4.6052740e+00    4.9636582e-07    3.8957502e-03    5.8077207e-03    3.2183363e-07    2.5259261e-03     5.0303296e-03    3.8703047e-03
    4.7063896e+00    5.1917104e-07    4.0684033e-03    6.0641342e-03    3.2571135e-07    2.5523865e-03     5.0913584e-03    3.8703074e-03
    4.8107579e+00    5.4305536e-07    4.2486002e-03    6.3327096e-03    3.2931761e-07    2.5764203e-03     5.1457662e-03    3.8703103e-03
    4.9142468e+00    5.6674639e-07    4.4266036e-03    6.6013929e-03    3.3252180e-07    2.5971796e-03     5.1919751e-03    3.8703135e-03
    5.0180807e+00    5.9024224e-07    4.6023090e-03    6.8699064e-03    3.3536913e-07    2.6149812e-03     5.2307760e-03    3.8703160e-03
    5.1235685e+00    6.1369007e-07    4.7767451e-03    7.1363596e-03    3.3791699e-07    2.6302255e-03     5.2629018e-03    3.8703181e-03
    5.2302489e+00    6.3667274e-07    4.9466756e-03    7.3871715e-03    3.4013711e-07    2.6427202e-03     5.2881030e-03    3.8703202e-03
    5.3038188e+00    6.5212501e-07    5.0603316e-03    7.5460489e-03    3.4145084e-07    2.6495755e-03     5.3016182e-03    3.8703215e-03
    5.4176772e+00    6.7521958e-07    5.2291013e-03    7.7611023e-03    3.4314754e-07    2.6574366e-03     5.3166395e-03    3.8703239e-03
    5.5362056e+00    6.9818156e-07    5.3954970e-03    7.9452547e-03    3.4446792e-07    2.6620234e-03     5.3245468e-03    3.8703254e-03
    5.6185019e+00    7.1368310e-07    5.5070748e-03    8.0517296e-03    3.4509737e-07    2.6629144e-03     5.3257767e-03    3.8703269e-03
    5.7015662e+00    7.2891375e-07    5.6160359e-03    8.1446970e-03    3.4551011e-07    2.6620395e-03     5.3235059e-03    3.8703281e-03
    5.8259259e+00    7.5101980e-07    5.7729191e-03    8.2602024e-03    3.4571275e-07    2.6574157e-03     5.3139636e-03    3.8703299e-03
    5.9093385e+00    7.6551256e-07    5.8750288e-03    8.3252805e-03    3.4558747e-07    2.6522574e-03     5.3037871e-03    3.8703313e-03
    6.0366519e+00    7.8727981e-07    6.0272663e-03    8.4126787e-03    3.4501315e-07    2.6413559e-03     5.2829954e-03    3.8703337e-03
    6.1232727e+00    8.0189271e-07    6.1287468e-03    8.4684404e-03    3.4438257e-07    2.6320648e-03     5.2656380e-03    3.8703356e-03
    6.2120461e+00    8.1660541e-07    6.2302309e-03    8.5231415e-03    3.4358665e-07    2.6213691e-03     5.2454166e-03    3.8703372e-03
    6.3025989e+00    8.3149324e-07    6.3323075e-03    8.5765094e-03    3.4257764e-07    2.6089292e-03     5.2222867e-03    3.8703387e-03
    6.4414124e+00    8.5429983e-07    6.4875863e-03    8.6555830e-03    3.4078893e-07    2.5879645e-03     5.1824150e-03    3.8703409e-03
    6.5341725e+00    8.6925911e-07    6.5885243e-03    8.7048791e-03    3.3944153e-07    2.5727873e-03     5.1531025e-03    3.8703422e-03
    6.6268535e+00    8.8417586e-07    6.6885844e-03    8.7528129e-03    3.3796316e-07    2.5566125e-03     5.1219052e-03    3.8703433e-03
    6.7195245e+00    8.9911031e-07    6.7882095e-03    8.7988845e-03    3.3634963e-07    2.5394123e-03     5.0886741e-03    3.8703442e-03
    6.8121856e+00    9.1396850e-07    6.8866864e-03    8.8433269e-03    3.3459553e-07    2.5211531e-03     5.0534860e-03    3.8703449e-03
    6.9048193e+00    9.2881139e-07    6.9844751e-03    8.8862940e-03    3.3270003e-07    2.5018374e-03     5.0165993e-03    3.8703457e-03
    7.0437663e+00    9.5101724e-07    7.1295951e-03    8.9497897e-03    3.2964188e-07    2.4712624e-03     4.9585832e-03    3.8703467e-03
    7.1364199e+00    9.6581644e-07    7.2255860e-03    8.9927704e-03    3.2745132e-07    2.4497695e-03     4.9184262e-03    3.8703474e-03
    7.2289971e+00    9.8069314e-07    7.3215781e-03    9.0358996e-03    3.2515781e-07    2.4275364e-03     4.8769997e-03    3.8703477e-03
    7.3216116e+00    9.9553615e-07    7.4167172e-03    9.0803249e-03    3.2277887e-07    2.4046938e-03     4.8347527e-03    3.8703482e-03
    7.4142305e+00    1.0103378e-06    7.5109499e-03    9.1264849e-03    3.2032613e-07    2.3813356e-03     4.7917762e-03    3.8703486e-03
    7.5068208e+00    1.0251712e-06    7.6048215e-03    9.1734135e-03    3.1777372e-07    2.3572769e-03     4.7483025e-03    3.8703490e-03
    7.6456470e+00    1.0473520e-06    7.7439573e-03    9.2462641e-03    3.1380221e-07    2.3202046e-03     4.6820569e-03    3.8703495e-03
    7.7382526e+00    1.0621831e-06    7.8362827e-03    9.2949141e-03    3.1105352e-07    2.2948052e-03     4.6371446e-03    3.8703499e-03
    7.8308250e+00    1.0770580e-06    7.9283233e-03    9.3429150e-03    3.0824902e-07    2.2690495e-03     4.5916974e-03    3.8703504e-03
    7.9233975e+00    1.0919371e-06    8.0197769e-03    9.3910289e-03    3.0540423e-07    2.2430540e-03     4.5457760e-03    3.8703506e-03
    8.0160034e+00    1.1067315e-06    8.1099835e-03    9.4379570e-03    3.0250087e-07    2.2166867e-03     4.4993947e-03    3.8703509e-03
    8.1086686e+00    1.1215365e-06    8.1996334e-03    9.4845392e-03    2.9952285e-07    2.1898330e-03     4.4525078e-03    3.8703514e-03
    8.2014536e+00    1.1363399e-06    8.2886233e-03    9.5298437e-03    2.9650290e-07    2.1627339e-03     4.4053106e-03    3.8703517e-03
    8.3408495e+00    1.1586577e-06    8.4216587e-03    9.5986784e-03    2.9188922e-07    2.1215855e-03     4.3342062e-03    3.8703521e-03
    8.4341362e+00    1.1736111e-06    8.5100400e-03    9.6459582e-03    2.8874762e-07    2.0937548e-03     4.2865927e-03    3.8703524e-03
    8.5277528e+00    1.1887077e-06    8.5987406e-03    9.6938740e-03    2.8553804e-07    2.0654931e-03     4.2387646e-03    3.8703529e-03
    8.6209559e+00    1.2038400e-06    8.6871399e-03    9.7422036e-03    2.8230253e-07    2.0371492e-03     4.1909854e-03    3.8703533e-03
    8.7153245e+00    1.2192268e-06    8.7764489e-03    9.7936619e-03    2.7900924e-07    2.0084125e-03     4.1426348e-03    3.8703537e-03
    8.8100737e+00    1.2347946e-06    8.8662929e-03    9.8466548e-03    2.7568235e-07    1.9795037e-03     4.0942203e-03    3.8703542e-03
    8.9026592e+00    1.2501302e-06    8.9543094e-03    9.8999231e-03    2.7238917e-07    1.9510423e-03     4.0472427e-03    3.8703545e-03
    9.0460173e+00    1.2742370e-06    9.0918225e-03    9.9861549e-03    2.6728495e-07    1.9071078e-03     3.9740623e-03    3.8703552e-03
    9.1420992e+00    1.2906185e-06    9.1847036e-03    1.0046713e-02    2.6385800e-07    1.8777489e-03     3.9251965e-03    3.8703557e-03
    9.2385549e+00    1.3071878e-06    9.2780886e-03    1.0109381e-02    2.6042472e-07    1.8484288e-03     3.8762682e-03    3.8703561e-03
    9.3348668e+00    1.3238235e-06    9.3712347e-03    1.0173628e-02    2.5701440e-07    1.8193832e-03     3.8276346e-03    3.8703564e-03
    9.4316005e+00    1.3405713e-06    9.4643127e-03    1.0239635e-02    2.5360647e-07    1.7904389e-03     3.7789582e-03    3.8703567e-03
    9.5283468e+00    1.3573994e-06    9.5571948e-03    1.0307714e-02    2.5020048e-07    1.7616146e-03     3.7307247e-03    3.8703571e-03
    9.6247689e+00    1.3742630e-06    9.6496521e-03    1.0376475e-02    2.4680965e-07    1.7330214e-03     3.6829342e-03    3.8703573e-03
    9.7224838e+00    1.3914135e-06    9.7429961e-03    1.0447190e-02    2.4339433e-07    1.7043029e-03     3.6345472e-03    3.8703575e-03
    9.8207273e+00    1.4087010e-06    9.8363616e-03    1.0520514e-02    2.3997461e-07    1.6756409e-03     3.5862881e-03    3.8703578e-03
    9.9184078e+00    1.4259433e-06    9.9287768e-03    1.0593147e-02    2.3659387e-07    1.6473921e-03     3.5386218e-03    3.8703581e-03
    1.0015342e+01    1.4430462e-06    1.0019652e-02    1.0664710e-02    2.3326075e-07    1.6196234e-03     3.4914379e-03    3.8703583e-03
    1.0114216e+01    1.4604921e-06    1.0111545e-02    1.0736146e-02    2.2988803e-07    1.5916027e-03     3.4435409e-03    3.8703585e-03
    1.0211480e+01    1.4776493e-06    1.0201120e-02    1.0804929e-02    2.2657777e-07    1.5642054e-03     3.3967493e-03    3.8703586e-03
    1.0308716e+01    1.4947486e-06    1.0289520e-02    1.0872768e-02    2.2329524e-07    1.5371152e-03     3.3504536e-03    3.8703588e-03
    1.0405478e+01    1.5116384e-06    1.0375846e-02    1.0937895e-02    2.2005895e-07    1.5104788e-03     3.3045703e-03    3.8703589e-03
    1.0502959e+01    1.5285397e-06    1.0461254e-02    1.1001185e-02    2.1683062e-07    1.4839785e-03     3.2585595e-03    3.8703591e-03
    1.0600584e+01    1.5453427e-06    1.0545167e-02    1.1061972e-02    2.1362772e-07    1.4577608e-03     3.2129961e-03    3.8703592e-03
    1.0745921e+01    1.5700593e-06    1.0666588e-02    1.1147570e-02    2.0891013e-07    1.4192829e-03     3.1458781e-03    3.8703595e-03
    1.0843914e+01    1.5864744e-06    1.0745828e-02    1.1201035e-02    2.0576164e-07    1.3937062e-03     3.1010328e-03    3.8703596e-03
    1.0941660e+01    1.6027055e-06    1.0823148e-02    1.1252924e-02    2.0263552e-07    1.3684076e-03     3.0569441e-03    3.8703597e-03
    1.1039524e+01    1.6188239e-06    1.0898919e-02    1.1302303e-02    1.9952786e-07    1.3433444e-03     3.0132179e-03    3.8703598e-03
    1.1137340e+01    1.6348225e-06    1.0973157e-02    1.1349146e-02    1.9644618e-07    1.3185742e-03     2.9699796e-03    3.8703598e-03
    1.1235125e+01    1.6506819e-06    1.1045735e-02    1.1393479e-02    1.9339356e-07    1.2941161e-03     2.9271122e-03    3.8703598e-03
    1.1332875e+01    1.6664428e-06    1.1116936e-02    1.1436157e-02    1.9037532e-07    1.2700047e-03     2.8846912e-03    3.8703599e-03
    1.1430060e+01    1.6819952e-06    1.1186224e-02    1.1476740e-02    1.8740325e-07    1.2463381e-03     2.8429941e-03    3.8703600e-03
    1.1527764e+01    1.6975328e-06    1.1254516e-02    1.1514245e-02    1.8444871e-07    1.2228812e-03     2.8014375e-03    3.8703600e-03
    1.1625528e+01    1.7129528e-06    1.1321295e-02    1.1549583e-02    1.8152243e-07    1.1997230e-03     2.7603543e-03    3.8703600e-03
    1.1723318e+01    1.7282162e-06    1.1386324e-02    1.1581698e-02    1.7862403e-07    1.1768615e-03     2.7196226e-03    3.8703599e-03
    1.1821125e+01    1.7433409e-06    1.1449737e-02    1.1611861e-02    1.7575707e-07    1.1543194e-03     2.6793736e-03    3.8703599e-03
    1.1918804e+01    1.7582709e-06    1.1511230e-02    1.1640544e-02    1.7292756e-07    1.1321400e-03     2.6397892e-03    3.8703599e-03
    1.2016103e+01    1.7729452e-06    1.1570518e-02    1.1666110e-02    1.7014465e-07    1.1103906e-03     2.6006864e-03    3.8703599e-03
    1.2113035e+01    1.7873923e-06    1.1627802e-02    1.1689918e-02    1.6741034e-07    1.0890806e-03     2.5623359e-03    3.8703599e-03
    1.2210945e+01    1.8018256e-06    1.1683967e-02    1.1711675e-02    1.6469249e-07    1.0679511e-03     2.5241032e-03    3.8703600e-03
    1.2308894e+01    1.8160691e-06    1.1738235e-02    1.1730757e-02    1.6201016e-07    1.0471591e-03     2.4863851e-03    3.8703599e-03
    1.2406883e+01    1.8301573e-06    1.1790840e-02    1.1747839e-02    1.5936418e-07    1.0267082e-03     2.4492201e-03    3.8703601e-03
    1.2504748e+01    1.8440759e-06    1.1841768e-02    1.1761337e-02    1.5675246e-07    1.0065889e-03     2.4123250e-03    3.8703601e-03
    1.2602933e+01    1.8578861e-06    1.1891248e-02    1.1772906e-02    1.5416109e-07    9.8669544e-04     2.3759151e-03    3.8703602e-03
    1.2701162e+01    1.8715185e-06    1.1938954e-02    1.1782013e-02    1.5159871e-07    9.6709169e-04     2.3399032e-03    3.8703604e-03
    1.2848193e+01    1.8916304e-06    1.2007315e-02    1.1790583e-02    1.4782531e-07    9.3833613e-04     2.2868163e-03    3.8703606e-03
    1.2946581e+01    1.9049001e-06    1.2051143e-02    1.1792305e-02    1.4534492e-07    9.1950883e-04     2.2517369e-03    3.8703606e-03
    1.3044988e+01    1.9180159e-06    1.2093402e-02    1.1792321e-02    1.4289916e-07    9.0100242e-04     2.2171683e-03    3.8703608e-03
    1.3143412e+01    1.9309558e-06    1.2133967e-02    1.1789738e-02    1.4049132e-07    8.8283587e-04     2.1830314e-03    3.8703609e-03
    1.3241870e+01    1.9437262e-06    1.2172885e-02    1.1785017e-02    1.3812019e-07    8.6499902e-04     2.1493409e-03    3.8703611e-03
    1.3340319e+01    1.9563288e-06    1.2210201e-02    1.1777939e-02    1.3578402e-07    8.4748032e-04     2.1160738e-03    3.8703612e-03
    1.3438858e+01    1.9687516e-06    1.2245808e-02    1.1767485e-02    1.3347454e-07    8.3022341e-04     2.0830800e-03    3.8703614e-03
    1.3537445e+01    1.9810132e-06    1.2279856e-02    1.1755329e-02    1.3119446e-07    8.1324497e-04     2.0505607e-03    3.8703614e-03
    1.3635764e+01    1.9930573e-06    1.2312145e-02    1.1741490e-02    1.2894950e-07    7.9658775e-04     2.0185955e-03    3.8703615e-03
    1.3734400e+01    2.0049530e-06    1.2342868e-02    1.1725557e-02    1.2673127e-07    7.8018151e-04     1.9869768e-03    3.8703617e-03
    1.3833082e+01    2.0166632e-06    1.2371923e-02    1.1707431e-02    1.2454411e-07    7.6405926e-04     1.9558076e-03    3.8703617e-03
    1.3931815e+01    2.0281871e-06    1.2399320e-02    1.1687017e-02    1.2238777e-07    7.4821752e-04     1.9248593e-03    3.8703618e-03
    1.4030547e+01    2.0395651e-06    1.2425342e-02    1.1665658e-02    1.2026342e-07    7.3266317e-04     1.8946037e-03    3.8703620e-03
    1.4129336e+01    2.0507670e-06    1.2449794e-02    1.1642197e-02    1.1816772e-07    7.1737240e-04     1.8647533e-03    3.8703621e-03
    1.4228139e+01    2.0618071e-06    1.2472793e-02    1.1616582e-02    1.1610052e-07    7.0234395e-04     1.8352751e-03    3.8703622e-03
    1.4326979e+01    2.0726967e-06    1.2494413e-02    1.1589483e-02    1.1406123e-07    6.8757194e-04     1.8063207e-03    3.8703623e-03
    1.4425717e+01    2.0834010e-06    1.2514520e-02    1.1560176e-02    1.1205574e-07    6.7309356e-04     1.7776953e-03    3.8703623e-03
    1.4524600e+01    2.0939590e-06    1.2533252e-02    1.1529334e-02    1.1008168e-07    6.5888654e-04     1.7495131e-03    3.8703624e-03
    1.4623492e+01    2.1043613e-06    1.2550625e-02    1.1497122e-02    1.0813968e-07    6.4495603e-04     1.7218043e-03    3.8703624e-03
    1.4722474e+01    2.1145880e-06    1.2566499e-02    1.1463078e-02    1.0622989e-07    6.3129923e-04     1.6944666e-03    3.8703625e-03
    1.4821503e+01    2.1246485e-06    1.2580961e-02    1.1427968e-02    1.0435278e-07    6.1791789e-04     1.6676169e-03    3.8703625e-03
    1.4920540e+01    2.1345453e-06    1.2594061e-02    1.1390774e-02    1.0251146e-07    6.0482932e-04     1.6411138e-03    3.8703626e-03
    1.5019642e+01    2.1442765e-06    1.2605773e-02    1.1352442e-02    1.0070516e-07    5.9202554e-04     1.6151254e-03    3.8703627e-03
    1.5118807e+01    2.1538290e-06    1.2616036e-02    1.1312812e-02    9.8937170e-08    5.7952368e-04     1.5896469e-03    3.8703628e-03
    1.5207988e+01    2.1622990e-06    1.2624262e-02    1.1276674e-02    9.7363016e-08    5.6843952e-04     1.5671732e-03    3.8703629e-03
    1.5307121e+01    2.1715098e-06    1.2631869e-02    1.1234728e-02    9.5678274e-08    5.5656919e-04     1.5424229e-03    3.8703630e-03
    1.5445990e+01    2.1841437e-06    1.2640369e-02    1.1173881e-02    9.3364678e-08    5.4033255e-04     1.5086312e-03    3.8703631e-03
    1.5515460e+01    2.1903648e-06    1.2643836e-02    1.1143298e-02    9.2208907e-08    5.3227403e-04     1.4922355e-03    3.8703636e-03
    1.5610052e+01    2.1986182e-06    1.2647038e-02    1.1100131e-02    9.0662106e-08    5.2151258e-04     1.4699121e-03    3.8703638e-03
    1.5708160e+01    2.2070030e-06    1.2649054e-02    1.1053535e-02    8.9159516e-08    5.1100227e-04     1.4473398e-03    3.8703640e-03
    1.5807476e+01    2.2153357e-06    1.2649911e-02    1.1005882e-02    8.7665154e-08    5.0058165e-04     1.4248809e-03    3.8703641e-03
    1.5906812e+01    2.2234907e-06    1.2649460e-02    1.0957406e-02    8.6205189e-08    4.9042217e-04     1.4029281e-03    3.8703642e-03
    1.6006154e+01    2.2314761e-06    1.2647769e-02    1.0908099e-02    8.4781092e-08    4.8053022e-04     1.3813839e-03    3.8703642e-03
    1.6105530e+01    2.2392818e-06    1.2644782e-02    1.0857798e-02    8.3393786e-08    4.7090823e-04     1.3602947e-03    3.8703643e-03
    1.6204921e+01    2.2469085e-06    1.2640524e-02    1.0806717e-02    8.2041912e-08    4.6154651e-04     1.3396447e-03    3.8703644e-03
    1.6304319e+01    2.2543505e-06    1.2634985e-02    1.0754407e-02    8.0726319e-08    4.5244773e-04     1.3192934e-03    3.8703644e-03
    1.6403739e+01    2.2616213e-06    1.2628244e-02    1.0701991e-02    7.9448011e-08    4.4361489e-04     1.2994594e-03    3.8703645e-03
    1.6503196e+01    2.2687211e-06    1.2620312e-02    1.0648585e-02    7.8205299e-08    4.3503599e-04     1.2800035e-03    3.8703647e-03
    1.6602699e+01    2.2756460e-06    1.2611177e-02    1.0594289e-02    7.6992916e-08    4.2667939e-04     1.2609594e-03    3.8703648e-03
    1.6702214e+01    2.2823887e-06    1.2600827e-02    1.0539568e-02    7.5813164e-08    4.1855647e-04     1.2423370e-03    3.8703648e-03
    1.6801744e+01    2.2889586e-06    1.2589328e-02    1.0483603e-02    7.4664258e-08    4.1065523e-04     1.2238986e-03    3.8703649e-03
    1.6901297e+01    2.2953537e-06    1.2576679e-02    1.0427315e-02    7.3544969e-08    4.0296685e-04     1.2059371e-03    3.8703649e-03
    1.7000865e+01    2.3015773e-06    1.2562915e-02    1.0370415e-02    7.2455831e-08    3.9549246e-04     1.1883740e-03    3.8703650e-03
    1.7100472e+01    2.3076327e-06    1.2548058e-02    1.0313481e-02    7.1394777e-08    3.8821853e-04     1.1711435e-03    3.8703650e-03
    1.7200111e+01    2.3135173e-06    1.2532108e-02    1.0255875e-02    7.0360656e-08    3.8113713e-04     1.1542666e-03    3.8703651e-03
    1.7349599e+01    2.3220435e-06    1.2506253e-02    1.0168245e-02    6.8855129e-08    3.7084563e-04     1.1293643e-03    3.8703651e-03
    1.7449271e+01    2.3275307e-06    1.2487814e-02    1.0110216e-02    6.7881148e-08    3.6420021e-04     1.1132737e-03    3.8703652e-03
    1.7548980e+01    2.3328508e-06    1.2468347e-02    1.0051652e-02    6.6929398e-08    3.5771638e-04     1.0975135e-03    3.8703653e-03
    1.7648720e+01    2.3380063e-06    1.2447880e-02    9.9926746e-03    6.5998081e-08    3.5138322e-04     1.0820056e-03    3.8703653e-03
    1.7748486e+01    2.3430159e-06    1.2426529e-02    9.9336344e-03    6.5086973e-08    3.4519831e-04     1.0667840e-03    3.8703654e-03
    1.7848279e+01    2.3478809e-06    1.2404310e-02    9.8736083e-03    6.4196225e-08    3.3916110e-04     1.0517407e-03    3.8703654e-03
    1.7948100e+01    2.3525993e-06    1.2381225e-02    9.8138603e-03    6.3324004e-08    3.3326063e-04     1.0370094e-03    3.8703655e-03
    1.8047942e+01    2.3571704e-06    1.2357284e-02    9.7540118e-03    6.2469677e-08    3.2749247e-04     1.0225730e-03    3.8703654e-03
    1.8147831e+01    2.3616116e-06    1.2332578e-02    9.6937173e-03    6.1630871e-08    3.2184274e-04     1.0082436e-03    3.8703655e-03
    1.8247746e+01    2.3659257e-06    1.2307142e-02    9.6338692e-03    6.0806405e-08    3.1630456e-04     9.9426078e-04    3.8703655e-03
    1.8347681e+01    2.3701242e-06    1.2281048e-02    9.5734460e-03    5.9996887e-08    3.1088019e-04     9.8042458e-04    3.8703655e-03
    1.8447645e+01    2.3742051e-06    1.2254291e-02    9.5137214e-03    5.9201891e-08    3.0556635e-04     9.6688491e-04    3.8703655e-03
    1.8547659e+01    2.3781680e-06    1.2226868e-02    9.4534278e-03    5.8419536e-08    3.0035218e-04     9.5350094e-04    3.8703656e-03
    1.8647688e+01    2.3820084e-06    1.2198782e-02    9.3933644e-03    5.7648731e-08    2.9523167e-04     9.4031756e-04    3.8703654e-03
    1.8747766e+01    2.3857358e-06    1.2170076e-02    9.3334951e-03    5.6890045e-08    2.9020655e-04     9.2742955e-04    3.8703655e-03
    1.8847891e+01    2.3893463e-06    1.2140738e-02    9.2733304e-03    5.6142714e-08    2.8527217e-04     9.1469982e-04    3.8703655e-03
    1.8948053e+01    2.3928465e-06    1.2110818e-02    9.2133174e-03    5.5406202e-08    2.8042519e-04     9.0215320e-04    3.8703656e-03
    1.9048249e+01    2.3962487e-06    1.2080386e-02    9.1536276e-03    5.4679432e-08    2.7565947e-04     8.8985188e-04    3.8703656e-03
    1.9148489e+01    2.3995624e-06    1.2049494e-02    9.0942384e-03    5.3962640e-08    2.7097544e-04     8.7776537e-04    3.8703656e-03
    1.9248773e+01    2.4027631e-06    1.2018026e-02    9.0348418e-03    5.3255611e-08    2.6637137e-04     8.6587098e-04    3.8703656e-03
    1.9349071e+01    2.4058702e-06    1.1986102e-02    8.9753352e-03    5.2558238e-08    2.6184637e-04     8.5410893e-04    3.8703656e-03
    1.9449414e+01    2.4088985e-06    1.1953787e-02    8.9166365e-03    5.1871415e-08    2.5740390e-04     8.4257294e-04    3.8703657e-03
    1.9549793e+01    2.4118341e-06    1.1921026e-02    8.8578596e-03    5.1194659e-08    2.5304097e-04     8.3124640e-04    3.8703657e-03
    1.9650215e+01    2.4146859e-06    1.1887863e-02    8.7992731e-03    5.0526253e-08    2.4874837e-04     8.2005827e-04    3.8703657e-03
    1.9700443e+01    2.4160821e-06    1.1871170e-02    8.7701193e-03    5.0194851e-08    2.4662722e-04     8.1452649e-04    3.8703658e-03
    1.9800875e+01    2.4188154e-06    1.1837481e-02    8.7117150e-03    4.9538162e-08    2.4243563e-04     8.0357243e-04    3.8703658e-03
    1.9901342e+01    2.4214761e-06    1.1803466e-02    8.6539389e-03    4.8890047e-08    2.3831415e-04     7.9279627e-04    3.8703658e-03
    2.0001890e+01    2.4240567e-06    1.1769074e-02    8.5962628e-03    4.8250499e-08    2.3426172e-04     7.8212745e-04    3.8703658e-03
    2.0102497e+01    2.4265716e-06    1.1734391e-02    8.5388649e-03    4.7618398e-08    2.3027258e-04     7.7165120e-04    3.8703658e-03
    2.0203121e+01    2.4290130e-06    1.1699405e-02    8.4819437e-03    4.6994098e-08    2.2634830e-04     7.6133573e-04    3.8703658e-03
    2.0303791e+01    2.4313882e-06    1.1664141e-02    8.4249559e-03    4.6378006e-08    2.2249002e-04     7.5116908e-04    3.8703659e-03
    2.0404519e+01    2.4337035e-06    1.1628632e-02    8.3685638e-03    4.5768800e-08    2.1869079e-04     7.4114145e-04    3.8703659e-03
    2.0505286e+01    2.4359535e-06    1.1592864e-02    8.3123971e-03    4.5166344e-08    2.1494963e-04     7.3122906e-04    3.8703659e-03
    2.0606114e+01    2.4381392e-06    1.1556838e-02    8.2566785e-03    4.4570522e-08    2.1126534e-04     7.2151169e-04    3.8703659e-03
    2.0706999e+01    2.4402623e-06    1.1520568e-02    8.2014221e-03    4.3982209e-08    2.0764163e-04     7.1197696e-04    3.8703659e-03
    2.0807913e+01    2.4423293e-06    1.1484104e-02    8.1463153e-03    4.3401512e-08    2.0407873e-04     7.0255204e-04    3.8703659e-03
    2.0908872e+01    2.4443427e-06    1.1447453e-02    8.0919112e-03    4.2827589e-08    2.0057204e-04     6.9324806e-04    3.8703659e-03
    2.1009859e+01    2.4463012e-06    1.1410622e-02    8.0378239e-03    4.2261301e-08    1.9712525e-04     6.8409150e-04    3.8703659e-03
    2.1110873e+01    2.4482055e-06    1.1373619e-02    7.9839950e-03    4.1701400e-08    1.9373203e-04     6.7507023e-04    3.8703659e-03
    2.1211940e+01    2.4500559e-06    1.1336438e-02    7.9305965e-03    4.1148077e-08    1.9039264e-04     6.6621070e-04    3.8703659e-03
    2.1313058e+01    2.4518551e-06    1.1299096e-02    7.8773259e-03    4.0601802e-08    1.8710880e-04     6.5739378e-04    3.8703659e-03
    2.1414223e+01    2.4536131e-06    1.1261645e-02    7.8248998e-03    4.0062118e-08    1.8387796e-04     6.4875809e-04    3.8703659e-03
    2.1515423e+01    2.4553193e-06    1.1224046e-02    7.7726924e-03    3.9529531e-08    1.8070207e-04     6.4019876e-04    3.8703658e-03
    2.1616651e+01    2.4569777e-06    1.1186323e-02    7.7208911e-03    3.9002451e-08    1.7757346e-04     6.3174240e-04    3.8703657e-03
    2.1717909e+01    2.4585906e-06    1.1148491e-02    7.6695231e-03    3.8481205e-08    1.7449321e-04     6.2336370e-04    3.8703657e-03
    2.1819212e+01    2.4601453e-06    1.1110488e-02    7.6182116e-03    3.7966227e-08    1.7146276e-04     6.1509232e-04    3.8703657e-03
    2.1920590e+01    2.4616611e-06    1.1072392e-02    7.5676206e-03    3.7457000e-08    1.6847915e-04     6.0699700e-04    3.8703657e-03
    2.2022023e+01    2.4631408e-06    1.1034227e-02    7.5175459e-03    3.6954670e-08    1.6554727e-04     5.9903244e-04    3.8703658e-03
    2.2123477e+01    2.4645839e-06    1.0996011e-02    7.4679973e-03    3.6459090e-08    1.6266622e-04     5.9123762e-04    3.8703658e-03
    2.2224991e+01    2.4659848e-06    1.0957702e-02    7.4187602e-03    3.5969779e-08    1.5983315e-04     5.8351115e-04    3.8703658e-03
    2.2326543e+01    2.4673419e-06    1.0919308e-02    7.3694897e-03    3.5486302e-08    1.5704588e-04     5.7575101e-04    3.8703658e-03
    2.2428161e+01    2.4686649e-06    1.0880861e-02    7.3210419e-03    3.5006664e-08    1.5429500e-04     5.6815626e-04    3.8703657e-03
    2.2529770e+01    2.4699490e-06    1.0842377e-02    7.2729158e-03    3.4533860e-08    1.5159387e-04     5.6063354e-04    3.8703657e-03
    2.2631375e+01    2.4711993e-06    1.0803876e-02    7.2252413e-03    3.4067338e-08    1.4893955e-04     5.5335336e-04    3.8703656e-03
    2.2732987e+01    2.4724114e-06    1.0765340e-02    7.1780484e-03    3.3606887e-08    1.4633064e-04     5.4614292e-04    3.8703656e-03
    2.2834640e+01    2.4735998e-06    1.0726817e-02    7.1311437e-03    3.3153016e-08    1.4376874e-04     5.3904946e-04    3.8703656e-03
    2.2936327e+01    2.4747571e-06    1.0688281e-02    7.0848681e-03    3.2705099e-08    1.4125075e-04     5.3202297e-04    3.8703655e-03
    2.3038068e+01    2.4758809e-06    1.0649716e-02    7.0389612e-03    3.2262843e-08    1.3877489e-04     5.2505786e-04    3.8703655e-03
    2.3139873e+01    2.4769728e-06    1.0611126e-02    6.9935557e-03    3.1825910e-08    1.3633930e-04     5.1826733e-04    3.8703654e-03
    2.3231553e+01    2.4779451e-06    1.0576450e-02    6.9531250e-03    3.1434692e-08    1.3417063e-04     5.1227627e-04    3.8703654e-03
    2.3304896e+01    2.4787089e-06    1.0548744e-02    6.9211641e-03    3.1120713e-08    1.3244171e-04     5.0750493e-04    3.8703655e-03
    2.3436915e+01    2.4800330e-06    1.0498806e-02    6.8635539e-03    3.0564484e-08    1.2938964e-04     4.9889049e-04    3.8703656e-03
    2.3528187e+01    2.4809209e-06    1.0464320e-02    6.8243746e-03    3.0184321e-08    1.2731497e-04     4.9303564e-04    3.8703656e-03
    2.3612940e+01    2.4817263e-06    1.0432326e-02    6.7883761e-03    2.9836137e-08    1.2542089e-04     4.8772386e-04    3.8703657e-03
    2.3704212e+01    2.4825714e-06    1.0397890e-02    6.7495458e-03    2.9469149e-08    1.2342725e-04     4.8204212e-04    3.8703657e-03
    2.3847196e+01    2.4838225e-06    1.0343854e-02    6.6889243e-03    2.8922475e-08    1.2044736e-04     4.7317088e-04    3.8703656e-03
    2.3949830e+01    2.4846852e-06    1.0305114e-02    6.6459150e-03    2.8534730e-08    1.1834644e-04     4.6707657e-04    3.8703656e-03
    2.4001145e+01    2.4851045e-06    1.0285771e-02    6.6245546e-03    2.8342348e-08    1.1730811e-04     4.6406187e-04    3.8703656e-03
    2.4103797e+01    2.4859219e-06    1.0247066e-02    6.5820336e-03    2.7960176e-08    1.1525292e-04     4.5808899e-04    3.8703655e-03
    2.4206531e+01    2.4867202e-06    1.0208405e-02    6.5400668e-03    2.7581936e-08    1.1322848e-04     4.5215353e-04    3.8703655e-03
    2.4309309e+01    2.4874916e-06    1.0169772e-02    6.4985183e-03    2.7208585e-08    1.1123861e-04     4.4632525e-04    3.8703655e-03
    2.4412100e+01    2.4882390e-06    1.0131194e-02    6.4574093e-03    2.6840555e-08    1.0928487e-04     4.4058906e-04    3.8703654e-03
    2.4514901e+01    2.4889635e-06    1.0092678e-02    6.4166876e-03    2.6477525e-08    1.0736563e-04     4.3492695e-04    3.8703654e-03
    2.4617730e+01    2.4896614e-06    1.0054203e-02    6.3759726e-03    2.6119251e-08    1.0547951e-04     4.2933322e-04    3.8703654e-03
    2.4720597e+01    2.4903430e-06    1.0015808e-02    6.3357938e-03    2.5765492e-08    1.0362518e-04     4.2379768e-04    3.8703654e-03
    2.4823487e+01    2.4910011e-06    9.9774711e-03    6.2959347e-03    2.5416586e-08    1.0180375e-04     4.1834290e-04    3.8703654e-03
    2.4926421e+01    2.4916275e-06    9.9391519e-03    6.2563416e-03    2.5072225e-08    1.0001361e-04     4.1295383e-04    3.8703653e-03
    2.5029415e+01    2.4922337e-06    9.9008924e-03    6.2170677e-03    2.4733234e-08    9.8257673e-05     4.0759993e-04    3.8703653e-03
    2.5132482e+01    2.4928228e-06    9.8627000e-03    6.1780252e-03    2.4398803e-08    9.6532362e-05     4.0234926e-04    3.8703653e-03
    2.5235623e+01    2.4933970e-06    9.8245853e-03    6.1395431e-03    2.4068775e-08    9.4836774e-05     3.9718012e-04    3.8703652e-03
    2.5338874e+01    2.4939521e-06    9.7865182e-03    6.1014497e-03    2.3742951e-08    9.3169721e-05     3.9203746e-04    3.8703651e-03
    2.5442228e+01    2.4944905e-06    9.7485117e-03    6.0636793e-03    2.3421565e-08    9.1531878e-05     3.8704292e-04    3.8703651e-03
    2.5545618e+01    2.4950071e-06    9.7105740e-03    6.0261732e-03    2.3104351e-08    8.9922191e-05     3.8207553e-04    3.8703650e-03
    2.5649047e+01    2.4955051e-06    9.6727164e-03    5.9887670e-03    2.2791412e-08    8.8340779e-05     3.7716628e-04    3.8703650e-03
    2.5700785e+01    2.4957477e-06    9.6538329e-03    5.9702244e-03    2.2636177e-08    8.7559278e-05     3.7475461e-04    3.8703650e-03
    2.5804311e+01    2.4962225e-06    9.6160990e-03    5.9334145e-03    2.2329712e-08    8.6019866e-05     3.6997659e-04    3.8703650e-03
    2.5907901e+01    2.4966764e-06    9.5784298e-03    5.8968131e-03    2.2027876e-08    8.4509336e-05     3.6527228e-04    3.8703650e-03
    2.6011564e+01    2.4971160e-06    9.5408478e-03    5.8605908e-03    2.1730751e-08    8.3027695e-05     3.6060777e-04    3.8703650e-03
    2.6115329e+01    2.4975395e-06    9.5033361e-03    5.8246921e-03    2.1437478e-08    8.1571303e-05     3.5598290e-04    3.8703649e-03
    2.6219189e+01    2.4979465e-06    9.4658970e-03    5.7888422e-03    2.1147719e-08    8.0138679e-05     3.5143957e-04    3.8703649e-03
    2.6323184e+01    2.4983367e-06    9.4285153e-03    5.7533911e-03    2.0862073e-08    7.8731730e-05     3.4694934e-04    3.8703649e-03
    2.6427286e+01    2.4987147e-06    9.3912196e-03    5.7182935e-03    2.0580895e-08    7.7351649e-05     3.4252856e-04    3.8703648e-03
    2.6531476e+01    2.4990931e-06    9.3540658e-03    5.6835197e-03    2.0304776e-08    7.6000454e-05     3.3819726e-04    3.8703648e-03
    2.6635762e+01    2.4994435e-06    9.3169445e-03    5.6490798e-03    2.0031424e-08    7.4669288e-05     3.3386327e-04    3.8703648e-03
    2.6740197e+01    2.4997875e-06    9.2799179e-03    5.6145807e-03    1.9761922e-08    7.3361844e-05     3.2961497e-04    3.8703647e-03
    2.6834223e+01    2.5000825e-06    9.2466775e-03    5.5839982e-03    1.9520201e-08    7.2196417e-05     3.2581426e-04    3.8703647e-03
    2.6938950e+01    2.5004022e-06    9.2097845e-03    5.5501611e-03    1.9258157e-08    7.0933978e-05     3.2167570e-04    3.8703647e-03
    2.7043807e+01    2.5007094e-06    9.1729731e-03    5.5166308e-03    1.8999673e-08    6.9693620e-05     3.1758943e-04    3.8703647e-03
    2.7148859e+01    2.5010018e-06    9.1362134e-03    5.4832754e-03    1.8744764e-08    6.8475027e-05     3.1355174e-04    3.8703647e-03
    2.7243448e+01    2.5012603e-06    9.1032476e-03    5.4533915e-03    1.8516010e-08    6.7388355e-05     3.0993929e-04    3.8703646e-03
    2.7348676e+01    2.5015292e-06    9.0666723e-03    5.4206326e-03    1.8266655e-08    6.6206614e-05     3.0594860e-04    3.8703646e-03
    2.7401194e+01    2.5016585e-06    9.0484796e-03    5.4043371e-03    1.8143367e-08    6.5624418e-05     3.0398981e-04    3.8703646e-03
    2.7547695e+01    2.5020192e-06    8.9979115e-03    5.3593736e-03    1.7803030e-08    6.4024325e-05     2.9863942e-04    3.8703646e-03
    2.7651866e+01    2.5022554e-06    8.9620984e-03    5.3278123e-03    1.7565558e-08    6.2912947e-05     2.9485274e-04    3.8703646e-03
    2.7703840e+01    2.5023739e-06    8.9443082e-03    5.3119615e-03    1.7448639e-08    6.2367182e-05     2.9300290e-04    3.8703646e-03
    2.7807509e+01    2.5026003e-06    8.9088906e-03    5.2808089e-03    1.7217518e-08    6.1291843e-05     2.8934538e-04    3.8703646e-03
    2.7900600e+01    2.5027932e-06    8.8771994e-03    5.2531745e-03    1.7010733e-08    6.0335658e-05     2.8606509e-04    3.8703645e-03
    2.8003696e+01    2.5029956e-06    8.8422176e-03    5.2227273e-03    1.6786792e-08    5.9301929e-05     2.8251545e-04    3.8703645e-03
    2.8106594e+01    2.5031908e-06    8.8074454e-03    5.1925784e-03    1.6566332e-08    5.8288434e-05     2.7901084e-04    3.8703645e-03
    2.8209297e+01    2.5033775e-06    8.7728774e-03    5.1626276e-03    1.6349302e-08    5.7294764e-05     2.7556461e-04    3.8703646e-03
    2.8311831e+01    2.5035564e-06    8.7385059e-03    5.1331369e-03    1.6135601e-08    5.6320297e-05     2.7217750e-04    3.8703645e-03
    2.8414227e+01    2.5037279e-06    8.7043201e-03    5.1039300e-03    1.5925257e-08    5.5364857e-05     2.6882942e-04    3.8703645e-03
    2.8516531e+01    2.5038923e-06    8.6703053e-03    5.0750166e-03    1.5718317e-08    5.4428300e-05     2.6554035e-04    3.8703645e-03
    2.8618765e+01    2.5040487e-06    8.6364496e-03    5.0463727e-03    1.5514312e-08    5.3508774e-05     2.6227906e-04    3.8703644e-03
    2.8720840e+01    2.5041988e-06    8.6027890e-03    5.0178962e-03    1.5313404e-08    5.2606838e-05     2.5906112e-04    3.8703644e-03
    2.8822791e+01    2.5043405e-06    8.5693031e-03    4.9897830e-03    1.5115261e-08    5.1721102e-05     2.5588852e-04    3.8703644e-03
    2.8924689e+01    2.5044768e-06    8.5359775e-03    4.9619143e-03    1.4920034e-08    5.0851769e-05     2.5275761e-04    3.8703644e-03
    2.9026530e+01    2.5046055e-06    8.5028063e-03    4.9342960e-03    1.4727594e-08    4.9998246e-05     2.4967172e-04    3.8703644e-03
    2.9128312e+01    2.5047297e-06    8.4697997e-03    4.9069544e-03    1.4537932e-08    4.9160342e-05     2.4663628e-04    3.8703644e-03
    2.9229990e+01    2.5048490e-06    8.4369695e-03    4.8797285e-03    1.4351186e-08    4.8338452e-05     2.4363492e-04    3.8703645e-03
    2.9331684e+01    2.5049643e-06    8.4042804e-03    4.8528611e-03    1.4167256e-08    4.7531850e-05     2.4069176e-04    3.8703645e-03
    2.9433279e+01    2.5050760e-06    8.3717695e-03    4.8262222e-03    1.3986484e-08    4.6741746e-05     2.3777614e-04    3.8703645e-03
    2.9534874e+01    2.5051781e-06    8.3393846e-03    4.7997882e-03    1.3807920e-08    4.5964620e-05     2.3490427e-04    3.8703645e-03
    2.9636472e+01    2.5052748e-06    8.3071385e-03    4.7735656e-03    1.3631539e-08    4.5200265e-05     2.3206473e-04    3.8703646e-03
    2.9738055e+01    2.5053678e-06    8.2750419e-03    4.7474413e-03    1.3457370e-08    4.4448681e-05     2.2924952e-04    3.8703646e-03
    2.9839580e+01    2.5054582e-06    8.2431118e-03    4.7216688e-03    1.3285423e-08    4.3709860e-05     2.2648280e-04    3.8703646e-03
    2.9941096e+01    2.5055425e-06    8.2113201e-03    4.6961431e-03    1.3115651e-08    4.2983430e-05     2.2373729e-04    3.8703646e-03
    3.0032508e+01    2.5056204e-06    8.1828334e-03    4.6732731e-03    1.2964664e-08    4.2339886e-05     2.2134981e-04    3.8703647e-03
    3.0105638e+01    2.5056811e-06    8.1601356e-03    4.6552320e-03    1.2843570e-08    4.1827060e-05     2.1942115e-04    3.8703647e-03
    3.0211269e+01    2.5057654e-06    8.1274678e-03    4.6292541e-03    1.2671157e-08    4.1098985e-05     2.1667437e-04    3.8703647e-03
    3.0310401e+01    2.5058411e-06    8.0969528e-03    4.6050785e-03    1.2512101e-08    4.0429497e-05     2.1413237e-04    3.8703648e-03
    3.0434303e+01    2.5059296e-06    8.0589928e-03    4.5750148e-03    1.2320256e-08    3.9621565e-05     2.1102582e-04    3.8703648e-03
    3.0525670e+01    2.5059922e-06    8.0311439e-03    4.5530290e-03    1.2181636e-08    3.9039415e-05     2.0876591e-04    3.8703648e-03
    3.0624730e+01    2.5060592e-06    8.0010848e-03    4.5293872e-03    1.2029238e-08    3.8405698e-05     2.0633362e-04    3.8703649e-03
    3.0748555e+01    2.5061392e-06    7.9636997e-03    4.5000839e-03    1.1846016e-08    3.7642806e-05     2.0334067e-04    3.8703649e-03
    3.0839901e+01    2.5061967e-06    7.9362620e-03    4.4786318e-03    1.1713347e-08    3.7092136e-05     2.0116885e-04    3.8703649e-03
    3.0912978e+01    2.5062398e-06    7.9143954e-03    4.4616744e-03    1.1606226e-08    3.6651027e-05     1.9944863e-04    3.8703649e-03
    3.1012039e+01    2.5062972e-06    7.8848682e-03    4.4387575e-03    1.1462330e-08    3.6060749e-05     1.9712765e-04    3.8703649e-03
    3.1102979e+01    2.5063468e-06    7.8578796e-03    4.4179763e-03    1.1331738e-08    3.5527178e-05     1.9502737e-04    3.8703649e-03
    3.1216654e+01    2.5064037e-06    7.8242883e-03    4.3920955e-03    1.1173509e-08    3.4880556e-05     1.9243784e-04    3.8703650e-03
    3.1322210e+01    2.5064545e-06    7.7932593e-03    4.3682046e-03    1.1027671e-08    3.4288073e-05     1.9005746e-04    3.8703650e-03
    3.1421270e+01    2.5065007e-06    7.7642824e-03    4.3460237e-03    1.0892192e-08    3.3740286e-05     1.8784362e-04    3.8703651e-03
    3.1526826e+01    2.5065473e-06    7.7335501e-03    4.3225605e-03    1.0750504e-08    3.3168959e-05     1.8551382e-04    3.8703651e-03
    3.1640502e+01    2.5065922e-06    7.7006147e-03    4.2973544e-03    1.0600820e-08    3.2567255e-05     1.8304478e-04    3.8703651e-03
    3.1713579e+01    2.5066204e-06    7.6795423e-03    4.2813316e-03    1.0505407e-08    3.2185455e-05     1.8147131e-04    3.8703652e-03
    3.1819135e+01    2.5066596e-06    7.6492252e-03    4.2583741e-03    1.0368832e-08    3.1641125e-05     1.7922761e-04    3.8703652e-03
    3.1918195e+01    2.5066956e-06    7.6209154e-03    4.2370339e-03    1.0242202e-08    3.1138585e-05     1.7714356e-04    3.8703652e-03
    3.2009135e+01    2.5067280e-06    7.5950475e-03    4.2175599e-03    1.0126591e-08    3.0682203e-05     1.7525392e-04    3.8703652e-03
    3.2122811e+01    2.5067645e-06    7.5628566e-03    4.1933828e-03    9.9863408e-09    3.0128583e-05     1.7292405e-04    3.8703652e-03
    3.2213751e+01    2.5067935e-06    7.5372374e-03    4.1742695e-03    9.8737796e-09    2.9687735e-05     1.7108346e-04    3.8703652e-03
    3.2327427e+01    2.5068259e-06    7.5053576e-03    4.1504006e-03    9.7371738e-09    2.9152791e-05     1.6880722e-04    3.8703652e-03
    3.2400504e+01    2.5068463e-06    7.4849651e-03    4.1351987e-03    9.6500733e-09    2.8813279e-05     1.6736166e-04    3.8703652e-03
    3.2524329e+01    2.5068797e-06    7.4505570e-03    4.1095971e-03    9.5055209e-09    2.8250827e-05     1.6493790e-04    3.8703652e-03
    3.2615675e+01    2.5069016e-06    7.4253066e-03    4.0908361e-03    9.4010375e-09    2.7845364e-05     1.6317159e-04    3.8703651e-03
    3.2707021e+01    2.5069236e-06    7.4001709e-03    4.0722102e-03    9.2974259e-09    2.7445009e-05     1.6142317e-04    3.8703651e-03
    3.2820697e+01    2.5069495e-06    7.3690382e-03    4.0492098e-03    9.1680006e-09    2.6948826e-05     1.5925612e-04    3.8703651e-03
    3.2944522e+01    2.5069764e-06    7.3353214e-03    4.0244359e-03    9.0305144e-09    2.6422956e-05     1.5693722e-04    3.8703651e-03
    3.3017599e+01    2.5069916e-06    7.3155227e-03    4.0099471e-03    8.9493068e-09    2.6114510e-05     1.5558794e-04    3.8703651e-03
    3.3131275e+01    2.5070130e-06    7.2848526e-03    3.9874739e-03    8.8252049e-09    2.5644190e-05     1.5349747e-04    3.8703651e-03
    3.3222621e+01    2.5070293e-06    7.2603322e-03    3.9695215e-03    8.7280077e-09    2.5276225e-05     1.5184730e-04    3.8703651e-03
    3.3346446e+01    2.5070514e-06    7.2272662e-03    3.9454451e-03    8.5972071e-09    2.4783817e-05     1.4962531e-04    3.8703651e-03
    3.3419523e+01    2.5070641e-06    7.2078500e-03    3.9313680e-03    8.5198944e-09    2.4494835e-05     1.4833660e-04    3.8703651e-03
    3.3533199e+01    2.5070831e-06    7.1777778e-03    3.9095135e-03    8.4016992e-09    2.4054061e-05     1.4634330e-04    3.8703651e-03
    3.3606276e+01    2.5070949e-06    7.1585401e-03    3.8956102e-03    8.3264452e-09    2.3774605e-05     1.4507674e-04    3.8703651e-03
    3.3711832e+01    2.5071109e-06    7.1308633e-03    3.8756763e-03    8.2186454e-09    2.3375925e-05     1.4326277e-04    3.8703651e-03
    3.3803178e+01    2.5071192e-06    7.1070169e-03    3.8584809e-03    8.1277352e-09    2.3039970e-05     1.4166758e-04    3.8703651e-03
    3.3905552e+01    2.5071284e-06    7.0804160e-03    3.8393037e-03    8.0275269e-09    2.2670650e-05     1.3994027e-04    3.8703651e-03
    3.4007934e+01    2.5071368e-06    7.0539456e-03    3.8202012e-03    7.9281124e-09    2.2306112e-05     1.3822633e-04    3.8703652e-03
    3.4110404e+01    2.5071446e-06    7.0275855e-03    3.8013420e-03    7.8296361e-09    2.1946655e-05     1.3653031e-04    3.8703651e-03
    3.4212851e+01    2.5071515e-06    7.0013621e-03    3.7826232e-03    7.7321237e-09    2.1592392e-05     1.3485311e-04    3.8703652e-03
    3.4315297e+01    2.5071581e-06    6.9752716e-03    3.7640329e-03    7.6356039e-09    2.1243340e-05     1.3319458e-04    3.8703652e-03
    3.4417758e+01    2.5071639e-06    6.9493074e-03    3.7455705e-03    7.5401606e-09    2.0899668e-05     1.3155547e-04    3.8703652e-03
    3.4520234e+01    2.5071687e-06    6.9234688e-03    3.7271326e-03    7.4458548e-09    2.0561497e-05     1.2993073e-04    3.8703652e-03
    3.4622740e+01    2.5071728e-06    6.8977516e-03    3.7089065e-03    7.3525587e-09    2.0228412e-05     1.2832629e-04    3.8703652e-03
    3.4725295e+01    2.5071769e-06    6.8721530e-03    3.6908308e-03    7.2603405e-09    1.9900539e-05     1.2674134e-04    3.8703651e-03
    3.4827871e+01    2.5071800e-06    6.8466769e-03    3.6728779e-03    7.1691800e-09    1.9577796e-05     1.2517019e-04    3.8703651e-03
    3.4930464e+01    2.5071821e-06    6.8213233e-03    3.6550405e-03    7.0790242e-09    1.9259994e-05     1.2361907e-04    3.8703651e-03
    3.5033101e+01    2.5071852e-06    6.7960905e-03    3.6372361e-03    6.9900243e-09    1.8947479e-05     1.2207835e-04    3.8703651e-03
    3.5135800e+01    2.5071872e-06    6.7709682e-03    3.6196543e-03    6.9018773e-09    1.8639371e-05     1.2055408e-04    3.8703651e-03
    3.5238535e+01    2.5071882e-06    6.7459624e-03    3.6021773e-03    6.8148012e-09    1.8336235e-05     1.1904698e-04    3.8703651e-03
    3.5341286e+01    2.5071893e-06    6.7210804e-03    3.5848261e-03    6.7288774e-09    1.8038258e-05     1.1756011e-04    3.8703651e-03
    3.5444102e+01    2.5071897e-06    6.6963079e-03    3.5675998e-03    6.6438277e-09    1.7744615e-05     1.1608465e-04    3.8703651e-03
    3.5546930e+01    2.5071915e-06    6.6716624e-03    3.5503595e-03    6.5600541e-09    1.7456371e-05     1.1462601e-04    3.8703650e-03
    3.5649795e+01    2.5071934e-06    6.6471341e-03    3.5333419e-03    6.4771806e-09    1.7172464e-05     1.1318292e-04    3.8703650e-03
    3.5701243e+01    2.5071931e-06    6.6349159e-03    3.5248837e-03    6.4359772e-09    1.7031863e-05     1.1246390e-04    3.8703650e-03
    3.5804157e+01    2.5071924e-06    6.6105563e-03    3.5080246e-03    6.3544053e-09    1.6754260e-05     1.1104524e-04    3.8703650e-03
    3.5907079e+01    2.5071912e-06    6.5863172e-03    3.4912875e-03    6.2737961e-09    1.6481077e-05     1.0964266e-04    3.8703649e-03
    3.6010024e+01    2.5071909e-06    6.5621991e-03    3.4745880e-03    6.1942472e-09    1.6212520e-05     1.0825006e-04    3.8703649e-03
    3.6113015e+01    2.5071904e-06    6.5381928e-03    3.4580894e-03    6.1155577e-09    1.5948009e-05     1.0687378e-04    3.8703649e-03
    3.6216051e+01    2.5071872e-06    6.5142915e-03    3.4416973e-03    6.0376009e-09    1.5687178e-05     1.0550767e-04    3.8703649e-03
    3.6319136e+01    2.5071871e-06    6.4905095e-03    3.4254157e-03    5.9607997e-09    1.5431089e-05     1.0416309e-04    3.8703649e-03
    3.6422256e+01    2.5071853e-06    6.4668363e-03    3.4092404e-03    5.8847354e-09    1.5178623e-05     1.0282633e-04    3.8703649e-03
    3.6525475e+01    2.5071824e-06    6.4432587e-03    3.3930555e-03    5.8095897e-09    1.4930182e-05     1.0150345e-04    3.8703648e-03
    3.6628744e+01    2.5071774e-06    6.4197854e-03    3.3770302e-03    5.7352048e-09    1.4685353e-05     1.0019503e-04    3.8703648e-03
    3.6732039e+01    2.5071734e-06    6.3964285e-03    3.3611457e-03    5.6616855e-09    1.4444380e-05     9.8898358e-05    3.8703647e-03
    3.6835376e+01    2.5071707e-06    6.3731851e-03    3.3453845e-03    5.5891632e-09    1.4207558e-05     9.7623490e-05    3.8703646e-03
    3.6938736e+01    2.5071658e-06    6.3500501e-03    3.3297320e-03    5.5174001e-09    1.3974252e-05     9.6356192e-05    3.8703646e-03
    3.7042184e+01    2.5071644e-06    6.3270228e-03    3.3140801e-03    5.4466798e-09    1.3745117e-05     9.5101072e-05    3.8703645e-03
    3.7145661e+01    2.5071612e-06    6.3041025e-03    3.2986106e-03    5.3765224e-09    1.3518935e-05     9.3856492e-05    3.8703644e-03
    3.7249134e+01    2.5071579e-06    6.2813003e-03    3.2832394e-03    5.3072055e-09    1.3296391e-05     9.2622398e-05    3.8703644e-03
    3.7300873e+01    2.5071569e-06    6.2699494e-03    3.2755892e-03    5.2729242e-09    1.3186637e-05     9.2015554e-05    3.8703644e-03
    3.7404336e+01    2.5071547e-06    6.2473261e-03    3.2603722e-03    5.2050433e-09    1.2969923e-05     9.0808746e-05    3.8703644e-03
    3.7507817e+01    2.5071513e-06    6.2248119e-03    3.2452573e-03    5.1378472e-09    1.2756363e-05     8.9613767e-05    3.8703643e-03
    3.7611927e+01    2.5071454e-06    6.2022708e-03    3.2300680e-03    5.0709679e-09    1.2544752e-05     8.8415811e-05    3.8703643e-03
    3.7716308e+01    2.5071425e-06    6.1797950e-03    3.2150148e-03    5.0050248e-09    1.2336765e-05     8.7239426e-05    3.8703642e-03
    3.7820537e+01    2.5071394e-06    6.1574675e-03    3.2001102e-03    4.9399670e-09    1.2132427e-05     8.6075304e-05    3.8703642e-03
    3.7924737e+01    2.5071333e-06    6.1352533e-03    3.1853104e-03    4.8755382e-09    1.1931022e-05     8.4919658e-05    3.8703641e-03
    3.8028939e+01    2.5071275e-06    6.1131543e-03    3.1706104e-03    4.8118725e-09    1.1732837e-05     8.3779828e-05    3.8703641e-03
    3.8133442e+01    2.5071212e-06    6.0911044e-03    3.1558757e-03    4.7488112e-09    1.1537338e-05     8.2643613e-05    3.8703641e-03
    3.8237953e+01    2.5071149e-06    6.0691664e-03    3.1413239e-03    4.6865291e-09    1.1345042e-05     8.1522763e-05    3.8703640e-03
    3.8342357e+01    2.5071084e-06    6.0473636e-03    3.1268741e-03    4.6250651e-09    1.1156059e-05     8.0419385e-05    3.8703640e-03
    3.8446748e+01    2.5071026e-06    6.0256772e-03    3.1125360e-03    4.5644010e-09    1.0970276e-05     7.9326539e-05    3.8703640e-03
    3.8551147e+01    2.5070961e-06    6.0040994e-03    3.0982783e-03    4.5044802e-09    1.0787519e-05     7.8246602e-05    3.8703639e-03
    3.8603353e+01    2.5070929e-06    5.9933556e-03    3.0911151e-03    4.4748081e-09    1.0697296e-05     7.7706775e-05    3.8703639e-03
    3.8708135e+01    2.5070861e-06    5.9718641e-03    3.0769364e-03    4.4158390e-09    1.0518502e-05     7.6639523e-05    3.8703638e-03
    3.8812702e+01    2.5070794e-06    5.9505277e-03    3.0628909e-03    4.3577082e-09    1.0342976e-05     7.5584563e-05    3.8703638e-03
    3.8906791e+01    2.5070766e-06    5.9314327e-03    3.0503500e-03    4.3060479e-09    1.0187576e-05     7.4653450e-05    3.8703638e-03
    3.9015515e+01    2.5070745e-06    5.9094777e-03    3.0359895e-03    4.2461675e-09    1.0008730e-05     7.3575084e-05    3.8703638e-03
    3.9109603e+01    2.5070723e-06    5.8905739e-03    3.0235104e-03    4.1959340e-09    9.8586943e-06     7.2657036e-05    3.8703638e-03
    3.9226691e+01    2.5070697e-06    5.8671688e-03    3.0081680e-03    4.1333913e-09    9.6731673e-06     7.1527329e-05    3.8703638e-03
    3.9301961e+01    2.5070682e-06    5.8521986e-03    2.9983713e-03    4.0936737e-09    9.5557800e-06     7.0811195e-05    3.8703638e-03
    3.9429503e+01    2.5070651e-06    5.8269488e-03    2.9818774e-03    4.0277789e-09    9.3614091e-06     6.9613073e-05    3.8703639e-03
    3.9504774e+01    2.5070636e-06    5.8121272e-03    2.9721662e-03    3.9891176e-09    9.2479742e-06     6.8910071e-05    3.8703639e-03
    3.9606807e+01    2.5070617e-06    5.7921192e-03    2.9591502e-03    3.9371975e-09    9.0961933e-06     6.7964662e-05    3.8703639e-03
    3.9734349e+01    2.5070580e-06    5.7672446e-03    2.9429643e-03    3.8739148e-09    8.9115664e-06     6.6805437e-05    3.8703639e-03
    3.9842330e+01    2.5070555e-06    5.7463097e-03    2.9293391e-03    3.8218181e-09    8.7598185e-06     6.5845933e-05    3.8703640e-03
    3.9920071e+01    2.5070536e-06    5.7313081e-03    2.9195569e-03    3.7838933e-09    8.6502570e-06     6.5150028e-05    3.8703640e-03
    4.0041001e+01    2.5070511e-06    5.7080829e-03    2.9042832e-03    3.7258888e-09    8.4831468e-06     6.4075043e-05    3.8703640e-03
    4.0118742e+01    2.5070479e-06    5.6932241e-03    2.8946016e-03    3.6888048e-09    8.3768611e-06     6.3385004e-05    3.8703640e-03
    4.0226807e+01    2.5070412e-06    5.6726550e-03    2.8812040e-03    3.6387014e-09    8.2332504e-06     6.2445550e-05    3.8703639e-03
    4.0334907e+01    2.5070335e-06    5.6521862e-03    2.8678644e-03    3.5889829e-09    8.0914754e-06     6.1518932e-05    3.8703637e-03
    4.0443540e+01    2.5070259e-06    5.6317260e-03    2.8546340e-03    3.5395935e-09    7.9512623e-06     6.0601372e-05    3.8703637e-03
    4.0551743e+01    2.5070187e-06    5.6114558e-03    2.8415575e-03    3.4909830e-09    7.8138613e-06     5.9699296e-05    3.8703637e-03
    4.0605797e+01    2.5070151e-06    5.6013730e-03    2.8350572e-03    3.4669510e-09    7.7461382e-06     5.9254152e-05    3.8703637e-03
    4.0713881e+01    2.5070077e-06    5.5812839e-03    2.8221221e-03    3.4193807e-09    7.6124753e-06     5.8372437e-05    3.8703636e-03
    4.0821955e+01    2.5070008e-06    5.5613039e-03    2.8092746e-03    3.3724520e-09    7.4811425e-06     5.7499683e-05    3.8703636e-03
    4.0930366e+01    2.5069932e-06    5.5413660e-03    2.7963382e-03    3.3259989e-09    7.3516664e-06     5.6629483e-05    3.8703636e-03
    4.1038694e+01    2.5069858e-06    5.5215494e-03    2.7835997e-03    3.2802057e-09    7.2245395e-06     5.5771663e-05    3.8703637e-03
    4.1146844e+01    2.5069783e-06    5.5018697e-03    2.7709702e-03    3.2351276e-09    7.0998823e-06     5.4928271e-05    3.8703637e-03
    4.1200901e+01    2.5069746e-06    5.4920760e-03    2.7646899e-03    3.2128383e-09    7.0384247e-06     5.4510346e-05    3.8703636e-03
    4.1309013e+01    2.5069675e-06    5.4725583e-03    2.7521890e-03    3.1687157e-09    6.9171148e-06     5.3682432e-05    3.8703636e-03
    4.1417126e+01    2.5069604e-06    5.4531433e-03    2.7396941e-03    3.1252024e-09    6.7979440e-06     5.2858820e-05    3.8703635e-03
    4.1525694e+01    2.5069530e-06    5.4337488e-03    2.7272850e-03    3.0820883e-09    6.6803380e-06     5.2042672e-05    3.8703635e-03
    4.1633937e+01    2.5069460e-06    5.4145152e-03    2.7149978e-03    3.0396934e-09    6.5651461e-06     5.1241635e-05    3.8703635e-03
    4.1742113e+01    2.5069391e-06    5.3953953e-03    2.7027908e-03    2.9979247e-09    6.4520868e-06     5.0449842e-05    3.8703635e-03
    4.1850282e+01    2.5069325e-06    5.3763775e-03    2.6906597e-03    2.9567076e-09    6.3409671e-06     4.9667155e-05    3.8703635e-03
    4.1904372e+01    2.5069292e-06    5.3669083e-03    2.6846220e-03    2.9363116e-09    6.2861430e-06     4.9280045e-05    3.8703635e-03
    4.2013281e+01    2.5069225e-06    5.3479102e-03    2.6724328e-03    2.8956687e-09    6.1772058e-06     4.8501699e-05    3.8703635e-03
    4.2122908e+01    2.5069155e-06    5.3288880e-03    2.6603277e-03    2.8553266e-09    6.0694967e-06     4.7730938e-05    3.8703635e-03
    4.2232531e+01    2.5069087e-06    5.3099678e-03    2.6483195e-03    2.8155858e-09    5.9637872e-06     4.6968055e-05    3.8703635e-03
    4.2342153e+01    2.5069023e-06    5.2911493e-03    2.6363920e-03    2.7764252e-09    5.8600131e-06     4.6215449e-05    3.8703635e-03
    4.2451774e+01    2.5068959e-06    5.2724312e-03    2.6245448e-03    2.7378182e-09    5.7581002e-06     4.5473462e-05    3.8703635e-03
    4.2506586e+01    2.5068927e-06    5.2631116e-03    2.6185598e-03    2.7187238e-09    5.7078418e-06     4.5102635e-05    3.8703635e-03
    4.2605929e+01    2.5068905e-06    5.2462864e-03    2.6079050e-03    2.6844982e-09    5.6179742e-06     4.4443895e-05    3.8703634e-03
    4.2716302e+01    2.5068884e-06    5.2276873e-03    2.5961311e-03    2.6471960e-09    5.5202748e-06     4.3717769e-05    3.8703633e-03
    4.2826684e+01    2.5068862e-06    5.2091860e-03    2.5844269e-03    2.6104522e-09    5.4243910e-06     4.3001805e-05    3.8703633e-03
    4.2926033e+01    2.5068843e-06    5.1926188e-03    2.5739594e-03    2.5776655e-09    5.3392311e-06     4.2363938e-05    3.8703633e-03
    4.3025382e+01    2.5068822e-06    5.1761307e-03    2.5634722e-03    2.5453520e-09    5.2555619e-06     4.1729927e-05    3.8703633e-03
    4.3124732e+01    2.5068793e-06    5.1597196e-03    2.5531181e-03    2.5134007e-09    5.1731422e-06     4.1103238e-05    3.8703633e-03
    4.3235144e+01    2.5068765e-06    5.1415734e-03    2.5416937e-03    2.4786963e-09    5.0837763e-06     4.0421472e-05    3.8703632e-03
    4.3334541e+01    2.5068742e-06    5.1253212e-03    2.5314793e-03    2.4477369e-09    5.0044146e-06     3.9813718e-05    3.8703632e-03
    4.3445001e+01    2.5068704e-06    5.1073480e-03    2.5201749e-03    2.4139205e-09    4.9179775e-06     3.9145386e-05    3.8703632e-03
    4.3500235e+01    2.5068691e-06    5.0984009e-03    2.5145458e-03    2.3972667e-09    4.8754946e-06     3.8816997e-05    3.8703632e-03
    4.3654893e+01    2.5068637e-06    5.0734600e-03    2.4987969e-03    2.3509839e-09    4.7579861e-06     3.7896425e-05    3.8703630e-03
    4.3710145e+01    2.5068626e-06    5.0645991e-03    2.4932312e-03    2.3347849e-09    4.7169517e-06     3.7576606e-05    3.8703630e-03
    4.3820638e+01    2.5068582e-06    5.0469407e-03    2.4821532e-03    2.3026423e-09    4.6358025e-06     3.6937314e-05    3.8703630e-03
    4.3931161e+01    2.5068517e-06    5.0293671e-03    2.4711470e-03    2.2708783e-09    4.5559459e-06     3.6299531e-05    3.8703630e-03
    4.4041697e+01    2.5068453e-06    5.0118849e-03    2.4602159e-03    2.2396013e-09    4.4775893e-06     3.5676616e-05    3.8703629e-03
    4.4152247e+01    2.5068402e-06    4.9944955e-03    2.4492418e-03    2.2089181e-09    4.4009313e-06     3.5063566e-05    3.8703629e-03
    4.4251742e+01    2.5068347e-06    4.9789221e-03    2.4395049e-03    2.1815102e-09    4.3327823e-06     3.4512664e-05    3.8703629e-03
    4.4307028e+01    2.5068333e-06    4.9703059e-03    2.4341183e-03    2.1666105e-09    4.2957450e-06     3.4214776e-05    3.8703629e-03
    4.4406534e+01    2.5068306e-06    4.9548512e-03    2.4244624e-03    2.1399950e-09    4.2297860e-06     3.3681418e-05    3.8703628e-03
    4.4517108e+01    2.5068279e-06    4.9377633e-03    2.4137866e-03    2.1110163e-09    4.1581230e-06     3.3093070e-05    3.8703628e-03
    4.4616636e+01    2.5068254e-06    4.9224599e-03    2.4041493e-03    2.0852019e-09    4.0945504e-06     3.2568483e-05    3.8703628e-03
    4.4727246e+01    2.5068225e-06    4.9055369e-03    2.3935885e-03    2.0571103e-09    4.0255066e-06     3.1997791e-05    3.8703628e-03
    4.4837877e+01    2.5068165e-06    4.8886940e-03    2.3831090e-03    2.0293275e-09    3.9575138e-06     3.1431486e-05    3.8703626e-03
    4.4948523e+01    2.5068115e-06    4.8719393e-03    2.3726998e-03    2.0020313e-09    3.8909090e-06     3.0874904e-05    3.8703625e-03
    4.5003845e+01    2.5068078e-06    4.8635955e-03    2.3675157e-03    1.9885047e-09    3.8580072e-06     3.0597369e-05    3.8703625e-03
    4.5114512e+01    2.5068052e-06    4.8469738e-03    2.3572051e-03    1.9620042e-09    3.7935868e-06     3.0056425e-05    3.8703624e-03
    4.5214112e+01    2.5068021e-06    4.8320882e-03    2.3478865e-03    1.9383656e-09    3.7363754e-06     2.9570361e-05    3.8703624e-03
    4.5324791e+01    2.5067993e-06    4.8156299e-03    2.3376695e-03    1.9127009e-09    3.6743507e-06     2.9041969e-05    3.8703624e-03
    4.5435494e+01    2.5067965e-06    4.7992546e-03    2.3275208e-03    1.8875008e-09    3.6136147e-06     2.8520199e-05    3.8703624e-03
    4.5535140e+01    2.5067930e-06    4.7845868e-03    2.3184511e-03    1.8650323e-09    3.5596911e-06     2.8053606e-05    3.8703624e-03
    4.5645881e+01    2.5067879e-06    4.7683644e-03    2.3084335e-03    1.8405559e-09    3.5010704e-06     2.7544309e-05    3.8703624e-03
    4.5701262e+01    2.5067843e-06    4.7602840e-03    2.3033804e-03    1.8284241e-09    3.4721050e-06     2.7289675e-05    3.8703624e-03
    4.5812047e+01    2.5067807e-06    4.7441846e-03    2.2934381e-03    1.8046299e-09    3.4153356e-06     2.6794121e-05    3.8703624e-03
    4.5922842e+01    2.5067762e-06    4.7281664e-03    2.2835615e-03    1.7812009e-09    3.3596195e-06     2.6303531e-05    3.8703624e-03
    4.6033636e+01    2.5067734e-06    4.7122356e-03    2.2737436e-03    1.7582784e-09    3.3052137e-06     2.5822096e-05    3.8703624e-03
    4.6133373e+01    2.5067710e-06    4.6979663e-03    2.2649592e-03    1.7379014e-09    3.2570197e-06     2.5391511e-05    3.8703624e-03
    4.6244225e+01    2.5067644e-06    4.6821781e-03    2.2551673e-03    1.7155864e-09    3.2044020e-06     2.4918572e-05    3.8703624e-03
    4.6344034e+01    2.5067616e-06    4.6680389e-03    2.2464730e-03    1.6958746e-09    3.1580222e-06     2.4503717e-05    3.8703624e-03
    4.6454959e+01    2.5067551e-06    4.6523969e-03    2.2368740e-03    1.6743391e-09    3.1074795e-06     2.4044545e-05    3.8703624e-03
    4.6510439e+01    2.5067519e-06    4.6446055e-03    2.2320969e-03    1.6637237e-09    3.0826108e-06     2.3819202e-05    3.8703624e-03
    4.6621428e+01    2.5067457e-06    4.6290764e-03    2.2225812e-03    1.6427742e-09    3.0336254e-06     2.3372154e-05    3.8703623e-03
    4.6732476e+01    2.5067396e-06    4.6136202e-03    2.2131208e-03    1.6222055e-09    2.9856473e-06     2.2931734e-05    3.8703623e-03
    4.6843565e+01    2.5067374e-06    4.5982463e-03    2.2036475e-03    1.6021555e-09    2.9389219e-06     2.2498336e-05    3.8703623e-03
    4.6954692e+01    2.5067352e-06    4.5829474e-03    2.1942920e-03    1.5824508e-09    2.8931213e-06     2.2072680e-05    3.8703623e-03
    4.7010270e+01    2.5067321e-06    4.5753236e-03    2.1896292e-03    1.5726707e-09    2.8704614e-06     2.1860431e-05    3.8703623e-03
    4.7121471e+01    2.5067261e-06    4.5601263e-03    2.1803514e-03    1.5534038e-09    2.8258841e-06     2.1442632e-05    3.8703623e-03
    4.7232750e+01    2.5067203e-06    4.5449980e-03    2.1711291e-03    1.5345206e-09    2.7822782e-06     2.1033939e-05    3.8703623e-03
    4.7344102e+01    2.5067148e-06    4.5299390e-03    2.1618981e-03    1.5160162e-09    2.7396259e-06     2.0628343e-05    3.8703623e-03
    4.7455535e+01    2.5067112e-06    4.5149512e-03    2.1527811e-03    1.4978643e-09    2.6978713e-06     2.0232235e-05    3.8703623e-03
    4.7511273e+01    2.5067105e-06    4.5074869e-03    2.1482449e-03    1.4889554e-09    2.6773922e-06     2.0037274e-05    3.8703623e-03
    4.7611602e+01    2.5067070e-06    4.4940936e-03    2.1401044e-03    1.4730292e-09    2.6408875e-06     1.9685403e-05    3.8703623e-03
    4.7712022e+01    2.5067056e-06    4.4807544e-03    2.1319966e-03    1.4574634e-09    2.6052264e-06     1.9343787e-05    3.8703623e-03
    4.7823667e+01    2.5067019e-06    4.4659931e-03    2.1230283e-03    1.4404995e-09    2.5664244e-06     1.8968227e-05    3.8703623e-03
    4.7924207e+01    2.5066985e-06    4.4527659e-03    2.1149340e-03    1.4254596e-09    2.5321106e-06     1.8632211e-05    3.8703623e-03
    4.8024880e+01    2.5066969e-06    4.4395864e-03    2.1069554e-03    1.4107734e-09    2.4986070e-06     1.8306967e-05    3.8703623e-03
    4.8136800e+01    2.5066934e-06    4.4250031e-03    2.0981263e-03    1.3947704e-09    2.4621534e-06     1.7947819e-05    3.8703623e-03
    4.8248877e+01    2.5066899e-06    4.4104756e-03    2.0893421e-03    1.3790904e-09    2.4264847e-06     1.7597237e-05    3.8703623e-03
    4.8304945e+01    2.5066872e-06    4.4032365e-03    2.0849630e-03    1.3713471e-09    2.4089027e-06     1.7422478e-05    3.8703622e-03
    4.8417173e+01    2.5066856e-06    4.3888051e-03    2.0761873e-03    1.3562231e-09    2.3745294e-06     1.7082846e-05    3.8703622e-03
    4.8518196e+01    2.5066823e-06    4.3758763e-03    2.0683736e-03    1.3428085e-09    2.3441198e-06     1.6778483e-05    3.8703621e-03
    4.8630642e+01    2.5066774e-06    4.3615537e-03    2.0597285e-03    1.3282021e-09    2.3110372e-06     1.6447337e-05    3.8703621e-03
    4.8743215e+01    2.5066722e-06    4.3472893e-03    2.0511385e-03    1.3139099e-09    2.2786969e-06     1.6122244e-05    3.8703620e-03
    4.8855908e+01    2.5066707e-06    4.3330905e-03    2.0426040e-03    1.3000432e-09    2.2472855e-06     1.5805032e-05    3.8703621e-03
    4.8912296e+01    2.5066697e-06    4.3260139e-03    2.0383506e-03    1.2932287e-09    2.2318559e-06     1.5648081e-05    3.8703621e-03
    4.9013874e+01    2.5066683e-06    4.3133117e-03    2.0306387e-03    1.2811202e-09    2.2044682e-06     1.5366732e-05    3.8703621e-03
    4.9126811e+01    2.5066632e-06    4.2992522e-03    2.0221802e-03    1.2678937e-09    2.1746020e-06     1.5059393e-05    3.8703621e-03
    4.9239722e+01    2.5066595e-06    4.2852714e-03    2.0137844e-03    1.2550342e-09    2.1455496e-06     1.4762177e-05    3.8703621e-03
    4.9352487e+01    2.5066563e-06    4.2713821e-03    2.0054619e-03    1.2425153e-09    2.1172658e-06     1.4468801e-05    3.8703621e-03
    4.9408799e+01    2.5066554e-06    4.2644756e-03    2.0013344e-03    1.2364078e-09    2.1034527e-06     1.4326642e-05    3.8703621e-03
    4.9510135e+01    2.5066540e-06    4.2520899e-03    1.9938717e-03    1.2255817e-09    2.0789801e-06     1.4071335e-05    3.8703620e-03
    4.9622543e+01    2.5066490e-06    4.2384121e-03    1.9856819e-03    1.2137816e-09    2.0523443e-06     1.3791187e-05    3.8703620e-03
    4.9734812e+01    2.5066441e-06    4.2248216e-03    1.9775546e-03    1.2022904e-09    2.0263996e-06     1.3519471e-05    3.8703620e-03
    4.9846940e+01    2.5066392e-06    4.2113183e-03    1.9694902e-03    1.1911048e-09    2.0011341e-06     1.3252892e-05    3.8703620e-03
    4.9902939e+01    2.5066367e-06    4.2046018e-03    1.9654831e-03    1.1856241e-09    1.9887514e-06     1.3121802e-05    3.8703620e-03
    5.0014851e+01    2.5066331e-06    4.1912293e-03    1.9467528e-03    1.1749250e-09    1.9645395e-06     1.2428500e-05    3.8703620e-03
    5.0140648e+01    2.5066248e-06    4.1762720e-03    1.9354894e-03    1.1622889e-09    1.9364823e-06     1.2014087e-05    3.8703623e-03
    5.0228008e+01    2.5066206e-06    4.1659388e-03    1.9291430e-03    1.1537428e-09    1.9174909e-06     1.1795027e-05    3.8703622e-03
    5.0337207e+01    2.5066168e-06    4.1530820e-03    1.9211845e-03    1.1434248e-09    1.8944807e-06     1.1531681e-05    3.8703621e-03
    5.0448648e+01    2.5066121e-06    4.1400261e-03    1.9131178e-03    1.1331467e-09    1.8715527e-06     1.1271284e-05    3.8703620e-03
    5.0559956e+01    2.5066078e-06    4.1270524e-03    1.9051091e-03    1.1232050e-09    1.8493224e-06     1.1019585e-05    3.8703618e-03
    5.0671130e+01    2.5066028e-06    4.1141587e-03    1.8971794e-03    1.1135480e-09    1.8276981e-06     1.0774592e-05    3.8703617e-03
    5.0782173e+01    2.5065989e-06    4.1013473e-03    1.8893066e-03    1.1041707e-09    1.8066662e-06     1.0537084e-05    3.8703615e-03
    5.0893085e+01    2.5065950e-06    4.0886155e-03    1.8815319e-03    1.0950965e-09    1.7862592e-06     1.0307709e-05    3.8703614e-03
    5.1003866e+01    2.5065902e-06    4.0759605e-03    1.8738050e-03    1.0863143e-09    1.7664532e-06     1.0084997e-05    3.8703613e-03
    5.1114515e+01    2.5065860e-06    4.0633844e-03    1.8661501e-03    1.0778265e-09    1.7472464e-06     9.8694939e-06    3.8703611e-03
    5.1225029e+01    2.5065807e-06    4.0508846e-03    1.8499987e-03    1.0696156e-09    1.7286057e-06     9.1561698e-06    3.8703609e-03
    5.1363172e+01    2.5065708e-06    4.0353426e-03    1.8404541e-03    1.0595151e-09    1.7057194e-06     8.8563309e-06    3.8703609e-03
    5.1535850e+01    2.5065451e-06    4.0160302e-03    1.8284229e-03    1.0474204e-09    1.6781952e-06     8.5112322e-06    3.8703610e-03
    5.1751698e+01    2.5065007e-06    3.9920807e-03    1.8133750e-03    1.0331647e-09    1.6455120e-06     8.1119028e-06    3.8703611e-03
    5.1971403e+01    2.5064629e-06    3.9679535e-03    1.7983848e-03    1.0195185e-09    1.6139884e-06     7.7355602e-06    3.8703613e-03
    5.2190630e+01    2.5064267e-06    3.9441180e-03    1.7836628e-03    1.0067242e-09    1.5841832e-06     7.3847449e-06    3.8703614e-03
    5.2409380e+01    2.5063863e-06    3.9205598e-03    1.7692101e-03    9.9471855e-10    1.5559667e-06     7.0537783e-06    3.8703616e-03
    5.2627653e+01    2.5063531e-06    3.8972925e-03    1.7549940e-03    9.8349350e-10    1.5292984e-06     6.7466172e-06    3.8703618e-03
    5.2845457e+01    2.5063200e-06    3.8743010e-03    1.7410202e-03    9.7298714e-10    1.5040558e-06     6.4593120e-06    3.8703616e-03
    5.3062809e+01    2.5062869e-06    3.8515792e-03    1.7272343e-03    9.6314005e-10    1.4801219e-06     6.1898722e-06    3.8703616e-03
    5.3279715e+01    2.5062533e-06    3.8291216e-03    1.7055134e-03    9.5389754e-10    1.4573905e-06     4.8134384e-06    3.8703617e-03
    5.3550848e+01    2.5061440e-06    3.8012496e-03    1.6883738e-03    9.4322085e-10    1.4306512e-06     4.5778110e-06    3.8703616e-03
    5.3889764e+01    2.5060288e-06    3.7669114e-03    1.6670792e-03    9.3118668e-10    1.3997037e-06     4.3251239e-06    3.8703616e-03
    5.4160897e+01    2.5059358e-06    3.7398068e-03    1.6510990e-03    9.2258463e-10    1.3768463e-06     4.1503476e-06    3.8703615e-03
    5.4499813e+01    2.5058188e-06    3.7063798e-03    1.6307744e-03    9.1284879e-10    1.3502031e-06     3.9529534e-06    3.8703614e-03
    5.4770946e+01    2.5057304e-06    3.6800010e-03    1.6152715e-03    9.0582526e-10    1.3303258e-06     3.8124361e-06    3.8703614e-03
    5.5109862e+01    2.5055915e-06    3.6474258e-03    1.5953898e-03    8.9779633e-10    1.3069351e-06     3.6500973e-06    3.8703612e-03
    5.5470991e+01    2.5054546e-06    3.6132585e-03    1.5748691e-03    8.9008132e-10    1.2836369e-06     3.4941874e-06    3.8703611e-03
    5.5759893e+01    2.5053499e-06    3.5863168e-03    1.5595518e-03    8.8445949e-10    1.2660714e-06     3.3813444e-06    3.8703667e-03
    5.6121022e+01    2.5052251e-06    3.5531215e-03    1.5399374e-03    8.7798404e-10    1.2452310e-06     3.2475028e-06    3.8703665e-03
    5.6409924e+01    2.5051238e-06    3.5269349e-03    1.5250687e-03    8.7323471e-10    1.2294171e-06     3.1499661e-06    3.8703663e-03
    5.6771053e+01    2.5050012e-06    3.4946635e-03    1.5060375e-03    8.6772567e-10    1.2105420e-06     3.0333452e-06    3.8703663e-03
    5.7059956e+01    2.5048999e-06    3.4692014e-03    1.4916336e-03    8.6364788e-10    1.1961230e-06     2.9479995e-06    3.8703664e-03
    5.7421084e+01    2.5047763e-06    3.4378199e-03    1.4733379e-03    8.5889173e-10    1.1788339e-06     2.8451861e-06    3.8703661e-03
    5.7709987e+01    2.5046745e-06    3.4130582e-03    1.4594701e-03    8.5535093e-10    1.1655656e-06     2.7695852e-06    3.8703658e-03
    5.8071115e+01    2.5045460e-06    3.3825304e-03    1.4417166e-03    8.5119523e-10    1.1495871e-06     2.6782690e-06    3.8703655e-03
    5.8360018e+01    2.5044477e-06    3.3584504e-03    1.4283218e-03    8.4808837e-10    1.1372818e-06     2.6107641e-06    3.8703652e-03
    5.8721146e+01    2.5043324e-06    3.3287734e-03    1.4113082e-03    8.4442867e-10    1.1224196e-06     2.5293253e-06    3.8703649e-03
    5.9010049e+01    2.5042374e-06    3.3053528e-03    1.3984609e-03    8.4168323e-10    1.1109410e-06     2.4689160e-06    3.8703646e-03
    5.9371177e+01    2.5041244e-06    3.2764830e-03    1.3820036e-03    8.3843831e-10    1.0970417e-06     2.3952294e-06    3.8703642e-03
    5.9660080e+01    2.5040301e-06    3.2536963e-03    1.3695194e-03    8.3599282e-10    1.0862756e-06     2.3401149e-06    3.8703639e-03
    6.0021209e+01    2.5039097e-06    3.2255958e-03    1.3536896e-03    8.3309399e-10    1.0732114e-06     2.2730648e-06    3.8703635e-03
    6.0310111e+01    2.5038154e-06    3.2034218e-03    1.3416874e-03    8.3090548e-10    1.0630739e-06     2.2228160e-06    3.8703634e-03
    6.0671240e+01    2.5037020e-06    3.1760829e-03    1.3263335e-03    8.2830545e-10    1.0507507e-06     2.1615188e-06    3.8703633e-03
    6.0960142e+01    2.5036153e-06    3.1545107e-03    1.3147342e-03    8.2633669e-10    1.0411695e-06     2.1155474e-06    3.8703632e-03
    6.1321271e+01    2.5035041e-06    3.1279033e-03    1.2998972e-03    8.2399221e-10    1.0295042e-06     2.0594458e-06    3.8703630e-03
    6.1610174e+01    2.5034212e-06    3.1069091e-03    1.2886505e-03    8.2221305e-10    1.0204201e-06     2.0173058e-06    3.8703629e-03
    6.1971302e+01    2.5033149e-06    3.0810121e-03    1.2743329e-03    8.2009159e-10    1.0093465e-06     1.9656385e-06    3.8703628e-03
    6.2260205e+01    2.5032322e-06    3.0605725e-03    1.2634579e-03    8.1847880e-10    1.0007117e-06     1.9266511e-06    3.8703627e-03
    6.2621333e+01    2.5031244e-06    3.0353560e-03    1.2496352e-03    8.1655061e-10    9.9017122e-07     1.8790036e-06    3.8703625e-03
    6.2910236e+01    2.5030435e-06    3.0154554e-03    1.2391525e-03    8.1508306e-10    9.8194325e-07     1.8430404e-06    3.8703624e-03
    6.3271364e+01    2.5029431e-06    2.9909077e-03    1.2257951e-03    8.1332678e-10    9.7188998e-07     1.7989111e-06    3.8703623e-03
    6.3560267e+01    2.5028640e-06    2.9715288e-03    1.2156360e-03    8.1198752e-10    9.6403330e-07     1.7655930e-06    3.8703622e-03
    6.3921395e+01    2.5027661e-06    2.9476232e-03    1.2027343e-03    8.1038279e-10    9.5442521e-07     1.7247326e-06    3.8703621e-03
    6.4210298e+01    2.5026887e-06    2.9287493e-03    1.1929404e-03    8.0915776e-10    9.4690972e-07     1.6937876e-06    3.8703621e-03
    6.4571427e+01    2.5025890e-06    2.9054602e-03    1.1804052e-03    8.0768930e-10    9.3771254e-07     1.6556651e-06    3.8703622e-03
    6.4860329e+01    2.5025149e-06    2.8870772e-03    1.1708724e-03    8.0656684e-10    9.3051223e-07     1.6267680e-06    3.8703622e-03
    6.5221458e+01    2.5024213e-06    2.8643945e-03    1.1587502e-03    8.0521888e-10    9.2169313e-07     1.5913129e-06    3.8703622e-03
    6.5510360e+01    2.5023484e-06    2.8464847e-03    1.1495441e-03    8.0418760e-10    9.1478377e-07     1.5643871e-06    3.8703622e-03
    6.5871489e+01    2.5022584e-06    2.8243864e-03    1.1378301e-03    8.0294841e-10    9.0631588e-07     1.5313018e-06    3.8703622e-03
    6.6160392e+01    2.5021833e-06    2.8069310e-03    1.1288919e-03    8.0199986e-10    8.9967760e-07     1.5061183e-06    3.8703621e-03
    6.6521520e+01    2.5020893e-06    2.7853906e-03    1.1174844e-03    8.0085892e-10    8.9153689e-07     1.4751812e-06    3.8703621e-03
    6.6810423e+01    2.5020193e-06    2.7683839e-03    1.1088468e-03    7.9998481e-10    8.8515106e-07     1.4516329e-06    3.8703620e-03
    6.7171551e+01    2.5019143e-06    2.7473763e-03    1.0977043e-03    7.9893133e-10    8.7731421e-07     1.4224372e-06    3.8703620e-03
    6.7549571e+01    2.5018085e-06    2.7257072e-03    1.0863672e-03    7.9788040e-10    8.6928650e-07     1.3929103e-06    3.8703619e-03
    6.7851987e+01    2.5017276e-06    2.7086054e-03    1.0778624e-03    7.9707405e-10    8.6298726e-07     1.3706674e-06    3.8703619e-03
    6.8230008e+01    2.5016331e-06    2.6875170e-03    1.0669411e-03    7.9610456e-10    8.5525913e-07     1.3433000e-06    3.8703618e-03
    6.8532424e+01    2.5015566e-06    2.6708672e-03    1.0586225e-03    7.9536133e-10    8.4919305e-07     1.3221293e-06    3.8703617e-03
    6.8910444e+01    2.5014648e-06    2.6503318e-03    1.0479749e-03    7.9446665e-10    8.4174689e-07     1.2964187e-06    3.8703617e-03
    6.9212860e+01    2.5013898e-06    2.6341166e-03    1.0398950e-03    7.9378100e-10    8.3589998e-07     1.2768351e-06    3.8703616e-03
    6.9590880e+01    2.5012974e-06    2.6141131e-03    1.0295830e-03    7.9295532e-10    8.2871987e-07     1.2528174e-06    3.8703616e-03
    6.9893296e+01    2.5012266e-06    2.5983215e-03    1.0217633e-03    7.9232211e-10    8.2307920e-07     1.2341611e-06    3.8703617e-03
    7.0271317e+01    2.5011367e-06    2.5788363e-03    1.0117493e-03    7.9155947e-10    8.1614984e-07     1.2112660e-06    3.8703617e-03
    7.0573733e+01    2.5010679e-06    2.5634529e-03    1.0041549e-03    7.9097377e-10    8.1070330e-07     1.1939765e-06    3.8703616e-03
    7.0951753e+01    2.5009787e-06    2.5444680e-03    9.9444419e-04    7.9026762e-10    8.0400953e-07     1.1723995e-06    3.8703615e-03
    7.1254169e+01    2.5009107e-06    2.5294787e-03    9.8707702e-04    7.8972483e-10    7.9874591e-07     1.1560536e-06    3.8703614e-03
    7.1632189e+01    2.5008244e-06    2.5109809e-03    9.7765350e-04    7.8907034e-10    7.9227495e-07     1.1359528e-06    3.8703612e-03
    7.1934606e+01    2.5007575e-06    2.4963738e-03    9.7050376e-04    7.8856776e-10    7.8718544e-07     1.1202637e-06    3.8703611e-03
    7.2312626e+01    2.5006711e-06    2.4783448e-03    9.6138740e-04    7.8796023e-10    7.8092522e-07     1.1012413e-06    3.8703610e-03
    7.2615042e+01    2.5006055e-06    2.4641083e-03    9.5446248e-04    7.8749348e-10    7.7599975e-07     1.0864394e-06    3.8703609e-03
    7.2993062e+01    2.5005247e-06    2.4465394e-03    9.4561861e-04    7.8692995e-10    7.6994045e-07     1.0684461e-06    3.8703608e-03
    7.3295478e+01    2.5004639e-06    2.4326656e-03    9.3887977e-04    7.8649621e-10    7.6517092e-07     1.0546052e-06    3.8703607e-03
    7.3673498e+01    2.5003863e-06    2.4155402e-03    9.3028251e-04    7.8597318e-10    7.5930262e-07     1.0373164e-06    3.8703606e-03
    7.3975915e+01    2.5003263e-06    2.4020142e-03    9.2372795e-04    7.8556978e-10    7.5468141e-07     1.0241932e-06    3.8703605e-03
    7.4353935e+01    2.5002320e-06    2.3853001e-03    9.1521490e-04    7.8508663e-10    7.4899737e-07     1.0080929e-06    3.8703605e-03
    7.4738914e+01    2.5001428e-06    2.3685231e-03    9.0690905e-04    7.8461411e-10    7.4330820e-07     9.9185483e-07    3.8703604e-03
    7.5046897e+01    2.5000783e-06    2.3552783e-03    9.0063819e-04    7.8425032e-10    7.3882797e-07     9.7932094e-07    3.8703604e-03
    7.5431875e+01    2.4999811e-06    2.3389163e-03    8.9240504e-04    7.8381095e-10    7.3331281e-07     9.6412230e-07    3.8703604e-03
    7.5817828e+01    2.4998935e-06    2.3227520e-03    8.8447321e-04    7.8338846e-10    7.2787785e-07     9.4930612e-07    3.8703604e-03
    7.6126591e+01    2.4998298e-06    2.3099897e-03    8.7845577e-04    7.8306267e-10    7.2359594e-07     9.3768801e-07    3.8703603e-03
    7.6512543e+01    2.4997360e-06    2.2942244e-03    8.7057574e-04    7.8266939e-10    7.1832353e-07     9.2365408e-07    3.8703603e-03
    7.6899381e+01    2.4996541e-06    2.2786543e-03    8.6296285e-04    7.8229047e-10    7.1312648e-07     9.0979432e-07    3.8703603e-03
    7.7208852e+01    2.4995950e-06    2.2663602e-03    8.5719983e-04    7.8199823e-10    7.0903075e-07     8.9913007e-07    3.8703602e-03
    7.7595690e+01    2.4995027e-06    2.2511683e-03    8.4965261e-04    7.8164525e-10    7.0398603e-07     8.8592890e-07    3.8703601e-03
    7.7983377e+01    2.4994231e-06    2.2361654e-03    8.4239497e-04    7.8130595e-10    6.9901306e-07     8.7301902e-07    3.8703601e-03
    7.8293527e+01    2.4993651e-06    2.2243178e-03    8.3687192e-04    7.8104364e-10    6.9509225e-07     8.6296541e-07    3.8703601e-03
    7.8681215e+01    2.4992781e-06    2.2096796e-03    8.2965938e-04    7.8072670e-10    6.9026167e-07     8.5083422e-07    3.8703601e-03
    7.9069719e+01    2.4992028e-06    2.1952230e-03    8.2269363e-04    7.8042124e-10    6.8549807e-07     8.3884036e-07    3.8703601e-03
    7.9380522e+01    2.4991466e-06    2.1838047e-03    8.1738720e-04    7.8018517e-10    6.8174151e-07     8.2954261e-07    3.8703601e-03
    7.9769027e+01    2.4990612e-06    2.1696948e-03    8.1046267e-04    7.7989983e-10    6.7711211e-07     8.1827146e-07    3.8703600e-03
    8.0158322e+01    2.4989873e-06    2.1557599e-03    8.0378141e-04    7.7962490e-10    6.7254608e-07     8.0712156e-07    3.8703600e-03
    8.0469758e+01    2.4989344e-06    2.1447547e-03    7.9869484e-04    7.7941232e-10    6.6894442e-07     7.9842015e-07    3.8703600e-03
    8.0859053e+01    2.4988528e-06    2.1311539e-03    7.9205206e-04    7.7915528e-10    6.6450486e-07     7.8781381e-07    3.8703600e-03
    8.1249123e+01    2.4987660e-06    2.1177073e-03    7.8554426e-04    7.7890786e-10    6.6012540e-07     7.7735135e-07    3.8703600e-03
    8.1639492e+01    2.4986962e-06    2.1044478e-03    7.7931458e-04    7.7866915e-10    6.5580946e-07     7.6721508e-07    3.8703600e-03
    8.1951787e+01    2.4986459e-06    2.0939745e-03    7.7451470e-04    7.7848426e-10    6.5240385e-07     7.5927468e-07    3.8703600e-03
    8.2342156e+01    2.4985677e-06    2.0810296e-03    7.6823646e-04    7.7826053e-10    6.4820466e-07     7.4951601e-07    3.8703600e-03
    8.2733243e+01    2.4984849e-06    2.0682324e-03    7.6208612e-04    7.7804495e-10    6.4406146e-07     7.4002386e-07    3.8703599e-03
    8.3124622e+01    2.4984025e-06    2.0555990e-03    7.5610071e-04    7.7783727e-10    6.3997753e-07     7.3069640e-07    3.8703599e-03
    8.3516262e+01    2.4983192e-06    2.0431264e-03    7.5021270e-04    7.7763696e-10    6.3595182e-07     7.2161878e-07    3.8703599e-03
    8.3908168e+01    2.4982386e-06    2.0308155e-03    7.4442447e-04    7.7744361e-10    6.3198309e-07     7.1271811e-07    3.8703599e-03
    8.4300331e+01    2.4981589e-06    2.0186625e-03    7.3871708e-04    7.7725695e-10    6.2807030e-07     7.0407830e-07    3.8703599e-03
    8.4692750e+01    2.4980804e-06    2.0066653e-03    7.3309146e-04    7.7707694e-10    6.2421263e-07     6.9557757e-07    3.8703599e-03
    8.5085420e+01    2.4980026e-06    1.9948215e-03    7.2753242e-04    7.7690290e-10    6.2040874e-07     6.8724809e-07    3.8703599e-03
    8.5478349e+01    2.4979247e-06    1.9831279e-03    7.2205516e-04    7.7673497e-10    6.1665781e-07     6.7913294e-07    3.8703599e-03
    8.5871532e+01    2.4978494e-06    1.9715845e-03    7.1664964e-04    7.7657282e-10    6.1295887e-07     6.7119274e-07    3.8703599e-03
    8.6264969e+01    2.4977747e-06    1.9601876e-03    7.1132076e-04    7.7641621e-10    6.0931093e-07     6.6343980e-07    3.8703599e-03
    8.6658657e+01    2.4977010e-06    1.9489354e-03    7.0607176e-04    7.7626486e-10    6.0571305e-07     6.5586832e-07    3.8703599e-03
    8.7052595e+01    2.4976281e-06    1.9378258e-03    7.0089543e-04    7.7611869e-10    6.0216444e-07     6.4841861e-07    3.8703598e-03
    8.7446780e+01    2.4975561e-06    1.9268568e-03    6.9578905e-04    7.7597737e-10    5.9866413e-07     6.4115740e-07    3.8703598e-03
    8.7841211e+01    2.4974847e-06    1.9160261e-03    6.9075036e-04    7.7584075e-10    5.9521130e-07     6.3409772e-07    3.8703598e-03
    8.8235887e+01    2.4974144e-06    1.9053322e-03    6.8579003e-04    7.7570860e-10    5.9180511e-07     6.2716738e-07    3.8703598e-03
    8.8630806e+01    2.4973451e-06    1.8947732e-03    6.8089466e-04    7.7558106e-10    5.8844497e-07     6.2042793e-07    3.8703598e-03
    8.9025968e+01    2.4972766e-06    1.8843468e-03    6.7606267e-04    7.7545778e-10    5.8512996e-07     6.1372042e-07    3.8703598e-03
    8.9421371e+01    2.4972086e-06    1.8740510e-03    6.7129598e-04    7.7533862e-10    5.8185933e-07     6.0724477e-07    3.8703598e-03
    8.9817013e+01    2.4971412e-06    1.8638842e-03    6.6659446e-04    7.7522332e-10    5.7863226e-07     6.0084405e-07    3.8703598e-03
    9.0212893e+01    2.4970751e-06    1.8538449e-03    6.6195605e-04    7.7511178e-10    5.7544806e-07     5.9457450e-07    3.8703598e-03
    9.0609006e+01    2.4970095e-06    1.8439310e-03    6.5738792e-04    7.7500386e-10    5.7230605e-07     5.8844325e-07    3.8703598e-03
    9.1005355e+01    2.4969449e-06    1.8341409e-03    6.5288339e-04    7.7489933e-10    5.6920543e-07     5.8237736e-07    3.8703598e-03
    9.1401936e+01    2.4968816e-06    1.8244733e-03    6.4844104e-04    7.7479835e-10    5.6614575e-07     5.7647905e-07    3.8703598e-03
    9.1798749e+01    2.4968188e-06    1.8149258e-03    6.4405317e-04    7.7470058e-10    5.6312618e-07     5.7070194e-07    3.8703598e-03
    9.2195794e+01    2.4967567e-06    1.8054969e-03    6.3972326e-04    7.7460597e-10    5.6014615e-07     5.6496419e-07    3.8703598e-03
    9.2593068e+01    2.4966953e-06    1.7961849e-03    6.3544800e-04    7.7451431e-10    5.5720493e-07     5.5939697e-07    3.8703598e-03
    9.2990569e+01    2.4966347e-06    1.7869884e-03    6.3123252e-04    7.7442558e-10    5.5430197e-07     5.5392368e-07    3.8703598e-03
    9.3388297e+01    2.4965747e-06    1.7779057e-03    6.2707280e-04    7.7433954e-10    5.5143659e-07     5.4852808e-07    3.8703598e-03
    9.3786249e+01    2.4965156e-06    1.7689353e-03    6.2297123e-04    7.7425619e-10    5.4860827e-07     5.4322988e-07    3.8703598e-03
    9.4184423e+01    2.4964576e-06    1.7600760e-03    6.1892261e-04    7.7417553e-10    5.4581650e-07     5.3804778e-07    3.8703598e-03
    9.4582820e+01    2.4964001e-06    1.7513257e-03    6.1492837e-04    7.7409737e-10    5.4306064e-07     5.3295439e-07    3.8703598e-03
    9.4981437e+01    2.4963432e-06    1.7426831e-03    6.1098747e-04    7.7402164e-10    5.4034015e-07     5.2799147e-07    3.8703598e-03
    9.5380274e+01    2.4962870e-06    1.7341468e-03    6.0709733e-04    7.7394819e-10    5.3765445e-07     5.2311974e-07    3.8703598e-03
    9.5779327e+01    2.4962181e-06    1.7257062e-03    6.0319065e-04    7.7387759e-10    5.3500348e-07     5.1830404e-07    3.8703598e-03
    9.6178664e+01    2.4961615e-06    1.7173757e-03    5.9943161e-04    7.7380866e-10    5.3238551e-07     5.1356864e-07    3.8703598e-03
    9.6578155e+01    2.4960941e-06    1.7091408e-03    5.9565520e-04    7.7374206e-10    5.2980137e-07     5.0894498e-07    3.8703598e-03
    9.6977916e+01    2.4960390e-06    1.7010133e-03    5.9200692e-04    7.7367713e-10    5.2724943e-07     5.0436336e-07    3.8703598e-03
    9.7377829e+01    2.4959738e-06    1.6929793e-03    5.8833507e-04    7.7361459e-10    5.2473046e-07     4.9990353e-07    3.8703598e-03
    9.7778008e+01    2.4959202e-06    1.6850497e-03    5.8477816e-04    7.7355370e-10    5.2224281e-07     4.9547833e-07    3.8703598e-03
    9.8178339e+01    2.4958562e-06    1.6772105e-03    5.8119769e-04    7.7349480e-10    5.1978698e-07     4.9116901e-07    3.8703598e-03
    9.8578934e+01    2.4957916e-06    1.6694649e-03    5.7767078e-04    7.7343798e-10    5.1736194e-07     4.8688057e-07    3.8703598e-03
    9.8979744e+01    2.4957274e-06    1.6618134e-03    5.7420317e-04    7.7338269e-10    5.1496719e-07     4.8270033e-07    3.8703598e-03
    9.9380758e+01    2.4956641e-06    1.6542552e-03    5.7079578e-04    7.7332909e-10    5.1260251e-07     4.7858369e-07    3.8703598e-03
    9.9781972e+01    2.4956017e-06    1.6467891e-03    5.6743544e-04    7.7327702e-10    5.1026739e-07     4.7452803e-07    3.8703598e-03
    1.0018339e+02    2.4955405e-06    1.6394141e-03    5.6411943e-04    7.7322659e-10    5.0796153e-07     4.7053197e-07    3.8703598e-03
    1.0058500e+02    2.4954794e-06    1.6321283e-03    5.6084077e-04    7.7317764e-10    5.0568444e-07     4.6661576e-07    3.8703598e-03
    1.0098681e+02    2.4954188e-06    1.6249307e-03    5.5760356e-04    7.7313022e-10    5.0343576e-07     4.6277724e-07    3.8703598e-03
    1.0138883e+02    2.4953592e-06    1.6178206e-03    5.5440728e-04    7.7308408e-10    5.0121494e-07     4.5897286e-07    3.8703598e-03
    1.0179103e+02    2.4953007e-06    1.6107969e-03    5.5125257e-04    7.7303939e-10    4.9902179e-07     4.5525378e-07    3.8703598e-03
    1.0219343e+02    2.4952426e-06    1.6038581e-03    5.4813787e-04    7.7299582e-10    4.9685573e-07     4.5156947e-07    3.8703598e-03
    1.0259602e+02    2.4951857e-06    1.5970035e-03    5.4506511e-04    7.7295357e-10    4.9471651e-07     4.4795364e-07    3.8703598e-03
    1.0299880e+02    2.4951298e-06    1.5902321e-03    5.4203292e-04    7.7291251e-10    4.9260374e-07     4.4439626e-07    3.8703598e-03
    1.0340177e+02    2.4950740e-06    1.5835421e-03    5.3903566e-04    7.7287284e-10    4.9051719e-07     4.4090772e-07    3.8703598e-03
    1.0380493e+02    2.4950187e-06    1.5769328e-03    5.3607486e-04    7.7283412e-10    4.8845624e-07     4.3747958e-07    3.8703598e-03
    1.0420828e+02    2.4949641e-06    1.5704033e-03    5.3315171e-04    7.7279661e-10    4.8642074e-07     4.3410068e-07    3.8703598e-03
    1.0461181e+02    2.4949105e-06    1.5639527e-03    5.3026506e-04    7.7276006e-10    4.8441022e-07     4.3076166e-07    3.8703598e-03
    1.0501552e+02    2.4948573e-06    1.5575797e-03    5.2741165e-04    7.7272457e-10    4.8242443e-07     4.2746793e-07    3.8703598e-03
    1.0541941e+02    2.4948047e-06    1.5512835e-03    5.2459983e-04    7.7269001e-10    4.8046297e-07     4.2423452e-07    3.8703598e-03
    1.0582349e+02    2.4947530e-06    1.5450633e-03    5.2182657e-04    7.7265635e-10    4.7852552e-07     4.2106681e-07    3.8703598e-03
    1.0622774e+02    2.4947021e-06    1.5389181e-03    5.1908591e-04    7.7262371e-10    4.7661186e-07     4.1793940e-07    3.8703598e-03
    1.0663217e+02    2.4946520e-06    1.5328470e-03    5.1638101e-04    7.7259195e-10    4.7472161e-07     4.1487092e-07    3.8703598e-03
    1.0703677e+02    2.4946023e-06    1.5268487e-03    5.1370953e-04    7.7256109e-10    4.7285448e-07     4.1183071e-07    3.8703598e-03
    1.0744155e+02    2.4945531e-06    1.5209225e-03    5.1107001e-04    7.7253103e-10    4.7101013e-07     4.0884043e-07    3.8703598e-03
    1.0784650e+02    2.4945049e-06    1.5150676e-03    5.0846370e-04    7.7250185e-10    4.6918832e-07     4.0588795e-07    3.8703598e-03
    1.0825162e+02    2.4944572e-06    1.5092832e-03    5.0588688e-04    7.7247337e-10    4.6738868e-07     4.0298557e-07    3.8703598e-03
    1.0865691e+02    2.4944099e-06    1.5035681e-03    5.0334405e-04    7.7244567e-10    4.6561099e-07     4.0012829e-07    3.8703598e-03
    1.0906237e+02    2.4943637e-06    1.4979219e-03    5.0083519e-04    7.7241865e-10    4.6385491e-07     3.9732758e-07    3.8703598e-03
    1.0946800e+02    2.4943181e-06    1.4923436e-03    4.9835770e-04    7.7239247e-10    4.6212028e-07     3.9457119e-07    3.8703598e-03
    1.0987379e+02    2.4942731e-06    1.4868323e-03    4.9591029e-04    7.7236694e-10    4.6040672e-07     3.9183513e-07    3.8703598e-03
    1.1027974e+02    2.4942286e-06    1.4813870e-03    4.9349368e-04    7.7234214e-10    4.5871402e-07     3.8916514e-07    3.8703598e-03
    1.1068585e+02    2.4941848e-06    1.4760072e-03    4.9110568e-04    7.7231796e-10    4.5704188e-07     3.8652703e-07    3.8703598e-03
    1.1109213e+02    2.4941415e-06    1.4706920e-03    4.8874421e-04    7.7229446e-10    4.5539008e-07     3.8392823e-07    3.8703598e-03
    1.1149856e+02    2.4940988e-06    1.4654406e-03    4.8641324e-04    7.7227148e-10    4.5375828e-07     3.8135996e-07    3.8703598e-03
    1.1190515e+02    2.4940567e-06    1.4602523e-03    4.8411214e-04    7.7224912e-10    4.5214633e-07     3.7883641e-07    3.8703598e-03
    1.1231190e+02    2.4940150e-06    1.4551263e-03    4.8184020e-04    7.7222727e-10    4.5055391e-07     3.7634811e-07    3.8703598e-03
    1.1271880e+02    2.4939649e-06    1.4500566e-03    4.7955439e-04    7.7220637e-10    4.4898104e-07     3.7390708e-07    3.8703598e-03
    1.1312592e+02    2.4939230e-06    1.4450515e-03    4.7735299e-04    7.7218584e-10    4.4742691e-07     3.7147585e-07    3.8703598e-03
    1.1353313e+02    2.4938744e-06    1.4401029e-03    4.7513510e-04    7.7216604e-10    4.4589195e-07     3.6910440e-07    3.8703598e-03
    1.1394054e+02    2.4938246e-06    1.4352122e-03    4.7296123e-04    7.7214681e-10    4.4437548e-07     3.6674546e-07    3.8703599e-03
    1.1434811e+02    2.4937846e-06    1.4303854e-03    4.7086573e-04    7.7212763e-10    4.4287710e-07     3.6441608e-07    3.8703599e-03
    1.1475577e+02    2.4937378e-06    1.4256132e-03    4.6874240e-04    7.7210917e-10    4.4139726e-07     3.6212396e-07    3.8703599e-03
    1.1516362e+02    2.4936896e-06    1.4208967e-03    4.6663832e-04    7.7209142e-10    4.3993534e-07     3.5986749e-07    3.8703599e-03
    1.1557163e+02    2.4936416e-06    1.4162366e-03    4.6456973e-04    7.7207422e-10    4.3849116e-07     3.5764958e-07    3.8703599e-03
    1.1597978e+02    2.4935942e-06    1.4116326e-03    4.6253212e-04    7.7205737e-10    4.3706444e-07     3.5545490e-07    3.8703599e-03
    1.1638808e+02    2.4935478e-06    1.4070842e-03    4.6052654e-04    7.7204107e-10    4.3565510e-07     3.5328717e-07    3.8703599e-03
    1.1679652e+02    2.4935017e-06    1.4025905e-03    4.5854624e-04    7.7202518e-10    4.3426287e-07     3.5115577e-07    3.8703599e-03
    1.1720510e+02    2.4934557e-06    1.3981508e-03    4.5658867e-04    7.7200976e-10    4.3288759e-07     3.4905335e-07    3.8703599e-03
    1.1761383e+02    2.4934104e-06    1.3937647e-03    4.5465496e-04    7.7199470e-10    4.3152901e-07     3.4697540e-07    3.8703599e-03
    1.1802269e+02    2.4933656e-06    1.3894314e-03    4.5274271e-04    7.7198006e-10    4.3018697e-07     3.4493344e-07    3.8703599e-03
    1.1843169e+02    2.4933216e-06    1.3851507e-03    4.5085337e-04    7.7196580e-10    4.2886123e-07     3.4291536e-07    3.8703599e-03
    1.1884083e+02    2.4932779e-06    1.3809216e-03    4.4898297e-04    7.7195187e-10    4.2755162e-07     3.4092655e-07    3.8703599e-03
    1.1925010e+02    2.4932348e-06    1.3767436e-03    4.4714109e-04    7.7193834e-10    4.2625796e-07     3.3895889e-07    3.8703599e-03
    1.1965950e+02    2.4931923e-06    1.3726163e-03    4.4532052e-04    7.7192504e-10    4.2498001e-07     3.3702652e-07    3.8703599e-03
    1.2006904e+02    2.4931506e-06    1.3685391e-03    4.4352507e-04    7.7191217e-10    4.2371769e-07     3.3512293e-07    3.8703600e-03
    1.2047870e+02    2.4931094e-06    1.3645114e-03    4.4175078e-04    7.7189966e-10    4.2247078e-07     3.3323580e-07    3.8703600e-03
    1.2088849e+02    2.4930683e-06    1.3605324e-03    4.3999608e-04    7.7188749e-10    4.2123912e-07     3.3138666e-07    3.8703600e-03
    1.2129841e+02    2.4930275e-06    1.3566016e-03    4.3826065e-04    7.7187564e-10    4.2002252e-07     3.2955198e-07    3.8703600e-03
