# Supplementary material for: Research on combustion and emissions of heavy duty diesel engines under low-speed and low-load conditions in low temperature environments
Source: PLoS One. 2025 Feb 21;20(2):e0318933. doi: 10.1371/journal.pone.0318933 (PMC11844864; doi:10.1371/journal.pone.0318933)
Supplement: S1 File — (ZIP) [file pone.0318933.s001.zip › 1000rpm_30%/4-gaibianpenyoudingshi/-3/react_ratio_bin.out]

# CONVERGE Release Build 2.4.21/  Sep 13, 2018       Run Date:Tue Mar 19 10:15:57 2024
# column        1                2                3                4                5                6                7                8                9               10               11               12               13               14               15               16               17               18               19               20               21
#           Crank          0.0-0.1          0.1-0.2          0.2-0.3          0.3-0.4          0.4-0.5          0.5-0.6          0.6-0.7          0.7-0.8          0.8-0.9          0.9-1.0          1.0-1.1          1.1-1.2          1.2-1.3          1.3-1.4          1.4-1.5          1.5-1.6          1.6-1.7          1.7-1.8          1.8-1.9          1.9-2.0
#           (DEG)           (None)           (None)           (None)           (None)           (None)           (None)           (None)           (None)           (None)           (None)           (None)           (None)           (None)           (None)           (None)           (None)           (None)           (None)           (None)           (None)
#
   -1.4600000e+02    1.0000000e+00    0.0000000e+00    0.0000000e+00    0.0000000e+00    0.0000000e+00    0.0000000e+00    0.0000000e+00    0.0000000e+00    0.0000000e+00    0.0000000e+00    0.0000000e+00    0.0000000e+00    0.0000000e+00    0.0000000e+00    0.0000000e+00    0.0000000e+00    0.0000000e+00    0.0000000e+00    0.0000000e+00    0.0000000e+00
   -1.4587230e+02    1.0000000e+00    0.0000000e+00    0.0000000e+00    0.0000000e+00    0.0000000e+00    0.0000000e+00    0.0000000e+00    0.0000000e+00    0.0000000e+00    0.0000000e+00    0.0000000e+00    0.0000000e+00    0.0000000e+00    0.0000000e+00    0.0000000e+00    0.0000000e+00    0.0000000e+00    0.0000000e+00    0.0000000e+00    0.0000000e+00
   -1.4579372e+02    1.0000000e+00    0.0000000e+00    0.0000000e+00    0.0000000e+00    0.0000000e+00    0.0000000e+00    0.0000000e+00    0.0000000e+00    0.0000000e+00    0.0000000e+00    0.0000000e+00    0.0000000e+00    0.0000000e+00    0.0000000e+00    0.0000000e+00    0.0000000e+00    0.0000000e+00    0.0000000e+00    0.0000000e+00    0.0000000e+00
   -1.4567094e+02    1.0000000e+00    0.0000000e+00    0.0000000e+00    0.0000000e+00    0.0000000e+00    0.0000000e+00    0.0000000e+00    0.0000000e+00    0.0000000e+00    0.0000000e+00    0.0000000e+00    0.0000000e+00    0.0000000e+00    0.0000000e+00    0.0000000e+00    0.0000000e+00    0.0000000e+00    0.0000000e+00    0.0000000e+00    0.0000000e+00
   -1.4558567e+02    1.0000000e+00    0.0000000e+00    0.0000000e+00    0.0000000e+00    0.0000000e+00    0.0000000e+00    0.0000000e+00    0.0000000e+00    0.0000000e+00    0.0000000e+00    0.0000000e+00    0.0000000e+00    0.0000000e+00    0.0000000e+00    0.0000000e+00    0.0000000e+00    0.0000000e+00    0.0000000e+00    0.0000000e+00    0.0000000e+00
   -1.4547909e+02    1.0000000e+00    0.0000000e+00    0.0000000e+00    0.0000000e+00    0.0000000e+00    0.0000000e+00    0.0000000e+00    0.0000000e+00    0.0000000e+00    0.0000000e+00    0.0000000e+00    0.0000000e+00    0.0000000e+00    0.0000000e+00    0.0000000e+00    0.0000000e+00    0.0000000e+00    0.0000000e+00    0.0000000e+00    0.0000000e+00
   -1.4534587e+02    1.0000000e+00    0.0000000e+00    0.0000000e+00    0.0000000e+00    0.0000000e+00    0.0000000e+00    0.0000000e+00    0.0000000e+00    0.0000000e+00    0.0000000e+00    0.0000000e+00    0.0000000e+00    0.0000000e+00    0.0000000e+00    0.0000000e+00    0.0000000e+00    0.0000000e+00    0.0000000e+00    0.0000000e+00    0.0000000e+00
   -1.4517933e+02    1.0000000e+00    0.0000000e+00    0.0000000e+00    0.0000000e+00    0.0000000e+00    0.0000000e+00    0.0000000e+00    0.0000000e+00    0.0000000e+00    0.0000000e+00    0.0000000e+00    0.0000000e+00    0.0000000e+00    0.0000000e+00    0.0000000e+00    0.0000000e+00    0.0000000e+00    0.0000000e+00    0.0000000e+00    0.0000000e+00
   -1.4497117e+02    1.0000000e+00    0.0000000e+00    0.0000000e+00    0.0000000e+00    0.0000000e+00    0.0000000e+00    0.0000000e+00    0.0000000e+00    0.0000000e+00    0.0000000e+00    0.0000000e+00    0.0000000e+00    0.0000000e+00    0.0000000e+00    0.0000000e+00    0.0000000e+00    0.0000000e+00    0.0000000e+00    0.0000000e+00    0.0000000e+00
   -1.4471096e+02    1.0000000e+00    0.0000000e+00    0.0000000e+00    0.0000000e+00    0.0000000e+00    0.0000000e+00    0.0000000e+00    0.0000000e+00    0.0000000e+00    0.0000000e+00    0.0000000e+00    0.0000000e+00    0.0000000e+00    0.0000000e+00    0.0000000e+00    0.0000000e+00    0.0000000e+00    0.0000000e+00    0.0000000e+00    0.0000000e+00
   -1.4438570e+02    1.0000000e+00    0.0000000e+00    0.0000000e+00    0.0000000e+00    0.0000000e+00    0.0000000e+00    0.0000000e+00    0.0000000e+00    0.0000000e+00    0.0000000e+00    0.0000000e+00    0.0000000e+00    0.0000000e+00    0.0000000e+00    0.0000000e+00    0.0000000e+00    0.0000000e+00    0.0000000e+00    0.0000000e+00    0.0000000e+00
   -1.4397912e+02    1.0000000e+00    0.0000000e+00    0.0000000e+00    0.0000000e+00    0.0000000e+00    0.0000000e+00    0.0000000e+00    0.0000000e+00    0.0000000e+00    0.0000000e+00    0.0000000e+00    0.0000000e+00    0.0000000e+00    0.0000000e+00    0.0000000e+00    0.0000000e+00    0.0000000e+00    0.0000000e+00    0.0000000e+00    0.0000000e+00
   -1.4347090e+02    1.0000000e+00    0.0000000e+00    0.0000000e+00    0.0000000e+00    0.0000000e+00    0.0000000e+00    0.0000000e+00    0.0000000e+00    0.0000000e+00    0.0000000e+00    0.0000000e+00    0.0000000e+00    0.0000000e+00    0.0000000e+00    0.0000000e+00    0.0000000e+00    0.0000000e+00    0.0000000e+00    0.0000000e+00    0.0000000e+00
   -1.4287090e+02    1.0000000e+00    0.0000000e+00    0.0000000e+00    0.0000000e+00    0.0000000e+00    0.0000000e+00    0.0000000e+00    0.0000000e+00    0.0000000e+00    0.0000000e+00    0.0000000e+00    0.0000000e+00    0.0000000e+00    0.0000000e+00    0.0000000e+00    0.0000000e+00    0.0000000e+00    0.0000000e+00    0.0000000e+00    0.0000000e+00
   -1.4227090e+02    1.0000000e+00    0.0000000e+00    0.0000000e+00    0.0000000e+00    0.0000000e+00    0.0000000e+00    0.0000000e+00    0.0000000e+00    0.0000000e+00    0.0000000e+00    0.0000000e+00    0.0000000e+00    0.0000000e+00    0.0000000e+00    0.0000000e+00    0.0000000e+00    0.0000000e+00    0.0000000e+00    0.0000000e+00    0.0000000e+00
   -1.4167090e+02    1.0000000e+00    0.0000000e+00    0.0000000e+00    0.0000000e+00    0.0000000e+00    0.0000000e+00    0.0000000e+00    0.0000000e+00    0.0000000e+00    0.0000000e+00    0.0000000e+00    0.0000000e+00    0.0000000e+00    0.0000000e+00    0.0000000e+00    0.0000000e+00    0.0000000e+00    0.0000000e+00    0.0000000e+00    0.0000000e+00
   -1.4107090e+02    1.0000000e+00    0.0000000e+00    0.0000000e+00    0.0000000e+00    0.0000000e+00    0.0000000e+00    0.0000000e+00    0.0000000e+00    0.0000000e+00    0.0000000e+00    0.0000000e+00    0.0000000e+00    0.0000000e+00    0.0000000e+00    0.0000000e+00    0.0000000e+00    0.0000000e+00    0.0000000e+00    0.0000000e+00    0.0000000e+00
   -1.4047090e+02    1.0000000e+00    0.0000000e+00    0.0000000e+00    0.0000000e+00    0.0000000e+00    0.0000000e+00    0.0000000e+00    0.0000000e+00    0.0000000e+00    0.0000000e+00    0.0000000e+00    0.0000000e+00    0.0000000e+00    0.0000000e+00    0.0000000e+00    0.0000000e+00    0.0000000e+00    0.0000000e+00    0.0000000e+00    0.0000000e+00
   -1.3987090e+02    1.0000000e+00    0.0000000e+00    0.0000000e+00    0.0000000e+00    0.0000000e+00    0.0000000e+00    0.0000000e+00    0.0000000e+00    0.0000000e+00    0.0000000e+00    0.0000000e+00    0.0000000e+00    0.0000000e+00    0.0000000e+00    0.0000000e+00    0.0000000e+00    0.0000000e+00    0.0000000e+00    0.0000000e+00    0.0000000e+00
   -1.3927090e+02    1.0000000e+00    0.0000000e+00    0.0000000e+00    0.0000000e+00    0.0000000e+00    0.0000000e+00    0.0000000e+00    0.0000000e+00    0.0000000e+00    0.0000000e+00    0.0000000e+00    0.0000000e+00    0.0000000e+00    0.0000000e+00    0.0000000e+00    0.0000000e+00    0.0000000e+00    0.0000000e+00    0.0000000e+00    0.0000000e+00
   -1.3867090e+02    1.0000000e+00    0.0000000e+00    0.0000000e+00    0.0000000e+00    0.0000000e+00    0.0000000e+00    0.0000000e+00    0.0000000e+00    0.0000000e+00    0.0000000e+00    0.0000000e+00    0.0000000e+00    0.0000000e+00    0.0000000e+00    0.0000000e+00    0.0000000e+00    0.0000000e+00    0.0000000e+00    0.0000000e+00    0.0000000e+00
   -1.3807090e+02    1.0000000e+00    0.0000000e+00    0.0000000e+00    0.0000000e+00    0.0000000e+00    0.0000000e+00    0.0000000e+00    0.0000000e+00    0.0000000e+00    0.0000000e+00    0.0000000e+00    0.0000000e+00    0.0000000e+00    0.0000000e+00    0.0000000e+00    0.0000000e+00    0.0000000e+00    0.0000000e+00    0.0000000e+00    0.0000000e+00
   -1.3747090e+02    1.0000000e+00    0.0000000e+00    0.0000000e+00    0.0000000e+00    0.0000000e+00    0.0000000e+00    0.0000000e+00    0.0000000e+00    0.0000000e+00    0.0000000e+00    0.0000000e+00    0.0000000e+00    0.0000000e+00    0.0000000e+00    0.0000000e+00    0.0000000e+00    0.0000000e+00    0.0000000e+00    0.0000000e+00    0.0000000e+00
   -1.3687090e+02    1.0000000e+00    0.0000000e+00    0.0000000e+00    0.0000000e+00    0.0000000e+00    0.0000000e+00    0.0000000e+00    0.0000000e+00    0.0000000e+00    0.0000000e+00    0.0000000e+00    0.0000000e+00    0.0000000e+00    0.0000000e+00    0.0000000e+00    0.0000000e+00    0.0000000e+00    0.0000000e+00    0.0000000e+00    0.0000000e+00
   -1.3627090e+02    1.0000000e+00    0.0000000e+00    0.0000000e+00    0.0000000e+00    0.0000000e+00    0.0000000e+00    0.0000000e+00    0.0000000e+00    0.0000000e+00    0.0000000e+00    0.0000000e+00    0.0000000e+00    0.0000000e+00    0.0000000e+00    0.0000000e+00    0.0000000e+00    0.0000000e+00    0.0000000e+00    0.0000000e+00    0.0000000e+00
   -1.3567090e+02    1.0000000e+00    0.0000000e+00    0.0000000e+00    0.0000000e+00    0.0000000e+00    0.0000000e+00    0.0000000e+00    0.0000000e+00    0.0000000e+00    0.0000000e+00    0.0000000e+00    0.0000000e+00    0.0000000e+00    0.0000000e+00    0.0000000e+00    0.0000000e+00    0.0000000e+00    0.0000000e+00    0.0000000e+00    0.0000000e+00
   -1.3507090e+02    1.0000000e+00    0.0000000e+00    0.0000000e+00    0.0000000e+00    0.0000000e+00    0.0000000e+00    0.0000000e+00    0.0000000e+00    0.0000000e+00    0.0000000e+00    0.0000000e+00    0.0000000e+00    0.0000000e+00    0.0000000e+00    0.0000000e+00    0.0000000e+00    0.0000000e+00    0.0000000e+00    0.0000000e+00    0.0000000e+00
   -1.3447090e+02    1.0000000e+00    0.0000000e+00    0.0000000e+00    0.0000000e+00    0.0000000e+00    0.0000000e+00    0.0000000e+00    0.0000000e+00    0.0000000e+00    0.0000000e+00    0.0000000e+00    0.0000000e+00    0.0000000e+00    0.0000000e+00    0.0000000e+00    0.0000000e+00    0.0000000e+00    0.0000000e+00    0.0000000e+00    0.0000000e+00
   -1.3387090e+02    1.0000000e+00    0.0000000e+00    0.0000000e+00    0.0000000e+00    0.0000000e+00    0.0000000e+00    0.0000000e+00    0.0000000e+00    0.0000000e+00    0.0000000e+00    0.0000000e+00    0.0000000e+00    0.0000000e+00    0.0000000e+00    0.0000000e+00    0.0000000e+00    0.0000000e+00    0.0000000e+00    0.0000000e+00    0.0000000e+00
   -1.3327090e+02    1.0000000e+00    0.0000000e+00    0.0000000e+00    0.0000000e+00    0.0000000e+00    0.0000000e+00    0.0000000e+00    0.0000000e+00    0.0000000e+00    0.0000000e+00    0.0000000e+00    0.0000000e+00    0.0000000e+00    0.0000000e+00    0.0000000e+00    0.0000000e+00    0.0000000e+00    0.0000000e+00    0.0000000e+00    0.0000000e+00
   -1.3267090e+02    1.0000000e+00    0.0000000e+00    0.0000000e+00    0.0000000e+00    0.0000000e+00    0.0000000e+00    0.0000000e+00    0.0000000e+00    0.0000000e+00    0.0000000e+00    0.0000000e+00    0.0000000e+00    0.0000000e+00    0.0000000e+00    0.0000000e+00    0.0000000e+00    0.0000000e+00    0.0000000e+00    0.0000000e+00    0.0000000e+00
   -1.3207090e+02    1.0000000e+00    0.0000000e+00    0.0000000e+00    0.0000000e+00    0.0000000e+00    0.0000000e+00    0.0000000e+00    0.0000000e+00    0.0000000e+00    0.0000000e+00    0.0000000e+00    0.0000000e+00    0.0000000e+00    0.0000000e+00    0.0000000e+00    0.0000000e+00    0.0000000e+00    0.0000000e+00    0.0000000e+00    0.0000000e+00
   -1.3147090e+02    1.0000000e+00    0.0000000e+00    0.0000000e+00    0.0000000e+00    0.0000000e+00    0.0000000e+00    0.0000000e+00    0.0000000e+00    0.0000000e+00    0.0000000e+00    0.0000000e+00    0.0000000e+00    0.0000000e+00    0.0000000e+00    0.0000000e+00    0.0000000e+00    0.0000000e+00    0.0000000e+00    0.0000000e+00    0.0000000e+00
   -1.3087090e+02    1.0000000e+00    0.0000000e+00    0.0000000e+00    0.0000000e+00    0.0000000e+00    0.0000000e+00    0.0000000e+00    0.0000000e+00    0.0000000e+00    0.0000000e+00    0.0000000e+00    0.0000000e+00    0.0000000e+00    0.0000000e+00    0.0000000e+00    0.0000000e+00    0.0000000e+00    0.0000000e+00    0.0000000e+00    0.0000000e+00
   -1.3027090e+02    1.0000000e+00    0.0000000e+00    0.0000000e+00    0.0000000e+00    0.0000000e+00    0.0000000e+00    0.0000000e+00    0.0000000e+00    0.0000000e+00    0.0000000e+00    0.0000000e+00    0.0000000e+00    0.0000000e+00    0.0000000e+00    0.0000000e+00    0.0000000e+00    0.0000000e+00    0.0000000e+00    0.0000000e+00    0.0000000e+00
   -1.2967090e+02    1.0000000e+00    0.0000000e+00    0.0000000e+00    0.0000000e+00    0.0000000e+00    0.0000000e+00    0.0000000e+00    0.0000000e+00    0.0000000e+00    0.0000000e+00    0.0000000e+00    0.0000000e+00    0.0000000e+00    0.0000000e+00    0.0000000e+00    0.0000000e+00    0.0000000e+00    0.0000000e+00    0.0000000e+00    0.0000000e+00
   -1.2907090e+02    1.0000000e+00    0.0000000e+00    0.0000000e+00    0.0000000e+00    0.0000000e+00    0.0000000e+00    0.0000000e+00    0.0000000e+00    0.0000000e+00    0.0000000e+00    0.0000000e+00    0.0000000e+00    0.0000000e+00    0.0000000e+00    0.0000000e+00    0.0000000e+00    0.0000000e+00    0.0000000e+00    0.0000000e+00    0.0000000e+00
   -1.2847090e+02    1.0000000e+00    0.0000000e+00    0.0000000e+00    0.0000000e+00    0.0000000e+00    0.0000000e+00    0.0000000e+00    0.0000000e+00    0.0000000e+00    0.0000000e+00    0.0000000e+00    0.0000000e+00    0.0000000e+00    0.0000000e+00    0.0000000e+00    0.0000000e+00    0.0000000e+00    0.0000000e+00    0.0000000e+00    0.0000000e+00
   -1.2787090e+02    1.0000000e+00    0.0000000e+00    0.0000000e+00    0.0000000e+00    0.0000000e+00    0.0000000e+00    0.0000000e+00    0.0000000e+00    0.0000000e+00    0.0000000e+00    0.0000000e+00    0.0000000e+00    0.0000000e+00    0.0000000e+00    0.0000000e+00    0.0000000e+00    0.0000000e+00    0.0000000e+00    0.0000000e+00    0.0000000e+00
   -1.2727090e+02    1.0000000e+00    0.0000000e+00    0.0000000e+00    0.0000000e+00    0.0000000e+00    0.0000000e+00    0.0000000e+00    0.0000000e+00    0.0000000e+00    0.0000000e+00    0.0000000e+00    0.0000000e+00    0.0000000e+00    0.0000000e+00    0.0000000e+00    0.0000000e+00    0.0000000e+00    0.0000000e+00    0.0000000e+00    0.0000000e+00
   -1.2667090e+02    1.0000000e+00    0.0000000e+00    0.0000000e+00    0.0000000e+00    0.0000000e+00    0.0000000e+00    0.0000000e+00    0.0000000e+00    0.0000000e+00    0.0000000e+00    0.0000000e+00    0.0000000e+00    0.0000000e+00    0.0000000e+00    0.0000000e+00    0.0000000e+00    0.0000000e+00    0.0000000e+00    0.0000000e+00    0.0000000e+00
   -1.2607090e+02    1.0000000e+00    0.0000000e+00    0.0000000e+00    0.0000000e+00    0.0000000e+00    0.0000000e+00    0.0000000e+00    0.0000000e+00    0.0000000e+00    0.0000000e+00    0.0000000e+00    0.0000000e+00    0.0000000e+00    0.0000000e+00    0.0000000e+00    0.0000000e+00    0.0000000e+00    0.0000000e+00    0.0000000e+00    0.0000000e+00
   -1.2547090e+02    1.0000000e+00    0.0000000e+00    0.0000000e+00    0.0000000e+00    0.0000000e+00    0.0000000e+00    0.0000000e+00    0.0000000e+00    0.0000000e+00    0.0000000e+00    0.0000000e+00    0.0000000e+00    0.0000000e+00    0.0000000e+00    0.0000000e+00    0.0000000e+00    0.0000000e+00    0.0000000e+00    0.0000000e+00    0.0000000e+00
   -1.2487090e+02    1.0000000e+00    0.0000000e+00    0.0000000e+00    0.0000000e+00    0.0000000e+00    0.0000000e+00    0.0000000e+00    0.0000000e+00    0.0000000e+00    0.0000000e+00    0.0000000e+00    0.0000000e+00    0.0000000e+00    0.0000000e+00    0.0000000e+00    0.0000000e+00    0.0000000e+00    0.0000000e+00    0.0000000e+00    0.0000000e+00
   -1.2427090e+02    1.0000000e+00    0.0000000e+00    0.0000000e+00    0.0000000e+00    0.0000000e+00    0.0000000e+00    0.0000000e+00    0.0000000e+00    0.0000000e+00    0.0000000e+00    0.0000000e+00    0.0000000e+00    0.0000000e+00    0.0000000e+00    0.0000000e+00    0.0000000e+00    0.0000000e+00    0.0000000e+00    0.0000000e+00    0.0000000e+00
   -1.2367090e+02    1.0000000e+00    0.0000000e+00    0.0000000e+00    0.0000000e+00    0.0000000e+00    0.0000000e+00    0.0000000e+00    0.0000000e+00    0.0000000e+00    0.0000000e+00    0.0000000e+00    0.0000000e+00    0.0000000e+00    0.0000000e+00    0.0000000e+00    0.0000000e+00    0.0000000e+00    0.0000000e+00    0.0000000e+00    0.0000000e+00
   -1.2307090e+02    1.0000000e+00    0.0000000e+00    0.0000000e+00    0.0000000e+00    0.0000000e+00    0.0000000e+00    0.0000000e+00    0.0000000e+00    0.0000000e+00    0.0000000e+00    0.0000000e+00    0.0000000e+00    0.0000000e+00    0.0000000e+00    0.0000000e+00    0.0000000e+00    0.0000000e+00    0.0000000e+00    0.0000000e+00    0.0000000e+00
   -1.2247090e+02    1.0000000e+00    0.0000000e+00    0.0000000e+00    0.0000000e+00    0.0000000e+00    0.0000000e+00    0.0000000e+00    0.0000000e+00    0.0000000e+00    0.0000000e+00    0.0000000e+00    0.0000000e+00    0.0000000e+00    0.0000000e+00    0.0000000e+00    0.0000000e+00    0.0000000e+00    0.0000000e+00    0.0000000e+00    0.0000000e+00
   -1.2187090e+02    1.0000000e+00    0.0000000e+00    0.0000000e+00    0.0000000e+00    0.0000000e+00    0.0000000e+00    0.0000000e+00    0.0000000e+00    0.0000000e+00    0.0000000e+00    0.0000000e+00    0.0000000e+00    0.0000000e+00    0.0000000e+00    0.0000000e+00    0.0000000e+00    0.0000000e+00    0.0000000e+00    0.0000000e+00    0.0000000e+00
   -1.2127090e+02    1.0000000e+00    0.0000000e+00    0.0000000e+00    0.0000000e+00    0.0000000e+00    0.0000000e+00    0.0000000e+00    0.0000000e+00    0.0000000e+00    0.0000000e+00    0.0000000e+00    0.0000000e+00    0.0000000e+00    0.0000000e+00    0.0000000e+00    0.0000000e+00    0.0000000e+00    0.0000000e+00    0.0000000e+00    0.0000000e+00
   -1.2067611e+02    1.0000000e+00    0.0000000e+00    0.0000000e+00    0.0000000e+00    0.0000000e+00    0.0000000e+00    0.0000000e+00    0.0000000e+00    0.0000000e+00    0.0000000e+00    0.0000000e+00    0.0000000e+00    0.0000000e+00    0.0000000e+00    0.0000000e+00    0.0000000e+00    0.0000000e+00    0.0000000e+00    0.0000000e+00    0.0000000e+00
   -1.2008717e+02    1.0000000e+00    0.0000000e+00    0.0000000e+00    0.0000000e+00    0.0000000e+00    0.0000000e+00    0.0000000e+00    0.0000000e+00    0.0000000e+00    0.0000000e+00    0.0000000e+00    0.0000000e+00    0.0000000e+00    0.0000000e+00    0.0000000e+00    0.0000000e+00    0.0000000e+00    0.0000000e+00    0.0000000e+00    0.0000000e+00
   -1.1950389e+02    1.0000000e+00    0.0000000e+00    0.0000000e+00    0.0000000e+00    0.0000000e+00    0.0000000e+00    0.0000000e+00    0.0000000e+00    0.0000000e+00    0.0000000e+00    0.0000000e+00    0.0000000e+00    0.0000000e+00    0.0000000e+00    0.0000000e+00    0.0000000e+00    0.0000000e+00    0.0000000e+00    0.0000000e+00    0.0000000e+00
   -1.1892610e+02    1.0000000e+00    0.0000000e+00    0.0000000e+00    0.0000000e+00    0.0000000e+00    0.0000000e+00    0.0000000e+00    0.0000000e+00    0.0000000e+00    0.0000000e+00    0.0000000e+00    0.0000000e+00    0.0000000e+00    0.0000000e+00    0.0000000e+00    0.0000000e+00    0.0000000e+00    0.0000000e+00    0.0000000e+00    0.0000000e+00
   -1.1835364e+02    1.0000000e+00    0.0000000e+00    0.0000000e+00    0.0000000e+00    0.0000000e+00    0.0000000e+00    0.0000000e+00    0.0000000e+00    0.0000000e+00    0.0000000e+00    0.0000000e+00    0.0000000e+00    0.0000000e+00    0.0000000e+00    0.0000000e+00    0.0000000e+00    0.0000000e+00    0.0000000e+00    0.0000000e+00    0.0000000e+00
   -1.1778632e+02    1.0000000e+00    0.0000000e+00    0.0000000e+00    0.0000000e+00    0.0000000e+00    0.0000000e+00    0.0000000e+00    0.0000000e+00    0.0000000e+00    0.0000000e+00    0.0000000e+00    0.0000000e+00    0.0000000e+00    0.0000000e+00    0.0000000e+00    0.0000000e+00    0.0000000e+00    0.0000000e+00    0.0000000e+00    0.0000000e+00
   -1.1722396e+02    1.0000000e+00    0.0000000e+00    0.0000000e+00    0.0000000e+00    0.0000000e+00    0.0000000e+00    0.0000000e+00    0.0000000e+00    0.0000000e+00    0.0000000e+00    0.0000000e+00    0.0000000e+00    0.0000000e+00    0.0000000e+00    0.0000000e+00    0.0000000e+00    0.0000000e+00    0.0000000e+00    0.0000000e+00    0.0000000e+00
   -1.1666646e+02    1.0000000e+00    0.0000000e+00    0.0000000e+00    0.0000000e+00    0.0000000e+00    0.0000000e+00    0.0000000e+00    0.0000000e+00    0.0000000e+00    0.0000000e+00    0.0000000e+00    0.0000000e+00    0.0000000e+00    0.0000000e+00    0.0000000e+00    0.0000000e+00    0.0000000e+00    0.0000000e+00    0.0000000e+00    0.0000000e+00
   -1.1611365e+02    1.0000000e+00    0.0000000e+00    0.0000000e+00    0.0000000e+00    0.0000000e+00    0.0000000e+00    0.0000000e+00    0.0000000e+00    0.0000000e+00    0.0000000e+00    0.0000000e+00    0.0000000e+00    0.0000000e+00    0.0000000e+00    0.0000000e+00    0.0000000e+00    0.0000000e+00    0.0000000e+00    0.0000000e+00    0.0000000e+00
   -1.1556538e+02    1.0000000e+00    0.0000000e+00    0.0000000e+00    0.0000000e+00    0.0000000e+00    0.0000000e+00    0.0000000e+00    0.0000000e+00    0.0000000e+00    0.0000000e+00    0.0000000e+00    0.0000000e+00    0.0000000e+00    0.0000000e+00    0.0000000e+00    0.0000000e+00    0.0000000e+00    0.0000000e+00    0.0000000e+00    0.0000000e+00
   -1.1502155e+02    1.0000000e+00    0.0000000e+00    0.0000000e+00    0.0000000e+00    0.0000000e+00    0.0000000e+00    0.0000000e+00    0.0000000e+00    0.0000000e+00    0.0000000e+00    0.0000000e+00    0.0000000e+00    0.0000000e+00    0.0000000e+00    0.0000000e+00    0.0000000e+00    0.0000000e+00    0.0000000e+00    0.0000000e+00    0.0000000e+00
   -1.1448200e+02    1.0000000e+00    0.0000000e+00    0.0000000e+00    0.0000000e+00    0.0000000e+00    0.0000000e+00    0.0000000e+00    0.0000000e+00    0.0000000e+00    0.0000000e+00    0.0000000e+00    0.0000000e+00    0.0000000e+00    0.0000000e+00    0.0000000e+00    0.0000000e+00    0.0000000e+00    0.0000000e+00    0.0000000e+00    0.0000000e+00
   -1.1394661e+02    1.0000000e+00    0.0000000e+00    0.0000000e+00    0.0000000e+00    0.0000000e+00    0.0000000e+00    0.0000000e+00    0.0000000e+00    0.0000000e+00    0.0000000e+00    0.0000000e+00    0.0000000e+00    0.0000000e+00    0.0000000e+00    0.0000000e+00    0.0000000e+00    0.0000000e+00    0.0000000e+00    0.0000000e+00    0.0000000e+00
   -1.1341530e+02    1.0000000e+00    0.0000000e+00    0.0000000e+00    0.0000000e+00    0.0000000e+00    0.0000000e+00    0.0000000e+00    0.0000000e+00    0.0000000e+00    0.0000000e+00    0.0000000e+00    0.0000000e+00    0.0000000e+00    0.0000000e+00    0.0000000e+00    0.0000000e+00    0.0000000e+00    0.0000000e+00    0.0000000e+00    0.0000000e+00
   -1.1288790e+02    1.0000000e+00    0.0000000e+00    0.0000000e+00    0.0000000e+00    0.0000000e+00    0.0000000e+00    0.0000000e+00    0.0000000e+00    0.0000000e+00    0.0000000e+00    0.0000000e+00    0.0000000e+00    0.0000000e+00    0.0000000e+00    0.0000000e+00    0.0000000e+00    0.0000000e+00    0.0000000e+00    0.0000000e+00    0.0000000e+00
   -1.1236435e+02    1.0000000e+00    0.0000000e+00    0.0000000e+00    0.0000000e+00    0.0000000e+00    0.0000000e+00    0.0000000e+00    0.0000000e+00    0.0000000e+00    0.0000000e+00    0.0000000e+00    0.0000000e+00    0.0000000e+00    0.0000000e+00    0.0000000e+00    0.0000000e+00    0.0000000e+00    0.0000000e+00    0.0000000e+00    0.0000000e+00
   -1.1184453e+02    1.0000000e+00    0.0000000e+00    0.0000000e+00    0.0000000e+00    0.0000000e+00    0.0000000e+00    0.0000000e+00    0.0000000e+00    0.0000000e+00    0.0000000e+00    0.0000000e+00    0.0000000e+00    0.0000000e+00    0.0000000e+00    0.0000000e+00    0.0000000e+00    0.0000000e+00    0.0000000e+00    0.0000000e+00    0.0000000e+00
   -1.1132833e+02    1.0000000e+00    0.0000000e+00    0.0000000e+00    0.0000000e+00    0.0000000e+00    0.0000000e+00    0.0000000e+00    0.0000000e+00    0.0000000e+00    0.0000000e+00    0.0000000e+00    0.0000000e+00    0.0000000e+00    0.0000000e+00    0.0000000e+00    0.0000000e+00    0.0000000e+00    0.0000000e+00    0.0000000e+00    0.0000000e+00
   -1.1081566e+02    1.0000000e+00    0.0000000e+00    0.0000000e+00    0.0000000e+00    0.0000000e+00    0.0000000e+00    0.0000000e+00    0.0000000e+00    0.0000000e+00    0.0000000e+00    0.0000000e+00    0.0000000e+00    0.0000000e+00    0.0000000e+00    0.0000000e+00    0.0000000e+00    0.0000000e+00    0.0000000e+00    0.0000000e+00    0.0000000e+00
   -1.1030642e+02    1.0000000e+00    0.0000000e+00    0.0000000e+00    0.0000000e+00    0.0000000e+00    0.0000000e+00    0.0000000e+00    0.0000000e+00    0.0000000e+00    0.0000000e+00    0.0000000e+00    0.0000000e+00    0.0000000e+00    0.0000000e+00    0.0000000e+00    0.0000000e+00    0.0000000e+00    0.0000000e+00    0.0000000e+00    0.0000000e+00
   -1.0980052e+02    1.0000000e+00    0.0000000e+00    0.0000000e+00    0.0000000e+00    0.0000000e+00    0.0000000e+00    0.0000000e+00    0.0000000e+00    0.0000000e+00    0.0000000e+00    0.0000000e+00    0.0000000e+00    0.0000000e+00    0.0000000e+00    0.0000000e+00    0.0000000e+00    0.0000000e+00    0.0000000e+00    0.0000000e+00    0.0000000e+00
   -1.0929789e+02    1.0000000e+00    0.0000000e+00    0.0000000e+00    0.0000000e+00    0.0000000e+00    0.0000000e+00    0.0000000e+00    0.0000000e+00    0.0000000e+00    0.0000000e+00    0.0000000e+00    0.0000000e+00    0.0000000e+00    0.0000000e+00    0.0000000e+00    0.0000000e+00    0.0000000e+00    0.0000000e+00    0.0000000e+00    0.0000000e+00
   -1.0905138e+02    1.0000000e+00    0.0000000e+00    0.0000000e+00    0.0000000e+00    0.0000000e+00    0.0000000e+00    0.0000000e+00    0.0000000e+00    0.0000000e+00    0.0000000e+00    0.0000000e+00    0.0000000e+00    0.0000000e+00    0.0000000e+00    0.0000000e+00    0.0000000e+00    0.0000000e+00    0.0000000e+00    0.0000000e+00    0.0000000e+00
   -1.0874324e+02    1.0000000e+00    0.0000000e+00    0.0000000e+00    0.0000000e+00    0.0000000e+00    0.0000000e+00    0.0000000e+00    0.0000000e+00    0.0000000e+00    0.0000000e+00    0.0000000e+00    0.0000000e+00    0.0000000e+00    0.0000000e+00    0.0000000e+00    0.0000000e+00    0.0000000e+00    0.0000000e+00    0.0000000e+00    0.0000000e+00
   -1.0835807e+02    1.0000000e+00    0.0000000e+00    0.0000000e+00    0.0000000e+00    0.0000000e+00    0.0000000e+00    0.0000000e+00    0.0000000e+00    0.0000000e+00    0.0000000e+00    0.0000000e+00    0.0000000e+00    0.0000000e+00    0.0000000e+00    0.0000000e+00    0.0000000e+00    0.0000000e+00    0.0000000e+00    0.0000000e+00    0.0000000e+00
   -1.0787660e+02    1.0000000e+00    0.0000000e+00    0.0000000e+00    0.0000000e+00    0.0000000e+00    0.0000000e+00    0.0000000e+00    0.0000000e+00    0.0000000e+00    0.0000000e+00    0.0000000e+00    0.0000000e+00    0.0000000e+00    0.0000000e+00    0.0000000e+00    0.0000000e+00    0.0000000e+00    0.0000000e+00    0.0000000e+00    0.0000000e+00
   -1.0738582e+02    1.0000000e+00    0.0000000e+00    0.0000000e+00    0.0000000e+00    0.0000000e+00    0.0000000e+00    0.0000000e+00    0.0000000e+00    0.0000000e+00    0.0000000e+00    0.0000000e+00    0.0000000e+00    0.0000000e+00    0.0000000e+00    0.0000000e+00    0.0000000e+00    0.0000000e+00    0.0000000e+00    0.0000000e+00    0.0000000e+00
   -1.0689788e+02    1.0000000e+00    0.0000000e+00    0.0000000e+00    0.0000000e+00    0.0000000e+00    0.0000000e+00    0.0000000e+00    0.0000000e+00    0.0000000e+00    0.0000000e+00    0.0000000e+00    0.0000000e+00    0.0000000e+00    0.0000000e+00    0.0000000e+00    0.0000000e+00    0.0000000e+00    0.0000000e+00    0.0000000e+00    0.0000000e+00
   -1.0641273e+02    1.0000000e+00    0.0000000e+00    0.0000000e+00    0.0000000e+00    0.0000000e+00    0.0000000e+00    0.0000000e+00    0.0000000e+00    0.0000000e+00    0.0000000e+00    0.0000000e+00    0.0000000e+00    0.0000000e+00    0.0000000e+00    0.0000000e+00    0.0000000e+00    0.0000000e+00    0.0000000e+00    0.0000000e+00    0.0000000e+00
   -1.0593033e+02    1.0000000e+00    0.0000000e+00    0.0000000e+00    0.0000000e+00    0.0000000e+00    0.0000000e+00    0.0000000e+00    0.0000000e+00    0.0000000e+00    0.0000000e+00    0.0000000e+00    0.0000000e+00    0.0000000e+00    0.0000000e+00    0.0000000e+00    0.0000000e+00    0.0000000e+00    0.0000000e+00    0.0000000e+00    0.0000000e+00
   -1.0545059e+02    1.0000000e+00    0.0000000e+00    0.0000000e+00    0.0000000e+00    0.0000000e+00    0.0000000e+00    0.0000000e+00    0.0000000e+00    0.0000000e+00    0.0000000e+00    0.0000000e+00    0.0000000e+00    0.0000000e+00    0.0000000e+00    0.0000000e+00    0.0000000e+00    0.0000000e+00    0.0000000e+00    0.0000000e+00    0.0000000e+00
   -1.0497345e+02    1.0000000e+00    0.0000000e+00    0.0000000e+00    0.0000000e+00    0.0000000e+00    0.0000000e+00    0.0000000e+00    0.0000000e+00    0.0000000e+00    0.0000000e+00    0.0000000e+00    0.0000000e+00    0.0000000e+00    0.0000000e+00    0.0000000e+00    0.0000000e+00    0.0000000e+00    0.0000000e+00    0.0000000e+00    0.0000000e+00
   -1.0449884e+02    1.0000000e+00    0.0000000e+00    0.0000000e+00    0.0000000e+00    0.0000000e+00    0.0000000e+00    0.0000000e+00    0.0000000e+00    0.0000000e+00    0.0000000e+00    0.0000000e+00    0.0000000e+00    0.0000000e+00    0.0000000e+00    0.0000000e+00    0.0000000e+00    0.0000000e+00    0.0000000e+00    0.0000000e+00    0.0000000e+00
   -1.0402669e+02    1.0000000e+00    0.0000000e+00    0.0000000e+00    0.0000000e+00    0.0000000e+00    0.0000000e+00    0.0000000e+00    0.0000000e+00    0.0000000e+00    0.0000000e+00    0.0000000e+00    0.0000000e+00    0.0000000e+00    0.0000000e+00    0.0000000e+00    0.0000000e+00    0.0000000e+00    0.0000000e+00    0.0000000e+00    0.0000000e+00
   -1.0355698e+02    1.0000000e+00    0.0000000e+00    0.0000000e+00    0.0000000e+00    0.0000000e+00    0.0000000e+00    0.0000000e+00    0.0000000e+00    0.0000000e+00    0.0000000e+00    0.0000000e+00    0.0000000e+00    0.0000000e+00    0.0000000e+00    0.0000000e+00    0.0000000e+00    0.0000000e+00    0.0000000e+00    0.0000000e+00    0.0000000e+00
   -1.0308961e+02    1.0000000e+00    0.0000000e+00    0.0000000e+00    0.0000000e+00    0.0000000e+00    0.0000000e+00    0.0000000e+00    0.0000000e+00    0.0000000e+00    0.0000000e+00    0.0000000e+00    0.0000000e+00    0.0000000e+00    0.0000000e+00    0.0000000e+00    0.0000000e+00    0.0000000e+00    0.0000000e+00    0.0000000e+00    0.0000000e+00
   -1.0262452e+02    1.0000000e+00    0.0000000e+00    0.0000000e+00    0.0000000e+00    0.0000000e+00    0.0000000e+00    0.0000000e+00    0.0000000e+00    0.0000000e+00    0.0000000e+00    0.0000000e+00    0.0000000e+00    0.0000000e+00    0.0000000e+00    0.0000000e+00    0.0000000e+00    0.0000000e+00    0.0000000e+00    0.0000000e+00    0.0000000e+00
   -1.0216169e+02    1.0000000e+00    0.0000000e+00    0.0000000e+00    0.0000000e+00    0.0000000e+00    0.0000000e+00    0.0000000e+00    0.0000000e+00    0.0000000e+00    0.0000000e+00    0.0000000e+00    0.0000000e+00    0.0000000e+00    0.0000000e+00    0.0000000e+00    0.0000000e+00    0.0000000e+00    0.0000000e+00    0.0000000e+00    0.0000000e+00
   -1.0170105e+02    1.0000000e+00    0.0000000e+00    0.0000000e+00    0.0000000e+00    0.0000000e+00    0.0000000e+00    0.0000000e+00    0.0000000e+00    0.0000000e+00    0.0000000e+00    0.0000000e+00    0.0000000e+00    0.0000000e+00    0.0000000e+00    0.0000000e+00    0.0000000e+00    0.0000000e+00    0.0000000e+00    0.0000000e+00    0.0000000e+00
   -1.0124252e+02    1.0000000e+00    0.0000000e+00    0.0000000e+00    0.0000000e+00    0.0000000e+00    0.0000000e+00    0.0000000e+00    0.0000000e+00    0.0000000e+00    0.0000000e+00    0.0000000e+00    0.0000000e+00    0.0000000e+00    0.0000000e+00    0.0000000e+00    0.0000000e+00    0.0000000e+00    0.0000000e+00    0.0000000e+00    0.0000000e+00
   -1.0078610e+02    1.0000000e+00    0.0000000e+00    0.0000000e+00    0.0000000e+00    0.0000000e+00    0.0000000e+00    0.0000000e+00    0.0000000e+00    0.0000000e+00    0.0000000e+00    0.0000000e+00    0.0000000e+00    0.0000000e+00    0.0000000e+00    0.0000000e+00    0.0000000e+00    0.0000000e+00    0.0000000e+00    0.0000000e+00    0.0000000e+00
   -1.0033170e+02    1.0000000e+00    0.0000000e+00    0.0000000e+00    0.0000000e+00    0.0000000e+00    0.0000000e+00    0.0000000e+00    0.0000000e+00    0.0000000e+00    0.0000000e+00    0.0000000e+00    0.0000000e+00    0.0000000e+00    0.0000000e+00    0.0000000e+00    0.0000000e+00    0.0000000e+00    0.0000000e+00    0.0000000e+00    0.0000000e+00
   -9.9879287e+01    1.0000000e+00    0.0000000e+00    0.0000000e+00    0.0000000e+00    0.0000000e+00    0.0000000e+00    0.0000000e+00    0.0000000e+00    0.0000000e+00    0.0000000e+00    0.0000000e+00    0.0000000e+00    0.0000000e+00    0.0000000e+00    0.0000000e+00    0.0000000e+00    0.0000000e+00    0.0000000e+00    0.0000000e+00    0.0000000e+00
   -9.9428806e+01    1.0000000e+00    0.0000000e+00    0.0000000e+00    0.0000000e+00    0.0000000e+00    0.0000000e+00    0.0000000e+00    0.0000000e+00    0.0000000e+00    0.0000000e+00    0.0000000e+00    0.0000000e+00    0.0000000e+00    0.0000000e+00    0.0000000e+00    0.0000000e+00    0.0000000e+00    0.0000000e+00    0.0000000e+00    0.0000000e+00
   -9.8980218e+01    1.0000000e+00    0.0000000e+00    0.0000000e+00    0.0000000e+00    0.0000000e+00    0.0000000e+00    0.0000000e+00    0.0000000e+00    0.0000000e+00    0.0000000e+00    0.0000000e+00    0.0000000e+00    0.0000000e+00    0.0000000e+00    0.0000000e+00    0.0000000e+00    0.0000000e+00    0.0000000e+00    0.0000000e+00    0.0000000e+00
   -9.8533471e+01    1.0000000e+00    0.0000000e+00    0.0000000e+00    0.0000000e+00    0.0000000e+00    0.0000000e+00    0.0000000e+00    0.0000000e+00    0.0000000e+00    0.0000000e+00    0.0000000e+00    0.0000000e+00    0.0000000e+00    0.0000000e+00    0.0000000e+00    0.0000000e+00    0.0000000e+00    0.0000000e+00    0.0000000e+00    0.0000000e+00
   -9.8088528e+01    1.0000000e+00    0.0000000e+00    0.0000000e+00    0.0000000e+00    0.0000000e+00    0.0000000e+00    0.0000000e+00    0.0000000e+00    0.0000000e+00    0.0000000e+00    0.0000000e+00    0.0000000e+00    0.0000000e+00    0.0000000e+00    0.0000000e+00    0.0000000e+00    0.0000000e+00    0.0000000e+00    0.0000000e+00    0.0000000e+00
   -9.7645332e+01    1.0000000e+00    0.0000000e+00    0.0000000e+00    0.0000000e+00    0.0000000e+00    0.0000000e+00    0.0000000e+00    0.0000000e+00    0.0000000e+00    0.0000000e+00    0.0000000e+00    0.0000000e+00    0.0000000e+00    0.0000000e+00    0.0000000e+00    0.0000000e+00    0.0000000e+00    0.0000000e+00    0.0000000e+00    0.0000000e+00
   -9.7203862e+01    1.0000000e+00    0.0000000e+00    0.0000000e+00    0.0000000e+00    0.0000000e+00    0.0000000e+00    0.0000000e+00    0.0000000e+00    0.0000000e+00    0.0000000e+00    0.0000000e+00    0.0000000e+00    0.0000000e+00    0.0000000e+00    0.0000000e+00    0.0000000e+00    0.0000000e+00    0.0000000e+00    0.0000000e+00    0.0000000e+00
   -9.6764048e+01    1.0000000e+00    0.0000000e+00    0.0000000e+00    0.0000000e+00    0.0000000e+00    0.0000000e+00    0.0000000e+00    0.0000000e+00    0.0000000e+00    0.0000000e+00    0.0000000e+00    0.0000000e+00    0.0000000e+00    0.0000000e+00    0.0000000e+00    0.0000000e+00    0.0000000e+00    0.0000000e+00    0.0000000e+00    0.0000000e+00
   -9.6325882e+01    1.0000000e+00    0.0000000e+00    0.0000000e+00    0.0000000e+00    0.0000000e+00    0.0000000e+00    0.0000000e+00    0.0000000e+00    0.0000000e+00    0.0000000e+00    0.0000000e+00    0.0000000e+00    0.0000000e+00    0.0000000e+00    0.0000000e+00    0.0000000e+00    0.0000000e+00    0.0000000e+00    0.0000000e+00    0.0000000e+00
   -9.5889297e+01    1.0000000e+00    0.0000000e+00    0.0000000e+00    0.0000000e+00    0.0000000e+00    0.0000000e+00    0.0000000e+00    0.0000000e+00    0.0000000e+00    0.0000000e+00    0.0000000e+00    0.0000000e+00    0.0000000e+00    0.0000000e+00    0.0000000e+00    0.0000000e+00    0.0000000e+00    0.0000000e+00    0.0000000e+00    0.0000000e+00
   -9.5454262e+01    1.0000000e+00    0.0000000e+00    0.0000000e+00    0.0000000e+00    0.0000000e+00    0.0000000e+00    0.0000000e+00    0.0000000e+00    0.0000000e+00    0.0000000e+00    0.0000000e+00    0.0000000e+00    0.0000000e+00    0.0000000e+00    0.0000000e+00    0.0000000e+00    0.0000000e+00    0.0000000e+00    0.0000000e+00    0.0000000e+00
   -9.5020750e+01    1.0000000e+00    0.0000000e+00    0.0000000e+00    0.0000000e+00    0.0000000e+00    0.0000000e+00    0.0000000e+00    0.0000000e+00    0.0000000e+00    0.0000000e+00    0.0000000e+00    0.0000000e+00    0.0000000e+00    0.0000000e+00    0.0000000e+00    0.0000000e+00    0.0000000e+00    0.0000000e+00    0.0000000e+00    0.0000000e+00
   -9.4588705e+01    1.0000000e+00    0.0000000e+00    0.0000000e+00    0.0000000e+00    0.0000000e+00    0.0000000e+00    0.0000000e+00    0.0000000e+00    0.0000000e+00    0.0000000e+00    0.0000000e+00    0.0000000e+00    0.0000000e+00    0.0000000e+00    0.0000000e+00    0.0000000e+00    0.0000000e+00    0.0000000e+00    0.0000000e+00    0.0000000e+00
   -9.4158099e+01    1.0000000e+00    0.0000000e+00    0.0000000e+00    0.0000000e+00    0.0000000e+00    0.0000000e+00    0.0000000e+00    0.0000000e+00    0.0000000e+00    0.0000000e+00    0.0000000e+00    0.0000000e+00    0.0000000e+00    0.0000000e+00    0.0000000e+00    0.0000000e+00    0.0000000e+00    0.0000000e+00    0.0000000e+00    0.0000000e+00
   -9.3728904e+01    1.0000000e+00    0.0000000e+00    0.0000000e+00    0.0000000e+00    0.0000000e+00    0.0000000e+00    0.0000000e+00    0.0000000e+00    0.0000000e+00    0.0000000e+00    0.0000000e+00    0.0000000e+00    0.0000000e+00    0.0000000e+00    0.0000000e+00    0.0000000e+00    0.0000000e+00    0.0000000e+00    0.0000000e+00    0.0000000e+00
   -9.3301070e+01    1.0000000e+00    0.0000000e+00    0.0000000e+00    0.0000000e+00    0.0000000e+00    0.0000000e+00    0.0000000e+00    0.0000000e+00    0.0000000e+00    0.0000000e+00    0.0000000e+00    0.0000000e+00    0.0000000e+00    0.0000000e+00    0.0000000e+00    0.0000000e+00    0.0000000e+00    0.0000000e+00    0.0000000e+00    0.0000000e+00
   -9.2874562e+01    1.0000000e+00    0.0000000e+00    0.0000000e+00    0.0000000e+00    0.0000000e+00    0.0000000e+00    0.0000000e+00    0.0000000e+00    0.0000000e+00    0.0000000e+00    0.0000000e+00    0.0000000e+00    0.0000000e+00    0.0000000e+00    0.0000000e+00    0.0000000e+00    0.0000000e+00    0.0000000e+00    0.0000000e+00    0.0000000e+00
   -9.2449366e+01    1.0000000e+00    0.0000000e+00    0.0000000e+00    0.0000000e+00    0.0000000e+00    0.0000000e+00    0.0000000e+00    0.0000000e+00    0.0000000e+00    0.0000000e+00    0.0000000e+00    0.0000000e+00    0.0000000e+00    0.0000000e+00    0.0000000e+00    0.0000000e+00    0.0000000e+00    0.0000000e+00    0.0000000e+00    0.0000000e+00
   -9.2025430e+01    1.0000000e+00    0.0000000e+00    0.0000000e+00    0.0000000e+00    0.0000000e+00    0.0000000e+00    0.0000000e+00    0.0000000e+00    0.0000000e+00    0.0000000e+00    0.0000000e+00    0.0000000e+00    0.0000000e+00    0.0000000e+00    0.0000000e+00    0.0000000e+00    0.0000000e+00    0.0000000e+00    0.0000000e+00    0.0000000e+00
   -9.1602720e+01    1.0000000e+00    0.0000000e+00    0.0000000e+00    0.0000000e+00    0.0000000e+00    0.0000000e+00    0.0000000e+00    0.0000000e+00    0.0000000e+00    0.0000000e+00    0.0000000e+00    0.0000000e+00    0.0000000e+00    0.0000000e+00    0.0000000e+00    0.0000000e+00    0.0000000e+00    0.0000000e+00    0.0000000e+00    0.0000000e+00
   -9.1181206e+01    1.0000000e+00    0.0000000e+00    0.0000000e+00    0.0000000e+00    0.0000000e+00    0.0000000e+00    0.0000000e+00    0.0000000e+00    0.0000000e+00    0.0000000e+00    0.0000000e+00    0.0000000e+00    0.0000000e+00    0.0000000e+00    0.0000000e+00    0.0000000e+00    0.0000000e+00    0.0000000e+00    0.0000000e+00    0.0000000e+00
   -9.0760867e+01    1.0000000e+00    0.0000000e+00    0.0000000e+00    0.0000000e+00    0.0000000e+00    0.0000000e+00    0.0000000e+00    0.0000000e+00    0.0000000e+00    0.0000000e+00    0.0000000e+00    0.0000000e+00    0.0000000e+00    0.0000000e+00    0.0000000e+00    0.0000000e+00    0.0000000e+00    0.0000000e+00    0.0000000e+00    0.0000000e+00
   -9.0341662e+01    1.0000000e+00    0.0000000e+00    0.0000000e+00    0.0000000e+00    0.0000000e+00    0.0000000e+00    0.0000000e+00    0.0000000e+00    0.0000000e+00    0.0000000e+00    0.0000000e+00    0.0000000e+00    0.0000000e+00    0.0000000e+00    0.0000000e+00    0.0000000e+00    0.0000000e+00    0.0000000e+00    0.0000000e+00    0.0000000e+00
   -8.9923558e+01    1.0000000e+00    0.0000000e+00    0.0000000e+00    0.0000000e+00    0.0000000e+00    0.0000000e+00    0.0000000e+00    0.0000000e+00    0.0000000e+00    0.0000000e+00    0.0000000e+00    0.0000000e+00    0.0000000e+00    0.0000000e+00    0.0000000e+00    0.0000000e+00    0.0000000e+00    0.0000000e+00    0.0000000e+00    0.0000000e+00
   -8.9506524e+01    1.0000000e+00    0.0000000e+00    0.0000000e+00    0.0000000e+00    0.0000000e+00    0.0000000e+00    0.0000000e+00    0.0000000e+00    0.0000000e+00    0.0000000e+00    0.0000000e+00    0.0000000e+00    0.0000000e+00    0.0000000e+00    0.0000000e+00    0.0000000e+00    0.0000000e+00    0.0000000e+00    0.0000000e+00    0.0000000e+00
   -8.9090531e+01    1.0000000e+00    0.0000000e+00    0.0000000e+00    0.0000000e+00    0.0000000e+00    0.0000000e+00    0.0000000e+00    0.0000000e+00    0.0000000e+00    0.0000000e+00    0.0000000e+00    0.0000000e+00    0.0000000e+00    0.0000000e+00    0.0000000e+00    0.0000000e+00    0.0000000e+00    0.0000000e+00    0.0000000e+00    0.0000000e+00
   -8.8675556e+01    1.0000000e+00    0.0000000e+00    0.0000000e+00    0.0000000e+00    0.0000000e+00    0.0000000e+00    0.0000000e+00    0.0000000e+00    0.0000000e+00    0.0000000e+00    0.0000000e+00    0.0000000e+00    0.0000000e+00    0.0000000e+00    0.0000000e+00    0.0000000e+00    0.0000000e+00    0.0000000e+00    0.0000000e+00    0.0000000e+00
   -8.8261565e+01    1.0000000e+00    0.0000000e+00    0.0000000e+00    0.0000000e+00    0.0000000e+00    0.0000000e+00    0.0000000e+00    0.0000000e+00    0.0000000e+00    0.0000000e+00    0.0000000e+00    0.0000000e+00    0.0000000e+00    0.0000000e+00    0.0000000e+00    0.0000000e+00    0.0000000e+00    0.0000000e+00    0.0000000e+00    0.0000000e+00
   -8.7848528e+01    1.0000000e+00    0.0000000e+00    0.0000000e+00    0.0000000e+00    0.0000000e+00    0.0000000e+00    0.0000000e+00    0.0000000e+00    0.0000000e+00    0.0000000e+00    0.0000000e+00    0.0000000e+00    0.0000000e+00    0.0000000e+00    0.0000000e+00    0.0000000e+00    0.0000000e+00    0.0000000e+00    0.0000000e+00    0.0000000e+00
   -8.7436415e+01    1.0000000e+00    0.0000000e+00    0.0000000e+00    0.0000000e+00    0.0000000e+00    0.0000000e+00    0.0000000e+00    0.0000000e+00    0.0000000e+00    0.0000000e+00    0.0000000e+00    0.0000000e+00    0.0000000e+00    0.0000000e+00    0.0000000e+00    0.0000000e+00    0.0000000e+00    0.0000000e+00    0.0000000e+00    0.0000000e+00
   -8.7025198e+01    1.0000000e+00    0.0000000e+00    0.0000000e+00    0.0000000e+00    0.0000000e+00    0.0000000e+00    0.0000000e+00    0.0000000e+00    0.0000000e+00    0.0000000e+00    0.0000000e+00    0.0000000e+00    0.0000000e+00    0.0000000e+00    0.0000000e+00    0.0000000e+00    0.0000000e+00    0.0000000e+00    0.0000000e+00    0.0000000e+00
   -8.6614849e+01    1.0000000e+00    0.0000000e+00    0.0000000e+00    0.0000000e+00    0.0000000e+00    0.0000000e+00    0.0000000e+00    0.0000000e+00    0.0000000e+00    0.0000000e+00    0.0000000e+00    0.0000000e+00    0.0000000e+00    0.0000000e+00    0.0000000e+00    0.0000000e+00    0.0000000e+00    0.0000000e+00    0.0000000e+00    0.0000000e+00
   -8.6205342e+01    1.0000000e+00    0.0000000e+00    0.0000000e+00    0.0000000e+00    0.0000000e+00    0.0000000e+00    0.0000000e+00    0.0000000e+00    0.0000000e+00    0.0000000e+00    0.0000000e+00    0.0000000e+00    0.0000000e+00    0.0000000e+00    0.0000000e+00    0.0000000e+00    0.0000000e+00    0.0000000e+00    0.0000000e+00    0.0000000e+00
   -8.5796648e+01    1.0000000e+00    0.0000000e+00    0.0000000e+00    0.0000000e+00    0.0000000e+00    0.0000000e+00    0.0000000e+00    0.0000000e+00    0.0000000e+00    0.0000000e+00    0.0000000e+00    0.0000000e+00    0.0000000e+00    0.0000000e+00    0.0000000e+00    0.0000000e+00    0.0000000e+00    0.0000000e+00    0.0000000e+00    0.0000000e+00
   -8.5388743e+01    1.0000000e+00    0.0000000e+00    0.0000000e+00    0.0000000e+00    0.0000000e+00    0.0000000e+00    0.0000000e+00    0.0000000e+00    0.0000000e+00    0.0000000e+00    0.0000000e+00    0.0000000e+00    0.0000000e+00    0.0000000e+00    0.0000000e+00    0.0000000e+00    0.0000000e+00    0.0000000e+00    0.0000000e+00    0.0000000e+00
   -8.5292430e+01    1.0000000e+00    0.0000000e+00    0.0000000e+00    0.0000000e+00    0.0000000e+00    0.0000000e+00    0.0000000e+00    0.0000000e+00    0.0000000e+00    0.0000000e+00    0.0000000e+00    0.0000000e+00    0.0000000e+00    0.0000000e+00    0.0000000e+00    0.0000000e+00    0.0000000e+00    0.0000000e+00    0.0000000e+00    0.0000000e+00
   -8.5172040e+01    1.0000000e+00    0.0000000e+00    0.0000000e+00    0.0000000e+00    0.0000000e+00    0.0000000e+00    0.0000000e+00    0.0000000e+00    0.0000000e+00    0.0000000e+00    0.0000000e+00    0.0000000e+00    0.0000000e+00    0.0000000e+00    0.0000000e+00    0.0000000e+00    0.0000000e+00    0.0000000e+00    0.0000000e+00    0.0000000e+00
   -8.5021551e+01    1.0000000e+00    0.0000000e+00    0.0000000e+00    0.0000000e+00    0.0000000e+00    0.0000000e+00    0.0000000e+00    0.0000000e+00    0.0000000e+00    0.0000000e+00    0.0000000e+00    0.0000000e+00    0.0000000e+00    0.0000000e+00    0.0000000e+00    0.0000000e+00    0.0000000e+00    0.0000000e+00    0.0000000e+00    0.0000000e+00
   -8.4833440e+01    1.0000000e+00    0.0000000e+00    0.0000000e+00    0.0000000e+00    0.0000000e+00    0.0000000e+00    0.0000000e+00    0.0000000e+00    0.0000000e+00    0.0000000e+00    0.0000000e+00    0.0000000e+00    0.0000000e+00    0.0000000e+00    0.0000000e+00    0.0000000e+00    0.0000000e+00    0.0000000e+00    0.0000000e+00    0.0000000e+00
   -8.4598302e+01    1.0000000e+00    0.0000000e+00    0.0000000e+00    0.0000000e+00    0.0000000e+00    0.0000000e+00    0.0000000e+00    0.0000000e+00    0.0000000e+00    0.0000000e+00    0.0000000e+00    0.0000000e+00    0.0000000e+00    0.0000000e+00    0.0000000e+00    0.0000000e+00    0.0000000e+00    0.0000000e+00    0.0000000e+00    0.0000000e+00
   -8.4304379e+01    1.0000000e+00    0.0000000e+00    0.0000000e+00    0.0000000e+00    0.0000000e+00    0.0000000e+00    0.0000000e+00    0.0000000e+00    0.0000000e+00    0.0000000e+00    0.0000000e+00    0.0000000e+00    0.0000000e+00    0.0000000e+00    0.0000000e+00    0.0000000e+00    0.0000000e+00    0.0000000e+00    0.0000000e+00    0.0000000e+00
   -8.3936976e+01    1.0000000e+00    0.0000000e+00    0.0000000e+00    0.0000000e+00    0.0000000e+00    0.0000000e+00    0.0000000e+00    0.0000000e+00    0.0000000e+00    0.0000000e+00    0.0000000e+00    0.0000000e+00    0.0000000e+00    0.0000000e+00    0.0000000e+00    0.0000000e+00    0.0000000e+00    0.0000000e+00    0.0000000e+00    0.0000000e+00
   -8.3532366e+01    1.0000000e+00    0.0000000e+00    0.0000000e+00    0.0000000e+00    0.0000000e+00    0.0000000e+00    0.0000000e+00    0.0000000e+00    0.0000000e+00    0.0000000e+00    0.0000000e+00    0.0000000e+00    0.0000000e+00    0.0000000e+00    0.0000000e+00    0.0000000e+00    0.0000000e+00    0.0000000e+00    0.0000000e+00    0.0000000e+00
   -8.3128362e+01    1.0000000e+00    0.0000000e+00    0.0000000e+00    0.0000000e+00    0.0000000e+00    0.0000000e+00    0.0000000e+00    0.0000000e+00    0.0000000e+00    0.0000000e+00    0.0000000e+00    0.0000000e+00    0.0000000e+00    0.0000000e+00    0.0000000e+00    0.0000000e+00    0.0000000e+00    0.0000000e+00    0.0000000e+00    0.0000000e+00
   -8.2724973e+01    1.0000000e+00    0.0000000e+00    0.0000000e+00    0.0000000e+00    0.0000000e+00    0.0000000e+00    0.0000000e+00    0.0000000e+00    0.0000000e+00    0.0000000e+00    0.0000000e+00    0.0000000e+00    0.0000000e+00    0.0000000e+00    0.0000000e+00    0.0000000e+00    0.0000000e+00    0.0000000e+00    0.0000000e+00    0.0000000e+00
   -8.2322173e+01    1.0000000e+00    0.0000000e+00    0.0000000e+00    0.0000000e+00    0.0000000e+00    0.0000000e+00    0.0000000e+00    0.0000000e+00    0.0000000e+00    0.0000000e+00    0.0000000e+00    0.0000000e+00    0.0000000e+00    0.0000000e+00    0.0000000e+00    0.0000000e+00    0.0000000e+00    0.0000000e+00    0.0000000e+00    0.0000000e+00
   -8.1919938e+01    1.0000000e+00    0.0000000e+00    0.0000000e+00    0.0000000e+00    0.0000000e+00    0.0000000e+00    0.0000000e+00    0.0000000e+00    0.0000000e+00    0.0000000e+00    0.0000000e+00    0.0000000e+00    0.0000000e+00    0.0000000e+00    0.0000000e+00    0.0000000e+00    0.0000000e+00    0.0000000e+00    0.0000000e+00    0.0000000e+00
   -8.1518242e+01    1.0000000e+00    0.0000000e+00    0.0000000e+00    0.0000000e+00    0.0000000e+00    0.0000000e+00    0.0000000e+00    0.0000000e+00    0.0000000e+00    0.0000000e+00    0.0000000e+00    0.0000000e+00    0.0000000e+00    0.0000000e+00    0.0000000e+00    0.0000000e+00    0.0000000e+00    0.0000000e+00    0.0000000e+00    0.0000000e+00
   -8.1117060e+01    1.0000000e+00    0.0000000e+00    0.0000000e+00    0.0000000e+00    0.0000000e+00    0.0000000e+00    0.0000000e+00    0.0000000e+00    0.0000000e+00    0.0000000e+00    0.0000000e+00    0.0000000e+00    0.0000000e+00    0.0000000e+00    0.0000000e+00    0.0000000e+00    0.0000000e+00    0.0000000e+00    0.0000000e+00    0.0000000e+00
   -8.0716368e+01    1.0000000e+00    0.0000000e+00    0.0000000e+00    0.0000000e+00    0.0000000e+00    0.0000000e+00    0.0000000e+00    0.0000000e+00    0.0000000e+00    0.0000000e+00    0.0000000e+00    0.0000000e+00    0.0000000e+00    0.0000000e+00    0.0000000e+00    0.0000000e+00    0.0000000e+00    0.0000000e+00    0.0000000e+00    0.0000000e+00
   -8.0316141e+01    1.0000000e+00    0.0000000e+00    0.0000000e+00    0.0000000e+00    0.0000000e+00    0.0000000e+00    0.0000000e+00    0.0000000e+00    0.0000000e+00    0.0000000e+00    0.0000000e+00    0.0000000e+00    0.0000000e+00    0.0000000e+00    0.0000000e+00    0.0000000e+00    0.0000000e+00    0.0000000e+00    0.0000000e+00    0.0000000e+00
   -7.9916354e+01    1.0000000e+00    0.0000000e+00    0.0000000e+00    0.0000000e+00    0.0000000e+00    0.0000000e+00    0.0000000e+00    0.0000000e+00    0.0000000e+00    0.0000000e+00    0.0000000e+00    0.0000000e+00    0.0000000e+00    0.0000000e+00    0.0000000e+00    0.0000000e+00    0.0000000e+00    0.0000000e+00    0.0000000e+00    0.0000000e+00
   -7.9516984e+01    1.0000000e+00    0.0000000e+00    0.0000000e+00    0.0000000e+00    0.0000000e+00    0.0000000e+00    0.0000000e+00    0.0000000e+00    0.0000000e+00    0.0000000e+00    0.0000000e+00    0.0000000e+00    0.0000000e+00    0.0000000e+00    0.0000000e+00    0.0000000e+00    0.0000000e+00    0.0000000e+00    0.0000000e+00    0.0000000e+00
   -7.9118005e+01    1.0000000e+00    0.0000000e+00    0.0000000e+00    0.0000000e+00    0.0000000e+00    0.0000000e+00    0.0000000e+00    0.0000000e+00    0.0000000e+00    0.0000000e+00    0.0000000e+00    0.0000000e+00    0.0000000e+00    0.0000000e+00    0.0000000e+00    0.0000000e+00    0.0000000e+00    0.0000000e+00    0.0000000e+00    0.0000000e+00
   -7.8719394e+01    1.0000000e+00    0.0000000e+00    0.0000000e+00    0.0000000e+00    0.0000000e+00    0.0000000e+00    0.0000000e+00    0.0000000e+00    0.0000000e+00    0.0000000e+00    0.0000000e+00    0.0000000e+00    0.0000000e+00    0.0000000e+00    0.0000000e+00    0.0000000e+00    0.0000000e+00    0.0000000e+00    0.0000000e+00    0.0000000e+00
   -7.8321127e+01    1.0000000e+00    0.0000000e+00    0.0000000e+00    0.0000000e+00    0.0000000e+00    0.0000000e+00    0.0000000e+00    0.0000000e+00    0.0000000e+00    0.0000000e+00    0.0000000e+00    0.0000000e+00    0.0000000e+00    0.0000000e+00    0.0000000e+00    0.0000000e+00    0.0000000e+00    0.0000000e+00    0.0000000e+00    0.0000000e+00
   -7.7923178e+01    1.0000000e+00    0.0000000e+00    0.0000000e+00    0.0000000e+00    0.0000000e+00    0.0000000e+00    0.0000000e+00    0.0000000e+00    0.0000000e+00    0.0000000e+00    0.0000000e+00    0.0000000e+00    0.0000000e+00    0.0000000e+00    0.0000000e+00    0.0000000e+00    0.0000000e+00    0.0000000e+00    0.0000000e+00    0.0000000e+00
   -7.7525525e+01    1.0000000e+00    0.0000000e+00    0.0000000e+00    0.0000000e+00    0.0000000e+00    0.0000000e+00    0.0000000e+00    0.0000000e+00    0.0000000e+00    0.0000000e+00    0.0000000e+00    0.0000000e+00    0.0000000e+00    0.0000000e+00    0.0000000e+00    0.0000000e+00    0.0000000e+00    0.0000000e+00    0.0000000e+00    0.0000000e+00
   -7.7128143e+01    1.0000000e+00    0.0000000e+00    0.0000000e+00    0.0000000e+00    0.0000000e+00    0.0000000e+00    0.0000000e+00    0.0000000e+00    0.0000000e+00    0.0000000e+00    0.0000000e+00    0.0000000e+00    0.0000000e+00    0.0000000e+00    0.0000000e+00    0.0000000e+00    0.0000000e+00    0.0000000e+00    0.0000000e+00    0.0000000e+00
   -7.6731008e+01    1.0000000e+00    0.0000000e+00    0.0000000e+00    0.0000000e+00    0.0000000e+00    0.0000000e+00    0.0000000e+00    0.0000000e+00    0.0000000e+00    0.0000000e+00    0.0000000e+00    0.0000000e+00    0.0000000e+00    0.0000000e+00    0.0000000e+00    0.0000000e+00    0.0000000e+00    0.0000000e+00    0.0000000e+00    0.0000000e+00
   -7.6334096e+01    1.0000000e+00    0.0000000e+00    0.0000000e+00    0.0000000e+00    0.0000000e+00    0.0000000e+00    0.0000000e+00    0.0000000e+00    0.0000000e+00    0.0000000e+00    0.0000000e+00    0.0000000e+00    0.0000000e+00    0.0000000e+00    0.0000000e+00    0.0000000e+00    0.0000000e+00    0.0000000e+00    0.0000000e+00    0.0000000e+00
   -7.5937384e+01    1.0000000e+00    0.0000000e+00    0.0000000e+00    0.0000000e+00    0.0000000e+00    0.0000000e+00    0.0000000e+00    0.0000000e+00    0.0000000e+00    0.0000000e+00    0.0000000e+00    0.0000000e+00    0.0000000e+00    0.0000000e+00    0.0000000e+00    0.0000000e+00    0.0000000e+00    0.0000000e+00    0.0000000e+00    0.0000000e+00
   -7.5540846e+01    1.0000000e+00    0.0000000e+00    0.0000000e+00    0.0000000e+00    0.0000000e+00    0.0000000e+00    0.0000000e+00    0.0000000e+00    0.0000000e+00    0.0000000e+00    0.0000000e+00    0.0000000e+00    0.0000000e+00    0.0000000e+00    0.0000000e+00    0.0000000e+00    0.0000000e+00    0.0000000e+00    0.0000000e+00    0.0000000e+00
   -7.5144460e+01    1.0000000e+00    0.0000000e+00    0.0000000e+00    0.0000000e+00    0.0000000e+00    0.0000000e+00    0.0000000e+00    0.0000000e+00    0.0000000e+00    0.0000000e+00    0.0000000e+00    0.0000000e+00    0.0000000e+00    0.0000000e+00    0.0000000e+00    0.0000000e+00    0.0000000e+00    0.0000000e+00    0.0000000e+00    0.0000000e+00
   -7.4748201e+01    1.0000000e+00    0.0000000e+00    0.0000000e+00    0.0000000e+00    0.0000000e+00    0.0000000e+00    0.0000000e+00    0.0000000e+00    0.0000000e+00    0.0000000e+00    0.0000000e+00    0.0000000e+00    0.0000000e+00    0.0000000e+00    0.0000000e+00    0.0000000e+00    0.0000000e+00    0.0000000e+00    0.0000000e+00    0.0000000e+00
   -7.4352045e+01    1.0000000e+00    0.0000000e+00    0.0000000e+00    0.0000000e+00    0.0000000e+00    0.0000000e+00    0.0000000e+00    0.0000000e+00    0.0000000e+00    0.0000000e+00    0.0000000e+00    0.0000000e+00    0.0000000e+00    0.0000000e+00    0.0000000e+00    0.0000000e+00    0.0000000e+00    0.0000000e+00    0.0000000e+00    0.0000000e+00
   -7.3955968e+01    1.0000000e+00    0.0000000e+00    0.0000000e+00    0.0000000e+00    0.0000000e+00    0.0000000e+00    0.0000000e+00    0.0000000e+00    0.0000000e+00    0.0000000e+00    0.0000000e+00    0.0000000e+00    0.0000000e+00    0.0000000e+00    0.0000000e+00    0.0000000e+00    0.0000000e+00    0.0000000e+00    0.0000000e+00    0.0000000e+00
   -7.3559946e+01    1.0000000e+00    0.0000000e+00    0.0000000e+00    0.0000000e+00    0.0000000e+00    0.0000000e+00    0.0000000e+00    0.0000000e+00    0.0000000e+00    0.0000000e+00    0.0000000e+00    0.0000000e+00    0.0000000e+00    0.0000000e+00    0.0000000e+00    0.0000000e+00    0.0000000e+00    0.0000000e+00    0.0000000e+00    0.0000000e+00
   -7.3163954e+01    1.0000000e+00    0.0000000e+00    0.0000000e+00    0.0000000e+00    0.0000000e+00    0.0000000e+00    0.0000000e+00    0.0000000e+00    0.0000000e+00    0.0000000e+00    0.0000000e+00    0.0000000e+00    0.0000000e+00    0.0000000e+00    0.0000000e+00    0.0000000e+00    0.0000000e+00    0.0000000e+00    0.0000000e+00    0.0000000e+00
   -7.2767968e+01    1.0000000e+00    0.0000000e+00    0.0000000e+00    0.0000000e+00    0.0000000e+00    0.0000000e+00    0.0000000e+00    0.0000000e+00    0.0000000e+00    0.0000000e+00    0.0000000e+00    0.0000000e+00    0.0000000e+00    0.0000000e+00    0.0000000e+00    0.0000000e+00    0.0000000e+00    0.0000000e+00    0.0000000e+00    0.0000000e+00
   -7.2371963e+01    1.0000000e+00    0.0000000e+00    0.0000000e+00    0.0000000e+00    0.0000000e+00    0.0000000e+00    0.0000000e+00    0.0000000e+00    0.0000000e+00    0.0000000e+00    0.0000000e+00    0.0000000e+00    0.0000000e+00    0.0000000e+00    0.0000000e+00    0.0000000e+00    0.0000000e+00    0.0000000e+00    0.0000000e+00    0.0000000e+00
   -7.1975916e+01    1.0000000e+00    0.0000000e+00    0.0000000e+00    0.0000000e+00    0.0000000e+00    0.0000000e+00    0.0000000e+00    0.0000000e+00    0.0000000e+00    0.0000000e+00    0.0000000e+00    0.0000000e+00    0.0000000e+00    0.0000000e+00    0.0000000e+00    0.0000000e+00    0.0000000e+00    0.0000000e+00    0.0000000e+00    0.0000000e+00
   -7.1579801e+01    1.0000000e+00    0.0000000e+00    0.0000000e+00    0.0000000e+00    0.0000000e+00    0.0000000e+00    0.0000000e+00    0.0000000e+00    0.0000000e+00    0.0000000e+00    0.0000000e+00    0.0000000e+00    0.0000000e+00    0.0000000e+00    0.0000000e+00    0.0000000e+00    0.0000000e+00    0.0000000e+00    0.0000000e+00    0.0000000e+00
   -7.1183593e+01    1.0000000e+00    0.0000000e+00    0.0000000e+00    0.0000000e+00    0.0000000e+00    0.0000000e+00    0.0000000e+00    0.0000000e+00    0.0000000e+00    0.0000000e+00    0.0000000e+00    0.0000000e+00    0.0000000e+00    0.0000000e+00    0.0000000e+00    0.0000000e+00    0.0000000e+00    0.0000000e+00    0.0000000e+00    0.0000000e+00
   -7.0787267e+01    1.0000000e+00    0.0000000e+00    0.0000000e+00    0.0000000e+00    0.0000000e+00    0.0000000e+00    0.0000000e+00    0.0000000e+00    0.0000000e+00    0.0000000e+00    0.0000000e+00    0.0000000e+00    0.0000000e+00    0.0000000e+00    0.0000000e+00    0.0000000e+00    0.0000000e+00    0.0000000e+00    0.0000000e+00    0.0000000e+00
   -7.0390799e+01    1.0000000e+00    0.0000000e+00    0.0000000e+00    0.0000000e+00    0.0000000e+00    0.0000000e+00    0.0000000e+00    0.0000000e+00    0.0000000e+00    0.0000000e+00    0.0000000e+00    0.0000000e+00    0.0000000e+00    0.0000000e+00    0.0000000e+00    0.0000000e+00    0.0000000e+00    0.0000000e+00    0.0000000e+00    0.0000000e+00
   -6.9994162e+01    1.0000000e+00    0.0000000e+00    0.0000000e+00    0.0000000e+00    0.0000000e+00    0.0000000e+00    0.0000000e+00    0.0000000e+00    0.0000000e+00    0.0000000e+00    0.0000000e+00    0.0000000e+00    0.0000000e+00    0.0000000e+00    0.0000000e+00    0.0000000e+00    0.0000000e+00    0.0000000e+00    0.0000000e+00    0.0000000e+00
   -6.9597332e+01    1.0000000e+00    0.0000000e+00    0.0000000e+00    0.0000000e+00    0.0000000e+00    0.0000000e+00    0.0000000e+00    0.0000000e+00    0.0000000e+00    0.0000000e+00    0.0000000e+00    0.0000000e+00    0.0000000e+00    0.0000000e+00    0.0000000e+00    0.0000000e+00    0.0000000e+00    0.0000000e+00    0.0000000e+00    0.0000000e+00
   -6.9200282e+01    1.0000000e+00    0.0000000e+00    0.0000000e+00    0.0000000e+00    0.0000000e+00    0.0000000e+00    0.0000000e+00    0.0000000e+00    0.0000000e+00    0.0000000e+00    0.0000000e+00    0.0000000e+00    0.0000000e+00    0.0000000e+00    0.0000000e+00    0.0000000e+00    0.0000000e+00    0.0000000e+00    0.0000000e+00    0.0000000e+00
   -6.8802986e+01    1.0000000e+00    0.0000000e+00    0.0000000e+00    0.0000000e+00    0.0000000e+00    0.0000000e+00    0.0000000e+00    0.0000000e+00    0.0000000e+00    0.0000000e+00    0.0000000e+00    0.0000000e+00    0.0000000e+00    0.0000000e+00    0.0000000e+00    0.0000000e+00    0.0000000e+00    0.0000000e+00    0.0000000e+00    0.0000000e+00
   -6.8405418e+01    1.0000000e+00    0.0000000e+00    0.0000000e+00    0.0000000e+00    0.0000000e+00    0.0000000e+00    0.0000000e+00    0.0000000e+00    0.0000000e+00    0.0000000e+00    0.0000000e+00    0.0000000e+00    0.0000000e+00    0.0000000e+00    0.0000000e+00    0.0000000e+00    0.0000000e+00    0.0000000e+00    0.0000000e+00    0.0000000e+00
   -6.8007552e+01    1.0000000e+00    0.0000000e+00    0.0000000e+00    0.0000000e+00    0.0000000e+00    0.0000000e+00    0.0000000e+00    0.0000000e+00    0.0000000e+00    0.0000000e+00    0.0000000e+00    0.0000000e+00    0.0000000e+00    0.0000000e+00    0.0000000e+00    0.0000000e+00    0.0000000e+00    0.0000000e+00    0.0000000e+00    0.0000000e+00
   -6.7609360e+01    1.0000000e+00    0.0000000e+00    0.0000000e+00    0.0000000e+00    0.0000000e+00    0.0000000e+00    0.0000000e+00    0.0000000e+00    0.0000000e+00    0.0000000e+00    0.0000000e+00    0.0000000e+00    0.0000000e+00    0.0000000e+00    0.0000000e+00    0.0000000e+00    0.0000000e+00    0.0000000e+00    0.0000000e+00    0.0000000e+00
   -6.7210816e+01    1.0000000e+00    0.0000000e+00    0.0000000e+00    0.0000000e+00    0.0000000e+00    0.0000000e+00    0.0000000e+00    0.0000000e+00    0.0000000e+00    0.0000000e+00    0.0000000e+00    0.0000000e+00    0.0000000e+00    0.0000000e+00    0.0000000e+00    0.0000000e+00    0.0000000e+00    0.0000000e+00    0.0000000e+00    0.0000000e+00
   -6.6811892e+01    1.0000000e+00    0.0000000e+00    0.0000000e+00    0.0000000e+00    0.0000000e+00    0.0000000e+00    0.0000000e+00    0.0000000e+00    0.0000000e+00    0.0000000e+00    0.0000000e+00    0.0000000e+00    0.0000000e+00    0.0000000e+00    0.0000000e+00    0.0000000e+00    0.0000000e+00    0.0000000e+00    0.0000000e+00    0.0000000e+00
   -6.6412561e+01    1.0000000e+00    0.0000000e+00    0.0000000e+00    0.0000000e+00    0.0000000e+00    0.0000000e+00    0.0000000e+00    0.0000000e+00    0.0000000e+00    0.0000000e+00    0.0000000e+00    0.0000000e+00    0.0000000e+00    0.0000000e+00    0.0000000e+00    0.0000000e+00    0.0000000e+00    0.0000000e+00    0.0000000e+00    0.0000000e+00
   -6.6012794e+01    1.0000000e+00    0.0000000e+00    0.0000000e+00    0.0000000e+00    0.0000000e+00    0.0000000e+00    0.0000000e+00    0.0000000e+00    0.0000000e+00    0.0000000e+00    0.0000000e+00    0.0000000e+00    0.0000000e+00    0.0000000e+00    0.0000000e+00    0.0000000e+00    0.0000000e+00    0.0000000e+00    0.0000000e+00    0.0000000e+00
   -6.5612564e+01    1.0000000e+00    0.0000000e+00    0.0000000e+00    0.0000000e+00    0.0000000e+00    0.0000000e+00    0.0000000e+00    0.0000000e+00    0.0000000e+00    0.0000000e+00    0.0000000e+00    0.0000000e+00    0.0000000e+00    0.0000000e+00    0.0000000e+00    0.0000000e+00    0.0000000e+00    0.0000000e+00    0.0000000e+00    0.0000000e+00
   -6.5211841e+01    1.0000000e+00    0.0000000e+00    0.0000000e+00    0.0000000e+00    0.0000000e+00    0.0000000e+00    0.0000000e+00    0.0000000e+00    0.0000000e+00    0.0000000e+00    0.0000000e+00    0.0000000e+00    0.0000000e+00    0.0000000e+00    0.0000000e+00    0.0000000e+00    0.0000000e+00    0.0000000e+00    0.0000000e+00    0.0000000e+00
   -6.4810596e+01    1.0000000e+00    0.0000000e+00    0.0000000e+00    0.0000000e+00    0.0000000e+00    0.0000000e+00    0.0000000e+00    0.0000000e+00    0.0000000e+00    0.0000000e+00    0.0000000e+00    0.0000000e+00    0.0000000e+00    0.0000000e+00    0.0000000e+00    0.0000000e+00    0.0000000e+00    0.0000000e+00    0.0000000e+00    0.0000000e+00
   -6.4408799e+01    1.0000000e+00    0.0000000e+00    0.0000000e+00    0.0000000e+00    0.0000000e+00    0.0000000e+00    0.0000000e+00    0.0000000e+00    0.0000000e+00    0.0000000e+00    0.0000000e+00    0.0000000e+00    0.0000000e+00    0.0000000e+00    0.0000000e+00    0.0000000e+00    0.0000000e+00    0.0000000e+00    0.0000000e+00    0.0000000e+00
   -6.4188905e+01    1.0000000e+00    0.0000000e+00    0.0000000e+00    0.0000000e+00    0.0000000e+00    0.0000000e+00    0.0000000e+00    0.0000000e+00    0.0000000e+00    0.0000000e+00    0.0000000e+00    0.0000000e+00    0.0000000e+00    0.0000000e+00    0.0000000e+00    0.0000000e+00    0.0000000e+00    0.0000000e+00    0.0000000e+00    0.0000000e+00
   -6.3914037e+01    1.0000000e+00    0.0000000e+00    0.0000000e+00    0.0000000e+00    0.0000000e+00    0.0000000e+00    0.0000000e+00    0.0000000e+00    0.0000000e+00    0.0000000e+00    0.0000000e+00    0.0000000e+00    0.0000000e+00    0.0000000e+00    0.0000000e+00    0.0000000e+00    0.0000000e+00    0.0000000e+00    0.0000000e+00    0.0000000e+00
   -6.3570451e+01    1.0000000e+00    0.0000000e+00    0.0000000e+00    0.0000000e+00    0.0000000e+00    0.0000000e+00    0.0000000e+00    0.0000000e+00    0.0000000e+00    0.0000000e+00    0.0000000e+00    0.0000000e+00    0.0000000e+00    0.0000000e+00    0.0000000e+00    0.0000000e+00    0.0000000e+00    0.0000000e+00    0.0000000e+00    0.0000000e+00
   -6.3166714e+01    1.0000000e+00    0.0000000e+00    0.0000000e+00    0.0000000e+00    0.0000000e+00    0.0000000e+00    0.0000000e+00    0.0000000e+00    0.0000000e+00    0.0000000e+00    0.0000000e+00    0.0000000e+00    0.0000000e+00    0.0000000e+00    0.0000000e+00    0.0000000e+00    0.0000000e+00    0.0000000e+00    0.0000000e+00    0.0000000e+00
   -6.2843724e+01    1.0000000e+00    0.0000000e+00    0.0000000e+00    0.0000000e+00    0.0000000e+00    0.0000000e+00    0.0000000e+00    0.0000000e+00    0.0000000e+00    0.0000000e+00    0.0000000e+00    0.0000000e+00    0.0000000e+00    0.0000000e+00    0.0000000e+00    0.0000000e+00    0.0000000e+00    0.0000000e+00    0.0000000e+00    0.0000000e+00
   -6.2585331e+01    1.0000000e+00    0.0000000e+00    0.0000000e+00    0.0000000e+00    0.0000000e+00    0.0000000e+00    0.0000000e+00    0.0000000e+00    0.0000000e+00    0.0000000e+00    0.0000000e+00    0.0000000e+00    0.0000000e+00    0.0000000e+00    0.0000000e+00    0.0000000e+00    0.0000000e+00    0.0000000e+00    0.0000000e+00    0.0000000e+00
   -6.2378618e+01    1.0000000e+00    0.0000000e+00    0.0000000e+00    0.0000000e+00    0.0000000e+00    0.0000000e+00    0.0000000e+00    0.0000000e+00    0.0000000e+00    0.0000000e+00    0.0000000e+00    0.0000000e+00    0.0000000e+00    0.0000000e+00    0.0000000e+00    0.0000000e+00    0.0000000e+00    0.0000000e+00    0.0000000e+00    0.0000000e+00
   -6.2120226e+01    1.0000000e+00    0.0000000e+00    0.0000000e+00    0.0000000e+00    0.0000000e+00    0.0000000e+00    0.0000000e+00    0.0000000e+00    0.0000000e+00    0.0000000e+00    0.0000000e+00    0.0000000e+00    0.0000000e+00    0.0000000e+00    0.0000000e+00    0.0000000e+00    0.0000000e+00    0.0000000e+00    0.0000000e+00    0.0000000e+00
   -6.1797235e+01    1.0000000e+00    0.0000000e+00    0.0000000e+00    0.0000000e+00    0.0000000e+00    0.0000000e+00    0.0000000e+00    0.0000000e+00    0.0000000e+00    0.0000000e+00    0.0000000e+00    0.0000000e+00    0.0000000e+00    0.0000000e+00    0.0000000e+00    0.0000000e+00    0.0000000e+00    0.0000000e+00    0.0000000e+00    0.0000000e+00
   -6.1393498e+01    1.0000000e+00    0.0000000e+00    0.0000000e+00    0.0000000e+00    0.0000000e+00    0.0000000e+00    0.0000000e+00    0.0000000e+00    0.0000000e+00    0.0000000e+00    0.0000000e+00    0.0000000e+00    0.0000000e+00    0.0000000e+00    0.0000000e+00    0.0000000e+00    0.0000000e+00    0.0000000e+00    0.0000000e+00    0.0000000e+00
   -6.0985784e+01    1.0000000e+00    0.0000000e+00    0.0000000e+00    0.0000000e+00    0.0000000e+00    0.0000000e+00    0.0000000e+00    0.0000000e+00    0.0000000e+00    0.0000000e+00    0.0000000e+00    0.0000000e+00    0.0000000e+00    0.0000000e+00    0.0000000e+00    0.0000000e+00    0.0000000e+00    0.0000000e+00    0.0000000e+00    0.0000000e+00
   -6.0659613e+01    1.0000000e+00    0.0000000e+00    0.0000000e+00    0.0000000e+00    0.0000000e+00    0.0000000e+00    0.0000000e+00    0.0000000e+00    0.0000000e+00    0.0000000e+00    0.0000000e+00    0.0000000e+00    0.0000000e+00    0.0000000e+00    0.0000000e+00    0.0000000e+00    0.0000000e+00    0.0000000e+00    0.0000000e+00    0.0000000e+00
   -6.0251900e+01    1.0000000e+00    0.0000000e+00    0.0000000e+00    0.0000000e+00    0.0000000e+00    0.0000000e+00    0.0000000e+00    0.0000000e+00    0.0000000e+00    0.0000000e+00    0.0000000e+00    0.0000000e+00    0.0000000e+00    0.0000000e+00    0.0000000e+00    0.0000000e+00    0.0000000e+00    0.0000000e+00    0.0000000e+00    0.0000000e+00
   -5.9841705e+01    1.0000000e+00    0.0000000e+00    0.0000000e+00    0.0000000e+00    0.0000000e+00    0.0000000e+00    0.0000000e+00    0.0000000e+00    0.0000000e+00    0.0000000e+00    0.0000000e+00    0.0000000e+00    0.0000000e+00    0.0000000e+00    0.0000000e+00    0.0000000e+00    0.0000000e+00    0.0000000e+00    0.0000000e+00    0.0000000e+00
   -5.9430554e+01    1.0000000e+00    0.0000000e+00    0.0000000e+00    0.0000000e+00    0.0000000e+00    0.0000000e+00    0.0000000e+00    0.0000000e+00    0.0000000e+00    0.0000000e+00    0.0000000e+00    0.0000000e+00    0.0000000e+00    0.0000000e+00    0.0000000e+00    0.0000000e+00    0.0000000e+00    0.0000000e+00    0.0000000e+00    0.0000000e+00
   -5.9018408e+01    1.0000000e+00    0.0000000e+00    0.0000000e+00    0.0000000e+00    0.0000000e+00    0.0000000e+00    0.0000000e+00    0.0000000e+00    0.0000000e+00    0.0000000e+00    0.0000000e+00    0.0000000e+00    0.0000000e+00    0.0000000e+00    0.0000000e+00    0.0000000e+00    0.0000000e+00    0.0000000e+00    0.0000000e+00    0.0000000e+00
   -5.8605230e+01    1.0000000e+00    0.0000000e+00    0.0000000e+00    0.0000000e+00    0.0000000e+00    0.0000000e+00    0.0000000e+00    0.0000000e+00    0.0000000e+00    0.0000000e+00    0.0000000e+00    0.0000000e+00    0.0000000e+00    0.0000000e+00    0.0000000e+00    0.0000000e+00    0.0000000e+00    0.0000000e+00    0.0000000e+00    0.0000000e+00
   -5.8190980e+01    1.0000000e+00    0.0000000e+00    0.0000000e+00    0.0000000e+00    0.0000000e+00    0.0000000e+00    0.0000000e+00    0.0000000e+00    0.0000000e+00    0.0000000e+00    0.0000000e+00    0.0000000e+00    0.0000000e+00    0.0000000e+00    0.0000000e+00    0.0000000e+00    0.0000000e+00    0.0000000e+00    0.0000000e+00    0.0000000e+00
   -5.7775612e+01    1.0000000e+00    0.0000000e+00    0.0000000e+00    0.0000000e+00    0.0000000e+00    0.0000000e+00    0.0000000e+00    0.0000000e+00    0.0000000e+00    0.0000000e+00    0.0000000e+00    0.0000000e+00    0.0000000e+00    0.0000000e+00    0.0000000e+00    0.0000000e+00    0.0000000e+00    0.0000000e+00    0.0000000e+00    0.0000000e+00
   -5.7359087e+01    1.0000000e+00    0.0000000e+00    0.0000000e+00    0.0000000e+00    0.0000000e+00    0.0000000e+00    0.0000000e+00    0.0000000e+00    0.0000000e+00    0.0000000e+00    0.0000000e+00    0.0000000e+00    0.0000000e+00    0.0000000e+00    0.0000000e+00    0.0000000e+00    0.0000000e+00    0.0000000e+00    0.0000000e+00    0.0000000e+00
   -5.6941366e+01    1.0000000e+00    0.0000000e+00    0.0000000e+00    0.0000000e+00    0.0000000e+00    0.0000000e+00    0.0000000e+00    0.0000000e+00    0.0000000e+00    0.0000000e+00    0.0000000e+00    0.0000000e+00    0.0000000e+00    0.0000000e+00    0.0000000e+00    0.0000000e+00    0.0000000e+00    0.0000000e+00    0.0000000e+00    0.0000000e+00
   -5.6522407e+01    1.0000000e+00    0.0000000e+00    0.0000000e+00    0.0000000e+00    0.0000000e+00    0.0000000e+00    0.0000000e+00    0.0000000e+00    0.0000000e+00    0.0000000e+00    0.0000000e+00    0.0000000e+00    0.0000000e+00    0.0000000e+00    0.0000000e+00    0.0000000e+00    0.0000000e+00    0.0000000e+00    0.0000000e+00    0.0000000e+00
   -5.6102166e+01    1.0000000e+00    0.0000000e+00    0.0000000e+00    0.0000000e+00    0.0000000e+00    0.0000000e+00    0.0000000e+00    0.0000000e+00    0.0000000e+00    0.0000000e+00    0.0000000e+00    0.0000000e+00    0.0000000e+00    0.0000000e+00    0.0000000e+00    0.0000000e+00    0.0000000e+00    0.0000000e+00    0.0000000e+00    0.0000000e+00
   -5.5680599e+01    1.0000000e+00    0.0000000e+00    0.0000000e+00    0.0000000e+00    0.0000000e+00    0.0000000e+00    0.0000000e+00    0.0000000e+00    0.0000000e+00    0.0000000e+00    0.0000000e+00    0.0000000e+00    0.0000000e+00    0.0000000e+00    0.0000000e+00    0.0000000e+00    0.0000000e+00    0.0000000e+00    0.0000000e+00    0.0000000e+00
   -5.5257643e+01    1.0000000e+00    0.0000000e+00    0.0000000e+00    0.0000000e+00    0.0000000e+00    0.0000000e+00    0.0000000e+00    0.0000000e+00    0.0000000e+00    0.0000000e+00    0.0000000e+00    0.0000000e+00    0.0000000e+00    0.0000000e+00    0.0000000e+00    0.0000000e+00    0.0000000e+00    0.0000000e+00    0.0000000e+00    0.0000000e+00
   -5.4833264e+01    1.0000000e+00    0.0000000e+00    0.0000000e+00    0.0000000e+00    0.0000000e+00    0.0000000e+00    0.0000000e+00    0.0000000e+00    0.0000000e+00    0.0000000e+00    0.0000000e+00    0.0000000e+00    0.0000000e+00    0.0000000e+00    0.0000000e+00    0.0000000e+00    0.0000000e+00    0.0000000e+00    0.0000000e+00    0.0000000e+00
   -5.4407415e+01    1.0000000e+00    0.0000000e+00    0.0000000e+00    0.0000000e+00    0.0000000e+00    0.0000000e+00    0.0000000e+00    0.0000000e+00    0.0000000e+00    0.0000000e+00    0.0000000e+00    0.0000000e+00    0.0000000e+00    0.0000000e+00    0.0000000e+00    0.0000000e+00    0.0000000e+00    0.0000000e+00    0.0000000e+00    0.0000000e+00
   -5.3980046e+01    1.0000000e+00    0.0000000e+00    0.0000000e+00    0.0000000e+00    0.0000000e+00    0.0000000e+00    0.0000000e+00    0.0000000e+00    0.0000000e+00    0.0000000e+00    0.0000000e+00    0.0000000e+00    0.0000000e+00    0.0000000e+00    0.0000000e+00    0.0000000e+00    0.0000000e+00    0.0000000e+00    0.0000000e+00    0.0000000e+00
   -5.3638151e+01    1.0000000e+00    0.0000000e+00    0.0000000e+00    0.0000000e+00    0.0000000e+00    0.0000000e+00    0.0000000e+00    0.0000000e+00    0.0000000e+00    0.0000000e+00    0.0000000e+00    0.0000000e+00    0.0000000e+00    0.0000000e+00    0.0000000e+00    0.0000000e+00    0.0000000e+00    0.0000000e+00    0.0000000e+00    0.0000000e+00
   -5.3364635e+01    1.0000000e+00    0.0000000e+00    0.0000000e+00    0.0000000e+00    0.0000000e+00    0.0000000e+00    0.0000000e+00    0.0000000e+00    0.0000000e+00    0.0000000e+00    0.0000000e+00    0.0000000e+00    0.0000000e+00    0.0000000e+00    0.0000000e+00    0.0000000e+00    0.0000000e+00    0.0000000e+00    0.0000000e+00    0.0000000e+00
   -5.3022740e+01    1.0000000e+00    0.0000000e+00    0.0000000e+00    0.0000000e+00    0.0000000e+00    0.0000000e+00    0.0000000e+00    0.0000000e+00    0.0000000e+00    0.0000000e+00    0.0000000e+00    0.0000000e+00    0.0000000e+00    0.0000000e+00    0.0000000e+00    0.0000000e+00    0.0000000e+00    0.0000000e+00    0.0000000e+00    0.0000000e+00
   -5.2595371e+01    1.0000000e+00    0.0000000e+00    0.0000000e+00    0.0000000e+00    0.0000000e+00    0.0000000e+00    0.0000000e+00    0.0000000e+00    0.0000000e+00    0.0000000e+00    0.0000000e+00    0.0000000e+00    0.0000000e+00    0.0000000e+00    0.0000000e+00    0.0000000e+00    0.0000000e+00    0.0000000e+00    0.0000000e+00    0.0000000e+00
   -5.2253476e+01    1.0000000e+00    0.0000000e+00    0.0000000e+00    0.0000000e+00    0.0000000e+00    0.0000000e+00    0.0000000e+00    0.0000000e+00    0.0000000e+00    0.0000000e+00    0.0000000e+00    0.0000000e+00    0.0000000e+00    0.0000000e+00    0.0000000e+00    0.0000000e+00    0.0000000e+00    0.0000000e+00    0.0000000e+00    0.0000000e+00
   -5.1826107e+01    1.0000000e+00    0.0000000e+00    0.0000000e+00    0.0000000e+00    0.0000000e+00    0.0000000e+00    0.0000000e+00    0.0000000e+00    0.0000000e+00    0.0000000e+00    0.0000000e+00    0.0000000e+00    0.0000000e+00    0.0000000e+00    0.0000000e+00    0.0000000e+00    0.0000000e+00    0.0000000e+00    0.0000000e+00    0.0000000e+00
   -5.1484212e+01    1.0000000e+00    0.0000000e+00    0.0000000e+00    0.0000000e+00    0.0000000e+00    0.0000000e+00    0.0000000e+00    0.0000000e+00    0.0000000e+00    0.0000000e+00    0.0000000e+00    0.0000000e+00    0.0000000e+00    0.0000000e+00    0.0000000e+00    0.0000000e+00    0.0000000e+00    0.0000000e+00    0.0000000e+00    0.0000000e+00
   -5.1056843e+01    1.0000000e+00    0.0000000e+00    0.0000000e+00    0.0000000e+00    0.0000000e+00    0.0000000e+00    0.0000000e+00    0.0000000e+00    0.0000000e+00    0.0000000e+00    0.0000000e+00    0.0000000e+00    0.0000000e+00    0.0000000e+00    0.0000000e+00    0.0000000e+00    0.0000000e+00    0.0000000e+00    0.0000000e+00    0.0000000e+00
   -5.0714948e+01    1.0000000e+00    0.0000000e+00    0.0000000e+00    0.0000000e+00    0.0000000e+00    0.0000000e+00    0.0000000e+00    0.0000000e+00    0.0000000e+00    0.0000000e+00    0.0000000e+00    0.0000000e+00    0.0000000e+00    0.0000000e+00    0.0000000e+00    0.0000000e+00    0.0000000e+00    0.0000000e+00    0.0000000e+00    0.0000000e+00
   -5.0441432e+01    1.0000000e+00    0.0000000e+00    0.0000000e+00    0.0000000e+00    0.0000000e+00    0.0000000e+00    0.0000000e+00    0.0000000e+00    0.0000000e+00    0.0000000e+00    0.0000000e+00    0.0000000e+00    0.0000000e+00    0.0000000e+00    0.0000000e+00    0.0000000e+00    0.0000000e+00    0.0000000e+00    0.0000000e+00    0.0000000e+00
   -5.0099537e+01    1.0000000e+00    0.0000000e+00    0.0000000e+00    0.0000000e+00    0.0000000e+00    0.0000000e+00    0.0000000e+00    0.0000000e+00    0.0000000e+00    0.0000000e+00    0.0000000e+00    0.0000000e+00    0.0000000e+00    0.0000000e+00    0.0000000e+00    0.0000000e+00    0.0000000e+00    0.0000000e+00    0.0000000e+00    0.0000000e+00
   -4.9672169e+01    1.0000000e+00    0.0000000e+00    0.0000000e+00    0.0000000e+00    0.0000000e+00    0.0000000e+00    0.0000000e+00    0.0000000e+00    0.0000000e+00    0.0000000e+00    0.0000000e+00    0.0000000e+00    0.0000000e+00    0.0000000e+00    0.0000000e+00    0.0000000e+00    0.0000000e+00    0.0000000e+00    0.0000000e+00    0.0000000e+00
   -4.9330274e+01    1.0000000e+00    0.0000000e+00    0.0000000e+00    0.0000000e+00    0.0000000e+00    0.0000000e+00    0.0000000e+00    0.0000000e+00    0.0000000e+00    0.0000000e+00    0.0000000e+00    0.0000000e+00    0.0000000e+00    0.0000000e+00    0.0000000e+00    0.0000000e+00    0.0000000e+00    0.0000000e+00    0.0000000e+00    0.0000000e+00
   -4.8902905e+01    1.0000000e+00    0.0000000e+00    0.0000000e+00    0.0000000e+00    0.0000000e+00    0.0000000e+00    0.0000000e+00    0.0000000e+00    0.0000000e+00    0.0000000e+00    0.0000000e+00    0.0000000e+00    0.0000000e+00    0.0000000e+00    0.0000000e+00    0.0000000e+00    0.0000000e+00    0.0000000e+00    0.0000000e+00    0.0000000e+00
   -4.8561010e+01    1.0000000e+00    0.0000000e+00    0.0000000e+00    0.0000000e+00    0.0000000e+00    0.0000000e+00    0.0000000e+00    0.0000000e+00    0.0000000e+00    0.0000000e+00    0.0000000e+00    0.0000000e+00    0.0000000e+00    0.0000000e+00    0.0000000e+00    0.0000000e+00    0.0000000e+00    0.0000000e+00    0.0000000e+00    0.0000000e+00
   -4.8133641e+01    1.0000000e+00    0.0000000e+00    0.0000000e+00    0.0000000e+00    0.0000000e+00    0.0000000e+00    0.0000000e+00    0.0000000e+00    0.0000000e+00    0.0000000e+00    0.0000000e+00    0.0000000e+00    0.0000000e+00    0.0000000e+00    0.0000000e+00    0.0000000e+00    0.0000000e+00    0.0000000e+00    0.0000000e+00    0.0000000e+00
   -4.7791746e+01    1.0000000e+00    0.0000000e+00    0.0000000e+00    0.0000000e+00    0.0000000e+00    0.0000000e+00    0.0000000e+00    0.0000000e+00    0.0000000e+00    0.0000000e+00    0.0000000e+00    0.0000000e+00    0.0000000e+00    0.0000000e+00    0.0000000e+00    0.0000000e+00    0.0000000e+00    0.0000000e+00    0.0000000e+00    0.0000000e+00
   -4.7364377e+01    1.0000000e+00    0.0000000e+00    0.0000000e+00    0.0000000e+00    0.0000000e+00    0.0000000e+00    0.0000000e+00    0.0000000e+00    0.0000000e+00    0.0000000e+00    0.0000000e+00    0.0000000e+00    0.0000000e+00    0.0000000e+00    0.0000000e+00    0.0000000e+00    0.0000000e+00    0.0000000e+00    0.0000000e+00    0.0000000e+00
   -4.7022482e+01    1.0000000e+00    0.0000000e+00    0.0000000e+00    0.0000000e+00    0.0000000e+00    0.0000000e+00    0.0000000e+00    0.0000000e+00    0.0000000e+00    0.0000000e+00    0.0000000e+00    0.0000000e+00    0.0000000e+00    0.0000000e+00    0.0000000e+00    0.0000000e+00    0.0000000e+00    0.0000000e+00    0.0000000e+00    0.0000000e+00
   -4.6595113e+01    1.0000000e+00    0.0000000e+00    0.0000000e+00    0.0000000e+00    0.0000000e+00    0.0000000e+00    0.0000000e+00    0.0000000e+00    0.0000000e+00    0.0000000e+00    0.0000000e+00    0.0000000e+00    0.0000000e+00    0.0000000e+00    0.0000000e+00    0.0000000e+00    0.0000000e+00    0.0000000e+00    0.0000000e+00    0.0000000e+00
   -4.6253218e+01    1.0000000e+00    0.0000000e+00    0.0000000e+00    0.0000000e+00    0.0000000e+00    0.0000000e+00    0.0000000e+00    0.0000000e+00    0.0000000e+00    0.0000000e+00    0.0000000e+00    0.0000000e+00    0.0000000e+00    0.0000000e+00    0.0000000e+00    0.0000000e+00    0.0000000e+00    0.0000000e+00    0.0000000e+00    0.0000000e+00
   -4.5825849e+01    1.0000000e+00    0.0000000e+00    0.0000000e+00    0.0000000e+00    0.0000000e+00    0.0000000e+00    0.0000000e+00    0.0000000e+00    0.0000000e+00    0.0000000e+00    0.0000000e+00    0.0000000e+00    0.0000000e+00    0.0000000e+00    0.0000000e+00    0.0000000e+00    0.0000000e+00    0.0000000e+00    0.0000000e+00    0.0000000e+00
   -4.5483954e+01    1.0000000e+00    0.0000000e+00    0.0000000e+00    0.0000000e+00    0.0000000e+00    0.0000000e+00    0.0000000e+00    0.0000000e+00    0.0000000e+00    0.0000000e+00    0.0000000e+00    0.0000000e+00    0.0000000e+00    0.0000000e+00    0.0000000e+00    0.0000000e+00    0.0000000e+00    0.0000000e+00    0.0000000e+00    0.0000000e+00
   -4.5056586e+01    1.0000000e+00    0.0000000e+00    0.0000000e+00    0.0000000e+00    0.0000000e+00    0.0000000e+00    0.0000000e+00    0.0000000e+00    0.0000000e+00    0.0000000e+00    0.0000000e+00    0.0000000e+00    0.0000000e+00    0.0000000e+00    0.0000000e+00    0.0000000e+00    0.0000000e+00    0.0000000e+00    0.0000000e+00    0.0000000e+00
   -4.4714691e+01    1.0000000e+00    0.0000000e+00    0.0000000e+00    0.0000000e+00    0.0000000e+00    0.0000000e+00    0.0000000e+00    0.0000000e+00    0.0000000e+00    0.0000000e+00    0.0000000e+00    0.0000000e+00    0.0000000e+00    0.0000000e+00    0.0000000e+00    0.0000000e+00    0.0000000e+00    0.0000000e+00    0.0000000e+00    0.0000000e+00
   -4.4287322e+01    1.0000000e+00    0.0000000e+00    0.0000000e+00    0.0000000e+00    0.0000000e+00    0.0000000e+00    0.0000000e+00    0.0000000e+00    0.0000000e+00    0.0000000e+00    0.0000000e+00    0.0000000e+00    0.0000000e+00    0.0000000e+00    0.0000000e+00    0.0000000e+00    0.0000000e+00    0.0000000e+00    0.0000000e+00    0.0000000e+00
   -4.3945427e+01    1.0000000e+00    0.0000000e+00    0.0000000e+00    0.0000000e+00    0.0000000e+00    0.0000000e+00    0.0000000e+00    0.0000000e+00    0.0000000e+00    0.0000000e+00    0.0000000e+00    0.0000000e+00    0.0000000e+00    0.0000000e+00    0.0000000e+00    0.0000000e+00    0.0000000e+00    0.0000000e+00    0.0000000e+00    0.0000000e+00
   -4.3518058e+01    1.0000000e+00    0.0000000e+00    0.0000000e+00    0.0000000e+00    0.0000000e+00    0.0000000e+00    0.0000000e+00    0.0000000e+00    0.0000000e+00    0.0000000e+00    0.0000000e+00    0.0000000e+00    0.0000000e+00    0.0000000e+00    0.0000000e+00    0.0000000e+00    0.0000000e+00    0.0000000e+00    0.0000000e+00    0.0000000e+00
   -4.3176163e+01    1.0000000e+00    0.0000000e+00    0.0000000e+00    0.0000000e+00    0.0000000e+00    0.0000000e+00    0.0000000e+00    0.0000000e+00    0.0000000e+00    0.0000000e+00    0.0000000e+00    0.0000000e+00    0.0000000e+00    0.0000000e+00    0.0000000e+00    0.0000000e+00    0.0000000e+00    0.0000000e+00    0.0000000e+00    0.0000000e+00
   -4.2748794e+01    1.0000000e+00    0.0000000e+00    0.0000000e+00    0.0000000e+00    0.0000000e+00    0.0000000e+00    0.0000000e+00    0.0000000e+00    0.0000000e+00    0.0000000e+00    0.0000000e+00    0.0000000e+00    0.0000000e+00    0.0000000e+00    0.0000000e+00    0.0000000e+00    0.0000000e+00    0.0000000e+00    0.0000000e+00    0.0000000e+00
   -4.2406899e+01    1.0000000e+00    0.0000000e+00    0.0000000e+00    0.0000000e+00    0.0000000e+00    0.0000000e+00    0.0000000e+00    0.0000000e+00    0.0000000e+00    0.0000000e+00    0.0000000e+00    0.0000000e+00    0.0000000e+00    0.0000000e+00    0.0000000e+00    0.0000000e+00    0.0000000e+00    0.0000000e+00    0.0000000e+00    0.0000000e+00
   -4.1979530e+01    1.0000000e+00    0.0000000e+00    0.0000000e+00    0.0000000e+00    0.0000000e+00    0.0000000e+00    0.0000000e+00    0.0000000e+00    0.0000000e+00    0.0000000e+00    0.0000000e+00    0.0000000e+00    0.0000000e+00    0.0000000e+00    0.0000000e+00    0.0000000e+00    0.0000000e+00    0.0000000e+00    0.0000000e+00    0.0000000e+00
   -4.1637635e+01    1.0000000e+00    0.0000000e+00    0.0000000e+00    0.0000000e+00    0.0000000e+00    0.0000000e+00    0.0000000e+00    0.0000000e+00    0.0000000e+00    0.0000000e+00    0.0000000e+00    0.0000000e+00    0.0000000e+00    0.0000000e+00    0.0000000e+00    0.0000000e+00    0.0000000e+00    0.0000000e+00    0.0000000e+00    0.0000000e+00
   -4.1210267e+01    1.0000000e+00    0.0000000e+00    0.0000000e+00    0.0000000e+00    0.0000000e+00    0.0000000e+00    0.0000000e+00    0.0000000e+00    0.0000000e+00    0.0000000e+00    0.0000000e+00    0.0000000e+00    0.0000000e+00    0.0000000e+00    0.0000000e+00    0.0000000e+00    0.0000000e+00    0.0000000e+00    0.0000000e+00    0.0000000e+00
   -4.0868371e+01    1.0000000e+00    0.0000000e+00    0.0000000e+00    0.0000000e+00    0.0000000e+00    0.0000000e+00    0.0000000e+00    0.0000000e+00    0.0000000e+00    0.0000000e+00    0.0000000e+00    0.0000000e+00    0.0000000e+00    0.0000000e+00    0.0000000e+00    0.0000000e+00    0.0000000e+00    0.0000000e+00    0.0000000e+00    0.0000000e+00
   -4.0441003e+01    1.0000000e+00    0.0000000e+00    0.0000000e+00    0.0000000e+00    0.0000000e+00    0.0000000e+00    0.0000000e+00    0.0000000e+00    0.0000000e+00    0.0000000e+00    0.0000000e+00    0.0000000e+00    0.0000000e+00    0.0000000e+00    0.0000000e+00    0.0000000e+00    0.0000000e+00    0.0000000e+00    0.0000000e+00    0.0000000e+00
   -4.0099108e+01    1.0000000e+00    0.0000000e+00    0.0000000e+00    0.0000000e+00    0.0000000e+00    0.0000000e+00    0.0000000e+00    0.0000000e+00    0.0000000e+00    0.0000000e+00    0.0000000e+00    0.0000000e+00    0.0000000e+00    0.0000000e+00    0.0000000e+00    0.0000000e+00    0.0000000e+00    0.0000000e+00    0.0000000e+00    0.0000000e+00
   -3.9671739e+01    1.0000000e+00    0.0000000e+00    0.0000000e+00    0.0000000e+00    0.0000000e+00    0.0000000e+00    0.0000000e+00    0.0000000e+00    0.0000000e+00    0.0000000e+00    0.0000000e+00    0.0000000e+00    0.0000000e+00    0.0000000e+00    0.0000000e+00    0.0000000e+00    0.0000000e+00    0.0000000e+00    0.0000000e+00    0.0000000e+00
   -3.9329844e+01    1.0000000e+00    0.0000000e+00    0.0000000e+00    0.0000000e+00    0.0000000e+00    0.0000000e+00    0.0000000e+00    0.0000000e+00    0.0000000e+00    0.0000000e+00    0.0000000e+00    0.0000000e+00    0.0000000e+00    0.0000000e+00    0.0000000e+00    0.0000000e+00    0.0000000e+00    0.0000000e+00    0.0000000e+00    0.0000000e+00
   -3.8902475e+01    1.0000000e+00    0.0000000e+00    0.0000000e+00    0.0000000e+00    0.0000000e+00    0.0000000e+00    0.0000000e+00    0.0000000e+00    0.0000000e+00    0.0000000e+00    0.0000000e+00    0.0000000e+00    0.0000000e+00    0.0000000e+00    0.0000000e+00    0.0000000e+00    0.0000000e+00    0.0000000e+00    0.0000000e+00    0.0000000e+00
   -3.8560580e+01    1.0000000e+00    0.0000000e+00    0.0000000e+00    0.0000000e+00    0.0000000e+00    0.0000000e+00    0.0000000e+00    0.0000000e+00    0.0000000e+00    0.0000000e+00    0.0000000e+00    0.0000000e+00    0.0000000e+00    0.0000000e+00    0.0000000e+00    0.0000000e+00    0.0000000e+00    0.0000000e+00    0.0000000e+00    0.0000000e+00
   -3.8133211e+01    1.0000000e+00    0.0000000e+00    0.0000000e+00    0.0000000e+00    0.0000000e+00    0.0000000e+00    0.0000000e+00    0.0000000e+00    0.0000000e+00    0.0000000e+00    0.0000000e+00    0.0000000e+00    0.0000000e+00    0.0000000e+00    0.0000000e+00    0.0000000e+00    0.0000000e+00    0.0000000e+00    0.0000000e+00    0.0000000e+00
   -3.7791316e+01    1.0000000e+00    0.0000000e+00    0.0000000e+00    0.0000000e+00    0.0000000e+00    0.0000000e+00    0.0000000e+00    0.0000000e+00    0.0000000e+00    0.0000000e+00    0.0000000e+00    0.0000000e+00    0.0000000e+00    0.0000000e+00    0.0000000e+00    0.0000000e+00    0.0000000e+00    0.0000000e+00    0.0000000e+00    0.0000000e+00
   -3.7363947e+01    1.0000000e+00    0.0000000e+00    0.0000000e+00    0.0000000e+00    0.0000000e+00    0.0000000e+00    0.0000000e+00    0.0000000e+00    0.0000000e+00    0.0000000e+00    0.0000000e+00    0.0000000e+00    0.0000000e+00    0.0000000e+00    0.0000000e+00    0.0000000e+00    0.0000000e+00    0.0000000e+00    0.0000000e+00    0.0000000e+00
   -3.7022052e+01    1.0000000e+00    0.0000000e+00    0.0000000e+00    0.0000000e+00    0.0000000e+00    0.0000000e+00    0.0000000e+00    0.0000000e+00    0.0000000e+00    0.0000000e+00    0.0000000e+00    0.0000000e+00    0.0000000e+00    0.0000000e+00    0.0000000e+00    0.0000000e+00    0.0000000e+00    0.0000000e+00    0.0000000e+00    0.0000000e+00
   -3.6594684e+01    1.0000000e+00    0.0000000e+00    0.0000000e+00    0.0000000e+00    0.0000000e+00    0.0000000e+00    0.0000000e+00    0.0000000e+00    0.0000000e+00    0.0000000e+00    0.0000000e+00    0.0000000e+00    0.0000000e+00    0.0000000e+00    0.0000000e+00    0.0000000e+00    0.0000000e+00    0.0000000e+00    0.0000000e+00    0.0000000e+00
   -3.6252789e+01    1.0000000e+00    0.0000000e+00    0.0000000e+00    0.0000000e+00    0.0000000e+00    0.0000000e+00    0.0000000e+00    0.0000000e+00    0.0000000e+00    0.0000000e+00    0.0000000e+00    0.0000000e+00    0.0000000e+00    0.0000000e+00    0.0000000e+00    0.0000000e+00    0.0000000e+00    0.0000000e+00    0.0000000e+00    0.0000000e+00
   -3.5825420e+01    1.0000000e+00    0.0000000e+00    0.0000000e+00    0.0000000e+00    0.0000000e+00    0.0000000e+00    0.0000000e+00    0.0000000e+00    0.0000000e+00    0.0000000e+00    0.0000000e+00    0.0000000e+00    0.0000000e+00    0.0000000e+00    0.0000000e+00    0.0000000e+00    0.0000000e+00    0.0000000e+00    0.0000000e+00    0.0000000e+00
   -3.5483525e+01    1.0000000e+00    0.0000000e+00    0.0000000e+00    0.0000000e+00    0.0000000e+00    0.0000000e+00    0.0000000e+00    0.0000000e+00    0.0000000e+00    0.0000000e+00    0.0000000e+00    0.0000000e+00    0.0000000e+00    0.0000000e+00    0.0000000e+00    0.0000000e+00    0.0000000e+00    0.0000000e+00    0.0000000e+00    0.0000000e+00
   -3.5056156e+01    1.0000000e+00    0.0000000e+00    0.0000000e+00    0.0000000e+00    0.0000000e+00    0.0000000e+00    0.0000000e+00    0.0000000e+00    0.0000000e+00    0.0000000e+00    0.0000000e+00    0.0000000e+00    0.0000000e+00    0.0000000e+00    0.0000000e+00    0.0000000e+00    0.0000000e+00    0.0000000e+00    0.0000000e+00    0.0000000e+00
   -3.4714261e+01    1.0000000e+00    0.0000000e+00    0.0000000e+00    0.0000000e+00    0.0000000e+00    0.0000000e+00    0.0000000e+00    0.0000000e+00    0.0000000e+00    0.0000000e+00    0.0000000e+00    0.0000000e+00    0.0000000e+00    0.0000000e+00    0.0000000e+00    0.0000000e+00    0.0000000e+00    0.0000000e+00    0.0000000e+00    0.0000000e+00
   -3.4286892e+01    1.0000000e+00    0.0000000e+00    0.0000000e+00    0.0000000e+00    0.0000000e+00    0.0000000e+00    0.0000000e+00    0.0000000e+00    0.0000000e+00    0.0000000e+00    0.0000000e+00    0.0000000e+00    0.0000000e+00    0.0000000e+00    0.0000000e+00    0.0000000e+00    0.0000000e+00    0.0000000e+00    0.0000000e+00    0.0000000e+00
   -3.3944997e+01    1.0000000e+00    0.0000000e+00    0.0000000e+00    0.0000000e+00    0.0000000e+00    0.0000000e+00    0.0000000e+00    0.0000000e+00    0.0000000e+00    0.0000000e+00    0.0000000e+00    0.0000000e+00    0.0000000e+00    0.0000000e+00    0.0000000e+00    0.0000000e+00    0.0000000e+00    0.0000000e+00    0.0000000e+00    0.0000000e+00
   -3.3517628e+01    1.0000000e+00    0.0000000e+00    0.0000000e+00    0.0000000e+00    0.0000000e+00    0.0000000e+00    0.0000000e+00    0.0000000e+00    0.0000000e+00    0.0000000e+00    0.0000000e+00    0.0000000e+00    0.0000000e+00    0.0000000e+00    0.0000000e+00    0.0000000e+00    0.0000000e+00    0.0000000e+00    0.0000000e+00    0.0000000e+00
   -3.3175733e+01    1.0000000e+00    0.0000000e+00    0.0000000e+00    0.0000000e+00    0.0000000e+00    0.0000000e+00    0.0000000e+00    0.0000000e+00    0.0000000e+00    0.0000000e+00    0.0000000e+00    0.0000000e+00    0.0000000e+00    0.0000000e+00    0.0000000e+00    0.0000000e+00    0.0000000e+00    0.0000000e+00    0.0000000e+00    0.0000000e+00
   -3.2748364e+01    1.0000000e+00    0.0000000e+00    0.0000000e+00    0.0000000e+00    0.0000000e+00    0.0000000e+00    0.0000000e+00    0.0000000e+00    0.0000000e+00    0.0000000e+00    0.0000000e+00    0.0000000e+00    0.0000000e+00    0.0000000e+00    0.0000000e+00    0.0000000e+00    0.0000000e+00    0.0000000e+00    0.0000000e+00    0.0000000e+00
   -3.2406469e+01    1.0000000e+00    0.0000000e+00    0.0000000e+00    0.0000000e+00    0.0000000e+00    0.0000000e+00    0.0000000e+00    0.0000000e+00    0.0000000e+00    0.0000000e+00    0.0000000e+00    0.0000000e+00    0.0000000e+00    0.0000000e+00    0.0000000e+00    0.0000000e+00    0.0000000e+00    0.0000000e+00    0.0000000e+00    0.0000000e+00
   -3.1979101e+01    1.0000000e+00    0.0000000e+00    0.0000000e+00    0.0000000e+00    0.0000000e+00    0.0000000e+00    0.0000000e+00    0.0000000e+00    0.0000000e+00    0.0000000e+00    0.0000000e+00    0.0000000e+00    0.0000000e+00    0.0000000e+00    0.0000000e+00    0.0000000e+00    0.0000000e+00    0.0000000e+00    0.0000000e+00    0.0000000e+00
   -3.1637206e+01    1.0000000e+00    0.0000000e+00    0.0000000e+00    0.0000000e+00    0.0000000e+00    0.0000000e+00    0.0000000e+00    0.0000000e+00    0.0000000e+00    0.0000000e+00    0.0000000e+00    0.0000000e+00    0.0000000e+00    0.0000000e+00    0.0000000e+00    0.0000000e+00    0.0000000e+00    0.0000000e+00    0.0000000e+00    0.0000000e+00
   -3.1209837e+01    1.0000000e+00    0.0000000e+00    0.0000000e+00    0.0000000e+00    0.0000000e+00    0.0000000e+00    0.0000000e+00    0.0000000e+00    0.0000000e+00    0.0000000e+00    0.0000000e+00    0.0000000e+00    0.0000000e+00    0.0000000e+00    0.0000000e+00    0.0000000e+00    0.0000000e+00    0.0000000e+00    0.0000000e+00    0.0000000e+00
   -3.0867942e+01    1.0000000e+00    0.0000000e+00    0.0000000e+00    0.0000000e+00    0.0000000e+00    0.0000000e+00    0.0000000e+00    0.0000000e+00    0.0000000e+00    0.0000000e+00    0.0000000e+00    0.0000000e+00    0.0000000e+00    0.0000000e+00    0.0000000e+00    0.0000000e+00    0.0000000e+00    0.0000000e+00    0.0000000e+00    0.0000000e+00
   -3.0440573e+01    1.0000000e+00    0.0000000e+00    0.0000000e+00    0.0000000e+00    0.0000000e+00    0.0000000e+00    0.0000000e+00    0.0000000e+00    0.0000000e+00    0.0000000e+00    0.0000000e+00    0.0000000e+00    0.0000000e+00    0.0000000e+00    0.0000000e+00    0.0000000e+00    0.0000000e+00    0.0000000e+00    0.0000000e+00    0.0000000e+00
   -3.0098678e+01    1.0000000e+00    0.0000000e+00    0.0000000e+00    0.0000000e+00    0.0000000e+00    0.0000000e+00    0.0000000e+00    0.0000000e+00    0.0000000e+00    0.0000000e+00    0.0000000e+00    0.0000000e+00    0.0000000e+00    0.0000000e+00    0.0000000e+00    0.0000000e+00    0.0000000e+00    0.0000000e+00    0.0000000e+00    0.0000000e+00
   -2.9671309e+01    1.0000000e+00    0.0000000e+00    0.0000000e+00    0.0000000e+00    0.0000000e+00    0.0000000e+00    0.0000000e+00    0.0000000e+00    0.0000000e+00    0.0000000e+00    0.0000000e+00    0.0000000e+00    0.0000000e+00    0.0000000e+00    0.0000000e+00    0.0000000e+00    0.0000000e+00    0.0000000e+00    0.0000000e+00    0.0000000e+00
   -2.9329414e+01    1.0000000e+00    0.0000000e+00    0.0000000e+00    0.0000000e+00    0.0000000e+00    0.0000000e+00    0.0000000e+00    0.0000000e+00    0.0000000e+00    0.0000000e+00    0.0000000e+00    0.0000000e+00    0.0000000e+00    0.0000000e+00    0.0000000e+00    0.0000000e+00    0.0000000e+00    0.0000000e+00    0.0000000e+00    0.0000000e+00
   -2.8902045e+01    1.0000000e+00    0.0000000e+00    0.0000000e+00    0.0000000e+00    0.0000000e+00    0.0000000e+00    0.0000000e+00    0.0000000e+00    0.0000000e+00    0.0000000e+00    0.0000000e+00    0.0000000e+00    0.0000000e+00    0.0000000e+00    0.0000000e+00    0.0000000e+00    0.0000000e+00    0.0000000e+00    0.0000000e+00    0.0000000e+00
   -2.8578605e+01    1.0000000e+00    0.0000000e+00    0.0000000e+00    0.0000000e+00    0.0000000e+00    0.0000000e+00    0.0000000e+00    0.0000000e+00    0.0000000e+00    0.0000000e+00    0.0000000e+00    0.0000000e+00    0.0000000e+00    0.0000000e+00    0.0000000e+00    0.0000000e+00    0.0000000e+00    0.0000000e+00    0.0000000e+00    0.0000000e+00
   -2.8174305e+01    1.0000000e+00    0.0000000e+00    0.0000000e+00    0.0000000e+00    0.0000000e+00    0.0000000e+00    0.0000000e+00    0.0000000e+00    0.0000000e+00    0.0000000e+00    0.0000000e+00    0.0000000e+00    0.0000000e+00    0.0000000e+00    0.0000000e+00    0.0000000e+00    0.0000000e+00    0.0000000e+00    0.0000000e+00    0.0000000e+00
   -2.7850865e+01    1.0000000e+00    0.0000000e+00    0.0000000e+00    0.0000000e+00    0.0000000e+00    0.0000000e+00    0.0000000e+00    0.0000000e+00    0.0000000e+00    0.0000000e+00    0.0000000e+00    0.0000000e+00    0.0000000e+00    0.0000000e+00    0.0000000e+00    0.0000000e+00    0.0000000e+00    0.0000000e+00    0.0000000e+00    0.0000000e+00
   -2.7446564e+01    1.0000000e+00    0.0000000e+00    0.0000000e+00    0.0000000e+00    0.0000000e+00    0.0000000e+00    0.0000000e+00    0.0000000e+00    0.0000000e+00    0.0000000e+00    0.0000000e+00    0.0000000e+00    0.0000000e+00    0.0000000e+00    0.0000000e+00    0.0000000e+00    0.0000000e+00    0.0000000e+00    0.0000000e+00    0.0000000e+00
   -2.7123124e+01    1.0000000e+00    0.0000000e+00    0.0000000e+00    0.0000000e+00    0.0000000e+00    0.0000000e+00    0.0000000e+00    0.0000000e+00    0.0000000e+00    0.0000000e+00    0.0000000e+00    0.0000000e+00    0.0000000e+00    0.0000000e+00    0.0000000e+00    0.0000000e+00    0.0000000e+00    0.0000000e+00    0.0000000e+00    0.0000000e+00
   -2.6718824e+01    1.0000000e+00    0.0000000e+00    0.0000000e+00    0.0000000e+00    0.0000000e+00    0.0000000e+00    0.0000000e+00    0.0000000e+00    0.0000000e+00    0.0000000e+00    0.0000000e+00    0.0000000e+00    0.0000000e+00    0.0000000e+00    0.0000000e+00    0.0000000e+00    0.0000000e+00    0.0000000e+00    0.0000000e+00    0.0000000e+00
   -2.6395384e+01    1.0000000e+00    0.0000000e+00    0.0000000e+00    0.0000000e+00    0.0000000e+00    0.0000000e+00    0.0000000e+00    0.0000000e+00    0.0000000e+00    0.0000000e+00    0.0000000e+00    0.0000000e+00    0.0000000e+00    0.0000000e+00    0.0000000e+00    0.0000000e+00    0.0000000e+00    0.0000000e+00    0.0000000e+00    0.0000000e+00
   -2.5991083e+01    1.0000000e+00    0.0000000e+00    0.0000000e+00    0.0000000e+00    0.0000000e+00    0.0000000e+00    0.0000000e+00    0.0000000e+00    0.0000000e+00    0.0000000e+00    0.0000000e+00    0.0000000e+00    0.0000000e+00    0.0000000e+00    0.0000000e+00    0.0000000e+00    0.0000000e+00    0.0000000e+00    0.0000000e+00    0.0000000e+00
   -2.5667643e+01    1.0000000e+00    0.0000000e+00    0.0000000e+00    0.0000000e+00    0.0000000e+00    0.0000000e+00    0.0000000e+00    0.0000000e+00    0.0000000e+00    0.0000000e+00    0.0000000e+00    0.0000000e+00    0.0000000e+00    0.0000000e+00    0.0000000e+00    0.0000000e+00    0.0000000e+00    0.0000000e+00    0.0000000e+00    0.0000000e+00
   -2.5263343e+01    1.0000000e+00    0.0000000e+00    0.0000000e+00    0.0000000e+00    0.0000000e+00    0.0000000e+00    0.0000000e+00    0.0000000e+00    0.0000000e+00    0.0000000e+00    0.0000000e+00    0.0000000e+00    0.0000000e+00    0.0000000e+00    0.0000000e+00    0.0000000e+00    0.0000000e+00    0.0000000e+00    0.0000000e+00    0.0000000e+00
   -2.4939903e+01    1.0000000e+00    0.0000000e+00    0.0000000e+00    0.0000000e+00    0.0000000e+00    0.0000000e+00    0.0000000e+00    0.0000000e+00    0.0000000e+00    0.0000000e+00    0.0000000e+00    0.0000000e+00    0.0000000e+00    0.0000000e+00    0.0000000e+00    0.0000000e+00    0.0000000e+00    0.0000000e+00    0.0000000e+00    0.0000000e+00
   -2.4535602e+01    1.0000000e+00    0.0000000e+00    0.0000000e+00    0.0000000e+00    0.0000000e+00    0.0000000e+00    0.0000000e+00    0.0000000e+00    0.0000000e+00    0.0000000e+00    0.0000000e+00    0.0000000e+00    0.0000000e+00    0.0000000e+00    0.0000000e+00    0.0000000e+00    0.0000000e+00    0.0000000e+00    0.0000000e+00    0.0000000e+00
   -2.4212162e+01    1.0000000e+00    0.0000000e+00    0.0000000e+00    0.0000000e+00    0.0000000e+00    0.0000000e+00    0.0000000e+00    0.0000000e+00    0.0000000e+00    0.0000000e+00    0.0000000e+00    0.0000000e+00    0.0000000e+00    0.0000000e+00    0.0000000e+00    0.0000000e+00    0.0000000e+00    0.0000000e+00    0.0000000e+00    0.0000000e+00
   -2.3807862e+01    1.0000000e+00    0.0000000e+00    0.0000000e+00    0.0000000e+00    0.0000000e+00    0.0000000e+00    0.0000000e+00    0.0000000e+00    0.0000000e+00    0.0000000e+00    0.0000000e+00    0.0000000e+00    0.0000000e+00    0.0000000e+00    0.0000000e+00    0.0000000e+00    0.0000000e+00    0.0000000e+00    0.0000000e+00    0.0000000e+00
   -2.3484422e+01    1.0000000e+00    0.0000000e+00    0.0000000e+00    0.0000000e+00    0.0000000e+00    0.0000000e+00    0.0000000e+00    0.0000000e+00    0.0000000e+00    0.0000000e+00    0.0000000e+00    0.0000000e+00    0.0000000e+00    0.0000000e+00    0.0000000e+00    0.0000000e+00    0.0000000e+00    0.0000000e+00    0.0000000e+00    0.0000000e+00
   -2.3080121e+01    1.0000000e+00    0.0000000e+00    0.0000000e+00    0.0000000e+00    0.0000000e+00    0.0000000e+00    0.0000000e+00    0.0000000e+00    0.0000000e+00    0.0000000e+00    0.0000000e+00    0.0000000e+00    0.0000000e+00    0.0000000e+00    0.0000000e+00    0.0000000e+00    0.0000000e+00    0.0000000e+00    0.0000000e+00    0.0000000e+00
   -2.2756681e+01    1.0000000e+00    0.0000000e+00    0.0000000e+00    0.0000000e+00    0.0000000e+00    0.0000000e+00    0.0000000e+00    0.0000000e+00    0.0000000e+00    0.0000000e+00    0.0000000e+00    0.0000000e+00    0.0000000e+00    0.0000000e+00    0.0000000e+00    0.0000000e+00    0.0000000e+00    0.0000000e+00    0.0000000e+00    0.0000000e+00
   -2.2352381e+01    1.0000000e+00    0.0000000e+00    0.0000000e+00    0.0000000e+00    0.0000000e+00    0.0000000e+00    0.0000000e+00    0.0000000e+00    0.0000000e+00    0.0000000e+00    0.0000000e+00    0.0000000e+00    0.0000000e+00    0.0000000e+00    0.0000000e+00    0.0000000e+00    0.0000000e+00    0.0000000e+00    0.0000000e+00    0.0000000e+00
   -2.2028941e+01    1.0000000e+00    0.0000000e+00    0.0000000e+00    0.0000000e+00    0.0000000e+00    0.0000000e+00    0.0000000e+00    0.0000000e+00    0.0000000e+00    0.0000000e+00    0.0000000e+00    0.0000000e+00    0.0000000e+00    0.0000000e+00    0.0000000e+00    0.0000000e+00    0.0000000e+00    0.0000000e+00    0.0000000e+00    0.0000000e+00
   -2.1624640e+01    1.0000000e+00    0.0000000e+00    0.0000000e+00    0.0000000e+00    0.0000000e+00    0.0000000e+00    0.0000000e+00    0.0000000e+00    0.0000000e+00    0.0000000e+00    0.0000000e+00    0.0000000e+00    0.0000000e+00    0.0000000e+00    0.0000000e+00    0.0000000e+00    0.0000000e+00    0.0000000e+00    0.0000000e+00    0.0000000e+00
   -2.1301200e+01    1.0000000e+00    0.0000000e+00    0.0000000e+00    0.0000000e+00    0.0000000e+00    0.0000000e+00    0.0000000e+00    0.0000000e+00    0.0000000e+00    0.0000000e+00    0.0000000e+00    0.0000000e+00    0.0000000e+00    0.0000000e+00    0.0000000e+00    0.0000000e+00    0.0000000e+00    0.0000000e+00    0.0000000e+00    0.0000000e+00
   -2.1099050e+01    1.0000000e+00    0.0000000e+00    0.0000000e+00    0.0000000e+00    0.0000000e+00    0.0000000e+00    0.0000000e+00    0.0000000e+00    0.0000000e+00    0.0000000e+00    0.0000000e+00    0.0000000e+00    0.0000000e+00    0.0000000e+00    0.0000000e+00    0.0000000e+00    0.0000000e+00    0.0000000e+00    0.0000000e+00    0.0000000e+00
   -2.0846362e+01    1.0000000e+00    0.0000000e+00    0.0000000e+00    0.0000000e+00    0.0000000e+00    0.0000000e+00    0.0000000e+00    0.0000000e+00    0.0000000e+00    0.0000000e+00    0.0000000e+00    0.0000000e+00    0.0000000e+00    0.0000000e+00    0.0000000e+00    0.0000000e+00    0.0000000e+00    0.0000000e+00    0.0000000e+00    0.0000000e+00
   -2.0644212e+01    1.0000000e+00    0.0000000e+00    0.0000000e+00    0.0000000e+00    0.0000000e+00    0.0000000e+00    0.0000000e+00    0.0000000e+00    0.0000000e+00    0.0000000e+00    0.0000000e+00    0.0000000e+00    0.0000000e+00    0.0000000e+00    0.0000000e+00    0.0000000e+00    0.0000000e+00    0.0000000e+00    0.0000000e+00    0.0000000e+00
   -2.0391524e+01    1.0000000e+00    0.0000000e+00    0.0000000e+00    0.0000000e+00    0.0000000e+00    0.0000000e+00    0.0000000e+00    0.0000000e+00    0.0000000e+00    0.0000000e+00    0.0000000e+00    0.0000000e+00    0.0000000e+00    0.0000000e+00    0.0000000e+00    0.0000000e+00    0.0000000e+00    0.0000000e+00    0.0000000e+00    0.0000000e+00
   -2.0075665e+01    1.0000000e+00    0.0000000e+00    0.0000000e+00    0.0000000e+00    0.0000000e+00    0.0000000e+00    0.0000000e+00    0.0000000e+00    0.0000000e+00    0.0000000e+00    0.0000000e+00    0.0000000e+00    0.0000000e+00    0.0000000e+00    0.0000000e+00    0.0000000e+00    0.0000000e+00    0.0000000e+00    0.0000000e+00    0.0000000e+00
   -1.9680840e+01    1.0000000e+00    0.0000000e+00    0.0000000e+00    0.0000000e+00    0.0000000e+00    0.0000000e+00    0.0000000e+00    0.0000000e+00    0.0000000e+00    0.0000000e+00    0.0000000e+00    0.0000000e+00    0.0000000e+00    0.0000000e+00    0.0000000e+00    0.0000000e+00    0.0000000e+00    0.0000000e+00    0.0000000e+00    0.0000000e+00
   -1.9518751e+01    1.0000000e+00    0.0000000e+00    0.0000000e+00    0.0000000e+00    0.0000000e+00    0.0000000e+00    0.0000000e+00    0.0000000e+00    0.0000000e+00    0.0000000e+00    0.0000000e+00    0.0000000e+00    0.0000000e+00    0.0000000e+00    0.0000000e+00    0.0000000e+00    0.0000000e+00    0.0000000e+00    0.0000000e+00    0.0000000e+00
   -1.9389079e+01    1.0000000e+00    0.0000000e+00    0.0000000e+00    0.0000000e+00    0.0000000e+00    0.0000000e+00    0.0000000e+00    0.0000000e+00    0.0000000e+00    0.0000000e+00    0.0000000e+00    0.0000000e+00    0.0000000e+00    0.0000000e+00    0.0000000e+00    0.0000000e+00    0.0000000e+00    0.0000000e+00    0.0000000e+00    0.0000000e+00
   -1.9230194e+01    1.0000000e+00    0.0000000e+00    0.0000000e+00    0.0000000e+00    0.0000000e+00    0.0000000e+00    0.0000000e+00    0.0000000e+00    0.0000000e+00    0.0000000e+00    0.0000000e+00    0.0000000e+00    0.0000000e+00    0.0000000e+00    0.0000000e+00    0.0000000e+00    0.0000000e+00    0.0000000e+00    0.0000000e+00    0.0000000e+00
   -1.9103086e+01    1.0000000e+00    0.0000000e+00    0.0000000e+00    0.0000000e+00    0.0000000e+00    0.0000000e+00    0.0000000e+00    0.0000000e+00    0.0000000e+00    0.0000000e+00    0.0000000e+00    0.0000000e+00    0.0000000e+00    0.0000000e+00    0.0000000e+00    0.0000000e+00    0.0000000e+00    0.0000000e+00    0.0000000e+00    0.0000000e+00
   -1.8944201e+01    1.0000000e+00    0.0000000e+00    0.0000000e+00    0.0000000e+00    0.0000000e+00    0.0000000e+00    0.0000000e+00    0.0000000e+00    0.0000000e+00    0.0000000e+00    0.0000000e+00    0.0000000e+00    0.0000000e+00    0.0000000e+00    0.0000000e+00    0.0000000e+00    0.0000000e+00    0.0000000e+00    0.0000000e+00    0.0000000e+00
   -1.8817094e+01    1.0000000e+00    0.0000000e+00    0.0000000e+00    0.0000000e+00    0.0000000e+00    0.0000000e+00    0.0000000e+00    0.0000000e+00    0.0000000e+00    0.0000000e+00    0.0000000e+00    0.0000000e+00    0.0000000e+00    0.0000000e+00    0.0000000e+00    0.0000000e+00    0.0000000e+00    0.0000000e+00    0.0000000e+00    0.0000000e+00
   -1.8715407e+01    1.0000000e+00    0.0000000e+00    0.0000000e+00    0.0000000e+00    0.0000000e+00    0.0000000e+00    0.0000000e+00    0.0000000e+00    0.0000000e+00    0.0000000e+00    0.0000000e+00    0.0000000e+00    0.0000000e+00    0.0000000e+00    0.0000000e+00    0.0000000e+00    0.0000000e+00    0.0000000e+00    0.0000000e+00    0.0000000e+00
   -1.8588299e+01    1.0000000e+00    0.0000000e+00    0.0000000e+00    0.0000000e+00    0.0000000e+00    0.0000000e+00    0.0000000e+00    0.0000000e+00    0.0000000e+00    0.0000000e+00    0.0000000e+00    0.0000000e+00    0.0000000e+00    0.0000000e+00    0.0000000e+00    0.0000000e+00    0.0000000e+00    0.0000000e+00    0.0000000e+00    0.0000000e+00
   -1.8372892e+01    1.0000000e+00    0.0000000e+00    0.0000000e+00    0.0000000e+00    0.0000000e+00    0.0000000e+00    0.0000000e+00    0.0000000e+00    0.0000000e+00    0.0000000e+00    0.0000000e+00    0.0000000e+00    0.0000000e+00    0.0000000e+00    0.0000000e+00    0.0000000e+00    0.0000000e+00    0.0000000e+00    0.0000000e+00    0.0000000e+00
   -1.8271206e+01    1.0000000e+00    0.0000000e+00    0.0000000e+00    0.0000000e+00    0.0000000e+00    0.0000000e+00    0.0000000e+00    0.0000000e+00    0.0000000e+00    0.0000000e+00    0.0000000e+00    0.0000000e+00    0.0000000e+00    0.0000000e+00    0.0000000e+00    0.0000000e+00    0.0000000e+00    0.0000000e+00    0.0000000e+00    0.0000000e+00
   -1.8144098e+01    1.0000000e+00    0.0000000e+00    0.0000000e+00    0.0000000e+00    0.0000000e+00    0.0000000e+00    0.0000000e+00    0.0000000e+00    0.0000000e+00    0.0000000e+00    0.0000000e+00    0.0000000e+00    0.0000000e+00    0.0000000e+00    0.0000000e+00    0.0000000e+00    0.0000000e+00    0.0000000e+00    0.0000000e+00    0.0000000e+00
   -1.8042411e+01    1.0000000e+00    0.0000000e+00    0.0000000e+00    0.0000000e+00    0.0000000e+00    0.0000000e+00    0.0000000e+00    0.0000000e+00    0.0000000e+00    0.0000000e+00    0.0000000e+00    0.0000000e+00    0.0000000e+00    0.0000000e+00    0.0000000e+00    0.0000000e+00    0.0000000e+00    0.0000000e+00    0.0000000e+00    0.0000000e+00
   -1.7915304e+01    1.0000000e+00    0.0000000e+00    0.0000000e+00    0.0000000e+00    0.0000000e+00    0.0000000e+00    0.0000000e+00    0.0000000e+00    0.0000000e+00    0.0000000e+00    0.0000000e+00    0.0000000e+00    0.0000000e+00    0.0000000e+00    0.0000000e+00    0.0000000e+00    0.0000000e+00    0.0000000e+00    0.0000000e+00    0.0000000e+00
   -1.7813617e+01    1.0000000e+00    0.0000000e+00    0.0000000e+00    0.0000000e+00    0.0000000e+00    0.0000000e+00    0.0000000e+00    0.0000000e+00    0.0000000e+00    0.0000000e+00    0.0000000e+00    0.0000000e+00    0.0000000e+00    0.0000000e+00    0.0000000e+00    0.0000000e+00    0.0000000e+00    0.0000000e+00    0.0000000e+00    0.0000000e+00
   -1.7686509e+01    1.0000000e+00    0.0000000e+00    0.0000000e+00    0.0000000e+00    0.0000000e+00    0.0000000e+00    0.0000000e+00    0.0000000e+00    0.0000000e+00    0.0000000e+00    0.0000000e+00    0.0000000e+00    0.0000000e+00    0.0000000e+00    0.0000000e+00    0.0000000e+00    0.0000000e+00    0.0000000e+00    0.0000000e+00    0.0000000e+00
   -1.7584823e+01    1.0000000e+00    0.0000000e+00    0.0000000e+00    0.0000000e+00    0.0000000e+00    0.0000000e+00    0.0000000e+00    0.0000000e+00    0.0000000e+00    0.0000000e+00    0.0000000e+00    0.0000000e+00    0.0000000e+00    0.0000000e+00    0.0000000e+00    0.0000000e+00    0.0000000e+00    0.0000000e+00    0.0000000e+00    0.0000000e+00
   -1.7465512e+01    1.0000000e+00    0.0000000e+00    0.0000000e+00    0.0000000e+00    0.0000000e+00    0.0000000e+00    0.0000000e+00    0.0000000e+00    0.0000000e+00    0.0000000e+00    0.0000000e+00    0.0000000e+00    0.0000000e+00    0.0000000e+00    0.0000000e+00    0.0000000e+00    0.0000000e+00    0.0000000e+00    0.0000000e+00    0.0000000e+00
   -1.7358000e+01    1.0000000e+00    0.0000000e+00    0.0000000e+00    0.0000000e+00    0.0000000e+00    0.0000000e+00    0.0000000e+00    0.0000000e+00    0.0000000e+00    0.0000000e+00    0.0000000e+00    0.0000000e+00    0.0000000e+00    0.0000000e+00    0.0000000e+00    0.0000000e+00    0.0000000e+00    0.0000000e+00    0.0000000e+00    0.0000000e+00
   -1.7262992e+01    1.0000000e+00    0.0000000e+00    0.0000000e+00    0.0000000e+00    0.0000000e+00    0.0000000e+00    0.0000000e+00    0.0000000e+00    0.0000000e+00    0.0000000e+00    0.0000000e+00    0.0000000e+00    0.0000000e+00    0.0000000e+00    0.0000000e+00    0.0000000e+00    0.0000000e+00    0.0000000e+00    0.0000000e+00    0.0000000e+00
   -1.7169991e+01    1.0000000e+00    0.0000000e+00    0.0000000e+00    0.0000000e+00    0.0000000e+00    0.0000000e+00    0.0000000e+00    0.0000000e+00    0.0000000e+00    0.0000000e+00    0.0000000e+00    0.0000000e+00    0.0000000e+00    0.0000000e+00    0.0000000e+00    0.0000000e+00    0.0000000e+00    0.0000000e+00    0.0000000e+00    0.0000000e+00
   -1.7075082e+01    1.0000000e+00    0.0000000e+00    0.0000000e+00    0.0000000e+00    0.0000000e+00    0.0000000e+00    0.0000000e+00    0.0000000e+00    0.0000000e+00    0.0000000e+00    0.0000000e+00    0.0000000e+00    0.0000000e+00    0.0000000e+00    0.0000000e+00    0.0000000e+00    0.0000000e+00    0.0000000e+00    0.0000000e+00    0.0000000e+00
   -1.6898566e+01    1.0000000e+00    0.0000000e+00    0.0000000e+00    0.0000000e+00    0.0000000e+00    0.0000000e+00    0.0000000e+00    0.0000000e+00    0.0000000e+00    0.0000000e+00    0.0000000e+00    0.0000000e+00    0.0000000e+00    0.0000000e+00    0.0000000e+00    0.0000000e+00    0.0000000e+00    0.0000000e+00    0.0000000e+00    0.0000000e+00
   -1.6791717e+01    1.0000000e+00    0.0000000e+00    0.0000000e+00    0.0000000e+00    0.0000000e+00    0.0000000e+00    0.0000000e+00    0.0000000e+00    0.0000000e+00    0.0000000e+00    0.0000000e+00    0.0000000e+00    0.0000000e+00    0.0000000e+00    0.0000000e+00    0.0000000e+00    0.0000000e+00    0.0000000e+00    0.0000000e+00    0.0000000e+00
   -1.6678923e+01    1.0000000e+00    0.0000000e+00    0.0000000e+00    0.0000000e+00    0.0000000e+00    0.0000000e+00    0.0000000e+00    0.0000000e+00    0.0000000e+00    0.0000000e+00    0.0000000e+00    0.0000000e+00    0.0000000e+00    0.0000000e+00    0.0000000e+00    0.0000000e+00    0.0000000e+00    0.0000000e+00    0.0000000e+00    0.0000000e+00
   -1.6560095e+01    1.0000000e+00    0.0000000e+00    0.0000000e+00    0.0000000e+00    0.0000000e+00    0.0000000e+00    0.0000000e+00    0.0000000e+00    0.0000000e+00    0.0000000e+00    0.0000000e+00    0.0000000e+00    0.0000000e+00    0.0000000e+00    0.0000000e+00    0.0000000e+00    0.0000000e+00    0.0000000e+00    0.0000000e+00    0.0000000e+00
   -1.6458716e+01    9.9998497e-01    1.5029004e-05    0.0000000e+00    0.0000000e+00    0.0000000e+00    0.0000000e+00    0.0000000e+00    0.0000000e+00    0.0000000e+00    0.0000000e+00    0.0000000e+00    0.0000000e+00    0.0000000e+00    0.0000000e+00    0.0000000e+00    0.0000000e+00    0.0000000e+00    0.0000000e+00    0.0000000e+00    0.0000000e+00
   -1.6331993e+01    9.9996949e-01    3.0513295e-05    0.0000000e+00    0.0000000e+00    0.0000000e+00    0.0000000e+00    0.0000000e+00    0.0000000e+00    0.0000000e+00    0.0000000e+00    0.0000000e+00    0.0000000e+00    0.0000000e+00    0.0000000e+00    0.0000000e+00    0.0000000e+00    0.0000000e+00    0.0000000e+00    0.0000000e+00    0.0000000e+00
   -1.6230614e+01    9.9991278e-01    8.7219713e-05    0.0000000e+00    0.0000000e+00    0.0000000e+00    0.0000000e+00    0.0000000e+00    0.0000000e+00    0.0000000e+00    0.0000000e+00    0.0000000e+00    0.0000000e+00    0.0000000e+00    0.0000000e+00    0.0000000e+00    0.0000000e+00    0.0000000e+00    0.0000000e+00    0.0000000e+00    0.0000000e+00
   -1.6149510e+01    9.9983989e-01    1.6010978e-04    0.0000000e+00    0.0000000e+00    0.0000000e+00    0.0000000e+00    0.0000000e+00    0.0000000e+00    0.0000000e+00    0.0000000e+00    0.0000000e+00    0.0000000e+00    0.0000000e+00    0.0000000e+00    0.0000000e+00    0.0000000e+00    0.0000000e+00    0.0000000e+00    0.0000000e+00    0.0000000e+00
   -1.6048131e+01    9.9980196e-01    1.8260973e-04    1.5426224e-05    0.0000000e+00    0.0000000e+00    0.0000000e+00    0.0000000e+00    0.0000000e+00    0.0000000e+00    0.0000000e+00    0.0000000e+00    0.0000000e+00    0.0000000e+00    0.0000000e+00    0.0000000e+00    0.0000000e+00    0.0000000e+00    0.0000000e+00    0.0000000e+00    0.0000000e+00
   -1.5967028e+01    9.9973038e-01    1.9042870e-04    7.9189147e-05    0.0000000e+00    0.0000000e+00    0.0000000e+00    0.0000000e+00    0.0000000e+00    0.0000000e+00    0.0000000e+00    0.0000000e+00    0.0000000e+00    0.0000000e+00    0.0000000e+00    0.0000000e+00    0.0000000e+00    0.0000000e+00    0.0000000e+00    0.0000000e+00    0.0000000e+00
   -1.5865649e+01    9.9968159e-01    2.0785304e-04    1.0310969e-04    7.4514526e-06    0.0000000e+00    0.0000000e+00    0.0000000e+00    0.0000000e+00    0.0000000e+00    0.0000000e+00    0.0000000e+00    0.0000000e+00    0.0000000e+00    0.0000000e+00    0.0000000e+00    0.0000000e+00    0.0000000e+00    0.0000000e+00    0.0000000e+00    0.0000000e+00
   -1.5784546e+01    9.9962274e-01    2.1493948e-04    1.1747259e-04    4.4849315e-05    0.0000000e+00    0.0000000e+00    0.0000000e+00    0.0000000e+00    0.0000000e+00    0.0000000e+00    0.0000000e+00    0.0000000e+00    0.0000000e+00    0.0000000e+00    0.0000000e+00    0.0000000e+00    0.0000000e+00    0.0000000e+00    0.0000000e+00    0.0000000e+00
   -1.5683167e+01    9.9955721e-01    2.2201093e-04    1.3419284e-04    8.6587036e-05    0.0000000e+00    0.0000000e+00    0.0000000e+00    0.0000000e+00    0.0000000e+00    0.0000000e+00    0.0000000e+00    0.0000000e+00    0.0000000e+00    0.0000000e+00    0.0000000e+00    0.0000000e+00    0.0000000e+00    0.0000000e+00    0.0000000e+00    0.0000000e+00
   -1.5556443e+01    9.9950732e-01    2.1193218e-04    1.6429744e-04    1.0217438e-04    1.4279737e-05    0.0000000e+00    0.0000000e+00    0.0000000e+00    0.0000000e+00    0.0000000e+00    0.0000000e+00    0.0000000e+00    0.0000000e+00    0.0000000e+00    0.0000000e+00    0.0000000e+00    0.0000000e+00    0.0000000e+00    0.0000000e+00    0.0000000e+00
   -1.5477241e+01    9.9945834e-01    2.0243424e-04    1.7605443e-04    1.0523225e-04    5.7937140e-05    0.0000000e+00    0.0000000e+00    0.0000000e+00    0.0000000e+00    0.0000000e+00    0.0000000e+00    0.0000000e+00    0.0000000e+00    0.0000000e+00    0.0000000e+00    0.0000000e+00    0.0000000e+00    0.0000000e+00    0.0000000e+00    0.0000000e+00
   -1.5378238e+01    9.9940835e-01    2.3649487e-04    1.6138730e-04    1.0518922e-04    8.8582215e-05    0.0000000e+00    0.0000000e+00    0.0000000e+00    0.0000000e+00    0.0000000e+00    0.0000000e+00    0.0000000e+00    0.0000000e+00    0.0000000e+00    0.0000000e+00    0.0000000e+00    0.0000000e+00    0.0000000e+00    0.0000000e+00    0.0000000e+00
   -1.5254485e+01    9.9934393e-01    1.9915680e-04    1.7839332e-04    1.3466812e-04    1.1456092e-04    2.9294751e-05    0.0000000e+00    0.0000000e+00    0.0000000e+00    0.0000000e+00    0.0000000e+00    0.0000000e+00    0.0000000e+00    0.0000000e+00    0.0000000e+00    0.0000000e+00    0.0000000e+00    0.0000000e+00    0.0000000e+00    0.0000000e+00
   -1.5099793e+01    9.9924920e-01    2.6114588e-04    1.2189960e-04    1.6827461e-04    1.3033960e-04    4.0002226e-05    2.9141572e-05    0.0000000e+00    0.0000000e+00    0.0000000e+00    0.0000000e+00    0.0000000e+00    0.0000000e+00    0.0000000e+00    0.0000000e+00    0.0000000e+00    0.0000000e+00    0.0000000e+00    0.0000000e+00    0.0000000e+00
   -1.4881269e+01    9.9915372e-01    2.3038055e-04    1.4887516e-04    1.6888471e-04    1.5040570e-04    7.7424433e-05    5.5433535e-05    1.4870980e-05    0.0000000e+00    0.0000000e+00    0.0000000e+00    0.0000000e+00    0.0000000e+00    0.0000000e+00    0.0000000e+00    0.0000000e+00    0.0000000e+00    0.0000000e+00    0.0000000e+00    0.0000000e+00
   -1.4799482e+01    9.9912988e-01    2.3775894e-04    1.3344809e-04    1.7182294e-04    1.4053525e-04    1.1676549e-04    3.9779769e-05    3.0009177e-05    0.0000000e+00    0.0000000e+00    0.0000000e+00    0.0000000e+00    0.0000000e+00    0.0000000e+00    0.0000000e+00    0.0000000e+00    0.0000000e+00    0.0000000e+00    0.0000000e+00    0.0000000e+00
   -1.4636054e+01    9.9904864e-01    2.6377072e-04    1.4130133e-04    1.1522327e-04    1.8981313e-04    1.1628426e-04    5.5178907e-05    6.9792988e-05    0.0000000e+00    0.0000000e+00    0.0000000e+00    0.0000000e+00    0.0000000e+00    0.0000000e+00    0.0000000e+00    0.0000000e+00    0.0000000e+00    0.0000000e+00    0.0000000e+00    0.0000000e+00
   -1.4554398e+01    9.9899770e-01    2.6450161e-04    1.5249274e-04    1.2449600e-04    1.5299630e-04    1.5010359e-04    7.2837782e-05    8.4873905e-05    0.0000000e+00    0.0000000e+00    0.0000000e+00    0.0000000e+00    0.0000000e+00    0.0000000e+00    0.0000000e+00    0.0000000e+00    0.0000000e+00    0.0000000e+00    0.0000000e+00    0.0000000e+00
   -1.4472781e+01    9.9895968e-01    2.9330467e-04    1.2880564e-04    1.1215673e-04    1.6562830e-04    1.5042034e-04    5.0273808e-05    1.1677658e-04    2.2957844e-05    0.0000000e+00    0.0000000e+00    0.0000000e+00    0.0000000e+00    0.0000000e+00    0.0000000e+00    0.0000000e+00    0.0000000e+00    0.0000000e+00    0.0000000e+00    0.0000000e+00
   -1.4391204e+01    9.9890480e-01    2.8065575e-04    1.8744900e-04    7.9940288e-05    2.1372579e-04    8.5668744e-05    1.0877052e-04    1.0029603e-04    3.8697111e-05    0.0000000e+00    0.0000000e+00    0.0000000e+00    0.0000000e+00    0.0000000e+00    0.0000000e+00    0.0000000e+00    0.0000000e+00    0.0000000e+00    0.0000000e+00    0.0000000e+00
   -1.4207743e+01    9.9874183e-01    3.9406900e-04    1.2416789e-04    1.8270540e-04    1.5916457e-04    1.0955061e-04    8.0179163e-05    1.3836524e-04    4.6251888e-05    2.3716899e-05    0.0000000e+00    0.0000000e+00    0.0000000e+00    0.0000000e+00    0.0000000e+00    0.0000000e+00    0.0000000e+00    0.0000000e+00    0.0000000e+00    0.0000000e+00
   -1.4080339e+01    9.9872680e-01    3.3567764e-04    1.5144499e-04    1.3328126e-04    1.8433189e-04    1.0893457e-04    1.1539735e-04    1.0694006e-04    1.0547873e-04    3.1714109e-05    0.0000000e+00    0.0000000e+00    0.0000000e+00    0.0000000e+00    0.0000000e+00    0.0000000e+00    0.0000000e+00    0.0000000e+00    0.0000000e+00    0.0000000e+00
   -1.3978417e+01    9.9868044e-01    3.5545629e-04    1.8081623e-04    9.9442105e-05    1.7511708e-04    1.2200453e-04    1.1927228e-04    1.2040976e-04    9.8919820e-05    3.1915671e-05    1.6202843e-05    0.0000000e+00    0.0000000e+00    0.0000000e+00    0.0000000e+00    0.0000000e+00    0.0000000e+00    0.0000000e+00    0.0000000e+00    0.0000000e+00
   -1.3851013e+01    9.9861730e-01    3.7948574e-04    1.7127744e-04    1.2722884e-04    1.6432129e-04    1.2028291e-04    7.0466046e-05    1.3556059e-04    1.4031601e-04    5.7673446e-05    1.6090771e-05    0.0000000e+00    0.0000000e+00    0.0000000e+00    0.0000000e+00    0.0000000e+00    0.0000000e+00    0.0000000e+00    0.0000000e+00    0.0000000e+00
   -1.3749090e+01    9.9849185e-01    4.2341201e-04    2.2779756e-04    1.2778802e-04    1.3782261e-04    1.4527599e-04    8.9378633e-05    1.1891111e-04    1.2160836e-04    8.3614887e-05    3.2542482e-05    0.0000000e+00    0.0000000e+00    0.0000000e+00    0.0000000e+00    0.0000000e+00    0.0000000e+00    0.0000000e+00    0.0000000e+00    0.0000000e+00
   -1.3621687e+01    9.9839529e-01    4.7220369e-04    2.1845730e-04    1.4673874e-04    1.5768513e-04    7.5332831e-05    1.5660610e-04    9.0608869e-05    1.4463639e-04    1.1007009e-04    2.4434930e-05    7.9324618e-06    0.0000000e+00    0.0000000e+00    0.0000000e+00    0.0000000e+00    0.0000000e+00    0.0000000e+00    0.0000000e+00    0.0000000e+00
   -1.3519764e+01    9.9839486e-01    4.2706735e-04    2.0335998e-04    1.6468052e-04    1.8947097e-04    4.5474507e-05    1.6452118e-04    9.7759011e-05    1.4419205e-04    7.6896798e-05    6.7375168e-05    2.4337682e-05    0.0000000e+00    0.0000000e+00    0.0000000e+00    0.0000000e+00    0.0000000e+00    0.0000000e+00    0.0000000e+00    0.0000000e+00
   -1.3392361e+01    9.9829676e-01    4.1416517e-04    2.6835363e-04    1.7647364e-04    1.5977689e-04    9.1009298e-05    1.4034243e-04    1.1415782e-04    1.4546668e-04    7.6016440e-05    1.0109467e-04    1.6382075e-05    0.0000000e+00    0.0000000e+00    0.0000000e+00    0.0000000e+00    0.0000000e+00    0.0000000e+00    0.0000000e+00    0.0000000e+00
   -1.3290438e+01    9.9825671e-01    3.8041726e-04    3.0324626e-04    2.0446112e-04    1.1405557e-04    1.5935043e-04    8.7396074e-05    1.0344888e-04    1.7062960e-04    7.7232133e-05    9.2786493e-05    5.0265509e-05    0.0000000e+00    0.0000000e+00    0.0000000e+00    0.0000000e+00    0.0000000e+00    0.0000000e+00    0.0000000e+00    0.0000000e+00
   -1.3163035e+01    9.9815340e-01    4.1927871e-04    3.1699269e-04    2.2863987e-04    1.1614332e-04    1.1962632e-04    1.0132150e-04    1.0962804e-04    1.8776460e-04    6.9870671e-05    9.2603359e-05    8.4730291e-05    0.0000000e+00    0.0000000e+00    0.0000000e+00    0.0000000e+00    0.0000000e+00    0.0000000e+00    0.0000000e+00    0.0000000e+00
   -1.3061112e+01    9.9806997e-01    4.9051470e-04    3.0356024e-04    2.1325779e-04    1.3178154e-04    1.0419667e-04    1.4777956e-04    7.0985551e-05    1.8557080e-04    6.8813761e-05    1.2900768e-04    7.5835112e-05    8.7222140e-06    0.0000000e+00    0.0000000e+00    0.0000000e+00    0.0000000e+00    0.0000000e+00    0.0000000e+00    0.0000000e+00
   -1.2933709e+01    9.9803251e-01    5.0383256e-04    2.5138463e-04    2.1349438e-04    2.1794803e-04    4.3640917e-05    1.8788784e-04    6.2102862e-05    1.5348884e-04    1.0943205e-04    1.1316406e-04    7.5946653e-05    3.5170147e-05    0.0000000e+00    0.0000000e+00    0.0000000e+00    0.0000000e+00    0.0000000e+00    0.0000000e+00    0.0000000e+00
   -1.2831786e+01    9.9798504e-01    4.6173132e-04    3.0470912e-04    1.8790494e-04    2.5478686e-04    6.8505480e-05    1.2851147e-04    1.1137003e-04    1.2965727e-04    1.1739408e-04    9.5463016e-05    1.1084434e-04    4.4081302e-05    0.0000000e+00    0.0000000e+00    0.0000000e+00    0.0000000e+00    0.0000000e+00    0.0000000e+00    0.0000000e+00
   -1.2704382e+01    9.9783620e-01    5.4702306e-04    3.4749517e-04    1.3497030e-04    2.8004338e-04    1.5112434e-04    8.6402755e-05    1.0066669e-04    1.3749478e-04    6.7643438e-05    1.0327959e-04    1.5463978e-04    3.5454566e-05    1.7563027e-05    0.0000000e+00    0.0000000e+00    0.0000000e+00    0.0000000e+00    0.0000000e+00    0.0000000e+00
   -1.2602460e+01    9.9778074e-01    5.6697460e-04    3.0786316e-04    2.2091079e-04    1.5811477e-04    2.1293243e-04    1.1154566e-04    1.3292741e-04    1.1117058e-04    5.0242321e-05    1.2121352e-04    1.2742597e-04    6.2879941e-05    3.5057347e-05    0.0000000e+00    0.0000000e+00    0.0000000e+00    0.0000000e+00    0.0000000e+00    0.0000000e+00
   -1.2475056e+01    9.9778405e-01    4.8394161e-04    2.9419095e-04    2.8074074e-04    1.8087974e-04    1.5019998e-04    1.2537186e-04    1.5014240e-04    1.6128541e-04    4.3095598e-05    1.1718579e-04    8.5863901e-05    8.9720316e-05    5.3334993e-05    0.0000000e+00    0.0000000e+00    0.0000000e+00    0.0000000e+00    0.0000000e+00    0.0000000e+00
   -1.2373134e+01    9.9769765e-01    5.4320993e-04    2.5074646e-04    3.0159471e-04    2.4379323e-04    1.3637489e-04    1.0691142e-04    1.5633652e-04    1.2264134e-04    7.7726700e-05    1.3433588e-04    6.7324646e-05    8.1008612e-05    8.0344236e-05    0.0000000e+00    0.0000000e+00    0.0000000e+00    0.0000000e+00    0.0000000e+00    0.0000000e+00
   -1.2245730e+01    9.9756505e-01    6.2257315e-04    2.6382827e-04    2.6219085e-04    2.2710893e-04    1.7664627e-04    1.6123498e-04    1.2355670e-04    1.3090237e-04    4.3186847e-05    1.7740920e-04    6.7076414e-05    8.9831337e-05    7.1082037e-05    1.8319392e-05    0.0000000e+00    0.0000000e+00    0.0000000e+00    0.0000000e+00    0.0000000e+00
   -1.2143807e+01    9.9753595e-01    6.2953739e-04    3.1002576e-04    2.1471262e-04    1.8060937e-04    1.7326186e-04    2.0738881e-04    1.4930206e-04    1.3247888e-04    4.0266117e-05    1.6182860e-04    7.6667382e-05    7.9813059e-05    8.0972670e-05    2.7183216e-05    0.0000000e+00    0.0000000e+00    0.0000000e+00    0.0000000e+00    0.0000000e+00
   -1.2016404e+01    9.9748303e-01    6.1315013e-04    3.1260175e-04    2.4641209e-04    1.6444777e-04    2.2347402e-04    1.5085523e-04    1.7236731e-04    9.8959988e-05    9.8016049e-05    1.3706767e-04    1.0208864e-04    8.9142964e-05    1.8033100e-05    7.1916947e-05    1.8436096e-05    0.0000000e+00    0.0000000e+00    0.0000000e+00    0.0000000e+00
   -1.1859732e+01    9.9738325e-01    6.4281665e-04    2.9637768e-04    3.2757811e-04    1.1783449e-04    2.3489369e-04    1.6397099e-04    1.3756350e-04    9.5183818e-05    1.3800811e-04    1.1094596e-04    1.0052247e-04    1.3346610e-04    2.7194481e-05    5.3347383e-05    3.7050645e-05    0.0000000e+00    0.0000000e+00    0.0000000e+00    0.0000000e+00
   -1.1734395e+01    9.9724556e-01    7.2447002e-04    3.1796260e-04    3.0295144e-04    1.5307868e-04    1.7633569e-04    1.8651325e-04    1.6108315e-04    1.3499904e-04    6.9050843e-05    1.6918718e-04    9.8089388e-05    1.0700678e-04    5.4155784e-05    6.2425755e-05    2.7805141e-05    9.3206436e-06    0.0000000e+00    0.0000000e+00    0.0000000e+00
   -1.1634125e+01    9.9718636e-01    7.2567493e-04    3.2519605e-04    3.3047418e-04    1.5202362e-04    1.9477245e-04    1.6648911e-04    1.1838960e-04    1.9056867e-04    7.6430225e-05    1.1702158e-04    1.3449137e-04    8.3339748e-05    8.1129849e-05    8.0485601e-05    0.0000000e+00    3.7150906e-05    0.0000000e+00    0.0000000e+00    0.0000000e+00
   -1.1508787e+01    9.9708449e-01    7.8970721e-04    2.9073597e-04    3.5122288e-04    1.8034729e-04    1.5477795e-04    1.6287843e-04    1.6183375e-04    1.8833148e-04    7.3848961e-05    1.2191600e-04    1.0561834e-04    1.0874779e-04    7.2273295e-05    9.7588978e-05    9.2477650e-06    4.6438908e-05    0.0000000e+00    0.0000000e+00    0.0000000e+00
   -1.1353042e+01    9.9693841e-01    7.9147051e-04    4.6329898e-04    2.4855269e-04    2.0150326e-04    1.6873445e-04    1.0116786e-04    1.6875755e-04    1.9754501e-04    1.3146640e-04    1.3040465e-04    7.0938044e-05    9.7708427e-05    8.9346781e-05    1.2658729e-04    1.8383720e-05    5.5728916e-05    0.0000000e+00    0.0000000e+00    0.0000000e+00
   -1.1228447e+01    9.9689769e-01    8.0548055e-04    4.2331708e-04    2.7859121e-04    1.6987855e-04    1.9929602e-04    1.1601687e-04    1.4477172e-04    1.7599669e-04    8.9011770e-05    2.2627345e-04    5.6725203e-05    1.1142256e-04    6.6480671e-05    1.1248029e-04    5.2555710e-05    4.5941891e-05    2.8071960e-05    0.0000000e+00    0.0000000e+00
   -1.1128770e+01    9.9678789e-01    8.7616064e-04    4.0201641e-04    3.1216784e-04    1.5046022e-04    2.0576514e-04    1.1840139e-04    1.7199639e-04    1.7472980e-04    6.7036973e-05    2.0473985e-04    7.8576561e-05    1.2091281e-04    8.1519287e-05    8.8941892e-05    6.2339643e-05    4.9711360e-05    4.6629398e-05    0.0000000e+00    0.0000000e+00
   -1.1004174e+01    9.9670857e-01    9.0673954e-04    3.7558093e-04    3.4595664e-04    1.3576428e-04    2.5390037e-04    1.1015016e-04    1.5718963e-04    1.5135176e-04    8.9180993e-05    1.4956575e-04    9.6631050e-05    1.1659188e-04    1.5130797e-04    4.1449614e-05    8.0838175e-05    6.0518073e-05    5.9377729e-05    9.3393136e-06    0.0000000e+00
   -1.0848429e+01    9.9655636e-01    8.9562105e-04    4.7475060e-04    3.7351967e-04    1.9061218e-04    1.2600133e-04    1.4157155e-04    1.4993800e-04    1.6148362e-04    7.5601165e-05    1.6563352e-04    9.3968919e-05    9.7757572e-05    8.8093806e-05    9.2563824e-05    7.9048785e-05    9.4212566e-05    8.5662627e-05    1.8216728e-05    3.9380028e-05
   -1.0723833e+01    9.9652089e-01    8.9679261e-04    4.0579836e-04    3.8163873e-04    2.6704839e-04    1.7355535e-04    8.5097605e-05    1.2653313e-04    1.4549811e-04    1.1836957e-04    9.0463497e-05    1.1274992e-04    1.2853348e-04    1.2554480e-04    1.5718460e-05    8.6146969e-05    6.1954138e-05    9.1530820e-05    4.7889783e-05    1.1824971e-04
   -1.0624156e+01    9.9644544e-01    8.8485912e-04    4.1214417e-04    4.0874697e-04    2.7480892e-04    1.8693417e-04    1.4842355e-04    9.3626335e-05    9.9374773e-05    1.1390360e-04    8.6610167e-05    1.1735687e-04    1.0553523e-04    1.3978386e-04    3.7021348e-05    6.7092592e-05    6.5078324e-05    6.2221820e-05    9.1335088e-05    1.5969924e-04
   -1.0547814e+01    9.9634829e-01    9.3432341e-04    4.3940158e-04    3.5388418e-04    2.7262901e-04    2.2116525e-04    1.6104573e-04    1.3367741e-04    9.8718521e-05    1.0606480e-04    6.6200254e-05    1.1532182e-04    8.7042652e-05    1.5411775e-04    1.3477052e-05    9.6590156e-05    3.9342028e-05    5.5010609e-05    8.2471951e-05    2.2122570e-04
   -1.0481211e+01    9.9615173e-01    1.0515998e-03    5.0089733e-04    3.3245906e-04    2.3674834e-04    2.8115234e-04    1.2113513e-04    1.8220689e-04    1.1040139e-04    1.0650606e-04    9.3979555e-05    5.6271588e-05    7.4471067e-05    1.5137316e-04    4.1948596e-05    3.0369800e-05    7.1753637e-05    5.8155791e-05    3.6316166e-05    3.1052233e-04
   -1.0360897e+01    9.9601462e-01    1.0701615e-03    4.9174210e-04    4.3094574e-04    2.1858255e-04    2.6524532e-04    1.2243674e-04    2.0319627e-04    9.8709526e-05    6.9048223e-05    1.1333365e-04    1.2667956e-04    6.0754018e-05    9.5129252e-05    4.8142217e-05    4.7740543e-05    6.7932919e-05    3.7554625e-05    1.6408200e-05    4.0163632e-04
   -1.0295569e+01    9.9588676e-01    1.1796970e-03    4.8831635e-04    4.0604801e-04    2.6814685e-04    2.3812048e-04    1.8289649e-04    1.0036353e-04    1.6099927e-04    8.5182991e-05    5.6356628e-05    8.6561403e-05    1.1246284e-04    4.7952476e-05    1.1158431e-04    4.4585133e-05    3.2111845e-05    3.7784297e-05    5.2046768e-05    4.2202468e-04
   -1.0150657e+01    9.9560383e-01    1.1806464e-03    6.9773999e-04    5.2403742e-04    2.8671421e-04    1.5046625e-04    1.3806004e-04    8.5971135e-05    9.9957522e-05    7.8760559e-05    7.8620866e-05    7.7709769e-05    5.8941494e-05    8.3487284e-05    7.0613619e-05    6.5733400e-05    4.0989921e-05    2.0836183e-05    7.8058708e-05    5.7882092e-04
   -1.0095386e+01    9.9555923e-01    1.1938634e-03    6.5067060e-04    5.7706228e-04    2.9240289e-04    1.9618065e-04    1.1883451e-04    7.9202457e-05    8.2551581e-05    7.1678214e-05    3.1089323e-05    5.0504473e-05    6.1657229e-05    1.1865242e-04    6.7257051e-05    6.7086638e-05    3.3520231e-05    3.2631494e-05    7.4935373e-05    6.4098960e-04
   -9.9583313e+00    9.9534677e-01    1.4797993e-03    6.6572910e-04    4.8933080e-04    2.5868425e-04    8.5471198e-05    1.4706797e-04    1.2889242e-04    1.0359868e-04    6.0184056e-05    7.8083639e-05    8.8193450e-05    5.1091161e-05    9.3071416e-06    6.9055543e-06    2.6318182e-05    1.7026291e-05    7.0706196e-06    3.9667897e-05    9.1080374e-04
   -9.8547049e+00    9.9519574e-01    1.6661940e-03    6.8989772e-04    4.0161717e-04    2.3322183e-04    1.2399532e-04    1.5398661e-04    1.1609566e-04    5.6325489e-05    5.8796119e-05    7.0466042e-05    8.5487297e-05    3.9952501e-05    5.3715963e-05    2.9707683e-05    4.1265180e-05    2.6716114e-05    6.9768340e-06    2.5325569e-05    9.2451595e-04
   -9.7998101e+00    9.9516183e-01    1.6462648e-03    8.0103723e-04    3.0382018e-04    2.7433934e-04    1.2189049e-04    9.3323556e-05    1.2763046e-04    1.1532817e-04    7.2637154e-05    5.4322160e-05    3.7801878e-05    5.0380461e-05    2.3674114e-05    7.5001880e-05    1.8775486e-05    4.2367609e-05    3.0000245e-05    3.2819865e-05    9.1675644e-04
   -9.6867480e+00    9.9515630e-01    1.6831140e-03    8.0055720e-04    3.4067953e-04    2.3995817e-04    1.0757508e-04    8.8659261e-05    9.8921914e-05    8.5197788e-05    7.9395509e-05    4.0701649e-05    6.3521862e-05    4.4145438e-05    3.0356421e-05    3.3151008e-05    4.7456214e-05    3.6480215e-05    1.2542697e-05    2.5385598e-05    9.8589636e-04
   -9.5973440e+00    9.9522753e-01    1.6859063e-03    8.2675962e-04    2.5046971e-04    1.9613449e-04    1.6468405e-04    1.3205705e-04    6.7697242e-05    5.2096949e-05    6.4784394e-05    2.5137153e-05    6.6334858e-05    3.6214908e-05    4.0792034e-05    5.1254843e-05    2.5464338e-05    2.1777059e-05    3.8658150e-06    5.4134125e-05    1.0069085e-03
   -9.4961585e+00    9.9519581e-01    1.9666037e-03    6.7056917e-04    2.1139546e-04    1.9019024e-04    1.2104106e-04    1.2625703e-04    7.5201230e-05    3.6791296e-05    3.5937408e-05    6.9863856e-05    6.1666735e-05    4.7870884e-05    1.6476057e-05    3.2602819e-05    1.8019459e-05    3.6892903e-05    2.8166720e-05    1.2586291e-05    1.0460538e-03
   -9.3891793e+00    9.9533032e-01    1.9431763e-03    6.8818458e-04    1.6362977e-04    1.7155312e-04    7.9163004e-05    1.3067812e-04    7.5542799e-05    5.6288267e-05    3.0054503e-05    2.4240065e-05    2.1983882e-05    3.5859212e-05    4.5362377e-05    4.7901451e-05    1.4164290e-05    1.8717163e-05    2.1399954e-05    1.4023599e-05    1.0877607e-03
   -9.2880719e+00    9.9548196e-01    2.0558881e-03    5.1330890e-04    2.1273677e-04    1.2288299e-04    8.8982787e-05    5.9723636e-05    9.7181123e-05    4.4341478e-05    2.0559809e-05    1.4916017e-05    2.0340929e-05    1.7747074e-05    7.0717821e-06    1.4754824e-05    2.7206683e-05    3.3825303e-05    1.6555604e-05    2.4578674e-05    1.1254369e-03
   -9.1895550e+00    9.9581201e-01    1.9281843e-03    4.6025425e-04    1.9218041e-04    1.0388128e-04    4.8388029e-05    5.3134068e-05    4.9132168e-05    4.3052229e-05    2.0461560e-05    2.4674743e-06    9.5896270e-06    6.5680034e-06    1.1930884e-05    1.3393716e-05    1.1378670e-05    1.6598852e-05    1.6453007e-05    2.2925168e-05    1.1780182e-03
   -9.0840861e+00    9.9621037e-01    1.7386444e-03    4.2744841e-04    1.3966799e-04    6.3166713e-05    1.5285067e-05    1.7361243e-05    4.4636681e-05    1.6080059e-05    2.0817682e-05    4.8105132e-06    4.7721233e-06    4.7514212e-06    9.4797002e-06    1.2121614e-05    1.8983842e-05    7.1146541e-06    1.9048066e-05    2.3697062e-05    1.2017384e-03
   -8.9709219e+00    9.9652116e-01    1.6281230e-03    3.2327067e-04    8.0873734e-05    4.1163477e-05    9.3350066e-06    2.6701196e-05    1.2091866e-05    1.2032513e-05    1.2227514e-05    4.7864783e-06    1.2023433e-05    7.1604158e-06    1.2272137e-05    1.4240414e-05    4.7324645e-06    1.1834704e-05    2.3950872e-05    1.4204360e-05    1.2278206e-03
   -8.8218150e+00    9.9685267e-01    1.5304109e-03    1.3735637e-04    3.8499180e-05    1.4857777e-05    2.9787391e-05    1.4721240e-05    9.6957752e-06    7.2637984e-06    1.2091722e-05    1.2313449e-05    7.2426530e-06    7.2114006e-06    1.6860352e-05    2.3786382e-06    1.4290046e-05    1.1887518e-05    1.9051223e-05    9.5414371e-06    1.2518728e-03
   -8.7555453e+00    9.9696024e-01    1.4833912e-03    8.1509462e-05    2.9906085e-05    2.2870730e-05    2.2107458e-05    1.7267750e-05    4.8467736e-06    9.7183601e-06    1.4508728e-05    7.2290775e-06    7.2466888e-06    1.2007327e-05    1.1987166e-05    4.7765489e-06    1.1903899e-05    1.1898918e-05    1.6688668e-05    1.2027208e-05    1.2578725e-03
   -8.6727082e+00    9.9706958e-01    1.3915405e-03    5.2970229e-05    3.5135197e-05    2.5398665e-05    1.9746935e-05    7.3724039e-06    1.4973550e-05    1.2416671e-05    1.6979231e-05    7.2714282e-06    9.6704285e-06    1.2033264e-05    4.8115351e-06    7.1990095e-06    7.1742747e-06    1.9146259e-05    1.4344536e-05    1.1967818e-05    1.2602659e-03
   -8.5236013e+00    9.9731042e-01    1.1653874e-03    4.6354284e-05    3.5215251e-05    1.2442276e-05    1.4909242e-05    9.8870296e-06    9.8085287e-06    1.4675131e-05    1.2191330e-05    1.9398413e-05    1.2193283e-05    4.8421978e-06    0.0000000e+00    1.4573099e-05    1.6794163e-05    9.6232137e-06    7.1912469e-06    7.2012023e-06    1.2768884e-03
   -8.4573315e+00    9.9744108e-01    1.0295422e-03    5.1270109e-05    3.5214917e-05    1.4971154e-05    4.9409944e-06    1.7286638e-05    1.2293245e-05    1.4663207e-05    1.4616468e-05    1.2158868e-05    1.2110780e-05    2.4501673e-06    4.8492589e-06    9.6262741e-06    1.6816401e-05    9.6162427e-06    7.2066374e-06    7.1985483e-06    1.2820877e-03
   -8.3744944e+00    9.9761666e-01    8.5396711e-04    5.5849216e-05    2.8059980e-05    1.5003832e-05    2.4935609e-06    2.2246391e-05    4.9249638e-06    1.9649959e-05    1.7156326e-05    9.7582914e-06    1.2196801e-05    2.4207789e-06    9.7131406e-06    1.6897392e-05    7.2537788e-06    7.2331999e-06    9.6343479e-06    7.2388990e-06    1.2816409e-03
   -8.2253875e+00    9.9787203e-01    5.9726114e-04    5.9517539e-05    2.0299418e-05    1.7595271e-05    1.5074029e-05    9.9417530e-06    9.8772623e-06    1.2303273e-05    2.2122150e-05    1.2260131e-05    4.8750250e-06    9.7464251e-06    1.2150610e-05    7.2856156e-06    4.8411342e-06    1.2113997e-05    9.6796243e-06    1.4578409e-05    1.2764521e-03
   -8.1591177e+00    9.9794725e-01    5.2289033e-04    6.8802744e-05    1.7666193e-05    1.7584776e-05    4.9754310e-06    1.2418651e-05    9.9503891e-06    1.4768993e-05    2.2087734e-05    7.3665971e-06    7.3233701e-06    7.2972295e-06    9.7073426e-06    1.2160926e-05    2.4204209e-06    4.8387407e-06    1.6939794e-05    1.2125079e-05    1.2814221e-03
   -8.0762806e+00    9.9795007e-01    5.1328903e-04    6.4759538e-05    2.8050872e-05    1.2658336e-05    1.0027318e-05    4.9899772e-06    1.9888744e-05    1.7320863e-05    9.8635390e-06    1.2307010e-05    7.3508088e-06    9.7756775e-06    1.2205776e-05    4.8850898e-06    7.2995876e-06    1.2165734e-05    1.2219374e-05    2.1910132e-05    1.2689599e-03
   -7.9727341e+00    9.9801425e-01    4.3232176e-04    8.0832551e-05    2.8231263e-05    7.6354268e-06    1.5179582e-05    1.2542466e-05    1.2455278e-05    1.7403301e-05    9.8863379e-06    9.8862233e-06    7.3828387e-06    1.2268200e-05    1.2278120e-05    7.3479819e-06    4.9016641e-06    1.2248062e-05    2.2013363e-05    1.9649755e-05    1.2612872e-03
   -7.8898970e+00    9.9804638e-01    4.1364072e-04    7.2771040e-05    2.3105387e-05    1.2692812e-05    1.5113493e-05    1.0023912e-05    1.2462003e-05    1.2424126e-05    9.8944102e-06    7.3975507e-06    1.2322176e-05    9.8122686e-06    9.8163010e-06    9.8005043e-06    7.3482699e-06    1.2194338e-05    1.4693483e-05    2.4453757e-05    1.2636498e-03
   -7.7407901e+00    9.9805027e-01    4.1402515e-04    6.5249163e-05    2.5698976e-05    1.5318707e-05    1.5205794e-05    5.0320059e-06    1.7523694e-05    1.2458544e-05    7.4421041e-06    7.4220110e-06    9.8966863e-06    1.2346927e-05    1.4791256e-05    4.9031755e-06    1.2268830e-05    1.2294991e-05    2.9463483e-05    1.2280106e-05    1.2561095e-03
   -7.6372436e+00    9.9804649e-01    4.0310136e-04    7.8934557e-05    2.5823100e-05    1.5392173e-05    1.2747282e-05    5.0385667e-06    2.5101398e-05    7.5453366e-06    7.4840514e-06    9.9728230e-06    1.2402739e-05    4.9840969e-06    1.9797055e-05    4.9483985e-06    1.7277597e-05    1.7281399e-05    1.7263762e-05    2.4653167e-05    1.2437625e-03
   -7.5544064e+00    9.9808300e-01    3.7483106e-04    7.0876980e-05    2.5897142e-05    1.0244643e-05    1.7846053e-05    1.0062664e-05    1.5068259e-05    1.0039985e-05    1.4998497e-05    7.4646138e-06    7.4518203e-06    1.7360270e-05    2.4708923e-06    1.2360070e-05    1.7259332e-05    1.7251168e-05    1.2335314e-05    2.2179539e-05    1.2510010e-03
   -7.4881367e+00    9.9812707e-01    3.4107832e-04    5.5099861e-05    3.6205928e-05    7.6706963e-06    1.7785658e-05    1.0072212e-05    1.2569639e-05    1.5056275e-05    7.4941110e-06    1.4941870e-05    7.4487707e-06    7.4492272e-06    7.4378017e-06    1.7284141e-05    1.2334771e-05    1.4804387e-05    1.7261588e-05    1.9702652e-05    1.2512306e-03
   -7.3017531e+00    9.9818076e-01    2.8059286e-04    5.0417926e-05    2.8654150e-05    2.0780755e-05    2.0465221e-05    2.0356032e-05    1.2696251e-05    1.0095883e-05    1.2591068e-05    7.5498711e-06    2.0055437e-05    4.9884407e-06    1.7476936e-05    9.9688654e-06    1.7442140e-05    9.9506023e-06    1.4891980e-05    2.4856556e-05    1.2354122e-03
   -7.2189159e+00    9.9822453e-01    2.4511627e-04    4.2314105e-05    2.6123173e-05    2.8438518e-05    1.7903657e-05    1.5266381e-05    1.5198598e-05    1.0143878e-05    1.0060459e-05    2.0109701e-05    1.5014512e-05    2.4962309e-06    1.2484882e-05    1.7431622e-05    1.2454202e-05    4.9696738e-06    1.4905767e-05    1.7397403e-05    1.2476434e-03
   -7.1526462e+00    9.9823241e-01    2.4246576e-04    3.9510142e-05    2.3456188e-05    3.3505977e-05    1.5375257e-05    1.2715449e-05    1.2681845e-05    1.0135500e-05    2.0129352e-05    2.0094679e-05    1.0033915e-05    4.9823777e-06    7.4943997e-06    1.9962326e-05    4.9799275e-06    9.9342766e-06    1.4916367e-05    2.2354714e-05    1.2428604e-03
   -7.0698090e+00    9.9826750e-01    1.9348872e-04    4.5124261e-05    2.6130202e-05    3.3658909e-05    2.5726739e-05    7.6643192e-06    1.2710546e-05    1.7756928e-05    2.2752476e-05    1.5140449e-05    5.0329286e-06    1.0050597e-05    1.2532171e-05    1.2518438e-05    0.0000000e+00    1.2471918e-05    3.2438968e-05    1.4976629e-05    1.2323292e-03
   -6.9662626e+00    9.9828356e-01    1.6804376e-04    5.0798474e-05    2.1024364e-05    3.6473358e-05    2.5880231e-05    2.0548843e-05    7.6686608e-06    2.2927644e-05    2.0326594e-05    1.2683866e-05    1.0113200e-05    1.2644354e-05    5.0210500e-06    5.0301456e-06    2.5076164e-06    2.2570776e-05    3.2595649e-05    7.5015672e-06    1.2320846e-03
   -6.8834254e+00    9.9829760e-01    1.6528294e-04    3.4719953e-05    3.6703352e-05    2.3394676e-05    3.3607362e-05    1.5406995e-05    2.0453454e-05    1.0177019e-05    2.2855468e-05    1.0162881e-05    1.0108575e-05    1.2632292e-05    2.5035390e-06    5.0152424e-06    2.5215305e-06    2.7582282e-05    2.2553453e-05    1.4977032e-05    1.2317418e-03
   -6.7798790e+00    9.9834909e-01    1.1261593e-04    3.4848245e-05    2.6352801e-05    3.1367903e-05    3.3733962e-05    2.0678393e-05    2.3123253e-05    1.5353462e-05    1.5322914e-05    1.2730152e-05    1.0169770e-05    2.5221749e-06    5.0713743e-06    1.0088480e-05    2.0190599e-05    1.5124585e-05    2.2636467e-05    1.0065963e-05    1.2289137e-03
   -6.6970418e+00    9.9837416e-01    8.8108337e-05    4.2717350e-05    1.5807942e-05    3.6581876e-05    2.5909296e-05    3.1008147e-05    2.3117912e-05    5.1086377e-06    1.7869715e-05    1.2729743e-05    1.0186169e-05    5.0449800e-06    2.5352658e-06    1.5139504e-05    1.5138054e-05    1.2566432e-05    2.0126314e-05    1.5075611e-05    1.2310652e-03
   -6.5934953e+00    9.9837261e-01    8.5941411e-05    4.2839511e-05    2.1215793e-05    3.1438756e-05    2.8711139e-05    3.1131669e-05    1.5489077e-05    2.0586960e-05    1.0257117e-05    1.0249040e-05    1.0211319e-05    5.0950185e-06    1.0158945e-05    1.7750693e-05    1.5168925e-05    1.0123977e-05    2.5271789e-05    1.5177613e-05    1.2205740e-03
   -6.4071117e+00    9.9838843e-01    7.2230057e-05    3.7699808e-05    3.4577473e-05    2.6325103e-05    2.0888143e-05    3.6457309e-05    1.0394645e-05    2.3263107e-05    7.7212611e-06    1.2843081e-05    7.6777102e-06    1.2767325e-05    1.0197833e-05    2.0344476e-05    7.6118736e-06    1.5261353e-05    2.2833656e-05    1.7753436e-05    1.2147251e-03
   -6.3242746e+00    9.9839445e-01    7.2169413e-05    3.5022226e-05    2.9249665e-05    2.8976545e-05    1.8291324e-05    3.9025181e-05    1.2967375e-05    1.5488654e-05    1.5422294e-05    7.6939938e-06    1.2798306e-05    1.0213001e-05    1.2726807e-05    1.2705601e-05    1.0142118e-05    1.7793998e-05    1.2656617e-05    2.2787589e-05    1.2194186e-03
   -6.2207281e+00    9.9838174e-01    7.8488172e-05    4.6018210e-05    2.3975324e-05    2.9137603e-05    2.3623814e-05    2.0923507e-05    2.8625255e-05    1.2980155e-05    1.0349394e-05    1.2858972e-05    1.0271046e-05    1.5394632e-05    7.6714246e-06    2.8084073e-05    5.1152703e-06    1.7829425e-05    1.7803597e-05    1.5307563e-05    1.2138001e-03
   -6.1378909e+00    9.9839898e-01    7.5067277e-05    3.7815705e-05    2.6584396e-05    2.3815090e-05    2.3636275e-05    1.5676426e-05    2.3417704e-05    2.5907569e-05    5.1803792e-06    5.1350717e-06    1.7986283e-05    1.2826085e-05    1.2773276e-05    2.0423213e-05    1.2744727e-05    7.6305679e-06    2.5414966e-05    1.2758665e-05    1.2162309e-03
   -6.0343445e+00    9.9838374e-01    8.7151597e-05    3.5272417e-05    3.4806464e-05    2.1234124e-05    2.1075872e-05    1.8359783e-05    2.0920988e-05    2.6017466e-05    7.7821822e-06    1.0324942e-05    1.2909499e-05    1.7991877e-05    1.5393907e-05    1.2819603e-05    1.5356211e-05    2.0459076e-05    1.2776054e-05    2.0445811e-05    1.2051602e-03
   -5.9515073e+00    9.9839876e-01    7.0028459e-05    3.8028519e-05    3.4871070e-05    2.1222932e-05    1.8429456e-05    2.3582365e-05    1.8297882e-05    2.3370152e-05    7.7587880e-06    2.0661141e-05    5.1665715e-06    7.7032589e-06    2.3110973e-05    7.6751546e-06    1.5362322e-05    2.2989910e-05    2.2954579e-05    1.5338847e-05    1.2046910e-03
   -5.8479609e+00    9.9838271e-01    8.4729061e-05    4.9131576e-05    2.1518507e-05    1.8695744e-05    2.3811868e-05    1.5815633e-05    2.1005087e-05    2.0928634e-05    2.8593173e-05    2.5976595e-06    1.2941456e-05    1.0338733e-05    2.0633140e-05    1.5422791e-05    1.2846242e-05    3.0812266e-05    1.0272590e-05    2.0537686e-05    1.1966574e-03
   -5.7185278e+00    9.9838254e-01    8.2333699e-05    5.7758363e-05    1.6216593e-05    1.6125375e-05    1.8640410e-05    2.6538857e-05    2.3732403e-05    2.6263486e-05    1.0464144e-05    1.0440580e-05    1.3014924e-05    1.5578744e-05    1.2973981e-05    2.0690076e-05    2.3262660e-05    1.8088917e-05    1.8103529e-05    3.1003646e-05    1.1762253e-03
   -5.6149813e+00    9.9838448e-01    7.9543106e-05    6.0593715e-05    2.4298894e-05    8.0070537e-06    1.5984640e-05    2.6517855e-05    1.8432131e-05    3.4135872e-05    7.8425965e-06    1.3022199e-05    1.5588432e-05    1.0370756e-05    2.0700491e-05    1.5503963e-05    2.0652417e-05    2.0621196e-05    1.2899323e-05    2.3202205e-05    1.1876070e-03
   -5.5321442e+00    9.9839610e-01    7.3448609e-05    5.7696105e-05    2.4315825e-05    1.3341714e-05    1.0653116e-05    3.1765063e-05    2.1029738e-05    2.3602096e-05    2.6081356e-06    1.8234329e-05    2.0752534e-05    1.0383738e-05    2.0724643e-05    1.0344687e-05    2.3242577e-05    1.2865197e-05    1.5485372e-05    2.5764897e-05    1.1876434e-03
   -5.4285977e+00    9.9838609e-01    7.9652597e-05    6.3489116e-05    2.1725537e-05    1.6086731e-05    8.0428760e-06    2.6596025e-05    2.9073820e-05    1.5816604e-05    1.3118562e-05    1.8302399e-05    1.5654811e-05    2.3425320e-05    1.8240314e-05    1.5568422e-05    1.2963969e-05    1.0353432e-05    2.5882292e-05    1.2967156e-05    1.1869498e-03
   -5.2991647e+00    9.9838106e-01    7.4627489e-05    7.2339462e-05    2.7290571e-05    1.0786536e-05    1.6116771e-05    2.1437909e-05    2.9192690e-05    1.8524615e-05    1.8471094e-05    1.3153419e-05    2.0956122e-05    2.0957966e-05    2.3522997e-05    5.2166731e-06    1.0417796e-05    1.0440812e-05    2.0784235e-05    2.8679895e-05    1.1760211e-03
   -5.1956182e+00    9.9839125e-01    7.1464839e-05    6.9504333e-05    2.4587485e-05    1.3477691e-05    1.3409806e-05    2.9399038e-05    2.1211668e-05    1.8523545e-05    2.6352689e-05    1.8355063e-05    1.0477568e-05    1.3067717e-05    2.3494976e-05    1.0412046e-05    1.5620262e-05    1.0389488e-05    5.1946102e-06    2.3438589e-05    1.1903721e-03
   -5.0092346e+00    9.9838682e-01    8.8807749e-05    5.5720844e-05    2.7411296e-05    2.1660219e-05    2.6935453e-05    2.1439737e-05    1.8656814e-05    1.5934985e-05    2.3813686e-05    1.8433086e-05    7.8760144e-06    1.5756538e-05    1.5760556e-05    1.5655601e-05    1.8297020e-05    5.2162881e-06    1.0482095e-05    1.5624052e-05    1.1896934e-03
   -4.8798015e+00    9.9836176e-01    1.1883970e-04    3.9198792e-05    4.1428749e-05    2.9928055e-05    2.1660787e-05    1.6165799e-05    2.4176872e-05    2.6609136e-05    1.0612873e-05    1.3272774e-05    1.3223165e-05    1.8440067e-05    1.8435420e-05    1.0480939e-05    1.3118219e-05    1.5748239e-05    2.6145054e-06    2.0949775e-05    1.1833396e-03
   -4.7762551e+00    9.9836051e-01    1.2452125e-04    4.7406697e-05    3.2987747e-05    3.8128805e-05    2.1614153e-05    1.6130825e-05    1.8707659e-05    2.6616083e-05    7.9604814e-06    1.0608957e-05    1.5852607e-05    7.8970027e-06    2.3639829e-05    1.5719909e-05    1.0506514e-05    5.2265786e-06    7.8418931e-06    1.8273985e-05    1.1898442e-03
   -4.6934179e+00    9.9838131e-01    1.1198281e-04    4.4498781e-05    3.8398916e-05    3.2665516e-05    1.8905032e-05    1.6136506e-05    3.4718240e-05    1.0655134e-05    7.9727298e-06    1.0623323e-05    1.3175327e-05    7.8942768e-06    2.8881559e-05    1.0475037e-05    7.8910945e-06    7.8297680e-06    5.2295421e-06    2.3529261e-05    1.1872282e-03
   -4.5898714e+00    9.9835709e-01    1.3051920e-04    3.9291097e-05    5.2435669e-05    3.0099224e-05    1.6279832e-05    4.0399155e-05    1.6104004e-05    1.0707263e-05    1.0663700e-05    7.9609576e-06    7.9275695e-06    2.1138527e-05    1.8431744e-05    1.3173513e-05    2.6243491e-06    2.6306541e-06    2.3586421e-05    1.5752722e-05    1.1831794e-03
   -4.4604384e+00    9.9835508e-01    1.3106564e-04    4.2384942e-05    4.9982105e-05    2.7478649e-05    3.2661734e-05    2.9891604e-05    1.3492002e-05    1.0749120e-05    8.0366830e-06    1.3341463e-05    1.0621620e-05    2.6536515e-05    5.3007846e-06    1.3211593e-05    0.0000000e+00    1.0571212e-05    2.6369121e-05    2.1126748e-05    1.1720986e-03
   -4.3568919e+00    9.9836881e-01    1.1032976e-04    5.3699172e-05    4.4475235e-05    3.2962209e-05    4.3544494e-05    1.6261998e-05    1.6179256e-05    1.0742036e-05    1.0667189e-05    1.0630854e-05    2.6682452e-06    2.9161637e-05    5.2891402e-06    1.0576428e-05    7.9188894e-06    7.9251705e-06    2.1042321e-05    2.8983940e-05    1.1681304e-03
   -4.2274589e+00    9.9836727e-01    1.0782162e-04    5.6981769e-05    5.3039477e-05    3.3054332e-05    2.4615291e-05    3.2673789e-05    1.3547952e-05    8.0760210e-06    1.3384017e-05    1.0727933e-05    1.0678862e-05    1.5972512e-05    8.0122673e-06    1.0632843e-05    1.0573114e-05    1.8533882e-05    2.1189156e-05    1.8533448e-05    1.1646802e-03
   -4.1239124e+00    9.9837441e-01    1.1036910e-04    5.6748575e-05    4.7362708e-05    3.0280551e-05    3.2859023e-05    2.4446749e-05    1.3531610e-05    5.3758670e-06    2.1456559e-05    8.0163630e-06    1.3324765e-05    1.0677788e-05    1.0635749e-05    2.6598729e-06    1.5882929e-05    2.1132788e-05    1.3214030e-05    1.8515744e-05    1.1690943e-03
   -3.9944793e+00    9.9836991e-01    9.9365153e-05    6.5801661e-05    5.3269358e-05    3.5981417e-05    2.4748292e-05    1.9133902e-05    1.6295553e-05    1.6244485e-05    1.8903678e-05    1.0740364e-05    1.0718601e-05    1.0699404e-05    1.0692841e-05    8.0180001e-06    1.5950939e-05    1.8569849e-05    1.0627616e-05    4.0049400e-05    1.1442796e-03
   -3.8564187e+00    9.9835322e-01    1.1183572e-04    6.8668259e-05    5.9001816e-05    2.5093362e-05    2.7612004e-05    2.7427336e-05    1.9085889e-05    1.3545970e-05    8.1172655e-06    1.6136829e-05    1.6158373e-05    8.0558504e-06    1.6066487e-05    8.0125684e-06    1.5949043e-05    1.8749947e-05    1.8670144e-05    2.9349388e-05    1.1392468e-03
   -3.7459702e+00    9.9837324e-01    9.6810268e-05    6.5523046e-05    5.6203100e-05    4.1607899e-05    1.3786050e-05    3.2860862e-05    8.1938745e-06    1.6232072e-05    8.1180420e-06    1.6124276e-05    1.3429279e-05    1.8754561e-05    1.3351668e-05    1.0693426e-05    1.3285087e-05    1.8715175e-05    1.5954134e-05    2.9315046e-05    1.1378034e-03
   -3.6079660e+00    9.9837088e-01    9.1626406e-05    6.8862182e-05    7.0537286e-05    2.2368431e-05    3.3315919e-05    1.9302497e-05    1.6440541e-05    5.4529060e-06    1.6269360e-05    1.6261910e-05    1.6241336e-05    2.1584967e-05    1.8885402e-05    1.8819313e-05    5.3657066e-06    1.3391094e-05    2.6923932e-05    2.1418749e-05    1.1260547e-03
   -3.4700355e+00    9.9834932e-01    1.1880973e-04    5.4516565e-05    6.2324982e-05    4.7585010e-05    1.9502963e-05    2.2116119e-05    1.0989546e-05    1.3705512e-05    1.3569586e-05    1.0851186e-05    3.2477363e-05    2.1609619e-05    1.8822184e-05    1.3419978e-05    1.0751683e-05    2.4183008e-05    5.3481922e-06    1.8720620e-05    1.1313751e-03
   -3.3596912e+00    9.9836533e-01    1.1789765e-04    5.4199677e-05    7.3186420e-05    1.6807201e-05    2.7768448e-05    1.3780428e-05    1.9196475e-05    1.6326218e-05    1.3633440e-05    1.6248714e-05    2.4332676e-05    1.8876002e-05    1.6111651e-05    1.3411387e-05    2.4207834e-05    1.0715768e-05    1.0716720e-05    2.6768042e-05    1.1204841e-03
   -3.2217982e+00    9.9834321e-01    1.2776141e-04    6.6102413e-05    6.5196879e-05    2.5321290e-05    2.2244854e-05    2.2175560e-05    1.9324087e-05    1.6452554e-05    1.3652040e-05    1.9048147e-05    2.4400932e-05    1.6260839e-05    2.1668319e-05    1.6194620e-05    1.0779468e-05    1.8858730e-05    1.8824020e-05    2.9566703e-05    1.1029563e-03
   -3.0839477e+00    9.9834631e-01    1.1921400e-04    7.5029905e-05    5.4016368e-05    3.0965488e-05    2.5092618e-05    2.2214722e-05    2.2017063e-05    1.6509841e-05    1.0914591e-05    2.4563534e-05    2.4388728e-05    1.8953359e-05    1.0849902e-05    1.6231565e-05    1.8894876e-05    1.8839026e-05    1.3456048e-05    2.9588746e-05    1.1019460e-03
   -2.8621697e+00    9.9835623e-01    1.2476143e-04    6.6362666e-05    5.6984516e-05    4.2224862e-05    1.1176366e-05    2.4964114e-05    1.6586479e-05    1.3759907e-05    1.9176133e-05    1.3657537e-05    3.2641086e-05    1.3605197e-05    8.1293364e-06    2.4385420e-05    2.1662242e-05    1.6172665e-05    1.8934913e-05    2.4351195e-05    1.0942362e-03
   -2.7244167e+00    9.9835084e-01    1.3106197e-04    5.4907667e-05    5.7133002e-05    3.6924657e-05    3.6436406e-05    1.9386123e-05    1.9312569e-05    1.3744871e-05    1.3727672e-05    2.1840857e-05    2.1751186e-05    1.0907013e-05    1.6295433e-05    1.6270637e-05    2.4363534e-05    2.1624552e-05    1.6213902e-05    2.9774553e-05    1.0874799e-03
   -2.6142143e+00    9.9837346e-01    1.2164767e-04    6.3284817e-05    4.2694662e-05    3.1069528e-05    4.1876732e-05    2.7642309e-05    5.5262733e-06    1.9234177e-05    1.3662173e-05    1.6337172e-05    2.7232573e-05    2.7024049e-06    8.1237348e-06    1.6282587e-05    3.5116757e-05    1.3516599e-05    1.8896754e-05    3.5124250e-05    1.0865649e-03
   -2.5553933e+00    9.9839759e-01    1.1153733e-04    6.0038224e-05    3.9528705e-05    3.6308429e-05    3.6086382e-05    2.7509881e-05    8.2228436e-06    1.0942370e-05    1.6331248e-05    1.6282447e-05    1.6238240e-05    1.6197971e-05    5.4172901e-06    1.0779341e-05    2.4185416e-05    1.8813649e-05    2.1490418e-05    2.4207727e-05    1.1022916e-03
   -2.4820091e+00    9.9828136e-01    2.1917843e-04    5.4690483e-05    5.1642991e-05    3.4666151e-05    4.9718248e-05    1.9237834e-05    1.3669186e-05    1.3636565e-05    8.1808766e-06    1.6246908e-05    1.6222172e-05    5.3804583e-06    1.8861384e-05    1.3427931e-05    1.0728160e-05    1.3436679e-05    2.9464571e-05    2.1464238e-05    1.1087914e-03
   -2.3975363e+00    9.9805248e-01    1.2709417e-04    7.9676243e-05    5.7215015e-05    4.7878958e-05    7.9486813e-05    6.1265440e-05    3.5782419e-05    8.1813712e-06    2.6662533e-05    8.1321316e-06    2.8248742e-05    8.0854617e-06    2.2497717e-05    2.5695947e-05    1.3438205e-05    1.3396799e-05    2.1427565e-05    5.6666456e-05    1.2266890e-03
   -2.2823594e+00    9.9752133e-01    2.2289844e-04    1.3397237e-04    7.8256459e-05    1.2215208e-04    9.0410289e-05    5.8295970e-05    3.6317286e-05    3.4753255e-05    3.8450516e-05    5.4217964e-06    4.5233710e-05    2.1744001e-05    6.6024908e-05    4.1798330e-05    6.6473863e-05    8.5864302e-05    8.0243050e-05    4.8913940e-05    1.2014449e-03
   -2.1850862e+00    9.9692882e-01    2.5464219e-04    1.8459137e-04    1.0462245e-04    1.6827531e-04    1.1274690e-04    9.5228272e-05    7.1956760e-05    4.8433647e-05    2.2697285e-05    4.0933076e-05    3.1052792e-05    8.5492162e-05    8.5460500e-05    7.0927313e-05    1.2848796e-04    9.5368464e-05    5.1201068e-05    5.7266918e-05    1.3617910e-03
   -2.0992425e+00    9.9623269e-01    4.0817803e-04    2.3983903e-04    1.4962696e-04    1.0337784e-04    8.1450035e-05    1.6774564e-04    9.9364951e-05    8.5405541e-05    4.9922432e-05    5.5690488e-05    6.5961798e-05    6.9674301e-05    9.0147941e-05    1.1436342e-04    1.1698630e-04    1.3227406e-04    9.3204233e-05    8.5805666e-05    1.5582956e-03
   -1.9932292e+00    9.9516574e-01    5.1488187e-04    3.2408348e-04    2.0002297e-04    1.3631072e-04    1.9586139e-04    1.0642590e-04    8.9007062e-05    8.8250077e-05    1.2008007e-04    1.1708721e-04    9.4851815e-05    8.2141095e-05    1.2966608e-04    1.8304215e-04    1.5668459e-04    1.2300067e-04    2.1081590e-04    8.8997457e-05    1.8730543e-03
   -1.8995178e+00    9.9386394e-01    7.5463488e-04    3.3034630e-04    2.6788099e-04    2.4834674e-04    1.2749520e-04    1.0336622e-04    1.8091184e-04    1.1081229e-04    8.9145759e-05    7.4924203e-05    1.0733736e-04    6.6670043e-05    1.2947033e-04    1.1408968e-04    3.0724236e-04    2.7971432e-04    3.2095189e-04    1.3689389e-04    2.3858290e-03
   -1.7919314e+00    9.9235079e-01    7.6348542e-04    3.8733248e-04    3.7887003e-04    2.3764772e-04    1.9313689e-04    1.5444148e-04    2.1117988e-04    1.1785413e-04    9.1927269e-05    1.2860091e-04    1.1040476e-04    1.2033078e-04    5.2033913e-05    1.1351215e-04    1.7792735e-04    3.5397187e-04    3.8478994e-04    2.4139534e-04    3.4303656e-03
   -1.6949133e+00    9.9137038e-01    7.6026179e-04    3.8484461e-04    2.7357738e-04    2.6414018e-04    1.7534508e-04    1.3383388e-04    1.3011131e-04    1.3473947e-04    1.1300303e-04    1.0768192e-04    1.0813596e-04    1.5045089e-04    1.0865494e-04    6.3915581e-05    1.6931115e-04    2.9055960e-04    5.9185729e-04    3.1706450e-04    4.3521356e-03
   -1.5962810e+00    9.9037681e-01    7.8262388e-04    3.8417516e-04    2.8662695e-04    2.4804575e-04    1.7050543e-04    1.6022854e-04    1.2174693e-04    9.7304023e-05    1.4509372e-04    9.5980540e-05    9.8936219e-05    1.2090938e-04    3.4840758e-05    1.2658996e-04    7.3512345e-05    2.8540467e-04    6.5548050e-04    4.6555282e-04    5.2696275e-03
   -1.4958108e+00    9.8890342e-01    8.1971649e-04    4.7969253e-04    2.7096039e-04    1.8887696e-04    1.9566189e-04    1.7315892e-04    1.3105391e-04    1.4795026e-04    1.2999777e-04    1.4302417e-04    5.1794961e-05    1.1866493e-04    3.1073431e-05    8.5276850e-05    1.3423308e-04    2.4277143e-04    4.6077776e-04    9.7912572e-04    6.3127653e-03
   -1.3967761e+00    9.8654403e-01    1.0918791e-03    5.5002626e-04    3.6278839e-04    2.0785379e-04    2.9711353e-04    1.7180958e-04    1.7472242e-04    1.2548009e-04    2.1751328e-04    5.3823338e-05    1.6542891e-04    9.2950178e-05    5.8516646e-05    1.1512806e-04    1.3499498e-04    2.8321834e-04    1.9639794e-04    9.0388648e-04    8.2524419e-03
   -1.2977256e+00    9.8376584e-01    1.4931228e-03    6.7437922e-04    4.2611230e-04    3.1678975e-04    3.4755001e-04    2.3550762e-04    2.4632339e-04    1.9078466e-04    2.0825839e-04    1.5277069e-04    1.1437906e-04    1.5944207e-04    1.1706531e-04    1.4507774e-04    1.6719297e-04    2.0571634e-04    2.8024235e-04    3.9916282e-04    1.0354280e-02
   -1.1986127e+00    9.8056831e-01    1.5609927e-03    1.0542555e-03    6.4353285e-04    4.7540894e-04    3.6843529e-04    2.8520829e-04    2.9956870e-04    3.1048745e-04    2.7132265e-04    1.6216371e-04    2.2429917e-04    2.5509340e-04    1.1765852e-04    1.8277507e-04    2.1323746e-04    2.6542041e-04    2.1453438e-04    3.6050938e-04    1.2166790e-02
   -1.0995776e+00    9.7682369e-01    2.1535132e-03    1.3066939e-03    6.7879543e-04    7.4451238e-04    4.8704460e-04    3.8636278e-04    3.8728240e-04    3.4212064e-04    2.8495110e-04    2.7498015e-04    2.7818627e-04    2.3102889e-04    1.9002637e-04    1.7638976e-04    2.9662997e-04    2.8981446e-04    2.7091970e-04    3.3548052e-04    1.4061580e-02
   -9.9145730e-01    9.7186197e-01    3.3516089e-03    1.4786865e-03    8.8807097e-04    8.0866368e-04    6.9079195e-04    5.7194499e-04    5.5414843e-04    4.8157473e-04    2.7506014e-04    2.8436377e-04    3.3492635e-04    2.3783724e-04    2.8541601e-04    2.2062618e-04    3.1079017e-04    3.8399728e-04    3.3804247e-04    3.9311529e-04    1.6248370e-02
   -8.9239115e-01    9.6665774e-01    4.2042902e-03    1.9151536e-03    1.2562771e-03    1.0551645e-03    8.5941230e-04    6.3362798e-04    7.4612673e-04    6.9284012e-04    5.4417355e-04    4.3804682e-04    4.2933901e-04    3.5166293e-04    2.1886115e-04    2.0311242e-04    2.4172651e-04    3.1953366e-04    4.3108725e-04    4.5175825e-04    1.8350068e-02
   -7.9327423e-01    9.6081383e-01    5.1195605e-03    2.5163786e-03    2.0338917e-03    1.1089190e-03    1.0719054e-03    8.8339931e-04    1.0123696e-03    7.6062715e-04    6.1156767e-04    6.5508165e-04    3.5785102e-04    3.0890516e-04    3.2106614e-04    3.0584241e-04    2.5675368e-04    3.9968680e-04    3.3459763e-04    3.6848446e-04    2.0759282e-02
   -6.9414482e-01    9.5392478e-01    6.5734234e-03    3.3923464e-03    2.4869544e-03    1.5393242e-03    1.4809637e-03    8.5522520e-04    1.1218087e-03    7.1634980e-04    5.5788279e-04    4.9968858e-04    7.3034204e-04    5.3845612e-04    6.6489809e-04    2.8832744e-04    3.4267808e-04    3.7179614e-04    4.0865617e-04    3.5225190e-04    2.3153847e-02
   -5.9499596e-01    9.4673628e-01    8.1931492e-03    4.7653212e-03    2.8219672e-03    1.8491202e-03    1.4763416e-03    1.1436859e-03    9.3657405e-04    8.7281610e-04    7.2630711e-04    7.3198246e-04    6.8165939e-04    5.6604501e-04    6.2015192e-04    4.7958124e-04    5.1489280e-04    3.8410258e-04    4.7673195e-04    5.0579135e-04    2.5517495e-02
   -4.9584964e-01    9.4168570e-01    9.2749044e-03    4.5267394e-03    3.0910156e-03    2.6921438e-03    2.0140336e-03    1.2599698e-03    1.1039627e-03    7.8140091e-04    8.0633730e-04    5.6821494e-04    5.0985612e-04    5.3993538e-04    5.1425296e-04    4.7833259e-04    4.3576322e-04    5.6772889e-04    4.7442269e-04    3.9058645e-04    2.8284699e-02
   -3.9717508e-01    9.3683000e-01    1.1409173e-02    5.0264176e-03    3.2886522e-03    2.4040628e-03    1.9057080e-03    1.1370114e-03    1.2094279e-03    1.1705475e-03    7.9760747e-04    5.0482649e-04    4.5087634e-04    5.0481819e-04    6.8266857e-04    5.1345014e-04    2.5345296e-04    3.6329345e-04    5.5820090e-04    4.0474295e-04    3.0585063e-02
   -2.9675741e-01    9.3279362e-01    1.3000502e-02    5.7457381e-03    3.4553381e-03    2.0744790e-03    1.4108913e-03    1.5436659e-03    9.4688516e-04    1.0595715e-03    7.4986941e-04    8.8229742e-04    5.1889880e-04    4.3344109e-04    5.9441403e-04    2.2166793e-04    3.2808267e-04    3.3201418e-04    4.0543829e-04    6.0224332e-04    3.2900939e-02
   -1.9971967e-01    9.2944984e-01    1.3778327e-02    7.0219019e-03    3.0178553e-03    2.0134120e-03    1.4073589e-03    1.1735011e-03    9.0252780e-04    9.0359101e-04    8.9874912e-04    5.2914992e-04    3.8466225e-04    6.3393882e-04    4.7581360e-04    5.2438530e-04    4.6857525e-04    4.9767041e-04    5.1076262e-04    4.7695341e-04    3.4931023e-02
   -9.5092392e-02    9.2700804e-01    1.5599737e-02    5.5665738e-03    2.8885255e-03    2.1069457e-03    1.6196030e-03    1.1139810e-03    9.8954002e-04    9.6855718e-04    7.0000923e-04    6.9594803e-04    5.7145433e-04    4.2857590e-04    3.8102292e-04    4.3133042e-04    3.7184080e-04    3.2637728e-04    3.8184074e-04    4.3810617e-04    3.7411992e-02
    7.5023246e-03    9.2591454e-01    1.6980613e-02    5.6004463e-03    2.7667981e-03    1.6983903e-03    1.2402670e-03    8.7792675e-04    9.4685004e-04    5.5724038e-04    4.4857215e-04    4.2250671e-04    2.9562675e-04    3.0437502e-04    3.0962708e-04    2.6647778e-04    2.2677766e-04    3.2810942e-04    3.3274476e-04    4.0429843e-04    4.0077816e-02
    1.0691080e-01    9.2806569e-01    1.8263508e-02    4.4311465e-03    1.5321022e-03    9.6800257e-04    6.0586732e-04    3.6888406e-04    3.9464647e-04    3.1141770e-04    2.5315780e-04    2.0219412e-04    1.9895293e-04    2.0693243e-04    1.7704530e-04    1.6962155e-04    1.5696259e-04    2.4388574e-04    3.0801751e-04    3.6339319e-04    4.2778569e-02
    2.0357511e-01    9.3373699e-01    1.4576473e-02    2.0725902e-03    5.3697862e-04    5.1918198e-04    3.9420344e-04    3.2324455e-04    2.6727061e-04    3.1748061e-04    2.4352086e-04    1.5686779e-04    1.7278773e-04    1.5525928e-04    1.7639818e-04    1.7628390e-04    1.8991900e-04    1.9203438e-04    2.8558270e-04    3.5120937e-04    4.5155722e-02
    3.0701646e-01    9.3778286e-01    8.9803641e-03    1.0301447e-03    6.4191462e-04    4.2440162e-04    3.4668811e-04    3.1222789e-04    2.8586924e-04    2.2159973e-04    2.6768940e-04    2.0107241e-04    1.7574681e-04    1.7760780e-04    1.7278488e-04    1.3736240e-04    1.6923062e-04    1.4716176e-04    2.6502792e-04    3.0786259e-04    4.7952385e-02
    4.0473414e-01    9.3756036e-01    6.5871053e-03    1.0614435e-03    5.3989292e-04    4.0873191e-04    3.3322360e-04    3.2920181e-04    2.9252593e-04    2.3747438e-04    2.5090513e-04    2.2730888e-04    1.6259490e-04    1.8115166e-04    1.4372529e-04    1.3840098e-04    1.7874205e-04    1.6861672e-04    1.9186879e-04    2.5852396e-04    5.0748202e-02
    5.0261767e-01    9.3655733e-01    4.8539400e-03    1.0861301e-03    5.6983545e-04    4.1098479e-04    3.1334185e-04    3.3383147e-04    2.4256098e-04    3.0238268e-04    2.2090724e-04    2.0662333e-04    1.4439390e-04    1.7324937e-04    1.9141143e-04    1.6576543e-04    1.5636182e-04    1.3190057e-04    2.5172686e-04    2.4630258e-04    5.3441025e-02
    6.0210665e-01    9.3458550e-01    3.9510901e-03    1.1242831e-03    6.6766991e-04    4.1990213e-04    3.9825631e-04    3.3000316e-04    2.9294820e-04    2.6656360e-04    1.8434085e-04    2.2401972e-04    1.5388877e-04    1.2664963e-04    1.5089490e-04    1.5877632e-04    1.3042691e-04    1.9787495e-04    1.7661308e-04    2.9095149e-04    5.6169346e-02
    7.0875417e-01    9.3220360e-01    3.3163001e-03    1.0784125e-03    5.7912063e-04    4.7794356e-04    4.9342387e-04    3.2634456e-04    2.7865851e-04    2.2291679e-04    2.0917948e-04    2.2093662e-04    1.2201806e-04    1.8255769e-04    1.4615467e-04    1.2592874e-04    1.6822411e-04    1.7618607e-04    1.8639832e-04    2.5984171e-04    5.9225851e-02
    8.0850916e-01    9.2960058e-01    2.7562260e-03    1.1380489e-03    5.5897668e-04    4.8387413e-04    3.8258997e-04    3.2914693e-04    2.5114759e-04    2.8736486e-04    2.5356616e-04    2.1690866e-04    1.9430637e-04    1.6197531e-04    1.4258491e-04    1.4480303e-04    1.5219478e-04    1.5182526e-04    1.8742323e-04    2.1104814e-04    6.2395408e-02
    9.0817123e-01    9.2667022e-01    2.4706945e-03    1.0619260e-03    6.6194112e-04    4.5149826e-04    4.2168089e-04    3.3786006e-04    2.6313885e-04    1.7151910e-04    2.3629460e-04    1.7534711e-04    1.7849329e-04    1.9646723e-04    1.5116575e-04    1.4459234e-04    1.1241833e-04    1.7995268e-04    2.3018074e-04    2.1193171e-04    6.5672682e-02
    1.0078734e+00    9.2354353e-01    2.3372535e-03    1.0727522e-03    6.1090588e-04    4.6491961e-04    3.6721498e-04    2.9284380e-04    3.4251365e-04    2.0491854e-04    2.2419775e-04    1.4323731e-04    1.3465341e-04    1.3612295e-04    1.9385014e-04    1.7342020e-04    1.6486402e-04    1.9544893e-04    1.9925563e-04    2.6971437e-04    6.8928386e-02
    1.1074459e+00    9.2022111e-01    2.3224442e-03    1.1082364e-03    7.0500800e-04    4.6117381e-04    3.8413809e-04    2.7598627e-04    1.9917320e-04    2.2045705e-04    2.0403308e-04    1.5056297e-04    1.8697157e-04    1.8069620e-04    1.5218766e-04    1.8604940e-04    1.9764678e-04    1.5751770e-04    2.5561970e-04    2.6352216e-04    7.2167470e-02
    1.2072048e+00    9.1669820e-01    2.5285749e-03    1.0371467e-03    6.3859417e-04    5.0854939e-04    3.6093159e-04    3.0220737e-04    2.5380770e-04    2.6564027e-04    2.3236797e-04    1.9669843e-04    1.6734082e-04    1.5079203e-04    1.7916220e-04    1.7086597e-04    1.7307992e-04    2.2644023e-04    1.7875474e-04    2.5737081e-04    7.5473470e-02
    1.3069639e+00    9.1311997e-01    2.3703028e-03    1.1286106e-03    7.3219211e-04    5.4254218e-04    3.6480027e-04    3.1410975e-04    2.5317393e-04    2.1896461e-04    1.9340517e-04    2.1021011e-04    1.8047676e-04    2.1241638e-04    1.5898621e-04    1.8208513e-04    1.7852292e-04    2.0117538e-04    2.4527717e-04    2.6617709e-04    7.8926606e-02
    1.4068030e+00    9.0938899e-01    2.4579058e-03    1.0349788e-03    6.5956003e-04    5.2170405e-04    3.9881172e-04    3.2496975e-04    2.8811311e-04    2.2298130e-04    1.9727804e-04    2.3005548e-04    1.9319717e-04    2.1293504e-04    2.2151202e-04    1.7394854e-04    1.5220736e-04    2.2636576e-04    2.4896781e-04    3.0898713e-04    8.2536533e-02
    1.5045856e+00    9.0570730e-01    2.3006748e-03    1.1128206e-03    6.6603156e-04    5.0767223e-04    4.7248938e-04    3.1811714e-04    3.1503678e-04    2.4641053e-04    2.3900749e-04    1.9793262e-04    2.0486452e-04    2.0523123e-04    2.1996302e-04    2.3398259e-04    1.5109700e-04    1.7213811e-04    2.7419569e-04    2.6580922e-04    8.6189226e-02
    1.6009360e+00    9.0159591e-01    2.4532401e-03    1.1250175e-03    8.3820272e-04    4.9690228e-04    4.6926190e-04    4.1983503e-04    3.3275435e-04    2.6904482e-04    2.7687217e-04    2.5835598e-04    2.2518542e-04    2.6831589e-04    1.8733461e-04    1.8364806e-04    2.5275274e-04    2.8313646e-04    2.4522960e-04    3.1169209e-04    8.9507312e-02
    1.7048955e+00    8.9795291e-01    2.3418257e-03    1.1821500e-03    8.1010703e-04    5.8811366e-04    4.9298093e-04    3.5423440e-04    3.2514011e-04    2.9078565e-04    2.6472846e-04    2.8635125e-04    2.5082203e-04    1.6996098e-04    1.8969802e-04    2.2456477e-04    2.2152506e-04    2.2722227e-04    3.3212948e-04    3.3292497e-04    9.3161828e-02
    1.8101516e+00    8.9456980e-01    2.4020750e-03    1.2624569e-03    7.5397959e-04    5.0698107e-04    4.4097866e-04    3.9311567e-04    3.7437536e-04    2.9462895e-04    2.4707534e-04    2.4737539e-04    3.3811250e-04    1.2845200e-04    2.8010647e-04    2.4375662e-04    1.8134190e-04    2.9653533e-04    2.8682912e-04    3.7919030e-04    9.6372834e-02
    1.9095026e+00    8.9127060e-01    2.4416396e-03    1.3218851e-03    8.7816798e-04    6.1605914e-04    4.9053082e-04    4.6044211e-04    2.9066795e-04    3.1645303e-04    2.8077615e-04    2.3783391e-04    2.5362851e-04    2.0296376e-04    2.7188079e-04    2.3868925e-04    2.4404564e-04    2.5605666e-04    3.2358587e-04    3.8790857e-04    9.9216187e-02
    2.0012413e+00    8.8829753e-01    2.6318752e-03    1.4530390e-03    7.9466576e-04    6.0458370e-04    5.1265753e-04    3.7519736e-04    4.1726112e-04    3.8342836e-04    2.8550504e-04    3.0475194e-04    2.7468123e-04    2.4880020e-04    2.5325954e-04    2.2258781e-04    2.4530391e-04    3.0483873e-04    3.1685357e-04    3.8984589e-04    1.0168333e-01
    2.1090920e+00    8.8519399e-01    2.6213731e-03    1.3427591e-03    8.9988786e-04    6.8318260e-04    5.3058006e-04    5.0407291e-04    3.8907854e-04    3.6039193e-04    3.1253431e-04    2.6719094e-04    2.6579996e-04    2.7742641e-04    2.6003305e-04    2.5363716e-04    3.0963458e-04    3.3550657e-04    3.8506171e-04    4.4607251e-04    1.0436179e-01
    2.2012994e+00    8.8269020e-01    2.5753668e-03    1.3918675e-03    9.5130892e-04    6.7557287e-04    5.5826194e-04    4.6152068e-04    3.8897399e-04    3.4003685e-04    2.8527472e-04    2.8608665e-04    3.0506811e-04    2.3670815e-04    2.9877296e-04    2.8006951e-04    3.5051576e-04    3.4239889e-04    4.3197110e-04    3.7647510e-04    1.0677355e-01
    2.3012098e+00    8.8013941e-01    2.5130822e-03    1.4631942e-03    9.2406386e-04    7.3658820e-04    6.0821314e-04    4.9519476e-04    3.7416995e-04    3.3088533e-04    3.5170485e-04    2.8617035e-04    3.2275076e-04    2.4690345e-04    3.0052305e-04    2.1753518e-04    3.0760636e-04    3.1201241e-04    3.7770150e-04    4.8831906e-04    1.0920397e-01
    2.4052907e+00    8.7736742e-01    2.6934166e-03    1.4509972e-03    9.6405534e-04    6.8868393e-04    5.9655542e-04    4.5991490e-04    4.5349256e-04    3.5564641e-04    3.1917984e-04    3.3374562e-04    2.4667284e-04    3.4418572e-04    2.8201339e-04    2.6505718e-04    3.3904570e-04    3.7635703e-04    4.3261097e-04    5.4976546e-04    1.1148118e-01
    2.5039482e+00    8.7465204e-01    2.9524163e-03    1.4846469e-03    9.8397995e-04    7.5459327e-04    6.1344564e-04    5.3088214e-04    4.5124553e-04    3.4373836e-04    3.7814865e-04    3.1316969e-04    3.1456540e-04    3.1519749e-04    2.6903960e-04    3.1016709e-04    3.3485377e-04    4.7403761e-04    4.6547352e-04    4.9663479e-04    1.1356172e-01
    2.6120398e+00    8.7175754e-01    3.1614648e-03    1.4916568e-03    1.1120983e-03    8.3517002e-04    6.3398917e-04    5.2253294e-04    4.1613865e-04    3.5950011e-04    3.5880480e-04    3.4472081e-04    3.3673520e-04    3.9907910e-04    3.6310825e-04    3.3725245e-04    3.7761688e-04    4.5645884e-04    4.4128044e-04    5.0979275e-04    1.1578506e-01
    2.7130233e+00    8.6923395e-01    3.2369998e-03    1.5522924e-03    1.0588092e-03    8.5933543e-04    6.3387701e-04    5.8410775e-04    5.2094306e-04    4.4128101e-04    3.5021725e-04    4.2247486e-04    3.4997843e-04    3.5600358e-04    3.9943683e-04    3.9090048e-04    4.6769295e-04    3.6573233e-04    5.3387866e-04    6.1356059e-04    1.1762853e-01
    2.8033194e+00    8.6699223e-01    3.1231948e-03    1.6326355e-03    1.1962740e-03    1.0086485e-03    6.4695345e-04    5.0259373e-04    5.3755712e-04    5.0908658e-04    4.6409338e-04    4.4798327e-04    3.4678319e-04    3.6358040e-04    4.1841926e-04    4.1526109e-04    3.9871690e-04    4.7732246e-04    5.2060927e-04    5.9483877e-04    1.1940322e-01
    2.9020710e+00    8.6444378e-01    3.3752145e-03    1.7066607e-03    1.1707120e-03    9.2483235e-04    7.3149120e-04    6.6190315e-04    5.9098942e-04    4.9838125e-04    4.2966060e-04    4.2963184e-04    3.9929191e-04    4.0169360e-04    4.2607718e-04    4.3959599e-04    4.8733069e-04    4.7380286e-04    6.3817910e-04    7.2110046e-04    1.2104967e-01
    3.0063052e+00    8.6191713e-01    3.4748106e-03    1.8425060e-03    1.2635692e-03    8.8858566e-04    7.7925845e-04    6.9855912e-04    6.1304428e-04    5.1207825e-04    5.0892862e-04    4.7240390e-04    3.9719033e-04    4.6756835e-04    5.0288604e-04    4.8537000e-04    4.6323958e-04    5.7039933e-04    6.4783649e-04    6.4879008e-04    1.2284585e-01
    3.1195405e+00    8.5908996e-01    3.5487191e-03    2.0624519e-03    1.3659587e-03    1.0198296e-03    7.6667880e-04    8.2357763e-04    6.2725714e-04    6.1294190e-04    5.8915173e-04    5.3406346e-04    4.7069109e-04    5.0804070e-04    4.2851378e-04    3.9560036e-04    5.4742510e-04    5.6226068e-04    7.5197124e-04    7.4378214e-04    1.2455113e-01
    3.2140301e+00    8.5712077e-01    3.6648003e-03    1.9807997e-03    1.3543717e-03    1.0660087e-03    1.0104573e-03    7.5673671e-04    6.8919109e-04    6.0867467e-04    6.1009339e-04    5.3223466e-04    5.2035924e-04    5.2196362e-04    4.4770571e-04    5.2259198e-04    6.1148419e-04    6.6097433e-04    7.9403931e-04    8.2057324e-04    1.2570617e-01
    3.3090767e+00    8.5490893e-01    3.9491357e-03    2.2939139e-03    1.4289373e-03    1.1817617e-03    8.9689013e-04    8.4302292e-04    7.5068036e-04    6.5307969e-04    5.6633413e-04    5.1685234e-04    5.2356402e-04    4.7857952e-04    5.4069867e-04    6.3126684e-04    6.0317264e-04    6.4454370e-04    7.6268439e-04    8.2181023e-04    1.2700414e-01
    3.4057923e+00    8.5311371e-01    3.9261088e-03    2.2363956e-03    1.7379690e-03    1.3227046e-03    1.0366773e-03    6.9042687e-04    7.1178363e-04    6.5088584e-04    5.3031014e-04    6.0236784e-04    5.5443148e-04    5.4174704e-04    6.1116243e-04    6.6123010e-04    7.0286748e-04    6.5908887e-04    7.3924897e-04    9.8828298e-04    1.2798260e-01
    3.5062266e+00    8.5111836e-01    4.2005125e-03    2.4284984e-03    1.8222508e-03    1.2562230e-03    9.0993726e-04    8.4596893e-04    7.7419675e-04    7.4159194e-04    6.4060065e-04    4.7851789e-04    6.9653617e-04    5.6360207e-04    6.2973983e-04    6.0864103e-04    6.6765963e-04    8.4140815e-04    8.3602880e-04    1.0634932e-03    1.2887623e-01
    3.6116250e+00    8.4927530e-01    4.5041699e-03    2.3989649e-03    1.6917373e-03    1.3015673e-03    1.1138616e-03    9.7267352e-04    8.4745011e-04    7.3279361e-04    6.8875696e-04    6.3887951e-04    7.1099500e-04    6.0668531e-04    6.3409412e-04    6.6844330e-04    7.3301484e-04    7.9987627e-04    9.5580950e-04    1.1176202e-03    1.2960730e-01
    3.7241361e+00    8.4721067e-01    4.6187332e-03    2.6689953e-03    2.0181979e-03    1.4814729e-03    1.2855807e-03    1.0574829e-03    8.8787973e-04    8.0271417e-04    7.9602519e-04    7.0239759e-04    6.2910194e-04    6.7429802e-04    6.5426293e-04    7.9569567e-04    7.4813109e-04    7.7776473e-04    9.9539058e-04    1.0862875e-03    1.3010892e-01
    3.8135868e+00    8.4581101e-01    5.0530660e-03    2.8313371e-03    2.0298282e-03    1.5294817e-03    1.3655625e-03    1.0752146e-03    7.7309141e-04    9.0803455e-04    7.7327406e-04    7.0572312e-04    7.0068075e-04    6.8312677e-04    6.6545472e-04    7.5516280e-04    7.9133556e-04    9.0567853e-04    1.2005173e-03    1.1984136e-03    1.3024400e-01
    3.9049735e+00    8.4495488e-01    5.0624379e-03    3.0748483e-03    1.8774865e-03    1.5188233e-03    1.3124705e-03    1.1232629e-03    1.0068998e-03    7.6795235e-04    7.4074231e-04    7.5006379e-04    6.9265458e-04    8.1049945e-04    8.3703572e-04    8.0286420e-04    8.3356925e-04    9.4918488e-04    1.1502912e-03    1.2812463e-03    1.3045278e-01
    4.0291814e+00    8.4373360e-01    5.2814689e-03    3.1358774e-03    2.1828593e-03    1.5189978e-03    1.3309375e-03    1.1048509e-03    1.0112350e-03    8.8869626e-04    7.7282832e-04    8.3447565e-04    7.5819724e-04    6.6538861e-04    7.6684576e-04    8.2439667e-04    1.0360783e-03    1.0857096e-03    1.1525392e-03    1.3263965e-03    1.3058862e-01
    4.1222170e+00    8.4299475e-01    5.6563991e-03    3.0174638e-03    2.0140172e-03    1.6089444e-03    1.3942335e-03    1.2025764e-03    1.2491264e-03    8.4956469e-04    8.4808650e-04    7.6217310e-04    7.3095900e-04    8.2242882e-04    8.3157883e-04    7.4509253e-04    1.0153954e-03    1.0172987e-03    1.2162471e-03    1.5695254e-03    1.3045414e-01
    4.2027342e+00    8.4310606e-01    5.5552532e-03    2.9642707e-03    2.1445114e-03    1.7196470e-03    1.3354172e-03    1.1222566e-03    9.8416200e-04    8.1697097e-04    8.3123003e-04    7.5180641e-04    8.8161374e-04    7.8631674e-04    8.7719002e-04    8.8163081e-04    9.6942073e-04    9.8794085e-04    1.1130615e-03    1.3798268e-03    1.3079141e-01
    4.3184105e+00    8.4223728e-01    5.7071359e-03    3.2232482e-03    2.2027008e-03    1.6650168e-03    1.4943349e-03    1.1132707e-03    1.0816839e-03    1.0326521e-03    1.0107395e-03    7.7504473e-04    9.5833741e-04    8.3019054e-04    7.6763782e-04    7.7989334e-04    9.1921010e-04    1.0836782e-03    1.2302646e-03    1.4873429e-03    1.3040034e-01
    4.4107039e+00    8.4179848e-01    5.8887277e-03    3.2645087e-03    2.2122181e-03    1.7888576e-03    1.4009415e-03    1.2263335e-03    1.1486480e-03    1.0294196e-03    9.5492405e-04    9.0098275e-04    8.6690657e-04    7.3176034e-04    8.3856189e-04    9.5778120e-04    9.8245677e-04    1.0847466e-03    1.3328720e-03    1.4161370e-03    1.3017473e-01
    4.5061741e+00    8.4156505e-01    6.0580797e-03    3.3008379e-03    2.1783345e-03    1.7756503e-03    1.4383014e-03    1.3715363e-03    1.0681273e-03    9.8754334e-04    9.7681492e-04    8.8521576e-04    8.7641817e-04    9.5116742e-04    7.8258243e-04    9.5493429e-04    9.4663179e-04    1.1276838e-03    1.2331711e-03    1.4436878e-03    1.3007824e-01
    4.6052740e+00    8.4107334e-01    6.4244277e-03    3.1407668e-03    2.3899397e-03    1.8286971e-03    1.5126139e-03    1.3312483e-03    1.1452546e-03    1.0118761e-03    1.0526120e-03    8.3579119e-04    8.4902282e-04    9.1036035e-04    8.7976044e-04    1.0008325e-03    9.8359283e-04    1.1172168e-03    1.2705791e-03    1.5636898e-03    1.2967838e-01
    4.7063896e+00    8.4099152e-01    6.1862556e-03    3.2662637e-03    2.6188863e-03    1.8767593e-03    1.6120498e-03    1.2451534e-03    1.2833505e-03    1.0864013e-03    8.6193526e-04    9.9795601e-04    9.9592326e-04    8.3404147e-04    8.7262235e-04    9.6865514e-04    9.1990521e-04    1.0773249e-03    1.2917329e-03    1.7508631e-03    1.2926240e-01
    4.8107579e+00    8.4079308e-01    6.0813835e-03    3.6984594e-03    2.6490058e-03    1.9674833e-03    1.4487944e-03    1.2884641e-03    1.2259772e-03    1.0778079e-03    1.0718220e-03    9.4086223e-04    8.5723784e-04    8.9301284e-04    8.6562518e-04    9.5667621e-04    1.0793888e-03    1.2128112e-03    1.4777608e-03    1.8791786e-03    1.2853517e-01
    4.9142468e+00    8.4049458e-01    6.5877630e-03    3.7149452e-03    2.7603195e-03    1.9020480e-03    1.4692406e-03    1.3990318e-03    1.1778874e-03    1.0076806e-03    8.9980505e-04    8.1195498e-04    9.0679518e-04    9.6857595e-04    8.5794692e-04    1.0726677e-03    1.1722027e-03    1.2377296e-03    1.3451562e-03    1.5722867e-03    1.2864138e-01
    5.0180807e+00    8.4051948e-01    6.8226602e-03    3.6739392e-03    2.4612430e-03    2.1438346e-03    1.4763495e-03    1.2640292e-03    1.1265752e-03    1.0837143e-03    9.7937253e-04    1.0040966e-03    9.5448377e-04    9.5310733e-04    8.7419303e-04    9.8004092e-04    1.0118695e-03    1.1694362e-03    1.2768715e-03    1.4634833e-03    1.2876122e-01
    5.1235685e+00    8.4042810e-01    7.1668368e-03    3.6751174e-03    2.4588794e-03    2.0201633e-03    1.4035050e-03    1.3412493e-03    1.2202474e-03    1.1630778e-03    9.9672732e-04    8.3380061e-04    8.0627909e-04    8.8291975e-04    8.5890362e-04    1.0142199e-03    9.9438826e-04    1.1020140e-03    1.3247039e-03    1.5618982e-03    1.2874697e-01
    5.2302489e+00    8.4051487e-01    7.0883101e-03    3.7521932e-03    2.5048022e-03    2.0440243e-03    1.4702642e-03    1.3211742e-03    1.0812461e-03    9.8196823e-04    9.9499166e-04    8.5529655e-04    8.9351224e-04    9.1557602e-04    9.6574949e-04    9.1494977e-04    1.0385639e-03    1.0661029e-03    1.2392890e-03    1.5784885e-03    1.2877863e-01
    5.3038188e+00    8.4066682e-01    6.8836052e-03    3.7814724e-03    2.5222251e-03    1.8666065e-03    1.5372042e-03    1.2309105e-03    1.2030657e-03    1.0239741e-03    9.9127846e-04    9.3720696e-04    9.1113297e-04    9.1346421e-04    9.3274194e-04    9.0619674e-04    9.4523396e-04    1.0703527e-03    1.3710203e-03    1.5685915e-03    1.2873690e-01
    5.4176772e+00    8.4045512e-01    7.1322891e-03    3.6606557e-03    2.6098567e-03    1.7528118e-03    1.4978980e-03    1.3830575e-03    1.1145981e-03    1.0280909e-03    9.7173642e-04    9.1880241e-04    8.5465895e-04    9.8579680e-04    8.6850506e-04    8.6441428e-04    1.1155230e-03    1.3014786e-03    1.2382592e-03    1.6818518e-03    1.2856460e-01
    5.5362056e+00    8.4038444e-01    7.1675345e-03    3.5650442e-03    2.3375899e-03    2.0611822e-03    1.6065317e-03    1.3813190e-03    1.1560402e-03    9.3705590e-04    1.0442681e-03    8.4122253e-04    8.9862423e-04    9.1209545e-04    9.7013077e-04    1.0381862e-03    1.0358116e-03    1.2630398e-03    1.3995786e-03    1.9547570e-03    1.2804555e-01
    5.6185019e+00    8.4060163e-01    6.6170840e-03    3.7358817e-03    2.6394580e-03    1.8129190e-03    1.6381373e-03    1.3182894e-03    1.1155411e-03    1.0202620e-03    1.0610863e-03    9.8850023e-04    9.4544553e-04    8.0301198e-04    1.0477579e-03    1.0886894e-03    1.2135309e-03    1.2944251e-03    1.4695927e-03    1.8932429e-03    1.2769552e-01
    5.7015662e+00    8.4053522e-01    6.5807435e-03    3.8927081e-03    2.6750250e-03    1.9440538e-03    1.5038042e-03    1.3374564e-03    1.0948089e-03    1.0940620e-03    9.9465688e-04    9.5694773e-04    8.7383727e-04    9.0216524e-04    1.0522453e-03    1.1460782e-03    1.1521774e-03    1.2441425e-03    1.5988842e-03    1.9814347e-03    1.2743955e-01
    5.8259259e+00    8.4017376e-01    7.1012875e-03    3.9465385e-03    2.4145748e-03    2.0352367e-03    1.5146423e-03    1.3378088e-03    1.0669577e-03    1.0947803e-03    1.0728866e-03    9.3685451e-04    9.5062921e-04    1.0856563e-03    1.2082936e-03    1.0422365e-03    1.2837621e-03    1.3716708e-03    1.6395154e-03    2.0104892e-03    1.2671241e-01
    5.9093385e+00    8.4008386e-01    7.3807125e-03    3.6632635e-03    2.6078587e-03    1.9044751e-03    1.4811141e-03    1.3519316e-03    1.2496817e-03    1.1401436e-03    1.2030315e-03    1.0464599e-03    9.8373294e-04    9.7020359e-04    1.2310798e-03    1.2780820e-03    1.2593284e-03    1.4172976e-03    1.4820844e-03    2.0654122e-03    1.2620024e-01
    6.0366519e+00    8.4009624e-01    7.1610358e-03    4.0130528e-03    2.6765419e-03    1.9776261e-03    1.7776176e-03    1.4737601e-03    1.3819510e-03    1.1066053e-03    1.1319641e-03    1.1461041e-03    1.0153771e-03    1.1206597e-03    1.0372644e-03    1.0977109e-03    1.3290083e-03    1.4460670e-03    1.5984120e-03    2.0826824e-03    1.2533032e-01
    6.1232727e+00    8.4016549e-01    7.2900075e-03    3.9485982e-03    2.7224037e-03    2.3583240e-03    1.8600868e-03    1.4247226e-03    1.3600925e-03    1.1247815e-03    1.0155414e-03    1.0867381e-03    1.0564560e-03    1.0447689e-03    1.0680503e-03    1.1903250e-03    1.2955729e-03    1.5240464e-03    1.6392677e-03    1.9890253e-03    1.2483570e-01
    6.2120461e+00    8.3988767e-01    7.7195171e-03    4.4003289e-03    3.0113402e-03    2.0447694e-03    1.7610370e-03    1.4396971e-03    1.3499481e-03    1.1544878e-03    1.1253600e-03    1.1331555e-03    9.7309013e-04    1.0631626e-03    1.0621181e-03    1.1767803e-03    1.4059742e-03    1.3716533e-03    1.5107566e-03    1.8127118e-03    1.2459644e-01
    6.3025989e+00    8.4009487e-01    8.1815280e-03    4.2949929e-03    2.6792278e-03    2.3331777e-03    1.8017579e-03    1.4891980e-03    1.3616340e-03    1.2288822e-03    1.1258865e-03    1.0873532e-03    1.0537945e-03    1.1233317e-03    9.6909795e-04    9.8760693e-04    1.2322012e-03    1.2747244e-03    1.4975437e-03    1.8409178e-03    1.2434228e-01
    6.4414124e+00    8.4091980e-01    8.6716084e-03    4.2446598e-03    2.6258142e-03    2.0753288e-03    1.6164753e-03    1.5062102e-03    1.1593777e-03    1.0932708e-03    1.0560998e-03    9.8455737e-04    1.0183207e-03    1.0171185e-03    9.7860035e-04    1.0220804e-03    1.1996159e-03    1.4012302e-03    1.4759912e-03    1.8576747e-03    1.2407617e-01
    6.5341725e+00    8.4188651e-01    8.3627684e-03    4.0576654e-03    2.6585279e-03    1.8674836e-03    1.6523225e-03    1.3837958e-03    1.3089877e-03    1.1954192e-03    9.0357813e-04    9.6187351e-04    9.7465372e-04    8.5343529e-04    9.8306884e-04    1.0421023e-03    1.2093453e-03    1.3506193e-03    1.5186269e-03    1.8268503e-03    1.2400237e-01
    6.6268535e+00    8.4301279e-01    7.9345629e-03    3.6631419e-03    2.4997285e-03    1.8782777e-03    1.5616412e-03    1.4350158e-03    1.2039734e-03    1.1598356e-03    1.1423415e-03    8.8846015e-04    9.4311494e-04    9.0914848e-04    1.0240688e-03    1.0854321e-03    1.1955027e-03    1.3050763e-03    1.4380568e-03    1.7821760e-03    1.2393766e-01
    6.7195245e+00    8.4361060e-01    7.4739079e-03    3.6730560e-03    2.3618236e-03    1.9510930e-03    1.6470850e-03    1.4793535e-03    1.1066991e-03    1.1226228e-03    9.5645504e-04    9.7820385e-04    1.0221352e-03    9.7440166e-04    9.8191487e-04    1.0477571e-03    1.2158407e-03    1.2336040e-03    1.6112132e-03    1.8551676e-03    1.2369707e-01
    6.8121856e+00    8.4374697e-01    7.3458152e-03    3.5722546e-03    2.5151129e-03    1.9919393e-03    1.6129314e-03    1.3924099e-03    1.1562361e-03    1.1588486e-03    9.8320202e-04    1.0746144e-03    1.0220322e-03    8.7652369e-04    9.5944688e-04    1.1517278e-03    1.1284948e-03    1.3533085e-03    1.4214324e-03    1.9185024e-03    1.2361820e-01
    6.9048193e+00    8.4364704e-01    7.2904024e-03    3.7002163e-03    2.5040336e-03    1.9858139e-03    1.6867745e-03    1.3658922e-03    1.2745834e-03    1.1530010e-03    9.8962044e-04    9.6221132e-04    1.0984596e-03    9.5872420e-04    9.8859072e-04    9.9406515e-04    1.1273836e-03    1.3732414e-03    1.5884234e-03    1.9542576e-03    1.2335726e-01
    7.0437663e+00    8.4357127e-01    7.2027680e-03    3.9061219e-03    2.5488878e-03    1.9353376e-03    1.6754307e-03    1.4277040e-03    1.2034130e-03    1.0855337e-03    9.9706914e-04    1.0461527e-03    9.6567458e-04    1.0846241e-03    1.0792789e-03    1.0858694e-03    1.1891171e-03    1.2975589e-03    1.4457700e-03    1.9447017e-03    1.2330772e-01
    7.1364199e+00    8.4345929e-01    7.2846154e-03    3.8043027e-03    2.5385974e-03    2.0799651e-03    1.6474803e-03    1.3502752e-03    1.1837392e-03    1.1306905e-03    1.1543767e-03    1.1321615e-03    1.1239056e-03    1.0332180e-03    1.0082443e-03    1.0432322e-03    1.0922442e-03    1.4344108e-03    1.5672300e-03    1.7840093e-03    1.2314801e-01
    7.2289971e+00    8.4342491e-01    7.2746745e-03    3.7472121e-03    2.7762425e-03    1.9765860e-03    1.5889616e-03    1.3248537e-03    1.3166074e-03    1.1301258e-03    1.1712628e-03    1.0966915e-03    9.4447301e-04    1.0357951e-03    1.0568925e-03    1.1350448e-03    1.2253376e-03    1.4226031e-03    1.5076472e-03    1.9567116e-03    1.2288737e-01
    7.3216116e+00    8.4341465e-01    7.0989838e-03    3.9833419e-03    2.7175178e-03    2.0124100e-03    1.5864708e-03    1.2762499e-03    1.3793936e-03    1.1190749e-03    1.1192009e-03    1.1223386e-03    9.6464968e-04    1.1142482e-03    1.0760913e-03    1.1113979e-03    1.1959067e-03    1.4229235e-03    1.5351075e-03    1.8533926e-03    1.2289665e-01
    7.4142305e+00    8.4310517e-01    7.4795180e-03    3.9690529e-03    2.5786135e-03    1.9922120e-03    1.7244969e-03    1.4583412e-03    1.3188919e-03    1.1114984e-03    1.1924641e-03    9.9347788e-04    9.6056264e-04    9.9400638e-04    1.1245704e-03    1.1980232e-03    1.1733960e-03    1.3565849e-03    1.5769767e-03    2.0058017e-03    1.2268634e-01
    7.5068208e+00    8.4298338e-01    7.6616529e-03    3.9633212e-03    2.5818438e-03    1.9722676e-03    1.6165227e-03    1.5775894e-03    1.3310709e-03    1.1229786e-03    1.0730359e-03    1.2439667e-03    9.1933412e-04    1.1119617e-03    1.0196135e-03    1.1885642e-03    1.1864681e-03    1.3345284e-03    1.4660984e-03    1.9067209e-03    1.2273908e-01
    7.6456470e+00    8.4300643e-01    7.4827936e-03    4.0212246e-03    2.6834090e-03    2.0511128e-03    1.7483941e-03    1.4333804e-03    1.4296656e-03    1.2526866e-03    1.0689424e-03    9.5682127e-04    1.0217169e-03    1.0531347e-03    1.0618804e-03    1.1987439e-03    1.2115666e-03    1.4195293e-03    1.6538449e-03    1.9389720e-03    1.2230575e-01
    7.7382526e+00    8.4287734e-01    7.4148783e-03    4.2167249e-03    2.6881174e-03    2.1856172e-03    1.7990395e-03    1.2909649e-03    1.3344743e-03    1.2271680e-03    1.1462952e-03    1.1190515e-03    1.0575475e-03    1.1193917e-03    9.6970094e-04    1.1947594e-03    1.1811746e-03    1.2852679e-03    1.6328051e-03    2.0763237e-03    1.2218336e-01
    7.8308250e+00    8.4295297e-01    7.2542141e-03    4.3122413e-03    2.7182866e-03    2.0898678e-03    1.7584466e-03    1.4057079e-03    1.3113420e-03    1.1853043e-03    1.1025958e-03    1.2181000e-03    1.0422553e-03    1.1270617e-03    1.0389085e-03    1.2110803e-03    1.1314534e-03    1.4840353e-03    1.6724101e-03    2.1687083e-03    1.2181501e-01
    7.9233975e+00    8.4293293e-01    7.4213356e-03    4.1860199e-03    2.5846802e-03    2.1612070e-03    1.8100156e-03    1.3975649e-03    1.2838208e-03    1.2680603e-03    1.1803323e-03    9.7713475e-04    1.1047739e-03    1.1923372e-03    1.1219944e-03    1.1698288e-03    1.2344643e-03    1.4565080e-03    1.7177625e-03    2.1099455e-03    1.2168928e-01
    8.0160034e+00    8.4301450e-01    7.4760632e-03    3.9976078e-03    2.6740167e-03    2.1008005e-03    1.7020788e-03    1.5603787e-03    1.2519325e-03    1.2946933e-03    1.1839137e-03    1.2537339e-03    1.1072862e-03    9.7946348e-04    1.1054093e-03    1.2503892e-03    1.3078775e-03    1.4712505e-03    1.6654376e-03    1.9704775e-03    1.2163269e-01
    8.1086686e+00    8.4290017e-01    7.6293245e-03    3.9276456e-03    2.8095331e-03    1.9727830e-03    1.6699931e-03    1.6436324e-03    1.2904903e-03    1.2452845e-03    1.2307094e-03    1.1826305e-03    1.1727787e-03    1.0575264e-03    1.1742278e-03    1.1763802e-03    1.3001448e-03    1.4996631e-03    1.6939895e-03    2.2084645e-03    1.2121463e-01
    8.2014536e+00    8.4290237e-01    7.5079341e-03    4.1326878e-03    2.5949832e-03    2.1614033e-03    1.9110379e-03    1.4617460e-03    1.2218017e-03    1.3125350e-03    1.2831132e-03    1.1880635e-03    1.0789244e-03    1.0710632e-03    1.1409356e-03    1.1990010e-03    1.3628463e-03    1.4633342e-03    1.7732040e-03    2.1607160e-03    1.2107230e-01
    8.3408495e+00    8.4281774e-01    7.5661453e-03    4.2003643e-03    2.8338799e-03    2.0129474e-03    1.6943903e-03    1.5913499e-03    1.3902693e-03    1.3158000e-03    1.2375814e-03    1.1397519e-03    1.1214820e-03    1.0964739e-03    1.2993279e-03    1.1454298e-03    1.3046306e-03    1.5813083e-03    1.7778859e-03    2.4798515e-03    1.2039339e-01
    8.4341362e+00    8.4271824e-01    7.5828347e-03    4.1735459e-03    2.9721716e-03    2.1229211e-03    1.8263456e-03    1.5532929e-03    1.3357693e-03    1.2714674e-03    1.2676789e-03    1.2178013e-03    1.0831994e-03    1.1693144e-03    1.1740524e-03    1.2085473e-03    1.3674373e-03    1.5561518e-03    1.9599515e-03    2.3557658e-03    1.2008351e-01
    8.5277528e+00    8.4280301e-01    7.5329704e-03    4.1568405e-03    2.9473549e-03    2.2626366e-03    1.7105877e-03    1.5281601e-03    1.5399749e-03    1.3105793e-03    1.1693593e-03    1.2686928e-03    1.1227637e-03    1.1170570e-03    1.2973336e-03    1.3007440e-03    1.4844740e-03    1.5642642e-03    1.8116740e-03    2.3607273e-03    1.1971080e-01
    8.6209559e+00    8.4292698e-01    7.4592865e-03    4.3204051e-03    2.7655137e-03    2.2598637e-03    1.8856652e-03    1.5520670e-03    1.4508072e-03    1.2627173e-03    1.1864317e-03    1.1636502e-03    1.2441962e-03    1.3293728e-03    1.2492725e-03    1.3288470e-03    1.5002539e-03    1.5590317e-03    1.8797120e-03    2.4587411e-03    1.1921719e-01
    8.7153245e+00    8.4273048e-01    7.8231607e-03    4.1769979e-03    2.7609700e-03    2.3367414e-03    1.7837876e-03    1.7189141e-03    1.4241771e-03    1.2782893e-03    1.3259128e-03    1.2223404e-03    1.2660766e-03    1.1990266e-03    1.2529879e-03    1.4498830e-03    1.4782352e-03    1.5728814e-03    1.9945329e-03    2.3583632e-03    1.1884624e-01
    8.8100737e+00    8.4256564e-01    7.9232035e-03    4.2463547e-03    2.8740385e-03    2.3085995e-03    1.9627101e-03    1.6348667e-03    1.4915675e-03    1.4084431e-03    1.3310417e-03    1.1534082e-03    1.2162659e-03    1.2392706e-03    1.2593671e-03    1.4440488e-03    1.5311813e-03    1.7040910e-03    2.0085252e-03    2.3871521e-03    1.1831023e-01
    8.9026592e+00    8.4257241e-01    7.9969062e-03    4.2329655e-03    3.0159866e-03    2.2794259e-03    1.9853475e-03    1.7214316e-03    1.5614486e-03    1.4534995e-03    1.2442153e-03    1.2721515e-03    1.2046245e-03    1.2323257e-03    1.2569982e-03    1.4303665e-03    1.5366583e-03    1.6448017e-03    2.0656783e-03    2.3674877e-03    1.1792527e-01
    9.0460173e+00    8.4239258e-01    8.0852373e-03    4.2799949e-03    3.1731310e-03    2.3401315e-03    2.0119730e-03    1.7648892e-03    1.6614709e-03    1.4762065e-03    1.3834750e-03    1.2788337e-03    1.3629094e-03    1.3118475e-03    1.3670687e-03    1.3441699e-03    1.5471100e-03    1.7918133e-03    2.0308702e-03    2.7361262e-03    1.1666017e-01
    9.1420992e+00    8.4249838e-01    7.9164530e-03    4.5690974e-03    3.0582848e-03    2.4016876e-03    2.0438445e-03    1.8575691e-03    1.5519523e-03    1.5063634e-03    1.4635947e-03    1.3492364e-03    1.3023986e-03    1.4990711e-03    1.3371471e-03    1.3950847e-03    1.5203394e-03    1.7414271e-03    2.2793354e-03    2.6742969e-03    1.1603444e-01
    9.2385549e+00    8.4264215e-01    7.7623183e-03    4.5423370e-03    3.2634471e-03    2.3596533e-03    2.1943107e-03    1.8213730e-03    1.5645785e-03    1.5371657e-03    1.4904467e-03    1.3505088e-03    1.3259091e-03    1.4811394e-03    1.3412990e-03    1.4591902e-03    1.6078566e-03    1.9410189e-03    2.2023536e-03    2.7698304e-03    1.1534312e-01
    9.3348668e+00    8.4264563e-01    8.0387190e-03    4.4681215e-03    3.2429159e-03    2.5918084e-03    2.0751318e-03    1.7376928e-03    1.7027211e-03    1.5362105e-03    1.4487102e-03    1.3466953e-03    1.3880915e-03    1.3482326e-03    1.6087734e-03    1.4394151e-03    1.7437489e-03    1.7839845e-03    2.4451373e-03    2.6800477e-03    1.1472821e-01
    9.4316005e+00    8.4254607e-01    8.3344066e-03    4.6008401e-03    3.2716066e-03    2.6181151e-03    2.1844994e-03    1.7032485e-03    1.5847620e-03    1.5433049e-03    1.4417982e-03    1.3445945e-03    1.5235054e-03    1.4744329e-03    1.4150183e-03    1.5832126e-03    1.7728884e-03    1.8589906e-03    2.3524119e-03    2.8254755e-03    1.1402082e-01
    9.5283468e+00    8.4248803e-01    8.5473723e-03    4.8426337e-03    3.1726582e-03    2.6294273e-03    2.1075057e-03    1.8720751e-03    1.8168484e-03    1.4432692e-03    1.4770146e-03    1.4007623e-03    1.4654186e-03    1.3750322e-03    1.4992779e-03    1.6911751e-03    1.7541348e-03    1.9463365e-03    2.2871728e-03    2.7849800e-03    1.1339888e-01
    9.6247689e+00    8.4274974e-01    8.5699654e-03    4.9180376e-03    3.2582315e-03    2.5497150e-03    2.2245203e-03    1.9719043e-03    1.6711781e-03    1.5032136e-03    1.4445773e-03    1.4233422e-03    1.4325674e-03    1.5489288e-03    1.6206491e-03    1.5866524e-03    1.7283711e-03    1.8342171e-03    2.3738542e-03    2.7896189e-03    1.1280072e-01
    9.7224838e+00    8.4296430e-01    8.5469413e-03    5.0092602e-03    3.2952049e-03    2.7053054e-03    2.2146824e-03    1.8665278e-03    1.6001941e-03    1.6446824e-03    1.5399508e-03    1.4848545e-03    1.5567183e-03    1.6833972e-03    1.3861527e-03    1.4919210e-03    1.7613546e-03    1.9267007e-03    2.3328051e-03    2.8950568e-03    1.1209399e-01
    9.8207273e+00    8.4300934e-01    8.8621050e-03    4.8811130e-03    3.3143883e-03    2.8787209e-03    2.1785365e-03    1.8714429e-03    1.7214814e-03    1.6465470e-03    1.6419029e-03    1.5925478e-03    1.4875901e-03    1.4703021e-03    1.5691513e-03    1.6420123e-03    1.6576599e-03    2.0115965e-03    2.3002271e-03    2.8944339e-03    1.1136891e-01
    9.9184078e+00    8.4311869e-01    9.0963292e-03    4.7004864e-03    3.6896579e-03    2.5868599e-03    2.3991583e-03    1.9827474e-03    1.7372728e-03    1.6813199e-03    1.6758086e-03    1.5586949e-03    1.4798200e-03    1.5202978e-03    1.4574375e-03    1.6251412e-03    1.7337593e-03    1.9251554e-03    2.5051408e-03    2.8588104e-03    1.1066741e-01
    1.0015342e+01    8.4328950e-01    9.1791726e-03    4.9309755e-03    3.5056325e-03    2.8060413e-03    2.3593297e-03    1.9651727e-03    1.8485460e-03    1.7918219e-03    1.6461590e-03    1.5943807e-03    1.4136738e-03    1.4628469e-03    1.4903631e-03    1.6331142e-03    1.7251411e-03    2.1549656e-03    2.2491979e-03    2.9085212e-03    1.1004544e-01
    1.0114216e+01    8.4349701e-01    9.1165158e-03    5.1954064e-03    3.6467646e-03    2.6906268e-03    2.3060738e-03    2.1327929e-03    1.9300265e-03    1.8603792e-03    1.7104014e-03    1.4252890e-03    1.4306010e-03    1.3585400e-03    1.5343042e-03    1.8532922e-03    1.6641346e-03    2.0370910e-03    2.4610145e-03    2.6589555e-03    1.0949078e-01
    1.0211480e+01    8.4383266e-01    9.3976520e-03    4.9859349e-03    3.6323543e-03    2.7816815e-03    2.3878595e-03    2.2122915e-03    1.9261026e-03    1.7070298e-03    1.6678101e-03    1.4530298e-03    1.5073790e-03    1.4619772e-03    1.5810130e-03    1.6454254e-03    1.8364407e-03    2.1121158e-03    2.2234796e-03    2.8977253e-03    1.0875004e-01
    1.0308716e+01    8.4424722e-01    9.2744387e-03    5.1508656e-03    3.6871000e-03    2.8695884e-03    2.4024291e-03    2.1605431e-03    1.8416429e-03    1.7393103e-03    1.5339481e-03    1.5261147e-03    1.5965137e-03    1.4709161e-03    1.5535570e-03    1.8392388e-03    1.7835752e-03    2.0029804e-03    2.3812805e-03    2.9790695e-03    1.0795967e-01
    1.0405478e+01    8.4444314e-01    9.5439171e-03    4.8621483e-03    3.8186144e-03    3.1006112e-03    2.4200193e-03    2.0534923e-03    1.9236847e-03    1.6373971e-03    1.5646169e-03    1.6926298e-03    1.4278536e-03    1.5138905e-03    1.6093161e-03    1.7717140e-03    1.7821786e-03    2.2139721e-03    2.5166252e-03    2.9098259e-03    1.0719435e-01
    1.0502959e+01    8.4473594e-01    9.4432225e-03    5.2431413e-03    3.7246576e-03    3.0603134e-03    2.3774256e-03    2.1787168e-03    1.9137528e-03    1.7371883e-03    1.6536091e-03    1.4969024e-03    1.5753735e-03    1.4864798e-03    1.5755183e-03    1.6329966e-03    2.0408381e-03    2.1191287e-03    2.4057214e-03    3.1644551e-03    1.0643462e-01
    1.0600584e+01    8.4498277e-01    9.7231158e-03    5.2490960e-03    3.7040188e-03    2.9386721e-03    2.5300346e-03    1.9189872e-03    2.0015804e-03    1.7920330e-03    1.6779579e-03    1.6478215e-03    1.5503095e-03    1.4151515e-03    1.6103390e-03    1.9364397e-03    1.7314800e-03    2.0876122e-03    2.6316476e-03    2.9733576e-03    1.0589758e-01
    1.0745921e+01    8.4570051e-01    9.7896074e-03    5.3631289e-03    3.6439279e-03    2.8657294e-03    2.4037710e-03    2.1756823e-03    1.9212830e-03    1.6935925e-03    1.7614086e-03    1.5746044e-03    1.6666539e-03    1.5630254e-03    1.5600371e-03    1.6193678e-03    2.1677542e-03    2.0504886e-03    2.5070899e-03    3.0256481e-03    1.0494669e-01
    1.0843914e+01    8.4587937e-01    1.0024650e-02    5.3811388e-03    3.7727305e-03    2.8895108e-03    2.4423279e-03    1.9972487e-03    1.9519181e-03    1.8782309e-03    1.7292805e-03    1.6565261e-03    1.5363482e-03    1.5455621e-03    1.7499869e-03    1.6869093e-03    1.9401918e-03    2.1957880e-03    2.4859579e-03    3.1467588e-03    1.0410956e-01
    1.0941660e+01    8.4597787e-01    1.0412435e-02    5.5266747e-03    3.6615627e-03    2.9253224e-03    2.4191240e-03    2.1617996e-03    1.8838825e-03    1.8371783e-03    1.6807465e-03    1.7230244e-03    1.5937406e-03    1.6153053e-03    1.7127043e-03    1.7223328e-03    1.8508198e-03    2.1764744e-03    2.5576234e-03    3.1487155e-03    1.0341266e-01
    1.1039524e+01    8.4630885e-01    1.0419054e-02    5.7364115e-03    3.7046497e-03    2.8286383e-03    2.5433409e-03    2.1087665e-03    1.8605284e-03    1.9325762e-03    1.8758207e-03    1.5920122e-03    1.7226895e-03    1.4121953e-03    1.6789387e-03    1.6877486e-03    2.0763435e-03    2.2313881e-03    2.5197032e-03    3.0274235e-03    1.0273292e-01
    1.1137340e+01    8.4689017e-01    1.0125329e-02    5.8281394e-03    3.8999991e-03    3.0495963e-03    2.3216030e-03    2.1568983e-03    2.0613559e-03    1.8508904e-03    1.7411683e-03    1.5851761e-03    1.5599436e-03    1.5951301e-03    1.7175553e-03    1.7362438e-03    1.9905621e-03    2.2467051e-03    2.5660462e-03    3.0264821e-03    1.0205101e-01
    1.1235125e+01    8.4718364e-01    1.0378490e-02    5.6218602e-03    4.2044719e-03    2.9675334e-03    2.5660955e-03    1.9970479e-03    2.1253637e-03    1.7366503e-03    1.6977001e-03    1.6397249e-03    1.6283992e-03    1.6291096e-03    1.6724350e-03    1.7863190e-03    1.9588125e-03    2.3653670e-03    2.4609650e-03    3.0939670e-03    1.0128604e-01
    1.1332875e+01    8.4763045e-01    1.0602447e-02    5.5663409e-03    3.9010769e-03    3.2453545e-03    2.5814353e-03    2.1418383e-03    1.8813292e-03    1.8084851e-03    1.7640099e-03    1.6378758e-03    1.7257457e-03    1.5916152e-03    1.6351761e-03    1.8559292e-03    1.9238787e-03    2.1882821e-03    2.7742510e-03    2.9694061e-03    1.0057508e-01
    1.1430060e+01    8.4815160e-01    1.0358739e-02    5.5908498e-03    4.1953609e-03    3.1801626e-03    2.4868543e-03    2.2705435e-03    1.9810556e-03    1.8193014e-03    1.7468826e-03    1.7453440e-03    1.6272739e-03    1.7641542e-03    1.6618686e-03    1.7047472e-03    1.8477536e-03    2.3580684e-03    2.6830262e-03    3.0837898e-03    9.9742622e-02
    1.1527764e+01    8.4862056e-01    1.0526134e-02    5.4415537e-03    4.1165458e-03    3.1330969e-03    2.7665006e-03    2.2341846e-03    2.0450651e-03    1.8168661e-03    1.7749676e-03    1.7707705e-03    1.7809475e-03    1.5343281e-03    1.7180828e-03    1.6812575e-03    2.0163079e-03    2.4357610e-03    2.4274973e-03    3.2336043e-03    9.8925970e-02
    1.1625528e+01    8.4898493e-01    1.0681328e-02    5.6025948e-03    3.9814980e-03    3.1864939e-03    2.6546675e-03    2.3296762e-03    2.0557824e-03    1.9688307e-03    1.7770462e-03    1.7714747e-03    1.6500407e-03    1.5565199e-03    1.6479879e-03    1.8976828e-03    2.2351953e-03    2.0957767e-03    2.6148637e-03    3.2466058e-03    9.8061003e-02
    1.1723318e+01    8.4949350e-01    1.0745176e-02    5.5653253e-03    4.0588323e-03    3.2330310e-03    2.5668063e-03    2.3459759e-03    2.0743964e-03    2.0314255e-03    1.8389248e-03    1.6261166e-03    1.7358277e-03    1.7653493e-03    1.6512408e-03    1.8849536e-03    2.0970591e-03    2.0995530e-03    2.7217969e-03    3.0474433e-03    9.7417268e-02
    1.1821125e+01    8.4992059e-01    1.0809630e-02    5.6665225e-03    4.0995588e-03    3.2027764e-03    2.5502419e-03    2.3054707e-03    2.2247006e-03    1.9726268e-03    1.8335669e-03    1.7488334e-03    1.7467957e-03    1.8357966e-03    1.7045670e-03    1.8281313e-03    1.9155941e-03    2.2846709e-03    2.6052695e-03    3.1673281e-03    9.6577325e-02
    1.1918804e+01    8.5052446e-01    1.0695310e-02    5.9208298e-03    3.8811892e-03    3.3347258e-03    2.7184735e-03    2.3504635e-03    1.9624079e-03    2.0907514e-03    1.8023915e-03    1.8702793e-03    1.6480414e-03    1.7128303e-03    1.8140944e-03    1.8581803e-03    1.9808958e-03    2.3225503e-03    2.4752798e-03    3.4905442e-03    9.5546299e-02
    1.2016103e+01    8.5107010e-01    1.0765290e-02    5.8208284e-03    4.0339779e-03    3.3332026e-03    2.6527970e-03    2.3106376e-03    2.2347254e-03    1.9420830e-03    1.7815504e-03    1.9120749e-03    1.7253961e-03    1.7425692e-03    1.6685399e-03    1.8960445e-03    2.0351360e-03    2.2909081e-03    2.6800513e-03    3.2552638e-03    9.4848822e-02
    1.2113035e+01    8.5150380e-01    1.1023758e-02    5.7272190e-03    4.1101990e-03    3.2652902e-03    2.6811726e-03    2.5086619e-03    2.0086590e-03    2.0364177e-03    1.8647075e-03    1.9519732e-03    1.7299414e-03    1.5214959e-03    1.7963547e-03    1.8329554e-03    2.1121876e-03    2.3521391e-03    2.5371857e-03    3.3563315e-03    9.4079554e-02
    1.2210945e+01    8.5197692e-01    1.1280660e-02    5.6744119e-03    4.1051137e-03    3.2637666e-03    2.8131658e-03    2.4370192e-03    2.1090413e-03    2.0475790e-03    1.9245921e-03    1.7561879e-03    1.6586472e-03    1.6744672e-03    1.7426251e-03    1.9268631e-03    2.1140686e-03    2.1652738e-03    2.7291241e-03    3.2737004e-03    9.3326770e-02
    1.2308894e+01    8.5235755e-01    1.1502938e-02    5.7655999e-03    4.1480714e-03    3.2605468e-03    2.7643785e-03    2.4652533e-03    2.2243021e-03    2.1139830e-03    1.7970780e-03    1.7536867e-03    1.5800128e-03    1.6994930e-03    1.8641821e-03    1.9281031e-03    1.9883961e-03    2.2974512e-03    2.5574998e-03    3.2563918e-03    9.2675082e-02
    1.2406883e+01    8.5307164e-01    1.1360589e-02    5.9425329e-03    4.2091895e-03    3.3625745e-03    2.6063346e-03    2.5113902e-03    2.1603386e-03    2.1973147e-03    1.6944433e-03    1.8715569e-03    1.6441776e-03    1.7146107e-03    1.8354214e-03    2.0454168e-03    1.8566478e-03    2.1280043e-03    2.6282889e-03    3.1099091e-03    9.2049619e-02
    1.2504748e+01    8.5363226e-01    1.1393518e-02    6.0360737e-03    4.3420764e-03    3.3807389e-03    2.7504488e-03    2.3427524e-03    2.4068534e-03    1.8767508e-03    1.7678815e-03    1.8923213e-03    1.6800435e-03    1.7372482e-03    1.8155192e-03    1.8656490e-03    1.9054112e-03    2.3007604e-03    2.4495819e-03    3.1803605e-03    9.1243753e-02
    1.2602933e+01    8.5410410e-01    1.1496554e-02    6.1827271e-03    4.4034834e-03    3.3310961e-03    2.8134790e-03    2.6802031e-03    2.0533794e-03    1.9771369e-03    1.8584279e-03    1.6633170e-03    1.8432854e-03    1.6781381e-03    1.7642560e-03    1.7172794e-03    1.9479147e-03    2.2674060e-03    2.5421068e-03    3.2357440e-03    9.0439961e-02
    1.2701162e+01    8.5469724e-01    1.1760657e-02    5.9481668e-03    4.5665774e-03    3.3835372e-03    2.9543923e-03    2.5025213e-03    2.0788179e-03    2.0195570e-03    1.7830375e-03    1.8466803e-03    1.6800028e-03    1.7231505e-03    1.7332050e-03    1.7358418e-03    1.8102926e-03    2.3187456e-03    2.6219360e-03    3.1735519e-03    8.9662085e-02
    1.2848193e+01    8.5575586e-01    1.1554696e-02    6.3961218e-03    4.4650801e-03    3.4327770e-03    3.0434714e-03    2.4309060e-03    2.2158140e-03    1.8821407e-03    1.8882528e-03    1.6896526e-03    1.6496666e-03    1.6869392e-03    1.8058813e-03    1.7028704e-03    1.9297699e-03    2.1478289e-03    2.4725804e-03    3.1465438e-03    8.8703145e-02
    1.2946581e+01    8.5638324e-01    1.1757982e-02    6.1986861e-03    4.6885373e-03    3.3803087e-03    3.0022036e-03    2.5226169e-03    2.2013511e-03    1.9186266e-03    1.8179693e-03    1.6115351e-03    1.7657229e-03    1.6544296e-03    1.7013500e-03    1.7672256e-03    1.8716801e-03    2.1714462e-03    2.4499651e-03    3.1880410e-03    8.7947082e-02
    1.3044988e+01    8.5706634e-01    1.1692776e-02    6.5061304e-03    4.5264414e-03    3.4616913e-03    3.0369409e-03    2.5019466e-03    2.0936698e-03    2.0096146e-03    1.7308411e-03    1.7828232e-03    1.6391908e-03    1.5212940e-03    1.8240251e-03    1.6676249e-03    1.8700463e-03    2.2867034e-03    2.5304372e-03    3.0418898e-03    8.7209578e-02
    1.3143412e+01    8.5776603e-01    1.1970095e-02    6.5480476e-03    4.3427231e-03    3.4961162e-03    2.9775462e-03    2.3934800e-03    2.1247052e-03    2.0106841e-03    1.8714118e-03    1.7187296e-03    1.5676892e-03    1.6819132e-03    1.5560352e-03    1.6627646e-03    2.1406629e-03    2.1811533e-03    2.5415879e-03    3.0592727e-03    8.6389356e-02
    1.3241870e+01    8.5840713e-01    1.2046806e-02    6.8489490e-03    4.1546474e-03    3.4932214e-03    2.9606087e-03    2.3546032e-03    2.0089998e-03    2.0691450e-03    1.8695201e-03    1.6508883e-03    1.7300680e-03    1.5728606e-03    1.6370548e-03    1.7436855e-03    2.0140020e-03    2.2124629e-03    2.6783841e-03    2.9932404e-03    8.5553725e-02
    1.3340319e+01    8.5927351e-01    1.2207796e-02    6.6177042e-03    4.3102951e-03    3.4643729e-03    2.7272502e-03    2.3704793e-03    2.0898521e-03    2.0549402e-03    1.8695129e-03    1.7241976e-03    1.6555235e-03    1.6509971e-03    1.6974804e-03    1.6878442e-03    1.8649750e-03    2.2487618e-03    2.6611891e-03    2.9581183e-03    8.4865201e-02
    1.3438858e+01    8.5975816e-01    1.2481127e-02    6.6833426e-03    4.2749063e-03    3.4791448e-03    2.7338254e-03    2.3550733e-03    2.1586551e-03    1.9288847e-03    1.8895358e-03    1.7661898e-03    1.6202485e-03    1.5832214e-03    1.6855133e-03    1.6913963e-03    2.0198234e-03    2.3794003e-03    2.3047739e-03    3.0728691e-03    8.4133906e-02
    1.3537445e+01    8.6065176e-01    1.2414928e-02    6.7184230e-03    4.3034826e-03    3.3599653e-03    2.8174606e-03    2.3129708e-03    2.1063492e-03    1.8907133e-03    1.9045125e-03    1.6413644e-03    1.7711287e-03    1.5948883e-03    1.6235271e-03    1.7699075e-03    2.1121497e-03    2.1109737e-03    2.4719679e-03    3.1118331e-03    8.3311698e-02
    1.3635764e+01    8.6145206e-01    1.2366350e-02    6.8211735e-03    4.2503645e-03    3.4402889e-03    2.7374877e-03    2.4033113e-03    2.0239842e-03    1.9555872e-03    1.7884461e-03    1.6615345e-03    1.6081455e-03    1.7596911e-03    1.7107788e-03    1.8280075e-03    1.8543339e-03    2.1054395e-03    2.6712926e-03    2.9949206e-03    8.2566800e-02
    1.3734400e+01    8.6220118e-01    1.2609585e-02    6.6529350e-03    4.2943602e-03    3.4482183e-03    2.6104779e-03    2.4954004e-03    1.9902250e-03    1.8507392e-03    1.7288747e-03    1.7042994e-03    1.6682138e-03    1.6815799e-03    1.8413233e-03    1.6913894e-03    2.0641751e-03    2.0839505e-03    2.4952111e-03    3.2354182e-03    8.1652444e-02
    1.3833082e+01    8.6291630e-01    1.2714251e-02    6.6402366e-03    4.3238799e-03    3.4190689e-03    2.6616398e-03    2.3834838e-03    2.0513072e-03    1.7882956e-03    1.6744691e-03    1.7639155e-03    1.7028672e-03    1.7737604e-03    1.6043574e-03    1.8661369e-03    1.9556417e-03    2.1714403e-03    2.4103027e-03    3.4878959e-03    8.0690753e-02
    1.3931815e+01    8.6359928e-01    1.2778551e-02    6.6046256e-03    4.5684887e-03    3.2815510e-03    2.6472373e-03    2.2669813e-03    2.1323147e-03    1.8663629e-03    1.6532354e-03    1.6675744e-03    1.8431367e-03    1.4524189e-03    1.9118585e-03    1.8427313e-03    1.9283514e-03    2.1115262e-03    2.6363952e-03    3.3024841e-03    7.9904899e-02
    1.4030547e+01    8.6422997e-01    1.3090939e-02    6.4271805e-03    4.5201431e-03    3.4466503e-03    2.6845479e-03    2.2338583e-03    2.0468087e-03    1.8324789e-03    1.7739374e-03    1.5960192e-03    1.7656055e-03    1.5133584e-03    1.9121774e-03    1.7875761e-03    1.8807960e-03    2.2851175e-03    2.6351348e-03    3.2851466e-03    7.9052549e-02
    1.4129336e+01    8.6531517e-01    1.2543288e-02    6.7429311e-03    4.6384841e-03    3.2626034e-03    2.6634580e-03    2.2008353e-03    2.1033314e-03    1.8158306e-03    1.7553009e-03    1.7316865e-03    1.7387660e-03    1.5313774e-03    1.6404691e-03    1.9046453e-03    2.0397606e-03    2.2543526e-03    2.7625978e-03    3.1068348e-03    7.8248279e-02
    1.4228139e+01    8.6614627e-01    1.2554525e-02    6.6717909e-03    4.7800433e-03    3.1408453e-03    2.5834975e-03    2.3818215e-03    2.0282364e-03    1.7769404e-03    1.8825038e-03    1.7492221e-03    1.5571826e-03    1.5728261e-03    1.7080411e-03    1.9687569e-03    1.8780897e-03    2.3092245e-03    2.7167116e-03    3.1184702e-03    7.7475004e-02
    1.4326979e+01    8.6690795e-01    1.2581331e-02    6.7865424e-03    4.5369410e-03    3.2325934e-03    2.6957436e-03    2.3415569e-03    2.0393064e-03    1.9021598e-03    1.7019688e-03    1.6494392e-03    1.7356751e-03    1.6706694e-03    1.6403737e-03    1.7717596e-03    2.0472118e-03    2.3488122e-03    2.5881345e-03    3.1870484e-03    7.6634779e-02
    1.4425717e+01    8.6773059e-01    1.2636385e-02    6.6467837e-03    4.4679180e-03    3.4129564e-03    2.6485101e-03    2.3030733e-03    2.1275559e-03    1.9001800e-03    1.6472333e-03    1.6834235e-03    1.5908636e-03    1.8346236e-03    1.5974232e-03    1.7626157e-03    2.1872536e-03    2.1660873e-03    2.5962581e-03    3.3042394e-03    7.5756030e-02
    1.4524600e+01    8.6852313e-01    1.2760281e-02    6.4743607e-03    4.5376891e-03    3.3274915e-03    2.6969078e-03    2.4121517e-03    2.0221035e-03    1.8552169e-03    1.7968630e-03    1.7156523e-03    1.5517566e-03    1.5948123e-03    1.7999167e-03    1.8802584e-03    2.0852739e-03    2.2376250e-03    2.4425030e-03    3.6355484e-03    7.4650458e-02
    1.4623492e+01    8.6917716e-01    1.2977481e-02    6.2481226e-03    4.6454361e-03    3.3946073e-03    2.6594209e-03    2.3167390e-03    2.0825629e-03    1.8866117e-03    1.8231641e-03    1.6616104e-03    1.6028819e-03    1.6659653e-03    1.8947938e-03    1.8038209e-03    1.9572569e-03    2.3016355e-03    2.5545281e-03    3.3981157e-03    7.3948087e-02
    1.4722474e+01    8.7015743e-01    1.2791492e-02    6.2454991e-03    4.6809434e-03    3.3348886e-03    2.7342689e-03    2.1852096e-03    2.2192277e-03    1.9049518e-03    1.6164153e-03    1.8401482e-03    1.6156164e-03    1.7053223e-03    1.7073936e-03    1.8469483e-03    2.0292176e-03    2.3781433e-03    2.6259324e-03    3.2033097e-03    7.3177647e-02
    1.4821503e+01    8.7075664e-01    1.2939455e-02    6.4766655e-03    4.4257516e-03    3.4060185e-03    2.7587700e-03    2.3248702e-03    2.0231794e-03    1.8014094e-03    1.8467945e-03    1.6662411e-03    1.6998591e-03    1.6639310e-03    1.7489005e-03    1.7937571e-03    2.0728630e-03    2.5561659e-03    2.5025042e-03    3.2383476e-03    7.2297876e-02
    1.4920540e+01    8.7145275e-01    1.3076701e-02    6.5030522e-03    4.4968987e-03    3.2121946e-03    2.9073522e-03    2.2885506e-03    1.9769668e-03    1.8382482e-03    1.8095192e-03    1.6735690e-03    1.7905814e-03    1.6456505e-03    1.6496846e-03    1.8532789e-03    2.1314280e-03    2.3190000e-03    2.5902319e-03    3.4440664e-03    7.1340279e-02
    1.5019642e+01    8.7227994e-01    1.3006832e-02    6.6942004e-03    4.1356680e-03    3.3992310e-03    2.8900017e-03    2.2749256e-03    1.9290373e-03    2.0872133e-03    1.6676498e-03    1.7699044e-03    1.7422391e-03    1.5058132e-03    1.8258898e-03    1.9258766e-03    1.9386347e-03    2.3044012e-03    2.6987263e-03    3.2809866e-03    7.0642826e-02
    1.5118807e+01    8.7316124e-01    1.3141093e-02    6.4606828e-03    4.2747438e-03    3.4979311e-03    2.6908353e-03    2.2446040e-03    2.0243032e-03    1.9394402e-03    1.7818108e-03    1.7538021e-03    1.6656563e-03    1.5715850e-03    1.8307520e-03    1.9525044e-03    1.8660029e-03    2.2447566e-03    2.7999932e-03    3.3149060e-03    6.9783357e-02
    1.5207988e+01    8.7430754e-01    1.2931356e-02    6.3338901e-03    4.4535021e-03    3.3334537e-03    2.5648476e-03    2.3400720e-03    1.9878582e-03    1.8237286e-03    1.9596771e-03    1.6598613e-03    1.6019085e-03    1.6180873e-03    1.7652502e-03    1.8029803e-03    2.0462374e-03    2.1671784e-03    2.6077552e-03    3.3810255e-03    6.9313786e-02
    1.5307121e+01    8.7460977e-01    1.3161841e-02    6.6329853e-03    4.2597944e-03    3.3616713e-03    2.7245920e-03    2.2201327e-03    2.0222808e-03    2.1666489e-03    1.6717091e-03    1.5825551e-03    1.7601864e-03    1.6548978e-03    1.6785910e-03    1.9359655e-03    1.9387218e-03    2.1714328e-03    2.8141764e-03    3.2647259e-03    6.8367326e-02
    1.5445990e+01    8.7572806e-01    1.3246194e-02    6.6951530e-03    4.1629310e-03    3.3586536e-03    2.6001836e-03    2.3095261e-03    2.1813298e-03    1.9327496e-03    1.8246038e-03    1.5834519e-03    1.6644758e-03    1.6856103e-03    1.7834396e-03    1.6987689e-03    2.0674444e-03    2.1312577e-03    2.8870247e-03    3.2672915e-03    6.7191846e-02
    1.5515460e+01    8.7706577e-01    1.3064092e-02    6.3601961e-03    4.3112022e-03    3.1432645e-03    2.5748373e-03    2.2890025e-03    2.1564611e-03    1.8560094e-03    1.7551956e-03    1.6397974e-03    1.6499209e-03    1.6371390e-03    1.5210527e-03    1.8834010e-03    1.8867689e-03    2.2094364e-03    2.5653666e-03    3.3504789e-03    6.7080606e-02
    1.5610052e+01    8.7738393e-01    1.3083251e-02    6.6482902e-03    4.2596389e-03    3.2926157e-03    2.6765742e-03    2.2733785e-03    2.1100220e-03    1.8638393e-03    1.6705939e-03    1.7900627e-03    1.6066564e-03    1.6056384e-03    1.6488590e-03    1.8878197e-03    1.7132646e-03    2.4910922e-03    2.4552129e-03    3.1628764e-03    6.6376383e-02
    1.5708160e+01    8.7787190e-01    1.3222316e-02    6.5771350e-03    4.3272539e-03    3.3882137e-03    2.6467196e-03    2.4656447e-03    1.8787944e-03    1.8934731e-03    1.9062767e-03    1.7135076e-03    1.6429877e-03    1.5475482e-03    1.7335586e-03    1.7657310e-03    1.9708832e-03    2.2627688e-03    2.5813041e-03    3.1845862e-03    6.5419396e-02
    1.5807476e+01    8.7863865e-01    1.3337155e-02    6.5148873e-03    4.4727543e-03    3.2998953e-03    2.6840744e-03    2.3547768e-03    1.9628378e-03    1.8799681e-03    1.7556320e-03    1.6504312e-03    1.6488604e-03    1.6918864e-03    1.7045924e-03    1.8007024e-03    1.9322326e-03    2.1147811e-03    2.6806681e-03    3.2058518e-03    6.4669366e-02
    1.5906812e+01    8.7967487e-01    1.3268944e-02    6.5598324e-03    4.3446111e-03    3.1787719e-03    2.7148597e-03    2.3474306e-03    2.0624136e-03    1.7972077e-03    1.6075038e-03    1.7709487e-03    1.5782349e-03    1.5774981e-03    1.8875479e-03    1.6529747e-03    1.9350928e-03    2.2332327e-03    2.5614698e-03    3.1560096e-03    6.4090542e-02
    1.6006154e+01    8.8061099e-01    1.3122934e-02    6.6330677e-03    4.3538997e-03    3.2998538e-03    2.5418761e-03    2.3255260e-03    1.9437501e-03    1.8494360e-03    1.7101273e-03    1.5775525e-03    1.7003354e-03    1.6448042e-03    1.7518728e-03    1.6562234e-03    1.8384576e-03    2.2177793e-03    2.7505755e-03    3.0774927e-03    6.3393445e-02
    1.6105530e+01    8.8169007e-01    1.3090637e-02    6.4943945e-03    4.2412190e-03    3.2658157e-03    2.5480575e-03    2.1599023e-03    2.1002696e-03    1.8636681e-03    1.6599301e-03    1.6107604e-03    1.6475763e-03    1.6233308e-03    1.6869360e-03    1.6601333e-03    1.9179480e-03    2.2992870e-03    2.4770246e-03    2.9954126e-03    6.2967624e-02
    1.6204921e+01    8.8267909e-01    1.2959908e-02    6.4023373e-03    4.2805856e-03    3.2694644e-03    2.5152006e-03    2.2301009e-03    1.9596174e-03    1.9315785e-03    1.6313745e-03    1.6094926e-03    1.6519326e-03    1.5699185e-03    1.6937565e-03    1.7201541e-03    1.9744026e-03    1.9552885e-03    2.5180845e-03    2.8730908e-03    6.2574619e-02
    1.6304319e+01    8.8370408e-01    1.2919546e-02    6.2561667e-03    4.2785423e-03    3.1788546e-03    2.5775509e-03    2.1489124e-03    1.9702252e-03    1.8311196e-03    1.7258271e-03    1.5925904e-03    1.5939864e-03    1.5985698e-03    1.6092854e-03    1.8809476e-03    1.7515069e-03    1.9511071e-03    2.4340587e-03    2.9085709e-03    6.2088548e-02
    1.6403739e+01    8.8455025e-01    1.2829824e-02    6.2831763e-03    4.3892873e-03    3.0323216e-03    2.5864912e-03    2.1708292e-03    1.8705598e-03    1.7614480e-03    1.7155567e-03    1.7320507e-03    1.4925861e-03    1.6097209e-03    1.7406483e-03    1.5800900e-03    1.8379972e-03    1.9914605e-03    2.3716307e-03    2.9057627e-03    6.1548304e-02
    1.6503196e+01    8.8553559e-01    1.2670878e-02    6.2863313e-03    4.2980639e-03    2.9965846e-03    2.5792905e-03    2.1077676e-03    1.9843078e-03    1.7459068e-03    1.5752121e-03    1.7546004e-03    1.6007969e-03    1.5976150e-03    1.6302044e-03    1.6171961e-03    1.7131080e-03    2.0978922e-03    2.2748917e-03    3.1310692e-03    6.0802698e-02
    1.6602699e+01    8.8641662e-01    1.2686757e-02    6.2149524e-03    4.1721398e-03    3.0565213e-03    2.4532444e-03    2.2096236e-03    1.9135230e-03    1.6866577e-03    1.7142286e-03    1.6911509e-03    1.5889601e-03    1.5543028e-03    1.5099099e-03    1.5903561e-03    1.7304830e-03    2.1681221e-03    2.3582924e-03    3.0483145e-03    6.0235836e-02
    1.6702214e+01    8.8722915e-01    1.2578985e-02    6.2826838e-03    4.0463317e-03    3.0809247e-03    2.4804163e-03    2.1717155e-03    1.7694477e-03    1.7686089e-03    1.8161647e-03    1.5902910e-03    1.6159070e-03    1.5386704e-03    1.4460675e-03    1.4879424e-03    1.8335333e-03    2.1768198e-03    2.3281122e-03    2.7837890e-03    5.9974438e-02
    1.6801744e+01    8.8830108e-01    1.2212170e-02    6.2376736e-03    4.0911601e-03    3.0136651e-03    2.5947793e-03    1.9975949e-03    1.7613884e-03    1.8749894e-03    1.7715188e-03    1.6337783e-03    1.4560264e-03    1.4339148e-03    1.5414600e-03    1.5905887e-03    1.9101759e-03    2.0260127e-03    2.3215291e-03    2.8639792e-03    5.9366518e-02
    1.6901297e+01    8.8920351e-01    1.2058587e-02    6.2433552e-03    4.0393593e-03    3.0070097e-03    2.5276538e-03    2.0071390e-03    1.8743510e-03    1.6914804e-03    1.8535447e-03    1.5474907e-03    1.3157070e-03    1.5275904e-03    1.4616363e-03    1.7532802e-03    1.7942401e-03    1.9425807e-03    2.3356049e-03    2.9276466e-03    5.8888234e-02
    1.7000865e+01    8.9018125e-01    1.1755353e-02    6.2990228e-03    3.9996600e-03    2.9698454e-03    2.4965901e-03    1.9467396e-03    1.9769648e-03    1.7188277e-03    1.7265838e-03    1.4568930e-03    1.4217155e-03    1.4690142e-03    1.5002093e-03    1.8038544e-03    1.7240331e-03    1.8305377e-03    2.4083508e-03    2.9076309e-03    5.8406920e-02
    1.7100472e+01    8.9097940e-01    1.1786988e-02    6.2263333e-03    3.7374623e-03    3.0276074e-03    2.4332678e-03    2.1110488e-03    1.7664138e-03    2.0812110e-03    1.4165034e-03    1.4749273e-03    1.4207106e-03    1.5066355e-03    1.5821212e-03    1.5414067e-03    1.7072897e-03    2.0112902e-03    2.4297034e-03    2.7524313e-03    5.8007248e-02
    1.7200111e+01    8.9180830e-01    1.1510695e-02    6.2918226e-03    3.8344295e-03    2.9262565e-03    2.4279407e-03    2.0141911e-03    2.1358443e-03    1.5869923e-03    1.4577924e-03    1.5315891e-03    1.5702905e-03    1.4296054e-03    1.4376743e-03    1.5386036e-03    1.8279560e-03    1.9827504e-03    2.5058341e-03    2.5572462e-03    5.7624191e-02
    1.7349599e+01    8.9284700e-01    1.1645378e-02    5.9150679e-03    4.0178288e-03    2.9240407e-03    2.2558689e-03    2.2156744e-03    1.8756133e-03    1.5727364e-03    1.5545372e-03    1.5475438e-03    1.3365578e-03    1.4618878e-03    1.5329912e-03    1.6430674e-03    1.6997408e-03    2.1368009e-03    2.0313234e-03    2.6268191e-03    5.7159518e-02
    1.7449271e+01    8.9352192e-01    1.1596905e-02    6.0274511e-03    3.7847046e-03    2.8938368e-03    2.5406645e-03    2.0992762e-03    1.7372550e-03    1.5743996e-03    1.5519802e-03    1.4476940e-03    1.4820511e-03    1.4256776e-03    1.4918785e-03    1.6157756e-03    1.8307233e-03    1.9273629e-03    2.1448807e-03    2.6036791e-03    5.6701884e-02
    1.7548980e+01    8.9425239e-01    1.1542475e-02    5.9383978e-03    3.7571876e-03    2.9355894e-03    2.4613141e-03    2.0222838e-03    1.7074668e-03    1.7381667e-03    1.4446390e-03    1.5034651e-03    1.4446756e-03    1.3481790e-03    1.6422109e-03    1.5963635e-03    1.7857501e-03    1.7914590e-03    2.1921772e-03    2.5861051e-03    5.6309709e-02
    1.7648720e+01    8.9501523e-01    1.1286337e-02    5.9819529e-03    3.7710623e-03    3.1316097e-03    2.2298930e-03    2.0794968e-03    1.7408494e-03    1.5963582e-03    1.5413111e-03    1.4493665e-03    1.3560068e-03    1.5031058e-03    1.6094169e-03    1.5391159e-03    1.6993417e-03    1.8039486e-03    2.3165277e-03    2.3455814e-03    5.6003492e-02
    1.7748486e+01    8.9577006e-01    1.1380958e-02    5.6429451e-03    3.9291157e-03    3.0066425e-03    2.2281596e-03    2.0584273e-03    1.6844374e-03    1.6055770e-03    1.5166215e-03    1.4337244e-03    1.5160792e-03    1.3551172e-03    1.5650578e-03    1.5539919e-03    1.6646807e-03    1.9354489e-03    1.9782540e-03    2.5605994e-03    5.5614107e-02
    1.7848279e+01    8.9647693e-01    1.1330731e-02    5.5785343e-03    3.9488167e-03    2.8291221e-03    2.3149804e-03    2.0070335e-03    1.6789380e-03    1.6522079e-03    1.4547631e-03    1.5349486e-03    1.4425450e-03    1.2658880e-03    1.7426100e-03    1.3553808e-03    1.7305974e-03    1.8242645e-03    2.0128807e-03    2.6524783e-03    5.5166351e-02
    1.7948100e+01    8.9700681e-01    1.1294897e-02    5.7174760e-03    3.8388204e-03    2.8898586e-03    2.2337987e-03    1.9733973e-03    1.7259383e-03    1.6551580e-03    1.4854124e-03    1.4817375e-03    1.3092494e-03    1.5723683e-03    1.4296362e-03    1.4683274e-03    1.6496849e-03    1.7635789e-03    2.1230931e-03    2.7010952e-03    5.4679667e-02
    1.8047942e+01    8.9772786e-01    1.1008937e-02    5.8636924e-03    3.8297762e-03    2.8133627e-03    2.2791163e-03    1.8987803e-03    1.7820964e-03    1.5251188e-03    1.5811246e-03    1.4018183e-03    1.5324843e-03    1.3793565e-03    1.3358938e-03    1.5219824e-03    1.5341620e-03    1.9194190e-03    2.1188135e-03    2.6998092e-03    5.4246399e-02
    1.8147831e+01    8.9835623e-01    1.0979037e-02    5.8274693e-03    3.7692888e-03    2.8292880e-03    2.2874971e-03    1.8787771e-03    1.6101795e-03    1.7480617e-03    1.4740075e-03    1.4122780e-03    1.5763305e-03    1.3060887e-03    1.4455578e-03    1.3151161e-03    1.6497440e-03    1.7059105e-03    2.4139137e-03    2.4645514e-03    5.3950669e-02
    1.8247746e+01    8.9916038e-01    1.0768218e-02    5.8619901e-03    3.7410977e-03    2.7000583e-03    2.2086812e-03    1.8762738e-03    1.7798648e-03    1.7046935e-03    1.4659042e-03    1.4195203e-03    1.4208379e-03    1.3595390e-03    1.2851090e-03    1.5636940e-03    1.5558062e-03    1.9322788e-03    2.0317117e-03    2.5258774e-03    5.3638468e-02
    1.8347681e+01    8.9975335e-01    1.0800789e-02    5.7487265e-03    3.5956446e-03    2.7463254e-03    2.2434610e-03    2.0478814e-03    1.7063794e-03    1.6496605e-03    1.5058956e-03    1.3527751e-03    1.3421021e-03    1.3149316e-03    1.3464147e-03    1.5317538e-03    1.6355748e-03    1.8594171e-03    2.0468521e-03    2.4239838e-03    5.3348083e-02
    1.8447645e+01    9.0030095e-01    1.0831945e-02    5.5703039e-03    3.7287602e-03    2.6810359e-03    2.3796585e-03    1.8646383e-03    1.8543710e-03    1.5592408e-03    1.4543212e-03    1.3010462e-03    1.3035148e-03    1.4497656e-03    1.2799637e-03    1.5907138e-03    1.5919504e-03    1.7186443e-03    2.0518175e-03    2.4916059e-03    5.2995755e-02
    1.8547659e+01    9.0074942e-01    1.0955587e-02    5.4491450e-03    3.8147646e-03    2.6170227e-03    2.3993614e-03    1.9102653e-03    1.7992109e-03    1.5569558e-03    1.3200283e-03    1.2986653e-03    1.4456329e-03    1.3292111e-03    1.4413531e-03    1.4832926e-03    1.5712473e-03    1.6504055e-03    2.1282092e-03    2.6094949e-03    5.2470728e-02
    1.8647688e+01    9.0129766e-01    1.0978265e-02    5.4195479e-03    3.7324978e-03    2.7015160e-03    2.2595375e-03    2.0829125e-03    1.6315354e-03    1.5013991e-03    1.4241096e-03    1.3750991e-03    1.3398008e-03    1.3481993e-03    1.3930210e-03    1.3453250e-03    1.6146452e-03    1.7914639e-03    2.0289790e-03    2.5644849e-03    5.2169998e-02
    1.8747766e+01    9.0184719e-01    1.1065988e-02    5.2551407e-03    3.7003633e-03    2.8008502e-03    2.1942711e-03    1.9847964e-03    1.6459985e-03    1.5558351e-03    1.4199170e-03    1.4196802e-03    1.3286974e-03    1.2744149e-03    1.3051152e-03    1.4059366e-03    1.5871225e-03    1.9068513e-03    1.9214057e-03    2.5711031e-03    5.1809325e-02
    1.8847891e+01    9.0239177e-01    1.0941583e-02    5.4009238e-03    3.7512047e-03    2.6268020e-03    2.2201237e-03    1.9496944e-03    1.6678402e-03    1.4992797e-03    1.4549170e-03    1.4236338e-03    1.2831360e-03    1.2596389e-03    1.2737398e-03    1.4720636e-03    1.6773300e-03    1.6254589e-03    2.1843669e-03    2.4129741e-03    5.1483523e-02
    1.8948053e+01    9.0292276e-01    1.0856502e-02    5.4238943e-03    3.6565580e-03    2.7171034e-03    2.1437994e-03    2.0130040e-03    1.5774279e-03    1.6426726e-03    1.4946352e-03    1.2519085e-03    1.2432287e-03    1.2643147e-03    1.4181755e-03    1.5122402e-03    1.3756218e-03    1.8780195e-03    2.1162077e-03    2.4890443e-03    5.1002880e-02
    1.9048249e+01    9.0345583e-01    1.0937150e-02    5.4290610e-03    3.6021141e-03    2.5795471e-03    2.2420993e-03    1.8477240e-03    1.6841489e-03    1.6602977e-03    1.3321156e-03    1.3277638e-03    1.2957017e-03    1.2855795e-03    1.3851660e-03    1.3179451e-03    1.5462788e-03    1.8345418e-03    2.0024739e-03    2.6979578e-03    5.0536499e-02
    1.9148489e+01    9.0407453e-01    1.0758854e-02    5.2363764e-03    3.8192176e-03    2.6205890e-03    2.1162733e-03    1.9734115e-03    1.6269203e-03    1.5862303e-03    1.3934414e-03    1.2969542e-03    1.2906026e-03    1.3514374e-03    1.1830698e-03    1.4257756e-03    1.6528864e-03    1.6433600e-03    2.1160346e-03    2.6872305e-03    5.0146809e-02
    1.9248773e+01    9.0455529e-01    1.0604112e-02    5.4165387e-03    3.7373979e-03    2.7208133e-03    2.0652202e-03    1.8769677e-03    1.7251568e-03    1.4455416e-03    1.4087265e-03    1.4194255e-03    1.2829998e-03    1.2533003e-03    1.1491135e-03    1.6634486e-03    1.3641508e-03    1.7840957e-03    2.1160657e-03    2.6826989e-03    4.9728936e-02
    1.9349071e+01    9.0516277e-01    1.0603048e-02    5.2798085e-03    3.6802460e-03    2.7821559e-03    2.0647717e-03    1.9384107e-03    1.6072929e-03    1.4057882e-03    1.4839890e-03    1.3434046e-03    1.2336854e-03    1.2297228e-03    1.3442558e-03    1.4406862e-03    1.6437868e-03    1.5477653e-03    2.1471254e-03    2.7267308e-03    4.9334560e-02
    1.9449414e+01    9.0582542e-01    1.0495000e-02    5.1221876e-03    3.9242364e-03    2.4627787e-03    2.1962913e-03    1.8906195e-03    1.6285508e-03    1.3830093e-03    1.4234792e-03    1.3277279e-03    1.2585580e-03    1.3305700e-03    1.3506317e-03    1.4541897e-03    1.4496487e-03    1.7509522e-03    2.1787854e-03    2.5755565e-03    4.8971808e-02
    1.9549793e+01    9.0634093e-01    1.0514386e-02    5.2326770e-03    3.6188338e-03    2.6119709e-03    2.2016632e-03    1.8285997e-03    1.5918301e-03    1.4992737e-03    1.2841574e-03    1.2718362e-03    1.4290803e-03    1.3399476e-03    1.2557976e-03    1.3413712e-03    1.6279425e-03    1.7671872e-03    2.0440974e-03    2.4106910e-03    4.8787724e-02
    1.9650215e+01    9.0683863e-01    1.0445540e-02    5.3052817e-03    3.5258067e-03    2.7161849e-03    2.2100707e-03    1.6850109e-03    1.6656225e-03    1.3602387e-03    1.3122034e-03    1.4105284e-03    1.3551844e-03    1.3053680e-03    1.2403120e-03    1.3098669e-03    1.7235926e-03    1.7336259e-03    1.9949511e-03    2.4078314e-03    4.8454150e-02
    1.9700443e+01    9.0697966e-01    1.0577365e-02    5.3272909e-03    3.4104412e-03    2.6607607e-03    2.2933206e-03    1.7289567e-03    1.5609235e-03    1.3842399e-03    1.3479634e-03    1.4010865e-03    1.3413961e-03    1.2802819e-03    1.2837160e-03    1.3679921e-03    1.6054002e-03    1.8963144e-03    1.8393751e-03    2.4512796e-03    4.8262232e-02
    1.9800875e+01    9.0749607e-01    1.0494750e-02    5.3363120e-03    3.4132471e-03    2.6662163e-03    2.2891820e-03    1.7181139e-03    1.5103100e-03    1.3923117e-03    1.5203860e-03    1.1953796e-03    1.3847814e-03    1.3357690e-03    1.1938880e-03    1.4813389e-03    1.5228005e-03    1.7888078e-03    1.8912991e-03    2.6202171e-03    4.7748821e-02
    1.9901342e+01    9.0817114e-01    1.0338840e-02    5.2065132e-03    3.4910212e-03    2.7155839e-03    2.1132704e-03    1.6965198e-03    1.5996684e-03    1.4511448e-03    1.3159710e-03    1.3518008e-03    1.3997254e-03    1.2742192e-03    1.2746157e-03    1.3399976e-03    1.8019323e-03    1.4413183e-03    2.0845700e-03    2.6738919e-03    4.7258252e-02
    2.0001890e+01    9.0857332e-01    1.0405363e-02    5.1686300e-03    3.5011042e-03    2.7203286e-03    2.0115337e-03    1.8201909e-03    1.5719027e-03    1.3947028e-03    1.3856921e-03    1.3037500e-03    1.3625639e-03    1.2840784e-03    1.2308164e-03    1.5246089e-03    1.5148874e-03    1.7283363e-03    2.0043342e-03    2.6531540e-03    4.6840701e-02
    2.0102497e+01    9.0912667e-01    1.0353837e-02    5.1276444e-03    3.5597288e-03    2.5598107e-03    2.0031997e-03    1.8917784e-03    1.4739022e-03    1.5212910e-03    1.3690056e-03    1.3321929e-03    1.3892221e-03    1.1934193e-03    1.2510503e-03    1.4564513e-03    1.6261841e-03    1.6105878e-03    2.0637862e-03    2.5987628e-03    4.6491472e-02
    2.0203121e+01    9.0947444e-01    1.0430857e-02    5.1418656e-03    3.5317140e-03    2.5319883e-03    2.1762169e-03    1.6501614e-03    1.5985772e-03    1.5401920e-03    1.3729061e-03    1.3324047e-03    1.2233591e-03    1.1816399e-03    1.4119423e-03    1.5057233e-03    1.5686415e-03    1.6022132e-03    1.9678108e-03    2.4678896e-03    4.6289462e-02
    2.0303791e+01    9.1007742e-01    1.0291964e-02    5.1800293e-03    3.5064536e-03    2.5127475e-03    2.0844750e-03    1.7558587e-03    1.6635350e-03    1.4283416e-03    1.3896964e-03    1.2327418e-03    1.1589956e-03    1.2943639e-03    1.3488111e-03    1.6925335e-03    1.5264276e-03    1.5891408e-03    1.8036303e-03    2.6818186e-03    4.5781019e-02
    2.0404519e+01    9.1058991e-01    1.0307532e-02    5.1392580e-03    3.2497441e-03    2.6911046e-03    2.0873802e-03    1.7433948e-03    1.7025824e-03    1.4807828e-03    1.2220777e-03    1.2641088e-03    1.2302286e-03    1.4367980e-03    1.2958719e-03    1.5456511e-03    1.3708013e-03    1.6353668e-03    2.0782012e-03    2.4843700e-03    4.5444838e-02
    2.0505286e+01    9.1103536e-01    1.0319895e-02    5.1423519e-03    3.3569506e-03    2.5405653e-03    2.0447456e-03    1.9224162e-03    1.5254612e-03    1.3121552e-03    1.3395820e-03    1.3304274e-03    1.4175586e-03    1.2674191e-03    1.2675303e-03    1.5418673e-03    1.4787374e-03    1.6084591e-03    2.1858483e-03    2.1400717e-03    4.5222599e-02
    2.0606114e+01    9.1167669e-01    1.0003961e-02    5.0419682e-03    3.5564921e-03    2.6182557e-03    2.1792184e-03    1.5945637e-03    1.4522832e-03    1.5717801e-03    1.2583688e-03    1.4101425e-03    1.3545892e-03    1.2193255e-03    1.3621559e-03    1.4291380e-03    1.4579604e-03    1.6640867e-03    2.1151635e-03    2.2205090e-03    4.4813350e-02
    2.0706999e+01    9.1199098e-01    1.0171423e-02    5.1195797e-03    3.3980888e-03    2.6601593e-03    2.0817063e-03    1.6518972e-03    1.4825024e-03    1.4998623e-03    1.4811751e-03    1.2549977e-03    1.2321966e-03    1.3399254e-03    1.3681688e-03    1.4256210e-03    1.4070976e-03    1.6489755e-03    2.1590144e-03    2.1769507e-03    4.4449679e-02
    2.0807913e+01    9.1243154e-01    1.0137092e-02    5.0676832e-03    3.4464931e-03    2.7695167e-03    1.8880340e-03    1.7030476e-03    1.4578476e-03    1.6242122e-03    1.4368079e-03    1.2451344e-03    1.2209251e-03    1.2654936e-03    1.5622217e-03    1.2858874e-03    1.5547440e-03    1.6804299e-03    1.8226808e-03    2.3899656e-03    4.4010247e-02
    2.0908872e+01    9.1293504e-01    1.0113704e-02    5.0876433e-03    3.5124078e-03    2.5910039e-03    1.9044175e-03    1.7408285e-03    1.6138891e-03    1.4377143e-03    1.3396511e-03    1.3148775e-03    1.2361069e-03    1.3237286e-03    1.4043518e-03    1.4182497e-03    1.5838398e-03    1.5659440e-03    1.7690710e-03    2.4553779e-03    4.3652153e-02
    2.1009859e+01    9.1341421e-01    1.0039933e-02    5.0650315e-03    3.6547201e-03    2.4627417e-03    1.9345341e-03    1.7468428e-03    1.6352800e-03    1.4270675e-03    1.2756110e-03    1.3135757e-03    1.3812284e-03    1.3214079e-03    1.2998179e-03    1.4456147e-03    1.4914947e-03    1.5131868e-03    1.9011189e-03    2.3791027e-03    4.3297483e-02
    2.1110873e+01    9.1385297e-01    9.9676213e-03    5.2455066e-03    3.4883744e-03    2.5222622e-03    2.0541234e-03    1.7473326e-03    1.4271179e-03    1.4133758e-03    1.3869656e-03    1.4272679e-03    1.2770786e-03    1.3290774e-03    1.2459320e-03    1.4796997e-03    1.4295480e-03    1.5270157e-03    1.8282214e-03    2.4057133e-03    4.2944797e-02
    2.1211940e+01    9.1429238e-01    9.9840015e-03    5.0552003e-03    3.5692275e-03    2.6204440e-03    1.9748295e-03    1.7857974e-03    1.3685918e-03    1.4963531e-03    1.4204025e-03    1.3664109e-03    1.2753427e-03    1.3137881e-03    1.2705863e-03    1.4650281e-03    1.4832783e-03    1.5367336e-03    1.7451118e-03    2.4471196e-03    4.2529369e-02
    2.1313058e+01    9.1476797e-01    1.0129861e-02    4.9827568e-03    3.4543079e-03    2.6246200e-03    1.9234348e-03    1.8151267e-03    1.4728771e-03    1.3705612e-03    1.4898480e-03    1.2977297e-03    1.3476372e-03    1.2485345e-03    1.3989846e-03    1.2076570e-03    1.5755764e-03    1.4149474e-03    1.8003416e-03    2.6131731e-03    4.2064057e-02
    2.1414223e+01    9.1520293e-01    1.0165441e-02    5.0010216e-03    3.3901117e-03    2.6373366e-03    1.9719389e-03    1.7955917e-03    1.4555774e-03    1.4492258e-03    1.4415285e-03    1.3383030e-03    1.1955831e-03    1.3379543e-03    1.2510281e-03    1.4255744e-03    1.3985409e-03    1.5483660e-03    1.7760474e-03    2.4650507e-03    4.1752846e-02
    2.1515423e+01    9.1581209e-01    9.9004381e-03    5.1139121e-03    3.3730124e-03    2.4416577e-03    2.2229199e-03    1.7565785e-03    1.5919871e-03    1.3323239e-03    1.3324651e-03    1.3989011e-03    1.1765721e-03    1.3423289e-03    1.2213491e-03    1.3988485e-03    1.3687693e-03    1.5441241e-03    1.9572255e-03    2.4457521e-03    4.1268748e-02
    2.1616651e+01    9.1635532e-01    9.8298737e-03    5.0935211e-03    3.3748187e-03    2.4706188e-03    2.1247473e-03    1.7735362e-03    1.6496582e-03    1.3300941e-03    1.3880108e-03    1.2813260e-03    1.2863117e-03    1.1992509e-03    1.2501633e-03    1.4245181e-03    1.2684115e-03    1.6591655e-03    1.8492675e-03    2.3519596e-03    4.1039432e-02
    2.1717909e+01    9.1665798e-01    1.0055473e-02    5.0611731e-03    3.2485498e-03    2.5491603e-03    2.0878543e-03    1.8621428e-03    1.5208042e-03    1.4272491e-03    1.4669142e-03    1.2415129e-03    1.2025176e-03    1.2256058e-03    1.1947865e-03    1.2865140e-03    1.3431391e-03    1.8318376e-03    1.8503822e-03    2.1556468e-03    4.0730755e-02
    2.1819212e+01    9.1700521e-01    1.0148419e-02    4.9374685e-03    3.4764377e-03    2.5783652e-03    2.0341749e-03    1.7106977e-03    1.5604648e-03    1.5244473e-03    1.4082434e-03    1.2578374e-03    1.1778224e-03    1.1958998e-03    1.2716262e-03    1.2663328e-03    1.3221820e-03    1.7440077e-03    1.7878805e-03    2.2791354e-03    4.0313349e-02
    2.1920590e+01    9.1759354e-01    9.9896761e-03    4.9831196e-03    3.4092079e-03    2.5663594e-03    2.0247906e-03    1.7602841e-03    1.6866698e-03    1.4106412e-03    1.3683710e-03    1.2411855e-03    1.1031387e-03    1.1863477e-03    1.4369684e-03    1.1797477e-03    1.5212006e-03    1.4438692e-03    1.8741109e-03    2.1741083e-03    4.0046662e-02
    2.2022023e+01    9.1813664e-01    9.9321737e-03    4.9840387e-03    3.4310277e-03    2.4744446e-03    2.1017540e-03    1.9060034e-03    1.5280879e-03    1.3120902e-03    1.4255162e-03    1.1823702e-03    1.1992554e-03    1.1725035e-03    1.2668271e-03    1.3450229e-03    1.3437145e-03    1.5485559e-03    1.8977240e-03    2.2600956e-03    3.9552154e-02
    2.2123477e+01    9.1860906e-01    9.9318611e-03    4.9617276e-03    3.3849602e-03    2.5450291e-03    2.1431347e-03    1.7782930e-03    1.5737078e-03    1.4403738e-03    1.2338306e-03    1.1929532e-03    1.2347847e-03    1.1962877e-03    1.2270456e-03    1.3456745e-03    1.3361023e-03    1.5004831e-03    1.8463145e-03    2.2789903e-03    3.9239387e-02
    2.2224991e+01    9.1907840e-01    9.8942339e-03    4.8874559e-03    3.5466976e-03    2.5770977e-03    2.0611618e-03    1.7824750e-03    1.5318894e-03    1.4797142e-03    1.2067633e-03    1.2030795e-03    1.3435663e-03    1.1194725e-03    1.1239688e-03    1.3233170e-03    1.3815344e-03    1.4720428e-03    1.9351107e-03    2.2519836e-03    3.8800039e-02
    2.2326543e+01    9.1950771e-01    9.7825697e-03    5.1579063e-03    3.3079620e-03    2.7014074e-03    1.9526298e-03    1.8913138e-03    1.4996112e-03    1.4266775e-03    1.2888252e-03    1.2519895e-03    1.2202872e-03    1.1440570e-03    1.1756990e-03    1.2968430e-03    1.3274508e-03    1.5802160e-03    1.6099128e-03    2.5785435e-03    3.8298387e-02
    2.2428161e+01    9.1979872e-01    1.0100081e-02    4.9529466e-03    3.5555325e-03    2.5397850e-03    2.0063881e-03    1.7945830e-03    1.4261563e-03    1.5125758e-03    1.2800443e-03    1.2675482e-03    1.0727349e-03    1.2805883e-03    1.1328010e-03    1.2456278e-03    1.3676545e-03    1.4875973e-03    1.6334631e-03    2.6083416e-03    3.7936826e-02
    2.2529770e+01    9.2041040e-01    9.8764883e-03    5.0886445e-03    3.4222793e-03    2.5345120e-03    2.0934792e-03    1.7561913e-03    1.4485560e-03    1.5278007e-03    1.3409354e-03    1.0979285e-03    1.0727818e-03    1.4061051e-03    1.1253035e-03    1.2207069e-03    1.4215115e-03    1.2007876e-03    1.9773977e-03    2.1226818e-03    3.7855506e-02
    2.2631375e+01    9.2084775e-01    1.0008439e-02    4.8641699e-03    3.5513787e-03    2.5866792e-03    2.1343743e-03    1.7326900e-03    1.3108345e-03    1.4264065e-03    1.4227397e-03    1.1113366e-03    1.1938140e-03    1.2648312e-03    1.1308911e-03    1.2353990e-03    1.2463941e-03    1.5025511e-03    1.9837517e-03    1.9368214e-03    3.7508751e-02
    2.2732987e+01    9.2136235e-01    9.8821558e-03    5.0681631e-03    3.4275562e-03    2.4584115e-03    2.2830430e-03    1.6882599e-03    1.3840107e-03    1.4363336e-03    1.3349854e-03    1.1597393e-03    1.2532338e-03    1.0704916e-03    1.1326300e-03    1.2135733e-03    1.1769541e-03    1.5971182e-03    1.9170424e-03    2.0052364e-03    3.7148710e-02
    2.2834640e+01    9.2192724e-01    9.6703633e-03    5.2363943e-03    3.3352105e-03    2.6694192e-03    2.1104216e-03    1.5993393e-03    1.4935035e-03    1.4285457e-03    1.3075618e-03    1.1604215e-03    1.1667809e-03    1.2555640e-03    9.7541308e-04    1.0959345e-03    1.5000095e-03    1.5007970e-03    1.7242890e-03    2.1137430e-03    3.6729046e-02
    2.2936327e+01    9.2241085e-01    9.7505605e-03    5.1508669e-03    3.3603066e-03    2.7029971e-03    1.9875375e-03    1.8062519e-03    1.3445936e-03    1.3955741e-03    1.3179968e-03    1.0891828e-03    1.2267167e-03    1.0890510e-03    1.0226091e-03    1.2384742e-03    1.4074604e-03    1.5561212e-03    1.5619043e-03    2.2420078e-03    3.6338933e-02
    2.3038068e+01    9.2292331e-01    9.8561827e-03    5.0256934e-03    3.3666244e-03    2.5875952e-03    2.0476859e-03    1.7949054e-03    1.4376421e-03    1.3655659e-03    1.2652955e-03    1.1021356e-03    1.0928446e-03    1.1127235e-03    1.1244221e-03    1.3548894e-03    1.3565040e-03    1.3002973e-03    1.6313298e-03    2.2493726e-03    3.6004978e-02
    2.3139873e+01    9.2338131e-01    9.8618840e-03    4.9891749e-03    3.5162893e-03    2.4328718e-03    1.9826633e-03    1.8951751e-03    1.4895468e-03    1.2310038e-03    1.2520217e-03    1.1634322e-03    1.1615310e-03    9.7999917e-04    1.2835918e-03    1.0901549e-03    1.4716672e-03    1.2642558e-03    1.7611970e-03    2.0521442e-03    3.5740082e-02
    2.3231553e+01    9.2381079e-01    1.0068497e-02    4.8741379e-03    3.4518050e-03    2.4118266e-03    2.0830287e-03    1.8474111e-03    1.3217139e-03    1.3683101e-03    1.2207222e-03    1.0983497e-03    1.1040370e-03    1.1574049e-03    1.0286432e-03    1.2752949e-03    1.3660554e-03    1.3011577e-03    1.7253999e-03    2.0407857e-03    3.5444634e-02
    2.3304896e+01    9.2411617e-01    1.0013441e-02    5.0005729e-03    3.3130137e-03    2.5294278e-03    2.0687925e-03    1.8407538e-03    1.3373582e-03    1.3531699e-03    1.1601866e-03    1.1375391e-03    1.0894168e-03    1.1102546e-03    1.0564516e-03    1.3225557e-03    1.2533972e-03    1.4024741e-03    1.5420403e-03    2.1811604e-03    3.5171828e-02
    2.3436915e+01    9.2472908e-01    1.0043255e-02    5.2820019e-03    3.0887005e-03    2.5479948e-03    1.9951996e-03    1.6335560e-03    1.3779647e-03    1.4238839e-03    1.3056564e-03    9.9699939e-04    1.1197406e-03    1.0120226e-03    1.1199740e-03    1.2512437e-03    1.1421226e-03    1.5489554e-03    1.5689615e-03    2.0223386e-03    3.4790350e-02
    2.3528187e+01    9.2524748e-01    1.0119577e-02    5.0236939e-03    3.2336967e-03    2.5506417e-03    2.0115347e-03    1.4606668e-03    1.4384887e-03    1.5271081e-03    1.1164309e-03    1.0137303e-03    1.1745935e-03    8.8521453e-04    1.3025335e-03    1.0979808e-03    1.2081535e-03    1.3961055e-03    1.6891053e-03    1.9793594e-03    3.4523908e-02
    2.3612940e+01    9.2562479e-01    1.0275059e-02    4.9249035e-03    3.4002896e-03    2.3352407e-03    1.9655297e-03    1.4909002e-03    1.5189198e-03    1.3264121e-03    1.0850349e-03    1.1690250e-03    1.1060739e-03    9.5097560e-04    1.2765632e-03    1.0245512e-03    1.2138151e-03    1.4101917e-03    1.7291639e-03    1.9770308e-03    3.4195533e-02
    2.3704212e+01    9.2604818e-01    1.0208227e-02    4.9917712e-03    3.3713857e-03    2.3739147e-03    1.9211088e-03    1.5611313e-03    1.5313876e-03    1.2151775e-03    1.2134870e-03    1.0455531e-03    1.0768263e-03    1.1545116e-03    9.7719437e-04    1.1783944e-03    1.1985679e-03    1.3596887e-03    1.6713851e-03    2.0640115e-03    3.3838100e-02
    2.3847196e+01    9.2678479e-01    1.0172103e-02    4.8606458e-03    3.4599532e-03    2.4884608e-03    1.8049509e-03    1.4327290e-03    1.5431358e-03    1.2408313e-03    1.1646185e-03    1.1540668e-03    1.0130961e-03    1.1105324e-03    1.1186154e-03    1.1722473e-03    1.0876705e-03    1.4837374e-03    1.4951259e-03    2.1269982e-03    3.3285694e-02
    2.3949830e+01    9.2730333e-01    1.0122060e-02    4.7491858e-03    3.5791549e-03    2.3341279e-03    1.9078578e-03    1.4654988e-03    1.5605233e-03    1.1486902e-03    1.2059082e-03    1.1361040e-03    1.0929685e-03    1.0165694e-03    1.0279667e-03    1.2299343e-03    1.1512818e-03    1.3212717e-03    1.7153820e-03    1.8882125e-03    3.3043975e-02
    2.4001145e+01    9.2755096e-01    1.0123001e-02    4.8372696e-03    3.4578553e-03    2.3624423e-03    1.8648704e-03    1.5315717e-03    1.4925497e-03    1.2711100e-03    1.0383459e-03    1.1316614e-03    1.1228369e-03    1.1212685e-03    9.4045136e-04    1.1621891e-03    1.1947911e-03    1.2489716e-03    1.7457312e-03    1.9267501e-03    3.2875378e-02
    2.4103797e+01    9.2809944e-01    1.0321380e-02    4.5709453e-03    3.5489869e-03    2.2053393e-03    1.9084483e-03    1.5332030e-03    1.4335539e-03    1.2263016e-03    1.0859059e-03    1.2014536e-03    1.0365051e-03    1.0822770e-03    1.0080238e-03    1.1151535e-03    1.0905442e-03    1.3862313e-03    1.7750056e-03    1.8115422e-03    3.2559764e-02
    2.4206531e+01    9.2863008e-01    1.0379185e-02    4.6448614e-03    3.4113640e-03    2.2667537e-03    1.7254023e-03    1.6672839e-03    1.2792580e-03    1.2300233e-03    1.2002748e-03    1.0998544e-03    1.0032561e-03    9.9985945e-04    1.2055794e-03    9.2680733e-04    1.1479784e-03    1.4287024e-03    1.7481948e-03    1.6707565e-03    3.2334527e-02
    2.4309309e+01    9.2935712e-01    9.9707618e-03    4.9285451e-03    3.2744536e-03    2.1743193e-03    1.8319103e-03    1.5879153e-03    1.3344414e-03    1.2542823e-03    1.1792183e-03    9.1706465e-04    1.0771406e-03    1.0850624e-03    1.0686899e-03    1.0243834e-03    1.1210791e-03    1.4772966e-03    1.5749903e-03    1.7839942e-03    3.1977335e-02
    2.4412100e+01    9.2998685e-01    9.7778237e-03    4.9713655e-03    3.2452546e-03    2.3258715e-03    1.7256818e-03    1.4629176e-03    1.4676247e-03    1.3130199e-03    9.3762727e-04    9.5828294e-04    1.1910523e-03    9.2247933e-04    1.0412107e-03    1.0403634e-03    1.1791848e-03    1.5554117e-03    1.3880244e-03    1.7908917e-03    3.1719066e-02
    2.4514901e+01    9.3042355e-01    9.9205377e-03    4.8863333e-03    3.0964722e-03    2.3906686e-03    1.6913843e-03    1.5987023e-03    1.3188554e-03    1.1775604e-03    1.0875123e-03    9.9359929e-04    1.1442547e-03    9.2110703e-04    1.0256930e-03    1.0915477e-03    1.3232730e-03    1.2454752e-03    1.4290545e-03    1.9468852e-03    3.1287536e-02
    2.4617730e+01    9.3097993e-01    9.8815018e-03    4.8587027e-03    3.2686700e-03    2.2544593e-03    1.4361794e-03    1.8855668e-03    1.1372002e-03    1.3106331e-03    9.0471180e-04    1.0732444e-03    1.0483844e-03    9.5717125e-04    1.0678152e-03    9.9462893e-04    1.3190660e-03    1.3531738e-03    1.3507395e-03    1.9306674e-03    3.0987551e-02
    2.4720597e+01    9.3147467e-01    9.8598667e-03    4.8438531e-03    3.2992658e-03    2.1203429e-03    1.7057478e-03    1.6130121e-03    1.3134979e-03    1.1044305e-03    9.4875314e-04    1.0903601e-03    1.0910466e-03    9.0783399e-04    1.1304409e-03    1.1070716e-03    1.0537189e-03    1.3342821e-03    1.4510825e-03    1.8339948e-03    3.0716726e-02
    2.4823487e+01    9.3195054e-01    1.0082980e-02    4.6118010e-03    3.3205009e-03    1.9518955e-03    1.7353701e-03    1.7175236e-03    1.3213957e-03    1.0010673e-03    9.6880632e-04    1.1454663e-03    9.8194539e-04    1.0901092e-03    9.5537923e-04    1.0793521e-03    9.4834255e-04    1.4423931e-03    1.4652978e-03    1.7762830e-03    3.0453552e-02
    2.4926421e+01    9.3259572e-01    9.9648195e-03    4.6734065e-03    3.1982659e-03    1.9332662e-03    1.8416177e-03    1.5487498e-03    1.3263185e-03    1.0166481e-03    9.8148207e-04    1.0672503e-03    1.0786094e-03    9.1602509e-04    1.1119772e-03    9.7205689e-04    1.0090880e-03    1.3644139e-03    1.4669275e-03    1.7664600e-03    3.0166894e-02
    2.5029415e+01    9.3302617e-01    1.0049555e-02    4.6267297e-03    3.0792541e-03    2.1428789e-03    1.6874258e-03    1.5281256e-03    1.2693734e-03    1.0527724e-03    1.0898551e-03    1.0075046e-03    9.4471788e-04    1.0699156e-03    9.5714656e-04    1.0816735e-03    9.9292494e-04    1.3090220e-03    1.5123535e-03    1.6881469e-03    2.9884452e-02
    2.5132482e+01    9.3348883e-01    1.0103107e-02    4.6534608e-03    3.0698979e-03    2.0482035e-03    1.6973274e-03    1.3417305e-03    1.4181023e-03    1.1677435e-03    9.6376558e-04    1.0097566e-03    9.4646214e-04    1.0062655e-03    9.4018247e-04    1.2007022e-03    8.8923514e-04    1.1845602e-03    1.6009086e-03    1.7928794e-03    2.9476882e-02
    2.5235623e+01    9.3427526e-01    1.0002439e-02    4.3835799e-03    3.1484792e-03    1.9980141e-03    1.5821936e-03    1.4841996e-03    1.4097387e-03    1.0823326e-03    9.7577727e-04    9.7733645e-04    9.7939032e-04    9.8325439e-04    9.9529635e-04    9.5209496e-04    1.0501511e-03    1.2092538e-03    1.5108362e-03    1.6684720e-03    2.9331904e-02
    2.5338874e+01    9.3505538e-01    9.6772806e-03    4.3998279e-03    3.0621217e-03    2.0605311e-03    1.6190923e-03    1.4311610e-03    1.4118566e-03    1.0691517e-03    8.6164721e-04    9.5828965e-04    1.0613582e-03    1.0639555e-03    8.2160102e-04    1.0442642e-03    9.9067299e-04    1.2053959e-03    1.5431800e-03    1.5724946e-03    2.9090738e-02
    2.5442228e+01    9.3558794e-01    9.7312382e-03    4.3768847e-03    2.8319413e-03    2.2338692e-03    1.6454368e-03    1.3180288e-03    1.2679891e-03    1.1926755e-03    8.3343858e-04    9.2273288e-04    1.1051082e-03    9.1907248e-04    9.0751653e-04    1.0253309e-03    1.0073657e-03    1.2915993e-03    1.4887952e-03    1.5180718e-03    2.8794969e-02
    2.5545618e+01    9.3605082e-01    9.8036744e-03    4.3691906e-03    2.8527748e-03    2.1077300e-03    1.5266605e-03    1.3370133e-03    1.4270553e-03    1.0568140e-03    9.5478562e-04    1.0260509e-03    9.1447179e-04    8.4910517e-04    9.4489481e-04    9.0986243e-04    1.1131550e-03    1.3242146e-03    1.3801580e-03    1.5938319e-03    2.8457739e-02
    2.5649047e+01    9.3669139e-01    9.6717090e-03    4.2359249e-03    2.9972054e-03    2.0087004e-03    1.5405049e-03    1.3228428e-03    1.3624907e-03    1.1005567e-03    9.6212420e-04    9.3402123e-04    9.3258894e-04    9.7473460e-04    8.1711123e-04    9.5456255e-04    1.0786877e-03    1.2370772e-03    1.3892964e-03    1.6083043e-03    2.8180168e-02
    2.5700785e+01    9.3709001e-01    9.4953707e-03    4.3214815e-03    2.8671250e-03    2.0192533e-03    1.6097950e-03    1.1752444e-03    1.4259686e-03    1.1473924e-03    9.5225283e-04    9.6633551e-04    7.9492651e-04    9.6880582e-04    9.4413959e-04    8.7576609e-04    1.1064060e-03    1.2248025e-03    1.4105947e-03    1.5281480e-03    2.8076184e-02
    2.5804311e+01    9.3760572e-01    9.5284221e-03    4.3076315e-03    2.7968696e-03    2.0068094e-03    1.4964849e-03    1.2532753e-03    1.3703619e-03    1.0945997e-03    1.0329879e-03    9.1366120e-04    7.8989084e-04    8.4509152e-04    1.1233834e-03    8.1807176e-04    1.0230164e-03    1.2003649e-03    1.4483472e-03    1.5470081e-03    2.7797999e-02
    2.5907901e+01    9.3825222e-01    9.4087858e-03    4.2090919e-03    2.8372930e-03    1.8959126e-03    1.4763049e-03    1.4482155e-03    1.1757949e-03    1.1676991e-03    1.0134534e-03    9.4493912e-04    6.9191589e-04    1.0225729e-03    8.1567935e-04    9.2877804e-04    1.0731025e-03    1.1906993e-03    1.3320102e-03    1.6132641e-03    2.7502270e-02
    2.6011564e+01    9.3897819e-01    9.0531931e-03    4.3912615e-03    2.5957941e-03    2.0374048e-03    1.5500812e-03    1.4095237e-03    1.0760273e-03    1.1724692e-03    9.4775013e-04    8.1048962e-04    8.8459448e-04    9.1136253e-04    8.2208161e-04    9.8141342e-04    1.0977193e-03    1.1660125e-03    1.2400420e-03    1.6427982e-03    2.7231787e-02
    2.6115329e+01    9.3946495e-01    9.1625585e-03    4.2622566e-03    2.5409597e-03    2.0457042e-03    1.5544191e-03    1.3245841e-03    1.0727914e-03    1.1307936e-03    1.0164864e-03    8.1268697e-04    8.5631392e-04    8.6116790e-04    8.6750123e-04    1.0693868e-03    9.5360531e-04    1.0806127e-03    1.3448384e-03    1.6185499e-03    2.6959835e-02
    2.6219189e+01    9.4002265e-01    9.1302981e-03    4.0500451e-03    2.7337474e-03    1.9375499e-03    1.6274021e-03    1.2263530e-03    1.0814829e-03    1.1186405e-03    9.2883238e-04    7.2221930e-04    8.9065063e-04    9.7084659e-04    9.6927015e-04    8.2775201e-04    1.0478688e-03    1.0261177e-03    1.3382673e-03    1.6945200e-03    2.6655485e-02
    2.6323184e+01    9.4063200e-01    9.0193121e-03    3.9663175e-03    2.7340065e-03    1.9873846e-03    1.5232219e-03    1.2406193e-03    1.1520135e-03    9.9313228e-04    8.1494654e-04    8.4813257e-04    9.5941128e-04    9.7844101e-04    8.6939365e-04    9.0258426e-04    8.8331311e-04    1.1525296e-03    1.3294237e-03    1.5444143e-03    2.6469405e-02
    2.6427286e+01    9.4132701e-01    8.8767964e-03    3.8978567e-03    2.5522227e-03    2.0806831e-03    1.4651191e-03    1.2745888e-03    1.1440229e-03    8.8024243e-04    9.2993502e-04    9.1876855e-04    8.8640639e-04    8.5396700e-04    9.8368959e-04    8.1376093e-04    8.9644994e-04    1.1595211e-03    1.2938313e-03    1.5773547e-03    2.6187775e-02
    2.6531476e+01    9.4190043e-01    8.6918511e-03    4.0244362e-03    2.4613366e-03    1.9886537e-03    1.6126225e-03    1.2499125e-03    9.5466755e-04    9.5818787e-04    9.6279684e-04    9.0921201e-04    9.4269427e-04    6.9284476e-04    9.6191121e-04    8.7507369e-04    8.4452079e-04    1.1060047e-03    1.3354906e-03    1.7782080e-03    2.5749143e-02
    2.6635762e+01    9.4244616e-01    8.5211824e-03    4.1585760e-03    2.4682310e-03    1.9010730e-03    1.5698499e-03    1.1121716e-03    1.0345131e-03    9.0494663e-04    1.0941064e-03    8.6141067e-04    7.9351602e-04    7.9169572e-04    8.4815107e-04    1.0218343e-03    9.3648353e-04    9.6220248e-04    1.3601662e-03    1.6809532e-03    2.5532781e-02
    2.6740197e+01    9.4303737e-01    8.6375355e-03    3.7677337e-03    2.5389431e-03    1.8670595e-03    1.5574283e-03    1.1407028e-03    1.0311481e-03    1.0338883e-03    8.9240668e-04    8.1876790e-04    9.5486979e-04    7.1910782e-04    8.9990624e-04    8.4700234e-04    1.0762751e-03    9.0727563e-04    1.2716874e-03    1.7492690e-03    2.5251626e-02
    2.6834223e+01    9.4351593e-01    8.5556444e-03    3.8096585e-03    2.5248252e-03    1.7819968e-03    1.4877739e-03    1.1949779e-03    1.0151590e-03    1.0243670e-03    8.3260978e-04    8.5267639e-04    9.2206872e-04    7.6880992e-04    8.8464949e-04    9.1787874e-04    8.7427422e-04    9.7450346e-04    1.3705545e-03    1.5848205e-03    2.5106821e-02
    2.6938950e+01    9.4416484e-01    8.3135555e-03    3.8111274e-03    2.4598219e-03    1.7399256e-03    1.4904317e-03    1.2832592e-03    1.0155895e-03    9.1729989e-04    8.0232528e-04    9.5449685e-04    8.3405197e-04    8.6056407e-04    8.1338375e-04    8.3868850e-04    8.8921690e-04    1.0745950e-03    1.3257575e-03    1.5393119e-03    2.4871762e-02
    2.7043807e+01    9.4453990e-01    8.4064324e-03    3.8546067e-03    2.3569439e-03    1.7530181e-03    1.4180149e-03    1.2056855e-03    1.1481529e-03    8.3663434e-04    8.2430213e-04    9.6533095e-04    8.3035509e-04    7.5169672e-04    8.1643182e-04    9.3147874e-04    8.2749121e-04    1.0232105e-03    1.3699729e-03    1.5149291e-03    2.4625417e-02
    2.7148859e+01    9.4527363e-01    8.0558725e-03    3.8361020e-03    2.4212593e-03    1.6078590e-03    1.5053542e-03    1.2475509e-03    1.0961182e-03    8.6110316e-04    7.7885780e-04    8.7632245e-04    8.8434832e-04    7.5904127e-04    8.1941336e-04    7.9849988e-04    9.3055729e-04    1.0815421e-03    1.3126036e-03    1.5565661e-03    2.4297401e-02
    2.7243448e+01    9.4569833e-01    8.1148998e-03    3.8255507e-03    2.2506457e-03    1.7154671e-03    1.3936859e-03    1.2960521e-03    1.0367087e-03    9.2933773e-04    8.9744459e-04    7.7373629e-04    7.8665110e-04    7.8439575e-04    7.3937452e-04    8.4360713e-04    9.5158408e-04    1.0595630e-03    1.1972570e-03    1.5562421e-03    2.4149466e-02
    2.7348676e+01    9.4621734e-01    8.1438846e-03    3.6174835e-03    2.3067716e-03    1.6988926e-03    1.4380499e-03    1.1148962e-03    1.1181899e-03    8.4803184e-04    7.9550423e-04    9.5234583e-04    8.5364946e-04    6.6413629e-04    7.6344864e-04    8.2900870e-04    1.0362526e-03    1.1271901e-03    9.4420650e-04    1.6382844e-03    2.3892435e-02
    2.7401194e+01    9.4650027e-01    7.9905471e-03    3.7338191e-03    2.2434036e-03    1.6547458e-03    1.4186012e-03    1.2472933e-03    1.0821076e-03    7.3368646e-04    8.5973073e-04    9.2628529e-04    8.2605988e-04    6.9655447e-04    7.3813951e-04    9.3632092e-04    9.2594092e-04    1.1615019e-03    1.0067065e-03    1.6186343e-03    2.3699653e-02
    2.7547695e+01    9.4735275e-01    7.8561594e-03    3.6020307e-03    2.1680039e-03    1.6119182e-03    1.6618740e-03    1.0384530e-03    9.7091592e-04    8.3763785e-04    9.2376717e-04    7.4562829e-04    7.7046317e-04    7.6173471e-04    7.8445287e-04    1.0396688e-03    8.5673640e-04    1.0012171e-03    1.0608332e-03    1.5736562e-03    2.3382095e-02
    2.7651866e+01    9.4789856e-01    7.7799248e-03    3.5575868e-03    2.0769578e-03    1.6789777e-03    1.5262361e-03    1.0856729e-03    9.4266215e-04    9.0783813e-04    8.0987812e-04    9.0028342e-04    5.4943966e-04    1.0403596e-03    6.1326522e-04    1.0133511e-03    8.5848978e-04    8.5660946e-04    1.1446451e-03    1.5222586e-03    2.3237005e-02
    2.7703840e+01    9.4805821e-01    7.7832802e-03    3.5483954e-03    2.1063815e-03    1.8220943e-03    1.3858386e-03    1.0880081e-03    8.9811959e-04    9.4619691e-04    7.8243257e-04    8.2902356e-04    5.5681459e-04    9.5802761e-04    8.6099522e-04    8.9845819e-04    9.1647846e-04    7.3314405e-04    1.2522708e-03    1.4426285e-03    2.3133197e-02
    2.7807509e+01    9.4866826e-01    7.5997358e-03    3.4583276e-03    2.1155469e-03    1.9580948e-03    1.1707379e-03    1.0420120e-03    1.0352916e-03    9.5872815e-04    8.0105586e-04    6.5510522e-04    6.8025092e-04    9.2206784e-04    9.3509617e-04    8.1563691e-04    8.1887788e-04    8.6503554e-04    1.1805959e-03    1.3587575e-03    2.2960790e-02
    2.7900600e+01    9.4909652e-01    7.4229781e-03    3.4206199e-03    2.3784818e-03    1.7583519e-03    1.1871509e-03    1.0106031e-03    1.1142010e-03    9.1011795e-04    7.1559871e-04    6.6264658e-04    6.8786977e-04    1.0536808e-03    8.0843096e-04    8.4539412e-04    7.2331846e-04    8.8702843e-04    1.2712935e-03    1.3313513e-03    2.2714364e-02
    2.8003696e+01    9.4970389e-01    7.2690797e-03    3.3156962e-03    2.4012381e-03    1.6922389e-03    1.1947124e-03    1.1249987e-03    9.8803628e-04    8.8463874e-04    7.6469729e-04    6.5224833e-04    8.5311456e-04    8.4663161e-04    8.7411891e-04    6.5136755e-04    8.3686092e-04    9.1995590e-04    1.1620656e-03    1.3482132e-03    2.2516195e-02
    2.8106594e+01    9.5017842e-01    7.1258633e-03    3.3962837e-03    2.3902214e-03    1.6448361e-03    1.0899541e-03    1.2193834e-03    9.1989107e-04    9.1023739e-04    6.6373206e-04    8.2194726e-04    8.4433449e-04    7.9699216e-04    7.2989175e-04    7.5407190e-04    8.0319856e-04    9.5141393e-04    1.1982891e-03    1.3444180e-03    2.2216621e-02
    2.8209297e+01    9.5049854e-01    7.4019971e-03    3.2931090e-03    2.2808099e-03    1.5501969e-03    1.2504809e-03    1.0443676e-03    1.0027370e-03    7.8036310e-04    7.4434584e-04    8.8449485e-04    8.0550722e-04    6.9838224e-04    7.6395553e-04    6.6173846e-04    8.9230586e-04    9.0081135e-04    1.2370035e-03    1.3011290e-03    2.2007721e-02
    2.8311831e+01    9.5094471e-01    7.2920237e-03    3.2995422e-03    2.2187717e-03    1.6007597e-03    1.2256316e-03    1.0959281e-03    9.1468856e-04    8.1000927e-04    7.7360520e-04    8.5101041e-04    7.8837012e-04    6.9421372e-04    7.0906216e-04    7.5942818e-04    7.8179307e-04    9.9337765e-04    1.1569572e-03    1.2757590e-03    2.1814357e-02
    2.8414227e+01    9.5151556e-01    7.1706942e-03    3.2355771e-03    2.2646130e-03    1.5317098e-03    1.2513280e-03    1.0597412e-03    7.6821565e-04    8.6026372e-04    8.2519083e-04    7.5560228e-04    7.8900184e-04    8.1436003e-04    6.3261765e-04    7.3735636e-04    7.6202769e-04    9.7398481e-04    1.1585855e-03    1.2931316e-03    2.1600440e-02
    2.8516531e+01    9.5210913e-01    6.9161705e-03    3.3107830e-03    2.0717189e-03    1.4666110e-03    1.4796370e-03    8.6973698e-04    8.9262108e-04    9.0663965e-04    7.6960198e-04    8.3814996e-04    6.8291391e-04    7.0188644e-04    6.8998266e-04    6.9635597e-04    8.2957744e-04    9.6445881e-04    1.0929812e-03    1.3334569e-03    2.1377587e-02
    2.8618765e+01    9.5259636e-01    6.8090138e-03    3.4742831e-03    1.9449939e-03    1.4041636e-03    1.3951998e-03    8.9857483e-04    9.8868543e-04    8.1916512e-04    7.9993076e-04    7.5450110e-04    7.0150084e-04    6.4677220e-04    7.1272734e-04    7.0766630e-04    7.9129947e-04    1.0521493e-03    1.0242587e-03    1.3981641e-03    2.1080592e-02
    2.8720840e+01    9.5298389e-01    6.7913456e-03    3.4798695e-03    1.8833069e-03    1.5107020e-03    1.2765821e-03    9.0725902e-04    9.8836698e-04    7.2089107e-04    8.4794831e-04    7.8849626e-04    6.2106360e-04    6.8740240e-04    6.8425703e-04    7.3446949e-04    8.6470436e-04    9.0812843e-04    1.0468044e-03    1.3785309e-03    2.0895980e-02
    2.8822791e+01    9.5355017e-01    6.5255268e-03    3.5593807e-03    1.8249445e-03    1.5589351e-03    1.1295230e-03    1.0843028e-03    8.2485717e-04    8.8041534e-04    7.3918411e-04    8.0561433e-04    5.0665501e-04    7.6603667e-04    6.8198543e-04    6.8557417e-04    9.6093813e-04    8.0407585e-04    1.0743434e-03    1.3282634e-03    2.0709273e-02
    2.8924689e+01    9.5400596e-01    6.6370310e-03    3.1856057e-03    1.9145743e-03    1.5666367e-03    1.1721034e-03    1.0154955e-03    9.3261213e-04    7.4394642e-04    7.9083033e-04    6.7049774e-04    6.6753232e-04    5.9693949e-04    8.1414018e-04    7.6023040e-04    7.3552047e-04    1.0159493e-03    9.3939746e-04    1.3059436e-03    2.0529051e-02
    2.9026530e+01    9.5443654e-01    6.6316945e-03    3.0248460e-03    1.9875940e-03    1.5048751e-03    1.2357980e-03    9.8963887e-04    9.1468317e-04    7.3814260e-04    7.3234433e-04    6.7585558e-04    6.2652689e-04    6.8524290e-04    7.8096951e-04    7.3336347e-04    7.9043432e-04    8.5287825e-04    1.0929562e-03    1.2784980e-03    2.0287114e-02
    2.9128312e+01    9.5492497e-01    6.4907013e-03    3.0511785e-03    1.9918369e-03    1.4099618e-03    1.3451839e-03    8.1321702e-04    9.6608218e-04    6.8820611e-04    7.8242567e-04    6.7480439e-04    6.3788170e-04    7.1333864e-04    7.4921049e-04    6.8088720e-04    8.2816231e-04    8.7688556e-04    9.4191983e-04    1.3717825e-03    2.0061360e-02
    2.9229990e+01    9.5518523e-01    6.5781506e-03    2.9535593e-03    2.0388616e-03    1.4888980e-03    1.2261999e-03    9.6515070e-04    7.8053190e-04    7.6272906e-04    7.4358962e-04    6.3658640e-04    6.4015248e-04    7.0929497e-04    7.5531839e-04    6.9225545e-04    8.3192270e-04    8.0207993e-04    9.4619143e-04    1.4806894e-03    1.9782607e-02
    2.9331684e+01    9.5559410e-01    6.5777025e-03    2.8542173e-03    2.0248882e-03    1.4656712e-03    1.2060858e-03    9.2861360e-04    8.3984567e-04    7.5938708e-04    7.3201533e-04    6.1635629e-04    7.1904630e-04    5.8502264e-04    7.9147104e-04    7.3809102e-04    7.9008106e-04    8.0840919e-04    9.4054614e-04    1.4077511e-03    1.9620701e-02
    2.9433279e+01    9.5604228e-01    6.5952632e-03    2.8079440e-03    2.0302240e-03    1.4336828e-03    1.0377507e-03    1.0329799e-03    7.3728146e-04    8.1877862e-04    7.4480541e-04    5.7217392e-04    6.7813750e-04    6.4469321e-04    6.9918672e-04    8.8185215e-04    6.8215221e-04    8.0426398e-04    9.4240881e-04    1.3216538e-03    1.9492490e-02
    2.9534874e+01    9.5645176e-01    6.4918572e-03    2.8413209e-03    1.9897689e-03    1.4428341e-03    1.0442642e-03    9.5756227e-04    8.2415128e-04    7.4074159e-04    7.6218484e-04    5.8770769e-04    6.5997907e-04    6.2751388e-04    7.0384511e-04    8.1833736e-04    6.9877326e-04    7.9954338e-04    9.9083205e-04    1.3318523e-03    1.9235169e-02
    2.9636472e+01    9.5694489e-01    6.2710271e-03    2.8517740e-03    2.0708923e-03    1.3996756e-03    9.3241554e-04    1.0854000e-03    7.1998541e-04    7.8226508e-04    6.7232838e-04    6.8202651e-04    6.0539184e-04    7.3805046e-04    6.9769518e-04    6.5931283e-04    7.2937295e-04    8.2647981e-04    1.1036971e-03    1.1283598e-03    1.9098961e-02
    2.9738055e+01    9.5735169e-01    6.2370336e-03    2.8936140e-03    1.9392799e-03    1.4213296e-03    9.4564587e-04    9.6005522e-04    7.8299887e-04    7.4166787e-04    7.4691746e-04    5.9324610e-04    7.0858848e-04    6.6657322e-04    6.4291757e-04    7.4457751e-04    6.4924453e-04    8.4551036e-04    1.0981339e-03    1.1488246e-03    1.8882148e-02
    2.9839580e+01    9.5782418e-01    6.1691898e-03    2.7774395e-03    1.9788936e-03    1.3570970e-03    9.3045549e-04    9.8373892e-04    8.7794137e-04    6.3716661e-04    7.4508231e-04    6.1643112e-04    7.0976994e-04    6.2333534e-04    6.6903749e-04    6.3768010e-04    7.6716252e-04    9.0357996e-04    9.3174628e-04    1.1607852e-03    1.8699291e-02
    2.9941096e+01    9.5828162e-01    6.1146550e-03    2.7624912e-03    1.8353439e-03    1.2816214e-03    9.9817722e-04    1.0292462e-03    7.9437404e-04    7.3967232e-04    6.4540233e-04    6.8755000e-04    6.3832236e-04    6.8748876e-04    6.5242248e-04    5.5683508e-04    7.0519325e-04    9.6170357e-04    1.0042750e-03    1.0887358e-03    1.8534867e-02
    3.0032508e+01    9.5875770e-01    5.8961676e-03    2.8640326e-03    1.8372054e-03    1.1790462e-03    1.0813108e-03    9.5746662e-04    8.1783237e-04    7.1261244e-04    6.4322860e-04    6.2670892e-04    7.1588123e-04    5.1948517e-04    7.5177163e-04    5.5412407e-04    7.3932729e-04    9.4473622e-04    9.2450250e-04    1.0781702e-03    1.8398695e-02
    3.0105638e+01    9.5910174e-01    5.7949392e-03    2.8255852e-03    1.8300201e-03    1.1416695e-03    1.0669456e-03    9.9821770e-04    8.1272662e-04    6.7726876e-04    6.4970637e-04    6.6918264e-04    7.0288796e-04    5.3800257e-04    6.2482242e-04    6.1613365e-04    7.8488452e-04    9.2144844e-04    8.7588960e-04    1.0982752e-03    1.8269658e-02
    3.0211269e+01    9.5952094e-01    5.7382047e-03    2.8542434e-03    1.7019634e-03    1.2294467e-03    1.0198349e-03    1.0211079e-03    7.2235611e-04    7.1863899e-04    6.8348959e-04    6.8568854e-04    5.7424061e-04    5.6044573e-04    6.1737803e-04    5.9078624e-04    8.2334607e-04    8.8401780e-04    8.8498972e-04    1.1094413e-03    1.8059438e-02
    3.0310401e+01    9.5995355e-01    5.6416787e-03    2.7830938e-03    1.7248612e-03    1.2399736e-03    1.0071097e-03    1.0364036e-03    6.9635321e-04    6.7210381e-04    6.8257697e-04    6.2369641e-04    5.9630574e-04    6.0047514e-04    6.2819340e-04    6.1489114e-04    7.2679083e-04    8.5288750e-04    9.0400322e-04    1.0514840e-03    1.7963570e-02
    3.0434303e+01    9.6046934e-01    5.5525350e-03    2.7481979e-03    1.6060874e-03    1.3096507e-03    1.0030341e-03    9.9717221e-04    6.7494315e-04    7.0983140e-04    7.1934169e-04    5.5282097e-04    7.0606412e-04    4.4423612e-04    6.4751280e-04    7.1110542e-04    6.0175200e-04    8.8256830e-04    8.9391425e-04    1.0732766e-03    1.7696613e-02
    3.0525670e+01    9.6075992e-01    5.5701270e-03    2.6822891e-03    1.5499934e-03    1.4461637e-03    1.0036514e-03    8.3858647e-04    7.6142028e-04    6.8682557e-04    6.2599889e-04    6.6679567e-04    5.8180257e-04    5.7980943e-04    6.7405023e-04    5.4144788e-04    7.3177765e-04    7.7811761e-04    9.0357793e-04    1.1633909e-03    1.7454251e-02
    3.0624730e+01    9.6115779e-01    5.4498937e-03    2.7916122e-03    1.5051713e-03    1.3364360e-03    1.0191142e-03    8.1545777e-04    8.1402730e-04    5.8280837e-04    7.7368179e-04    5.7236830e-04    4.8115037e-04    6.9282733e-04    5.8609663e-04    6.2141429e-04    6.9649256e-04    6.5399732e-04    1.0006330e-03    1.2673424e-03    1.7181682e-02
    3.0748555e+01    9.6150241e-01    5.5794399e-03    2.7360313e-03    1.4277495e-03    1.3992639e-03    9.7573241e-04    7.4849863e-04    7.6576213e-04    7.0174792e-04    6.8262583e-04    5.5787643e-04    5.2267223e-04    7.3221710e-04    5.6138272e-04    5.7000561e-04    6.4681733e-04    7.3037040e-04    9.4216091e-04    1.2558340e-03    1.6961404e-02
    3.0839901e+01    9.6190262e-01    5.4209291e-03    2.6196421e-03    1.5218051e-03    1.4332136e-03    9.0834095e-04    7.9155547e-04    7.2068828e-04    7.7754423e-04    6.1516477e-04    5.3745406e-04    5.7178692e-04    6.7055044e-04    5.0400915e-04    6.6965479e-04    6.5300354e-04    6.9706998e-04    8.9182134e-04    1.2480639e-03    1.6845083e-02
    3.0912978e+01    9.6215928e-01    5.4628581e-03    2.5112916e-03    1.6108853e-03    1.3416683e-03    8.9301489e-04    8.0719432e-04    7.6381044e-04    7.0613127e-04    5.9539577e-04    5.7051980e-04    5.9752313e-04    6.0902089e-04    5.0893786e-04    6.7802223e-04    6.1924112e-04    7.0490410e-04    9.3639352e-04    1.1975096e-03    1.6726395e-02
    3.1012039e+01    9.6246107e-01    5.5585086e-03    2.4410091e-03    1.6077627e-03    1.2285410e-03    9.7750579e-04    8.5218829e-04    6.6763567e-04    6.3282734e-04    6.1070454e-04    6.4546350e-04    5.8912047e-04    4.6577473e-04    6.0657854e-04    5.9310050e-04    6.6066126e-04    6.4874085e-04    1.0911930e-03    1.1484507e-03    1.6513161e-02
    3.1102979e+01    9.6281477e-01    5.4763090e-03    2.3759949e-03    1.6940240e-03    1.1927064e-03    9.3713548e-04    7.9495530e-04    7.5507657e-04    5.9565287e-04    6.2773317e-04    6.2994090e-04    5.8175420e-04    4.7781057e-04    5.5878756e-04    6.3582096e-04    6.0518788e-04    7.1673034e-04    9.8898298e-04    1.1596950e-03    1.6380928e-02
    3.1216654e+01    9.6316277e-01    5.4783439e-03    2.3516505e-03    1.6224266e-03    1.2434486e-03    9.4990631e-04    7.1216219e-04    8.0647876e-04    5.4801988e-04    6.8861571e-04    6.2143493e-04    4.7504885e-04    5.7170247e-04    5.2035986e-04    6.0488168e-04    6.2452412e-04    7.5413292e-04    9.6141522e-04    1.0786064e-03    1.6224070e-02
    3.1322210e+01    9.6354269e-01    5.3226736e-03    2.4792870e-03    1.6362017e-03    1.1599657e-03    9.0268680e-04    7.1901266e-04    7.7158699e-04    6.4697849e-04    5.7101793e-04    5.8309705e-04    5.2324837e-04    5.8221842e-04    5.7459053e-04    5.1489283e-04    6.8957906e-04    7.5458525e-04    9.4181655e-04    9.3786874e-04    1.6145997e-02
    3.1421270e+01    9.6397168e-01    5.2295490e-03    2.4533968e-03    1.5255292e-03    1.1589274e-03    9.1150297e-04    7.5086958e-04    7.8850312e-04    6.1239260e-04    5.6572546e-04    5.5399807e-04    5.5329712e-04    5.6199955e-04    4.8487645e-04    5.8405431e-04    6.9418132e-04    7.8506208e-04    8.7143958e-04    9.5658752e-04    1.5986425e-02
    3.1526826e+01    9.6443622e-01    5.0701251e-03    2.4104463e-03    1.5820495e-03    1.0716996e-03    9.3685711e-04    7.6872299e-04    7.3032144e-04    5.9694111e-04    6.0994023e-04    5.8009458e-04    5.1054593e-04    5.2139795e-04    6.2160254e-04    4.8077224e-04    7.0080486e-04    7.8576868e-04    7.8885862e-04    9.6406826e-04    1.5832766e-02
    3.1640502e+01    9.6486925e-01    4.9919534e-03    2.3214686e-03    1.5825526e-03    1.0856804e-03    9.8375354e-04    7.3402494e-04    7.0290313e-04    6.3199347e-04    5.8845219e-04    4.6455828e-04    5.2448017e-04    5.6341612e-04    5.2194178e-04    6.1222983e-04    6.9848154e-04    7.2069227e-04    8.0485646e-04    9.2507572e-04    1.5672237e-02
    3.1713579e+01    9.6504670e-01    5.0130503e-03    2.3225552e-03    1.5225475e-03    1.1245683e-03    9.5604362e-04    7.8963942e-04    6.2008811e-04    6.4912037e-04    6.1329029e-04    3.9022084e-04    5.9359052e-04    5.7593111e-04    5.3390814e-04    6.1891734e-04    6.3753103e-04    6.9644383e-04    8.2540455e-04    9.0710157e-04    1.5563349e-02
    3.1819135e+01    9.6546937e-01    4.9724509e-03    2.2613673e-03    1.5067167e-03    1.1326200e-03    8.9864141e-04    7.7595192e-04    6.1684249e-04    7.0957272e-04    4.8561545e-04    4.8613024e-04    5.1320850e-04    5.6509314e-04    5.6696898e-04    5.6522637e-04    6.6450798e-04    6.5822304e-04    8.2113560e-04    9.1106496e-04    1.5419296e-02
    3.1918195e+01    9.6580809e-01    4.8845850e-03    2.3034348e-03    1.4300276e-03    1.1699084e-03    8.9168933e-04    7.0887753e-04    7.2036995e-04    5.3625992e-04    6.2831836e-04    4.5730567e-04    4.8571395e-04    6.2066168e-04    4.8512585e-04    6.0645222e-04    5.8504010e-04    7.7821289e-04    7.1862289e-04    9.6040878e-04    1.5220900e-02
    3.2009135e+01    9.6621056e-01    4.8339478e-03    2.1815709e-03    1.4553874e-03    1.0991750e-03    8.8415551e-04    8.4438445e-04    5.8562458e-04    6.0774761e-04    4.9752260e-04    5.1354256e-04    5.5177190e-04    4.6969783e-04    6.6582904e-04    4.4787736e-04    7.1673130e-04    6.9231586e-04    7.3754869e-04    9.3638616e-04    1.5068222e-02
    3.2122811e+01    9.6649349e-01    4.8180614e-03    2.2642406e-03    1.3731679e-03    1.1247487e-03    9.1396944e-04    7.5924222e-04    6.2113988e-04    5.3465859e-04    5.5184813e-04    4.8554804e-04    4.8634497e-04    6.7140382e-04    4.5111558e-04    5.0732501e-04    7.2413695e-04    6.4139406e-04    6.7670092e-04    1.0941574e-03    1.4807311e-02
    3.2213751e+01    9.6694245e-01    4.5773533e-03    2.2249163e-03    1.4858035e-03    1.1179698e-03    8.5575794e-04    6.8059906e-04    6.7387334e-04    4.8602904e-04    5.8787751e-04    4.8616786e-04    5.9504633e-04    5.3157916e-04    4.1742833e-04    5.9741401e-04    6.7947303e-04    6.4815533e-04    6.3423427e-04    1.0889247e-03    1.4688945e-02
    3.2327427e+01    9.6716138e-01    4.6392618e-03    2.2162381e-03    1.4427201e-03    1.1317403e-03    8.5108083e-04    7.3543706e-04    5.2680321e-04    6.0438693e-04    4.8988904e-04    6.5065882e-04    5.1500099e-04    4.7504720e-04    4.4322020e-04    5.9999381e-04    5.6737115e-04    7.2971635e-04    7.2725449e-04    1.0212051e-03    1.4471593e-02
    3.2400504e+01    9.6747306e-01    4.4786525e-03    2.2586930e-03    1.4922852e-03    1.0092518e-03    8.7629619e-04    7.2419574e-04    5.0730441e-04    6.5309756e-04    4.8988607e-04    6.0543418e-04    5.1386039e-04    5.1169800e-04    4.7455201e-04    5.5781147e-04    5.7333091e-04    6.9055014e-04    7.4758744e-04    9.4933854e-04    1.4413112e-02
    3.2524329e+01    9.6778725e-01    4.4594273e-03    2.3510413e-03    1.4161528e-03    9.8807428e-04    8.4694553e-04    6.3388679e-04    5.8634627e-04    6.3074423e-04    5.5367142e-04    5.6768754e-04    5.0689250e-04    5.0618467e-04    4.5370547e-04    5.0911724e-04    6.1039020e-04    6.8646027e-04    7.7025160e-04    9.4010175e-04    1.4195665e-02
    3.2615675e+01    9.6807174e-01    4.4395957e-03    2.2567531e-03    1.4604163e-03    9.3898941e-04    9.4540614e-04    5.2388860e-04    6.5694306e-04    6.3274270e-04    5.2334677e-04    5.2360723e-04    5.5850563e-04    4.4852910e-04    4.5077165e-04    5.1444803e-04    6.0479610e-04    6.6829236e-04    7.9225272e-04    9.0289560e-04    1.4086084e-02
    3.2707021e+01    9.6832503e-01    4.5449753e-03    2.2114531e-03    1.3304635e-03    9.7633662e-04    8.4533235e-04    6.1514277e-04    6.5441926e-04    5.9932826e-04    5.2343821e-04    5.6050447e-04    4.5017157e-04    4.7048965e-04    5.4950851e-04    4.6298643e-04    6.4031603e-04    5.9856482e-04    8.2488007e-04    8.6529879e-04    1.3951360e-02
    3.2820697e+01    9.6867838e-01    4.4805096e-03    2.1423245e-03    1.4086019e-03    9.2713494e-04    7.7078514e-04    6.4247312e-04    7.2123828e-04    6.1160881e-04    5.4469875e-04    5.1372245e-04    4.1730072e-04    3.9891036e-04    5.5932547e-04    5.2809312e-04    5.9658717e-04    6.0085243e-04    7.4342636e-04    9.2847625e-04    1.3785552e-02
    3.2944522e+01    9.6917836e-01    4.3591539e-03    2.0775755e-03    1.3893643e-03    9.1388054e-04    7.4903549e-04    7.2259899e-04    6.5612678e-04    6.0817005e-04    4.9288830e-04    4.8758213e-04    3.6901170e-04    5.0915447e-04    4.8049041e-04    6.1075933e-04    5.2861804e-04    6.8892608e-04    6.1572535e-04    9.4814228e-04    1.3614433e-02
    3.3017599e+01    9.6941905e-01    4.2924750e-03    2.0897957e-03    1.3340177e-03    9.6638529e-04    7.8493745e-04    5.9079071e-04    7.2487250e-04    5.5274558e-04    5.4032736e-04    4.7581637e-04    4.0562646e-04    4.3255319e-04    5.0257247e-04    5.8797985e-04    5.5226570e-04    6.5612110e-04    5.8595463e-04    1.0294933e-03    1.3476218e-02
    3.3131275e+01    9.6970735e-01    4.2711474e-03    2.1322680e-03    1.2362271e-03    1.0441799e-03    6.9526643e-04    6.5567912e-04    6.5618752e-04    6.0751320e-04    5.5719958e-04    3.9730770e-04    4.2999794e-04    4.2457569e-04    5.4936264e-04    5.5174875e-04    5.5408360e-04    5.6399172e-04    6.8096637e-04    9.8988078e-04    1.3295064e-02
    3.3222621e+01    9.6995354e-01    4.3017854e-03    2.0265628e-03    1.2292061e-03    1.0736920e-03    7.1590230e-04    6.7789040e-04    6.2345477e-04    5.5164819e-04    6.0319460e-04    3.2558743e-04    4.0779193e-04    5.1556101e-04    5.4371100e-04    5.4955536e-04    5.3090487e-04    5.0127795e-04    6.9930668e-04    9.7524622e-04    1.3194181e-02
    3.3346446e+01    9.7039416e-01    4.1657034e-03    1.9916536e-03    1.2319297e-03    1.0100883e-03    7.7394509e-04    6.7687147e-04    5.8615107e-04    6.1498629e-04    4.8418498e-04    3.6290834e-04    4.0699876e-04    5.1069379e-04    5.1138642e-04    6.2806123e-04    4.7982601e-04    5.1598938e-04    7.0823478e-04    9.1735792e-04    1.3028872e-02
    3.3419523e+01    9.7063358e-01    4.2635700e-03    1.8572859e-03    1.2491265e-03    9.6959917e-04    7.6213455e-04    7.1354247e-04    5.2573198e-04    5.8605299e-04    4.8718698e-04    3.4844873e-04    4.4462716e-04    5.0504920e-04    5.6722937e-04    4.9778894e-04    5.0343058e-04    5.6318258e-04    6.4850933e-04    9.2325750e-04    1.2950667e-02
    3.3533199e+01    9.7095677e-01    4.1264853e-03    1.8785387e-03    1.3229738e-03    8.9269610e-04    7.8422896e-04    7.4312098e-04    5.7781900e-04    4.1512830e-04    4.8891976e-04    4.0642147e-04    4.3390573e-04    5.6723654e-04    5.3526972e-04    4.6797572e-04    5.1147492e-04    4.7352371e-04    7.2203775e-04    9.1888053e-04    1.2776593e-02
    3.3606276e+01    9.7122609e-01    4.0422748e-03    1.9003071e-03    1.1941505e-03    9.4310126e-04    8.1686800e-04    7.0479046e-04    6.0128531e-04    3.8456725e-04    5.2122919e-04    3.3880135e-04    4.6082509e-04    6.4526754e-04    4.7399550e-04    4.3424222e-04    5.0726120e-04    5.0125465e-04    7.4292014e-04    8.4344810e-04    1.2717323e-02
    3.3711832e+01    9.7144266e-01    4.1794895e-03    1.8585014e-03    1.1108170e-03    9.9222780e-04    7.7913063e-04    7.0485487e-04    4.6316416e-04    5.2889157e-04    3.8781357e-04    4.7399690e-04    4.4701139e-04    5.3157135e-04    5.3936071e-04    3.8795999e-04    5.1452585e-04    5.3053766e-04    6.4692246e-04    9.7610189e-04    1.2504461e-02
    3.3803178e+01    9.7168125e-01    4.1916412e-03    1.7155853e-03    1.1687015e-03    9.9789240e-04    8.2453741e-04    6.3702755e-04    4.9492951e-04    5.2057899e-04    3.8701866e-04    4.1843774e-04    5.1832924e-04    5.5084122e-04    4.4484079e-04    4.6816936e-04    3.9374345e-04    6.3803927e-04    6.6602559e-04    9.3089977e-04    1.2351509e-02
    3.3905552e+01    9.7205590e-01    3.9718361e-03    1.7630961e-03    1.2168417e-03    9.8799720e-04    7.9456800e-04    6.3833980e-04    4.7779206e-04    4.5788274e-04    4.3317241e-04    4.5254601e-04    5.1520917e-04    4.7871020e-04    4.8237563e-04    4.0070044e-04    5.1209066e-04    5.2436623e-04    6.8476302e-04    9.4711289e-04    1.2204703e-02
    3.4007934e+01    9.7235648e-01    3.9072103e-03    1.7783581e-03    1.2650443e-03    8.6559346e-04    8.2253856e-04    6.4489003e-04    4.7142815e-04    4.3723753e-04    4.7162567e-04    4.2345144e-04    4.8227010e-04    5.6618974e-04    4.1100207e-04    3.9557392e-04    4.8726369e-04    5.1988912e-04    7.4641068e-04    8.7089805e-04    1.2076647e-02
    3.4110404e+01    9.7267801e-01    3.8187841e-03    1.7273926e-03    1.2863438e-03    8.9678718e-04    7.4067922e-04    6.6513784e-04    4.1960125e-04    4.7220720e-04    4.8478639e-04    4.6809171e-04    5.1917986e-04    4.1323587e-04    4.2958878e-04    4.9240612e-04    3.8413805e-04    5.9497631e-04    6.6485034e-04    9.1184944e-04    1.1931949e-02
    3.4212851e+01    9.7293743e-01    3.7596017e-03    1.8026448e-03    1.2303125e-03    9.3055632e-04    6.9875325e-04    5.7851299e-04    4.5245744e-04    4.7284035e-04    4.5736368e-04    5.3862903e-04    4.7535297e-04    4.2449547e-04    4.3336648e-04    4.1711770e-04    4.4839554e-04    5.8782450e-04    6.5317084e-04    8.6178049e-04    1.1839392e-02
    3.4315297e+01    9.7313925e-01    3.7806922e-03    1.8355097e-03    1.1776654e-03    9.0591340e-04    7.5661029e-04    5.7267031e-04    4.3045796e-04    3.9887835e-04    5.5032090e-04    5.2805382e-04    4.4907352e-04    3.9685196e-04    4.0170377e-04    3.7069638e-04    5.0531210e-04    6.0844594e-04    6.9810192e-04    7.7380079e-04    1.1719993e-02
    3.4417758e+01    9.7341504e-01    3.8084384e-03    1.7407911e-03    1.1874845e-03    9.0877138e-04    7.2739486e-04    5.2345904e-04    4.6624831e-04    4.3737708e-04    5.9115241e-04    3.9826754e-04    5.5908758e-04    3.3031273e-04    4.0462970e-04    3.6755760e-04    4.7303882e-04    5.7436523e-04    7.5562099e-04    7.3057750e-04    1.1600387e-02
    3.4520234e+01    9.7375943e-01    3.6975556e-03    1.6740512e-03    1.2347223e-03    8.4872924e-04    7.1597125e-04    5.6042341e-04    4.2678953e-04    4.9904066e-04    5.5336315e-04    3.9803156e-04    5.8161491e-04    2.9924265e-04    4.0126905e-04    3.7734138e-04    4.1192794e-04    6.2240771e-04    7.8408133e-04    7.0395094e-04    1.1450054e-02
    3.4622740e+01    9.7400718e-01    3.7030273e-03    1.6582810e-03    1.2199785e-03    8.2213565e-04    7.2705621e-04    5.4490805e-04    3.7969132e-04    5.5440187e-04    5.2086962e-04    4.2995573e-04    5.0916665e-04    2.9258728e-04    4.0052169e-04    4.4039840e-04    3.8949808e-04    6.0579971e-04    7.5687752e-04    7.3599905e-04    1.1301671e-02
    3.4725295e+01    9.7431708e-01    3.5939197e-03    1.6993953e-03    1.1563005e-03    8.5218499e-04    7.3038252e-04    4.5837936e-04    4.6140157e-04    4.9957002e-04    5.1075653e-04    5.3279034e-04    3.4550328e-04    3.5983046e-04    3.9741841e-04    4.2976719e-04    4.6605807e-04    6.2690600e-04    6.6018554e-04    7.1263284e-04    1.1189540e-02
    3.4827871e+01    9.7456151e-01    3.5382689e-03    1.7344747e-03    1.1106261e-03    9.1142139e-04    6.9375779e-04    4.3716584e-04    5.0605616e-04    4.3396669e-04    6.1045130e-04    3.8353878e-04    3.4838865e-04    4.1711539e-04    4.4570534e-04    3.7130099e-04    4.5136248e-04    6.2988939e-04    6.1728007e-04    7.1628852e-04    1.1081434e-02
    3.4930464e+01    9.7493372e-01    3.3747070e-03    1.7139783e-03    1.1300261e-03    9.5262642e-04    5.2100754e-04    5.5634641e-04    5.0207321e-04    5.2346913e-04    5.0683126e-04    3.1719519e-04    3.9976715e-04    4.1501451e-04    3.7105047e-04    4.6056167e-04    4.2929079e-04    5.7891149e-04    6.8118503e-04    6.6341917e-04    1.0968817e-02
    3.5033101e+01    9.7519920e-01    3.3603839e-03    1.6645820e-03    1.1097463e-03    9.6913754e-04    4.9476553e-04    5.3061903e-04    5.3346660e-04    6.0660808e-04    3.4193485e-04    3.9604247e-04    3.6450383e-04    3.8123261e-04    4.0924029e-04    4.2362006e-04    4.7850665e-04    5.4206841e-04    7.0678026e-04    6.3537308e-04    1.0852193e-02
    3.5135800e+01    9.7552967e-01    3.2256272e-03    1.6332642e-03    1.2227653e-03    8.7549972e-04    4.6365073e-04    5.8636220e-04    5.2827327e-04    5.1570868e-04    3.9726148e-04    4.0675820e-04    3.5831882e-04    3.8932041e-04    3.8282413e-04    4.6443700e-04    4.4218047e-04    5.0970352e-04    6.6351959e-04    6.8541580e-04    1.0719441e-02
    3.5238535e+01    9.7576179e-01    3.2917868e-03    1.6168505e-03    1.1530884e-03    7.7001028e-04    5.3851126e-04    6.2850897e-04    5.2757888e-04    4.2432339e-04    4.4556890e-04    4.2171443e-04    3.3002858e-04    3.0810310e-04    4.2729878e-04    4.2008703e-04    5.4799141e-04    5.0073226e-04    5.7300747e-04    7.3223744e-04    1.0580781e-02
    3.5341286e+01    9.7597662e-01    3.2522820e-03    1.6910726e-03    1.1142672e-03    7.3210297e-04    5.6650211e-04    5.8495133e-04    5.3035297e-04    4.3067837e-04    4.0778134e-04    4.1137391e-04    3.5261082e-04    3.3795221e-04    4.4740585e-04    4.3469049e-04    4.9735544e-04    4.7137313e-04    5.9316671e-04    7.0603291e-04    1.0461430e-02
    3.5444102e+01    9.7626373e-01    3.3030744e-03    1.5558563e-03    1.0220242e-03    8.0881185e-04    5.7743409e-04    5.9221344e-04    4.5395862e-04    5.0830878e-04    3.8547073e-04    3.3167036e-04    3.8259033e-04    3.7250804e-04    3.9397026e-04    4.6754615e-04    4.5281385e-04    5.0039437e-04    5.5074028e-04    7.3067242e-04    1.0346213e-02
    3.5546930e+01    9.7659185e-01    3.1841757e-03    1.5564573e-03    1.0339304e-03    7.5070722e-04    5.8627032e-04    5.6768364e-04    5.0753177e-04    4.6743606e-04    3.6293351e-04    3.5659781e-04    3.6403118e-04    3.7088531e-04    4.5281582e-04    3.9637392e-04    4.6042428e-04    5.1676457e-04    4.8541054e-04    7.8709570e-04    1.0200626e-02
    3.5649795e+01    9.7672921e-01    3.2548899e-03    1.5368227e-03    1.0977615e-03    6.2495873e-04    6.5686137e-04    5.0590401e-04    5.8406435e-04    3.9161342e-04    3.4408643e-04    4.5063643e-04    3.0154247e-04    3.7861226e-04    4.0274299e-04    4.1407232e-04    4.9486243e-04    4.9704416e-04    4.5888868e-04    7.8264369e-04    1.0092783e-02
    3.5701243e+01    9.7688003e-01    3.2417301e-03    1.4937629e-03    1.0652462e-03    6.5833374e-04    6.6710039e-04    4.9843877e-04    5.7595865e-04    3.4555389e-04    3.7375785e-04    4.3465201e-04    3.2436962e-04    3.7697497e-04    4.0623796e-04    4.0685273e-04    5.2293087e-04    4.3701620e-04    4.9980647e-04    7.8093045e-04    1.0010319e-02
    3.5804157e+01    9.7705788e-01    3.2088677e-03    1.5457425e-03    1.0336770e-03    7.0773399e-04    5.9465492e-04    5.2319460e-04    5.2647762e-04    3.5993234e-04    4.0100734e-04    4.5522082e-04    3.1023592e-04    3.6741231e-04    4.1329926e-04    3.7290827e-04    5.1179482e-04    4.5116709e-04    4.8156764e-04    7.8563031e-04    9.8915963e-03
    3.5907079e+01    9.7736256e-01    3.0573689e-03    1.6277860e-03    9.9905673e-04    6.7288821e-04    6.1570473e-04    5.7338191e-04    3.9165699e-04    4.2290146e-04    4.3092043e-04    3.8446248e-04    2.9650556e-04    3.8349666e-04    3.9645251e-04    4.7353555e-04    4.0316356e-04    4.7166787e-04    5.2114694e-04    7.4326522e-04    9.7720784e-03
    3.6010024e+01    9.7747320e-01    3.1742202e-03    1.5926186e-03    9.4147185e-04    7.1395640e-04    6.0612545e-04    5.4476867e-04    4.2479811e-04    3.9388911e-04    4.5234509e-04    3.8638673e-04    3.0774320e-04    3.5416314e-04    4.1095019e-04    4.3939723e-04    4.0275843e-04    4.4596793e-04    5.4125502e-04    7.7260875e-04    9.6213722e-03
    3.6113015e+01    9.7764848e-01    3.2165449e-03    1.5063902e-03    1.0564163e-03    6.5444924e-04    5.7215953e-04    5.5245894e-04    4.1512842e-04    4.4156998e-04    4.1119253e-04    2.9327675e-04    4.0599641e-04    3.6677444e-04    4.0064812e-04    4.2082946e-04    3.6035753e-04    4.4829225e-04    5.5594084e-04    7.4140832e-04    9.5316815e-03
    3.6216051e+01    9.7796287e-01    3.0761440e-03    1.5893699e-03    9.9130760e-04    5.9090756e-04    6.1167852e-04    5.0908240e-04    5.0448454e-04    4.2550680e-04    3.1532473e-04    3.4320197e-04    3.7571798e-04    4.1500453e-04    3.8996215e-04    3.4888451e-04    4.1941573e-04    4.6888247e-04    5.2963509e-04    6.9834794e-04    9.4342670e-03
    3.6319136e+01    9.7824797e-01    2.9961766e-03    1.5103989e-03    1.0137318e-03    6.9190520e-04    5.1806970e-04    5.6567015e-04    4.6046940e-04    3.6893497e-04    3.1937691e-04    4.0198482e-04    4.3346030e-04    2.9866869e-04    3.9549573e-04    3.7148500e-04    4.0779642e-04    4.4876221e-04    5.2900317e-04    7.1584712e-04    9.3047886e-03
    3.6422256e+01    9.7844149e-01    3.0145182e-03    1.5198235e-03    9.3010521e-04    6.7756784e-04    5.2653414e-04    6.2217338e-04    4.1660010e-04    3.4667886e-04    3.6789620e-04    3.6025926e-04    4.2341519e-04    3.2073788e-04    3.8291494e-04    3.4929998e-04    4.1194393e-04    4.6738569e-04    5.0528083e-04    7.7154954e-04    9.1438223e-03
    3.6525475e+01    9.7864372e-01    2.9878845e-03    1.5117613e-03    9.9965953e-04    5.7166010e-04    6.1570620e-04    5.3137327e-04    4.0533036e-04    3.6982070e-04    3.6717188e-04    4.3458261e-04    3.8268856e-04    2.9361462e-04    3.9385625e-04    3.1520622e-04    4.4627864e-04    4.0226209e-04    5.4334599e-04    7.3187717e-04    9.0522034e-03
    3.6628744e+01    9.7894325e-01    2.9612367e-03    1.4185213e-03    9.7251920e-04    6.2127034e-04    6.1629420e-04    5.0203634e-04    3.6884636e-04    4.3059090e-04    3.0417644e-04    4.0611120e-04    3.6754469e-04    3.7317388e-04    3.6532004e-04    3.3263789e-04    4.2619398e-04    3.6471878e-04    5.8677453e-04    6.9381107e-04    8.9449708e-03
    3.6732039e+01    9.7909039e-01    2.9896421e-03    1.4428895e-03    8.8183846e-04    7.2857999e-04    5.5362214e-04    4.8619661e-04    4.0832705e-04    4.0626362e-04    3.4027232e-04    3.7171923e-04    3.3853208e-04    3.9595855e-04    3.4360226e-04    3.5363755e-04    3.7316006e-04    3.7482352e-04    6.0018095e-04    6.3425824e-04    8.8861071e-03
    3.6835376e+01    9.7937655e-01    2.8819773e-03    1.4214298e-03    8.7471628e-04    7.4015747e-04    5.5412634e-04    4.7140523e-04    4.3455105e-04    3.3922416e-04    3.7667752e-04    3.9593903e-04    3.3382146e-04    3.3945183e-04    4.0775710e-04    3.1904736e-04    3.3681645e-04    3.7529004e-04    6.4781937e-04    6.4622891e-04    8.7270110e-03
    3.6938736e+01    9.7966088e-01    2.8128931e-03    1.4092444e-03    8.7629930e-04    6.8309560e-04    5.9142270e-04    4.5289916e-04    4.3497745e-04    3.0435432e-04    3.6276906e-04    3.9731375e-04    3.6244613e-04    3.6366436e-04    3.0278565e-04    3.4726662e-04    3.8583955e-04    3.7421272e-04    6.2925851e-04    6.4656238e-04    8.6018200e-03
    3.7042184e+01    9.7982740e-01    2.8333916e-03    1.3886922e-03    8.5752497e-04    6.7557595e-04    5.5131132e-04    5.2759680e-04    3.8504329e-04    3.1281573e-04    4.0733166e-04    3.9091318e-04    2.8725684e-04    4.4476179e-04    2.7092008e-04    3.2531495e-04    3.6761243e-04    4.5367281e-04    5.2845377e-04    6.1423652e-04    8.5501747e-03
    3.7145661e+01    9.8009509e-01    2.8274766e-03    1.3561103e-03    8.1248230e-04    6.5571139e-04    5.7083259e-04    5.0040533e-04    3.6994489e-04    3.6262658e-04    3.9516266e-04    3.1673681e-04    3.6977715e-04    2.8896212e-04    3.4107812e-04    3.5147876e-04    4.0217600e-04    3.8864732e-04    5.5462106e-04    5.9573419e-04    8.4449427e-03
    3.7249134e+01    9.8032575e-01    2.7513878e-03    1.3567119e-03    8.1376323e-04    6.5812184e-04    5.6586349e-04    4.4641025e-04    4.5276293e-04    3.6915310e-04    3.0847220e-04    3.5514671e-04    3.6641137e-04    2.9720584e-04    3.2012092e-04    3.0538574e-04    4.4563817e-04    3.7201078e-04    5.6208916e-04    5.9369828e-04    8.3338919e-03
    3.7300873e+01    9.8044740e-01    2.6652178e-03    1.3788631e-03    8.0342915e-04    7.1993316e-04    5.6118360e-04    4.4379867e-04    4.2038920e-04    3.5953951e-04    3.8347882e-04    2.7326446e-04    3.4752003e-04    3.3323813e-04    3.0391787e-04    3.7209274e-04    3.6469740e-04    4.5923026e-04    5.0314429e-04    5.8641066e-04    8.2732526e-03
    3.7404336e+01    9.8070122e-01    2.6427495e-03    1.2784681e-03    8.1989566e-04    7.3642821e-04    5.0398773e-04    5.0336717e-04    3.7021859e-04    4.3894442e-04    2.7888160e-04    3.3105012e-04    3.3918715e-04    2.9435067e-04    3.6214163e-04    3.0508176e-04    3.8294339e-04    4.7772673e-04    5.0810675e-04    5.2793623e-04    8.1973151e-03
    3.7507817e+01    9.8085481e-01    2.7405035e-03    1.2066856e-03    8.0499514e-04    6.7635447e-04    5.8139472e-04    4.3684920e-04    4.2263721e-04    3.7490652e-04    3.1990872e-04    3.4957948e-04    2.5660893e-04    3.3713135e-04    3.6316573e-04    2.7226993e-04    4.2596579e-04    4.3003605e-04    5.5253403e-04    5.3040253e-04    8.0632565e-03
    3.7611927e+01    9.8108569e-01    2.7152179e-03    1.2227027e-03    7.7872235e-04    6.8198377e-04    5.2017498e-04    4.1781272e-04    5.1349518e-04    2.7684897e-04    3.7432383e-04    2.9099216e-04    3.3251054e-04    3.0036305e-04    3.2476326e-04    3.0495429e-04    3.7258723e-04    4.3769425e-04    5.0876383e-04    5.9033220e-04    7.9500703e-03
    3.7716308e+01    9.8135626e-01    2.6065660e-03    1.2299951e-03    7.7395545e-04    6.9382036e-04    5.0189716e-04    4.3196237e-04    4.5075415e-04    3.3296824e-04    3.2906036e-04    3.1995333e-04    3.0844669e-04    2.8897787e-04    3.2543451e-04    2.8663703e-04    3.9217692e-04    4.9353671e-04    4.6087643e-04    5.4847674e-04    7.8682450e-03
    3.7820537e+01    9.8156857e-01    2.5263555e-03    1.2353254e-03    7.6900692e-04    7.0599447e-04    5.5851517e-04    3.9031005e-04    3.9057507e-04    3.8190270e-04    3.0391913e-04    3.3476242e-04    2.9368089e-04    3.2745426e-04    2.8876406e-04    2.9588323e-04    3.8476145e-04    4.8218131e-04    4.5922683e-04    5.5097734e-04    7.7518301e-03
    3.7924737e+01    9.8173000e-01    2.5653398e-03    1.1839460e-03    8.2111207e-04    6.6397664e-04    4.7543978e-04    4.6602676e-04    3.9435290e-04    3.5723205e-04    3.3932234e-04    2.8925915e-04    2.8120479e-04    3.1032815e-04    2.8106045e-04    3.6029126e-04    3.5460900e-04    4.5333235e-04    4.5141498e-04    5.8070725e-04    7.6410415e-03
    3.8028939e+01    9.8193374e-01    2.5612512e-03    1.1406422e-03    7.9251250e-04    6.5606548e-04    5.7295282e-04    3.7300009e-04    4.2953276e-04    3.3317025e-04    3.2383810e-04    3.2257962e-04    2.5397109e-04    3.0849925e-04    2.7524899e-04    3.7943027e-04    3.6957657e-04    3.8450795e-04    5.0053749e-04    5.8402295e-04    7.5049237e-03
    3.8133442e+01    9.8211936e-01    2.5707745e-03    1.1265931e-03    8.5675372e-04    5.9898718e-04    4.7602782e-04    3.7916403e-04    4.5760631e-04    3.7479994e-04    3.2116364e-04    2.9161797e-04    2.1912398e-04    3.2779869e-04    3.2164462e-04    2.7946499e-04    4.5024357e-04    3.4949157e-04    5.1069370e-04    5.6000661e-04    7.4086815e-03
    3.8237953e+01    9.8231788e-01    2.5694567e-03    1.1132504e-03    8.0767231e-04    6.2234394e-04    4.5434936e-04    4.0128686e-04    4.6452765e-04    3.2067773e-04    3.4106280e-04    2.4275752e-04    3.0574564e-04    2.9222283e-04    2.9862973e-04    3.0796247e-04    3.6245656e-04    3.8648771e-04    4.9367836e-04    5.7637836e-04    7.3211758e-03
    3.8342357e+01    9.8250141e-01    2.5323486e-03    1.0624188e-03    8.6780881e-04    6.3440588e-04    4.5341006e-04    4.0265756e-04    4.0653764e-04    3.5583678e-04    2.9227047e-04    2.9217065e-04    3.0144299e-04    2.7277237e-04    2.7236842e-04    3.4318868e-04    3.3956505e-04    4.4742864e-04    4.1010489e-04    5.7796936e-04    7.2338824e-03
    3.8446748e+01    9.8273426e-01    2.4724747e-03    1.0591751e-03    8.3993619e-04    6.0979391e-04    4.8542768e-04    4.1325040e-04    3.8970305e-04    3.3318558e-04    2.7844572e-04    3.6455217e-04    2.6360243e-04    2.3933246e-04    2.9252492e-04    3.0110925e-04    3.9045624e-04    4.4657862e-04    3.8519109e-04    5.6702779e-04    7.1339682e-03
    3.8551147e+01    9.8292766e-01    2.4539287e-03    1.0307891e-03    8.7164547e-04    5.6108818e-04    4.9217226e-04    4.4381621e-04    3.0842455e-04    3.6915497e-04    3.4505700e-04    2.5249962e-04    2.9548717e-04    2.3677892e-04    3.1028620e-04    2.8006704e-04    4.0365780e-04    4.2724859e-04    3.9763398e-04    5.7515638e-04    7.0174512e-03
    3.8603353e+01    9.8304085e-01    2.3953273e-03    1.0855702e-03    8.7495713e-04    5.1306645e-04    5.0737042e-04    4.3706124e-04    3.0520069e-04    3.5230003e-04    3.6500656e-04    2.3224427e-04    2.7937791e-04    2.8103469e-04    2.8885476e-04    3.2575236e-04    3.4717240e-04    4.1538504e-04    3.9135506e-04    5.9682688e-04    6.9652904e-03
    3.8708135e+01    9.8325356e-01    2.3321089e-03    1.1103977e-03    8.2912094e-04    5.5208310e-04    4.8709043e-04    3.9391853e-04    3.2344218e-04    3.7346944e-04    3.3160143e-04    2.5556379e-04    2.6327036e-04    2.9697688e-04    2.5302535e-04    3.4523838e-04    3.6970793e-04    3.5459890e-04    4.1567794e-04    5.5442401e-04    6.9047277e-03
    3.8812702e+01    9.8336880e-01    2.3743953e-03    1.1181929e-03    7.8055714e-04    5.9154082e-04    4.6521477e-04    3.1233794e-04    4.6158002e-04    3.1299535e-04    3.2163497e-04    2.7032410e-04    2.7501400e-04    2.4202817e-04    2.9635126e-04    3.2069755e-04    4.0125277e-04    2.9216004e-04    4.9082378e-04    5.3526240e-04    6.7688337e-03
    3.8906791e+01    9.8357386e-01    2.3124561e-03    1.1158120e-03    8.0401988e-04    5.8251240e-04    4.1243819e-04    4.0438522e-04    3.5484439e-04    3.2951414e-04    3.2068341e-04    2.6826741e-04    2.8558503e-04    2.7007588e-04    2.9073767e-04    3.0231683e-04    3.5562125e-04    3.1265928e-04    4.8665334e-04    5.2443817e-04    6.6931230e-03
    3.9015515e+01    9.8378191e-01    2.3010505e-03    1.1209667e-03    7.9746717e-04    5.0420709e-04    4.6453001e-04    4.3406333e-04    2.7934302e-04    3.6484565e-04    2.6971580e-04    2.6606351e-04    2.6473176e-04    2.8658767e-04    2.7663725e-04    3.6133929e-04    2.9721370e-04    3.2580366e-04    4.4659671e-04    5.2986517e-04    6.6270629e-03
    3.9109603e+01    9.8398479e-01    2.2084081e-03    1.1399925e-03    7.5342449e-04    5.5027134e-04    4.9075924e-04    3.5867566e-04    3.0751435e-04    3.6315731e-04    2.5363349e-04    2.7670747e-04    2.9319967e-04    2.8110188e-04    2.9469920e-04    3.1746672e-04    2.9380934e-04    3.9020531e-04    3.4278522e-04    5.8281249e-04    6.5165833e-03
    3.9226691e+01    9.8418065e-01    2.2129005e-03    1.0495580e-03    8.0908055e-04    5.3392752e-04    4.9260723e-04    3.6019543e-04    3.1756254e-04    3.1009292e-04    2.5582029e-04    3.3575665e-04    2.6731320e-04    2.2869664e-04    3.2428354e-04    2.9758252e-04    3.2712465e-04    3.6024325e-04    3.7196596e-04    5.0483141e-04    6.4598042e-03
    3.9301961e+01    9.8428415e-01    2.2197059e-03    1.0822454e-03    7.5733044e-04    5.4723153e-04    4.8192264e-04    3.8600543e-04    3.4118355e-04    2.6929711e-04    2.5874066e-04    3.0359216e-04    2.4201756e-04    2.8063912e-04    3.2396481e-04    2.4527139e-04    3.5152732e-04    3.4154830e-04    3.9679868e-04    5.2370980e-04    6.3631140e-03
    3.9429503e+01    9.8447812e-01    2.2607865e-03    1.0236821e-03    7.2097499e-04    5.5471522e-04    5.0622030e-04    3.7582635e-04    3.1290505e-04    2.7939444e-04    3.1043571e-04    2.1554643e-04    2.7313585e-04    2.7665941e-04    2.9187420e-04    2.9052551e-04    3.3839884e-04    3.1609155e-04    4.2580335e-04    5.1301267e-04    6.2358879e-03
    3.9504774e+01    9.8465042e-01    2.2340721e-03    9.6086315e-04    7.4891843e-04    5.4359560e-04    4.5170840e-04    4.1023960e-04    3.1716900e-04    3.1623838e-04    2.6611473e-04    2.1844804e-04    2.6156952e-04    3.0053593e-04    2.6657628e-04    3.0343339e-04    3.5581425e-04    2.8745187e-04    4.2416378e-04    5.0816124e-04    6.1745099e-03
    3.9606807e+01    9.8488121e-01    2.1255133e-03    1.0043228e-03    7.2930949e-04    5.6729553e-04    4.3056605e-04    3.4965649e-04    3.7532281e-04    2.7698955e-04    2.4109673e-04    2.7368538e-04    2.1283030e-04    3.6498687e-04    2.1600020e-04    2.8994157e-04    3.2268824e-04    3.1459257e-04    4.3955740e-04    4.7177815e-04    6.1126601e-03
    3.9734349e+01    9.8510359e-01    2.0882851e-03    1.0200060e-03    6.9600107e-04    5.4510732e-04    4.3458206e-04    4.2482647e-04    2.8875699e-04    2.5842904e-04    2.8949921e-04    2.2128765e-04    2.6996125e-04    3.2334159e-04    2.3465388e-04    2.9792204e-04    2.7468485e-04    3.1478155e-04    4.5010632e-04    4.9723953e-04    5.9669344e-03
    3.9842330e+01    9.8527944e-01    2.0382097e-03    1.0438622e-03    7.2459547e-04    5.1334198e-04    4.0289143e-04    4.4999663e-04    2.4323104e-04    3.0087235e-04    2.2567922e-04    2.8237291e-04    2.6858918e-04    2.8544231e-04    2.6520368e-04    2.9050990e-04    2.7617528e-04    3.0661371e-04    4.4125319e-04    4.7234301e-04    5.8893748e-03
    3.9920071e+01    9.8536110e-01    2.0559167e-03    1.0243119e-03    7.2278080e-04    5.4227998e-04    4.4556541e-04    3.6602672e-04    2.7507288e-04    2.9536059e-04    1.8702073e-04    3.4005485e-04    2.2674817e-04    2.9182296e-04    2.2800267e-04    2.9802419e-04    3.3295402e-04    3.0425998e-04    4.0407318e-04    4.5862149e-04    5.8400064e-03
    4.0041001e+01    9.8564202e-01    1.9756308e-03    1.0159075e-03    6.8178705e-04    5.1471789e-04    4.5740378e-04    3.4065126e-04    3.1647341e-04    2.3355231e-04    2.5361452e-04    3.3540727e-04    2.3319512e-04    2.5731944e-04    2.8751965e-04    2.2481497e-04    3.0897013e-04    3.3562571e-04    3.8389788e-04    4.7569925e-04    5.7257917e-03
    4.0118742e+01    9.8572769e-01    2.0115623e-03    1.0015275e-03    6.6785949e-04    5.3787687e-04    4.2439148e-04    3.4811999e-04    2.8365947e-04    2.5786941e-04    3.1058264e-04    2.3060326e-04    2.4717056e-04    2.6551051e-04    3.1823467e-04    2.3628402e-04    2.6901632e-04    3.3906018e-04    4.0628312e-04    4.8232072e-04    5.6343795e-03
    4.0226807e+01    9.8593722e-01    1.9459097e-03    1.0191716e-03    6.0560866e-04    5.7290266e-04    4.1521073e-04    3.6137050e-04    2.7672538e-04    2.9194856e-04    2.5444049e-04    2.4560316e-04    2.3872750e-04    2.7071998e-04    2.7735847e-04    2.7466882e-04    2.8276720e-04    3.2128340e-04    3.6923504e-04    4.8803611e-04    5.5510930e-03
    4.0334907e+01    9.8615458e-01    1.9478836e-03    9.6372371e-04    6.6979310e-04    4.9080513e-04    3.6988450e-04    3.8744086e-04    2.7992940e-04    2.7476476e-04    2.6191226e-04    2.2568927e-04    2.5691725e-04    2.5503640e-04    2.8010078e-04    2.6153958e-04    2.8031528e-04    3.0334393e-04    4.0524656e-04    4.4972879e-04    5.4813627e-03
    4.0443540e+01    9.8630025e-01    1.9442717e-03    9.4708129e-04    6.2831200e-04    5.1219728e-04    4.1493005e-04    3.5932762e-04    2.9824291e-04    2.6869720e-04    2.2104343e-04    2.4710691e-04    2.2577303e-04    3.0354683e-04    2.3699924e-04    2.5601289e-04    3.0042301e-04    3.5518669e-04    3.9013210e-04    4.0724752e-04    5.3832209e-03
    4.0551743e+01    9.8642577e-01    1.9667467e-03    9.6399306e-04    5.9950335e-04    5.3084850e-04    3.7267893e-04    3.7870850e-04    2.8205950e-04    2.5057952e-04    2.3699202e-04    2.2609019e-04    2.4633336e-04    2.9397532e-04    2.4885720e-04    2.6019559e-04    2.6875876e-04    3.2563090e-04    3.9271191e-04    4.3028303e-04    5.2992870e-03
    4.0605797e+01    9.8651834e-01    1.9147277e-03    9.5646029e-04    6.3156497e-04    5.5561685e-04    3.2722740e-04    4.0677757e-04    2.8989273e-04    2.1711952e-04    2.6501363e-04    1.9402365e-04    2.9625661e-04    2.4525469e-04    2.2659503e-04    3.2139245e-04    2.1418024e-04    3.4430433e-04    4.0334661e-04    4.1304583e-04    5.2588624e-03
    4.0713881e+01    9.8669067e-01    1.9359533e-03    8.8162477e-04    6.4462499e-04    5.2078493e-04    3.7664059e-04    3.6351078e-04    3.0682802e-04    2.0319966e-04    2.4659859e-04    2.8038321e-04    2.0369476e-04    2.7828729e-04    2.3781171e-04    2.5184198e-04    2.4516457e-04    3.7008663e-04    3.5786074e-04    4.3723775e-04    5.1671983e-03
    4.0821955e+01    9.8685019e-01    1.9349700e-03    8.8549195e-04    6.5208931e-04    4.7296507e-04    4.0500646e-04    3.1849972e-04    3.0439502e-04    2.2324578e-04    2.2969545e-04    3.1360373e-04    1.9462224e-04    2.4358734e-04    2.4208616e-04    2.4993111e-04    2.7862636e-04    3.3738878e-04    3.4500594e-04    4.4509096e-04    5.0735081e-03
    4.0930366e+01    9.8704807e-01    1.8714771e-03    9.6028953e-04    5.4541931e-04    5.0093678e-04    3.8924186e-04    3.2537113e-04    2.7201712e-04    2.6054907e-04    2.7707049e-04    2.0652210e-04    2.4475183e-04    2.4040422e-04    2.3790334e-04    2.0598123e-04    3.0891710e-04    3.4576197e-04    2.9789072e-04    4.6873966e-04    4.9926850e-03
    4.1038694e+01    9.8729765e-01    1.7197675e-03    1.0046617e-03    5.4974297e-04    5.2366594e-04    3.3363825e-04    3.2916871e-04    2.8976845e-04    2.7779382e-04    2.2535452e-04    2.0809187e-04    2.6578241e-04    1.9377373e-04    2.6727229e-04    2.0754173e-04    3.3415856e-04    2.8212356e-04    3.3288583e-04    4.4377990e-04    4.9133787e-03
    4.1146844e+01    9.8743927e-01    1.7670718e-03    9.6268546e-04    5.5223982e-04    4.8811796e-04    3.2794171e-04    3.3631073e-04    3.1404251e-04    2.5456525e-04    2.3165421e-04    2.0607584e-04    2.2023318e-04    2.2494370e-04    2.4029675e-04    2.3740034e-04    2.9463330e-04    3.2121494e-04    3.1094242e-04    4.3123199e-04    4.8391247e-03
    4.1200901e+01    9.8756266e-01    1.7080319e-03    9.5786524e-04    5.8136636e-04    4.4147821e-04    3.2989078e-04    3.1713463e-04    3.2522767e-04    2.7182458e-04    2.2395475e-04    2.3097700e-04    1.9209947e-04    2.5551010e-04    2.0489434e-04    2.7329370e-04    2.6191627e-04    3.0187235e-04    3.1757730e-04    4.5515251e-04    4.7872698e-03
    4.1309013e+01    9.8772770e-01    1.6772254e-03    9.4219374e-04    5.6868638e-04    4.9774407e-04    3.1895553e-04    3.2264609e-04    2.5891863e-04    2.7937457e-04    2.5555434e-04    1.9255443e-04    1.9829747e-04    2.5941685e-04    2.1741292e-04    2.6199189e-04    2.6885165e-04    3.0761270e-04    3.0102928e-04    4.3956573e-04    4.7042733e-03
    4.1417126e+01    9.8792420e-01    1.6072809e-03    8.9714026e-04    6.3900516e-04    4.5822911e-04    3.1244477e-04    3.2737054e-04    3.0078948e-04    2.2352566e-04    2.5101817e-04    1.9517419e-04    2.2831714e-04    2.4882034e-04    2.0155659e-04    2.3049771e-04    2.8383931e-04    3.0764666e-04    3.1005135e-04    4.4064952e-04    4.6124392e-03
    4.1525694e+01    9.8809727e-01    1.6327347e-03    8.3568514e-04    6.3401501e-04    4.6655717e-04    2.8046949e-04    3.6233099e-04    2.4195485e-04    2.5681350e-04    2.1999323e-04    2.0967347e-04    2.7884758e-04    1.9622545e-04    2.1100730e-04    2.0747528e-04    3.1776889e-04    2.4583518e-04    3.6938258e-04    3.8746619e-04    4.5484922e-03
    4.1633937e+01    9.8820537e-01    1.6454505e-03    8.8302740e-04    6.0001560e-04    4.3725403e-04    2.9603785e-04    3.1200862e-04    2.9237748e-04    2.3402498e-04    2.1375175e-04    2.4002602e-04    2.7580852e-04    1.7415089e-04    1.8838767e-04    2.3793390e-04    2.7548669e-04    2.6181222e-04    3.7453614e-04    3.6053596e-04    4.4920056e-03
    4.1742113e+01    9.8837696e-01    1.6403706e-03    8.3549047e-04    6.1796212e-04    3.9453784e-04    3.4976565e-04    3.0168191e-04    2.5359571e-04    2.3897163e-04    2.4807295e-04    2.3865975e-04    2.2876555e-04    1.6815991e-04    2.0493177e-04    2.5808129e-04    2.8278377e-04    2.4647253e-04    3.0312011e-04    4.2162875e-04    4.3899829e-03
    4.1850282e+01    9.8855565e-01    1.5919528e-03    8.0781049e-04    6.3435147e-04    4.1754553e-04    3.3872526e-04    2.9128963e-04    2.1862476e-04    2.5024705e-04    2.5136353e-04    2.4591902e-04    1.8502227e-04    1.9934102e-04    2.0616772e-04    2.4900128e-04    2.5889194e-04    2.6972122e-04    2.8476157e-04    4.4245983e-04    4.3011585e-03
    4.1904372e+01    9.8859609e-01    1.5978781e-03    8.3848676e-04    6.3415967e-04    3.9541661e-04    3.4913628e-04    2.6920950e-04    2.4060388e-04    2.8285980e-04    2.0972286e-04    2.2122542e-04    2.0963317e-04    2.0590738e-04    2.0229452e-04    2.2825645e-04    3.0474534e-04    2.2849702e-04    2.8615209e-04    4.2903617e-04    4.2706910e-03
    4.2013281e+01    9.8874708e-01    1.6444076e-03    8.2725496e-04    5.2313077e-04    4.4381946e-04    3.3019473e-04    2.6317201e-04    2.8996478e-04    2.4828399e-04    2.1656672e-04    1.5832894e-04    2.3595068e-04    2.2842286e-04    1.9294893e-04    2.2441190e-04    2.8677584e-04    2.4491135e-04    3.0081453e-04    3.8310114e-04    4.2104629e-03
    4.2122908e+01    9.8885897e-01    1.6432394e-03    8.1360296e-04    5.5598899e-04    4.3126664e-04    3.1315451e-04    2.9096103e-04    2.9441011e-04    2.0108439e-04    1.8674395e-04    2.3363601e-04    2.2544339e-04    1.8455987e-04    1.7941396e-04    2.9170090e-04    2.2025382e-04    2.5704671e-04    3.3169714e-04    3.3368565e-04    4.1531437e-03
    4.2232531e+01    9.8900990e-01    1.6447113e-03    7.9423423e-04    5.8099985e-04    4.0318842e-04    2.7688065e-04    3.1167403e-04    2.8982036e-04    2.0081234e-04    1.9924806e-04    2.4157416e-04    1.9526297e-04    1.8021851e-04    1.9422491e-04    2.8097508e-04    1.8092296e-04    2.6584226e-04    3.3583941e-04    3.3749453e-04    4.0761801e-03
    4.2342153e+01    9.8915578e-01    1.5927778e-03    8.4508780e-04    5.4390096e-04    4.2309028e-04    2.6948933e-04    3.2792870e-04    2.5042808e-04    1.6426891e-04    2.5537525e-04    1.9029793e-04    2.1198458e-04    1.9179407e-04    2.3330773e-04    1.9659101e-04    2.3741615e-04    2.9223950e-04    2.7540233e-04    3.5714722e-04    3.9856885e-03
    4.2451774e+01    9.8928822e-01    1.6302779e-03    7.6496947e-04    5.7171459e-04    4.1853435e-04    2.7788013e-04    3.2353608e-04    2.2840550e-04    1.8857503e-04    2.4044211e-04    1.9538712e-04    2.1325386e-04    1.9360133e-04    1.9526326e-04    1.9592276e-04    2.5928122e-04    2.8220086e-04    2.5878158e-04    3.6209279e-04    3.9116595e-03
    4.2506586e+01    9.8937155e-01    1.6034010e-03    7.7802318e-04    5.7004406e-04    4.1050585e-04    2.7920763e-04    2.7697051e-04    2.4910893e-04    2.1173725e-04    2.3210272e-04    2.2711973e-04    1.9383132e-04    1.7726320e-04    1.8518278e-04    2.0528384e-04    2.5798747e-04    2.5512757e-04    2.8781909e-04    3.4018098e-04    3.8875555e-03
    4.2605929e+01    9.8954372e-01    1.5807608e-03    7.3064199e-04    5.6960402e-04    3.9780184e-04    2.8399445e-04    2.7484005e-04    2.4889320e-04    2.2681035e-04    2.1127335e-04    2.2325431e-04    2.1883086e-04    1.3670050e-04    2.2355647e-04    1.8657467e-04    2.6036045e-04    2.3097516e-04    2.9805188e-04    3.4289701e-04    3.8104587e-03
    4.2716302e+01    9.8968075e-01    1.6022948e-03    7.3293833e-04    5.4255896e-04    3.6267352e-04    2.9905703e-04    3.0847913e-04    1.9555138e-04    2.3261043e-04    2.4942818e-04    1.8418987e-04    1.7196543e-04    1.7153993e-04    2.1339620e-04    2.3839857e-04    1.9924294e-04    2.5350194e-04    2.8190155e-04    3.3940881e-04    3.7401153e-03
    4.2826684e+01    9.8986529e-01    1.4956023e-03    7.9636311e-04    5.1556378e-04    3.6902573e-04    3.1967789e-04    2.4135504e-04    2.2685332e-04    2.3203084e-04    2.3047713e-04    2.0429925e-04    1.3491311e-04    1.9558269e-04    2.2224013e-04    2.2151394e-04    1.8289996e-04    2.5829850e-04    3.0056147e-04    3.3814937e-04    3.6493020e-03
    4.2926033e+01    9.8995122e-01    1.5366878e-03    7.6405353e-04    5.1776172e-04    3.4404869e-04    3.5937322e-04    2.1692652e-04    2.4687500e-04    2.1332656e-04    2.2073799e-04    2.0021085e-04    1.5041385e-04    1.7482736e-04    2.3926138e-04    2.0333944e-04    2.1676144e-04    2.2955246e-04    2.7100117e-04    3.6422872e-04    3.5793889e-03
    4.3025382e+01    9.9009239e-01    1.4967743e-03    8.0131563e-04    4.8845269e-04    3.6472862e-04    3.1292881e-04    1.9870255e-04    2.7574248e-04    2.5407151e-04    1.7628971e-04    1.5518595e-04    1.8892075e-04    2.0467249e-04    2.0390254e-04    1.8079586e-04    2.3302832e-04    1.9303883e-04    2.8280772e-04    3.6764984e-04    3.5285998e-03
    4.3124732e+01    9.9019466e-01    1.5361607e-03    7.6630894e-04    4.7327470e-04    3.5874813e-04    2.9934870e-04    2.4991314e-04    2.5636949e-04    2.1421166e-04    1.6469368e-04    2.0403331e-04    1.7019872e-04    2.1984825e-04    1.7170738e-04    2.1969222e-04    1.9859108e-04    1.9393954e-04    3.0033498e-04    3.2161406e-04    3.4863502e-03
    4.3235144e+01    9.9035488e-01    1.4848993e-03    7.7356447e-04    4.7884440e-04    3.8869782e-04    2.4901316e-04    2.5692183e-04    2.6180535e-04    1.9820576e-04    1.2635208e-04    2.2666311e-04    1.8236687e-04    2.2300562e-04    1.9263407e-04    1.7996799e-04    1.7972522e-04    2.1640611e-04    3.0866374e-04    2.9002804e-04    3.4273506e-03
    4.3334541e+01    9.9049162e-01    1.4390407e-03    8.0130760e-04    4.4156606e-04    3.9798625e-04    2.4036308e-04    2.8819732e-04    2.3043217e-04    1.8305173e-04    1.5709604e-04    2.3288256e-04    1.6973791e-04    2.1130031e-04    2.1239592e-04    1.4547454e-04    1.8620052e-04    2.0852989e-04    3.1250084e-04    2.6749724e-04    3.3828200e-03
    4.3445001e+01    9.9066101e-01    1.4425453e-03    7.1417739e-04    4.8091136e-04    3.7500513e-04    2.6759291e-04    2.6449298e-04    2.2051128e-04    1.6745353e-04    1.7543116e-04    1.9388044e-04    2.1299862e-04    2.0866512e-04    1.7443671e-04    1.6780945e-04    1.7038018e-04    2.7085394e-04    2.4457917e-04    3.0015204e-04    3.2871171e-03
    4.3500235e+01    9.9076094e-01    1.3860316e-03    7.3988237e-04    4.8144216e-04    3.4382270e-04    2.7155734e-04    2.8890545e-04    1.9228620e-04    1.8036449e-04    2.0035377e-04    1.7507658e-04    2.0110223e-04    2.1416079e-04    1.5522747e-04    1.7651241e-04    1.6421784e-04    2.6047736e-04    2.3371735e-04    3.4438762e-04    3.2295383e-03
    4.3654893e+01    9.9101288e-01    1.3336884e-03    7.1523177e-04    4.5698019e-04    3.3834796e-04    2.9320101e-04    2.2805607e-04    2.1532046e-04    1.7261111e-04    1.9337826e-04    2.0110232e-04    2.0188423e-04    1.8591193e-04    1.2056711e-04    1.6283793e-04    2.4190147e-04    2.1597090e-04    2.4519180e-04    3.2652678e-04    3.1384058e-03
    4.3710145e+01    9.9105648e-01    1.3802670e-03    6.8867868e-04    4.3921434e-04    3.6341748e-04    2.7313596e-04    2.2524164e-04    2.1616027e-04    1.7778046e-04    1.9409601e-04    1.8220577e-04    2.4453465e-04    1.4437603e-04    1.2124810e-04    1.8228790e-04    2.0527943e-04    2.2597258e-04    2.4304162e-04    3.4565070e-04    3.0909342e-03
    4.3820638e+01    9.9116990e-01    1.3913420e-03    6.6967426e-04    4.1520682e-04    3.7069392e-04    2.9998551e-04    2.2672904e-04    1.5346674e-04    2.5235646e-04    1.4442980e-04    1.8883812e-04    2.3900950e-04    1.3481146e-04    1.4005994e-04    1.8175697e-04    1.9785827e-04    2.2507168e-04    2.2612297e-04    3.2620183e-04    3.0464886e-03
    4.3931161e+01    9.9132041e-01    1.3504352e-03    6.5537864e-04    4.4502058e-04    3.5816446e-04    2.7515043e-04    2.3327161e-04    1.7680178e-04    1.9784456e-04    1.9625825e-04    2.0600021e-04    1.6862625e-04    1.2738509e-04    1.5040948e-04    2.2789449e-04    1.7185284e-04    2.1344847e-04    2.3929656e-04    3.0805807e-04    2.9782894e-03
    4.4041697e+01    9.9145532e-01    1.3505697e-03    6.3300766e-04    4.2270781e-04    3.7881293e-04    2.7515103e-04    2.1806537e-04    1.7921335e-04    1.7441482e-04    2.2004408e-04    1.7648733e-04    1.7139881e-04    1.1186360e-04    2.0198974e-04    1.8542717e-04    1.7375047e-04    2.0866512e-04    2.6901879e-04    2.8399950e-04    2.9100951e-03
    4.4152247e+01    9.9158577e-01    1.3351048e-03    6.3561692e-04    4.3759609e-04    3.6051985e-04    2.3487221e-04    2.2985384e-04    1.8641579e-04    2.1004193e-04    1.8808036e-04    1.7384241e-04    1.4286379e-04    1.6657195e-04    1.8802596e-04    1.6339874e-04    1.7469375e-04    1.9040677e-04    2.5222311e-04    2.9677772e-04    2.8473225e-03
    4.4251742e+01    9.9172591e-01    1.3413798e-03    5.7883246e-04    4.6075667e-04    3.3820517e-04    2.5978568e-04    1.8072939e-04    2.0368292e-04    1.9787549e-04    1.9852732e-04    1.3163036e-04    1.6767544e-04    1.8336767e-04    1.5048059e-04    1.6590557e-04    1.8162769e-04    2.1107241e-04    2.3907443e-04    3.0569346e-04    2.7777892e-03
    4.4307028e+01    9.9175006e-01    1.3583375e-03    5.8883251e-04    4.7199661e-04    3.0805070e-04    2.6703433e-04    2.0304630e-04    2.0630784e-04    1.7754106e-04    1.8978294e-04    1.4052938e-04    1.7794518e-04    2.0140747e-04    1.1771046e-04    1.6732774e-04    1.7289434e-04    1.9558821e-04    2.4553426e-04    3.0617753e-04    2.7538935e-03
    4.4406534e+01    9.9184005e-01    1.3434063e-03    6.4075223e-04    4.3514780e-04    3.2633761e-04    2.4116503e-04    1.9289230e-04    2.2745099e-04    1.4873681e-04    1.9934232e-04    1.5440286e-04    1.6729556e-04    1.8022937e-04    1.3224590e-04    1.5122309e-04    1.7043925e-04    2.0448008e-04    2.5756931e-04    2.8745314e-04    2.6993811e-03
    4.4517108e+01    9.9202675e-01    1.2904075e-03    6.0473044e-04    4.4599305e-04    3.0436392e-04    2.2575323e-04    2.3064788e-04    1.8542976e-04    1.8987829e-04    1.8811269e-04    1.3134527e-04    2.0055697e-04    1.3089796e-04    1.4850861e-04    1.5005713e-04    1.7527256e-04    2.0657949e-04    2.5926368e-04    2.6395422e-04    2.6414924e-03
    4.4616636e+01    9.9215891e-01    1.2631099e-03    6.2797645e-04    3.9844973e-04    3.0075554e-04    2.4760636e-04    1.9756122e-04    1.8796513e-04    1.9669763e-04    1.9617474e-04    1.4169404e-04    1.8237311e-04    9.2496411e-05    1.8594849e-04    1.5448589e-04    1.4273617e-04    2.1574064e-04    2.4598114e-04    2.7287705e-04    2.5904590e-03
    4.4727246e+01    9.9228644e-01    1.2195991e-03    6.4373906e-04    4.2553525e-04    2.6341855e-04    2.5012629e-04    1.9020949e-04    1.7266704e-04    2.4112329e-04    1.4968163e-04    1.7746308e-04    1.2930346e-04    1.1053685e-04    2.0316148e-04    1.2809075e-04    1.4751974e-04    2.3251069e-04    2.3047081e-04    2.4947799e-04    2.5489300e-03
    4.4837877e+01    9.9242101e-01    1.2259856e-03    5.9234611e-04    4.3040969e-04    2.7807540e-04    2.3092475e-04    2.1383095e-04    1.6797939e-04    1.8194958e-04    2.1637420e-04    1.2816064e-04    1.2030103e-04    1.6471625e-04    1.5456422e-04    1.1412098e-04    2.0625285e-04    2.1874819e-04    2.1296458e-04    2.2847227e-04    2.4928086e-03
    4.4948523e+01    9.9252398e-01    1.2333538e-03    5.7670448e-04    4.1016519e-04    3.1013481e-04    2.1042927e-04    2.0084341e-04    2.0656302e-04    1.8741706e-04    1.6124845e-04    1.3147261e-04    1.4213402e-04    1.5693397e-04    1.4289218e-04    1.2061154e-04    2.0481700e-04    2.0863650e-04    1.8784317e-04    2.6672862e-04    2.4170916e-03
    4.5003845e+01    9.9260392e-01    1.2311785e-03    5.7237127e-04    3.8271436e-04    3.0904957e-04    2.3149113e-04    1.7329442e-04    1.9699629e-04    1.9849213e-04    1.5252113e-04    1.4352971e-04    1.4195475e-04    1.4979166e-04    1.2092454e-04    1.4082284e-04    1.9347055e-04    2.0934100e-04    1.9543337e-04    2.7154223e-04    2.3811591e-03
    4.5114512e+01    9.9271492e-01    1.2125066e-03    5.6476761e-04    3.9533991e-04    2.9118822e-04    2.2680129e-04    1.8981584e-04    2.0133815e-04    1.8385137e-04    1.4095463e-04    1.5461799e-04    1.4115945e-04    1.3457794e-04    1.1821922e-04    1.9101667e-04    1.5891266e-04    1.9232849e-04    1.8990223e-04    2.4520080e-04    2.3525843e-03
    4.5214112e+01    9.9282860e-01    1.1649148e-03    5.9516347e-04    3.5942746e-04    3.2570216e-04    1.9516451e-04    2.2336664e-04    1.9104874e-04    1.6525587e-04    1.4093563e-04    1.7457585e-04    1.2956157e-04    9.2373120e-05    1.6629461e-04    1.5937503e-04    1.6964860e-04    1.6743869e-04    2.2499103e-04    2.2270132e-04    2.3034607e-03
    4.5324791e+01    9.9294745e-01    1.1666816e-03    5.8086735e-04    4.1873376e-04    2.7188926e-04    1.6923607e-04    2.1991524e-04    2.0784810e-04    1.2484064e-04    1.5826255e-04    1.5194826e-04    1.2410311e-04    1.4151435e-04    1.3883369e-04    1.6328202e-04    1.5468173e-04    1.8375668e-04    2.0672765e-04    2.2447911e-04    2.2449532e-03
    4.5435494e+01    9.9309288e-01    1.1296148e-03    5.5582911e-04    4.2738602e-04    2.2393925e-04    2.3443862e-04    2.1783330e-04    1.5112861e-04    1.7632623e-04    1.4602280e-04    1.4174861e-04    1.1581639e-04    1.5057802e-04    1.3897154e-04    1.4318771e-04    1.6907950e-04    1.6425866e-04    1.8924375e-04    2.2990787e-04    2.2018075e-03
    4.5535140e+01    9.9323088e-01    1.0817016e-03    5.5939077e-04    4.2967291e-04    2.0813274e-04    2.4746721e-04    1.8588161e-04    1.8142183e-04    1.5396852e-04    1.3724490e-04    1.4121627e-04    1.2965221e-04    1.3896366e-04    1.4798554e-04    1.1386802e-04    1.9575069e-04    1.8201850e-04    1.4574209e-04    2.7478690e-04    2.1142546e-03
    4.5645881e+01    9.9336239e-01    1.0324952e-03    5.7395635e-04    4.1011068e-04    2.2331935e-04    2.3517992e-04    1.6085365e-04    1.9537017e-04    1.6465600e-04    1.3511250e-04    1.3102406e-04    1.3673878e-04    1.4523999e-04    1.1012518e-04    1.5737584e-04    1.4994850e-04    1.8901927e-04    1.6755344e-04    2.3196705e-04    2.0875598e-03
    4.5701262e+01    9.9341754e-01    1.0541601e-03    5.7287334e-04    3.9499591e-04    2.0428001e-04    2.1266309e-04    2.1599006e-04    1.7042561e-04    1.5584204e-04    1.2440606e-04    1.2697341e-04    1.5542555e-04    1.3802212e-04    9.4414353e-05    1.7138014e-04    1.6283779e-04    1.5290653e-04    1.9578248e-04    2.2278618e-04    2.0562902e-03
    4.5812047e+01    9.9355563e-01    1.0126314e-03    5.7960440e-04    3.4766894e-04    2.3402146e-04    1.9870822e-04    2.6457375e-04    1.3142979e-04    1.4299424e-04    1.5467388e-04    1.0788783e-04    1.5085335e-04    1.2946327e-04    1.1060243e-04    1.5726858e-04    1.4148405e-04    1.5066740e-04    2.0488573e-04    2.3127118e-04    1.9936787e-03
    4.5922842e+01    9.9365699e-01    9.8677812e-04    6.0031303e-04    3.3366709e-04    2.5189844e-04    2.0565903e-04    2.0863759e-04    1.6178340e-04    1.2568016e-04    1.3221399e-04    1.9184411e-04    9.5478954e-05    1.0183902e-04    1.4117624e-04    1.4807742e-04    1.4603019e-04    1.3522559e-04    1.6982200e-04    2.6914625e-04    1.9377444e-03
    4.6033636e+01    9.9377467e-01    1.0038062e-03    5.5687926e-04    3.3172432e-04    2.2925735e-04    2.0817882e-04    2.2598692e-04    1.6922387e-04    1.1367242e-04    1.6552239e-04    1.1896158e-04    1.1582966e-04    9.8792802e-05    1.4811186e-04    1.3969590e-04    1.3257238e-04    1.7003968e-04    1.8755053e-04    2.3968819e-04    1.8698382e-03
    4.6133373e+01    9.9384317e-01    1.0367941e-03    5.1894753e-04    3.4830938e-04    2.4495934e-04    2.0636258e-04    2.1714522e-04    1.4029682e-04    1.1763775e-04    1.6328844e-04    1.2896277e-04    8.9756951e-05    1.4323269e-04    1.3426674e-04    1.3016596e-04    1.2192894e-04    1.5291666e-04    1.9259480e-04    2.4486819e-04    1.8243953e-03
    4.6244225e+01    9.9394637e-01    1.0702426e-03    4.7517163e-04    3.2544139e-04    2.4104435e-04    2.2596385e-04    1.9301410e-04    1.2206814e-04    1.7200537e-04    1.2209991e-04    1.0354774e-04    1.1226763e-04    1.5473658e-04    1.1535051e-04    1.3973456e-04    1.3375281e-04    1.4185214e-04    1.8983640e-04    2.1392208e-04    1.8015764e-03
    4.6344034e+01    9.9406437e-01    1.0576411e-03    4.4115600e-04    3.4481457e-04    2.3448993e-04    2.4288921e-04    1.5728658e-04    1.4367293e-04    1.5918956e-04    1.1619630e-04    8.9715873e-05    1.4053983e-04    1.2504535e-04    1.3460780e-04    1.2616107e-04    1.2645233e-04    1.6022487e-04    1.5923644e-04    2.1779391e-04    1.7585182e-03
    4.6454959e+01    9.9416014e-01    1.0399284e-03    4.5992698e-04    3.2353234e-04    2.5870763e-04    2.3046138e-04    1.6270946e-04    1.3914454e-04    1.1062193e-04    1.1867670e-04    1.2624481e-04    1.3338770e-04    1.0802719e-04    1.5009565e-04    1.2525310e-04    9.4483430e-05    1.7202284e-04    1.7423667e-04    1.7874590e-04    1.7336508e-03
    4.6510439e+01    9.9422709e-01    1.0111800e-03    4.5353415e-04    3.3837996e-04    2.4748547e-04    2.2582702e-04    1.6184608e-04    1.6172771e-04    9.0843377e-05    1.2755151e-04    1.4951346e-04    1.0180679e-04    1.0198020e-04    1.3808227e-04    1.3019820e-04    1.1656689e-04    1.4758722e-04    2.0905250e-04    1.4687383e-04    1.7128776e-03
    4.6621428e+01    9.9433636e-01    9.8392591e-04    4.8642300e-04    2.9470915e-04    2.7975397e-04    2.1853788e-04    1.6294237e-04    1.0627036e-04    1.0238838e-04    1.3537833e-04    1.3193856e-04    1.0830631e-04    1.4983192e-04    1.1358947e-04    1.0030704e-04    1.2953594e-04    1.3650363e-04    1.9404983e-04    1.5381263e-04    1.6754331e-03
    4.6732476e+01    9.9449010e-01    9.3483863e-04    4.7113274e-04    3.1005947e-04    2.4607359e-04    2.2497915e-04    1.3970641e-04    1.1377632e-04    1.2294765e-04    1.4639199e-04    1.0590222e-04    1.0335685e-04    1.3017204e-04    1.2282326e-04    1.0825549e-04    1.3817357e-04    1.2840344e-04    1.8925724e-04    1.4269036e-04    1.6309552e-03
    4.6843565e+01    9.9462283e-01    8.9624880e-04    4.4413764e-04    3.3610437e-04    2.4770622e-04    2.0060807e-04    1.2348625e-04    1.1889991e-04    1.2446808e-04    1.3356370e-04    1.0761724e-04    1.5114454e-04    9.2064844e-05    1.1563239e-04    1.1644316e-04    1.1736908e-04    1.6366278e-04    1.5030300e-04    1.9460941e-04    1.5431050e-03
    4.6954692e+01    9.9469678e-01    9.1964753e-04    4.8127684e-04    2.8927523e-04    2.3539907e-04    2.0780192e-04    1.1086830e-04    1.3597611e-04    1.1957178e-04    1.1904001e-04    1.0703129e-04    1.4193991e-04    8.9371354e-05    1.1850375e-04    1.1349098e-04    1.1628401e-04    1.6101827e-04    1.4162415e-04    2.1042248e-04    1.4846787e-03
    4.7010270e+01    9.9473315e-01    9.2588213e-04    4.6598347e-04    2.8804451e-04    2.4818696e-04    1.9182097e-04    1.2478367e-04    1.3087206e-04    1.2099563e-04    1.2835268e-04    1.1161873e-04    1.2340077e-04    8.9742141e-05    1.2117265e-04    1.0432115e-04    1.2628141e-04    1.4859885e-04    1.4147299e-04    1.9485062e-04    1.4804663e-03
    4.7121471e+01    9.9485576e-01    8.8873557e-04    4.5214700e-04    2.9567671e-04    2.7000472e-04    1.4962741e-04    1.5084595e-04    9.1383474e-05    1.2886356e-04    1.3804455e-04    1.3931629e-04    8.1456487e-05    1.1653510e-04    9.5167438e-05    1.2668958e-04    1.1512589e-04    1.3984952e-04    1.0424476e-04    2.3213285e-04    1.4283929e-03
    4.7232750e+01    9.9492272e-01    9.0333260e-04    4.5912273e-04    2.9698684e-04    2.2882532e-04    1.8107370e-04    1.1592600e-04    1.2477144e-04    1.4106557e-04    1.3296592e-04    9.2052150e-05    1.2795011e-04    7.8783302e-05    1.0266724e-04    1.0268871e-04    1.3629640e-04    1.2822480e-04    1.3326525e-04    2.0265761e-04    1.3886201e-03
    4.7344102e+01    9.9505029e-01    8.6734181e-04    4.5994685e-04    2.8380973e-04    2.1908661e-04    1.8528343e-04    1.0857159e-04    1.3351433e-04    1.1466128e-04    1.3489897e-04    1.0397494e-04    9.7147820e-05    6.3346692e-05    1.7282144e-04    1.0855684e-04    1.0804339e-04    1.2491724e-04    1.4721898e-04    1.8846506e-04    1.3281015e-03
    4.7455535e+01    9.9515937e-01    8.6326759e-04    4.5203412e-04    2.7507413e-04    2.0398512e-04    1.5387534e-04    1.2752584e-04    1.4310277e-04    1.2406056e-04    1.1182610e-04    9.3951810e-05    8.5891529e-05    1.2568976e-04    1.2112229e-04    1.1586263e-04    1.0313103e-04    1.0889524e-04    1.5800356e-04    1.6618388e-04    1.3071423e-03
    4.7511273e+01    9.9520207e-01    8.8539269e-04    4.2584920e-04    2.7215018e-04    2.2870573e-04    1.2724337e-04    1.3001972e-04    1.4305765e-04    1.3111609e-04    9.5627638e-05    9.7992545e-05    7.5310714e-05    1.3234151e-04    1.3581168e-04    8.5624023e-05    1.2324891e-04    1.0018247e-04    1.6075510e-04    1.5451846e-04    1.2929787e-03
    4.7611602e+01    9.9529190e-01    8.6991939e-04    4.0641945e-04    2.7971273e-04    2.1345322e-04    1.2160381e-04    1.6074600e-04    1.3248206e-04    1.2885960e-04    7.9456222e-05    9.9265893e-05    7.0845075e-05    1.6000363e-04    1.1832774e-04    8.8926131e-05    1.0439758e-04    1.1101167e-04    1.7363635e-04    1.1178782e-04    1.2772485e-03
    4.7712022e+01    9.9536537e-01    8.6034031e-04    4.1707264e-04    3.0427502e-04    1.5356094e-04    1.6884267e-04    1.5076243e-04    1.2217447e-04    1.1299066e-04    7.5743098e-05    1.0039392e-04    1.1882263e-04    1.2880527e-04    8.5465745e-05    9.7878949e-05    1.0027674e-04    1.1253893e-04    1.6759409e-04    1.1079788e-04    1.2462947e-03
    4.7823667e+01    9.9546966e-01    8.3527175e-04    4.0888971e-04    2.9241511e-04    1.6583301e-04    1.6455776e-04    1.4342163e-04    1.3923941e-04    9.2705576e-05    7.4783563e-05    8.7448900e-05    1.5334910e-04    1.1320645e-04    6.4969676e-05    9.3504190e-05    1.1177927e-04    1.3769053e-04    1.2516716e-04    1.0723039e-04    1.2188741e-03
    4.7924207e+01    9.9556575e-01    8.2304305e-04    3.9186571e-04    2.9038158e-04    1.6653688e-04    1.4898593e-04    1.5322739e-04    1.4023210e-04    6.0518720e-05    9.4608396e-05    1.2862573e-04    1.2867304e-04    9.2642272e-05    6.8162741e-05    1.0139224e-04    1.0712761e-04    1.1642457e-04    1.1584737e-04    1.2227198e-04    1.1836787e-03
    4.8024880e+01    9.9568787e-01    7.8000092e-04    3.9556355e-04    2.6941054e-04    1.7642199e-04    1.5581493e-04    1.4683767e-04    1.0098293e-04    7.9038037e-05    8.8014082e-05    1.8804795e-04    7.0175008e-05    6.9478213e-05    8.6278001e-05    9.8836693e-05    1.0491776e-04    1.4170139e-04    8.3926527e-05    1.4868014e-04    1.1280065e-03
    4.8136800e+01    9.9580286e-01    7.5495530e-04    3.9700687e-04    2.1909553e-04    2.0168261e-04    1.4940405e-04    1.5408889e-04    6.7010115e-05    9.7883913e-05    1.3063720e-04    1.2697337e-04    8.1350119e-05    7.4414916e-05    9.5065182e-05    8.8447616e-05    1.1816633e-04    1.0810171e-04    7.4567554e-05    1.9766788e-04    1.0606186e-03
    4.8248877e+01    9.9590425e-01    7.2871502e-04    3.8812173e-04    2.3086540e-04    1.9462626e-04    1.6184010e-04    1.1337090e-04    8.3263474e-05    1.0737330e-04    1.7554479e-04    5.7235169e-05    7.9248975e-05    8.6633043e-05    8.6896007e-05    1.0750087e-04    1.1068707e-04    7.5960122e-05    7.4527736e-05    1.9950155e-04    1.0338340e-03
    4.8304945e+01    9.9594019e-01    7.3474348e-04    3.9640231e-04    2.1608877e-04    1.9500123e-04    1.5895283e-04    9.9548352e-05    9.1339750e-05    1.4011291e-04    1.2996143e-04    7.4950920e-05    6.5616765e-05    9.6114418e-05    7.0859815e-05    1.1304805e-04    1.1291056e-04    6.9758838e-05    9.6042237e-05    1.7318206e-04    1.0251743e-03
    4.8417173e+01    9.9604440e-01    7.0975600e-04    3.8200226e-04    2.2710802e-04    1.8722876e-04    1.4730480e-04    9.2410338e-05    1.1935481e-04    1.6476985e-04    6.9433835e-05    8.4633529e-05    7.5209354e-05    7.0591031e-05    1.0595371e-04    9.2271199e-05    9.1906707e-05    6.0454976e-05    1.4210217e-04    1.4121575e-04    9.9189237e-04
    4.8518196e+01    9.9612853e-01    7.0565672e-04    3.5762375e-04    2.1274185e-04    2.1839167e-04    1.1609633e-04    1.0487302e-04    1.6269944e-04    1.1003193e-04    8.5575592e-05    7.0046246e-05    7.0200962e-05    8.8685480e-05    9.8275758e-05    8.6146158e-05    7.2081396e-05    6.6688710e-05    1.6936033e-04    1.0841272e-04    9.6788289e-04
    4.8630642e+01    9.9622730e-01    6.8841031e-04    3.5183495e-04    2.3561903e-04    1.8421953e-04    1.0201260e-04    1.1589850e-04    1.8020400e-04    7.0033002e-05    9.7026314e-05    6.6680593e-05    5.9946525e-05    1.1422248e-04    7.3620706e-05    7.7173344e-05    6.1403091e-05    1.2014371e-04    1.2814000e-04    1.0233492e-04    9.4377662e-04
    4.8743215e+01    9.9631133e-01    6.9577598e-04    3.2649932e-04    2.4105218e-04    1.4608057e-04    1.2398453e-04    1.7705729e-04    1.0643112e-04    8.2940719e-05    7.6628977e-05    7.1133870e-05    9.6126899e-05    9.1004048e-05    8.1046271e-05    4.9495917e-05    5.5289631e-05    1.4785768e-04    9.4132706e-05    1.1635724e-04    9.0977593e-04
    4.8855908e+01    9.9640455e-01    6.6898586e-04    3.1738832e-04    2.4633799e-04    1.4429724e-04    1.1871416e-04    1.9140455e-04    9.9473030e-05    6.2404336e-05    8.8428090e-05    6.7651617e-05    1.0313782e-04    8.1901262e-05    5.3376964e-05    5.2503799e-05    1.0141689e-04    1.1093515e-04    1.0270641e-04    1.0247128e-04    8.8191140e-04
    4.8912296e+01    9.9646356e-01    6.4775383e-04    3.0762492e-04    2.4614502e-04    1.4381540e-04    1.7648144e-04    1.3573649e-04    9.4978695e-05    6.4309949e-05    7.5341339e-05    8.2057971e-05    1.0156801e-04    8.6295599e-05    3.7253825e-05    5.1147060e-05    1.1045534e-04    1.1450299e-04    9.7446963e-05    1.0966554e-04    8.5385955e-04
    4.9013874e+01    9.9650934e-01    6.7687697e-04    3.2814692e-04    1.9503013e-04    1.5442901e-04    1.9857381e-04    1.1777785e-04    7.7335381e-05    7.1644739e-05    7.6319636e-05    8.0915818e-05    9.9861216e-05    6.7553466e-05    3.4301277e-05    6.3868185e-05    1.2070118e-04    9.6497073e-05    8.4315345e-05    1.2517341e-04    8.2133674e-04
    4.9126811e+01    9.9658471e-01    6.8280940e-04    3.1931997e-04    1.7743006e-04    1.6569754e-04    1.9346403e-04    1.0278252e-04    7.3735989e-05    7.3919489e-05    8.2537117e-05    8.9026659e-05    7.9715087e-05    4.5793376e-05    4.2176124e-05    9.9875235e-05    9.3075765e-05    9.7990698e-05    8.5642435e-05    1.1915493e-04    7.9114593e-04
    4.9239722e+01    9.9668824e-01    6.3672107e-04    3.2085274e-04    1.9094434e-04    2.1037710e-04    1.3727758e-04    9.0845830e-05    7.8442605e-05    6.5502198e-05    1.1442226e-04    6.4456590e-05    5.5757337e-05    4.0574873e-05    6.0931516e-05    1.2002029e-04    6.9821961e-05    8.9425563e-05    8.8518980e-05    1.0333853e-04    7.7352694e-04
    4.9352487e+01    9.9674891e-01    6.1991333e-04    3.2241103e-04    2.1499375e-04    2.1961926e-04    1.1692511e-04    7.3820528e-05    7.8043020e-05    8.8335323e-05    8.3326637e-05    6.7633092e-05    5.0132142e-05    5.2346017e-05    7.4599594e-05    9.2645664e-05    7.2551090e-05    8.8321360e-05    9.6671575e-05    9.1299806e-05    7.4750398e-04
    4.9408799e+01    9.9678726e-01    6.5668705e-04    2.9044981e-04    1.9087807e-04    2.4910392e-04    8.5552617e-05    9.2149974e-05    6.2162148e-05    1.1372060e-04    5.5999841e-05    6.5841823e-05    4.4939601e-05    5.6144710e-05    1.1356935e-04    6.2335511e-05    7.3616561e-05    8.2844308e-05    9.2957832e-05    1.0353995e-04    7.2024603e-04
    4.9510135e+01    9.9688409e-01    6.1072940e-04    2.8838775e-04    2.4336360e-04    1.7991162e-04    8.9135678e-05    8.6851165e-05    1.0436247e-04    6.2911366e-05    7.7279306e-05    4.6236315e-05    6.5107491e-05    6.2175518e-05    7.9766112e-05    7.1183655e-05    8.0401010e-05    8.2392256e-05    8.9222437e-05    9.1297451e-05    7.0519661e-04
    4.9622543e+01    9.9698202e-01    5.8546200e-04    2.9356606e-04    2.4841672e-04    1.5147898e-04    9.0130095e-05    7.2382214e-05    1.0898499e-04    6.0820872e-05    6.2686852e-05    6.4549732e-05    4.8014384e-05    8.4817306e-05    7.0526477e-05    8.5405965e-05    7.1722226e-05    7.2944857e-05    6.5312206e-05    9.7138013e-05    6.8362484e-04
    4.9734812e+01    9.9708553e-01    5.3945134e-04    2.9434393e-04    2.6133107e-04    1.1820032e-04    8.2690316e-05    1.2054654e-04    6.3211560e-05    8.4871650e-05    3.5729750e-05    6.6461600e-05    6.7210126e-05    7.4642105e-05    6.0777226e-05    7.2463379e-05    7.5565400e-05    7.5122347e-05    7.2976829e-05    9.3394471e-05    6.5548456e-04
    4.9846940e+01    9.9713265e-01    5.5288304e-04    3.2540701e-04    2.2977726e-04    8.8283593e-05    1.0562084e-04    1.0145699e-04    7.8274371e-05    6.1477211e-05    4.8349575e-05    7.8658794e-05    6.7778802e-05    7.1539644e-05    5.9607179e-05    5.7487400e-05    8.0926125e-05    6.6679464e-05    8.8114511e-05    6.7923287e-05    6.3710044e-04
    4.9902939e+01    9.9718289e-01    5.6787839e-04    3.1347423e-04    1.9409859e-04    9.4043591e-05    1.2222604e-04    8.7972191e-05    8.6850871e-05    4.6172673e-05    5.3990722e-05    7.1849424e-05    7.0401151e-05    6.3543143e-05    6.3172621e-05    5.7382069e-05    7.1078960e-05    7.6167860e-05    7.7947021e-05    7.8609310e-05    6.2025059e-04
    5.0014851e+01    9.9713114e-01    6.4307986e-04    4.3099969e-04    2.1772157e-04    5.0717632e-05    1.3581521e-04    1.0870935e-04    5.4575710e-05    7.4434165e-05    1.2016467e-04    4.8308734e-05    2.0745973e-05    5.1141024e-05    2.2004574e-05    1.0983380e-04    1.0591064e-04    3.1007328e-05    4.8552283e-05    7.1059502e-05    5.2407891e-04
    5.0140648e+01    9.9739978e-01    5.0003122e-04    3.5402102e-04    1.9892025e-04    1.5363190e-04    8.2740147e-05    7.5286101e-05    9.3966722e-05    1.5672217e-04    2.7262538e-05    2.3076396e-05    4.2114961e-05    1.4692689e-05    3.0203676e-05    1.7813778e-04    2.2605834e-05    3.8682855e-05    3.8959968e-05    4.8643808e-05    5.2051620e-04
    5.0228008e+01    9.9749591e-01    5.2542274e-04    3.8548852e-04    6.6562082e-05    2.1098384e-04    5.3713385e-05    6.8092981e-05    1.7853730e-04    4.1721379e-05    2.6544084e-05    3.4319043e-05    3.7767189e-05    7.0454918e-06    1.2267074e-04    8.5502359e-05    3.0461943e-05    2.3609546e-05    4.6014599e-05    5.6433501e-05    5.0320012e-04
    5.0337207e+01    9.9754088e-01    6.1480516e-04    2.9164195e-04    1.1569227e-04    1.5433650e-04    4.4429554e-05    2.1932204e-04    2.2543786e-05    3.3847305e-05    4.5754422e-05    4.5121781e-05    0.0000000e+00    1.2921079e-04    7.7296788e-05    7.9174737e-06    5.3387902e-05    3.8739615e-05    3.1806590e-05    6.5407491e-05    4.6785369e-04
    5.0448648e+01    9.9756444e-01    6.2772155e-04    3.5263892e-04    9.6585557e-05    9.9074175e-05    2.1168770e-04    4.7520948e-05    1.5877894e-05    3.0078260e-05    6.3558403e-05    2.2495358e-05    3.1959304e-05    1.5870122e-04    2.2984617e-05    3.7960379e-05    3.0992938e-05    3.9025925e-05    3.4691233e-05    7.1866131e-05    4.4014055e-04
    5.0559956e+01    9.9780177e-01    5.8382010e-04    1.9515748e-04    1.4046986e-04    1.5232490e-04    1.0809040e-04    2.9321809e-05    2.3079008e-05    6.7743451e-05    2.5662279e-05    3.2312568e-05    1.6509996e-04    7.4383393e-06    3.8393321e-05    3.0092353e-05    2.3625671e-05    5.0075682e-05    3.8592070e-05    6.7225279e-05    4.1970620e-04
    5.0671130e+01    9.9791312e-01    5.7626252e-04    1.1849524e-04    2.3366868e-04    1.2893652e-04    3.6387402e-05    1.5035835e-05    6.0671705e-05    2.9983954e-05    2.4797833e-05    1.2093948e-04    7.6504270e-05    1.5414496e-05    4.5223705e-05    1.5131312e-05    3.2101687e-05    4.1471183e-05    4.8881740e-05    6.0651499e-05    4.0632550e-04
    5.0782173e+01    9.9793497e-01    5.8910925e-04    1.3468653e-04    2.1585479e-04    1.0681680e-04    3.6597602e-05    2.9934621e-05    6.7810398e-05    1.7265512e-05    1.0301539e-04    8.3228519e-05    1.7979207e-05    3.8133118e-05    3.7384111e-05    1.9738984e-05    3.8851321e-05    3.0179553e-05    4.8722544e-05    1.2418360e-04    3.2554203e-04
    5.0893085e+01    9.9804186e-01    5.1857315e-04    2.5296768e-04    1.0937110e-04    8.4335062e-05    2.8685657e-05    6.0829429e-05    3.9549702e-05    8.7533138e-05    8.3692999e-05    2.1760267e-05    2.2793246e-05    4.8658084e-05    1.4368648e-05    3.3844804e-05    3.1648215e-05    4.8545531e-05    3.3462580e-05    1.2112216e-04    3.1640120e-04
    5.1003866e+01    9.9808466e-01    5.0463513e-04    2.8545503e-04    1.0645881e-04    3.6296206e-05    4.4484610e-05    7.7257975e-05    7.2423498e-05    8.3514253e-05    3.6423409e-05    0.0000000e+00    5.3164578e-05    3.2384453e-05    2.1966695e-05    2.8679440e-05    2.9843543e-05    5.8750031e-05    2.3184769e-05    1.2090363e-04    2.9951878e-04
    5.1114515e+01    9.9822695e-01    4.7637942e-04    1.9330017e-04    1.0962181e-04    3.6186652e-05    7.0118613e-05    2.9697441e-05    9.4644359e-05    7.5487299e-05    2.1621198e-05    4.5487618e-05    2.2437135e-05    1.7218117e-05    3.3768937e-05    2.4402143e-05    5.5248104e-05    2.5496857e-05    1.0515012e-04    4.8811786e-05    2.8796961e-04
    5.1225029e+01    9.9842862e-01    2.6371777e-04    2.1946569e-04    1.7963941e-04    0.0000000e+00    0.0000000e+00    7.1928466e-05    1.2037119e-04    1.3752756e-04    0.0000000e+00    0.0000000e+00    9.1746236e-05    3.1844262e-05    5.1436567e-05    0.0000000e+00    5.1558989e-05    0.0000000e+00    7.4116774e-05    0.0000000e+00    2.7802658e-04
    5.1363172e+01    9.9849596e-01    3.2067833e-04    2.3091828e-04    4.9543716e-05    0.0000000e+00    7.1651966e-05    1.2003908e-04    1.3520390e-04    0.0000000e+00    0.0000000e+00    9.1321058e-05    0.0000000e+00    8.2937599e-05    0.0000000e+00    5.1399890e-05    0.0000000e+00    7.3772019e-05    0.0000000e+00    0.0000000e+00    2.7657625e-04
    5.1535850e+01    9.9864877e-01    2.4639499e-04    1.5866319e-04    4.9353073e-05    7.1303576e-05    1.2067933e-04    1.3263899e-04    0.0000000e+00    0.0000000e+00    9.0749207e-05    5.1050604e-05    3.1378924e-05    0.0000000e+00    5.1131957e-05    0.0000000e+00    0.0000000e+00    7.3289115e-05    0.0000000e+00    7.3343018e-05    2.0124938e-04
    5.1751698e+01    9.9865779e-01    4.0309081e-04    4.9111079e-05    7.0897431e-05    1.7902127e-04    7.2526041e-05    0.0000000e+00    9.0104987e-05    0.0000000e+00    8.1814913e-05    0.0000000e+00    0.0000000e+00    5.0784228e-05    0.0000000e+00    7.2705258e-05    0.0000000e+00    0.0000000e+00    0.0000000e+00    1.4540657e-04    1.2674727e-04
    5.1971403e+01    9.9890945e-01    2.0629442e-04    7.0520964e-05    1.1941489e-04    1.3075199e-04    0.0000000e+00    8.9636199e-05    8.1354784e-05    0.0000000e+00    0.0000000e+00    5.0490506e-05    0.0000000e+00    0.0000000e+00    7.2154836e-05    0.0000000e+00    0.0000000e+00    0.0000000e+00    1.4422056e-04    0.0000000e+00    1.2570888e-04
    5.2190630e+01    9.9891581e-01    2.7571471e-04    1.1888416e-04    5.8536073e-05    1.0224920e-04    5.8399753e-05    8.0893944e-05    0.0000000e+00    0.0000000e+00    5.0193999e-05    0.0000000e+00    0.0000000e+00    7.1617537e-05    0.0000000e+00    0.0000000e+00    0.0000000e+00    1.4303770e-04    0.0000000e+00    0.0000000e+00    1.2466396e-04
    5.2409380e+01    9.9907817e-01    2.3676539e-04    5.8291249e-05    1.0163927e-04    8.8641713e-05    4.9953510e-05    0.0000000e+00    0.0000000e+00    4.9913073e-05    0.0000000e+00    7.1103322e-05    0.0000000e+00    0.0000000e+00    0.0000000e+00    0.0000000e+00    1.4188278e-04    0.0000000e+00    0.0000000e+00    0.0000000e+00    1.2363671e-04
    5.2627653e+01    9.9908354e-01    2.3577342e-04    8.8514294e-05    1.5882434e-04    4.9712861e-05    0.0000000e+00    4.9645249e-05    0.0000000e+00    0.0000000e+00    7.0605176e-05    0.0000000e+00    0.0000000e+00    0.0000000e+00    0.0000000e+00    1.4075723e-04    0.0000000e+00    0.0000000e+00    0.0000000e+00    0.0000000e+00    1.2262409e-04
    5.2845457e+01    9.9920608e-01    2.0557520e-04    8.7872386e-05    1.1964030e-04    0.0000000e+00    4.9393852e-05    0.0000000e+00    7.0135012e-05    0.0000000e+00    0.0000000e+00    0.0000000e+00    0.0000000e+00    0.0000000e+00    1.3966918e-04    0.0000000e+00    0.0000000e+00    0.0000000e+00    0.0000000e+00    0.0000000e+00    1.2163184e-04
    5.3062809e+01    9.9932754e-01    1.1784003e-04    1.2720915e-04    4.9269321e-05    4.9157702e-05    6.9697492e-05    0.0000000e+00    0.0000000e+00    0.0000000e+00    0.0000000e+00    0.0000000e+00    6.9310627e-05    6.9316906e-05    0.0000000e+00    0.0000000e+00    0.0000000e+00    0.0000000e+00    0.0000000e+00    6.0174641e-05    6.0483911e-05
    5.3279715e+01    9.9911555e-01    1.4655979e-04    3.7166775e-04    3.6622379e-04    0.0000000e+00    0.0000000e+00    0.0000000e+00    0.0000000e+00    0.0000000e+00    0.0000000e+00    0.0000000e+00    0.0000000e+00    0.0000000e+00    0.0000000e+00    0.0000000e+00    0.0000000e+00    0.0000000e+00    0.0000000e+00    0.0000000e+00    0.0000000e+00
    5.3550848e+01    9.9927019e-01    7.2980764e-04    0.0000000e+00    0.0000000e+00    0.0000000e+00    0.0000000e+00    0.0000000e+00    0.0000000e+00    0.0000000e+00    0.0000000e+00    0.0000000e+00    0.0000000e+00    0.0000000e+00    0.0000000e+00    0.0000000e+00    0.0000000e+00    0.0000000e+00    0.0000000e+00    0.0000000e+00    0.0000000e+00
    5.3889764e+01    1.0000000e+00    0.0000000e+00    0.0000000e+00    0.0000000e+00    0.0000000e+00    0.0000000e+00    0.0000000e+00    0.0000000e+00    0.0000000e+00    0.0000000e+00    0.0000000e+00    0.0000000e+00    0.0000000e+00    0.0000000e+00    0.0000000e+00    0.0000000e+00    0.0000000e+00    0.0000000e+00    0.0000000e+00    0.0000000e+00
    5.4160897e+01    1.0000000e+00    0.0000000e+00    0.0000000e+00    0.0000000e+00    0.0000000e+00    0.0000000e+00    0.0000000e+00    0.0000000e+00    0.0000000e+00    0.0000000e+00    0.0000000e+00    0.0000000e+00    0.0000000e+00    0.0000000e+00    0.0000000e+00    0.0000000e+00    0.0000000e+00    0.0000000e+00    0.0000000e+00    0.0000000e+00
    5.4499813e+01    1.0000000e+00    0.0000000e+00    0.0000000e+00    0.0000000e+00    0.0000000e+00    0.0000000e+00    0.0000000e+00    0.0000000e+00    0.0000000e+00    0.0000000e+00    0.0000000e+00    0.0000000e+00    0.0000000e+00    0.0000000e+00    0.0000000e+00    0.0000000e+00    0.0000000e+00    0.0000000e+00    0.0000000e+00    0.0000000e+00
    5.4770946e+01    1.0000000e+00    0.0000000e+00    0.0000000e+00    0.0000000e+00    0.0000000e+00    0.0000000e+00    0.0000000e+00    0.0000000e+00    0.0000000e+00    0.0000000e+00    0.0000000e+00    0.0000000e+00    0.0000000e+00    0.0000000e+00    0.0000000e+00    0.0000000e+00    0.0000000e+00    0.0000000e+00    0.0000000e+00    0.0000000e+00
    5.5109862e+01    1.0000000e+00    0.0000000e+00    0.0000000e+00    0.0000000e+00    0.0000000e+00    0.0000000e+00    0.0000000e+00    0.0000000e+00    0.0000000e+00    0.0000000e+00    0.0000000e+00    0.0000000e+00    0.0000000e+00    0.0000000e+00    0.0000000e+00    0.0000000e+00    0.0000000e+00    0.0000000e+00    0.0000000e+00    0.0000000e+00
    5.5470991e+01    1.0000000e+00    0.0000000e+00    0.0000000e+00    0.0000000e+00    0.0000000e+00    0.0000000e+00    0.0000000e+00    0.0000000e+00    0.0000000e+00    0.0000000e+00    0.0000000e+00    0.0000000e+00    0.0000000e+00    0.0000000e+00    0.0000000e+00    0.0000000e+00    0.0000000e+00    0.0000000e+00    0.0000000e+00    0.0000000e+00
    5.5759893e+01    1.0000000e+00    0.0000000e+00    0.0000000e+00    0.0000000e+00    0.0000000e+00    0.0000000e+00    0.0000000e+00    0.0000000e+00    0.0000000e+00    0.0000000e+00    0.0000000e+00    0.0000000e+00    0.0000000e+00    0.0000000e+00    0.0000000e+00    0.0000000e+00    0.0000000e+00    0.0000000e+00    0.0000000e+00    0.0000000e+00
    5.6121022e+01    1.0000000e+00    0.0000000e+00    0.0000000e+00    0.0000000e+00    0.0000000e+00    0.0000000e+00    0.0000000e+00    0.0000000e+00    0.0000000e+00    0.0000000e+00    0.0000000e+00    0.0000000e+00    0.0000000e+00    0.0000000e+00    0.0000000e+00    0.0000000e+00    0.0000000e+00    0.0000000e+00    0.0000000e+00    0.0000000e+00
    5.6409924e+01    1.0000000e+00    0.0000000e+00    0.0000000e+00    0.0000000e+00    0.0000000e+00    0.0000000e+00    0.0000000e+00    0.0000000e+00    0.0000000e+00    0.0000000e+00    0.0000000e+00    0.0000000e+00    0.0000000e+00    0.0000000e+00    0.0000000e+00    0.0000000e+00    0.0000000e+00    0.0000000e+00    0.0000000e+00    0.0000000e+00
    5.6771053e+01    1.0000000e+00    0.0000000e+00    0.0000000e+00    0.0000000e+00    0.0000000e+00    0.0000000e+00    0.0000000e+00    0.0000000e+00    0.0000000e+00    0.0000000e+00    0.0000000e+00    0.0000000e+00    0.0000000e+00    0.0000000e+00    0.0000000e+00    0.0000000e+00    0.0000000e+00    0.0000000e+00    0.0000000e+00    0.0000000e+00
    5.7059956e+01    1.0000000e+00    0.0000000e+00    0.0000000e+00    0.0000000e+00    0.0000000e+00    0.0000000e+00    0.0000000e+00    0.0000000e+00    0.0000000e+00    0.0000000e+00    0.0000000e+00    0.0000000e+00    0.0000000e+00    0.0000000e+00    0.0000000e+00    0.0000000e+00    0.0000000e+00    0.0000000e+00    0.0000000e+00    0.0000000e+00
    5.7421084e+01    1.0000000e+00    0.0000000e+00    0.0000000e+00    0.0000000e+00    0.0000000e+00    0.0000000e+00    0.0000000e+00    0.0000000e+00    0.0000000e+00    0.0000000e+00    0.0000000e+00    0.0000000e+00    0.0000000e+00    0.0000000e+00    0.0000000e+00    0.0000000e+00    0.0000000e+00    0.0000000e+00    0.0000000e+00    0.0000000e+00
    5.7709987e+01    1.0000000e+00    0.0000000e+00    0.0000000e+00    0.0000000e+00    0.0000000e+00    0.0000000e+00    0.0000000e+00    0.0000000e+00    0.0000000e+00    0.0000000e+00    0.0000000e+00    0.0000000e+00    0.0000000e+00    0.0000000e+00    0.0000000e+00    0.0000000e+00    0.0000000e+00    0.0000000e+00    0.0000000e+00    0.0000000e+00
    5.8071115e+01    1.0000000e+00    0.0000000e+00    0.0000000e+00    0.0000000e+00    0.0000000e+00    0.0000000e+00    0.0000000e+00    0.0000000e+00    0.0000000e+00    0.0000000e+00    0.0000000e+00    0.0000000e+00    0.0000000e+00    0.0000000e+00    0.0000000e+00    0.0000000e+00    0.0000000e+00    0.0000000e+00    0.0000000e+00    0.0000000e+00
    5.8360018e+01    1.0000000e+00    0.0000000e+00    0.0000000e+00    0.0000000e+00    0.0000000e+00    0.0000000e+00    0.0000000e+00    0.0000000e+00    0.0000000e+00    0.0000000e+00    0.0000000e+00    0.0000000e+00    0.0000000e+00    0.0000000e+00    0.0000000e+00    0.0000000e+00    0.0000000e+00    0.0000000e+00    0.0000000e+00    0.0000000e+00
    5.8721146e+01    1.0000000e+00    0.0000000e+00    0.0000000e+00    0.0000000e+00    0.0000000e+00    0.0000000e+00    0.0000000e+00    0.0000000e+00    0.0000000e+00    0.0000000e+00    0.0000000e+00    0.0000000e+00    0.0000000e+00    0.0000000e+00    0.0000000e+00    0.0000000e+00    0.0000000e+00    0.0000000e+00    0.0000000e+00    0.0000000e+00
    5.9010049e+01    1.0000000e+00    0.0000000e+00    0.0000000e+00    0.0000000e+00    0.0000000e+00    0.0000000e+00    0.0000000e+00    0.0000000e+00    0.0000000e+00    0.0000000e+00    0.0000000e+00    0.0000000e+00    0.0000000e+00    0.0000000e+00    0.0000000e+00    0.0000000e+00    0.0000000e+00    0.0000000e+00    0.0000000e+00    0.0000000e+00
    5.9371177e+01    1.0000000e+00    0.0000000e+00    0.0000000e+00    0.0000000e+00    0.0000000e+00    0.0000000e+00    0.0000000e+00    0.0000000e+00    0.0000000e+00    0.0000000e+00    0.0000000e+00    0.0000000e+00    0.0000000e+00    0.0000000e+00    0.0000000e+00    0.0000000e+00    0.0000000e+00    0.0000000e+00    0.0000000e+00    0.0000000e+00
    5.9660080e+01    1.0000000e+00    0.0000000e+00    0.0000000e+00    0.0000000e+00    0.0000000e+00    0.0000000e+00    0.0000000e+00    0.0000000e+00    0.0000000e+00    0.0000000e+00    0.0000000e+00    0.0000000e+00    0.0000000e+00    0.0000000e+00    0.0000000e+00    0.0000000e+00    0.0000000e+00    0.0000000e+00    0.0000000e+00    0.0000000e+00
    6.0021209e+01    1.0000000e+00    0.0000000e+00    0.0000000e+00    0.0000000e+00    0.0000000e+00    0.0000000e+00    0.0000000e+00    0.0000000e+00    0.0000000e+00    0.0000000e+00    0.0000000e+00    0.0000000e+00    0.0000000e+00    0.0000000e+00    0.0000000e+00    0.0000000e+00    0.0000000e+00    0.0000000e+00    0.0000000e+00    0.0000000e+00
    6.0310111e+01    1.0000000e+00    0.0000000e+00    0.0000000e+00    0.0000000e+00    0.0000000e+00    0.0000000e+00    0.0000000e+00    0.0000000e+00    0.0000000e+00    0.0000000e+00    0.0000000e+00    0.0000000e+00    0.0000000e+00    0.0000000e+00    0.0000000e+00    0.0000000e+00    0.0000000e+00    0.0000000e+00    0.0000000e+00    0.0000000e+00
    6.0671240e+01    1.0000000e+00    0.0000000e+00    0.0000000e+00    0.0000000e+00    0.0000000e+00    0.0000000e+00    0.0000000e+00    0.0000000e+00    0.0000000e+00    0.0000000e+00    0.0000000e+00    0.0000000e+00    0.0000000e+00    0.0000000e+00    0.0000000e+00    0.0000000e+00    0.0000000e+00    0.0000000e+00    0.0000000e+00    0.0000000e+00
    6.0960142e+01    1.0000000e+00    0.0000000e+00    0.0000000e+00    0.0000000e+00    0.0000000e+00    0.0000000e+00    0.0000000e+00    0.0000000e+00    0.0000000e+00    0.0000000e+00    0.0000000e+00    0.0000000e+00    0.0000000e+00    0.0000000e+00    0.0000000e+00    0.0000000e+00    0.0000000e+00    0.0000000e+00    0.0000000e+00    0.0000000e+00
    6.1321271e+01    1.0000000e+00    0.0000000e+00    0.0000000e+00    0.0000000e+00    0.0000000e+00    0.0000000e+00    0.0000000e+00    0.0000000e+00    0.0000000e+00    0.0000000e+00    0.0000000e+00    0.0000000e+00    0.0000000e+00    0.0000000e+00    0.0000000e+00    0.0000000e+00    0.0000000e+00    0.0000000e+00    0.0000000e+00    0.0000000e+00
    6.1610174e+01    1.0000000e+00    0.0000000e+00    0.0000000e+00    0.0000000e+00    0.0000000e+00    0.0000000e+00    0.0000000e+00    0.0000000e+00    0.0000000e+00    0.0000000e+00    0.0000000e+00    0.0000000e+00    0.0000000e+00    0.0000000e+00    0.0000000e+00    0.0000000e+00    0.0000000e+00    0.0000000e+00    0.0000000e+00    0.0000000e+00
    6.1971302e+01    1.0000000e+00    0.0000000e+00    0.0000000e+00    0.0000000e+00    0.0000000e+00    0.0000000e+00    0.0000000e+00    0.0000000e+00    0.0000000e+00    0.0000000e+00    0.0000000e+00    0.0000000e+00    0.0000000e+00    0.0000000e+00    0.0000000e+00    0.0000000e+00    0.0000000e+00    0.0000000e+00    0.0000000e+00    0.0000000e+00
    6.2260205e+01    1.0000000e+00    0.0000000e+00    0.0000000e+00    0.0000000e+00    0.0000000e+00    0.0000000e+00    0.0000000e+00    0.0000000e+00    0.0000000e+00    0.0000000e+00    0.0000000e+00    0.0000000e+00    0.0000000e+00    0.0000000e+00    0.0000000e+00    0.0000000e+00    0.0000000e+00    0.0000000e+00    0.0000000e+00    0.0000000e+00
    6.2621333e+01    1.0000000e+00    0.0000000e+00    0.0000000e+00    0.0000000e+00    0.0000000e+00    0.0000000e+00    0.0000000e+00    0.0000000e+00    0.0000000e+00    0.0000000e+00    0.0000000e+00    0.0000000e+00    0.0000000e+00    0.0000000e+00    0.0000000e+00    0.0000000e+00    0.0000000e+00    0.0000000e+00    0.0000000e+00    0.0000000e+00
    6.2910236e+01    1.0000000e+00    0.0000000e+00    0.0000000e+00    0.0000000e+00    0.0000000e+00    0.0000000e+00    0.0000000e+00    0.0000000e+00    0.0000000e+00    0.0000000e+00    0.0000000e+00    0.0000000e+00    0.0000000e+00    0.0000000e+00    0.0000000e+00    0.0000000e+00    0.0000000e+00    0.0000000e+00    0.0000000e+00    0.0000000e+00
    6.3271364e+01    1.0000000e+00    0.0000000e+00    0.0000000e+00    0.0000000e+00    0.0000000e+00    0.0000000e+00    0.0000000e+00    0.0000000e+00    0.0000000e+00    0.0000000e+00    0.0000000e+00    0.0000000e+00    0.0000000e+00    0.0000000e+00    0.0000000e+00    0.0000000e+00    0.0000000e+00    0.0000000e+00    0.0000000e+00    0.0000000e+00
    6.3560267e+01    1.0000000e+00    0.0000000e+00    0.0000000e+00    0.0000000e+00    0.0000000e+00    0.0000000e+00    0.0000000e+00    0.0000000e+00    0.0000000e+00    0.0000000e+00    0.0000000e+00    0.0000000e+00    0.0000000e+00    0.0000000e+00    0.0000000e+00    0.0000000e+00    0.0000000e+00    0.0000000e+00    0.0000000e+00    0.0000000e+00
    6.3921395e+01    1.0000000e+00    0.0000000e+00    0.0000000e+00    0.0000000e+00    0.0000000e+00    0.0000000e+00    0.0000000e+00    0.0000000e+00    0.0000000e+00    0.0000000e+00    0.0000000e+00    0.0000000e+00    0.0000000e+00    0.0000000e+00    0.0000000e+00    0.0000000e+00    0.0000000e+00    0.0000000e+00    0.0000000e+00    0.0000000e+00
    6.4210298e+01    1.0000000e+00    0.0000000e+00    0.0000000e+00    0.0000000e+00    0.0000000e+00    0.0000000e+00    0.0000000e+00    0.0000000e+00    0.0000000e+00    0.0000000e+00    0.0000000e+00    0.0000000e+00    0.0000000e+00    0.0000000e+00    0.0000000e+00    0.0000000e+00    0.0000000e+00    0.0000000e+00    0.0000000e+00    0.0000000e+00
    6.4571427e+01    1.0000000e+00    0.0000000e+00    0.0000000e+00    0.0000000e+00    0.0000000e+00    0.0000000e+00    0.0000000e+00    0.0000000e+00    0.0000000e+00    0.0000000e+00    0.0000000e+00    0.0000000e+00    0.0000000e+00    0.0000000e+00    0.0000000e+00    0.0000000e+00    0.0000000e+00    0.0000000e+00    0.0000000e+00    0.0000000e+00
    6.4860329e+01    1.0000000e+00    0.0000000e+00    0.0000000e+00    0.0000000e+00    0.0000000e+00    0.0000000e+00    0.0000000e+00    0.0000000e+00    0.0000000e+00    0.0000000e+00    0.0000000e+00    0.0000000e+00    0.0000000e+00    0.0000000e+00    0.0000000e+00    0.0000000e+00    0.0000000e+00    0.0000000e+00    0.0000000e+00    0.0000000e+00
    6.5221458e+01    1.0000000e+00    0.0000000e+00    0.0000000e+00    0.0000000e+00    0.0000000e+00    0.0000000e+00    0.0000000e+00    0.0000000e+00    0.0000000e+00    0.0000000e+00    0.0000000e+00    0.0000000e+00    0.0000000e+00    0.0000000e+00    0.0000000e+00    0.0000000e+00    0.0000000e+00    0.0000000e+00    0.0000000e+00    0.0000000e+00
    6.5510360e+01    1.0000000e+00    0.0000000e+00    0.0000000e+00    0.0000000e+00    0.0000000e+00    0.0000000e+00    0.0000000e+00    0.0000000e+00    0.0000000e+00    0.0000000e+00    0.0000000e+00    0.0000000e+00    0.0000000e+00    0.0000000e+00    0.0000000e+00    0.0000000e+00    0.0000000e+00    0.0000000e+00    0.0000000e+00    0.0000000e+00
    6.5871489e+01    1.0000000e+00    0.0000000e+00    0.0000000e+00    0.0000000e+00    0.0000000e+00    0.0000000e+00    0.0000000e+00    0.0000000e+00    0.0000000e+00    0.0000000e+00    0.0000000e+00    0.0000000e+00    0.0000000e+00    0.0000000e+00    0.0000000e+00    0.0000000e+00    0.0000000e+00    0.0000000e+00    0.0000000e+00    0.0000000e+00
    6.6160392e+01    1.0000000e+00    0.0000000e+00    0.0000000e+00    0.0000000e+00    0.0000000e+00    0.0000000e+00    0.0000000e+00    0.0000000e+00    0.0000000e+00    0.0000000e+00    0.0000000e+00    0.0000000e+00    0.0000000e+00    0.0000000e+00    0.0000000e+00    0.0000000e+00    0.0000000e+00    0.0000000e+00    0.0000000e+00    0.0000000e+00
    6.6521520e+01    1.0000000e+00    0.0000000e+00    0.0000000e+00    0.0000000e+00    0.0000000e+00    0.0000000e+00    0.0000000e+00    0.0000000e+00    0.0000000e+00    0.0000000e+00    0.0000000e+00    0.0000000e+00    0.0000000e+00    0.0000000e+00    0.0000000e+00    0.0000000e+00    0.0000000e+00    0.0000000e+00    0.0000000e+00    0.0000000e+00
    6.6810423e+01    1.0000000e+00    0.0000000e+00    0.0000000e+00    0.0000000e+00    0.0000000e+00    0.0000000e+00    0.0000000e+00    0.0000000e+00    0.0000000e+00    0.0000000e+00    0.0000000e+00    0.0000000e+00    0.0000000e+00    0.0000000e+00    0.0000000e+00    0.0000000e+00    0.0000000e+00    0.0000000e+00    0.0000000e+00    0.0000000e+00
    6.7171551e+01    1.0000000e+00    0.0000000e+00    0.0000000e+00    0.0000000e+00    0.0000000e+00    0.0000000e+00    0.0000000e+00    0.0000000e+00    0.0000000e+00    0.0000000e+00    0.0000000e+00    0.0000000e+00    0.0000000e+00    0.0000000e+00    0.0000000e+00    0.0000000e+00    0.0000000e+00    0.0000000e+00    0.0000000e+00    0.0000000e+00
    6.7549571e+01    1.0000000e+00    0.0000000e+00    0.0000000e+00    0.0000000e+00    0.0000000e+00    0.0000000e+00    0.0000000e+00    0.0000000e+00    0.0000000e+00    0.0000000e+00    0.0000000e+00    0.0000000e+00    0.0000000e+00    0.0000000e+00    0.0000000e+00    0.0000000e+00    0.0000000e+00    0.0000000e+00    0.0000000e+00    0.0000000e+00
    6.7851987e+01    1.0000000e+00    0.0000000e+00    0.0000000e+00    0.0000000e+00    0.0000000e+00    0.0000000e+00    0.0000000e+00    0.0000000e+00    0.0000000e+00    0.0000000e+00    0.0000000e+00    0.0000000e+00    0.0000000e+00    0.0000000e+00    0.0000000e+00    0.0000000e+00    0.0000000e+00    0.0000000e+00    0.0000000e+00    0.0000000e+00
    6.8230008e+01    1.0000000e+00    0.0000000e+00    0.0000000e+00    0.0000000e+00    0.0000000e+00    0.0000000e+00    0.0000000e+00    0.0000000e+00    0.0000000e+00    0.0000000e+00    0.0000000e+00    0.0000000e+00    0.0000000e+00    0.0000000e+00    0.0000000e+00    0.0000000e+00    0.0000000e+00    0.0000000e+00    0.0000000e+00    0.0000000e+00
    6.8532424e+01    1.0000000e+00    0.0000000e+00    0.0000000e+00    0.0000000e+00    0.0000000e+00    0.0000000e+00    0.0000000e+00    0.0000000e+00    0.0000000e+00    0.0000000e+00    0.0000000e+00    0.0000000e+00    0.0000000e+00    0.0000000e+00    0.0000000e+00    0.0000000e+00    0.0000000e+00    0.0000000e+00    0.0000000e+00    0.0000000e+00
    6.8910444e+01    1.0000000e+00    0.0000000e+00    0.0000000e+00    0.0000000e+00    0.0000000e+00    0.0000000e+00    0.0000000e+00    0.0000000e+00    0.0000000e+00    0.0000000e+00    0.0000000e+00    0.0000000e+00    0.0000000e+00    0.0000000e+00    0.0000000e+00    0.0000000e+00    0.0000000e+00    0.0000000e+00    0.0000000e+00    0.0000000e+00
    6.9212860e+01    1.0000000e+00    0.0000000e+00    0.0000000e+00    0.0000000e+00    0.0000000e+00    0.0000000e+00    0.0000000e+00    0.0000000e+00    0.0000000e+00    0.0000000e+00    0.0000000e+00    0.0000000e+00    0.0000000e+00    0.0000000e+00    0.0000000e+00    0.0000000e+00    0.0000000e+00    0.0000000e+00    0.0000000e+00    0.0000000e+00
    6.9590880e+01    1.0000000e+00    0.0000000e+00    0.0000000e+00    0.0000000e+00    0.0000000e+00    0.0000000e+00    0.0000000e+00    0.0000000e+00    0.0000000e+00    0.0000000e+00    0.0000000e+00    0.0000000e+00    0.0000000e+00    0.0000000e+00    0.0000000e+00    0.0000000e+00    0.0000000e+00    0.0000000e+00    0.0000000e+00    0.0000000e+00
    6.9893296e+01    1.0000000e+00    0.0000000e+00    0.0000000e+00    0.0000000e+00    0.0000000e+00    0.0000000e+00    0.0000000e+00    0.0000000e+00    0.0000000e+00    0.0000000e+00    0.0000000e+00    0.0000000e+00    0.0000000e+00    0.0000000e+00    0.0000000e+00    0.0000000e+00    0.0000000e+00    0.0000000e+00    0.0000000e+00    0.0000000e+00
    7.0271317e+01    1.0000000e+00    0.0000000e+00    0.0000000e+00    0.0000000e+00    0.0000000e+00    0.0000000e+00    0.0000000e+00    0.0000000e+00    0.0000000e+00    0.0000000e+00    0.0000000e+00    0.0000000e+00    0.0000000e+00    0.0000000e+00    0.0000000e+00    0.0000000e+00    0.0000000e+00    0.0000000e+00    0.0000000e+00    0.0000000e+00
    7.0573733e+01    1.0000000e+00    0.0000000e+00    0.0000000e+00    0.0000000e+00    0.0000000e+00    0.0000000e+00    0.0000000e+00    0.0000000e+00    0.0000000e+00    0.0000000e+00    0.0000000e+00    0.0000000e+00    0.0000000e+00    0.0000000e+00    0.0000000e+00    0.0000000e+00    0.0000000e+00    0.0000000e+00    0.0000000e+00    0.0000000e+00
    7.0951753e+01    1.0000000e+00    0.0000000e+00    0.0000000e+00    0.0000000e+00    0.0000000e+00    0.0000000e+00    0.0000000e+00    0.0000000e+00    0.0000000e+00    0.0000000e+00    0.0000000e+00    0.0000000e+00    0.0000000e+00    0.0000000e+00    0.0000000e+00    0.0000000e+00    0.0000000e+00    0.0000000e+00    0.0000000e+00    0.0000000e+00
    7.1254169e+01    1.0000000e+00    0.0000000e+00    0.0000000e+00    0.0000000e+00    0.0000000e+00    0.0000000e+00    0.0000000e+00    0.0000000e+00    0.0000000e+00    0.0000000e+00    0.0000000e+00    0.0000000e+00    0.0000000e+00    0.0000000e+00    0.0000000e+00    0.0000000e+00    0.0000000e+00    0.0000000e+00    0.0000000e+00    0.0000000e+00
    7.1632189e+01    1.0000000e+00    0.0000000e+00    0.0000000e+00    0.0000000e+00    0.0000000e+00    0.0000000e+00    0.0000000e+00    0.0000000e+00    0.0000000e+00    0.0000000e+00    0.0000000e+00    0.0000000e+00    0.0000000e+00    0.0000000e+00    0.0000000e+00    0.0000000e+00    0.0000000e+00    0.0000000e+00    0.0000000e+00    0.0000000e+00
    7.1934606e+01    1.0000000e+00    0.0000000e+00    0.0000000e+00    0.0000000e+00    0.0000000e+00    0.0000000e+00    0.0000000e+00    0.0000000e+00    0.0000000e+00    0.0000000e+00    0.0000000e+00    0.0000000e+00    0.0000000e+00    0.0000000e+00    0.0000000e+00    0.0000000e+00    0.0000000e+00    0.0000000e+00    0.0000000e+00    0.0000000e+00
    7.2312626e+01    1.0000000e+00    0.0000000e+00    0.0000000e+00    0.0000000e+00    0.0000000e+00    0.0000000e+00    0.0000000e+00    0.0000000e+00    0.0000000e+00    0.0000000e+00    0.0000000e+00    0.0000000e+00    0.0000000e+00    0.0000000e+00    0.0000000e+00    0.0000000e+00    0.0000000e+00    0.0000000e+00    0.0000000e+00    0.0000000e+00
    7.2615042e+01    1.0000000e+00    0.0000000e+00    0.0000000e+00    0.0000000e+00    0.0000000e+00    0.0000000e+00    0.0000000e+00    0.0000000e+00    0.0000000e+00    0.0000000e+00    0.0000000e+00    0.0000000e+00    0.0000000e+00    0.0000000e+00    0.0000000e+00    0.0000000e+00    0.0000000e+00    0.0000000e+00    0.0000000e+00    0.0000000e+00
    7.2993062e+01    1.0000000e+00    0.0000000e+00    0.0000000e+00    0.0000000e+00    0.0000000e+00    0.0000000e+00    0.0000000e+00    0.0000000e+00    0.0000000e+00    0.0000000e+00    0.0000000e+00    0.0000000e+00    0.0000000e+00    0.0000000e+00    0.0000000e+00    0.0000000e+00    0.0000000e+00    0.0000000e+00    0.0000000e+00    0.0000000e+00
    7.3295478e+01    1.0000000e+00    0.0000000e+00    0.0000000e+00    0.0000000e+00    0.0000000e+00    0.0000000e+00    0.0000000e+00    0.0000000e+00    0.0000000e+00    0.0000000e+00    0.0000000e+00    0.0000000e+00    0.0000000e+00    0.0000000e+00    0.0000000e+00    0.0000000e+00    0.0000000e+00    0.0000000e+00    0.0000000e+00    0.0000000e+00
    7.3673498e+01    1.0000000e+00    0.0000000e+00    0.0000000e+00    0.0000000e+00    0.0000000e+00    0.0000000e+00    0.0000000e+00    0.0000000e+00    0.0000000e+00    0.0000000e+00    0.0000000e+00    0.0000000e+00    0.0000000e+00    0.0000000e+00    0.0000000e+00    0.0000000e+00    0.0000000e+00    0.0000000e+00    0.0000000e+00    0.0000000e+00
    7.3975915e+01    1.0000000e+00    0.0000000e+00    0.0000000e+00    0.0000000e+00    0.0000000e+00    0.0000000e+00    0.0000000e+00    0.0000000e+00    0.0000000e+00    0.0000000e+00    0.0000000e+00    0.0000000e+00    0.0000000e+00    0.0000000e+00    0.0000000e+00    0.0000000e+00    0.0000000e+00    0.0000000e+00    0.0000000e+00    0.0000000e+00
    7.4353935e+01    1.0000000e+00    0.0000000e+00    0.0000000e+00    0.0000000e+00    0.0000000e+00    0.0000000e+00    0.0000000e+00    0.0000000e+00    0.0000000e+00    0.0000000e+00    0.0000000e+00    0.0000000e+00    0.0000000e+00    0.0000000e+00    0.0000000e+00    0.0000000e+00    0.0000000e+00    0.0000000e+00    0.0000000e+00    0.0000000e+00
    7.4738914e+01    1.0000000e+00    0.0000000e+00    0.0000000e+00    0.0000000e+00    0.0000000e+00    0.0000000e+00    0.0000000e+00    0.0000000e+00    0.0000000e+00    0.0000000e+00    0.0000000e+00    0.0000000e+00    0.0000000e+00    0.0000000e+00    0.0000000e+00    0.0000000e+00    0.0000000e+00    0.0000000e+00    0.0000000e+00    0.0000000e+00
    7.5046897e+01    1.0000000e+00    0.0000000e+00    0.0000000e+00    0.0000000e+00    0.0000000e+00    0.0000000e+00    0.0000000e+00    0.0000000e+00    0.0000000e+00    0.0000000e+00    0.0000000e+00    0.0000000e+00    0.0000000e+00    0.0000000e+00    0.0000000e+00    0.0000000e+00    0.0000000e+00    0.0000000e+00    0.0000000e+00    0.0000000e+00
    7.5431875e+01    1.0000000e+00    0.0000000e+00    0.0000000e+00    0.0000000e+00    0.0000000e+00    0.0000000e+00    0.0000000e+00    0.0000000e+00    0.0000000e+00    0.0000000e+00    0.0000000e+00    0.0000000e+00    0.0000000e+00    0.0000000e+00    0.0000000e+00    0.0000000e+00    0.0000000e+00    0.0000000e+00    0.0000000e+00    0.0000000e+00
    7.5817828e+01    1.0000000e+00    0.0000000e+00    0.0000000e+00    0.0000000e+00    0.0000000e+00    0.0000000e+00    0.0000000e+00    0.0000000e+00    0.0000000e+00    0.0000000e+00    0.0000000e+00    0.0000000e+00    0.0000000e+00    0.0000000e+00    0.0000000e+00    0.0000000e+00    0.0000000e+00    0.0000000e+00    0.0000000e+00    0.0000000e+00
    7.6126591e+01    1.0000000e+00    0.0000000e+00    0.0000000e+00    0.0000000e+00    0.0000000e+00    0.0000000e+00    0.0000000e+00    0.0000000e+00    0.0000000e+00    0.0000000e+00    0.0000000e+00    0.0000000e+00    0.0000000e+00    0.0000000e+00    0.0000000e+00    0.0000000e+00    0.0000000e+00    0.0000000e+00    0.0000000e+00    0.0000000e+00
    7.6512543e+01    1.0000000e+00    0.0000000e+00    0.0000000e+00    0.0000000e+00    0.0000000e+00    0.0000000e+00    0.0000000e+00    0.0000000e+00    0.0000000e+00    0.0000000e+00    0.0000000e+00    0.0000000e+00    0.0000000e+00    0.0000000e+00    0.0000000e+00    0.0000000e+00    0.0000000e+00    0.0000000e+00    0.0000000e+00    0.0000000e+00
    7.6899381e+01    1.0000000e+00    0.0000000e+00    0.0000000e+00    0.0000000e+00    0.0000000e+00    0.0000000e+00    0.0000000e+00    0.0000000e+00    0.0000000e+00    0.0000000e+00    0.0000000e+00    0.0000000e+00    0.0000000e+00    0.0000000e+00    0.0000000e+00    0.0000000e+00    0.0000000e+00    0.0000000e+00    0.0000000e+00    0.0000000e+00
    7.7208852e+01    1.0000000e+00    0.0000000e+00    0.0000000e+00    0.0000000e+00    0.0000000e+00    0.0000000e+00    0.0000000e+00    0.0000000e+00    0.0000000e+00    0.0000000e+00    0.0000000e+00    0.0000000e+00    0.0000000e+00    0.0000000e+00    0.0000000e+00    0.0000000e+00    0.0000000e+00    0.0000000e+00    0.0000000e+00    0.0000000e+00
    7.7595690e+01    1.0000000e+00    0.0000000e+00    0.0000000e+00    0.0000000e+00    0.0000000e+00    0.0000000e+00    0.0000000e+00    0.0000000e+00    0.0000000e+00    0.0000000e+00    0.0000000e+00    0.0000000e+00    0.0000000e+00    0.0000000e+00    0.0000000e+00    0.0000000e+00    0.0000000e+00    0.0000000e+00    0.0000000e+00    0.0000000e+00
    7.7983377e+01    1.0000000e+00    0.0000000e+00    0.0000000e+00    0.0000000e+00    0.0000000e+00    0.0000000e+00    0.0000000e+00    0.0000000e+00    0.0000000e+00    0.0000000e+00    0.0000000e+00    0.0000000e+00    0.0000000e+00    0.0000000e+00    0.0000000e+00    0.0000000e+00    0.0000000e+00    0.0000000e+00    0.0000000e+00    0.0000000e+00
    7.8293527e+01    1.0000000e+00    0.0000000e+00    0.0000000e+00    0.0000000e+00    0.0000000e+00    0.0000000e+00    0.0000000e+00    0.0000000e+00    0.0000000e+00    0.0000000e+00    0.0000000e+00    0.0000000e+00    0.0000000e+00    0.0000000e+00    0.0000000e+00    0.0000000e+00    0.0000000e+00    0.0000000e+00    0.0000000e+00    0.0000000e+00
    7.8681215e+01    1.0000000e+00    0.0000000e+00    0.0000000e+00    0.0000000e+00    0.0000000e+00    0.0000000e+00    0.0000000e+00    0.0000000e+00    0.0000000e+00    0.0000000e+00    0.0000000e+00    0.0000000e+00    0.0000000e+00    0.0000000e+00    0.0000000e+00    0.0000000e+00    0.0000000e+00    0.0000000e+00    0.0000000e+00    0.0000000e+00
    7.9069719e+01    1.0000000e+00    0.0000000e+00    0.0000000e+00    0.0000000e+00    0.0000000e+00    0.0000000e+00    0.0000000e+00    0.0000000e+00    0.0000000e+00    0.0000000e+00    0.0000000e+00    0.0000000e+00    0.0000000e+00    0.0000000e+00    0.0000000e+00    0.0000000e+00    0.0000000e+00    0.0000000e+00    0.0000000e+00    0.0000000e+00
    7.9380522e+01    1.0000000e+00    0.0000000e+00    0.0000000e+00    0.0000000e+00    0.0000000e+00    0.0000000e+00    0.0000000e+00    0.0000000e+00    0.0000000e+00    0.0000000e+00    0.0000000e+00    0.0000000e+00    0.0000000e+00    0.0000000e+00    0.0000000e+00    0.0000000e+00    0.0000000e+00    0.0000000e+00    0.0000000e+00    0.0000000e+00
    7.9769027e+01    1.0000000e+00    0.0000000e+00    0.0000000e+00    0.0000000e+00    0.0000000e+00    0.0000000e+00    0.0000000e+00    0.0000000e+00    0.0000000e+00    0.0000000e+00    0.0000000e+00    0.0000000e+00    0.0000000e+00    0.0000000e+00    0.0000000e+00    0.0000000e+00    0.0000000e+00    0.0000000e+00    0.0000000e+00    0.0000000e+00
    8.0158322e+01    1.0000000e+00    0.0000000e+00    0.0000000e+00    0.0000000e+00    0.0000000e+00    0.0000000e+00    0.0000000e+00    0.0000000e+00    0.0000000e+00    0.0000000e+00    0.0000000e+00    0.0000000e+00    0.0000000e+00    0.0000000e+00    0.0000000e+00    0.0000000e+00    0.0000000e+00    0.0000000e+00    0.0000000e+00    0.0000000e+00
    8.0469758e+01    1.0000000e+00    0.0000000e+00    0.0000000e+00    0.0000000e+00    0.0000000e+00    0.0000000e+00    0.0000000e+00    0.0000000e+00    0.0000000e+00    0.0000000e+00    0.0000000e+00    0.0000000e+00    0.0000000e+00    0.0000000e+00    0.0000000e+00    0.0000000e+00    0.0000000e+00    0.0000000e+00    0.0000000e+00    0.0000000e+00
    8.0859053e+01    1.0000000e+00    0.0000000e+00    0.0000000e+00    0.0000000e+00    0.0000000e+00    0.0000000e+00    0.0000000e+00    0.0000000e+00    0.0000000e+00    0.0000000e+00    0.0000000e+00    0.0000000e+00    0.0000000e+00    0.0000000e+00    0.0000000e+00    0.0000000e+00    0.0000000e+00    0.0000000e+00    0.0000000e+00    0.0000000e+00
    8.1249123e+01    1.0000000e+00    0.0000000e+00    0.0000000e+00    0.0000000e+00    0.0000000e+00    0.0000000e+00    0.0000000e+00    0.0000000e+00    0.0000000e+00    0.0000000e+00    0.0000000e+00    0.0000000e+00    0.0000000e+00    0.0000000e+00    0.0000000e+00    0.0000000e+00    0.0000000e+00    0.0000000e+00    0.0000000e+00    0.0000000e+00
    8.1639492e+01    1.0000000e+00    0.0000000e+00    0.0000000e+00    0.0000000e+00    0.0000000e+00    0.0000000e+00    0.0000000e+00    0.0000000e+00    0.0000000e+00    0.0000000e+00    0.0000000e+00    0.0000000e+00    0.0000000e+00    0.0000000e+00    0.0000000e+00    0.0000000e+00    0.0000000e+00    0.0000000e+00    0.0000000e+00    0.0000000e+00
    8.1951787e+01    1.0000000e+00    0.0000000e+00    0.0000000e+00    0.0000000e+00    0.0000000e+00    0.0000000e+00    0.0000000e+00    0.0000000e+00    0.0000000e+00    0.0000000e+00    0.0000000e+00    0.0000000e+00    0.0000000e+00    0.0000000e+00    0.0000000e+00    0.0000000e+00    0.0000000e+00    0.0000000e+00    0.0000000e+00    0.0000000e+00
    8.2342156e+01    1.0000000e+00    0.0000000e+00    0.0000000e+00    0.0000000e+00    0.0000000e+00    0.0000000e+00    0.0000000e+00    0.0000000e+00    0.0000000e+00    0.0000000e+00    0.0000000e+00    0.0000000e+00    0.0000000e+00    0.0000000e+00    0.0000000e+00    0.0000000e+00    0.0000000e+00    0.0000000e+00    0.0000000e+00    0.0000000e+00
    8.2733243e+01    1.0000000e+00    0.0000000e+00    0.0000000e+00    0.0000000e+00    0.0000000e+00    0.0000000e+00    0.0000000e+00    0.0000000e+00    0.0000000e+00    0.0000000e+00    0.0000000e+00    0.0000000e+00    0.0000000e+00    0.0000000e+00    0.0000000e+00    0.0000000e+00    0.0000000e+00    0.0000000e+00    0.0000000e+00    0.0000000e+00
    8.3124622e+01    1.0000000e+00    0.0000000e+00    0.0000000e+00    0.0000000e+00    0.0000000e+00    0.0000000e+00    0.0000000e+00    0.0000000e+00    0.0000000e+00    0.0000000e+00    0.0000000e+00    0.0000000e+00    0.0000000e+00    0.0000000e+00    0.0000000e+00    0.0000000e+00    0.0000000e+00    0.0000000e+00    0.0000000e+00    0.0000000e+00
    8.3516262e+01    1.0000000e+00    0.0000000e+00    0.0000000e+00    0.0000000e+00    0.0000000e+00    0.0000000e+00    0.0000000e+00    0.0000000e+00    0.0000000e+00    0.0000000e+00    0.0000000e+00    0.0000000e+00    0.0000000e+00    0.0000000e+00    0.0000000e+00    0.0000000e+00    0.0000000e+00    0.0000000e+00    0.0000000e+00    0.0000000e+00
    8.3908168e+01    1.0000000e+00    0.0000000e+00    0.0000000e+00    0.0000000e+00    0.0000000e+00    0.0000000e+00    0.0000000e+00    0.0000000e+00    0.0000000e+00    0.0000000e+00    0.0000000e+00    0.0000000e+00    0.0000000e+00    0.0000000e+00    0.0000000e+00    0.0000000e+00    0.0000000e+00    0.0000000e+00    0.0000000e+00    0.0000000e+00
    8.4300331e+01    1.0000000e+00    0.0000000e+00    0.0000000e+00    0.0000000e+00    0.0000000e+00    0.0000000e+00    0.0000000e+00    0.0000000e+00    0.0000000e+00    0.0000000e+00    0.0000000e+00    0.0000000e+00    0.0000000e+00    0.0000000e+00    0.0000000e+00    0.0000000e+00    0.0000000e+00    0.0000000e+00    0.0000000e+00    0.0000000e+00
    8.4692750e+01    1.0000000e+00    0.0000000e+00    0.0000000e+00    0.0000000e+00    0.0000000e+00    0.0000000e+00    0.0000000e+00    0.0000000e+00    0.0000000e+00    0.0000000e+00    0.0000000e+00    0.0000000e+00    0.0000000e+00    0.0000000e+00    0.0000000e+00    0.0000000e+00    0.0000000e+00    0.0000000e+00    0.0000000e+00    0.0000000e+00
    8.5085420e+01    1.0000000e+00    0.0000000e+00    0.0000000e+00    0.0000000e+00    0.0000000e+00    0.0000000e+00    0.0000000e+00    0.0000000e+00    0.0000000e+00    0.0000000e+00    0.0000000e+00    0.0000000e+00    0.0000000e+00    0.0000000e+00    0.0000000e+00    0.0000000e+00    0.0000000e+00    0.0000000e+00    0.0000000e+00    0.0000000e+00
    8.5478349e+01    1.0000000e+00    0.0000000e+00    0.0000000e+00    0.0000000e+00    0.0000000e+00    0.0000000e+00    0.0000000e+00    0.0000000e+00    0.0000000e+00    0.0000000e+00    0.0000000e+00    0.0000000e+00    0.0000000e+00    0.0000000e+00    0.0000000e+00    0.0000000e+00    0.0000000e+00    0.0000000e+00    0.0000000e+00    0.0000000e+00
    8.5871532e+01    1.0000000e+00    0.0000000e+00    0.0000000e+00    0.0000000e+00    0.0000000e+00    0.0000000e+00    0.0000000e+00    0.0000000e+00    0.0000000e+00    0.0000000e+00    0.0000000e+00    0.0000000e+00    0.0000000e+00    0.0000000e+00    0.0000000e+00    0.0000000e+00    0.0000000e+00    0.0000000e+00    0.0000000e+00    0.0000000e+00
    8.6264969e+01    1.0000000e+00    0.0000000e+00    0.0000000e+00    0.0000000e+00    0.0000000e+00    0.0000000e+00    0.0000000e+00    0.0000000e+00    0.0000000e+00    0.0000000e+00    0.0000000e+00    0.0000000e+00    0.0000000e+00    0.0000000e+00    0.0000000e+00    0.0000000e+00    0.0000000e+00    0.0000000e+00    0.0000000e+00    0.0000000e+00
    8.6658657e+01    1.0000000e+00    0.0000000e+00    0.0000000e+00    0.0000000e+00    0.0000000e+00    0.0000000e+00    0.0000000e+00    0.0000000e+00    0.0000000e+00    0.0000000e+00    0.0000000e+00    0.0000000e+00    0.0000000e+00    0.0000000e+00    0.0000000e+00    0.0000000e+00    0.0000000e+00    0.0000000e+00    0.0000000e+00    0.0000000e+00
    8.7052595e+01    1.0000000e+00    0.0000000e+00    0.0000000e+00    0.0000000e+00    0.0000000e+00    0.0000000e+00    0.0000000e+00    0.0000000e+00    0.0000000e+00    0.0000000e+00    0.0000000e+00    0.0000000e+00    0.0000000e+00    0.0000000e+00    0.0000000e+00    0.0000000e+00    0.0000000e+00    0.0000000e+00    0.0000000e+00    0.0000000e+00
    8.7446780e+01    1.0000000e+00    0.0000000e+00    0.0000000e+00    0.0000000e+00    0.0000000e+00    0.0000000e+00    0.0000000e+00    0.0000000e+00    0.0000000e+00    0.0000000e+00    0.0000000e+00    0.0000000e+00    0.0000000e+00    0.0000000e+00    0.0000000e+00    0.0000000e+00    0.0000000e+00    0.0000000e+00    0.0000000e+00    0.0000000e+00
    8.7841211e+01    1.0000000e+00    0.0000000e+00    0.0000000e+00    0.0000000e+00    0.0000000e+00    0.0000000e+00    0.0000000e+00    0.0000000e+00    0.0000000e+00    0.0000000e+00    0.0000000e+00    0.0000000e+00    0.0000000e+00    0.0000000e+00    0.0000000e+00    0.0000000e+00    0.0000000e+00    0.0000000e+00    0.0000000e+00    0.0000000e+00
    8.8235887e+01    1.0000000e+00    0.0000000e+00    0.0000000e+00    0.0000000e+00    0.0000000e+00    0.0000000e+00    0.0000000e+00    0.0000000e+00    0.0000000e+00    0.0000000e+00    0.0000000e+00    0.0000000e+00    0.0000000e+00    0.0000000e+00    0.0000000e+00    0.0000000e+00    0.0000000e+00    0.0000000e+00    0.0000000e+00    0.0000000e+00
    8.8630806e+01    1.0000000e+00    0.0000000e+00    0.0000000e+00    0.0000000e+00    0.0000000e+00    0.0000000e+00    0.0000000e+00    0.0000000e+00    0.0000000e+00    0.0000000e+00    0.0000000e+00    0.0000000e+00    0.0000000e+00    0.0000000e+00    0.0000000e+00    0.0000000e+00    0.0000000e+00    0.0000000e+00    0.0000000e+00    0.0000000e+00
    8.9025968e+01    1.0000000e+00    0.0000000e+00    0.0000000e+00    0.0000000e+00    0.0000000e+00    0.0000000e+00    0.0000000e+00    0.0000000e+00    0.0000000e+00    0.0000000e+00    0.0000000e+00    0.0000000e+00    0.0000000e+00    0.0000000e+00    0.0000000e+00    0.0000000e+00    0.0000000e+00    0.0000000e+00    0.0000000e+00    0.0000000e+00
    8.9421371e+01    1.0000000e+00    0.0000000e+00    0.0000000e+00    0.0000000e+00    0.0000000e+00    0.0000000e+00    0.0000000e+00    0.0000000e+00    0.0000000e+00    0.0000000e+00    0.0000000e+00    0.0000000e+00    0.0000000e+00    0.0000000e+00    0.0000000e+00    0.0000000e+00    0.0000000e+00    0.0000000e+00    0.0000000e+00    0.0000000e+00
    8.9817013e+01    1.0000000e+00    0.0000000e+00    0.0000000e+00    0.0000000e+00    0.0000000e+00    0.0000000e+00    0.0000000e+00    0.0000000e+00    0.0000000e+00    0.0000000e+00    0.0000000e+00    0.0000000e+00    0.0000000e+00    0.0000000e+00    0.0000000e+00    0.0000000e+00    0.0000000e+00    0.0000000e+00    0.0000000e+00    0.0000000e+00
    9.0212893e+01    1.0000000e+00    0.0000000e+00    0.0000000e+00    0.0000000e+00    0.0000000e+00    0.0000000e+00    0.0000000e+00    0.0000000e+00    0.0000000e+00    0.0000000e+00    0.0000000e+00    0.0000000e+00    0.0000000e+00    0.0000000e+00    0.0000000e+00    0.0000000e+00    0.0000000e+00    0.0000000e+00    0.0000000e+00    0.0000000e+00
    9.0609006e+01    1.0000000e+00    0.0000000e+00    0.0000000e+00    0.0000000e+00    0.0000000e+00    0.0000000e+00    0.0000000e+00    0.0000000e+00    0.0000000e+00    0.0000000e+00    0.0000000e+00    0.0000000e+00    0.0000000e+00    0.0000000e+00    0.0000000e+00    0.0000000e+00    0.0000000e+00    0.0000000e+00    0.0000000e+00    0.0000000e+00
    9.1005355e+01    1.0000000e+00    0.0000000e+00    0.0000000e+00    0.0000000e+00    0.0000000e+00    0.0000000e+00    0.0000000e+00    0.0000000e+00    0.0000000e+00    0.0000000e+00    0.0000000e+00    0.0000000e+00    0.0000000e+00    0.0000000e+00    0.0000000e+00    0.0000000e+00    0.0000000e+00    0.0000000e+00    0.0000000e+00    0.0000000e+00
    9.1401936e+01    1.0000000e+00    0.0000000e+00    0.0000000e+00    0.0000000e+00    0.0000000e+00    0.0000000e+00    0.0000000e+00    0.0000000e+00    0.0000000e+00    0.0000000e+00    0.0000000e+00    0.0000000e+00    0.0000000e+00    0.0000000e+00    0.0000000e+00    0.0000000e+00    0.0000000e+00    0.0000000e+00    0.0000000e+00    0.0000000e+00
    9.1798749e+01    1.0000000e+00    0.0000000e+00    0.0000000e+00    0.0000000e+00    0.0000000e+00    0.0000000e+00    0.0000000e+00    0.0000000e+00    0.0000000e+00    0.0000000e+00    0.0000000e+00    0.0000000e+00    0.0000000e+00    0.0000000e+00    0.0000000e+00    0.0000000e+00    0.0000000e+00    0.0000000e+00    0.0000000e+00    0.0000000e+00
    9.2195794e+01    1.0000000e+00    0.0000000e+00    0.0000000e+00    0.0000000e+00    0.0000000e+00    0.0000000e+00    0.0000000e+00    0.0000000e+00    0.0000000e+00    0.0000000e+00    0.0000000e+00    0.0000000e+00    0.0000000e+00    0.0000000e+00    0.0000000e+00    0.0000000e+00    0.0000000e+00    0.0000000e+00    0.0000000e+00    0.0000000e+00
    9.2593068e+01    1.0000000e+00    0.0000000e+00    0.0000000e+00    0.0000000e+00    0.0000000e+00    0.0000000e+00    0.0000000e+00    0.0000000e+00    0.0000000e+00    0.0000000e+00    0.0000000e+00    0.0000000e+00    0.0000000e+00    0.0000000e+00    0.0000000e+00    0.0000000e+00    0.0000000e+00    0.0000000e+00    0.0000000e+00    0.0000000e+00
[truncated: 25,419 more chars]
