# Supplementary material for: Research on combustion and emissions of heavy duty diesel engines under low-speed and low-load conditions in low temperature environments
Source: PLoS One. 2025 Feb 21;20(2):e0318933. doi: 10.1371/journal.pone.0318933 (PMC11844864; doi:10.1371/journal.pone.0318933)
Supplement: S1 File — (ZIP) [file pone.0318933.s001.zip › 1000rpm_30%/4-gaibianpenyoudingshi/-3/soot_hiroy.out]

# CONVERGE Release Build 2.4.21/  Sep 13, 2018       Run Date:Tue Mar 19 10:15:57 2024
# column        1                2                3                4
#           Crank       Hiroy_Soot       Hiroy_Form       Hiroy_Oxid
#           (DEG)             (kg)             (kg)             (kg)
#
   -1.4600000e+02    0.0000000e+00    0.0000000e+00    0.0000000e+00
   -1.4587230e+02    0.0000000e+00    0.0000000e+00    0.0000000e+00
   -1.4579372e+02    0.0000000e+00    0.0000000e+00    0.0000000e+00
   -1.4567094e+02    0.0000000e+00    0.0000000e+00    0.0000000e+00
   -1.4558567e+02    0.0000000e+00    0.0000000e+00    0.0000000e+00
   -1.4547909e+02    0.0000000e+00    0.0000000e+00    0.0000000e+00
   -1.4534587e+02    0.0000000e+00    0.0000000e+00    0.0000000e+00
   -1.4517933e+02    0.0000000e+00    0.0000000e+00    0.0000000e+00
   -1.4497117e+02    0.0000000e+00    0.0000000e+00    0.0000000e+00
   -1.4471096e+02    0.0000000e+00    0.0000000e+00    0.0000000e+00
   -1.4438570e+02    0.0000000e+00    0.0000000e+00    0.0000000e+00
   -1.4397912e+02    0.0000000e+00    0.0000000e+00    0.0000000e+00
   -1.4347090e+02    0.0000000e+00    0.0000000e+00    0.0000000e+00
   -1.4287090e+02    0.0000000e+00    0.0000000e+00    0.0000000e+00
   -1.4227090e+02    0.0000000e+00    0.0000000e+00    0.0000000e+00
   -1.4167090e+02    0.0000000e+00    0.0000000e+00    0.0000000e+00
   -1.4107090e+02    0.0000000e+00    0.0000000e+00    0.0000000e+00
   -1.4047090e+02    0.0000000e+00    0.0000000e+00    0.0000000e+00
   -1.3987090e+02    0.0000000e+00    0.0000000e+00    0.0000000e+00
   -1.3927090e+02    0.0000000e+00    0.0000000e+00    0.0000000e+00
   -1.3867090e+02    0.0000000e+00    0.0000000e+00    0.0000000e+00
   -1.3807090e+02    0.0000000e+00    0.0000000e+00    0.0000000e+00
   -1.3747090e+02    0.0000000e+00    0.0000000e+00    0.0000000e+00
   -1.3687090e+02    0.0000000e+00    0.0000000e+00    0.0000000e+00
   -1.3627090e+02    0.0000000e+00    0.0000000e+00    0.0000000e+00
   -1.3567090e+02    0.0000000e+00    0.0000000e+00    0.0000000e+00
   -1.3507090e+02    0.0000000e+00    0.0000000e+00    0.0000000e+00
   -1.3447090e+02    0.0000000e+00    0.0000000e+00    0.0000000e+00
   -1.3387090e+02    0.0000000e+00    0.0000000e+00    0.0000000e+00
   -1.3327090e+02    0.0000000e+00    0.0000000e+00    0.0000000e+00
   -1.3267090e+02    0.0000000e+00    0.0000000e+00    0.0000000e+00
   -1.3207090e+02    0.0000000e+00    0.0000000e+00    0.0000000e+00
   -1.3147090e+02    0.0000000e+00    0.0000000e+00    0.0000000e+00
   -1.3087090e+02    0.0000000e+00    0.0000000e+00    0.0000000e+00
   -1.3027090e+02    0.0000000e+00    0.0000000e+00    0.0000000e+00
   -1.2967090e+02    0.0000000e+00    0.0000000e+00    0.0000000e+00
   -1.2907090e+02    0.0000000e+00    0.0000000e+00    0.0000000e+00
   -1.2847090e+02    0.0000000e+00    0.0000000e+00    0.0000000e+00
   -1.2787090e+02    0.0000000e+00    0.0000000e+00    0.0000000e+00
   -1.2727090e+02    0.0000000e+00    0.0000000e+00    0.0000000e+00
   -1.2667090e+02    0.0000000e+00    0.0000000e+00    0.0000000e+00
   -1.2607090e+02    0.0000000e+00    0.0000000e+00    0.0000000e+00
   -1.2547090e+02    0.0000000e+00    0.0000000e+00    0.0000000e+00
   -1.2487090e+02    0.0000000e+00    0.0000000e+00    0.0000000e+00
   -1.2427090e+02    0.0000000e+00    0.0000000e+00    0.0000000e+00
   -1.2367090e+02    0.0000000e+00    0.0000000e+00    0.0000000e+00
   -1.2307090e+02    0.0000000e+00    0.0000000e+00    0.0000000e+00
   -1.2247090e+02    0.0000000e+00    0.0000000e+00    0.0000000e+00
   -1.2187090e+02    0.0000000e+00    0.0000000e+00    0.0000000e+00
   -1.2127090e+02    0.0000000e+00    0.0000000e+00    0.0000000e+00
   -1.2067611e+02    0.0000000e+00    0.0000000e+00    0.0000000e+00
   -1.2008717e+02    0.0000000e+00    0.0000000e+00    0.0000000e+00
   -1.1950389e+02    0.0000000e+00    0.0000000e+00    0.0000000e+00
   -1.1892610e+02    0.0000000e+00    0.0000000e+00    0.0000000e+00
   -1.1835364e+02    0.0000000e+00    0.0000000e+00    0.0000000e+00
   -1.1778632e+02    0.0000000e+00    0.0000000e+00    0.0000000e+00
   -1.1722396e+02    0.0000000e+00    0.0000000e+00    0.0000000e+00
   -1.1666646e+02    0.0000000e+00    0.0000000e+00    0.0000000e+00
   -1.1611365e+02    0.0000000e+00    0.0000000e+00    0.0000000e+00
   -1.1556538e+02    0.0000000e+00    0.0000000e+00    0.0000000e+00
   -1.1502155e+02    0.0000000e+00    0.0000000e+00    0.0000000e+00
   -1.1448200e+02    0.0000000e+00    0.0000000e+00    0.0000000e+00
   -1.1394661e+02    0.0000000e+00    0.0000000e+00    0.0000000e+00
   -1.1341530e+02    0.0000000e+00    0.0000000e+00    0.0000000e+00
   -1.1288790e+02    0.0000000e+00    0.0000000e+00    0.0000000e+00
   -1.1236435e+02    0.0000000e+00    0.0000000e+00    0.0000000e+00
   -1.1184453e+02    0.0000000e+00    0.0000000e+00    0.0000000e+00
   -1.1132833e+02    0.0000000e+00    0.0000000e+00    0.0000000e+00
   -1.1081566e+02    0.0000000e+00    0.0000000e+00    0.0000000e+00
   -1.1030642e+02    0.0000000e+00    0.0000000e+00    0.0000000e+00
   -1.0980052e+02    0.0000000e+00    0.0000000e+00    0.0000000e+00
   -1.0929789e+02    0.0000000e+00    0.0000000e+00    0.0000000e+00
   -1.0905138e+02    0.0000000e+00    0.0000000e+00    0.0000000e+00
   -1.0874324e+02    0.0000000e+00    0.0000000e+00    0.0000000e+00
   -1.0835807e+02    0.0000000e+00    0.0000000e+00    0.0000000e+00
   -1.0787660e+02    0.0000000e+00    0.0000000e+00    0.0000000e+00
   -1.0738582e+02    0.0000000e+00    0.0000000e+00    0.0000000e+00
   -1.0689788e+02    0.0000000e+00    0.0000000e+00    0.0000000e+00
   -1.0641273e+02    0.0000000e+00    0.0000000e+00    0.0000000e+00
   -1.0593033e+02    0.0000000e+00    0.0000000e+00    0.0000000e+00
   -1.0545059e+02    0.0000000e+00    0.0000000e+00    0.0000000e+00
   -1.0497345e+02    0.0000000e+00    0.0000000e+00    0.0000000e+00
   -1.0449884e+02    0.0000000e+00    0.0000000e+00    0.0000000e+00
   -1.0402669e+02    0.0000000e+00    0.0000000e+00    0.0000000e+00
   -1.0355698e+02    0.0000000e+00    0.0000000e+00    0.0000000e+00
   -1.0308961e+02    0.0000000e+00    0.0000000e+00    0.0000000e+00
   -1.0262452e+02    0.0000000e+00    0.0000000e+00    0.0000000e+00
   -1.0216169e+02    0.0000000e+00    0.0000000e+00    0.0000000e+00
   -1.0170105e+02    0.0000000e+00    0.0000000e+00    0.0000000e+00
   -1.0124252e+02    0.0000000e+00    0.0000000e+00    0.0000000e+00
   -1.0078610e+02    0.0000000e+00    0.0000000e+00    0.0000000e+00
   -1.0033170e+02    0.0000000e+00    0.0000000e+00    0.0000000e+00
   -9.9879287e+01    0.0000000e+00    0.0000000e+00    0.0000000e+00
   -9.9428806e+01    0.0000000e+00    0.0000000e+00    0.0000000e+00
   -9.8980218e+01    0.0000000e+00    0.0000000e+00    0.0000000e+00
   -9.8533471e+01    0.0000000e+00    0.0000000e+00    0.0000000e+00
   -9.8088528e+01    0.0000000e+00    0.0000000e+00    0.0000000e+00
   -9.7645332e+01    0.0000000e+00    0.0000000e+00    0.0000000e+00
   -9.7203862e+01    0.0000000e+00    0.0000000e+00    0.0000000e+00
   -9.6764048e+01    0.0000000e+00    0.0000000e+00    0.0000000e+00
   -9.6325882e+01    0.0000000e+00    0.0000000e+00    0.0000000e+00
   -9.5889297e+01    0.0000000e+00    0.0000000e+00    0.0000000e+00
   -9.5454262e+01    0.0000000e+00    0.0000000e+00    0.0000000e+00
   -9.5020750e+01    0.0000000e+00    0.0000000e+00    0.0000000e+00
   -9.4588705e+01    0.0000000e+00    0.0000000e+00    0.0000000e+00
   -9.4158099e+01    0.0000000e+00    0.0000000e+00    0.0000000e+00
   -9.3728904e+01    0.0000000e+00    0.0000000e+00    0.0000000e+00
   -9.3301070e+01    0.0000000e+00    0.0000000e+00    0.0000000e+00
   -9.2874562e+01    0.0000000e+00    0.0000000e+00    0.0000000e+00
   -9.2449366e+01    0.0000000e+00    0.0000000e+00    0.0000000e+00
   -9.2025430e+01    0.0000000e+00    0.0000000e+00    0.0000000e+00
   -9.1602720e+01    0.0000000e+00    0.0000000e+00    0.0000000e+00
   -9.1181206e+01    0.0000000e+00    0.0000000e+00    0.0000000e+00
   -9.0760867e+01    0.0000000e+00    0.0000000e+00    0.0000000e+00
   -9.0341662e+01    0.0000000e+00    0.0000000e+00    0.0000000e+00
   -8.9923558e+01    0.0000000e+00    0.0000000e+00    0.0000000e+00
   -8.9506524e+01    0.0000000e+00    0.0000000e+00    0.0000000e+00
   -8.9090531e+01    0.0000000e+00    0.0000000e+00    0.0000000e+00
   -8.8675556e+01    0.0000000e+00    0.0000000e+00    0.0000000e+00
   -8.8261565e+01    0.0000000e+00    0.0000000e+00    0.0000000e+00
   -8.7848528e+01    0.0000000e+00    0.0000000e+00    0.0000000e+00
   -8.7436415e+01    0.0000000e+00    0.0000000e+00    0.0000000e+00
   -8.7025198e+01    0.0000000e+00    0.0000000e+00    0.0000000e+00
   -8.6614849e+01    0.0000000e+00    0.0000000e+00    0.0000000e+00
   -8.6205342e+01    0.0000000e+00    0.0000000e+00    0.0000000e+00
   -8.5796648e+01    0.0000000e+00    0.0000000e+00    0.0000000e+00
   -8.5388743e+01    0.0000000e+00    0.0000000e+00    0.0000000e+00
   -8.5292430e+01    0.0000000e+00    0.0000000e+00    0.0000000e+00
   -8.5172040e+01    0.0000000e+00    0.0000000e+00    0.0000000e+00
   -8.5021551e+01    0.0000000e+00    0.0000000e+00    0.0000000e+00
   -8.4833440e+01    0.0000000e+00    0.0000000e+00    0.0000000e+00
   -8.4598302e+01    0.0000000e+00    0.0000000e+00    0.0000000e+00
   -8.4304379e+01    0.0000000e+00    0.0000000e+00    0.0000000e+00
   -8.3936976e+01    0.0000000e+00    0.0000000e+00    0.0000000e+00
   -8.3532366e+01    0.0000000e+00    0.0000000e+00    0.0000000e+00
   -8.3128362e+01    0.0000000e+00    0.0000000e+00    0.0000000e+00
   -8.2724973e+01    0.0000000e+00    0.0000000e+00    0.0000000e+00
   -8.2322173e+01    0.0000000e+00    0.0000000e+00    0.0000000e+00
   -8.1919938e+01    0.0000000e+00    0.0000000e+00    0.0000000e+00
   -8.1518242e+01    0.0000000e+00    0.0000000e+00    0.0000000e+00
   -8.1117060e+01    0.0000000e+00    0.0000000e+00    0.0000000e+00
   -8.0716368e+01    0.0000000e+00    0.0000000e+00    0.0000000e+00
   -8.0316141e+01    0.0000000e+00    0.0000000e+00    0.0000000e+00
   -7.9916354e+01    0.0000000e+00    0.0000000e+00    0.0000000e+00
   -7.9516984e+01    0.0000000e+00    0.0000000e+00    0.0000000e+00
   -7.9118005e+01    0.0000000e+00    0.0000000e+00    0.0000000e+00
   -7.8719394e+01    0.0000000e+00    0.0000000e+00    0.0000000e+00
   -7.8321127e+01    0.0000000e+00    0.0000000e+00    0.0000000e+00
   -7.7923178e+01    0.0000000e+00    0.0000000e+00    0.0000000e+00
   -7.7525525e+01    0.0000000e+00    0.0000000e+00    0.0000000e+00
   -7.7128143e+01    0.0000000e+00    0.0000000e+00    0.0000000e+00
   -7.6731008e+01    0.0000000e+00    0.0000000e+00    0.0000000e+00
   -7.6334096e+01    0.0000000e+00    0.0000000e+00    0.0000000e+00
   -7.5937384e+01    0.0000000e+00    0.0000000e+00    0.0000000e+00
   -7.5540846e+01    0.0000000e+00    0.0000000e+00    0.0000000e+00
   -7.5144460e+01    0.0000000e+00    0.0000000e+00    0.0000000e+00
   -7.4748201e+01    0.0000000e+00    0.0000000e+00    0.0000000e+00
   -7.4352045e+01    0.0000000e+00    0.0000000e+00    0.0000000e+00
   -7.3955968e+01    0.0000000e+00    0.0000000e+00    0.0000000e+00
   -7.3559946e+01    0.0000000e+00    0.0000000e+00    0.0000000e+00
   -7.3163954e+01    0.0000000e+00    0.0000000e+00    0.0000000e+00
   -7.2767968e+01    0.0000000e+00    0.0000000e+00    0.0000000e+00
   -7.2371963e+01    0.0000000e+00    0.0000000e+00    0.0000000e+00
   -7.1975916e+01    0.0000000e+00    0.0000000e+00    0.0000000e+00
   -7.1579801e+01    0.0000000e+00    0.0000000e+00    0.0000000e+00
   -7.1183593e+01    0.0000000e+00    0.0000000e+00    0.0000000e+00
   -7.0787267e+01    0.0000000e+00    0.0000000e+00    0.0000000e+00
   -7.0390799e+01    0.0000000e+00    0.0000000e+00    0.0000000e+00
   -6.9994162e+01    0.0000000e+00    0.0000000e+00    0.0000000e+00
   -6.9597332e+01    0.0000000e+00    0.0000000e+00    0.0000000e+00
   -6.9200282e+01    0.0000000e+00    0.0000000e+00    0.0000000e+00
   -6.8802986e+01    0.0000000e+00    0.0000000e+00    0.0000000e+00
   -6.8405418e+01    0.0000000e+00    0.0000000e+00    0.0000000e+00
   -6.8007552e+01    0.0000000e+00    0.0000000e+00    0.0000000e+00
   -6.7609360e+01    0.0000000e+00    0.0000000e+00    0.0000000e+00
   -6.7210816e+01    0.0000000e+00    0.0000000e+00    0.0000000e+00
   -6.6811892e+01    0.0000000e+00    0.0000000e+00    0.0000000e+00
   -6.6412561e+01    0.0000000e+00    0.0000000e+00    0.0000000e+00
   -6.6012794e+01    0.0000000e+00    0.0000000e+00    0.0000000e+00
   -6.5612564e+01    0.0000000e+00    0.0000000e+00    0.0000000e+00
   -6.5211841e+01    0.0000000e+00    0.0000000e+00    0.0000000e+00
   -6.4810596e+01    0.0000000e+00    0.0000000e+00    0.0000000e+00
   -6.4408799e+01    0.0000000e+00    0.0000000e+00    0.0000000e+00
   -6.4188905e+01    0.0000000e+00    0.0000000e+00    0.0000000e+00
   -6.3914037e+01    0.0000000e+00    0.0000000e+00    0.0000000e+00
   -6.3570451e+01    0.0000000e+00    0.0000000e+00    0.0000000e+00
   -6.3166714e+01    0.0000000e+00    0.0000000e+00    0.0000000e+00
   -6.2843724e+01    0.0000000e+00    0.0000000e+00    0.0000000e+00
   -6.2585331e+01    0.0000000e+00    0.0000000e+00    0.0000000e+00
   -6.2378618e+01    0.0000000e+00    0.0000000e+00    0.0000000e+00
   -6.2120226e+01    0.0000000e+00    0.0000000e+00    0.0000000e+00
   -6.1797235e+01    0.0000000e+00    0.0000000e+00    0.0000000e+00
   -6.1393498e+01    0.0000000e+00    0.0000000e+00    0.0000000e+00
   -6.0985784e+01    0.0000000e+00    0.0000000e+00    0.0000000e+00
   -6.0659613e+01    0.0000000e+00    0.0000000e+00    0.0000000e+00
   -6.0251900e+01    0.0000000e+00    0.0000000e+00    0.0000000e+00
   -5.9841705e+01    0.0000000e+00    0.0000000e+00    0.0000000e+00
   -5.9430554e+01    0.0000000e+00    0.0000000e+00    0.0000000e+00
   -5.9018408e+01    0.0000000e+00    0.0000000e+00    0.0000000e+00
   -5.8605230e+01    0.0000000e+00    0.0000000e+00    0.0000000e+00
   -5.8190980e+01    0.0000000e+00    0.0000000e+00    0.0000000e+00
   -5.7775612e+01    0.0000000e+00    0.0000000e+00    0.0000000e+00
   -5.7359087e+01    0.0000000e+00    0.0000000e+00    0.0000000e+00
   -5.6941366e+01    0.0000000e+00    0.0000000e+00    0.0000000e+00
   -5.6522407e+01    0.0000000e+00    0.0000000e+00    0.0000000e+00
   -5.6102166e+01    0.0000000e+00    0.0000000e+00    0.0000000e+00
   -5.5680599e+01    0.0000000e+00    0.0000000e+00    0.0000000e+00
   -5.5257643e+01    0.0000000e+00    0.0000000e+00    0.0000000e+00
   -5.4833264e+01    0.0000000e+00    0.0000000e+00    0.0000000e+00
   -5.4407415e+01    0.0000000e+00    0.0000000e+00    0.0000000e+00
   -5.3980046e+01    0.0000000e+00    0.0000000e+00    0.0000000e+00
   -5.3638151e+01    0.0000000e+00    0.0000000e+00    0.0000000e+00
   -5.3364635e+01    0.0000000e+00    0.0000000e+00    0.0000000e+00
   -5.3022740e+01    0.0000000e+00    0.0000000e+00    0.0000000e+00
   -5.2595371e+01    0.0000000e+00    0.0000000e+00    0.0000000e+00
   -5.2253476e+01    0.0000000e+00    0.0000000e+00    0.0000000e+00
   -5.1826107e+01    0.0000000e+00    0.0000000e+00    0.0000000e+00
   -5.1484212e+01    0.0000000e+00    0.0000000e+00    0.0000000e+00
   -5.1056843e+01    0.0000000e+00    0.0000000e+00    0.0000000e+00
   -5.0714948e+01    0.0000000e+00    0.0000000e+00    0.0000000e+00
   -5.0441432e+01    0.0000000e+00    0.0000000e+00    0.0000000e+00
   -5.0099537e+01    0.0000000e+00    0.0000000e+00    0.0000000e+00
   -4.9672169e+01    0.0000000e+00    0.0000000e+00    0.0000000e+00
   -4.9330274e+01    0.0000000e+00    0.0000000e+00    0.0000000e+00
   -4.8902905e+01    0.0000000e+00    0.0000000e+00    0.0000000e+00
   -4.8561010e+01    0.0000000e+00    0.0000000e+00    0.0000000e+00
   -4.8133641e+01    0.0000000e+00    0.0000000e+00    0.0000000e+00
   -4.7791746e+01    0.0000000e+00    0.0000000e+00    0.0000000e+00
   -4.7364377e+01    0.0000000e+00    0.0000000e+00    0.0000000e+00
   -4.7022482e+01    0.0000000e+00    0.0000000e+00    0.0000000e+00
   -4.6595113e+01    0.0000000e+00    0.0000000e+00    0.0000000e+00
   -4.6253218e+01    0.0000000e+00    0.0000000e+00    0.0000000e+00
   -4.5825849e+01    0.0000000e+00    0.0000000e+00    0.0000000e+00
   -4.5483954e+01    0.0000000e+00    0.0000000e+00    0.0000000e+00
   -4.5056586e+01    0.0000000e+00    0.0000000e+00    0.0000000e+00
   -4.4714691e+01    0.0000000e+00    0.0000000e+00    0.0000000e+00
   -4.4287322e+01    0.0000000e+00    0.0000000e+00    0.0000000e+00
   -4.3945427e+01    0.0000000e+00    0.0000000e+00    0.0000000e+00
   -4.3518058e+01    0.0000000e+00    0.0000000e+00    0.0000000e+00
   -4.3176163e+01    0.0000000e+00    0.0000000e+00    0.0000000e+00
   -4.2748794e+01    0.0000000e+00    0.0000000e+00    0.0000000e+00
   -4.2406899e+01    0.0000000e+00    0.0000000e+00    0.0000000e+00
   -4.1979530e+01    0.0000000e+00    0.0000000e+00    0.0000000e+00
   -4.1637635e+01    0.0000000e+00    0.0000000e+00    0.0000000e+00
   -4.1210267e+01    0.0000000e+00    0.0000000e+00    0.0000000e+00
   -4.0868371e+01    0.0000000e+00    0.0000000e+00    0.0000000e+00
   -4.0441003e+01    0.0000000e+00    0.0000000e+00    0.0000000e+00
   -4.0099108e+01    0.0000000e+00    0.0000000e+00    0.0000000e+00
   -3.9671739e+01    0.0000000e+00    0.0000000e+00    0.0000000e+00
   -3.9329844e+01    0.0000000e+00    0.0000000e+00    0.0000000e+00
   -3.8902475e+01    0.0000000e+00    0.0000000e+00    0.0000000e+00
   -3.8560580e+01    0.0000000e+00    0.0000000e+00    0.0000000e+00
   -3.8133211e+01    0.0000000e+00    0.0000000e+00    0.0000000e+00
   -3.7791316e+01    0.0000000e+00    0.0000000e+00    0.0000000e+00
   -3.7363947e+01    0.0000000e+00    0.0000000e+00    0.0000000e+00
   -3.7022052e+01    0.0000000e+00    0.0000000e+00    0.0000000e+00
   -3.6594684e+01    0.0000000e+00    0.0000000e+00    0.0000000e+00
   -3.6252789e+01    0.0000000e+00    0.0000000e+00    0.0000000e+00
   -3.5825420e+01    0.0000000e+00    0.0000000e+00    0.0000000e+00
   -3.5483525e+01    0.0000000e+00    0.0000000e+00    0.0000000e+00
   -3.5056156e+01    0.0000000e+00    0.0000000e+00    0.0000000e+00
   -3.4714261e+01    0.0000000e+00    0.0000000e+00    0.0000000e+00
   -3.4286892e+01    0.0000000e+00    0.0000000e+00    0.0000000e+00
   -3.3944997e+01    0.0000000e+00    0.0000000e+00    0.0000000e+00
   -3.3517628e+01    0.0000000e+00    0.0000000e+00    0.0000000e+00
   -3.3175733e+01    0.0000000e+00    0.0000000e+00    0.0000000e+00
   -3.2748364e+01    0.0000000e+00    0.0000000e+00    0.0000000e+00
   -3.2406469e+01    0.0000000e+00    0.0000000e+00    0.0000000e+00
   -3.1979101e+01    0.0000000e+00    0.0000000e+00    0.0000000e+00
   -3.1637206e+01    0.0000000e+00    0.0000000e+00    0.0000000e+00
   -3.1209837e+01    0.0000000e+00    0.0000000e+00    0.0000000e+00
   -3.0867942e+01    0.0000000e+00    0.0000000e+00    0.0000000e+00
   -3.0440573e+01    0.0000000e+00    0.0000000e+00    0.0000000e+00
   -3.0098678e+01    0.0000000e+00    0.0000000e+00    0.0000000e+00
   -2.9671309e+01    0.0000000e+00    0.0000000e+00    0.0000000e+00
   -2.9329414e+01    0.0000000e+00    0.0000000e+00    0.0000000e+00
   -2.8902045e+01    0.0000000e+00    0.0000000e+00    0.0000000e+00
   -2.8578605e+01    0.0000000e+00    0.0000000e+00    0.0000000e+00
   -2.8174305e+01    0.0000000e+00    0.0000000e+00    0.0000000e+00
   -2.7850865e+01    0.0000000e+00    0.0000000e+00    0.0000000e+00
   -2.7446564e+01    0.0000000e+00    0.0000000e+00    0.0000000e+00
   -2.7123124e+01    0.0000000e+00    0.0000000e+00    0.0000000e+00
   -2.6718824e+01    0.0000000e+00    0.0000000e+00    0.0000000e+00
   -2.6395384e+01    0.0000000e+00    0.0000000e+00    0.0000000e+00
   -2.5991083e+01    0.0000000e+00    0.0000000e+00    0.0000000e+00
   -2.5667643e+01    0.0000000e+00    0.0000000e+00    0.0000000e+00
   -2.5263343e+01    0.0000000e+00    0.0000000e+00    0.0000000e+00
   -2.4939903e+01    0.0000000e+00    0.0000000e+00    0.0000000e+00
   -2.4535602e+01    0.0000000e+00    0.0000000e+00    0.0000000e+00
   -2.4212162e+01    0.0000000e+00    0.0000000e+00    0.0000000e+00
   -2.3807862e+01    0.0000000e+00    0.0000000e+00    0.0000000e+00
   -2.3484422e+01    0.0000000e+00    0.0000000e+00    0.0000000e+00
   -2.3080121e+01    0.0000000e+00    0.0000000e+00    0.0000000e+00
   -2.2756681e+01    0.0000000e+00    0.0000000e+00    0.0000000e+00
   -2.2352381e+01    0.0000000e+00    0.0000000e+00    0.0000000e+00
   -2.2028941e+01    0.0000000e+00    0.0000000e+00    0.0000000e+00
   -2.1624640e+01    0.0000000e+00    0.0000000e+00    0.0000000e+00
   -2.1301200e+01    0.0000000e+00    0.0000000e+00    0.0000000e+00
   -2.1099050e+01    0.0000000e+00    0.0000000e+00    0.0000000e+00
   -2.0846362e+01    0.0000000e+00    0.0000000e+00    0.0000000e+00
   -2.0644212e+01    0.0000000e+00    0.0000000e+00    0.0000000e+00
   -2.0391524e+01    0.0000000e+00    0.0000000e+00    0.0000000e+00
   -2.0075665e+01    0.0000000e+00    0.0000000e+00    0.0000000e+00
   -1.9680840e+01    0.0000000e+00    0.0000000e+00    0.0000000e+00
   -1.9518751e+01    0.0000000e+00    0.0000000e+00    0.0000000e+00
   -1.9389079e+01    0.0000000e+00    0.0000000e+00    0.0000000e+00
   -1.9230194e+01    0.0000000e+00    0.0000000e+00    0.0000000e+00
   -1.9103086e+01    0.0000000e+00    0.0000000e+00    0.0000000e+00
   -1.8944201e+01    0.0000000e+00    0.0000000e+00    0.0000000e+00
   -1.8817094e+01    0.0000000e+00    0.0000000e+00    0.0000000e+00
   -1.8715407e+01    0.0000000e+00    0.0000000e+00    0.0000000e+00
   -1.8588299e+01    0.0000000e+00    0.0000000e+00    0.0000000e+00
   -1.8372892e+01    0.0000000e+00    0.0000000e+00    0.0000000e+00
   -1.8271206e+01    0.0000000e+00    0.0000000e+00    0.0000000e+00
   -1.8144098e+01    0.0000000e+00    0.0000000e+00    0.0000000e+00
   -1.8042411e+01    0.0000000e+00    0.0000000e+00    0.0000000e+00
   -1.7915304e+01    0.0000000e+00    0.0000000e+00    0.0000000e+00
   -1.7813617e+01    0.0000000e+00    0.0000000e+00    0.0000000e+00
   -1.7686509e+01    0.0000000e+00    0.0000000e+00    0.0000000e+00
   -1.7584823e+01    0.0000000e+00    0.0000000e+00    0.0000000e+00
   -1.7465512e+01    0.0000000e+00    0.0000000e+00    0.0000000e+00
   -1.7358000e+01    1.6606678e-35    1.6602751e-35   -3.9272306e-39
   -1.7262992e+01    6.8112982e-35    6.8093314e-35   -1.9668410e-38
   -1.7169991e+01    2.5381308e-34    2.5374477e-34   -6.8308757e-38
   -1.7075082e+01    8.9859746e-34    8.9836942e-34   -2.2803792e-37
   -1.6898566e+01    6.5488184e-33    6.5304934e-33   -1.8325014e-35
   -1.6791717e+01    2.0550026e-32    2.0491488e-32   -5.8538061e-35
   -1.6678923e+01    7.9435751e-32    7.9282262e-32   -1.5348887e-34
   -1.6560095e+01    2.3569027e-31    2.3532855e-31   -3.6171884e-34
   -1.6458716e+01    5.2556388e-31    5.2503654e-31   -5.2733472e-34
   -1.6331993e+01    1.5505197e-30    1.5494898e-30   -1.0299625e-33
   -1.6230614e+01    3.1741798e-30    3.1723894e-30   -1.7903823e-33
   -1.6149510e+01    5.2769802e-30    5.2739872e-30   -2.9929727e-33
   -1.6048131e+01    1.0100106e-29    1.0095303e-29   -4.8023886e-33
   -1.5967028e+01    1.5800652e-29    1.5793384e-29   -7.2684222e-33
   -1.5865649e+01    2.8125959e-29    2.8115394e-29   -1.0564789e-32
   -1.5784546e+01    4.3321736e-29    4.3302536e-29   -1.9200159e-32
   -1.5683167e+01    7.6788313e-29    7.6740203e-29   -4.8109562e-32
   -1.5556443e+01    1.5789194e-28    1.5777971e-28   -1.1222879e-31
   -1.5477241e+01    2.3022010e-28    4.3483775e-28    2.0461765e-28
   -1.5378238e+01    3.7057918e-28    5.7509053e-28    2.0451135e-28
   -1.5254485e+01    6.6353531e-28    8.6524067e-28    2.0170536e-28
   -1.5099793e+01    1.3483994e-27    1.5412188e-27    1.9281946e-28
   -1.4881269e+01    3.1940559e-27    3.3540459e-27    1.5999000e-28
   -1.4799482e+01    4.2972033e-27    4.4354099e-27    1.3820666e-28
   -1.4636054e+01    7.7286557e-27    7.7898555e-27    6.1199775e-29
   -1.4554398e+01    1.0314857e-26    1.0309882e-26   -4.9750901e-30
   -1.4472781e+01    1.3702905e-26    1.3607151e-26   -9.5753853e-29
   -1.4391204e+01    1.8099153e-26    1.7880176e-26   -2.1897769e-28
   -1.4207743e+01    3.3461964e-26    3.2798971e-26   -6.6299292e-28
   -1.4080339e+01    5.1037058e-26    4.9874758e-26   -1.1623001e-27
   -1.3978417e+01    6.9870327e-26    6.8157168e-26   -1.7131588e-27
   -1.3851013e+01    1.0309909e-25    1.0042371e-25   -2.6753795e-27
   -1.3749090e+01    1.3807081e-25    1.3441303e-25   -3.6577766e-27
   -1.3621687e+01    1.9914267e-25    1.9383402e-25   -5.3086502e-27
   -1.3519764e+01    2.6315521e-25    2.5617971e-25   -6.9754991e-27
   -1.3392361e+01    3.7438905e-25    3.6462040e-25   -9.7686477e-27
   -1.3290438e+01    4.9121414e-25    4.7857410e-25   -1.2640040e-26
   -1.3163035e+01    6.9847064e-25    6.8111768e-25   -1.7352954e-26
   -1.3061112e+01    9.2434507e-25    9.0231290e-25   -2.2032170e-26
   -1.2933709e+01    1.3736892e-24    1.3440924e-24   -2.9596772e-26
   -1.2831786e+01    2.0234928e-24    1.9859486e-24   -3.7544223e-26
   -1.2704382e+01    7.3986547e-24    7.3461659e-24   -5.2488757e-26
   -1.2602460e+01    1.1658383e-22    1.1649803e-22   -8.5798307e-26
   -1.2475056e+01    1.2744020e-20    1.2741185e-20   -2.8349287e-24
   -1.2373134e+01    7.6855958e-20    7.6839266e-20   -1.6692691e-23
   -1.2245730e+01    2.8657224e-19    2.8649742e-19   -7.4824199e-23
   -1.2143807e+01    6.8781362e-19    6.8761078e-19   -2.0284498e-22
   -1.2016404e+01    1.5763176e-18    1.5756587e-18   -6.5892092e-22
   -1.1859732e+01    3.4481297e-18    3.4465233e-18   -1.6063137e-21
   -1.1734395e+01    5.5486053e-18    5.5458108e-18   -2.7944510e-21
   -1.1634125e+01    7.6788197e-18    7.6742411e-18   -4.5786258e-21
   -1.1508787e+01    1.0824848e-17    1.0817515e-17   -7.3330295e-21
   -1.1353042e+01    1.6066908e-17    1.6055416e-17   -1.1492651e-20
   -1.1228447e+01    2.0993449e-17    2.0977644e-17   -1.5804633e-20
   -1.1128770e+01    2.5656100e-17    2.5634488e-17   -2.1612225e-20
   -1.1004174e+01    3.3454671e-17    3.3424767e-17   -2.9904350e-20
   -1.0848429e+01    5.1076210e-17    5.1033408e-17   -4.2802411e-20
   -1.0723833e+01    7.8588238e-17    7.8532619e-17   -5.5618931e-20
   -1.0624156e+01    4.4249145e-16    4.4363186e-16    1.1404134e-18
   -1.0547814e+01    1.3595466e-14    3.2501582e-13    3.1142035e-13
   -1.0481211e+01    1.0757563e-13    6.7899956e-13    5.7142393e-13
   -1.0360897e+01    6.4697609e-13    1.8495868e-12    1.2026107e-12
   -1.0295569e+01    1.2999262e-12    2.5340688e-12    1.2341426e-12
   -1.0150657e+01    4.1665116e-12    6.6807345e-12    2.5142229e-12
   -1.0095386e+01    6.3895121e-12    9.0275114e-12    2.6379993e-12
   -9.9583313e+00    1.4810484e-11    2.1018390e-11    6.2079064e-12
   -9.8547049e+00    2.6929823e-11    3.3722551e-11    6.7927279e-12
   -9.7998101e+00    3.5798325e-11    4.3056776e-11    7.2584508e-12
   -9.6867480e+00    6.0800898e-11    6.9409394e-11    8.6084954e-12
   -9.5973440e+00    8.6087570e-11    1.1343095e-10    2.7343385e-11
   -9.4961585e+00    1.2272225e-10    1.5206315e-10    2.9340902e-11
   -9.3891793e+00    1.7087354e-10    2.0280230e-10    3.1928759e-11
   -9.2880719e+00    2.2529521e-10    2.9601227e-10    7.0717062e-11
   -9.1895550e+00    2.8559403e-10    3.5957150e-10    7.3977471e-11
   -9.0840861e+00    3.5721674e-10    4.3477371e-10    7.7556965e-11
   -8.9709219e+00    4.3983879e-10    5.2132749e-10    8.1488702e-11
   -8.8218150e+00    5.5373458e-10    6.3996903e-10    8.6234445e-11
   -8.7555453e+00    6.0527005e-10    6.9368253e-10    8.8412478e-11
   -8.6727082e+00    6.7008539e-10    7.6103450e-10    9.0949107e-11
   -8.5236013e+00    7.8651775e-10    8.8251046e-10    9.5992712e-11
   -8.4573315e+00    8.3793321e-10    9.3640588e-10    9.8472667e-11
   -8.3744944e+00    9.0186398e-10    1.0033447e-09    1.0148068e-10
   -8.2253875e+00    1.0154658e-09    1.1230262e-09    1.0756033e-10
   -8.1591177e+00    1.0652304e-09    1.1758620e-09    1.1063162e-10
   -8.0762806e+00    1.1270310e-09    1.2413552e-09    1.1432418e-10
   -7.9727341e+00    1.2033580e-09    1.3223447e-09    1.1898671e-10
   -7.8898970e+00    1.2633749e-09    1.3869046e-09    1.2352963e-10
   -7.7407901e+00    1.3697525e-09    1.5021145e-09    1.3236196e-10
   -7.6372436e+00    1.4425718e-09    1.5808612e-09    1.3828935e-10
   -7.5544064e+00    1.4996427e-09    1.6435826e-09    1.4393993e-10
   -7.4881367e+00    1.5445644e-09    1.6935356e-09    1.4897114e-10
   -7.3017531e+00    1.6691251e-09    1.8315361e-09    1.6241094e-10
   -7.2189159e+00    1.7228332e-09    1.8921754e-09    1.6934222e-10
   -7.1526462e+00    1.7649958e-09    1.9404259e-09    1.7543015e-10
   -7.0698090e+00    1.8174538e-09    2.0000320e-09    1.8257824e-10
   -6.9662626e+00    1.8821964e-09    2.0734697e-09    1.9127329e-10
   -6.8834254e+00    1.9325439e-09    2.1318365e-09    1.9929265e-10
   -6.7798790e+00    1.9945370e-09    2.2036458e-09    2.0910886e-10
   -6.6970418e+00    2.0428122e-09    2.2606666e-09    2.1785437e-10
   -6.5934953e+00    2.1023103e-09    2.3307754e-09    2.2846503e-10
   -6.4071117e+00    2.2055615e-09    2.4547687e-09    2.4920718e-10
   -6.3242746e+00    2.2497591e-09    2.5089799e-09    2.5922080e-10
   -6.2207281e+00    2.3042075e-09    2.5755401e-09    2.7133266e-10
   -6.1378909e+00    2.3464790e-09    2.6282959e-09    2.8181686e-10
   -6.0343445e+00    2.3984768e-09    2.6930401e-09    2.9456322e-10
   -5.9515073e+00    2.4385185e-09    2.7443245e-09    3.0580606e-10
   -5.8479609e+00    2.4880334e-09    2.8072139e-09    3.1918057e-10
   -5.7185278e+00    2.5487982e-09    2.8840294e-09    3.3523117e-10
   -5.6149813e+00    2.5945789e-09    2.9447200e-09    3.5014112e-10
   -5.5321442e+00    2.6294372e-09    2.9926621e-09    3.6322489e-10
   -5.4285977e+00    2.6729092e-09    3.0513869e-09    3.7847779e-10
   -5.2991647e+00    2.7260839e-09    3.1229884e-09    3.9690455e-10
   -5.1956182e+00    2.7656972e-09    3.1794160e-09    4.1371880e-10
   -5.0092346e+00    2.8331608e-09    3.2783011e-09    4.4514026e-10
   -4.8798015e+00    2.8791574e-09    3.3444603e-09    4.6530292e-10
   -4.7762551e+00    2.9126339e-09    3.3964456e-09    4.8381169e-10
   -4.6934179e+00    2.9378152e-09    3.4373521e-09    4.9953696e-10
   -4.5898714e+00    2.9693384e-09    3.4872613e-09    5.1792297e-10
   -4.4604384e+00    3.0079866e-09    3.5477836e-09    5.3979700e-10
   -4.3568919e+00    3.0357694e-09    3.5952503e-09    5.5948086e-10
   -4.2274589e+00    3.0695204e-09    3.6526520e-09    5.8313155e-10
   -4.1239124e+00    3.0935610e-09    3.6975962e-09    6.0403517e-10
   -3.9944793e+00    3.1228986e-09    3.7519161e-09    6.2901753e-10
   -3.8564187e+00    3.1516527e-09    3.8079532e-09    6.5630048e-10
   -3.7459702e+00    3.1703006e-09    3.8516973e-09    6.8139662e-10
   -3.6079660e+00    3.1942197e-09    3.9043244e-09    7.1010473e-10
   -3.4700355e+00    3.2152991e-09    3.9553274e-09    7.4002834e-10
   -3.3596912e+00    3.2269583e-09    3.9950278e-09    7.6806950e-10
   -3.2217982e+00    3.2427555e-09    4.0428527e-09    8.0009715e-10
   -3.0839477e+00    3.2556019e-09    4.0890992e-09    8.3349730e-10
   -2.8621697e+00    3.2696822e-09    4.1604127e-09    8.9073051e-10
   -2.7244167e+00    3.2782011e-09    4.2026168e-09    9.2441568e-10
   -2.6142143e+00    3.2816353e-09    4.2354886e-09    9.5385331e-10
   -2.5553933e+00    3.2809060e-09    4.2528325e-09    9.7192650e-10
   -2.4820091e+00    3.2785297e-09    4.2741462e-09    9.9561652e-10
   -2.3975363e+00    3.2763300e-09    4.2982080e-09    1.0218780e-09
   -2.2823594e+00    3.2753089e-09    4.3301466e-09    1.0548377e-09
   -2.1850862e+00    3.2757507e-09    4.3562997e-09    1.0805489e-09
   -2.0992425e+00    3.2757938e-09    4.3787649e-09    1.1029710e-09
   -1.9932292e+00    3.2749967e-09    4.4057255e-09    1.1307288e-09
   -1.8995178e+00    3.2728422e-09    4.4288369e-09    1.1559946e-09
   -1.7919314e+00    3.2631509e-09    4.4560705e-09    1.1929196e-09
   -1.6949133e+00    3.2401264e-09    4.5032888e-09    1.2631624e-09
   -1.5962810e+00    3.1748993e-09    4.5799652e-09    1.4050659e-09
   -1.4958108e+00    3.1067546e-09    4.6905157e-09    1.5837611e-09
   -1.3967761e+00    3.1244468e-09    4.8362472e-09    1.7118004e-09
   -1.2977256e+00    3.1867640e-09    4.9983182e-09    1.8115542e-09
   -1.1986127e+00    3.2709939e-09    5.1740524e-09    1.9030585e-09
   -1.0995776e+00    3.3692960e-09    5.3661098e-09    1.9968138e-09
   -9.9145730e-01    3.4980877e-09    5.6012442e-09    2.1031564e-09
   -8.9239115e-01    3.6421047e-09    5.8485041e-09    2.2063994e-09
   -7.9327423e-01    3.8186132e-09    6.1351698e-09    2.3165566e-09
   -6.9414482e-01    4.0371740e-09    6.4725596e-09    2.4353857e-09
   -5.9499596e-01    4.3204287e-09    6.8812851e-09    2.5608564e-09
   -4.9584964e-01    4.6938389e-09    7.3877793e-09    2.6939405e-09
   -3.9717508e-01    5.1631540e-09    8.0003105e-09    2.8371564e-09
   -2.9675741e-01    5.7455635e-09    8.7458784e-09    3.0003149e-09
   -1.9971967e-01    6.4338205e-09    9.6093195e-09    3.1754990e-09
   -9.5092392e-02    7.3506509e-09    1.0738298e-08    3.3876468e-09
    7.5023246e-03    8.4733866e-09    1.2099216e-08    3.6258295e-09
    1.0691080e-01    9.8293947e-09    1.3721804e-08    3.8924090e-09
    2.0357511e-01    1.1433019e-08    1.5610497e-08    4.1774776e-09
    3.0701646e-01    1.3423137e-08    1.7951750e-08    4.5286132e-09
    4.0473414e-01    1.5543980e-08    2.0471399e-08    4.9274184e-09
    5.0261767e-01    1.7929883e-08    2.3303516e-08    5.3736329e-09
    6.0210665e-01    2.0592011e-08    2.6486765e-08    5.8947549e-09
    7.0875417e-01    2.3677743e-08    3.0235535e-08    6.5577922e-09
    8.0850916e-01    2.6812629e-08    3.4086776e-08    7.2741473e-09
    9.0817123e-01    3.0236303e-08    3.8332257e-08    8.0959541e-09
    1.0078734e+00    3.4003997e-08    4.3031225e-08    9.0272275e-09
    1.1074459e+00    3.8085977e-08    4.8183697e-08    1.0097720e-08
    1.2072048e+00    4.2458622e-08    5.3800406e-08    1.1341784e-08
    1.3069639e+00    4.7134864e-08    5.9888022e-08    1.2753159e-08
    1.4068030e+00    5.2135584e-08    6.6480349e-08    1.4344766e-08
    1.5045856e+00    5.7431513e-08    7.3464218e-08    1.6032704e-08
    1.6009360e+00    6.3122507e-08    8.0872907e-08    1.7750400e-08
    1.7048955e+00    6.9771334e-08    8.9451004e-08    1.9679670e-08
    1.8101516e+00    7.7012310e-08    9.8739440e-08    2.1727130e-08
    1.9095026e+00    8.4356425e-08    1.0808745e-07    2.3731027e-08
    2.0012413e+00    9.1590882e-08    1.1724814e-07    2.5657260e-08
    2.1090920e+00    1.0071450e-07    1.2866772e-07    2.7953217e-08
    2.2012994e+00    1.0906662e-07    1.3897864e-07    2.9912022e-08
    2.3012098e+00    1.1864456e-07    1.5069729e-07    3.2052735e-08
    2.4052907e+00    1.2922152e-07    1.6346448e-07    3.4242965e-08
    2.5039482e+00    1.3975056e-07    1.7604267e-07    3.6292101e-08
    2.6120398e+00    1.5167958e-07    1.9026405e-07    3.8584468e-08
    2.7130233e+00    1.6308314e-07    2.0389293e-07    4.0809788e-08
    2.8033194e+00    1.7343154e-07    2.1630678e-07    4.2875241e-08
    2.9020710e+00    1.8484081e-07    2.3005412e-07    4.5213310e-08
    3.0063052e+00    1.9688245e-07    2.4467115e-07    4.7788701e-08
    3.1195405e+00    2.0979627e-07    2.6052394e-07    5.0727664e-08
    3.2140301e+00    2.2029575e-07    2.7361801e-07    5.3322260e-08
    3.3090767e+00    2.3052750e-07    2.8659122e-07    5.6063715e-08
    3.4057923e+00    2.4048761e-07    2.9951861e-07    5.9031001e-08
    3.5062266e+00    2.5034221e-07    3.1258508e-07    6.2242873e-08
    3.6116250e+00    2.6006688e-07    3.2586055e-07    6.5793677e-08
    3.7241361e+00    2.6966239e-07    3.3950657e-07    6.9844180e-08
    3.8135868e+00    2.7671280e-07    3.4996874e-07    7.3255935e-08
    3.9049735e+00    2.8345312e-07    3.6031030e-07    7.6857178e-08
    4.0291814e+00    2.9192134e-07    3.7381118e-07    8.1889837e-08
    4.1222170e+00    2.9771279e-07    3.8351594e-07    8.5803145e-08
    4.2027342e+00    3.0235838e-07    3.9165813e-07    8.9299749e-08
    4.3184105e+00    3.0860427e-07    4.0290853e-07    9.4304258e-08
    4.4107039e+00    3.1321786e-07    4.1151785e-07    9.8299990e-08
    4.5061741e+00    3.1764083e-07    4.2008820e-07    1.0244736e-07
    4.6052740e+00    3.2183363e-07    4.2862092e-07    1.0678730e-07
    4.7063896e+00    3.2571135e-07    4.3694493e-07    1.1123358e-07
    4.8107579e+00    3.2931761e-07    4.4512835e-07    1.1581074e-07
    4.9142468e+00    3.3252180e-07    4.5284434e-07    1.2032254e-07
    5.0180807e+00    3.3536913e-07    4.6019363e-07    1.2482451e-07
    5.1235685e+00    3.3791699e-07    4.6726634e-07    1.2934935e-07
    5.2302489e+00    3.4013711e-07    4.7403269e-07    1.3389558e-07
    5.3038188e+00    3.4145084e-07    4.7847929e-07    1.3702845e-07
    5.4176772e+00    3.4314754e-07    4.8502124e-07    1.4187370e-07
    5.5362056e+00    3.4446792e-07    4.9140768e-07    1.4693976e-07
    5.6185019e+00    3.4509737e-07    4.9559937e-07    1.5050200e-07
    5.7015662e+00    3.4551011e-07    4.9963587e-07    1.5412576e-07
    5.8259259e+00    3.4571275e-07    5.0533272e-07    1.5961997e-07
    5.9093385e+00    3.4558747e-07    5.0892995e-07    1.6334247e-07
    6.0366519e+00    3.4501315e-07    5.1408877e-07    1.6907562e-07
    6.1232727e+00    3.4438257e-07    5.1738044e-07    1.7299787e-07
    6.2120461e+00    3.4358665e-07    5.2057797e-07    1.7699132e-07
    6.3025989e+00    3.4257764e-07    5.2366305e-07    1.8108541e-07
    6.4414124e+00    3.4078893e-07    5.2806512e-07    1.8727619e-07
    6.5341725e+00    3.3944153e-07    5.3079843e-07    1.9135690e-07
    6.6268535e+00    3.3796316e-07    5.3337216e-07    1.9540900e-07
    6.7195245e+00    3.3634963e-07    5.3579558e-07    1.9944595e-07
    6.8121856e+00    3.3459553e-07    5.3807538e-07    2.0347985e-07
    6.9048193e+00    3.3270003e-07    5.4021793e-07    2.0751790e-07
    7.0437663e+00    3.2964188e-07    5.4318888e-07    2.1354700e-07
    7.1364199e+00    3.2745132e-07    5.4501646e-07    2.1756514e-07
    7.2289971e+00    3.2515781e-07    5.4672749e-07    2.2156968e-07
    7.3216116e+00    3.2277887e-07    5.4832957e-07    2.2555070e-07
    7.4142305e+00    3.2032613e-07    5.4982735e-07    2.2950122e-07
    7.5068208e+00    3.1777372e-07    5.5122613e-07    2.3345241e-07
    7.6456470e+00    3.1380221e-07    5.5315182e-07    2.3934961e-07
    7.7382526e+00    3.1105352e-07    5.5433009e-07    2.4327657e-07
    7.8308250e+00    3.0824902e-07    5.5542878e-07    2.4717976e-07
    7.9233975e+00    3.0540423e-07    5.5645368e-07    2.5104945e-07
    8.0160034e+00    3.0250087e-07    5.5740936e-07    2.5490849e-07
    8.1086686e+00    2.9952285e-07    5.5830041e-07    2.5877756e-07
    8.2014536e+00    2.9650290e-07    5.5913170e-07    2.6262880e-07
    8.3408495e+00    2.9188922e-07    5.6027439e-07    2.6838517e-07
    8.4341362e+00    2.8874762e-07    5.6097344e-07    2.7222581e-07
    8.5277528e+00    2.8553804e-07    5.6162594e-07    2.7608790e-07
    8.6209559e+00    2.8230253e-07    5.6223010e-07    2.7992757e-07
    8.7153245e+00    2.7900924e-07    5.6279819e-07    2.8378895e-07
    8.8100737e+00    2.7568235e-07    5.6332730e-07    2.8764495e-07
    8.9026592e+00    2.7238917e-07    5.6380706e-07    2.9141789e-07
    9.0460173e+00    2.6728495e-07    5.6448177e-07    2.9719682e-07
    9.1420992e+00    2.6385800e-07    5.6489137e-07    3.0103337e-07
    9.2385549e+00    2.6042472e-07    5.6527087e-07    3.0484615e-07
    9.3348668e+00    2.5701440e-07    5.6562041e-07    3.0860601e-07
    9.4316005e+00    2.5360647e-07    5.6594414e-07    3.1233767e-07
    9.5283468e+00    2.5020048e-07    5.6624250e-07    3.1604202e-07
    9.6247689e+00    2.4680965e-07    5.6651636e-07    3.1970671e-07
    9.7224838e+00    2.4339433e-07    5.6677174e-07    3.2337741e-07
    9.8207273e+00    2.3997461e-07    5.6700764e-07    3.2703302e-07
    9.9184078e+00    2.3659387e-07    5.6722298e-07    3.3062911e-07
    1.0015342e+01    2.3326075e-07    5.6741916e-07    3.3415840e-07
    1.0114216e+01    2.2988803e-07    5.6760251e-07    3.3771448e-07
    1.0211480e+01    2.2657777e-07    5.6776790e-07    3.4119013e-07
    1.0308716e+01    2.2329524e-07    5.6791955e-07    3.4462430e-07
    1.0405478e+01    2.2005895e-07    5.6805793e-07    3.4799898e-07
    1.0502959e+01    2.1683062e-07    5.6818557e-07    3.5135495e-07
    1.0600584e+01    2.1362772e-07    5.6830252e-07    3.5467480e-07
    1.0745921e+01    2.0891013e-07    5.6845829e-07    3.5954816e-07
    1.0843914e+01    2.0576164e-07    5.6855218e-07    3.6279054e-07
    1.0941660e+01    2.0263552e-07    5.6863782e-07    3.6600230e-07
    1.1039524e+01    1.9952786e-07    5.6871620e-07    3.6918834e-07
    1.1137340e+01    1.9644618e-07    5.6878779e-07    3.7234162e-07
    1.1235125e+01    1.9339356e-07    5.6885318e-07    3.7545962e-07
    1.1332875e+01    1.9037532e-07    5.6891289e-07    3.7853757e-07
    1.1430060e+01    1.8740325e-07    5.6896717e-07    3.8156392e-07
    1.1527764e+01    1.8444871e-07    5.6901710e-07    3.8456839e-07
    1.1625528e+01    1.8152243e-07    5.6906281e-07    3.8754038e-07
    1.1723318e+01    1.7862403e-07    5.6910467e-07    3.9048063e-07
    1.1821125e+01    1.7575707e-07    5.6914300e-07    3.9338592e-07
    1.1918804e+01    1.7292756e-07    5.6917806e-07    3.9625050e-07
    1.2016103e+01    1.7014465e-07    5.6921006e-07    3.9906540e-07
    1.2113035e+01    1.6741034e-07    5.6923928e-07    4.0182894e-07
    1.2210945e+01    1.6469249e-07    5.6926633e-07    4.0457384e-07
    1.2308894e+01    1.6201016e-07    5.6929114e-07    4.0728098e-07
    1.2406883e+01    1.5936418e-07    5.6931387e-07    4.0994968e-07
    1.2504748e+01    1.5675246e-07    5.6933467e-07    4.1258221e-07
    1.2602933e+01    1.5416109e-07    5.6935378e-07    4.1519269e-07
    1.2701162e+01    1.5159871e-07    5.6937128e-07    4.1777257e-07
    1.2848193e+01    1.4782531e-07    5.6939472e-07    4.2156941e-07
    1.2946581e+01    1.4534492e-07    5.6940873e-07    4.2406381e-07
    1.3044988e+01    1.4289916e-07    5.6942153e-07    4.2652237e-07
    1.3143412e+01    1.4049132e-07    5.6943320e-07    4.2894188e-07
    1.3241870e+01    1.3812019e-07    5.6944385e-07    4.3132366e-07
    1.3340319e+01    1.3578402e-07    5.6945354e-07    4.3366952e-07
    1.3438858e+01    1.3347454e-07    5.6946238e-07    4.3598783e-07
    1.3537445e+01    1.3119446e-07    5.6947042e-07    4.3827596e-07
    1.3635764e+01    1.2894950e-07    5.6947771e-07    4.4052820e-07
    1.3734400e+01    1.2673127e-07    5.6948434e-07    4.4275307e-07
    1.3833082e+01    1.2454411e-07    5.6949036e-07    4.4494624e-07
    1.3931815e+01    1.2238777e-07    5.6949580e-07    4.4710803e-07
    1.4030547e+01    1.2026342e-07    5.6950072e-07    4.4923730e-07
    1.4129336e+01    1.1816772e-07    5.6950517e-07    4.5133745e-07
    1.4228139e+01    1.1610052e-07    5.6950918e-07    4.5340866e-07
    1.4326979e+01    1.1406123e-07    5.6951279e-07    4.5545156e-07
    1.4425717e+01    1.1205574e-07    5.6951603e-07    4.5746029e-07
    1.4524600e+01    1.1008168e-07    5.6951894e-07    4.5943726e-07
    1.4623492e+01    1.0813968e-07    5.6952155e-07    4.6138188e-07
    1.4722474e+01    1.0622989e-07    5.6952389e-07    4.6329400e-07
    1.4821503e+01    1.0435278e-07    5.6952598e-07    4.6517320e-07
    1.4920540e+01    1.0251146e-07    5.6952785e-07    4.6701639e-07
    1.5019642e+01    1.0070516e-07    5.6952951e-07    4.6882435e-07
    1.5118807e+01    9.8937170e-08    5.6953099e-07    4.7059382e-07
    1.5207988e+01    9.7363016e-08    5.6953218e-07    4.7216916e-07
    1.5307121e+01    9.5678274e-08    5.6953335e-07    4.7385508e-07
    1.5445990e+01    9.3364678e-08    5.6953478e-07    4.7617010e-07
    1.5515460e+01    9.2208907e-08    5.6953575e-07    4.7732684e-07
    1.5610052e+01    9.0662106e-08    5.6953652e-07    4.7887442e-07
    1.5708160e+01    8.9159516e-08    5.6953722e-07    4.8037770e-07
    1.5807476e+01    8.7665154e-08    5.6953784e-07    4.8187269e-07
    1.5906812e+01    8.6205189e-08    5.6953839e-07    4.8333320e-07
    1.6006154e+01    8.4781092e-08    5.6953887e-07    4.8475778e-07
    1.6105530e+01    8.3393786e-08    5.6953929e-07    4.8614550e-07
    1.6204921e+01    8.2041912e-08    5.6953965e-07    4.8749774e-07
    1.6304319e+01    8.0726319e-08    5.6953997e-07    4.8881365e-07
    1.6403739e+01    7.9448011e-08    5.6954025e-07    4.9009224e-07
    1.6503196e+01    7.8205299e-08    5.6954049e-07    4.9133519e-07
    1.6602699e+01    7.6992916e-08    5.6954070e-07    4.9254778e-07
    1.6702214e+01    7.5813164e-08    5.6954088e-07    4.9372772e-07
    1.6801744e+01    7.4664258e-08    5.6954104e-07    4.9487678e-07
    1.6901297e+01    7.3544969e-08    5.6954117e-07    4.9599620e-07
    1.7000865e+01    7.2455831e-08    5.6954129e-07    4.9708546e-07
    1.7100472e+01    7.1394777e-08    5.6954139e-07    4.9814661e-07
    1.7200111e+01    7.0360656e-08    5.6954148e-07    4.9918082e-07
    1.7349599e+01    6.8855129e-08    5.6954159e-07    5.0068646e-07
    1.7449271e+01    6.7881148e-08    5.6954165e-07    5.0166050e-07
    1.7548980e+01    6.6929398e-08    5.6954170e-07    5.0261230e-07
    1.7648720e+01    6.5998081e-08    5.6954174e-07    5.0354366e-07
    1.7748486e+01    6.5086973e-08    5.6954178e-07    5.0445481e-07
    1.7848279e+01    6.4196225e-08    5.6954182e-07    5.0534559e-07
    1.7948100e+01    6.3324004e-08    5.6954184e-07    5.0621784e-07
    1.8047942e+01    6.2469677e-08    5.6954187e-07    5.0707219e-07
    1.8147831e+01    6.1630871e-08    5.6954189e-07    5.0791102e-07
    1.8247746e+01    6.0806405e-08    5.6954191e-07    5.0873550e-07
    1.8347681e+01    5.9996887e-08    5.6954192e-07    5.0954504e-07
    1.8447645e+01    5.9201891e-08    5.6954194e-07    5.1034005e-07
    1.8547659e+01    5.8419536e-08    5.6954195e-07    5.1112241e-07
    1.8647688e+01    5.7648731e-08    5.6954196e-07    5.1189323e-07
    1.8747766e+01    5.6890045e-08    5.6954197e-07    5.1265192e-07
    1.8847891e+01    5.6142714e-08    5.6954198e-07    5.1339926e-07
    1.8948053e+01    5.5406202e-08    5.6954199e-07    5.1413578e-07
    1.9048249e+01    5.4679432e-08    5.6954199e-07    5.1486256e-07
    1.9148489e+01    5.3962640e-08    5.6954200e-07    5.1557936e-07
    1.9248773e+01    5.3255611e-08    5.6954200e-07    5.1628639e-07
    1.9349071e+01    5.2558238e-08    5.6954201e-07    5.1698377e-07
    1.9449414e+01    5.1871415e-08    5.6954201e-07    5.1767060e-07
    1.9549793e+01    5.1194659e-08    5.6954201e-07    5.1834736e-07
    1.9650215e+01    5.0526253e-08    5.6954202e-07    5.1901576e-07
    1.9700443e+01    5.0194851e-08    5.6954202e-07    5.1934717e-07
    1.9800875e+01    4.9538162e-08    5.6954202e-07    5.2000386e-07
    1.9901342e+01    4.8890047e-08    5.6954202e-07    5.2065198e-07
    2.0001890e+01    4.8250499e-08    5.6954203e-07    5.2129153e-07
    2.0102497e+01    4.7618398e-08    5.6954203e-07    5.2192363e-07
    2.0203121e+01    4.6994098e-08    5.6954203e-07    5.2254793e-07
    2.0303791e+01    4.6378006e-08    5.6954203e-07    5.2316403e-07
    2.0404519e+01    4.5768800e-08    5.6954203e-07    5.2377324e-07
    2.0505286e+01    4.5166344e-08    5.6954204e-07    5.2437569e-07
    2.0606114e+01    4.4570522e-08    5.6954204e-07    5.2497152e-07
    2.0706999e+01    4.3982209e-08    5.6954204e-07    5.2555983e-07
    2.0807913e+01    4.3401512e-08    5.6954204e-07    5.2614053e-07
    2.0908872e+01    4.2827589e-08    5.6954204e-07    5.2671445e-07
    2.1009859e+01    4.2261301e-08    5.6954204e-07    5.2728074e-07
    2.1110873e+01    4.1701400e-08    5.6954205e-07    5.2784065e-07
    2.1211940e+01    4.1148077e-08    5.6954205e-07    5.2839397e-07
    2.1313058e+01    4.0601802e-08    5.6954205e-07    5.2894025e-07
    2.1414223e+01    4.0062118e-08    5.6954205e-07    5.2947993e-07
    2.1515423e+01    3.9529531e-08    5.6954205e-07    5.3001252e-07
    2.1616651e+01    3.9002451e-08    5.6954205e-07    5.3053960e-07
    2.1717909e+01    3.8481205e-08    5.6954205e-07    5.3106085e-07
    2.1819212e+01    3.7966227e-08    5.6954205e-07    5.3157583e-07
    2.1920590e+01    3.7457000e-08    5.6954205e-07    5.3208506e-07
    2.2022023e+01    3.6954670e-08    5.6954206e-07    5.3258739e-07
    2.2123477e+01    3.6459090e-08    5.6954206e-07    5.3308297e-07
    2.2224991e+01    3.5969779e-08    5.6954206e-07    5.3357228e-07
    2.2326543e+01    3.5486302e-08    5.6954206e-07    5.3405576e-07
    2.2428161e+01    3.5006664e-08    5.6954206e-07    5.3453540e-07
    2.2529770e+01    3.4533860e-08    5.6954206e-07    5.3500820e-07
    2.2631375e+01    3.4067338e-08    5.6954206e-07    5.3547472e-07
    2.2732987e+01    3.3606887e-08    5.6954206e-07    5.3593518e-07
    2.2834640e+01    3.3153016e-08    5.6954206e-07    5.3638905e-07
    2.2936327e+01    3.2705099e-08    5.6954206e-07    5.3683697e-07
    2.3038068e+01    3.2262843e-08    5.6954207e-07    5.3727922e-07
    2.3139873e+01    3.1825910e-08    5.6954207e-07    5.3771616e-07
    2.3231553e+01    3.1434692e-08    5.6954207e-07    5.3810737e-07
    2.3304896e+01    3.1120713e-08    5.6954207e-07    5.3842135e-07
    2.3436915e+01    3.0564484e-08    5.6954207e-07    5.3897758e-07
    2.3528187e+01    3.0184321e-08    5.6954207e-07    5.3935775e-07
    2.3612940e+01    2.9836137e-08    5.6954207e-07    5.3970593e-07
    2.3704212e+01    2.9469149e-08    5.6954207e-07    5.4007292e-07
    2.3847196e+01    2.8922475e-08    5.6954207e-07    5.4061960e-07
    2.3949830e+01    2.8534730e-08    5.6954207e-07    5.4100734e-07
    2.4001145e+01    2.8342348e-08    5.6954207e-07    5.4119972e-07
    2.4103797e+01    2.7960176e-08    5.6954207e-07    5.4158190e-07
    2.4206531e+01    2.7581936e-08    5.6954207e-07    5.4196014e-07
    2.4309309e+01    2.7208585e-08    5.6954208e-07    5.4233349e-07
    2.4412100e+01    2.6840555e-08    5.6954208e-07    5.4270152e-07
    2.4514901e+01    2.6477525e-08    5.6954208e-07    5.4306455e-07
    2.4617730e+01    2.6119251e-08    5.6954208e-07    5.4342283e-07
    2.4720597e+01    2.5765492e-08    5.6954208e-07    5.4377659e-07
    2.4823487e+01    2.5416586e-08    5.6954208e-07    5.4412549e-07
    2.4926421e+01    2.5072225e-08    5.6954208e-07    5.4446985e-07
    2.5029415e+01    2.4733234e-08    5.6954208e-07    5.4480885e-07
    2.5132482e+01    2.4398803e-08    5.6954208e-07    5.4514328e-07
    2.5235623e+01    2.4068775e-08    5.6954208e-07    5.4547331e-07
    2.5338874e+01    2.3742951e-08    5.6954208e-07    5.4579913e-07
    2.5442228e+01    2.3421565e-08    5.6954208e-07    5.4612052e-07
    2.5545618e+01    2.3104351e-08    5.6954208e-07    5.4643773e-07
    2.5649047e+01    2.2791412e-08    5.6954208e-07    5.4675067e-07
    2.5700785e+01    2.2636177e-08    5.6954208e-07    5.4690591e-07
    2.5804311e+01    2.2329712e-08    5.6954209e-07    5.4721237e-07
    2.5907901e+01    2.2027876e-08    5.6954209e-07    5.4751421e-07
    2.6011564e+01    2.1730751e-08    5.6954209e-07    5.4781134e-07
    2.6115329e+01    2.1437478e-08    5.6954209e-07    5.4810461e-07
    2.6219189e+01    2.1147719e-08    5.6954209e-07    5.4839437e-07
    2.6323184e+01    2.0862073e-08    5.6954209e-07    5.4868002e-07
    2.6427286e+01    2.0580895e-08    5.6954209e-07    5.4896119e-07
    2.6531476e+01    2.0304776e-08    5.6954209e-07    5.4923731e-07
    2.6635762e+01    2.0031424e-08    5.6954209e-07    5.4951067e-07
    2.6740197e+01    1.9761922e-08    5.6954209e-07    5.4978017e-07
    2.6834223e+01    1.9520201e-08    5.6954209e-07    5.5002189e-07
    2.6938950e+01    1.9258157e-08    5.6954209e-07    5.5028394e-07
    2.7043807e+01    1.8999673e-08    5.6954209e-07    5.5054242e-07
    2.7148859e+01    1.8744764e-08    5.6954209e-07    5.5079733e-07
    2.7243448e+01    1.8516010e-08    5.6954209e-07    5.5102608e-07
    2.7348676e+01    1.8266655e-08    5.6954209e-07    5.5127544e-07
    2.7401194e+01    1.8143367e-08    5.6954210e-07    5.5139873e-07
    2.7547695e+01    1.7803030e-08    5.6954210e-07    5.5173907e-07
    2.7651866e+01    1.7565558e-08    5.6954210e-07    5.5197654e-07
    2.7703840e+01    1.7448639e-08    5.6954210e-07    5.5209346e-07
    2.7807509e+01    1.7217518e-08    5.6954210e-07    5.5232458e-07
    2.7900600e+01    1.7010733e-08    5.6954210e-07    5.5253136e-07
    2.8003696e+01    1.6786792e-08    5.6954210e-07    5.5275531e-07
    2.8106594e+01    1.6566332e-08    5.6954210e-07    5.5297577e-07
    2.8209297e+01    1.6349302e-08    5.6954210e-07    5.5319280e-07
    2.8311831e+01    1.6135601e-08    5.6954210e-07    5.5340650e-07
    2.8414227e+01    1.5925257e-08    5.6954210e-07    5.5361684e-07
    2.8516531e+01    1.5718317e-08    5.6954210e-07    5.5382378e-07
    2.8618765e+01    1.5514312e-08    5.6954210e-07    5.5402779e-07
    2.8720840e+01    1.5313404e-08    5.6954210e-07    5.5422870e-07
    2.8822791e+01    1.5115261e-08    5.6954210e-07    5.5442684e-07
    2.8924689e+01    1.4920034e-08    5.6954210e-07    5.5462207e-07
    2.9026530e+01    1.4727594e-08    5.6954210e-07    5.5481451e-07
    2.9128312e+01    1.4537932e-08    5.6954211e-07    5.5500417e-07
    2.9229990e+01    1.4351186e-08    5.6954211e-07    5.5519092e-07
    2.9331684e+01    1.4167256e-08    5.6954211e-07    5.5537485e-07
    2.9433279e+01    1.3986484e-08    5.6954211e-07    5.5555562e-07
    2.9534874e+01    1.3807920e-08    5.6954211e-07    5.5573419e-07
    2.9636472e+01    1.3631539e-08    5.6954211e-07    5.5591057e-07
    2.9738055e+01    1.3457370e-08    5.6954211e-07    5.5608474e-07
    2.9839580e+01    1.3285423e-08    5.6954211e-07    5.5625669e-07
    2.9941096e+01    1.3115651e-08    5.6954211e-07    5.5642646e-07
    3.0032508e+01    1.2964664e-08    5.6954211e-07    5.5657745e-07
    3.0105638e+01    1.2843570e-08    5.6954211e-07    5.5669854e-07
    3.0211269e+01    1.2671157e-08    5.6954211e-07    5.5687095e-07
    3.0310401e+01    1.2512101e-08    5.6954211e-07    5.5703001e-07
    3.0434303e+01    1.2320256e-08    5.6954211e-07    5.5722186e-07
    3.0525670e+01    1.2181636e-08    5.6954211e-07    5.5736048e-07
    3.0624730e+01    1.2029238e-08    5.6954211e-07    5.5751288e-07
    3.0748555e+01    1.1846016e-08    5.6954211e-07    5.5769610e-07
    3.0839901e+01    1.1713347e-08    5.6954212e-07    5.5782877e-07
    3.0912978e+01    1.1606226e-08    5.6954212e-07    5.5793589e-07
    3.1012039e+01    1.1462330e-08    5.6954212e-07    5.5807979e-07
    3.1102979e+01    1.1331738e-08    5.6954212e-07    5.5821038e-07
    3.1216654e+01    1.1173509e-08    5.6954212e-07    5.5836861e-07
    3.1322210e+01    1.1027671e-08    5.6954212e-07    5.5851445e-07
    3.1421270e+01    1.0892192e-08    5.6954212e-07    5.5864993e-07
    3.1526826e+01    1.0750504e-08    5.6954212e-07    5.5879161e-07
    3.1640502e+01    1.0600820e-08    5.6954212e-07    5.5894130e-07
    3.1713579e+01    1.0505407e-08    5.6954212e-07    5.5903671e-07
    3.1819135e+01    1.0368832e-08    5.6954212e-07    5.5917329e-07
    3.1918195e+01    1.0242202e-08    5.6954212e-07    5.5929992e-07
    3.2009135e+01    1.0126591e-08    5.6954212e-07    5.5941553e-07
    3.2122811e+01    9.9863408e-09    5.6954212e-07    5.5955578e-07
    3.2213751e+01    9.8737796e-09    5.6954212e-07    5.5966834e-07
    3.2327427e+01    9.7371738e-09    5.6954212e-07    5.5980495e-07
    3.2400504e+01    9.6500733e-09    5.6954212e-07    5.5989205e-07
    3.2524329e+01    9.5055209e-09    5.6954213e-07    5.6003660e-07
    3.2615675e+01    9.4010375e-09    5.6954213e-07    5.6014109e-07
    3.2707021e+01    9.2974259e-09    5.6954213e-07    5.6024470e-07
    3.2820697e+01    9.1680006e-09    5.6954213e-07    5.6037413e-07
    3.2944522e+01    9.0305144e-09    5.6954213e-07    5.6051161e-07
    3.3017599e+01    8.9493068e-09    5.6954213e-07    5.6059282e-07
    3.3131275e+01    8.8252049e-09    5.6954213e-07    5.6071692e-07
    3.3222621e+01    8.7280077e-09    5.6954213e-07    5.6081412e-07
    3.3346446e+01    8.5972071e-09    5.6954213e-07    5.6094492e-07
    3.3419523e+01    8.5198944e-09    5.6954213e-07    5.6102224e-07
    3.3533199e+01    8.4016992e-09    5.6954213e-07    5.6114043e-07
    3.3606276e+01    8.3264452e-09    5.6954213e-07    5.6121569e-07
    3.3711832e+01    8.2186454e-09    5.6954213e-07    5.6132349e-07
    3.3803178e+01    8.1277352e-09    5.6954213e-07    5.6141440e-07
    3.3905552e+01    8.0275269e-09    5.6954213e-07    5.6151461e-07
    3.4007934e+01    7.9281124e-09    5.6954213e-07    5.6161402e-07
    3.4110404e+01    7.8296361e-09    5.6954214e-07    5.6171250e-07
    3.4212851e+01    7.7321237e-09    5.6954214e-07    5.6181001e-07
    3.4315297e+01    7.6356039e-09    5.6954214e-07    5.6190653e-07
    3.4417758e+01    7.5401606e-09    5.6954214e-07    5.6200198e-07
    3.4520234e+01    7.4458548e-09    5.6954214e-07    5.6209628e-07
    3.4622740e+01    7.3525587e-09    5.6954214e-07    5.6218958e-07
    3.4725295e+01    7.2603405e-09    5.6954214e-07    5.6228180e-07
    3.4827871e+01    7.1691800e-09    5.6954214e-07    5.6237296e-07
    3.4930464e+01    7.0790242e-09    5.6954214e-07    5.6246312e-07
    3.5033101e+01    6.9900243e-09    5.6954214e-07    5.6255212e-07
    3.5135800e+01    6.9018773e-09    5.6954214e-07    5.6264026e-07
    3.5238535e+01    6.8148012e-09    5.6954214e-07    5.6272734e-07
    3.5341286e+01    6.7288774e-09    5.6954214e-07    5.6281327e-07
    3.5444102e+01    6.6438277e-09    5.6954214e-07    5.6289832e-07
    3.5546930e+01    6.5600541e-09    5.6954214e-07    5.6298209e-07
    3.5649795e+01    6.4771806e-09    5.6954214e-07    5.6306496e-07
    3.5701243e+01    6.4359772e-09    5.6954214e-07    5.6310617e-07
    3.5804157e+01    6.3544053e-09    5.6954215e-07    5.6318774e-07
    3.5907079e+01    6.2737961e-09    5.6954215e-07    5.6326835e-07
    3.6010024e+01    6.1942472e-09    5.6954215e-07    5.6334790e-07
    3.6113015e+01    6.1155577e-09    5.6954215e-07    5.6342659e-07
    3.6216051e+01    6.0376009e-09    5.6954215e-07    5.6350455e-07
    3.6319136e+01    5.9607997e-09    5.6954215e-07    5.6358135e-07
    3.6422256e+01    5.8847354e-09    5.6954215e-07    5.6365741e-07
    3.6525475e+01    5.8095897e-09    5.6954215e-07    5.6373256e-07
    3.6628744e+01    5.7352048e-09    5.6954215e-07    5.6380695e-07
    3.6732039e+01    5.6616855e-09    5.6954215e-07    5.6388047e-07
    3.6835376e+01    5.5891632e-09    5.6954215e-07    5.6395299e-07
    3.6938736e+01    5.5174001e-09    5.6954215e-07    5.6402475e-07
    3.7042184e+01    5.4466798e-09    5.6954215e-07    5.6409547e-07
    3.7145661e+01    5.3765224e-09    5.6954215e-07    5.6416563e-07
    3.7249134e+01    5.3072055e-09    5.6954215e-07    5.6423495e-07
    3.7300873e+01    5.2729242e-09    5.6954215e-07    5.6426923e-07
    3.7404336e+01    5.2050433e-09    5.6954215e-07    5.6433711e-07
    3.7507817e+01    5.1378472e-09    5.6954216e-07    5.6440431e-07
    3.7611927e+01    5.0709679e-09    5.6954216e-07    5.6447119e-07
    3.7716308e+01    5.0050248e-09    5.6954216e-07    5.6453713e-07
    3.7820537e+01    4.9399670e-09    5.6954216e-07    5.6460219e-07
    3.7924737e+01    4.8755382e-09    5.6954216e-07    5.6466662e-07
    3.8028939e+01    4.8118725e-09    5.6954216e-07    5.6473029e-07
    3.8133442e+01    4.7488112e-09    5.6954216e-07    5.6479335e-07
    3.8237953e+01    4.6865291e-09    5.6954216e-07    5.6485563e-07
    3.8342357e+01    4.6250651e-09    5.6954216e-07    5.6491710e-07
    3.8446748e+01    4.5644010e-09    5.6954216e-07    5.6497776e-07
    3.8551147e+01    4.5044802e-09    5.6954216e-07    5.6503768e-07
    3.8603353e+01    4.4748081e-09    5.6954216e-07    5.6506735e-07
    3.8708135e+01    4.4158390e-09    5.6954216e-07    5.6512632e-07
    3.8812702e+01    4.3577082e-09    5.6954216e-07    5.6518445e-07
    3.8906791e+01    4.3060479e-09    5.6954216e-07    5.6523612e-07
    3.9015515e+01    4.2461675e-09    5.6954216e-07    5.6529600e-07
    3.9109603e+01    4.1959340e-09    5.6954216e-07    5.6534623e-07
    3.9226691e+01    4.1333913e-09    5.6954217e-07    5.6540877e-07
    3.9301961e+01    4.0936737e-09    5.6954217e-07    5.6544849e-07
    3.9429503e+01    4.0277789e-09    5.6954217e-07    5.6551439e-07
    3.9504774e+01    3.9891176e-09    5.6954217e-07    5.6555305e-07
    3.9606807e+01    3.9371975e-09    5.6954217e-07    5.6560497e-07
    3.9734349e+01    3.8739148e-09    5.6954217e-07    5.6566825e-07
    3.9842330e+01    3.8218181e-09    5.6954217e-07    5.6572035e-07
    3.9920071e+01    3.7838933e-09    5.6954217e-07    5.6575828e-07
    4.0041001e+01    3.7258888e-09    5.6954217e-07    5.6581628e-07
    4.0118742e+01    3.6888048e-09    5.6954217e-07    5.6585337e-07
    4.0226807e+01    3.6387014e-09    5.6954217e-07    5.6590347e-07
    4.0334907e+01    3.5889829e-09    5.6954217e-07    5.6595319e-07
    4.0443540e+01    3.5395935e-09    5.6954217e-07    5.6600258e-07
    4.0551743e+01    3.4909830e-09    5.6954217e-07    5.6605119e-07
    4.0605797e+01    3.4669510e-09    5.6954217e-07    5.6607522e-07
    4.0713881e+01    3.4193807e-09    5.6954217e-07    5.6612279e-07
    4.0821955e+01    3.3724520e-09    5.6954217e-07    5.6616972e-07
    4.0930366e+01    3.3259989e-09    5.6954217e-07    5.6621618e-07
    4.1038694e+01    3.2802057e-09    5.6954217e-07    5.6626197e-07
    4.1146844e+01    3.2351276e-09    5.6954218e-07    5.6630705e-07
    4.1200901e+01    3.2128383e-09    5.6954218e-07    5.6632934e-07
    4.1309013e+01    3.1687157e-09    5.6954218e-07    5.6637346e-07
    4.1417126e+01    3.1252024e-09    5.6954218e-07    5.6641697e-07
    4.1525694e+01    3.0820883e-09    5.6954218e-07    5.6646009e-07
    4.1633937e+01    3.0396934e-09    5.6954218e-07    5.6650248e-07
    4.1742113e+01    2.9979247e-09    5.6954218e-07    5.6654425e-07
    4.1850282e+01    2.9567076e-09    5.6954218e-07    5.6658547e-07
    4.1904372e+01    2.9363116e-09    5.6954218e-07    5.6660587e-07
    4.2013281e+01    2.8956687e-09    5.6954218e-07    5.6664651e-07
    4.2122908e+01    2.8553266e-09    5.6954218e-07    5.6668685e-07
    4.2232531e+01    2.8155858e-09    5.6954218e-07    5.6672660e-07
    4.2342153e+01    2.7764252e-09    5.6954218e-07    5.6676576e-07
    4.2451774e+01    2.7378182e-09    5.6954218e-07    5.6680436e-07
    4.2506586e+01    2.7187238e-09    5.6954218e-07    5.6682346e-07
    4.2605929e+01    2.6844982e-09    5.6954218e-07    5.6685768e-07
    4.2716302e+01    2.6471960e-09    5.6954218e-07    5.6689499e-07
    4.2826684e+01    2.6104522e-09    5.6954218e-07    5.6693173e-07
    4.2926033e+01    2.5776655e-09    5.6954218e-07    5.6696452e-07
    4.3025382e+01    2.5453520e-09    5.6954218e-07    5.6699683e-07
    4.3124732e+01    2.5134007e-09    5.6954219e-07    5.6702878e-07
    4.3235144e+01    2.4786963e-09    5.6954219e-07    5.6706349e-07
    4.3334541e+01    2.4477369e-09    5.6954219e-07    5.6709445e-07
    4.3445001e+01    2.4139205e-09    5.6954219e-07    5.6712827e-07
    4.3500235e+01    2.3972667e-09    5.6954219e-07    5.6714492e-07
    4.3654893e+01    2.3509839e-09    5.6954219e-07    5.6719120e-07
    4.3710145e+01    2.3347849e-09    5.6954219e-07    5.6720740e-07
    4.3820638e+01    2.3026423e-09    5.6954219e-07    5.6723955e-07
    4.3931161e+01    2.2708783e-09    5.6954219e-07    5.6727131e-07
    4.4041697e+01    2.2396013e-09    5.6954219e-07    5.6730259e-07
    4.4152247e+01    2.2089181e-09    5.6954219e-07    5.6733327e-07
    4.4251742e+01    2.1815102e-09    5.6954219e-07    5.6736068e-07
    4.4307028e+01    2.1666105e-09    5.6954219e-07    5.6737558e-07
    4.4406534e+01    2.1399950e-09    5.6954219e-07    5.6740220e-07
    4.4517108e+01    2.1110163e-09    5.6954219e-07    5.6743118e-07
    4.4616636e+01    2.0852019e-09    5.6954219e-07    5.6745699e-07
    4.4727246e+01    2.0571103e-09    5.6954219e-07    5.6748508e-07
    4.4837877e+01    2.0293275e-09    5.6954219e-07    5.6751287e-07
    4.4948523e+01    2.0020313e-09    5.6954219e-07    5.6754016e-07
    4.5003845e+01    1.9885047e-09    5.6954219e-07    5.6755369e-07
    4.5114512e+01    1.9620042e-09    5.6954220e-07    5.6758019e-07
    4.5214112e+01    1.9383656e-09    5.6954220e-07    5.6760383e-07
    4.5324791e+01    1.9127009e-09    5.6954220e-07    5.6762950e-07
    4.5435494e+01    1.8875008e-09    5.6954220e-07    5.6765470e-07
    4.5535140e+01    1.8650323e-09    5.6954220e-07    5.6767717e-07
    4.5645881e+01    1.8405559e-09    5.6954220e-07    5.6770164e-07
    4.5701262e+01    1.8284241e-09    5.6954220e-07    5.6771377e-07
    4.5812047e+01    1.8046299e-09    5.6954220e-07    5.6773757e-07
    4.5922842e+01    1.7812009e-09    5.6954220e-07    5.6776100e-07
    4.6033636e+01    1.7582784e-09    5.6954220e-07    5.6778392e-07
    4.6133373e+01    1.7379014e-09    5.6954220e-07    5.6780430e-07
    4.6244225e+01    1.7155864e-09    5.6954220e-07    5.6782661e-07
    4.6344034e+01    1.6958746e-09    5.6954220e-07    5.6784633e-07
    4.6454959e+01    1.6743391e-09    5.6954220e-07    5.6786786e-07
    4.6510439e+01    1.6637237e-09    5.6954220e-07    5.6787848e-07
    4.6621428e+01    1.6427742e-09    5.6954220e-07    5.6789943e-07
    4.6732476e+01    1.6222055e-09    5.6954220e-07    5.6792000e-07
    4.6843565e+01    1.6021555e-09    5.6954220e-07    5.6794005e-07
    4.6954692e+01    1.5824508e-09    5.6954220e-07    5.6795975e-07
    4.7010270e+01    1.5726707e-09    5.6954220e-07    5.6796953e-07
    4.7121471e+01    1.5534038e-09    5.6954221e-07    5.6798880e-07
    4.7232750e+01    1.5345206e-09    5.6954221e-07    5.6800769e-07
    4.7344102e+01    1.5160162e-09    5.6954221e-07    5.6802619e-07
    4.7455535e+01    1.4978643e-09    5.6954221e-07    5.6804434e-07
    4.7511273e+01    1.4889554e-09    5.6954221e-07    5.6805325e-07
    4.7611602e+01    1.4730292e-09    5.6954221e-07    5.6806918e-07
    4.7712022e+01    1.4574634e-09    5.6954221e-07    5.6808474e-07
    4.7823667e+01    1.4404995e-09    5.6954221e-07    5.6810171e-07
    4.7924207e+01    1.4254596e-09    5.6954221e-07    5.6811675e-07
    4.8024880e+01    1.4107734e-09    5.6954221e-07    5.6813144e-07
    4.8136800e+01    1.3947704e-09    5.6954221e-07    5.6814744e-07
    4.8248877e+01    1.3790904e-09    5.6954221e-07    5.6816312e-07
    4.8304945e+01    1.3713471e-09    5.6954221e-07    5.6817086e-07
    4.8417173e+01    1.3562231e-09    5.6954221e-07    5.6818599e-07
    4.8518196e+01    1.3428085e-09    5.6954221e-07    5.6819940e-07
    4.8630642e+01    1.3282021e-09    5.6954221e-07    5.6821401e-07
    4.8743215e+01    1.3139099e-09    5.6954221e-07    5.6822830e-07
    4.8855908e+01    1.3000432e-09    5.6954221e-07    5.6824217e-07
    4.8912296e+01    1.2932287e-09    5.6954221e-07    5.6824899e-07
    4.9013874e+01    1.2811202e-09    5.6954221e-07    5.6826109e-07
    4.9126811e+01    1.2678937e-09    5.6954221e-07    5.6827432e-07
    4.9239722e+01    1.2550342e-09    5.6954222e-07    5.6828718e-07
    4.9352487e+01    1.2425153e-09    5.6954222e-07    5.6829970e-07
    4.9408799e+01    1.2364078e-09    5.6954222e-07    5.6830581e-07
    4.9510135e+01    1.2255817e-09    5.6954222e-07    5.6831664e-07
    4.9622543e+01    1.2137816e-09    5.6954222e-07    5.6832844e-07
    4.9734812e+01    1.2022904e-09    5.6954222e-07    5.6833993e-07
    4.9846940e+01    1.1911048e-09    5.6954222e-07    5.6835111e-07
    4.9902939e+01    1.1856241e-09    5.6954222e-07    5.6835659e-07
    5.0014851e+01    1.1749250e-09    5.6954222e-07    5.6836729e-07
    5.0140648e+01    1.1622889e-09    5.6954222e-07    5.6837993e-07
    5.0228008e+01    1.1537428e-09    5.6954222e-07    5.6838848e-07
    5.0337207e+01    1.1434248e-09    5.6954222e-07    5.6839880e-07
    5.0448648e+01    1.1331467e-09    5.6954222e-07    5.6840907e-07
    5.0559956e+01    1.1232050e-09    5.6954222e-07    5.6841902e-07
    5.0671130e+01    1.1135480e-09    5.6954222e-07    5.6842867e-07
    5.0782173e+01    1.1041707e-09    5.6954222e-07    5.6843805e-07
    5.0893085e+01    1.0950965e-09    5.6954222e-07    5.6844713e-07
    5.1003866e+01    1.0863143e-09    5.6954222e-07    5.6845591e-07
    5.1114515e+01    1.0778265e-09    5.6954223e-07    5.6846440e-07
    5.1225029e+01    1.0696156e-09    5.6954223e-07    5.6847261e-07
    5.1363172e+01    1.0595151e-09    5.6954223e-07    5.6848271e-07
    5.1535850e+01    1.0474204e-09    5.6954223e-07    5.6849481e-07
    5.1751698e+01    1.0331647e-09    5.6954223e-07    5.6850906e-07
    5.1971403e+01    1.0195185e-09    5.6954223e-07    5.6852271e-07
    5.2190630e+01    1.0067242e-09    5.6954223e-07    5.6853551e-07
    5.2409380e+01    9.9471855e-10    5.6954223e-07    5.6854751e-07
    5.2627653e+01    9.8349350e-10    5.6954223e-07    5.6855874e-07
    5.2845457e+01    9.7298714e-10    5.6954223e-07    5.6856925e-07
    5.3062809e+01    9.6314005e-10    5.6954223e-07    5.6857909e-07
    5.3279715e+01    9.5389754e-10    5.6954224e-07    5.6858834e-07
    5.3550848e+01    9.4322085e-10    5.6954224e-07    5.6859902e-07
    5.3889764e+01    9.3118668e-10    5.6954224e-07    5.6861105e-07
    5.4160897e+01    9.2258463e-10    5.6954224e-07    5.6861965e-07
    5.4499813e+01    9.1284879e-10    5.6954224e-07    5.6862939e-07
    5.4770946e+01    9.0582526e-10    5.6954224e-07    5.6863642e-07
    5.5109862e+01    8.9779633e-10    5.6954224e-07    5.6864445e-07
    5.5470991e+01    8.9008132e-10    5.6954224e-07    5.6865216e-07
    5.5759893e+01    8.8445949e-10    5.6954225e-07    5.6865779e-07
    5.6121022e+01    8.7798404e-10    5.6954225e-07    5.6866426e-07
    5.6409924e+01    8.7323471e-10    5.6954225e-07    5.6866901e-07
    5.6771053e+01    8.6772567e-10    5.6954225e-07    5.6867452e-07
    5.7059956e+01    8.6364788e-10    5.6954225e-07    5.6867860e-07
    5.7421084e+01    8.5889173e-10    5.6954225e-07    5.6868336e-07
    5.7709987e+01    8.5535093e-10    5.6954225e-07    5.6868690e-07
    5.8071115e+01    8.5119523e-10    5.6954225e-07    5.6869106e-07
    5.8360018e+01    8.4808837e-10    5.6954225e-07    5.6869417e-07
    5.8721146e+01    8.4442867e-10    5.6954226e-07    5.6869783e-07
    5.9010049e+01    8.4168323e-10    5.6954226e-07    5.6870057e-07
    5.9371177e+01    8.3843831e-10    5.6954226e-07    5.6870382e-07
    5.9660080e+01    8.3599282e-10    5.6954226e-07    5.6870627e-07
    6.0021209e+01    8.3309399e-10    5.6954226e-07    5.6870917e-07
    6.0310111e+01    8.3090548e-10    5.6954226e-07    5.6871135e-07
    6.0671240e+01    8.2830545e-10    5.6954226e-07    5.6871396e-07
    6.0960142e+01    8.2633669e-10    5.6954226e-07    5.6871592e-07
    6.1321271e+01    8.2399221e-10    5.6954226e-07    5.6871827e-07
    6.1610174e+01    8.2221305e-10    5.6954226e-07    5.6872005e-07
    6.1971302e+01    8.2009159e-10    5.6954226e-07    5.6872217e-07
    6.2260205e+01    8.1847880e-10    5.6954226e-07    5.6872379e-07
    6.2621333e+01    8.1655061e-10    5.6954226e-07    5.6872571e-07
    6.2910236e+01    8.1508306e-10    5.6954227e-07    5.6872718e-07
    6.3271364e+01    8.1332678e-10    5.6954227e-07    5.6872894e-07
    6.3560267e+01    8.1198752e-10    5.6954227e-07    5.6873028e-07
    6.3921395e+01    8.1038279e-10    5.6954227e-07    5.6873188e-07
    6.4210298e+01    8.0915776e-10    5.6954227e-07    5.6873311e-07
    6.4571427e+01    8.0768930e-10    5.6954227e-07    5.6873458e-07
    6.4860329e+01    8.0656684e-10    5.6954227e-07    5.6873570e-07
    6.5221458e+01    8.0521888e-10    5.6954227e-07    5.6873705e-07
    6.5510360e+01    8.0418760e-10    5.6954227e-07    5.6873808e-07
    6.5871489e+01    8.0294841e-10    5.6954227e-07    5.6873932e-07
    6.6160392e+01    8.0199986e-10    5.6954227e-07    5.6874027e-07
    6.6521520e+01    8.0085892e-10    5.6954227e-07    5.6874141e-07
    6.6810423e+01    7.9998481e-10    5.6954227e-07    5.6874229e-07
    6.7171551e+01    7.9893133e-10    5.6954227e-07    5.6874334e-07
    6.7549571e+01    7.9788040e-10    5.6954227e-07    5.6874439e-07
    6.7851987e+01    7.9707405e-10    5.6954227e-07    5.6874520e-07
    6.8230008e+01    7.9610456e-10    5.6954227e-07    5.6874617e-07
    6.8532424e+01    7.9536133e-10    5.6954227e-07    5.6874691e-07
    6.8910444e+01    7.9446665e-10    5.6954227e-07    5.6874781e-07
    6.9212860e+01    7.9378100e-10    5.6954227e-07    5.6874849e-07
    6.9590880e+01    7.9295532e-10    5.6954227e-07    5.6874932e-07
    6.9893296e+01    7.9232211e-10    5.6954227e-07    5.6874995e-07
    7.0271317e+01    7.9155947e-10    5.6954227e-07    5.6875072e-07
    7.0573733e+01    7.9097377e-10    5.6954227e-07    5.6875130e-07
    7.0951753e+01    7.9026762e-10    5.6954228e-07    5.6875201e-07
    7.1254169e+01    7.8972483e-10    5.6954228e-07    5.6875255e-07
    7.1632189e+01    7.8907034e-10    5.6954228e-07    5.6875321e-07
    7.1934606e+01    7.8856776e-10    5.6954228e-07    5.6875371e-07
    7.2312626e+01    7.8796023e-10    5.6954228e-07    5.6875432e-07
    7.2615042e+01    7.8749348e-10    5.6954228e-07    5.6875478e-07
    7.2993062e+01    7.8692995e-10    5.6954228e-07    5.6875535e-07
    7.3295478e+01    7.8649621e-10    5.6954228e-07    5.6875578e-07
    7.3673498e+01    7.8597318e-10    5.6954228e-07    5.6875630e-07
    7.3975915e+01    7.8556978e-10    5.6954228e-07    5.6875671e-07
    7.4353935e+01    7.8508663e-10    5.6954228e-07    5.6875719e-07
    7.4738914e+01    7.8461411e-10    5.6954228e-07    5.6875766e-07
    7.5046897e+01    7.8425032e-10    5.6954228e-07    5.6875803e-07
    7.5431875e+01    7.8381095e-10    5.6954228e-07    5.6875847e-07
    7.5817828e+01    7.8338846e-10    5.6954228e-07    5.6875889e-07
    7.6126591e+01    7.8306267e-10    5.6954228e-07    5.6875922e-07
    7.6512543e+01    7.8266939e-10    5.6954228e-07    5.6875961e-07
    7.6899381e+01    7.8229047e-10    5.6954228e-07    5.6875999e-07
    7.7208852e+01    7.8199823e-10    5.6954228e-07    5.6876028e-07
    7.7595690e+01    7.8164525e-10    5.6954228e-07    5.6876063e-07
    7.7983377e+01    7.8130595e-10    5.6954228e-07    5.6876097e-07
    7.8293527e+01    7.8104364e-10    5.6954228e-07    5.6876124e-07
    7.8681215e+01    7.8072670e-10    5.6954228e-07    5.6876155e-07
    7.9069719e+01    7.8042124e-10    5.6954228e-07    5.6876186e-07
    7.9380522e+01    7.8018517e-10    5.6954228e-07    5.6876210e-07
    7.9769027e+01    7.7989983e-10    5.6954228e-07    5.6876238e-07
    8.0158322e+01    7.7962490e-10    5.6954228e-07    5.6876266e-07
    8.0469758e+01    7.7941232e-10    5.6954228e-07    5.6876287e-07
    8.0859053e+01    7.7915528e-10    5.6954228e-07    5.6876313e-07
    8.1249123e+01    7.7890786e-10    5.6954228e-07    5.6876337e-07
    8.1639492e+01    7.7866915e-10    5.6954228e-07    5.6876361e-07
    8.1951787e+01    7.7848426e-10    5.6954228e-07    5.6876380e-07
    8.2342156e+01    7.7826053e-10    5.6954228e-07    5.6876402e-07
    8.2733243e+01    7.7804495e-10    5.6954228e-07    5.6876424e-07
    8.3124622e+01    7.7783727e-10    5.6954228e-07    5.6876445e-07
    8.3516262e+01    7.7763696e-10    5.6954228e-07    5.6876465e-07
    8.3908168e+01    7.7744361e-10    5.6954228e-07    5.6876484e-07
    8.4300331e+01    7.7725695e-10    5.6954228e-07    5.6876503e-07
    8.4692750e+01    7.7707694e-10    5.6954228e-07    5.6876521e-07
    8.5085420e+01    7.7690290e-10    5.6954228e-07    5.6876538e-07
    8.5478349e+01    7.7673497e-10    5.6954228e-07    5.6876555e-07
    8.5871532e+01    7.7657282e-10    5.6954228e-07    5.6876571e-07
    8.6264969e+01    7.7641621e-10    5.6954228e-07    5.6876587e-07
    8.6658657e+01    7.7626486e-10    5.6954228e-07    5.6876602e-07
    8.7052595e+01    7.7611869e-10    5.6954228e-07    5.6876617e-07
    8.7446780e+01    7.7597737e-10    5.6954228e-07    5.6876631e-07
    8.7841211e+01    7.7584075e-10    5.6954228e-07    5.6876644e-07
    8.8235887e+01    7.7570860e-10    5.6954228e-07    5.6876658e-07
    8.8630806e+01    7.7558106e-10    5.6954228e-07    5.6876670e-07
    8.9025968e+01    7.7545778e-10    5.6954228e-07    5.6876683e-07
    8.9421371e+01    7.7533862e-10    5.6954229e-07    5.6876695e-07
    8.9817013e+01    7.7522332e-10    5.6954229e-07    5.6876706e-07
    9.0212893e+01    7.7511178e-10    5.6954229e-07    5.6876717e-07
    9.0609006e+01    7.7500386e-10    5.6954229e-07    5.6876728e-07
    9.1005355e+01    7.7489933e-10    5.6954229e-07    5.6876739e-07
    9.1401936e+01    7.7479835e-10    5.6954229e-07    5.6876749e-07
    9.1798749e+01    7.7470058e-10    5.6954229e-07    5.6876759e-07
    9.2195794e+01    7.7460597e-10    5.6954229e-07    5.6876768e-07
    9.2593068e+01    7.7451431e-10    5.6954229e-07    5.6876777e-07
    9.2990569e+01    7.7442558e-10    5.6954229e-07    5.6876786e-07
    9.3388297e+01    7.7433954e-10    5.6954229e-07    5.6876795e-07
    9.3786249e+01    7.7425619e-10    5.6954229e-07    5.6876803e-07
    9.4184423e+01    7.7417553e-10    5.6954229e-07    5.6876811e-07
    9.4582820e+01    7.7409737e-10    5.6954229e-07    5.6876819e-07
    9.4981437e+01    7.7402164e-10    5.6954229e-07    5.6876827e-07
    9.5380274e+01    7.7394819e-10    5.6954229e-07    5.6876834e-07
    9.5779327e+01    7.7387759e-10    5.6954229e-07    5.6876841e-07
    9.6178664e+01    7.7380866e-10    5.6954229e-07    5.6876848e-07
    9.6578155e+01    7.7374206e-10    5.6954229e-07    5.6876855e-07
    9.6977916e+01    7.7367713e-10    5.6954229e-07    5.6876861e-07
    9.7377829e+01    7.7361459e-10    5.6954229e-07    5.6876867e-07
    9.7778008e+01    7.7355370e-10    5.6954229e-07    5.6876873e-07
    9.8178339e+01    7.7349480e-10    5.6954229e-07    5.6876879e-07
    9.8578934e+01    7.7343798e-10    5.6954229e-07    5.6876885e-07
    9.8979744e+01    7.7338269e-10    5.6954229e-07    5.6876891e-07
    9.9380758e+01    7.7332909e-10    5.6954229e-07    5.6876896e-07
    9.9781972e+01    7.7327702e-10    5.6954229e-07    5.6876901e-07
    1.0018339e+02    7.7322659e-10    5.6954229e-07    5.6876906e-07
    1.0058500e+02    7.7317764e-10    5.6954229e-07    5.6876911e-07
    1.0098681e+02    7.7313022e-10    5.6954229e-07    5.6876916e-07
    1.0138883e+02    7.7308408e-10    5.6954229e-07    5.6876920e-07
    1.0179103e+02    7.7303939e-10    5.6954229e-07    5.6876925e-07
    1.0219343e+02    7.7299582e-10    5.6954229e-07    5.6876929e-07
    1.0259602e+02    7.7295357e-10    5.6954229e-07    5.6876934e-07
    1.0299880e+02    7.7291251e-10    5.6954229e-07    5.6876938e-07
    1.0340177e+02    7.7287284e-10    5.6954229e-07    5.6876942e-07
    1.0380493e+02    7.7283412e-10    5.6954229e-07    5.6876945e-07
    1.0420828e+02    7.7279661e-10    5.6954229e-07    5.6876949e-07
    1.0461181e+02    7.7276006e-10    5.6954229e-07    5.6876953e-07
    1.0501552e+02    7.7272457e-10    5.6954229e-07    5.6876956e-07
    1.0541941e+02    7.7269001e-10    5.6954229e-07    5.6876960e-07
    1.0582349e+02    7.7265635e-10    5.6954229e-07    5.6876963e-07
    1.0622774e+02    7.7262371e-10    5.6954229e-07    5.6876967e-07
    1.0663217e+02    7.7259195e-10    5.6954229e-07    5.6876970e-07
    1.0703677e+02    7.7256109e-10    5.6954229e-07    5.6876973e-07
    1.0744155e+02    7.7253103e-10    5.6954229e-07    5.6876976e-07
    1.0784650e+02    7.7250185e-10    5.6954229e-07    5.6876979e-07
    1.0825162e+02    7.7247337e-10    5.6954229e-07    5.6876982e-07
    1.0865691e+02    7.7244567e-10    5.6954229e-07    5.6876984e-07
    1.0906237e+02    7.7241865e-10    5.6954229e-07    5.6876987e-07
    1.0946800e+02    7.7239247e-10    5.6954229e-07    5.6876990e-07
    1.0987379e+02    7.7236694e-10    5.6954229e-07    5.6876992e-07
    1.1027974e+02    7.7234214e-10    5.6954229e-07    5.6876995e-07
    1.1068585e+02    7.7231796e-10    5.6954229e-07    5.6876997e-07
    1.1109213e+02    7.7229446e-10    5.6954229e-07    5.6877000e-07
    1.1149856e+02    7.7227148e-10    5.6954229e-07    5.6877002e-07
    1.1190515e+02    7.7224912e-10    5.6954229e-07    5.6877004e-07
    1.1231190e+02    7.7222727e-10    5.6954229e-07    5.6877006e-07
    1.1271880e+02    7.7220637e-10    5.6954229e-07    5.6877008e-07
    1.1312592e+02    7.7218584e-10    5.6954229e-07    5.6877011e-07
    1.1353313e+02    7.7216604e-10    5.6954229e-07    5.6877012e-07
    1.1394054e+02    7.7214681e-10    5.6954229e-07    5.6877014e-07
    1.1434811e+02    7.7212763e-10    5.6954229e-07    5.6877016e-07
    1.1475577e+02    7.7210917e-10    5.6954229e-07    5.6877018e-07
    1.1516362e+02    7.7209142e-10    5.6954229e-07    5.6877020e-07
    1.1557163e+02    7.7207422e-10    5.6954229e-07    5.6877022e-07
    1.1597978e+02    7.7205737e-10    5.6954229e-07    5.6877023e-07
    1.1638808e+02    7.7204107e-10    5.6954229e-07    5.6877025e-07
    1.1679652e+02    7.7202518e-10    5.6954229e-07    5.6877027e-07
    1.1720510e+02    7.7200976e-10    5.6954229e-07    5.6877028e-07
    1.1761383e+02    7.7199470e-10    5.6954229e-07    5.6877030e-07
    1.1802269e+02    7.7198006e-10    5.6954229e-07    5.6877031e-07
    1.1843169e+02    7.7196580e-10    5.6954229e-07    5.6877033e-07
    1.1884083e+02    7.7195187e-10    5.6954229e-07    5.6877034e-07
    1.1925010e+02    7.7193834e-10    5.6954229e-07    5.6877035e-07
    1.1965950e+02    7.7192504e-10    5.6954229e-07    5.6877037e-07
    1.2006904e+02    7.7191217e-10    5.6954229e-07    5.6877038e-07
    1.2047870e+02    7.7189966e-10    5.6954229e-07    5.6877039e-07
    1.2088849e+02    7.7188749e-10    5.6954229e-07    5.6877040e-07
    1.2129841e+02    7.7187564e-10    5.6954229e-07    5.6877042e-07
