# Supplementary material for: Research on combustion and emissions of heavy duty diesel engines under low-speed and low-load conditions in low temperature environments
Source: PLoS One. 2025 Feb 21;20(2):e0318933. doi: 10.1371/journal.pone.0318933 (PMC11844864; doi:10.1371/journal.pone.0318933)
Supplement: S1 File — (ZIP) [file pone.0318933.s001.zip › 1000rpm_30%/4-gaibianpenyoudingshi/-3/species_mass.out]

# CONVERGE Release Build 2.4.21/  Sep 13, 2018       Run Date:Tue Mar 19 10:15:57 2024
# column        1                2                3                4                5                6                7                8                9               10               11               12               13               14               15               16               17               18               19               20               21               22               23               24               25               26               27               28               29               30               31               32               33               34               35               36               37               38               39               40               41               42               43
#           Crank            C7H16               O2               N2              CO2              H2O               CO               H2              CH4             C2H2             C2H4             H2O2              HO2               OH                H                O              CH3             CH3O              CH2             CH2O            CH3O2            CH4O2              HCO          C7H15-1          C7H15-2          C7H15O2         C7H14O2H       C7H14O2HO2          C7KET12            C6H12         C5H11CHO          C5H11CO            C5H11             C4H9             C3H7             C3H6             C3H5             C3H4             C2H3             C2H5             C2H6               NO                N
#           (DEG)             (kg)             (kg)             (kg)             (kg)             (kg)             (kg)             (kg)             (kg)             (kg)             (kg)             (kg)             (kg)             (kg)             (kg)             (kg)             (kg)             (kg)             (kg)             (kg)             (kg)             (kg)             (kg)             (kg)             (kg)             (kg)             (kg)             (kg)             (kg)             (kg)             (kg)             (kg)             (kg)             (kg)             (kg)             (kg)             (kg)             (kg)             (kg)             (kg)             (kg)             (kg)             (kg)
#
   -1.4600000e+02    0.0000000e+00    8.7194029e-04    2.9191045e-03    0.0000000e+00    0.0000000e+00    0.0000000e+00    0.0000000e+00    0.0000000e+00    0.0000000e+00    0.0000000e+00    0.0000000e+00    0.0000000e+00    0.0000000e+00    0.0000000e+00    0.0000000e+00    0.0000000e+00    0.0000000e+00    0.0000000e+00    0.0000000e+00    0.0000000e+00    0.0000000e+00    0.0000000e+00    0.0000000e+00    0.0000000e+00    0.0000000e+00    0.0000000e+00    0.0000000e+00    0.0000000e+00    0.0000000e+00    0.0000000e+00    0.0000000e+00    0.0000000e+00    0.0000000e+00    0.0000000e+00    0.0000000e+00    0.0000000e+00    0.0000000e+00    0.0000000e+00    0.0000000e+00    0.0000000e+00    0.0000000e+00    0.0000000e+00
   -1.4587230e+02    0.0000000e+00    8.7194029e-04    2.9191045e-03    0.0000000e+00    0.0000000e+00    0.0000000e+00    0.0000000e+00    0.0000000e+00    0.0000000e+00    0.0000000e+00    0.0000000e+00    0.0000000e+00    0.0000000e+00    0.0000000e+00    0.0000000e+00    0.0000000e+00    0.0000000e+00    0.0000000e+00    0.0000000e+00    0.0000000e+00    0.0000000e+00    0.0000000e+00    0.0000000e+00    0.0000000e+00    0.0000000e+00    0.0000000e+00    0.0000000e+00    0.0000000e+00    0.0000000e+00    0.0000000e+00    0.0000000e+00    0.0000000e+00    0.0000000e+00    0.0000000e+00    0.0000000e+00    0.0000000e+00    0.0000000e+00    0.0000000e+00    0.0000000e+00    0.0000000e+00    0.0000000e+00    0.0000000e+00
   -1.4579372e+02    0.0000000e+00    8.7194029e-04    2.9191045e-03    0.0000000e+00    0.0000000e+00    0.0000000e+00    0.0000000e+00    0.0000000e+00    0.0000000e+00    0.0000000e+00    0.0000000e+00    0.0000000e+00    0.0000000e+00    0.0000000e+00    0.0000000e+00    0.0000000e+00    0.0000000e+00    0.0000000e+00    0.0000000e+00    0.0000000e+00    0.0000000e+00    0.0000000e+00    0.0000000e+00    0.0000000e+00    0.0000000e+00    0.0000000e+00    0.0000000e+00    0.0000000e+00    0.0000000e+00    0.0000000e+00    0.0000000e+00    0.0000000e+00    0.0000000e+00    0.0000000e+00    0.0000000e+00    0.0000000e+00    0.0000000e+00    0.0000000e+00    0.0000000e+00    0.0000000e+00    0.0000000e+00    0.0000000e+00
   -1.4567094e+02    0.0000000e+00    8.7194029e-04    2.9191045e-03    0.0000000e+00    0.0000000e+00    0.0000000e+00    0.0000000e+00    0.0000000e+00    0.0000000e+00    0.0000000e+00    0.0000000e+00    0.0000000e+00    0.0000000e+00    0.0000000e+00    0.0000000e+00    0.0000000e+00    0.0000000e+00    0.0000000e+00    0.0000000e+00    0.0000000e+00    0.0000000e+00    0.0000000e+00    0.0000000e+00    0.0000000e+00    0.0000000e+00    0.0000000e+00    0.0000000e+00    0.0000000e+00    0.0000000e+00    0.0000000e+00    0.0000000e+00    0.0000000e+00    0.0000000e+00    0.0000000e+00    0.0000000e+00    0.0000000e+00    0.0000000e+00    0.0000000e+00    0.0000000e+00    0.0000000e+00    0.0000000e+00    0.0000000e+00
   -1.4558567e+02    0.0000000e+00    8.7194029e-04    2.9191045e-03    0.0000000e+00    0.0000000e+00    0.0000000e+00    0.0000000e+00    0.0000000e+00    0.0000000e+00    0.0000000e+00    0.0000000e+00    0.0000000e+00    0.0000000e+00    0.0000000e+00    0.0000000e+00    0.0000000e+00    0.0000000e+00    0.0000000e+00    0.0000000e+00    0.0000000e+00    0.0000000e+00    0.0000000e+00    0.0000000e+00    0.0000000e+00    0.0000000e+00    0.0000000e+00    0.0000000e+00    0.0000000e+00    0.0000000e+00    0.0000000e+00    0.0000000e+00    0.0000000e+00    0.0000000e+00    0.0000000e+00    0.0000000e+00    0.0000000e+00    0.0000000e+00    0.0000000e+00    0.0000000e+00    0.0000000e+00    0.0000000e+00    0.0000000e+00
   -1.4547909e+02    0.0000000e+00    8.7194029e-04    2.9191045e-03    0.0000000e+00    0.0000000e+00    0.0000000e+00    0.0000000e+00    0.0000000e+00    0.0000000e+00    0.0000000e+00    0.0000000e+00    0.0000000e+00    0.0000000e+00    0.0000000e+00    0.0000000e+00    0.0000000e+00    0.0000000e+00    0.0000000e+00    0.0000000e+00    0.0000000e+00    0.0000000e+00    0.0000000e+00    0.0000000e+00    0.0000000e+00    0.0000000e+00    0.0000000e+00    0.0000000e+00    0.0000000e+00    0.0000000e+00    0.0000000e+00    0.0000000e+00    0.0000000e+00    0.0000000e+00    0.0000000e+00    0.0000000e+00    0.0000000e+00    0.0000000e+00    0.0000000e+00    0.0000000e+00    0.0000000e+00    0.0000000e+00    0.0000000e+00
   -1.4534587e+02    0.0000000e+00    8.7194029e-04    2.9191045e-03    0.0000000e+00    0.0000000e+00    0.0000000e+00    0.0000000e+00    0.0000000e+00    0.0000000e+00    0.0000000e+00    0.0000000e+00    0.0000000e+00    0.0000000e+00    0.0000000e+00    0.0000000e+00    0.0000000e+00    0.0000000e+00    0.0000000e+00    0.0000000e+00    0.0000000e+00    0.0000000e+00    0.0000000e+00    0.0000000e+00    0.0000000e+00    0.0000000e+00    0.0000000e+00    0.0000000e+00    0.0000000e+00    0.0000000e+00    0.0000000e+00    0.0000000e+00    0.0000000e+00    0.0000000e+00    0.0000000e+00    0.0000000e+00    0.0000000e+00    0.0000000e+00    0.0000000e+00    0.0000000e+00    0.0000000e+00    0.0000000e+00    0.0000000e+00
   -1.4517933e+02    0.0000000e+00    8.7194029e-04    2.9191045e-03    0.0000000e+00    0.0000000e+00    0.0000000e+00    0.0000000e+00    0.0000000e+00    0.0000000e+00    0.0000000e+00    0.0000000e+00    0.0000000e+00    0.0000000e+00    0.0000000e+00    0.0000000e+00    0.0000000e+00    0.0000000e+00    0.0000000e+00    0.0000000e+00    0.0000000e+00    0.0000000e+00    0.0000000e+00    0.0000000e+00    0.0000000e+00    0.0000000e+00    0.0000000e+00    0.0000000e+00    0.0000000e+00    0.0000000e+00    0.0000000e+00    0.0000000e+00    0.0000000e+00    0.0000000e+00    0.0000000e+00    0.0000000e+00    0.0000000e+00    0.0000000e+00    0.0000000e+00    0.0000000e+00    0.0000000e+00    0.0000000e+00    0.0000000e+00
   -1.4497117e+02    0.0000000e+00    8.7194029e-04    2.9191045e-03    0.0000000e+00    0.0000000e+00    0.0000000e+00    0.0000000e+00    0.0000000e+00    0.0000000e+00    0.0000000e+00    0.0000000e+00    0.0000000e+00    0.0000000e+00    0.0000000e+00    0.0000000e+00    0.0000000e+00    0.0000000e+00    0.0000000e+00    0.0000000e+00    0.0000000e+00    0.0000000e+00    0.0000000e+00    0.0000000e+00    0.0000000e+00    0.0000000e+00    0.0000000e+00    0.0000000e+00    0.0000000e+00    0.0000000e+00    0.0000000e+00    0.0000000e+00    0.0000000e+00    0.0000000e+00    0.0000000e+00    0.0000000e+00    0.0000000e+00    0.0000000e+00    0.0000000e+00    0.0000000e+00    0.0000000e+00    0.0000000e+00    0.0000000e+00
   -1.4471096e+02    0.0000000e+00    8.7194029e-04    2.9191045e-03    0.0000000e+00    0.0000000e+00    0.0000000e+00    0.0000000e+00    0.0000000e+00    0.0000000e+00    0.0000000e+00    0.0000000e+00    0.0000000e+00    0.0000000e+00    0.0000000e+00    0.0000000e+00    0.0000000e+00    0.0000000e+00    0.0000000e+00    0.0000000e+00    0.0000000e+00    0.0000000e+00    0.0000000e+00    0.0000000e+00    0.0000000e+00    0.0000000e+00    0.0000000e+00    0.0000000e+00    0.0000000e+00    0.0000000e+00    0.0000000e+00    0.0000000e+00    0.0000000e+00    0.0000000e+00    0.0000000e+00    0.0000000e+00    0.0000000e+00    0.0000000e+00    0.0000000e+00    0.0000000e+00    0.0000000e+00    0.0000000e+00    0.0000000e+00
   -1.4438570e+02    0.0000000e+00    8.7194029e-04    2.9191045e-03    0.0000000e+00    0.0000000e+00    0.0000000e+00    0.0000000e+00    0.0000000e+00    0.0000000e+00    0.0000000e+00    0.0000000e+00    0.0000000e+00    0.0000000e+00    0.0000000e+00    0.0000000e+00    0.0000000e+00    0.0000000e+00    0.0000000e+00    0.0000000e+00    0.0000000e+00    0.0000000e+00    0.0000000e+00    0.0000000e+00    0.0000000e+00    0.0000000e+00    0.0000000e+00    0.0000000e+00    0.0000000e+00    0.0000000e+00    0.0000000e+00    0.0000000e+00    0.0000000e+00    0.0000000e+00    0.0000000e+00    0.0000000e+00    0.0000000e+00    0.0000000e+00    0.0000000e+00    0.0000000e+00    0.0000000e+00    0.0000000e+00    0.0000000e+00
   -1.4397912e+02    0.0000000e+00    8.7194029e-04    2.9191045e-03    0.0000000e+00    0.0000000e+00    0.0000000e+00    0.0000000e+00    0.0000000e+00    0.0000000e+00    0.0000000e+00    0.0000000e+00    0.0000000e+00    0.0000000e+00    0.0000000e+00    0.0000000e+00    0.0000000e+00    0.0000000e+00    0.0000000e+00    0.0000000e+00    0.0000000e+00    0.0000000e+00    0.0000000e+00    0.0000000e+00    0.0000000e+00    0.0000000e+00    0.0000000e+00    0.0000000e+00    0.0000000e+00    0.0000000e+00    0.0000000e+00    0.0000000e+00    0.0000000e+00    0.0000000e+00    0.0000000e+00    0.0000000e+00    0.0000000e+00    0.0000000e+00    0.0000000e+00    0.0000000e+00    0.0000000e+00    0.0000000e+00    0.0000000e+00
   -1.4347090e+02    0.0000000e+00    8.7194029e-04    2.9191045e-03    0.0000000e+00    0.0000000e+00    0.0000000e+00    0.0000000e+00    0.0000000e+00    0.0000000e+00    0.0000000e+00    0.0000000e+00    0.0000000e+00    0.0000000e+00    0.0000000e+00    0.0000000e+00    0.0000000e+00    0.0000000e+00    0.0000000e+00    0.0000000e+00    0.0000000e+00    0.0000000e+00    0.0000000e+00    0.0000000e+00    0.0000000e+00    0.0000000e+00    0.0000000e+00    0.0000000e+00    0.0000000e+00    0.0000000e+00    0.0000000e+00    0.0000000e+00    0.0000000e+00    0.0000000e+00    0.0000000e+00    0.0000000e+00    0.0000000e+00    0.0000000e+00    0.0000000e+00    0.0000000e+00    0.0000000e+00    0.0000000e+00    0.0000000e+00
   -1.4287090e+02    0.0000000e+00    8.7194029e-04    2.9191045e-03    0.0000000e+00    0.0000000e+00    0.0000000e+00    0.0000000e+00    0.0000000e+00    0.0000000e+00    0.0000000e+00    0.0000000e+00    0.0000000e+00    0.0000000e+00    0.0000000e+00    0.0000000e+00    0.0000000e+00    0.0000000e+00    0.0000000e+00    0.0000000e+00    0.0000000e+00    0.0000000e+00    0.0000000e+00    0.0000000e+00    0.0000000e+00    0.0000000e+00    0.0000000e+00    0.0000000e+00    0.0000000e+00    0.0000000e+00    0.0000000e+00    0.0000000e+00    0.0000000e+00    0.0000000e+00    0.0000000e+00    0.0000000e+00    0.0000000e+00    0.0000000e+00    0.0000000e+00    0.0000000e+00    0.0000000e+00    0.0000000e+00    0.0000000e+00
   -1.4227090e+02    0.0000000e+00    8.7194029e-04    2.9191045e-03    0.0000000e+00    0.0000000e+00    0.0000000e+00    0.0000000e+00    0.0000000e+00    0.0000000e+00    0.0000000e+00    0.0000000e+00    0.0000000e+00    0.0000000e+00    0.0000000e+00    0.0000000e+00    0.0000000e+00    0.0000000e+00    0.0000000e+00    0.0000000e+00    0.0000000e+00    0.0000000e+00    0.0000000e+00    0.0000000e+00    0.0000000e+00    0.0000000e+00    0.0000000e+00    0.0000000e+00    0.0000000e+00    0.0000000e+00    0.0000000e+00    0.0000000e+00    0.0000000e+00    0.0000000e+00    0.0000000e+00    0.0000000e+00    0.0000000e+00    0.0000000e+00    0.0000000e+00    0.0000000e+00    0.0000000e+00    0.0000000e+00    0.0000000e+00
   -1.4167090e+02    0.0000000e+00    8.7194029e-04    2.9191045e-03    0.0000000e+00    0.0000000e+00    0.0000000e+00    0.0000000e+00    0.0000000e+00    0.0000000e+00    0.0000000e+00    0.0000000e+00    0.0000000e+00    0.0000000e+00    0.0000000e+00    0.0000000e+00    0.0000000e+00    0.0000000e+00    0.0000000e+00    0.0000000e+00    0.0000000e+00    0.0000000e+00    0.0000000e+00    0.0000000e+00    0.0000000e+00    0.0000000e+00    0.0000000e+00    0.0000000e+00    0.0000000e+00    0.0000000e+00    0.0000000e+00    0.0000000e+00    0.0000000e+00    0.0000000e+00    0.0000000e+00    0.0000000e+00    0.0000000e+00    0.0000000e+00    0.0000000e+00    0.0000000e+00    0.0000000e+00    0.0000000e+00    0.0000000e+00
   -1.4107090e+02    0.0000000e+00    8.7194029e-04    2.9191045e-03    0.0000000e+00    0.0000000e+00    0.0000000e+00    0.0000000e+00    0.0000000e+00    0.0000000e+00    0.0000000e+00    0.0000000e+00    0.0000000e+00    0.0000000e+00    0.0000000e+00    0.0000000e+00    0.0000000e+00    0.0000000e+00    0.0000000e+00    0.0000000e+00    0.0000000e+00    0.0000000e+00    0.0000000e+00    0.0000000e+00    0.0000000e+00    0.0000000e+00    0.0000000e+00    0.0000000e+00    0.0000000e+00    0.0000000e+00    0.0000000e+00    0.0000000e+00    0.0000000e+00    0.0000000e+00    0.0000000e+00    0.0000000e+00    0.0000000e+00    0.0000000e+00    0.0000000e+00    0.0000000e+00    0.0000000e+00    0.0000000e+00    0.0000000e+00
   -1.4047090e+02    0.0000000e+00    8.7194029e-04    2.9191045e-03    0.0000000e+00    0.0000000e+00    0.0000000e+00    0.0000000e+00    0.0000000e+00    0.0000000e+00    0.0000000e+00    0.0000000e+00    0.0000000e+00    0.0000000e+00    0.0000000e+00    0.0000000e+00    0.0000000e+00    0.0000000e+00    0.0000000e+00    0.0000000e+00    0.0000000e+00    0.0000000e+00    0.0000000e+00    0.0000000e+00    0.0000000e+00    0.0000000e+00    0.0000000e+00    0.0000000e+00    0.0000000e+00    0.0000000e+00    0.0000000e+00    0.0000000e+00    0.0000000e+00    0.0000000e+00    0.0000000e+00    0.0000000e+00    0.0000000e+00    0.0000000e+00    0.0000000e+00    0.0000000e+00    0.0000000e+00    0.0000000e+00    0.0000000e+00
   -1.3987090e+02    0.0000000e+00    8.7194029e-04    2.9191045e-03    0.0000000e+00    0.0000000e+00    0.0000000e+00    0.0000000e+00    0.0000000e+00    0.0000000e+00    0.0000000e+00    0.0000000e+00    0.0000000e+00    0.0000000e+00    0.0000000e+00    0.0000000e+00    0.0000000e+00    0.0000000e+00    0.0000000e+00    0.0000000e+00    0.0000000e+00    0.0000000e+00    0.0000000e+00    0.0000000e+00    0.0000000e+00    0.0000000e+00    0.0000000e+00    0.0000000e+00    0.0000000e+00    0.0000000e+00    0.0000000e+00    0.0000000e+00    0.0000000e+00    0.0000000e+00    0.0000000e+00    0.0000000e+00    0.0000000e+00    0.0000000e+00    0.0000000e+00    0.0000000e+00    0.0000000e+00    0.0000000e+00    0.0000000e+00
   -1.3927090e+02    0.0000000e+00    8.7194029e-04    2.9191045e-03    0.0000000e+00    0.0000000e+00    0.0000000e+00    0.0000000e+00    0.0000000e+00    0.0000000e+00    0.0000000e+00    0.0000000e+00    0.0000000e+00    0.0000000e+00    0.0000000e+00    0.0000000e+00    0.0000000e+00    0.0000000e+00    0.0000000e+00    0.0000000e+00    0.0000000e+00    0.0000000e+00    0.0000000e+00    0.0000000e+00    0.0000000e+00    0.0000000e+00    0.0000000e+00    0.0000000e+00    0.0000000e+00    0.0000000e+00    0.0000000e+00    0.0000000e+00    0.0000000e+00    0.0000000e+00    0.0000000e+00    0.0000000e+00    0.0000000e+00    0.0000000e+00    0.0000000e+00    0.0000000e+00    0.0000000e+00    0.0000000e+00    0.0000000e+00
   -1.3867090e+02    0.0000000e+00    8.7194029e-04    2.9191044e-03    0.0000000e+00    0.0000000e+00    0.0000000e+00    0.0000000e+00    0.0000000e+00    0.0000000e+00    0.0000000e+00    0.0000000e+00    0.0000000e+00    0.0000000e+00    0.0000000e+00    0.0000000e+00    0.0000000e+00    0.0000000e+00    0.0000000e+00    0.0000000e+00    0.0000000e+00    0.0000000e+00    0.0000000e+00    0.0000000e+00    0.0000000e+00    0.0000000e+00    0.0000000e+00    0.0000000e+00    0.0000000e+00    0.0000000e+00    0.0000000e+00    0.0000000e+00    0.0000000e+00    0.0000000e+00    0.0000000e+00    0.0000000e+00    0.0000000e+00    0.0000000e+00    0.0000000e+00    0.0000000e+00    0.0000000e+00    0.0000000e+00    0.0000000e+00
   -1.3807090e+02    0.0000000e+00    8.7194029e-04    2.9191044e-03    0.0000000e+00    0.0000000e+00    0.0000000e+00    0.0000000e+00    0.0000000e+00    0.0000000e+00    0.0000000e+00    0.0000000e+00    0.0000000e+00    0.0000000e+00    0.0000000e+00    0.0000000e+00    0.0000000e+00    0.0000000e+00    0.0000000e+00    0.0000000e+00    0.0000000e+00    0.0000000e+00    0.0000000e+00    0.0000000e+00    0.0000000e+00    0.0000000e+00    0.0000000e+00    0.0000000e+00    0.0000000e+00    0.0000000e+00    0.0000000e+00    0.0000000e+00    0.0000000e+00    0.0000000e+00    0.0000000e+00    0.0000000e+00    0.0000000e+00    0.0000000e+00    0.0000000e+00    0.0000000e+00    0.0000000e+00    0.0000000e+00    0.0000000e+00
   -1.3747090e+02    0.0000000e+00    8.7194029e-04    2.9191044e-03    0.0000000e+00    0.0000000e+00    0.0000000e+00    0.0000000e+00    0.0000000e+00    0.0000000e+00    0.0000000e+00    0.0000000e+00    0.0000000e+00    0.0000000e+00    0.0000000e+00    0.0000000e+00    0.0000000e+00    0.0000000e+00    0.0000000e+00    0.0000000e+00    0.0000000e+00    0.0000000e+00    0.0000000e+00    0.0000000e+00    0.0000000e+00    0.0000000e+00    0.0000000e+00    0.0000000e+00    0.0000000e+00    0.0000000e+00    0.0000000e+00    0.0000000e+00    0.0000000e+00    0.0000000e+00    0.0000000e+00    0.0000000e+00    0.0000000e+00    0.0000000e+00    0.0000000e+00    0.0000000e+00    0.0000000e+00    0.0000000e+00    0.0000000e+00
   -1.3687090e+02    0.0000000e+00    8.7194029e-04    2.9191044e-03    0.0000000e+00    0.0000000e+00    0.0000000e+00    0.0000000e+00    0.0000000e+00    0.0000000e+00    0.0000000e+00    0.0000000e+00    0.0000000e+00    0.0000000e+00    0.0000000e+00    0.0000000e+00    0.0000000e+00    0.0000000e+00    0.0000000e+00    0.0000000e+00    0.0000000e+00    0.0000000e+00    0.0000000e+00    0.0000000e+00    0.0000000e+00    0.0000000e+00    0.0000000e+00    0.0000000e+00    0.0000000e+00    0.0000000e+00    0.0000000e+00    0.0000000e+00    0.0000000e+00    0.0000000e+00    0.0000000e+00    0.0000000e+00    0.0000000e+00    0.0000000e+00    0.0000000e+00    0.0000000e+00    0.0000000e+00    0.0000000e+00    0.0000000e+00
   -1.3627090e+02    0.0000000e+00    8.7194029e-04    2.9191044e-03    0.0000000e+00    0.0000000e+00    0.0000000e+00    0.0000000e+00    0.0000000e+00    0.0000000e+00    0.0000000e+00    0.0000000e+00    0.0000000e+00    0.0000000e+00    0.0000000e+00    0.0000000e+00    0.0000000e+00    0.0000000e+00    0.0000000e+00    0.0000000e+00    0.0000000e+00    0.0000000e+00    0.0000000e+00    0.0000000e+00    0.0000000e+00    0.0000000e+00    0.0000000e+00    0.0000000e+00    0.0000000e+00    0.0000000e+00    0.0000000e+00    0.0000000e+00    0.0000000e+00    0.0000000e+00    0.0000000e+00    0.0000000e+00    0.0000000e+00    0.0000000e+00    0.0000000e+00    0.0000000e+00    0.0000000e+00    0.0000000e+00    0.0000000e+00
   -1.3567090e+02    0.0000000e+00    8.7194029e-04    2.9191044e-03    0.0000000e+00    0.0000000e+00    0.0000000e+00    0.0000000e+00    0.0000000e+00    0.0000000e+00    0.0000000e+00    0.0000000e+00    0.0000000e+00    0.0000000e+00    0.0000000e+00    0.0000000e+00    0.0000000e+00    0.0000000e+00    0.0000000e+00    0.0000000e+00    0.0000000e+00    0.0000000e+00    0.0000000e+00    0.0000000e+00    0.0000000e+00    0.0000000e+00    0.0000000e+00    0.0000000e+00    0.0000000e+00    0.0000000e+00    0.0000000e+00    0.0000000e+00    0.0000000e+00    0.0000000e+00    0.0000000e+00    0.0000000e+00    0.0000000e+00    0.0000000e+00    0.0000000e+00    0.0000000e+00    0.0000000e+00    0.0000000e+00    0.0000000e+00
   -1.3507090e+02    0.0000000e+00    8.7194028e-04    2.9191044e-03    0.0000000e+00    0.0000000e+00    0.0000000e+00    0.0000000e+00    0.0000000e+00    0.0000000e+00    0.0000000e+00    0.0000000e+00    0.0000000e+00    0.0000000e+00    0.0000000e+00    0.0000000e+00    0.0000000e+00    0.0000000e+00    0.0000000e+00    0.0000000e+00    0.0000000e+00    0.0000000e+00    0.0000000e+00    0.0000000e+00    0.0000000e+00    0.0000000e+00    0.0000000e+00    0.0000000e+00    0.0000000e+00    0.0000000e+00    0.0000000e+00    0.0000000e+00    0.0000000e+00    0.0000000e+00    0.0000000e+00    0.0000000e+00    0.0000000e+00    0.0000000e+00    0.0000000e+00    0.0000000e+00    0.0000000e+00    0.0000000e+00    0.0000000e+00
   -1.3447090e+02    0.0000000e+00    8.7194028e-04    2.9191044e-03    0.0000000e+00    0.0000000e+00    0.0000000e+00    0.0000000e+00    0.0000000e+00    0.0000000e+00    0.0000000e+00    0.0000000e+00    0.0000000e+00    0.0000000e+00    0.0000000e+00    0.0000000e+00    0.0000000e+00    0.0000000e+00    0.0000000e+00    0.0000000e+00    0.0000000e+00    0.0000000e+00    0.0000000e+00    0.0000000e+00    0.0000000e+00    0.0000000e+00    0.0000000e+00    0.0000000e+00    0.0000000e+00    0.0000000e+00    0.0000000e+00    0.0000000e+00    0.0000000e+00    0.0000000e+00    0.0000000e+00    0.0000000e+00    0.0000000e+00    0.0000000e+00    0.0000000e+00    0.0000000e+00    0.0000000e+00    0.0000000e+00    0.0000000e+00
   -1.3387090e+02    0.0000000e+00    8.7194028e-04    2.9191044e-03    0.0000000e+00    0.0000000e+00    0.0000000e+00    0.0000000e+00    0.0000000e+00    0.0000000e+00    0.0000000e+00    0.0000000e+00    0.0000000e+00    0.0000000e+00    0.0000000e+00    0.0000000e+00    0.0000000e+00    0.0000000e+00    0.0000000e+00    0.0000000e+00    0.0000000e+00    0.0000000e+00    0.0000000e+00    0.0000000e+00    0.0000000e+00    0.0000000e+00    0.0000000e+00    0.0000000e+00    0.0000000e+00    0.0000000e+00    0.0000000e+00    0.0000000e+00    0.0000000e+00    0.0000000e+00    0.0000000e+00    0.0000000e+00    0.0000000e+00    0.0000000e+00    0.0000000e+00    0.0000000e+00    0.0000000e+00    0.0000000e+00    0.0000000e+00
   -1.3327090e+02    0.0000000e+00    8.7194028e-04    2.9191044e-03    0.0000000e+00    0.0000000e+00    0.0000000e+00    0.0000000e+00    0.0000000e+00    0.0000000e+00    0.0000000e+00    0.0000000e+00    0.0000000e+00    0.0000000e+00    0.0000000e+00    0.0000000e+00    0.0000000e+00    0.0000000e+00    0.0000000e+00    0.0000000e+00    0.0000000e+00    0.0000000e+00    0.0000000e+00    0.0000000e+00    0.0000000e+00    0.0000000e+00    0.0000000e+00    0.0000000e+00    0.0000000e+00    0.0000000e+00    0.0000000e+00    0.0000000e+00    0.0000000e+00    0.0000000e+00    0.0000000e+00    0.0000000e+00    0.0000000e+00    0.0000000e+00    0.0000000e+00    0.0000000e+00    0.0000000e+00    0.0000000e+00    0.0000000e+00
   -1.3267090e+02    0.0000000e+00    8.7194028e-04    2.9191044e-03    0.0000000e+00    0.0000000e+00    0.0000000e+00    0.0000000e+00    0.0000000e+00    0.0000000e+00    0.0000000e+00    0.0000000e+00    0.0000000e+00    0.0000000e+00    0.0000000e+00    0.0000000e+00    0.0000000e+00    0.0000000e+00    0.0000000e+00    0.0000000e+00    0.0000000e+00    0.0000000e+00    0.0000000e+00    0.0000000e+00    0.0000000e+00    0.0000000e+00    0.0000000e+00    0.0000000e+00    0.0000000e+00    0.0000000e+00    0.0000000e+00    0.0000000e+00    0.0000000e+00    0.0000000e+00    0.0000000e+00    0.0000000e+00    0.0000000e+00    0.0000000e+00    0.0000000e+00    0.0000000e+00    0.0000000e+00    0.0000000e+00    0.0000000e+00
   -1.3207090e+02    0.0000000e+00    8.7194028e-04    2.9191044e-03    0.0000000e+00    0.0000000e+00    0.0000000e+00    0.0000000e+00    0.0000000e+00    0.0000000e+00    0.0000000e+00    0.0000000e+00    0.0000000e+00    0.0000000e+00    0.0000000e+00    0.0000000e+00    0.0000000e+00    0.0000000e+00    0.0000000e+00    0.0000000e+00    0.0000000e+00    0.0000000e+00    0.0000000e+00    0.0000000e+00    0.0000000e+00    0.0000000e+00    0.0000000e+00    0.0000000e+00    0.0000000e+00    0.0000000e+00    0.0000000e+00    0.0000000e+00    0.0000000e+00    0.0000000e+00    0.0000000e+00    0.0000000e+00    0.0000000e+00    0.0000000e+00    0.0000000e+00    0.0000000e+00    0.0000000e+00    0.0000000e+00    0.0000000e+00
   -1.3147090e+02    0.0000000e+00    8.7194028e-04    2.9191044e-03    0.0000000e+00    0.0000000e+00    0.0000000e+00    0.0000000e+00    0.0000000e+00    0.0000000e+00    0.0000000e+00    0.0000000e+00    0.0000000e+00    0.0000000e+00    0.0000000e+00    0.0000000e+00    0.0000000e+00    0.0000000e+00    0.0000000e+00    0.0000000e+00    0.0000000e+00    0.0000000e+00    0.0000000e+00    0.0000000e+00    0.0000000e+00    0.0000000e+00    0.0000000e+00    0.0000000e+00    0.0000000e+00    0.0000000e+00    0.0000000e+00    0.0000000e+00    0.0000000e+00    0.0000000e+00    0.0000000e+00    0.0000000e+00    0.0000000e+00    0.0000000e+00    0.0000000e+00    0.0000000e+00    0.0000000e+00    0.0000000e+00    0.0000000e+00
   -1.3087090e+02    0.0000000e+00    8.7194028e-04    2.9191044e-03    0.0000000e+00    0.0000000e+00    0.0000000e+00    0.0000000e+00    0.0000000e+00    0.0000000e+00    0.0000000e+00    0.0000000e+00    0.0000000e+00    0.0000000e+00    0.0000000e+00    0.0000000e+00    0.0000000e+00    0.0000000e+00    0.0000000e+00    0.0000000e+00    0.0000000e+00    0.0000000e+00    0.0000000e+00    0.0000000e+00    0.0000000e+00    0.0000000e+00    0.0000000e+00    0.0000000e+00    0.0000000e+00    0.0000000e+00    0.0000000e+00    0.0000000e+00    0.0000000e+00    0.0000000e+00    0.0000000e+00    0.0000000e+00    0.0000000e+00    0.0000000e+00    0.0000000e+00    0.0000000e+00    0.0000000e+00    0.0000000e+00    0.0000000e+00
   -1.3027090e+02    0.0000000e+00    8.7194027e-04    2.9191044e-03    0.0000000e+00    0.0000000e+00    0.0000000e+00    0.0000000e+00    0.0000000e+00    0.0000000e+00    0.0000000e+00    0.0000000e+00    0.0000000e+00    0.0000000e+00    0.0000000e+00    0.0000000e+00    0.0000000e+00    0.0000000e+00    0.0000000e+00    0.0000000e+00    0.0000000e+00    0.0000000e+00    0.0000000e+00    0.0000000e+00    0.0000000e+00    0.0000000e+00    0.0000000e+00    0.0000000e+00    0.0000000e+00    0.0000000e+00    0.0000000e+00    0.0000000e+00    0.0000000e+00    0.0000000e+00    0.0000000e+00    0.0000000e+00    0.0000000e+00    0.0000000e+00    0.0000000e+00    0.0000000e+00    0.0000000e+00    0.0000000e+00    0.0000000e+00
   -1.2967090e+02    0.0000000e+00    8.7194027e-04    2.9191044e-03    0.0000000e+00    0.0000000e+00    0.0000000e+00    0.0000000e+00    0.0000000e+00    0.0000000e+00    0.0000000e+00    0.0000000e+00    0.0000000e+00    0.0000000e+00    0.0000000e+00    0.0000000e+00    0.0000000e+00    0.0000000e+00    0.0000000e+00    0.0000000e+00    0.0000000e+00    0.0000000e+00    0.0000000e+00    0.0000000e+00    0.0000000e+00    0.0000000e+00    0.0000000e+00    0.0000000e+00    0.0000000e+00    0.0000000e+00    0.0000000e+00    0.0000000e+00    0.0000000e+00    0.0000000e+00    0.0000000e+00    0.0000000e+00    0.0000000e+00    0.0000000e+00    0.0000000e+00    0.0000000e+00    0.0000000e+00    0.0000000e+00    0.0000000e+00
   -1.2907090e+02    0.0000000e+00    8.7194027e-04    2.9191044e-03    0.0000000e+00    0.0000000e+00    0.0000000e+00    0.0000000e+00    0.0000000e+00    0.0000000e+00    0.0000000e+00    0.0000000e+00    0.0000000e+00    0.0000000e+00    0.0000000e+00    0.0000000e+00    0.0000000e+00    0.0000000e+00    0.0000000e+00    0.0000000e+00    0.0000000e+00    0.0000000e+00    0.0000000e+00    0.0000000e+00    0.0000000e+00    0.0000000e+00    0.0000000e+00    0.0000000e+00    0.0000000e+00    0.0000000e+00    0.0000000e+00    0.0000000e+00    0.0000000e+00    0.0000000e+00    0.0000000e+00    0.0000000e+00    0.0000000e+00    0.0000000e+00    0.0000000e+00    0.0000000e+00    0.0000000e+00    0.0000000e+00    0.0000000e+00
   -1.2847090e+02    0.0000000e+00    8.7194027e-04    2.9191044e-03    0.0000000e+00    0.0000000e+00    0.0000000e+00    0.0000000e+00    0.0000000e+00    0.0000000e+00    0.0000000e+00    0.0000000e+00    0.0000000e+00    0.0000000e+00    0.0000000e+00    0.0000000e+00    0.0000000e+00    0.0000000e+00    0.0000000e+00    0.0000000e+00    0.0000000e+00    0.0000000e+00    0.0000000e+00    0.0000000e+00    0.0000000e+00    0.0000000e+00    0.0000000e+00    0.0000000e+00    0.0000000e+00    0.0000000e+00    0.0000000e+00    0.0000000e+00    0.0000000e+00    0.0000000e+00    0.0000000e+00    0.0000000e+00    0.0000000e+00    0.0000000e+00    0.0000000e+00    0.0000000e+00    0.0000000e+00    0.0000000e+00    0.0000000e+00
   -1.2787090e+02    0.0000000e+00    8.7194027e-04    2.9191044e-03    0.0000000e+00    0.0000000e+00    0.0000000e+00    0.0000000e+00    0.0000000e+00    0.0000000e+00    0.0000000e+00    0.0000000e+00    0.0000000e+00    0.0000000e+00    0.0000000e+00    0.0000000e+00    0.0000000e+00    0.0000000e+00    0.0000000e+00    0.0000000e+00    0.0000000e+00    0.0000000e+00    0.0000000e+00    0.0000000e+00    0.0000000e+00    0.0000000e+00    0.0000000e+00    0.0000000e+00    0.0000000e+00    0.0000000e+00    0.0000000e+00    0.0000000e+00    0.0000000e+00    0.0000000e+00    0.0000000e+00    0.0000000e+00    0.0000000e+00    0.0000000e+00    0.0000000e+00    0.0000000e+00    0.0000000e+00    0.0000000e+00    0.0000000e+00
   -1.2727090e+02    0.0000000e+00    8.7194027e-04    2.9191044e-03    0.0000000e+00    0.0000000e+00    0.0000000e+00    0.0000000e+00    0.0000000e+00    0.0000000e+00    0.0000000e+00    0.0000000e+00    0.0000000e+00    0.0000000e+00    0.0000000e+00    0.0000000e+00    0.0000000e+00    0.0000000e+00    0.0000000e+00    0.0000000e+00    0.0000000e+00    0.0000000e+00    0.0000000e+00    0.0000000e+00    0.0000000e+00    0.0000000e+00    0.0000000e+00    0.0000000e+00    0.0000000e+00    0.0000000e+00    0.0000000e+00    0.0000000e+00    0.0000000e+00    0.0000000e+00    0.0000000e+00    0.0000000e+00    0.0000000e+00    0.0000000e+00    0.0000000e+00    0.0000000e+00    0.0000000e+00    0.0000000e+00    0.0000000e+00
   -1.2667090e+02    0.0000000e+00    8.7194028e-04    2.9191044e-03    0.0000000e+00    0.0000000e+00    0.0000000e+00    0.0000000e+00    0.0000000e+00    0.0000000e+00    0.0000000e+00    0.0000000e+00    0.0000000e+00    0.0000000e+00    0.0000000e+00    0.0000000e+00    0.0000000e+00    0.0000000e+00    0.0000000e+00    0.0000000e+00    0.0000000e+00    0.0000000e+00    0.0000000e+00    0.0000000e+00    0.0000000e+00    0.0000000e+00    0.0000000e+00    0.0000000e+00    0.0000000e+00    0.0000000e+00    0.0000000e+00    0.0000000e+00    0.0000000e+00    0.0000000e+00    0.0000000e+00    0.0000000e+00    0.0000000e+00    0.0000000e+00    0.0000000e+00    0.0000000e+00    0.0000000e+00    0.0000000e+00    0.0000000e+00
   -1.2607090e+02    0.0000000e+00    8.7194028e-04    2.9191044e-03    0.0000000e+00    0.0000000e+00    0.0000000e+00    0.0000000e+00    0.0000000e+00    0.0000000e+00    0.0000000e+00    0.0000000e+00    0.0000000e+00    0.0000000e+00    0.0000000e+00    0.0000000e+00    0.0000000e+00    0.0000000e+00    0.0000000e+00    0.0000000e+00    0.0000000e+00    0.0000000e+00    0.0000000e+00    0.0000000e+00    0.0000000e+00    0.0000000e+00    0.0000000e+00    0.0000000e+00    0.0000000e+00    0.0000000e+00    0.0000000e+00    0.0000000e+00    0.0000000e+00    0.0000000e+00    0.0000000e+00    0.0000000e+00    0.0000000e+00    0.0000000e+00    0.0000000e+00    0.0000000e+00    0.0000000e+00    0.0000000e+00    0.0000000e+00
   -1.2547090e+02    0.0000000e+00    8.7194027e-04    2.9191044e-03    0.0000000e+00    0.0000000e+00    0.0000000e+00    0.0000000e+00    0.0000000e+00    0.0000000e+00    0.0000000e+00    0.0000000e+00    0.0000000e+00    0.0000000e+00    0.0000000e+00    0.0000000e+00    0.0000000e+00    0.0000000e+00    0.0000000e+00    0.0000000e+00    0.0000000e+00    0.0000000e+00    0.0000000e+00    0.0000000e+00    0.0000000e+00    0.0000000e+00    0.0000000e+00    0.0000000e+00    0.0000000e+00    0.0000000e+00    0.0000000e+00    0.0000000e+00    0.0000000e+00    0.0000000e+00    0.0000000e+00    0.0000000e+00    0.0000000e+00    0.0000000e+00    0.0000000e+00    0.0000000e+00    0.0000000e+00    0.0000000e+00    0.0000000e+00
   -1.2487090e+02    0.0000000e+00    8.7194027e-04    2.9191044e-03    0.0000000e+00    0.0000000e+00    0.0000000e+00    0.0000000e+00    0.0000000e+00    0.0000000e+00    0.0000000e+00    0.0000000e+00    0.0000000e+00    0.0000000e+00    0.0000000e+00    0.0000000e+00    0.0000000e+00    0.0000000e+00    0.0000000e+00    0.0000000e+00    0.0000000e+00    0.0000000e+00    0.0000000e+00    0.0000000e+00    0.0000000e+00    0.0000000e+00    0.0000000e+00    0.0000000e+00    0.0000000e+00    0.0000000e+00    0.0000000e+00    0.0000000e+00    0.0000000e+00    0.0000000e+00    0.0000000e+00    0.0000000e+00    0.0000000e+00    0.0000000e+00    0.0000000e+00    0.0000000e+00    0.0000000e+00    0.0000000e+00    0.0000000e+00
   -1.2427090e+02    0.0000000e+00    8.7194027e-04    2.9191044e-03    0.0000000e+00    0.0000000e+00    0.0000000e+00    0.0000000e+00    0.0000000e+00    0.0000000e+00    0.0000000e+00    0.0000000e+00    0.0000000e+00    0.0000000e+00    0.0000000e+00    0.0000000e+00    0.0000000e+00    0.0000000e+00    0.0000000e+00    0.0000000e+00    0.0000000e+00    0.0000000e+00    0.0000000e+00    0.0000000e+00    0.0000000e+00    0.0000000e+00    0.0000000e+00    0.0000000e+00    0.0000000e+00    0.0000000e+00    0.0000000e+00    0.0000000e+00    0.0000000e+00    0.0000000e+00    0.0000000e+00    0.0000000e+00    0.0000000e+00    0.0000000e+00    0.0000000e+00    0.0000000e+00    0.0000000e+00    0.0000000e+00    0.0000000e+00
   -1.2367090e+02    0.0000000e+00    8.7194027e-04    2.9191044e-03    0.0000000e+00    0.0000000e+00    0.0000000e+00    0.0000000e+00    0.0000000e+00    0.0000000e+00    0.0000000e+00    0.0000000e+00    0.0000000e+00    0.0000000e+00    0.0000000e+00    0.0000000e+00    0.0000000e+00    0.0000000e+00    0.0000000e+00    0.0000000e+00    0.0000000e+00    0.0000000e+00    0.0000000e+00    0.0000000e+00    0.0000000e+00    0.0000000e+00    0.0000000e+00    0.0000000e+00    0.0000000e+00    0.0000000e+00    0.0000000e+00    0.0000000e+00    0.0000000e+00    0.0000000e+00    0.0000000e+00    0.0000000e+00    0.0000000e+00    0.0000000e+00    0.0000000e+00    0.0000000e+00    0.0000000e+00    0.0000000e+00    0.0000000e+00
   -1.2307090e+02    0.0000000e+00    8.7194027e-04    2.9191044e-03    0.0000000e+00    0.0000000e+00    0.0000000e+00    0.0000000e+00    0.0000000e+00    0.0000000e+00    0.0000000e+00    0.0000000e+00    0.0000000e+00    0.0000000e+00    0.0000000e+00    0.0000000e+00    0.0000000e+00    0.0000000e+00    0.0000000e+00    0.0000000e+00    0.0000000e+00    0.0000000e+00    0.0000000e+00    0.0000000e+00    0.0000000e+00    0.0000000e+00    0.0000000e+00    0.0000000e+00    0.0000000e+00    0.0000000e+00    0.0000000e+00    0.0000000e+00    0.0000000e+00    0.0000000e+00    0.0000000e+00    0.0000000e+00    0.0000000e+00    0.0000000e+00    0.0000000e+00    0.0000000e+00    0.0000000e+00    0.0000000e+00    0.0000000e+00
   -1.2247090e+02    0.0000000e+00    8.7194027e-04    2.9191044e-03    0.0000000e+00    0.0000000e+00    0.0000000e+00    0.0000000e+00    0.0000000e+00    0.0000000e+00    0.0000000e+00    0.0000000e+00    0.0000000e+00    0.0000000e+00    0.0000000e+00    0.0000000e+00    0.0000000e+00    0.0000000e+00    0.0000000e+00    0.0000000e+00    0.0000000e+00    0.0000000e+00    0.0000000e+00    0.0000000e+00    0.0000000e+00    0.0000000e+00    0.0000000e+00    0.0000000e+00    0.0000000e+00    0.0000000e+00    0.0000000e+00    0.0000000e+00    0.0000000e+00    0.0000000e+00    0.0000000e+00    0.0000000e+00    0.0000000e+00    0.0000000e+00    0.0000000e+00    0.0000000e+00    0.0000000e+00    0.0000000e+00    0.0000000e+00
   -1.2187090e+02    0.0000000e+00    8.7194026e-04    2.9191044e-03    0.0000000e+00    0.0000000e+00    0.0000000e+00    0.0000000e+00    0.0000000e+00    0.0000000e+00    0.0000000e+00    0.0000000e+00    0.0000000e+00    0.0000000e+00    0.0000000e+00    0.0000000e+00    0.0000000e+00    0.0000000e+00    0.0000000e+00    0.0000000e+00    0.0000000e+00    0.0000000e+00    0.0000000e+00    0.0000000e+00    0.0000000e+00    0.0000000e+00    0.0000000e+00    0.0000000e+00    0.0000000e+00    0.0000000e+00    0.0000000e+00    0.0000000e+00    0.0000000e+00    0.0000000e+00    0.0000000e+00    0.0000000e+00    0.0000000e+00    0.0000000e+00    0.0000000e+00    0.0000000e+00    0.0000000e+00    0.0000000e+00    0.0000000e+00
   -1.2127090e+02    0.0000000e+00    8.7194026e-04    2.9191044e-03    0.0000000e+00    0.0000000e+00    0.0000000e+00    0.0000000e+00    0.0000000e+00    0.0000000e+00    0.0000000e+00    0.0000000e+00    0.0000000e+00    0.0000000e+00    0.0000000e+00    0.0000000e+00    0.0000000e+00    0.0000000e+00    0.0000000e+00    0.0000000e+00    0.0000000e+00    0.0000000e+00    0.0000000e+00    0.0000000e+00    0.0000000e+00    0.0000000e+00    0.0000000e+00    0.0000000e+00    0.0000000e+00    0.0000000e+00    0.0000000e+00    0.0000000e+00    0.0000000e+00    0.0000000e+00    0.0000000e+00    0.0000000e+00    0.0000000e+00    0.0000000e+00    0.0000000e+00    0.0000000e+00    0.0000000e+00    0.0000000e+00    0.0000000e+00
   -1.2067611e+02    0.0000000e+00    8.7194026e-04    2.9191044e-03    0.0000000e+00    0.0000000e+00    0.0000000e+00    0.0000000e+00    0.0000000e+00    0.0000000e+00    0.0000000e+00    0.0000000e+00    0.0000000e+00    0.0000000e+00    0.0000000e+00    0.0000000e+00    0.0000000e+00    0.0000000e+00    0.0000000e+00    0.0000000e+00    0.0000000e+00    0.0000000e+00    0.0000000e+00    0.0000000e+00    0.0000000e+00    0.0000000e+00    0.0000000e+00    0.0000000e+00    0.0000000e+00    0.0000000e+00    0.0000000e+00    0.0000000e+00    0.0000000e+00    0.0000000e+00    0.0000000e+00    0.0000000e+00    0.0000000e+00    0.0000000e+00    0.0000000e+00    0.0000000e+00    0.0000000e+00    0.0000000e+00    0.0000000e+00
   -1.2008717e+02    0.0000000e+00    8.7194026e-04    2.9191044e-03    0.0000000e+00    0.0000000e+00    0.0000000e+00    0.0000000e+00    0.0000000e+00    0.0000000e+00    0.0000000e+00    0.0000000e+00    0.0000000e+00    0.0000000e+00    0.0000000e+00    0.0000000e+00    0.0000000e+00    0.0000000e+00    0.0000000e+00    0.0000000e+00    0.0000000e+00    0.0000000e+00    0.0000000e+00    0.0000000e+00    0.0000000e+00    0.0000000e+00    0.0000000e+00    0.0000000e+00    0.0000000e+00    0.0000000e+00    0.0000000e+00    0.0000000e+00    0.0000000e+00    0.0000000e+00    0.0000000e+00    0.0000000e+00    0.0000000e+00    0.0000000e+00    0.0000000e+00    0.0000000e+00    0.0000000e+00    0.0000000e+00    0.0000000e+00
   -1.1950389e+02    0.0000000e+00    8.7194027e-04    2.9191044e-03    0.0000000e+00    0.0000000e+00    0.0000000e+00    0.0000000e+00    0.0000000e+00    0.0000000e+00    0.0000000e+00    0.0000000e+00    0.0000000e+00    0.0000000e+00    0.0000000e+00    0.0000000e+00    0.0000000e+00    0.0000000e+00    0.0000000e+00    0.0000000e+00    0.0000000e+00    0.0000000e+00    0.0000000e+00    0.0000000e+00    0.0000000e+00    0.0000000e+00    0.0000000e+00    0.0000000e+00    0.0000000e+00    0.0000000e+00    0.0000000e+00    0.0000000e+00    0.0000000e+00    0.0000000e+00    0.0000000e+00    0.0000000e+00    0.0000000e+00    0.0000000e+00    0.0000000e+00    0.0000000e+00    0.0000000e+00    0.0000000e+00    0.0000000e+00
   -1.1892610e+02    0.0000000e+00    8.7194027e-04    2.9191044e-03    0.0000000e+00    0.0000000e+00    0.0000000e+00    0.0000000e+00    0.0000000e+00    0.0000000e+00    0.0000000e+00    0.0000000e+00    0.0000000e+00    0.0000000e+00    0.0000000e+00    0.0000000e+00    0.0000000e+00    0.0000000e+00    0.0000000e+00    0.0000000e+00    0.0000000e+00    0.0000000e+00    0.0000000e+00    0.0000000e+00    0.0000000e+00    0.0000000e+00    0.0000000e+00    0.0000000e+00    0.0000000e+00    0.0000000e+00    0.0000000e+00    0.0000000e+00    0.0000000e+00    0.0000000e+00    0.0000000e+00    0.0000000e+00    0.0000000e+00    0.0000000e+00    0.0000000e+00    0.0000000e+00    0.0000000e+00    0.0000000e+00    0.0000000e+00
   -1.1835364e+02    0.0000000e+00    8.7194026e-04    2.9191044e-03    0.0000000e+00    0.0000000e+00    0.0000000e+00    0.0000000e+00    0.0000000e+00    0.0000000e+00    0.0000000e+00    0.0000000e+00    0.0000000e+00    0.0000000e+00    0.0000000e+00    0.0000000e+00    0.0000000e+00    0.0000000e+00    0.0000000e+00    0.0000000e+00    0.0000000e+00    0.0000000e+00    0.0000000e+00    0.0000000e+00    0.0000000e+00    0.0000000e+00    0.0000000e+00    0.0000000e+00    0.0000000e+00    0.0000000e+00    0.0000000e+00    0.0000000e+00    0.0000000e+00    0.0000000e+00    0.0000000e+00    0.0000000e+00    0.0000000e+00    0.0000000e+00    0.0000000e+00    0.0000000e+00    0.0000000e+00    0.0000000e+00    0.0000000e+00
   -1.1778632e+02    0.0000000e+00    8.7194026e-04    2.9191044e-03    0.0000000e+00    0.0000000e+00    0.0000000e+00    0.0000000e+00    0.0000000e+00    0.0000000e+00    0.0000000e+00    0.0000000e+00    0.0000000e+00    0.0000000e+00    0.0000000e+00    0.0000000e+00    0.0000000e+00    0.0000000e+00    0.0000000e+00    0.0000000e+00    0.0000000e+00    0.0000000e+00    0.0000000e+00    0.0000000e+00    0.0000000e+00    0.0000000e+00    0.0000000e+00    0.0000000e+00    0.0000000e+00    0.0000000e+00    0.0000000e+00    0.0000000e+00    0.0000000e+00    0.0000000e+00    0.0000000e+00    0.0000000e+00    0.0000000e+00    0.0000000e+00    0.0000000e+00    0.0000000e+00    0.0000000e+00    0.0000000e+00    0.0000000e+00
   -1.1722396e+02    0.0000000e+00    8.7194026e-04    2.9191044e-03    0.0000000e+00    0.0000000e+00    0.0000000e+00    0.0000000e+00    0.0000000e+00    0.0000000e+00    0.0000000e+00    0.0000000e+00    0.0000000e+00    0.0000000e+00    0.0000000e+00    0.0000000e+00    0.0000000e+00    0.0000000e+00    0.0000000e+00    0.0000000e+00    0.0000000e+00    0.0000000e+00    0.0000000e+00    0.0000000e+00    0.0000000e+00    0.0000000e+00    0.0000000e+00    0.0000000e+00    0.0000000e+00    0.0000000e+00    0.0000000e+00    0.0000000e+00    0.0000000e+00    0.0000000e+00    0.0000000e+00    0.0000000e+00    0.0000000e+00    0.0000000e+00    0.0000000e+00    0.0000000e+00    0.0000000e+00    0.0000000e+00    0.0000000e+00
   -1.1666646e+02    0.0000000e+00    8.7194026e-04    2.9191044e-03    0.0000000e+00    0.0000000e+00    0.0000000e+00    0.0000000e+00    0.0000000e+00    0.0000000e+00    0.0000000e+00    0.0000000e+00    0.0000000e+00    0.0000000e+00    0.0000000e+00    0.0000000e+00    0.0000000e+00    0.0000000e+00    0.0000000e+00    0.0000000e+00    0.0000000e+00    0.0000000e+00    0.0000000e+00    0.0000000e+00    0.0000000e+00    0.0000000e+00    0.0000000e+00    0.0000000e+00    0.0000000e+00    0.0000000e+00    0.0000000e+00    0.0000000e+00    0.0000000e+00    0.0000000e+00    0.0000000e+00    0.0000000e+00    0.0000000e+00    0.0000000e+00    0.0000000e+00    0.0000000e+00    0.0000000e+00    0.0000000e+00    0.0000000e+00
   -1.1611365e+02    0.0000000e+00    8.7194026e-04    2.9191044e-03    0.0000000e+00    0.0000000e+00    0.0000000e+00    0.0000000e+00    0.0000000e+00    0.0000000e+00    0.0000000e+00    0.0000000e+00    0.0000000e+00    0.0000000e+00    0.0000000e+00    0.0000000e+00    0.0000000e+00    0.0000000e+00    0.0000000e+00    0.0000000e+00    0.0000000e+00    0.0000000e+00    0.0000000e+00    0.0000000e+00    0.0000000e+00    0.0000000e+00    0.0000000e+00    0.0000000e+00    0.0000000e+00    0.0000000e+00    0.0000000e+00    0.0000000e+00    0.0000000e+00    0.0000000e+00    0.0000000e+00    0.0000000e+00    0.0000000e+00    0.0000000e+00    0.0000000e+00    0.0000000e+00    0.0000000e+00    0.0000000e+00    0.0000000e+00
   -1.1556538e+02    0.0000000e+00    8.7194026e-04    2.9191044e-03    0.0000000e+00    0.0000000e+00    0.0000000e+00    0.0000000e+00    0.0000000e+00    0.0000000e+00    0.0000000e+00    0.0000000e+00    0.0000000e+00    0.0000000e+00    0.0000000e+00    0.0000000e+00    0.0000000e+00    0.0000000e+00    0.0000000e+00    0.0000000e+00    0.0000000e+00    0.0000000e+00    0.0000000e+00    0.0000000e+00    0.0000000e+00    0.0000000e+00    0.0000000e+00    0.0000000e+00    0.0000000e+00    0.0000000e+00    0.0000000e+00    0.0000000e+00    0.0000000e+00    0.0000000e+00    0.0000000e+00    0.0000000e+00    0.0000000e+00    0.0000000e+00    0.0000000e+00    0.0000000e+00    0.0000000e+00    0.0000000e+00    0.0000000e+00
   -1.1502155e+02    0.0000000e+00    8.7194026e-04    2.9191044e-03    0.0000000e+00    0.0000000e+00    0.0000000e+00    0.0000000e+00    0.0000000e+00    0.0000000e+00    0.0000000e+00    0.0000000e+00    0.0000000e+00    0.0000000e+00    0.0000000e+00    0.0000000e+00    0.0000000e+00    0.0000000e+00    0.0000000e+00    0.0000000e+00    0.0000000e+00    0.0000000e+00    0.0000000e+00    0.0000000e+00    0.0000000e+00    0.0000000e+00    0.0000000e+00    0.0000000e+00    0.0000000e+00    0.0000000e+00    0.0000000e+00    0.0000000e+00    0.0000000e+00    0.0000000e+00    0.0000000e+00    0.0000000e+00    0.0000000e+00    0.0000000e+00    0.0000000e+00    0.0000000e+00    0.0000000e+00    0.0000000e+00    0.0000000e+00
   -1.1448200e+02    0.0000000e+00    8.7194026e-04    2.9191044e-03    0.0000000e+00    0.0000000e+00    0.0000000e+00    0.0000000e+00    0.0000000e+00    0.0000000e+00    0.0000000e+00    0.0000000e+00    0.0000000e+00    0.0000000e+00    0.0000000e+00    0.0000000e+00    0.0000000e+00    0.0000000e+00    0.0000000e+00    0.0000000e+00    0.0000000e+00    0.0000000e+00    0.0000000e+00    0.0000000e+00    0.0000000e+00    0.0000000e+00    0.0000000e+00    0.0000000e+00    0.0000000e+00    0.0000000e+00    0.0000000e+00    0.0000000e+00    0.0000000e+00    0.0000000e+00    0.0000000e+00    0.0000000e+00    0.0000000e+00    0.0000000e+00    0.0000000e+00    0.0000000e+00    0.0000000e+00    0.0000000e+00    0.0000000e+00
   -1.1394661e+02    0.0000000e+00    8.7194026e-04    2.9191044e-03    0.0000000e+00    0.0000000e+00    0.0000000e+00    0.0000000e+00    0.0000000e+00    0.0000000e+00    0.0000000e+00    0.0000000e+00    0.0000000e+00    0.0000000e+00    0.0000000e+00    0.0000000e+00    0.0000000e+00    0.0000000e+00    0.0000000e+00    0.0000000e+00    0.0000000e+00    0.0000000e+00    0.0000000e+00    0.0000000e+00    0.0000000e+00    0.0000000e+00    0.0000000e+00    0.0000000e+00    0.0000000e+00    0.0000000e+00    0.0000000e+00    0.0000000e+00    0.0000000e+00    0.0000000e+00    0.0000000e+00    0.0000000e+00    0.0000000e+00    0.0000000e+00    0.0000000e+00    0.0000000e+00    0.0000000e+00    0.0000000e+00    0.0000000e+00
   -1.1341530e+02    0.0000000e+00    8.7194006e-04    2.9191037e-03    0.0000000e+00    0.0000000e+00    0.0000000e+00    0.0000000e+00    0.0000000e+00    0.0000000e+00    0.0000000e+00    0.0000000e+00    0.0000000e+00    0.0000000e+00    0.0000000e+00    0.0000000e+00    0.0000000e+00    0.0000000e+00    0.0000000e+00    0.0000000e+00    0.0000000e+00    0.0000000e+00    0.0000000e+00    0.0000000e+00    0.0000000e+00    0.0000000e+00    0.0000000e+00    0.0000000e+00    0.0000000e+00    0.0000000e+00    0.0000000e+00    0.0000000e+00    0.0000000e+00    0.0000000e+00    0.0000000e+00    0.0000000e+00    0.0000000e+00    0.0000000e+00    0.0000000e+00    0.0000000e+00    0.0000000e+00    0.0000000e+00    0.0000000e+00
   -1.1288790e+02    0.0000000e+00    8.7194006e-04    2.9191037e-03    0.0000000e+00    0.0000000e+00    0.0000000e+00    0.0000000e+00    0.0000000e+00    0.0000000e+00    0.0000000e+00    0.0000000e+00    0.0000000e+00    0.0000000e+00    0.0000000e+00    0.0000000e+00    0.0000000e+00    0.0000000e+00    0.0000000e+00    0.0000000e+00    0.0000000e+00    0.0000000e+00    0.0000000e+00    0.0000000e+00    0.0000000e+00    0.0000000e+00    0.0000000e+00    0.0000000e+00    0.0000000e+00    0.0000000e+00    0.0000000e+00    0.0000000e+00    0.0000000e+00    0.0000000e+00    0.0000000e+00    0.0000000e+00    0.0000000e+00    0.0000000e+00    0.0000000e+00    0.0000000e+00    0.0000000e+00    0.0000000e+00    0.0000000e+00
   -1.1236435e+02    0.0000000e+00    8.7194006e-04    2.9191037e-03    0.0000000e+00    0.0000000e+00    0.0000000e+00    0.0000000e+00    0.0000000e+00    0.0000000e+00    0.0000000e+00    0.0000000e+00    0.0000000e+00    0.0000000e+00    0.0000000e+00    0.0000000e+00    0.0000000e+00    0.0000000e+00    0.0000000e+00    0.0000000e+00    0.0000000e+00    0.0000000e+00    0.0000000e+00    0.0000000e+00    0.0000000e+00    0.0000000e+00    0.0000000e+00    0.0000000e+00    0.0000000e+00    0.0000000e+00    0.0000000e+00    0.0000000e+00    0.0000000e+00    0.0000000e+00    0.0000000e+00    0.0000000e+00    0.0000000e+00    0.0000000e+00    0.0000000e+00    0.0000000e+00    0.0000000e+00    0.0000000e+00    0.0000000e+00
   -1.1184453e+02    0.0000000e+00    8.7193987e-04    2.9191031e-03    0.0000000e+00    0.0000000e+00    0.0000000e+00    0.0000000e+00    0.0000000e+00    0.0000000e+00    0.0000000e+00    0.0000000e+00    0.0000000e+00    0.0000000e+00    0.0000000e+00    0.0000000e+00    0.0000000e+00    0.0000000e+00    0.0000000e+00    0.0000000e+00    0.0000000e+00    0.0000000e+00    0.0000000e+00    0.0000000e+00    0.0000000e+00    0.0000000e+00    0.0000000e+00    0.0000000e+00    0.0000000e+00    0.0000000e+00    0.0000000e+00    0.0000000e+00    0.0000000e+00    0.0000000e+00    0.0000000e+00    0.0000000e+00    0.0000000e+00    0.0000000e+00    0.0000000e+00    0.0000000e+00    0.0000000e+00    0.0000000e+00    0.0000000e+00
   -1.1132833e+02    0.0000000e+00    8.7193946e-04    2.9191017e-03    0.0000000e+00    0.0000000e+00    0.0000000e+00    0.0000000e+00    0.0000000e+00    0.0000000e+00    0.0000000e+00    0.0000000e+00    0.0000000e+00    0.0000000e+00    0.0000000e+00    0.0000000e+00    0.0000000e+00    0.0000000e+00    0.0000000e+00    0.0000000e+00    0.0000000e+00    0.0000000e+00    0.0000000e+00    0.0000000e+00    0.0000000e+00    0.0000000e+00    0.0000000e+00    0.0000000e+00    0.0000000e+00    0.0000000e+00    0.0000000e+00    0.0000000e+00    0.0000000e+00    0.0000000e+00    0.0000000e+00    0.0000000e+00    0.0000000e+00    0.0000000e+00    0.0000000e+00    0.0000000e+00    0.0000000e+00    0.0000000e+00    0.0000000e+00
   -1.1081566e+02    0.0000000e+00    8.7193928e-04    2.9191011e-03    0.0000000e+00    0.0000000e+00    0.0000000e+00    0.0000000e+00    0.0000000e+00    0.0000000e+00    0.0000000e+00    0.0000000e+00    0.0000000e+00    0.0000000e+00    0.0000000e+00    0.0000000e+00    0.0000000e+00    0.0000000e+00    0.0000000e+00    0.0000000e+00    0.0000000e+00    0.0000000e+00    0.0000000e+00    0.0000000e+00    0.0000000e+00    0.0000000e+00    0.0000000e+00    0.0000000e+00    0.0000000e+00    0.0000000e+00    0.0000000e+00    0.0000000e+00    0.0000000e+00    0.0000000e+00    0.0000000e+00    0.0000000e+00    0.0000000e+00    0.0000000e+00    0.0000000e+00    0.0000000e+00    0.0000000e+00    0.0000000e+00    0.0000000e+00
   -1.1030642e+02    0.0000000e+00    8.7193912e-04    2.9191005e-03    0.0000000e+00    0.0000000e+00    0.0000000e+00    0.0000000e+00    0.0000000e+00    0.0000000e+00    0.0000000e+00    0.0000000e+00    0.0000000e+00    0.0000000e+00    0.0000000e+00    0.0000000e+00    0.0000000e+00    0.0000000e+00    0.0000000e+00    0.0000000e+00    0.0000000e+00    0.0000000e+00    0.0000000e+00    0.0000000e+00    0.0000000e+00    0.0000000e+00    0.0000000e+00    0.0000000e+00    0.0000000e+00    0.0000000e+00    0.0000000e+00    0.0000000e+00    0.0000000e+00    0.0000000e+00    0.0000000e+00    0.0000000e+00    0.0000000e+00    0.0000000e+00    0.0000000e+00    0.0000000e+00    0.0000000e+00    0.0000000e+00    0.0000000e+00
   -1.0980052e+02    0.0000000e+00    8.7193912e-04    2.9191005e-03    0.0000000e+00    0.0000000e+00    0.0000000e+00    0.0000000e+00    0.0000000e+00    0.0000000e+00    0.0000000e+00    0.0000000e+00    0.0000000e+00    0.0000000e+00    0.0000000e+00    0.0000000e+00    0.0000000e+00    0.0000000e+00    0.0000000e+00    0.0000000e+00    0.0000000e+00    0.0000000e+00    0.0000000e+00    0.0000000e+00    0.0000000e+00    0.0000000e+00    0.0000000e+00    0.0000000e+00    0.0000000e+00    0.0000000e+00    0.0000000e+00    0.0000000e+00    0.0000000e+00    0.0000000e+00    0.0000000e+00    0.0000000e+00    0.0000000e+00    0.0000000e+00    0.0000000e+00    0.0000000e+00    0.0000000e+00    0.0000000e+00    0.0000000e+00
   -1.0929789e+02    0.0000000e+00    8.7193912e-04    2.9191005e-03    0.0000000e+00    0.0000000e+00    0.0000000e+00    0.0000000e+00    0.0000000e+00    0.0000000e+00    0.0000000e+00    0.0000000e+00    0.0000000e+00    0.0000000e+00    0.0000000e+00    0.0000000e+00    0.0000000e+00    0.0000000e+00    0.0000000e+00    0.0000000e+00    0.0000000e+00    0.0000000e+00    0.0000000e+00    0.0000000e+00    0.0000000e+00    0.0000000e+00    0.0000000e+00    0.0000000e+00    0.0000000e+00    0.0000000e+00    0.0000000e+00    0.0000000e+00    0.0000000e+00    0.0000000e+00    0.0000000e+00    0.0000000e+00    0.0000000e+00    0.0000000e+00    0.0000000e+00    0.0000000e+00    0.0000000e+00    0.0000000e+00    0.0000000e+00
   -1.0905138e+02    0.0000000e+00    8.7193912e-04    2.9191005e-03    0.0000000e+00    0.0000000e+00    0.0000000e+00    0.0000000e+00    0.0000000e+00    0.0000000e+00    0.0000000e+00    0.0000000e+00    0.0000000e+00    0.0000000e+00    0.0000000e+00    0.0000000e+00    0.0000000e+00    0.0000000e+00    0.0000000e+00    0.0000000e+00    0.0000000e+00    0.0000000e+00    0.0000000e+00    0.0000000e+00    0.0000000e+00    0.0000000e+00    0.0000000e+00    0.0000000e+00    0.0000000e+00    0.0000000e+00    0.0000000e+00    0.0000000e+00    0.0000000e+00    0.0000000e+00    0.0000000e+00    0.0000000e+00    0.0000000e+00    0.0000000e+00    0.0000000e+00    0.0000000e+00    0.0000000e+00    0.0000000e+00    0.0000000e+00
   -1.0874324e+02    0.0000000e+00    8.7193912e-04    2.9191005e-03    0.0000000e+00    0.0000000e+00    0.0000000e+00    0.0000000e+00    0.0000000e+00    0.0000000e+00    0.0000000e+00    0.0000000e+00    0.0000000e+00    0.0000000e+00    0.0000000e+00    0.0000000e+00    0.0000000e+00    0.0000000e+00    0.0000000e+00    0.0000000e+00    0.0000000e+00    0.0000000e+00    0.0000000e+00    0.0000000e+00    0.0000000e+00    0.0000000e+00    0.0000000e+00    0.0000000e+00    0.0000000e+00    0.0000000e+00    0.0000000e+00    0.0000000e+00    0.0000000e+00    0.0000000e+00    0.0000000e+00    0.0000000e+00    0.0000000e+00    0.0000000e+00    0.0000000e+00    0.0000000e+00    0.0000000e+00    0.0000000e+00    0.0000000e+00
   -1.0835807e+02    0.0000000e+00    8.7193912e-04    2.9191005e-03    0.0000000e+00    0.0000000e+00    0.0000000e+00    0.0000000e+00    0.0000000e+00    0.0000000e+00    0.0000000e+00    0.0000000e+00    0.0000000e+00    0.0000000e+00    0.0000000e+00    0.0000000e+00    0.0000000e+00    0.0000000e+00    0.0000000e+00    0.0000000e+00    0.0000000e+00    0.0000000e+00    0.0000000e+00    0.0000000e+00    0.0000000e+00    0.0000000e+00    0.0000000e+00    0.0000000e+00    0.0000000e+00    0.0000000e+00    0.0000000e+00    0.0000000e+00    0.0000000e+00    0.0000000e+00    0.0000000e+00    0.0000000e+00    0.0000000e+00    0.0000000e+00    0.0000000e+00    0.0000000e+00    0.0000000e+00    0.0000000e+00    0.0000000e+00
   -1.0787660e+02    0.0000000e+00    8.7193912e-04    2.9191005e-03    0.0000000e+00    0.0000000e+00    0.0000000e+00    0.0000000e+00    0.0000000e+00    0.0000000e+00    0.0000000e+00    0.0000000e+00    0.0000000e+00    0.0000000e+00    0.0000000e+00    0.0000000e+00    0.0000000e+00    0.0000000e+00    0.0000000e+00    0.0000000e+00    0.0000000e+00    0.0000000e+00    0.0000000e+00    0.0000000e+00    0.0000000e+00    0.0000000e+00    0.0000000e+00    0.0000000e+00    0.0000000e+00    0.0000000e+00    0.0000000e+00    0.0000000e+00    0.0000000e+00    0.0000000e+00    0.0000000e+00    0.0000000e+00    0.0000000e+00    0.0000000e+00    0.0000000e+00    0.0000000e+00    0.0000000e+00    0.0000000e+00    0.0000000e+00
   -1.0738582e+02    0.0000000e+00    8.7193912e-04    2.9191005e-03    0.0000000e+00    0.0000000e+00    0.0000000e+00    0.0000000e+00    0.0000000e+00    0.0000000e+00    0.0000000e+00    0.0000000e+00    0.0000000e+00    0.0000000e+00    0.0000000e+00    0.0000000e+00    0.0000000e+00    0.0000000e+00    0.0000000e+00    0.0000000e+00    0.0000000e+00    0.0000000e+00    0.0000000e+00    0.0000000e+00    0.0000000e+00    0.0000000e+00    0.0000000e+00    0.0000000e+00    0.0000000e+00    0.0000000e+00    0.0000000e+00    0.0000000e+00    0.0000000e+00    0.0000000e+00    0.0000000e+00    0.0000000e+00    0.0000000e+00    0.0000000e+00    0.0000000e+00    0.0000000e+00    0.0000000e+00    0.0000000e+00    0.0000000e+00
   -1.0689788e+02    0.0000000e+00    8.7193912e-04    2.9191005e-03    0.0000000e+00    0.0000000e+00    0.0000000e+00    0.0000000e+00    0.0000000e+00    0.0000000e+00    0.0000000e+00    0.0000000e+00    0.0000000e+00    0.0000000e+00    0.0000000e+00    0.0000000e+00    0.0000000e+00    0.0000000e+00    0.0000000e+00    0.0000000e+00    0.0000000e+00    0.0000000e+00    0.0000000e+00    0.0000000e+00    0.0000000e+00    0.0000000e+00    0.0000000e+00    0.0000000e+00    0.0000000e+00    0.0000000e+00    0.0000000e+00    0.0000000e+00    0.0000000e+00    0.0000000e+00    0.0000000e+00    0.0000000e+00    0.0000000e+00    0.0000000e+00    0.0000000e+00    0.0000000e+00    0.0000000e+00    0.0000000e+00    0.0000000e+00
   -1.0641273e+02    0.0000000e+00    8.7193912e-04    2.9191005e-03    0.0000000e+00    0.0000000e+00    0.0000000e+00    0.0000000e+00    0.0000000e+00    0.0000000e+00    0.0000000e+00    0.0000000e+00    0.0000000e+00    0.0000000e+00    0.0000000e+00    0.0000000e+00    0.0000000e+00    0.0000000e+00    0.0000000e+00    0.0000000e+00    0.0000000e+00    0.0000000e+00    0.0000000e+00    0.0000000e+00    0.0000000e+00    0.0000000e+00    0.0000000e+00    0.0000000e+00    0.0000000e+00    0.0000000e+00    0.0000000e+00    0.0000000e+00    0.0000000e+00    0.0000000e+00    0.0000000e+00    0.0000000e+00    0.0000000e+00    0.0000000e+00    0.0000000e+00    0.0000000e+00    0.0000000e+00    0.0000000e+00    0.0000000e+00
   -1.0593033e+02    0.0000000e+00    8.7193911e-04    2.9191005e-03    0.0000000e+00    0.0000000e+00    0.0000000e+00    0.0000000e+00    0.0000000e+00    0.0000000e+00    0.0000000e+00    0.0000000e+00    0.0000000e+00    0.0000000e+00    0.0000000e+00    0.0000000e+00    0.0000000e+00    0.0000000e+00    0.0000000e+00    0.0000000e+00    0.0000000e+00    0.0000000e+00    0.0000000e+00    0.0000000e+00    0.0000000e+00    0.0000000e+00    0.0000000e+00    0.0000000e+00    0.0000000e+00    0.0000000e+00    0.0000000e+00    0.0000000e+00    0.0000000e+00    0.0000000e+00    0.0000000e+00    0.0000000e+00    0.0000000e+00    0.0000000e+00    0.0000000e+00    0.0000000e+00    0.0000000e+00    0.0000000e+00    0.0000000e+00
   -1.0545059e+02    0.0000000e+00    8.7193911e-04    2.9191005e-03    0.0000000e+00    0.0000000e+00    0.0000000e+00    0.0000000e+00    0.0000000e+00    0.0000000e+00    0.0000000e+00    0.0000000e+00    0.0000000e+00    0.0000000e+00    0.0000000e+00    0.0000000e+00    0.0000000e+00    0.0000000e+00    0.0000000e+00    0.0000000e+00    0.0000000e+00    0.0000000e+00    0.0000000e+00    0.0000000e+00    0.0000000e+00    0.0000000e+00    0.0000000e+00    0.0000000e+00    0.0000000e+00    0.0000000e+00    0.0000000e+00    0.0000000e+00    0.0000000e+00    0.0000000e+00    0.0000000e+00    0.0000000e+00    0.0000000e+00    0.0000000e+00    0.0000000e+00    0.0000000e+00    0.0000000e+00    0.0000000e+00    0.0000000e+00
   -1.0497345e+02    0.0000000e+00    8.7193911e-04    2.9191005e-03    0.0000000e+00    0.0000000e+00    0.0000000e+00    0.0000000e+00    0.0000000e+00    0.0000000e+00    0.0000000e+00    0.0000000e+00    0.0000000e+00    0.0000000e+00    0.0000000e+00    0.0000000e+00    0.0000000e+00    0.0000000e+00    0.0000000e+00    0.0000000e+00    0.0000000e+00    0.0000000e+00    0.0000000e+00    0.0000000e+00    0.0000000e+00    0.0000000e+00    0.0000000e+00    0.0000000e+00    0.0000000e+00    0.0000000e+00    0.0000000e+00    0.0000000e+00    0.0000000e+00    0.0000000e+00    0.0000000e+00    0.0000000e+00    0.0000000e+00    0.0000000e+00    0.0000000e+00    0.0000000e+00    0.0000000e+00    0.0000000e+00    0.0000000e+00
   -1.0449884e+02    0.0000000e+00    8.7193911e-04    2.9191005e-03    0.0000000e+00    0.0000000e+00    0.0000000e+00    0.0000000e+00    0.0000000e+00    0.0000000e+00    0.0000000e+00    0.0000000e+00    0.0000000e+00    0.0000000e+00    0.0000000e+00    0.0000000e+00    0.0000000e+00    0.0000000e+00    0.0000000e+00    0.0000000e+00    0.0000000e+00    0.0000000e+00    0.0000000e+00    0.0000000e+00    0.0000000e+00    0.0000000e+00    0.0000000e+00    0.0000000e+00    0.0000000e+00    0.0000000e+00    0.0000000e+00    0.0000000e+00    0.0000000e+00    0.0000000e+00    0.0000000e+00    0.0000000e+00    0.0000000e+00    0.0000000e+00    0.0000000e+00    0.0000000e+00    0.0000000e+00    0.0000000e+00    0.0000000e+00
   -1.0402669e+02    0.0000000e+00    8.7193911e-04    2.9191005e-03    0.0000000e+00    0.0000000e+00    0.0000000e+00    0.0000000e+00    0.0000000e+00    0.0000000e+00    0.0000000e+00    0.0000000e+00    0.0000000e+00    0.0000000e+00    0.0000000e+00    0.0000000e+00    0.0000000e+00    0.0000000e+00    0.0000000e+00    0.0000000e+00    0.0000000e+00    0.0000000e+00    0.0000000e+00    0.0000000e+00    0.0000000e+00    0.0000000e+00    0.0000000e+00    0.0000000e+00    0.0000000e+00    0.0000000e+00    0.0000000e+00    0.0000000e+00    0.0000000e+00    0.0000000e+00    0.0000000e+00    0.0000000e+00    0.0000000e+00    0.0000000e+00    0.0000000e+00    0.0000000e+00    0.0000000e+00    0.0000000e+00    0.0000000e+00
   -1.0355698e+02    0.0000000e+00    8.7193911e-04    2.9191005e-03    0.0000000e+00    0.0000000e+00    0.0000000e+00    0.0000000e+00    0.0000000e+00    0.0000000e+00    0.0000000e+00    0.0000000e+00    0.0000000e+00    0.0000000e+00    0.0000000e+00    0.0000000e+00    0.0000000e+00    0.0000000e+00    0.0000000e+00    0.0000000e+00    0.0000000e+00    0.0000000e+00    0.0000000e+00    0.0000000e+00    0.0000000e+00    0.0000000e+00    0.0000000e+00    0.0000000e+00    0.0000000e+00    0.0000000e+00    0.0000000e+00    0.0000000e+00    0.0000000e+00    0.0000000e+00    0.0000000e+00    0.0000000e+00    0.0000000e+00    0.0000000e+00    0.0000000e+00    0.0000000e+00    0.0000000e+00    0.0000000e+00    0.0000000e+00
   -1.0308961e+02    0.0000000e+00    8.7193911e-04    2.9191005e-03    0.0000000e+00    0.0000000e+00    0.0000000e+00    0.0000000e+00    0.0000000e+00    0.0000000e+00    0.0000000e+00    0.0000000e+00    0.0000000e+00    0.0000000e+00    0.0000000e+00    0.0000000e+00    0.0000000e+00    0.0000000e+00    0.0000000e+00    0.0000000e+00    0.0000000e+00    0.0000000e+00    0.0000000e+00    0.0000000e+00    0.0000000e+00    0.0000000e+00    0.0000000e+00    0.0000000e+00    0.0000000e+00    0.0000000e+00    0.0000000e+00    0.0000000e+00    0.0000000e+00    0.0000000e+00    0.0000000e+00    0.0000000e+00    0.0000000e+00    0.0000000e+00    0.0000000e+00    0.0000000e+00    0.0000000e+00    0.0000000e+00    0.0000000e+00
   -1.0262452e+02    0.0000000e+00    8.7193911e-04    2.9191005e-03    0.0000000e+00    0.0000000e+00    0.0000000e+00    0.0000000e+00    0.0000000e+00    0.0000000e+00    0.0000000e+00    0.0000000e+00    0.0000000e+00    0.0000000e+00    0.0000000e+00    0.0000000e+00    0.0000000e+00    0.0000000e+00    0.0000000e+00    0.0000000e+00    0.0000000e+00    0.0000000e+00    0.0000000e+00    0.0000000e+00    0.0000000e+00    0.0000000e+00    0.0000000e+00    0.0000000e+00    0.0000000e+00    0.0000000e+00    0.0000000e+00    0.0000000e+00    0.0000000e+00    0.0000000e+00    0.0000000e+00    0.0000000e+00    0.0000000e+00    0.0000000e+00    0.0000000e+00    0.0000000e+00    0.0000000e+00    0.0000000e+00    0.0000000e+00
   -1.0216169e+02    0.0000000e+00    8.7193911e-04    2.9191005e-03    0.0000000e+00    0.0000000e+00    0.0000000e+00    0.0000000e+00    0.0000000e+00    0.0000000e+00    0.0000000e+00    0.0000000e+00    0.0000000e+00    0.0000000e+00    0.0000000e+00    0.0000000e+00    0.0000000e+00    0.0000000e+00    0.0000000e+00    0.0000000e+00    0.0000000e+00    0.0000000e+00    0.0000000e+00    0.0000000e+00    0.0000000e+00    0.0000000e+00    0.0000000e+00    0.0000000e+00    0.0000000e+00    0.0000000e+00    0.0000000e+00    0.0000000e+00    0.0000000e+00    0.0000000e+00    0.0000000e+00    0.0000000e+00    0.0000000e+00    0.0000000e+00    0.0000000e+00    0.0000000e+00    0.0000000e+00    0.0000000e+00    0.0000000e+00
   -1.0170105e+02    0.0000000e+00    8.7193911e-04    2.9191005e-03    0.0000000e+00    0.0000000e+00    0.0000000e+00    0.0000000e+00    0.0000000e+00    0.0000000e+00    0.0000000e+00    0.0000000e+00    0.0000000e+00    0.0000000e+00    0.0000000e+00    0.0000000e+00    0.0000000e+00    0.0000000e+00    0.0000000e+00    0.0000000e+00    0.0000000e+00    0.0000000e+00    0.0000000e+00    0.0000000e+00    0.0000000e+00    0.0000000e+00    0.0000000e+00    0.0000000e+00    0.0000000e+00    0.0000000e+00    0.0000000e+00    0.0000000e+00    0.0000000e+00    0.0000000e+00    0.0000000e+00    0.0000000e+00    0.0000000e+00    0.0000000e+00    0.0000000e+00    0.0000000e+00    0.0000000e+00    0.0000000e+00    0.0000000e+00
   -1.0124252e+02    0.0000000e+00    8.7193911e-04    2.9191005e-03    0.0000000e+00    0.0000000e+00    0.0000000e+00    0.0000000e+00    0.0000000e+00    0.0000000e+00    0.0000000e+00    0.0000000e+00    0.0000000e+00    0.0000000e+00    0.0000000e+00    0.0000000e+00    0.0000000e+00    0.0000000e+00    0.0000000e+00    0.0000000e+00    0.0000000e+00    0.0000000e+00    0.0000000e+00    0.0000000e+00    0.0000000e+00    0.0000000e+00    0.0000000e+00    0.0000000e+00    0.0000000e+00    0.0000000e+00    0.0000000e+00    0.0000000e+00    0.0000000e+00    0.0000000e+00    0.0000000e+00    0.0000000e+00    0.0000000e+00    0.0000000e+00    0.0000000e+00    0.0000000e+00    0.0000000e+00    0.0000000e+00    0.0000000e+00
   -1.0078610e+02    0.0000000e+00    8.7193911e-04    2.9191005e-03    0.0000000e+00    0.0000000e+00    0.0000000e+00    0.0000000e+00    0.0000000e+00    0.0000000e+00    0.0000000e+00    0.0000000e+00    0.0000000e+00    0.0000000e+00    0.0000000e+00    0.0000000e+00    0.0000000e+00    0.0000000e+00    0.0000000e+00    0.0000000e+00    0.0000000e+00    0.0000000e+00    0.0000000e+00    0.0000000e+00    0.0000000e+00    0.0000000e+00    0.0000000e+00    0.0000000e+00    0.0000000e+00    0.0000000e+00    0.0000000e+00    0.0000000e+00    0.0000000e+00    0.0000000e+00    0.0000000e+00    0.0000000e+00    0.0000000e+00    0.0000000e+00    0.0000000e+00    0.0000000e+00    0.0000000e+00    0.0000000e+00    0.0000000e+00
   -1.0033170e+02    0.0000000e+00    8.7193911e-04    2.9191005e-03    0.0000000e+00    0.0000000e+00    0.0000000e+00    0.0000000e+00    0.0000000e+00    0.0000000e+00    0.0000000e+00    0.0000000e+00    0.0000000e+00    0.0000000e+00    0.0000000e+00    0.0000000e+00    0.0000000e+00    0.0000000e+00    0.0000000e+00    0.0000000e+00    0.0000000e+00    0.0000000e+00    0.0000000e+00    0.0000000e+00    0.0000000e+00    0.0000000e+00    0.0000000e+00    0.0000000e+00    0.0000000e+00    0.0000000e+00    0.0000000e+00    0.0000000e+00    0.0000000e+00    0.0000000e+00    0.0000000e+00    0.0000000e+00    0.0000000e+00    0.0000000e+00    0.0000000e+00    0.0000000e+00    0.0000000e+00    0.0000000e+00    0.0000000e+00
   -9.9879287e+01    0.0000000e+00    8.7193911e-04    2.9191005e-03    0.0000000e+00    0.0000000e+00    0.0000000e+00    0.0000000e+00    0.0000000e+00    0.0000000e+00    0.0000000e+00    0.0000000e+00    0.0000000e+00    0.0000000e+00    0.0000000e+00    0.0000000e+00    0.0000000e+00    0.0000000e+00    0.0000000e+00    0.0000000e+00    0.0000000e+00    0.0000000e+00    0.0000000e+00    0.0000000e+00    0.0000000e+00    0.0000000e+00    0.0000000e+00    0.0000000e+00    0.0000000e+00    0.0000000e+00    0.0000000e+00    0.0000000e+00    0.0000000e+00    0.0000000e+00    0.0000000e+00    0.0000000e+00    0.0000000e+00    0.0000000e+00    0.0000000e+00    0.0000000e+00    0.0000000e+00    0.0000000e+00    0.0000000e+00
   -9.9428806e+01    0.0000000e+00    8.7193911e-04    2.9191005e-03    0.0000000e+00    0.0000000e+00    0.0000000e+00    0.0000000e+00    0.0000000e+00    0.0000000e+00    0.0000000e+00    0.0000000e+00    0.0000000e+00    0.0000000e+00    0.0000000e+00    0.0000000e+00    0.0000000e+00    0.0000000e+00    0.0000000e+00    0.0000000e+00    0.0000000e+00    0.0000000e+00    0.0000000e+00    0.0000000e+00    0.0000000e+00    0.0000000e+00    0.0000000e+00    0.0000000e+00    0.0000000e+00    0.0000000e+00    0.0000000e+00    0.0000000e+00    0.0000000e+00    0.0000000e+00    0.0000000e+00    0.0000000e+00    0.0000000e+00    0.0000000e+00    0.0000000e+00    0.0000000e+00    0.0000000e+00    0.0000000e+00    0.0000000e+00
   -9.8980218e+01    0.0000000e+00    8.7193911e-04    2.9191005e-03    0.0000000e+00    0.0000000e+00    0.0000000e+00    0.0000000e+00    0.0000000e+00    0.0000000e+00    0.0000000e+00    0.0000000e+00    0.0000000e+00    0.0000000e+00    0.0000000e+00    0.0000000e+00    0.0000000e+00    0.0000000e+00    0.0000000e+00    0.0000000e+00    0.0000000e+00    0.0000000e+00    0.0000000e+00    0.0000000e+00    0.0000000e+00    0.0000000e+00    0.0000000e+00    0.0000000e+00    0.0000000e+00    0.0000000e+00    0.0000000e+00    0.0000000e+00    0.0000000e+00    0.0000000e+00    0.0000000e+00    0.0000000e+00    0.0000000e+00    0.0000000e+00    0.0000000e+00    0.0000000e+00    0.0000000e+00    0.0000000e+00    0.0000000e+00
   -9.8533471e+01    0.0000000e+00    8.7193910e-04    2.9191005e-03    0.0000000e+00    0.0000000e+00    0.0000000e+00    0.0000000e+00    0.0000000e+00    0.0000000e+00    0.0000000e+00    0.0000000e+00    0.0000000e+00    0.0000000e+00    0.0000000e+00    0.0000000e+00    0.0000000e+00    0.0000000e+00    0.0000000e+00    0.0000000e+00    0.0000000e+00    0.0000000e+00    0.0000000e+00    0.0000000e+00    0.0000000e+00    0.0000000e+00    0.0000000e+00    0.0000000e+00    0.0000000e+00    0.0000000e+00    0.0000000e+00    0.0000000e+00    0.0000000e+00    0.0000000e+00    0.0000000e+00    0.0000000e+00    0.0000000e+00    0.0000000e+00    0.0000000e+00    0.0000000e+00    0.0000000e+00    0.0000000e+00    0.0000000e+00
   -9.8088528e+01    0.0000000e+00    8.7193910e-04    2.9191005e-03    0.0000000e+00    0.0000000e+00    0.0000000e+00    0.0000000e+00    0.0000000e+00    0.0000000e+00    0.0000000e+00    0.0000000e+00    0.0000000e+00    0.0000000e+00    0.0000000e+00    0.0000000e+00    0.0000000e+00    0.0000000e+00    0.0000000e+00    0.0000000e+00    0.0000000e+00    0.0000000e+00    0.0000000e+00    0.0000000e+00    0.0000000e+00    0.0000000e+00    0.0000000e+00    0.0000000e+00    0.0000000e+00    0.0000000e+00    0.0000000e+00    0.0000000e+00    0.0000000e+00    0.0000000e+00    0.0000000e+00    0.0000000e+00    0.0000000e+00    0.0000000e+00    0.0000000e+00    0.0000000e+00    0.0000000e+00    0.0000000e+00    0.0000000e+00
   -9.7645332e+01    0.0000000e+00    8.7193910e-04    2.9191005e-03    0.0000000e+00    0.0000000e+00    0.0000000e+00    0.0000000e+00    0.0000000e+00    0.0000000e+00    0.0000000e+00    0.0000000e+00    0.0000000e+00    0.0000000e+00    0.0000000e+00    0.0000000e+00    0.0000000e+00    0.0000000e+00    0.0000000e+00    0.0000000e+00    0.0000000e+00    0.0000000e+00    0.0000000e+00    0.0000000e+00    0.0000000e+00    0.0000000e+00    0.0000000e+00    0.0000000e+00    0.0000000e+00    0.0000000e+00    0.0000000e+00    0.0000000e+00    0.0000000e+00    0.0000000e+00    0.0000000e+00    0.0000000e+00    0.0000000e+00    0.0000000e+00    0.0000000e+00    0.0000000e+00    0.0000000e+00    0.0000000e+00    0.0000000e+00
   -9.7203862e+01    0.0000000e+00    8.7193910e-04    2.9191005e-03    0.0000000e+00    0.0000000e+00    0.0000000e+00    0.0000000e+00    0.0000000e+00    0.0000000e+00    0.0000000e+00    0.0000000e+00    0.0000000e+00    0.0000000e+00    0.0000000e+00    0.0000000e+00    0.0000000e+00    0.0000000e+00    0.0000000e+00    0.0000000e+00    0.0000000e+00    0.0000000e+00    0.0000000e+00    0.0000000e+00    0.0000000e+00    0.0000000e+00    0.0000000e+00    0.0000000e+00    0.0000000e+00    0.0000000e+00    0.0000000e+00    0.0000000e+00    0.0000000e+00    0.0000000e+00    0.0000000e+00    0.0000000e+00    0.0000000e+00    0.0000000e+00    0.0000000e+00    0.0000000e+00    0.0000000e+00    0.0000000e+00    0.0000000e+00
   -9.6764048e+01    0.0000000e+00    8.7193910e-04    2.9191005e-03    0.0000000e+00    0.0000000e+00    0.0000000e+00    0.0000000e+00    0.0000000e+00    0.0000000e+00    0.0000000e+00    0.0000000e+00    0.0000000e+00    0.0000000e+00    0.0000000e+00    0.0000000e+00    0.0000000e+00    0.0000000e+00    0.0000000e+00    0.0000000e+00    0.0000000e+00    0.0000000e+00    0.0000000e+00    0.0000000e+00    0.0000000e+00    0.0000000e+00    0.0000000e+00    0.0000000e+00    0.0000000e+00    0.0000000e+00    0.0000000e+00    0.0000000e+00    0.0000000e+00    0.0000000e+00    0.0000000e+00    0.0000000e+00    0.0000000e+00    0.0000000e+00    0.0000000e+00    0.0000000e+00    0.0000000e+00    0.0000000e+00    0.0000000e+00
   -9.6325882e+01    0.0000000e+00    8.7193910e-04    2.9191005e-03    0.0000000e+00    0.0000000e+00    0.0000000e+00    0.0000000e+00    0.0000000e+00    0.0000000e+00    0.0000000e+00    0.0000000e+00    0.0000000e+00    0.0000000e+00    0.0000000e+00    0.0000000e+00    0.0000000e+00    0.0000000e+00    0.0000000e+00    0.0000000e+00    0.0000000e+00    0.0000000e+00    0.0000000e+00    0.0000000e+00    0.0000000e+00    0.0000000e+00    0.0000000e+00    0.0000000e+00    0.0000000e+00    0.0000000e+00    0.0000000e+00    0.0000000e+00    0.0000000e+00    0.0000000e+00    0.0000000e+00    0.0000000e+00    0.0000000e+00    0.0000000e+00    0.0000000e+00    0.0000000e+00    0.0000000e+00    0.0000000e+00    0.0000000e+00
   -9.5889297e+01    0.0000000e+00    8.7193910e-04    2.9191005e-03    0.0000000e+00    0.0000000e+00    0.0000000e+00    0.0000000e+00    0.0000000e+00    0.0000000e+00    0.0000000e+00    0.0000000e+00    0.0000000e+00    0.0000000e+00    0.0000000e+00    0.0000000e+00    0.0000000e+00    0.0000000e+00    0.0000000e+00    0.0000000e+00    0.0000000e+00    0.0000000e+00    0.0000000e+00    0.0000000e+00    0.0000000e+00    0.0000000e+00    0.0000000e+00    0.0000000e+00    0.0000000e+00    0.0000000e+00    0.0000000e+00    0.0000000e+00    0.0000000e+00    0.0000000e+00    0.0000000e+00    0.0000000e+00    0.0000000e+00    0.0000000e+00    0.0000000e+00    0.0000000e+00    0.0000000e+00    0.0000000e+00    0.0000000e+00
   -9.5454262e+01    0.0000000e+00    8.7193910e-04    2.9191005e-03    0.0000000e+00    0.0000000e+00    0.0000000e+00    0.0000000e+00    0.0000000e+00    0.0000000e+00    0.0000000e+00    0.0000000e+00    0.0000000e+00    0.0000000e+00    0.0000000e+00    0.0000000e+00    0.0000000e+00    0.0000000e+00    0.0000000e+00    0.0000000e+00    0.0000000e+00    0.0000000e+00    0.0000000e+00    0.0000000e+00    0.0000000e+00    0.0000000e+00    0.0000000e+00    0.0000000e+00    0.0000000e+00    0.0000000e+00    0.0000000e+00    0.0000000e+00    0.0000000e+00    0.0000000e+00    0.0000000e+00    0.0000000e+00    0.0000000e+00    0.0000000e+00    0.0000000e+00    0.0000000e+00    0.0000000e+00    0.0000000e+00    0.0000000e+00
   -9.5020750e+01    0.0000000e+00    8.7193910e-04    2.9191005e-03    0.0000000e+00    0.0000000e+00    0.0000000e+00    0.0000000e+00    0.0000000e+00    0.0000000e+00    0.0000000e+00    0.0000000e+00    0.0000000e+00    0.0000000e+00    0.0000000e+00    0.0000000e+00    0.0000000e+00    0.0000000e+00    0.0000000e+00    0.0000000e+00    0.0000000e+00    0.0000000e+00    0.0000000e+00    0.0000000e+00    0.0000000e+00    0.0000000e+00    0.0000000e+00    0.0000000e+00    0.0000000e+00    0.0000000e+00    0.0000000e+00    0.0000000e+00    0.0000000e+00    0.0000000e+00    0.0000000e+00    0.0000000e+00    0.0000000e+00    0.0000000e+00    0.0000000e+00    0.0000000e+00    0.0000000e+00    0.0000000e+00    0.0000000e+00
   -9.4588705e+01    0.0000000e+00    8.7193910e-04    2.9191005e-03    0.0000000e+00    0.0000000e+00    0.0000000e+00    0.0000000e+00    0.0000000e+00    0.0000000e+00    0.0000000e+00    0.0000000e+00    0.0000000e+00    0.0000000e+00    0.0000000e+00    0.0000000e+00    0.0000000e+00    0.0000000e+00    0.0000000e+00    0.0000000e+00    0.0000000e+00    0.0000000e+00    0.0000000e+00    0.0000000e+00    0.0000000e+00    0.0000000e+00    0.0000000e+00    0.0000000e+00    0.0000000e+00    0.0000000e+00    0.0000000e+00    0.0000000e+00    0.0000000e+00    0.0000000e+00    0.0000000e+00    0.0000000e+00    0.0000000e+00    0.0000000e+00    0.0000000e+00    0.0000000e+00    0.0000000e+00    0.0000000e+00    0.0000000e+00
   -9.4158099e+01    0.0000000e+00    8.7193910e-04    2.9191005e-03    0.0000000e+00    0.0000000e+00    0.0000000e+00    0.0000000e+00    0.0000000e+00    0.0000000e+00    0.0000000e+00    0.0000000e+00    0.0000000e+00    0.0000000e+00    0.0000000e+00    0.0000000e+00    0.0000000e+00    0.0000000e+00    0.0000000e+00    0.0000000e+00    0.0000000e+00    0.0000000e+00    0.0000000e+00    0.0000000e+00    0.0000000e+00    0.0000000e+00    0.0000000e+00    0.0000000e+00    0.0000000e+00    0.0000000e+00    0.0000000e+00    0.0000000e+00    0.0000000e+00    0.0000000e+00    0.0000000e+00    0.0000000e+00    0.0000000e+00    0.0000000e+00    0.0000000e+00    0.0000000e+00    0.0000000e+00    0.0000000e+00    0.0000000e+00
   -9.3728904e+01    0.0000000e+00    8.7193910e-04    2.9191005e-03    0.0000000e+00    0.0000000e+00    0.0000000e+00    0.0000000e+00    0.0000000e+00    0.0000000e+00    0.0000000e+00    0.0000000e+00    0.0000000e+00    0.0000000e+00    0.0000000e+00    0.0000000e+00    0.0000000e+00    0.0000000e+00    0.0000000e+00    0.0000000e+00    0.0000000e+00    0.0000000e+00    0.0000000e+00    0.0000000e+00    0.0000000e+00    0.0000000e+00    0.0000000e+00    0.0000000e+00    0.0000000e+00    0.0000000e+00    0.0000000e+00    0.0000000e+00    0.0000000e+00    0.0000000e+00    0.0000000e+00    0.0000000e+00    0.0000000e+00    0.0000000e+00    0.0000000e+00    0.0000000e+00    0.0000000e+00    0.0000000e+00    0.0000000e+00
   -9.3301070e+01    0.0000000e+00    8.7193910e-04    2.9191005e-03    0.0000000e+00    0.0000000e+00    0.0000000e+00    0.0000000e+00    0.0000000e+00    0.0000000e+00    0.0000000e+00    0.0000000e+00    0.0000000e+00    0.0000000e+00    0.0000000e+00    0.0000000e+00    0.0000000e+00    0.0000000e+00    0.0000000e+00    0.0000000e+00    0.0000000e+00    0.0000000e+00    0.0000000e+00    0.0000000e+00    0.0000000e+00    0.0000000e+00    0.0000000e+00    0.0000000e+00    0.0000000e+00    0.0000000e+00    0.0000000e+00    0.0000000e+00    0.0000000e+00    0.0000000e+00    0.0000000e+00    0.0000000e+00    0.0000000e+00    0.0000000e+00    0.0000000e+00    0.0000000e+00    0.0000000e+00    0.0000000e+00    0.0000000e+00
   -9.2874562e+01    0.0000000e+00    8.7193910e-04    2.9191005e-03    0.0000000e+00    0.0000000e+00    0.0000000e+00    0.0000000e+00    0.0000000e+00    0.0000000e+00    0.0000000e+00    0.0000000e+00    0.0000000e+00    0.0000000e+00    0.0000000e+00    0.0000000e+00    0.0000000e+00    0.0000000e+00    0.0000000e+00    0.0000000e+00    0.0000000e+00    0.0000000e+00    0.0000000e+00    0.0000000e+00    0.0000000e+00    0.0000000e+00    0.0000000e+00    0.0000000e+00    0.0000000e+00    0.0000000e+00    0.0000000e+00    0.0000000e+00    0.0000000e+00    0.0000000e+00    0.0000000e+00    0.0000000e+00    0.0000000e+00    0.0000000e+00    0.0000000e+00    0.0000000e+00    0.0000000e+00    0.0000000e+00    0.0000000e+00
   -9.2449366e+01    0.0000000e+00    8.7193910e-04    2.9191005e-03    0.0000000e+00    0.0000000e+00    0.0000000e+00    0.0000000e+00    0.0000000e+00    0.0000000e+00    0.0000000e+00    0.0000000e+00    0.0000000e+00    0.0000000e+00    0.0000000e+00    0.0000000e+00    0.0000000e+00    0.0000000e+00    0.0000000e+00    0.0000000e+00    0.0000000e+00    0.0000000e+00    0.0000000e+00    0.0000000e+00    0.0000000e+00    0.0000000e+00    0.0000000e+00    0.0000000e+00    0.0000000e+00    0.0000000e+00    0.0000000e+00    0.0000000e+00    0.0000000e+00    0.0000000e+00    0.0000000e+00    0.0000000e+00    0.0000000e+00    0.0000000e+00    0.0000000e+00    0.0000000e+00    0.0000000e+00    0.0000000e+00    0.0000000e+00
   -9.2025430e+01    0.0000000e+00    8.7193910e-04    2.9191005e-03    0.0000000e+00    0.0000000e+00    0.0000000e+00    0.0000000e+00    0.0000000e+00    0.0000000e+00    0.0000000e+00    0.0000000e+00    0.0000000e+00    0.0000000e+00    0.0000000e+00    0.0000000e+00    0.0000000e+00    0.0000000e+00    0.0000000e+00    0.0000000e+00    0.0000000e+00    0.0000000e+00    0.0000000e+00    0.0000000e+00    0.0000000e+00    0.0000000e+00    0.0000000e+00    0.0000000e+00    0.0000000e+00    0.0000000e+00    0.0000000e+00    0.0000000e+00    0.0000000e+00    0.0000000e+00    0.0000000e+00    0.0000000e+00    0.0000000e+00    0.0000000e+00    0.0000000e+00    0.0000000e+00    0.0000000e+00    0.0000000e+00    0.0000000e+00
   -9.1602720e+01    0.0000000e+00    8.7193910e-04    2.9191005e-03    0.0000000e+00    0.0000000e+00    0.0000000e+00    0.0000000e+00    0.0000000e+00    0.0000000e+00    0.0000000e+00    0.0000000e+00    0.0000000e+00    0.0000000e+00    0.0000000e+00    0.0000000e+00    0.0000000e+00    0.0000000e+00    0.0000000e+00    0.0000000e+00    0.0000000e+00    0.0000000e+00    0.0000000e+00    0.0000000e+00    0.0000000e+00    0.0000000e+00    0.0000000e+00    0.0000000e+00    0.0000000e+00    0.0000000e+00    0.0000000e+00    0.0000000e+00    0.0000000e+00    0.0000000e+00    0.0000000e+00    0.0000000e+00    0.0000000e+00    0.0000000e+00    0.0000000e+00    0.0000000e+00    0.0000000e+00    0.0000000e+00    0.0000000e+00
   -9.1181206e+01    0.0000000e+00    8.7193910e-04    2.9191005e-03    0.0000000e+00    0.0000000e+00    0.0000000e+00    0.0000000e+00    0.0000000e+00    0.0000000e+00    0.0000000e+00    0.0000000e+00    0.0000000e+00    0.0000000e+00    0.0000000e+00    0.0000000e+00    0.0000000e+00    0.0000000e+00    0.0000000e+00    0.0000000e+00    0.0000000e+00    0.0000000e+00    0.0000000e+00    0.0000000e+00    0.0000000e+00    0.0000000e+00    0.0000000e+00    0.0000000e+00    0.0000000e+00    0.0000000e+00    0.0000000e+00    0.0000000e+00    0.0000000e+00    0.0000000e+00    0.0000000e+00    0.0000000e+00    0.0000000e+00    0.0000000e+00    0.0000000e+00    0.0000000e+00    0.0000000e+00    0.0000000e+00    0.0000000e+00
   -9.0760867e+01    0.0000000e+00    8.7193910e-04    2.9191005e-03    0.0000000e+00    0.0000000e+00    0.0000000e+00    0.0000000e+00    0.0000000e+00    0.0000000e+00    0.0000000e+00    0.0000000e+00    0.0000000e+00    0.0000000e+00    0.0000000e+00    0.0000000e+00    0.0000000e+00    0.0000000e+00    0.0000000e+00    0.0000000e+00    0.0000000e+00    0.0000000e+00    0.0000000e+00    0.0000000e+00    0.0000000e+00    0.0000000e+00    0.0000000e+00    0.0000000e+00    0.0000000e+00    0.0000000e+00    0.0000000e+00    0.0000000e+00    0.0000000e+00    0.0000000e+00    0.0000000e+00    0.0000000e+00    0.0000000e+00    0.0000000e+00    0.0000000e+00    0.0000000e+00    0.0000000e+00    0.0000000e+00    0.0000000e+00
   -9.0341662e+01    0.0000000e+00    8.7193911e-04    2.9191005e-03    0.0000000e+00    0.0000000e+00    0.0000000e+00    0.0000000e+00    0.0000000e+00    0.0000000e+00    0.0000000e+00    0.0000000e+00    0.0000000e+00    0.0000000e+00    0.0000000e+00    0.0000000e+00    0.0000000e+00    0.0000000e+00    0.0000000e+00    0.0000000e+00    0.0000000e+00    0.0000000e+00    0.0000000e+00    0.0000000e+00    0.0000000e+00    0.0000000e+00    0.0000000e+00    0.0000000e+00    0.0000000e+00    0.0000000e+00    0.0000000e+00    0.0000000e+00    0.0000000e+00    0.0000000e+00    0.0000000e+00    0.0000000e+00    0.0000000e+00    0.0000000e+00    0.0000000e+00    0.0000000e+00    0.0000000e+00    0.0000000e+00    0.0000000e+00
   -8.9923558e+01    0.0000000e+00    8.7193929e-04    2.9191011e-03    0.0000000e+00    0.0000000e+00    0.0000000e+00    0.0000000e+00    0.0000000e+00    0.0000000e+00    0.0000000e+00    0.0000000e+00    0.0000000e+00    0.0000000e+00    0.0000000e+00    0.0000000e+00    0.0000000e+00    0.0000000e+00    0.0000000e+00    0.0000000e+00    0.0000000e+00    0.0000000e+00    0.0000000e+00    0.0000000e+00    0.0000000e+00    0.0000000e+00    0.0000000e+00    0.0000000e+00    0.0000000e+00    0.0000000e+00    0.0000000e+00    0.0000000e+00    0.0000000e+00    0.0000000e+00    0.0000000e+00    0.0000000e+00    0.0000000e+00    0.0000000e+00    0.0000000e+00    0.0000000e+00    0.0000000e+00    0.0000000e+00    0.0000000e+00
   -8.9506524e+01    0.0000000e+00    8.7193947e-04    2.9191017e-03    0.0000000e+00    0.0000000e+00    0.0000000e+00    0.0000000e+00    0.0000000e+00    0.0000000e+00    0.0000000e+00    0.0000000e+00    0.0000000e+00    0.0000000e+00    0.0000000e+00    0.0000000e+00    0.0000000e+00    0.0000000e+00    0.0000000e+00    0.0000000e+00    0.0000000e+00    0.0000000e+00    0.0000000e+00    0.0000000e+00    0.0000000e+00    0.0000000e+00    0.0000000e+00    0.0000000e+00    0.0000000e+00    0.0000000e+00    0.0000000e+00    0.0000000e+00    0.0000000e+00    0.0000000e+00    0.0000000e+00    0.0000000e+00    0.0000000e+00    0.0000000e+00    0.0000000e+00    0.0000000e+00    0.0000000e+00    0.0000000e+00    0.0000000e+00
   -8.9090531e+01    0.0000000e+00    8.7193947e-04    2.9191017e-03    0.0000000e+00    0.0000000e+00    0.0000000e+00    0.0000000e+00    0.0000000e+00    0.0000000e+00    0.0000000e+00    0.0000000e+00    0.0000000e+00    0.0000000e+00    0.0000000e+00    0.0000000e+00    0.0000000e+00    0.0000000e+00    0.0000000e+00    0.0000000e+00    0.0000000e+00    0.0000000e+00    0.0000000e+00    0.0000000e+00    0.0000000e+00    0.0000000e+00    0.0000000e+00    0.0000000e+00    0.0000000e+00    0.0000000e+00    0.0000000e+00    0.0000000e+00    0.0000000e+00    0.0000000e+00    0.0000000e+00    0.0000000e+00    0.0000000e+00    0.0000000e+00    0.0000000e+00    0.0000000e+00    0.0000000e+00    0.0000000e+00    0.0000000e+00
   -8.8675556e+01    0.0000000e+00    8.7193948e-04    2.9191017e-03    0.0000000e+00    0.0000000e+00    0.0000000e+00    0.0000000e+00    0.0000000e+00    0.0000000e+00    0.0000000e+00    0.0000000e+00    0.0000000e+00    0.0000000e+00    0.0000000e+00    0.0000000e+00    0.0000000e+00    0.0000000e+00    0.0000000e+00    0.0000000e+00    0.0000000e+00    0.0000000e+00    0.0000000e+00    0.0000000e+00    0.0000000e+00    0.0000000e+00    0.0000000e+00    0.0000000e+00    0.0000000e+00    0.0000000e+00    0.0000000e+00    0.0000000e+00    0.0000000e+00    0.0000000e+00    0.0000000e+00    0.0000000e+00    0.0000000e+00    0.0000000e+00    0.0000000e+00    0.0000000e+00    0.0000000e+00    0.0000000e+00    0.0000000e+00
   -8.8261565e+01    0.0000000e+00    8.7193948e-04    2.9191018e-03    0.0000000e+00    0.0000000e+00    0.0000000e+00    0.0000000e+00    0.0000000e+00    0.0000000e+00    0.0000000e+00    0.0000000e+00    0.0000000e+00    0.0000000e+00    0.0000000e+00    0.0000000e+00    0.0000000e+00    0.0000000e+00    0.0000000e+00    0.0000000e+00    0.0000000e+00    0.0000000e+00    0.0000000e+00    0.0000000e+00    0.0000000e+00    0.0000000e+00    0.0000000e+00    0.0000000e+00    0.0000000e+00    0.0000000e+00    0.0000000e+00    0.0000000e+00    0.0000000e+00    0.0000000e+00    0.0000000e+00    0.0000000e+00    0.0000000e+00    0.0000000e+00    0.0000000e+00    0.0000000e+00    0.0000000e+00    0.0000000e+00    0.0000000e+00
   -8.7848528e+01    0.0000000e+00    8.7193940e-04    2.9191015e-03    0.0000000e+00    0.0000000e+00    0.0000000e+00    0.0000000e+00    0.0000000e+00    0.0000000e+00    0.0000000e+00    0.0000000e+00    0.0000000e+00    0.0000000e+00    0.0000000e+00    0.0000000e+00    0.0000000e+00    0.0000000e+00    0.0000000e+00    0.0000000e+00    0.0000000e+00    0.0000000e+00    0.0000000e+00    0.0000000e+00    0.0000000e+00    0.0000000e+00    0.0000000e+00    0.0000000e+00    0.0000000e+00    0.0000000e+00    0.0000000e+00    0.0000000e+00    0.0000000e+00    0.0000000e+00    0.0000000e+00    0.0000000e+00    0.0000000e+00    0.0000000e+00    0.0000000e+00    0.0000000e+00    0.0000000e+00    0.0000000e+00    0.0000000e+00
   -8.7436415e+01    0.0000000e+00    8.7193911e-04    2.9191005e-03    0.0000000e+00    0.0000000e+00    0.0000000e+00    0.0000000e+00    0.0000000e+00    0.0000000e+00    0.0000000e+00    0.0000000e+00    0.0000000e+00    0.0000000e+00    0.0000000e+00    0.0000000e+00    0.0000000e+00    0.0000000e+00    0.0000000e+00    0.0000000e+00    0.0000000e+00    0.0000000e+00    0.0000000e+00    0.0000000e+00    0.0000000e+00    0.0000000e+00    0.0000000e+00    0.0000000e+00    0.0000000e+00    0.0000000e+00    0.0000000e+00    0.0000000e+00    0.0000000e+00    0.0000000e+00    0.0000000e+00    0.0000000e+00    0.0000000e+00    0.0000000e+00    0.0000000e+00    0.0000000e+00    0.0000000e+00    0.0000000e+00    0.0000000e+00
   -8.7025198e+01    0.0000000e+00    8.7193903e-04    2.9191002e-03    0.0000000e+00    0.0000000e+00    0.0000000e+00    0.0000000e+00    0.0000000e+00    0.0000000e+00    0.0000000e+00    0.0000000e+00    0.0000000e+00    0.0000000e+00    0.0000000e+00    0.0000000e+00    0.0000000e+00    0.0000000e+00    0.0000000e+00    0.0000000e+00    0.0000000e+00    0.0000000e+00    0.0000000e+00    0.0000000e+00    0.0000000e+00    0.0000000e+00    0.0000000e+00    0.0000000e+00    0.0000000e+00    0.0000000e+00    0.0000000e+00    0.0000000e+00    0.0000000e+00    0.0000000e+00    0.0000000e+00    0.0000000e+00    0.0000000e+00    0.0000000e+00    0.0000000e+00    0.0000000e+00    0.0000000e+00    0.0000000e+00    0.0000000e+00
   -8.6614849e+01    0.0000000e+00    8.7193894e-04    2.9190999e-03    0.0000000e+00    0.0000000e+00    0.0000000e+00    0.0000000e+00    0.0000000e+00    0.0000000e+00    0.0000000e+00    0.0000000e+00    0.0000000e+00    0.0000000e+00    0.0000000e+00    0.0000000e+00    0.0000000e+00    0.0000000e+00    0.0000000e+00    0.0000000e+00    0.0000000e+00    0.0000000e+00    0.0000000e+00    0.0000000e+00    0.0000000e+00    0.0000000e+00    0.0000000e+00    0.0000000e+00    0.0000000e+00    0.0000000e+00    0.0000000e+00    0.0000000e+00    0.0000000e+00    0.0000000e+00    0.0000000e+00    0.0000000e+00    0.0000000e+00    0.0000000e+00    0.0000000e+00    0.0000000e+00    0.0000000e+00    0.0000000e+00    0.0000000e+00
   -8.6205342e+01    0.0000000e+00    8.7193887e-04    2.9190997e-03    0.0000000e+00    0.0000000e+00    0.0000000e+00    0.0000000e+00    0.0000000e+00    0.0000000e+00    0.0000000e+00    0.0000000e+00    0.0000000e+00    0.0000000e+00    0.0000000e+00    0.0000000e+00    0.0000000e+00    0.0000000e+00    0.0000000e+00    0.0000000e+00    0.0000000e+00    0.0000000e+00    0.0000000e+00    0.0000000e+00    0.0000000e+00    0.0000000e+00    0.0000000e+00    0.0000000e+00    0.0000000e+00    0.0000000e+00    0.0000000e+00    0.0000000e+00    0.0000000e+00    0.0000000e+00    0.0000000e+00    0.0000000e+00    0.0000000e+00    0.0000000e+00    0.0000000e+00    0.0000000e+00    0.0000000e+00    0.0000000e+00    0.0000000e+00
   -8.5796648e+01    0.0000000e+00    8.7193887e-04    2.9190997e-03    0.0000000e+00    0.0000000e+00    0.0000000e+00    0.0000000e+00    0.0000000e+00    0.0000000e+00    0.0000000e+00    0.0000000e+00    0.0000000e+00    0.0000000e+00    0.0000000e+00    0.0000000e+00    0.0000000e+00    0.0000000e+00    0.0000000e+00    0.0000000e+00    0.0000000e+00    0.0000000e+00    0.0000000e+00    0.0000000e+00    0.0000000e+00    0.0000000e+00    0.0000000e+00    0.0000000e+00    0.0000000e+00    0.0000000e+00    0.0000000e+00    0.0000000e+00    0.0000000e+00    0.0000000e+00    0.0000000e+00    0.0000000e+00    0.0000000e+00    0.0000000e+00    0.0000000e+00    0.0000000e+00    0.0000000e+00    0.0000000e+00    0.0000000e+00
   -8.5388743e+01    0.0000000e+00    8.7193888e-04    2.9190997e-03    0.0000000e+00    0.0000000e+00    0.0000000e+00    0.0000000e+00    0.0000000e+00    0.0000000e+00    0.0000000e+00    0.0000000e+00    0.0000000e+00    0.0000000e+00    0.0000000e+00    0.0000000e+00    0.0000000e+00    0.0000000e+00    0.0000000e+00    0.0000000e+00    0.0000000e+00    0.0000000e+00    0.0000000e+00    0.0000000e+00    0.0000000e+00    0.0000000e+00    0.0000000e+00    0.0000000e+00    0.0000000e+00    0.0000000e+00    0.0000000e+00    0.0000000e+00    0.0000000e+00    0.0000000e+00    0.0000000e+00    0.0000000e+00    0.0000000e+00    0.0000000e+00    0.0000000e+00    0.0000000e+00    0.0000000e+00    0.0000000e+00    0.0000000e+00
   -8.5292430e+01    0.0000000e+00    8.7193888e-04    2.9190997e-03    0.0000000e+00    0.0000000e+00    0.0000000e+00    0.0000000e+00    0.0000000e+00    0.0000000e+00    0.0000000e+00    0.0000000e+00    0.0000000e+00    0.0000000e+00    0.0000000e+00    0.0000000e+00    0.0000000e+00    0.0000000e+00    0.0000000e+00    0.0000000e+00    0.0000000e+00    0.0000000e+00    0.0000000e+00    0.0000000e+00    0.0000000e+00    0.0000000e+00    0.0000000e+00    0.0000000e+00    0.0000000e+00    0.0000000e+00    0.0000000e+00    0.0000000e+00    0.0000000e+00    0.0000000e+00    0.0000000e+00    0.0000000e+00    0.0000000e+00    0.0000000e+00    0.0000000e+00    0.0000000e+00    0.0000000e+00    0.0000000e+00    0.0000000e+00
   -8.5172040e+01    0.0000000e+00    8.7193888e-04    2.9190997e-03    0.0000000e+00    0.0000000e+00    0.0000000e+00    0.0000000e+00    0.0000000e+00    0.0000000e+00    0.0000000e+00    0.0000000e+00    0.0000000e+00    0.0000000e+00    0.0000000e+00    0.0000000e+00    0.0000000e+00    0.0000000e+00    0.0000000e+00    0.0000000e+00    0.0000000e+00    0.0000000e+00    0.0000000e+00    0.0000000e+00    0.0000000e+00    0.0000000e+00    0.0000000e+00    0.0000000e+00    0.0000000e+00    0.0000000e+00    0.0000000e+00    0.0000000e+00    0.0000000e+00    0.0000000e+00    0.0000000e+00    0.0000000e+00    0.0000000e+00    0.0000000e+00    0.0000000e+00    0.0000000e+00    0.0000000e+00    0.0000000e+00    0.0000000e+00
   -8.5021551e+01    0.0000000e+00    8.7193888e-04    2.9190997e-03    0.0000000e+00    0.0000000e+00    0.0000000e+00    0.0000000e+00    0.0000000e+00    0.0000000e+00    0.0000000e+00    0.0000000e+00    0.0000000e+00    0.0000000e+00    0.0000000e+00    0.0000000e+00    0.0000000e+00    0.0000000e+00    0.0000000e+00    0.0000000e+00    0.0000000e+00    0.0000000e+00    0.0000000e+00    0.0000000e+00    0.0000000e+00    0.0000000e+00    0.0000000e+00    0.0000000e+00    0.0000000e+00    0.0000000e+00    0.0000000e+00    0.0000000e+00    0.0000000e+00    0.0000000e+00    0.0000000e+00    0.0000000e+00    0.0000000e+00    0.0000000e+00    0.0000000e+00    0.0000000e+00    0.0000000e+00    0.0000000e+00    0.0000000e+00
   -8.4833440e+01    0.0000000e+00    8.7193888e-04    2.9190997e-03    0.0000000e+00    0.0000000e+00    0.0000000e+00    0.0000000e+00    0.0000000e+00    0.0000000e+00    0.0000000e+00    0.0000000e+00    0.0000000e+00    0.0000000e+00    0.0000000e+00    0.0000000e+00    0.0000000e+00    0.0000000e+00    0.0000000e+00    0.0000000e+00    0.0000000e+00    0.0000000e+00    0.0000000e+00    0.0000000e+00    0.0000000e+00    0.0000000e+00    0.0000000e+00    0.0000000e+00    0.0000000e+00    0.0000000e+00    0.0000000e+00    0.0000000e+00    0.0000000e+00    0.0000000e+00    0.0000000e+00    0.0000000e+00    0.0000000e+00    0.0000000e+00    0.0000000e+00    0.0000000e+00    0.0000000e+00    0.0000000e+00    0.0000000e+00
   -8.4598302e+01    0.0000000e+00    8.7193888e-04    2.9190997e-03    0.0000000e+00    0.0000000e+00    0.0000000e+00    0.0000000e+00    0.0000000e+00    0.0000000e+00    0.0000000e+00    0.0000000e+00    0.0000000e+00    0.0000000e+00    0.0000000e+00    0.0000000e+00    0.0000000e+00    0.0000000e+00    0.0000000e+00    0.0000000e+00    0.0000000e+00    0.0000000e+00    0.0000000e+00    0.0000000e+00    0.0000000e+00    0.0000000e+00    0.0000000e+00    0.0000000e+00    0.0000000e+00    0.0000000e+00    0.0000000e+00    0.0000000e+00    0.0000000e+00    0.0000000e+00    0.0000000e+00    0.0000000e+00    0.0000000e+00    0.0000000e+00    0.0000000e+00    0.0000000e+00    0.0000000e+00    0.0000000e+00    0.0000000e+00
   -8.4304379e+01    0.0000000e+00    8.7193888e-04    2.9190997e-03    0.0000000e+00    0.0000000e+00    0.0000000e+00    0.0000000e+00    0.0000000e+00    0.0000000e+00    0.0000000e+00    0.0000000e+00    0.0000000e+00    0.0000000e+00    0.0000000e+00    0.0000000e+00    0.0000000e+00    0.0000000e+00    0.0000000e+00    0.0000000e+00    0.0000000e+00    0.0000000e+00    0.0000000e+00    0.0000000e+00    0.0000000e+00    0.0000000e+00    0.0000000e+00    0.0000000e+00    0.0000000e+00    0.0000000e+00    0.0000000e+00    0.0000000e+00    0.0000000e+00    0.0000000e+00    0.0000000e+00    0.0000000e+00    0.0000000e+00    0.0000000e+00    0.0000000e+00    0.0000000e+00    0.0000000e+00    0.0000000e+00    0.0000000e+00
   -8.3936976e+01    0.0000000e+00    8.7193888e-04    2.9190997e-03    0.0000000e+00    0.0000000e+00    0.0000000e+00    0.0000000e+00    0.0000000e+00    0.0000000e+00    0.0000000e+00    0.0000000e+00    0.0000000e+00    0.0000000e+00    0.0000000e+00    0.0000000e+00    0.0000000e+00    0.0000000e+00    0.0000000e+00    0.0000000e+00    0.0000000e+00    0.0000000e+00    0.0000000e+00    0.0000000e+00    0.0000000e+00    0.0000000e+00    0.0000000e+00    0.0000000e+00    0.0000000e+00    0.0000000e+00    0.0000000e+00    0.0000000e+00    0.0000000e+00    0.0000000e+00    0.0000000e+00    0.0000000e+00    0.0000000e+00    0.0000000e+00    0.0000000e+00    0.0000000e+00    0.0000000e+00    0.0000000e+00    0.0000000e+00
   -8.3532366e+01    0.0000000e+00    8.7193888e-04    2.9190997e-03    0.0000000e+00    0.0000000e+00    0.0000000e+00    0.0000000e+00    0.0000000e+00    0.0000000e+00    0.0000000e+00    0.0000000e+00    0.0000000e+00    0.0000000e+00    0.0000000e+00    0.0000000e+00    0.0000000e+00    0.0000000e+00    0.0000000e+00    0.0000000e+00    0.0000000e+00    0.0000000e+00    0.0000000e+00    0.0000000e+00    0.0000000e+00    0.0000000e+00    0.0000000e+00    0.0000000e+00    0.0000000e+00    0.0000000e+00    0.0000000e+00    0.0000000e+00    0.0000000e+00    0.0000000e+00    0.0000000e+00    0.0000000e+00    0.0000000e+00    0.0000000e+00    0.0000000e+00    0.0000000e+00    0.0000000e+00    0.0000000e+00    0.0000000e+00
   -8.3128362e+01    0.0000000e+00    8.7193888e-04    2.9190997e-03    0.0000000e+00    0.0000000e+00    0.0000000e+00    0.0000000e+00    0.0000000e+00    0.0000000e+00    0.0000000e+00    0.0000000e+00    0.0000000e+00    0.0000000e+00    0.0000000e+00    0.0000000e+00    0.0000000e+00    0.0000000e+00    0.0000000e+00    0.0000000e+00    0.0000000e+00    0.0000000e+00    0.0000000e+00    0.0000000e+00    0.0000000e+00    0.0000000e+00    0.0000000e+00    0.0000000e+00    0.0000000e+00    0.0000000e+00    0.0000000e+00    0.0000000e+00    0.0000000e+00    0.0000000e+00    0.0000000e+00    0.0000000e+00    0.0000000e+00    0.0000000e+00    0.0000000e+00    0.0000000e+00    0.0000000e+00    0.0000000e+00    0.0000000e+00
   -8.2724973e+01    0.0000000e+00    8.7193888e-04    2.9190997e-03    0.0000000e+00    0.0000000e+00    0.0000000e+00    0.0000000e+00    0.0000000e+00    0.0000000e+00    0.0000000e+00    0.0000000e+00    0.0000000e+00    0.0000000e+00    0.0000000e+00    0.0000000e+00    0.0000000e+00    0.0000000e+00    0.0000000e+00    0.0000000e+00    0.0000000e+00    0.0000000e+00    0.0000000e+00    0.0000000e+00    0.0000000e+00    0.0000000e+00    0.0000000e+00    0.0000000e+00    0.0000000e+00    0.0000000e+00    0.0000000e+00    0.0000000e+00    0.0000000e+00    0.0000000e+00    0.0000000e+00    0.0000000e+00    0.0000000e+00    0.0000000e+00    0.0000000e+00    0.0000000e+00    0.0000000e+00    0.0000000e+00    0.0000000e+00
   -8.2322173e+01    0.0000000e+00    8.7193888e-04    2.9190997e-03    0.0000000e+00    0.0000000e+00    0.0000000e+00    0.0000000e+00    0.0000000e+00    0.0000000e+00    0.0000000e+00    0.0000000e+00    0.0000000e+00    0.0000000e+00    0.0000000e+00    0.0000000e+00    0.0000000e+00    0.0000000e+00    0.0000000e+00    0.0000000e+00    0.0000000e+00    0.0000000e+00    0.0000000e+00    0.0000000e+00    0.0000000e+00    0.0000000e+00    0.0000000e+00    0.0000000e+00    0.0000000e+00    0.0000000e+00    0.0000000e+00    0.0000000e+00    0.0000000e+00    0.0000000e+00    0.0000000e+00    0.0000000e+00    0.0000000e+00    0.0000000e+00    0.0000000e+00    0.0000000e+00    0.0000000e+00    0.0000000e+00    0.0000000e+00
   -8.1919938e+01    0.0000000e+00    8.7193888e-04    2.9190997e-03    0.0000000e+00    0.0000000e+00    0.0000000e+00    0.0000000e+00    0.0000000e+00    0.0000000e+00    0.0000000e+00    0.0000000e+00    0.0000000e+00    0.0000000e+00    0.0000000e+00    0.0000000e+00    0.0000000e+00    0.0000000e+00    0.0000000e+00    0.0000000e+00    0.0000000e+00    0.0000000e+00    0.0000000e+00    0.0000000e+00    0.0000000e+00    0.0000000e+00    0.0000000e+00    0.0000000e+00    0.0000000e+00    0.0000000e+00    0.0000000e+00    0.0000000e+00    0.0000000e+00    0.0000000e+00    0.0000000e+00    0.0000000e+00    0.0000000e+00    0.0000000e+00    0.0000000e+00    0.0000000e+00    0.0000000e+00    0.0000000e+00    0.0000000e+00
   -8.1518242e+01    0.0000000e+00    8.7193888e-04    2.9190997e-03    0.0000000e+00    0.0000000e+00    0.0000000e+00    0.0000000e+00    0.0000000e+00    0.0000000e+00    0.0000000e+00    0.0000000e+00    0.0000000e+00    0.0000000e+00    0.0000000e+00    0.0000000e+00    0.0000000e+00    0.0000000e+00    0.0000000e+00    0.0000000e+00    0.0000000e+00    0.0000000e+00    0.0000000e+00    0.0000000e+00    0.0000000e+00    0.0000000e+00    0.0000000e+00    0.0000000e+00    0.0000000e+00    0.0000000e+00    0.0000000e+00    0.0000000e+00    0.0000000e+00    0.0000000e+00    0.0000000e+00    0.0000000e+00    0.0000000e+00    0.0000000e+00    0.0000000e+00    0.0000000e+00    0.0000000e+00    0.0000000e+00    0.0000000e+00
   -8.1117060e+01    0.0000000e+00    8.7193888e-04    2.9190997e-03    0.0000000e+00    0.0000000e+00    0.0000000e+00    0.0000000e+00    0.0000000e+00    0.0000000e+00    0.0000000e+00    0.0000000e+00    0.0000000e+00    0.0000000e+00    0.0000000e+00    0.0000000e+00    0.0000000e+00    0.0000000e+00    0.0000000e+00    0.0000000e+00    0.0000000e+00    0.0000000e+00    0.0000000e+00    0.0000000e+00    0.0000000e+00    0.0000000e+00    0.0000000e+00    0.0000000e+00    0.0000000e+00    0.0000000e+00    0.0000000e+00    0.0000000e+00    0.0000000e+00    0.0000000e+00    0.0000000e+00    0.0000000e+00    0.0000000e+00    0.0000000e+00    0.0000000e+00    0.0000000e+00    0.0000000e+00    0.0000000e+00    0.0000000e+00
   -8.0716368e+01    0.0000000e+00    8.7193888e-04    2.9190997e-03    0.0000000e+00    0.0000000e+00    0.0000000e+00    0.0000000e+00    0.0000000e+00    0.0000000e+00    0.0000000e+00    0.0000000e+00    0.0000000e+00    0.0000000e+00    0.0000000e+00    0.0000000e+00    0.0000000e+00    0.0000000e+00    0.0000000e+00    0.0000000e+00    0.0000000e+00    0.0000000e+00    0.0000000e+00    0.0000000e+00    0.0000000e+00    0.0000000e+00    0.0000000e+00    0.0000000e+00    0.0000000e+00    0.0000000e+00    0.0000000e+00    0.0000000e+00    0.0000000e+00    0.0000000e+00    0.0000000e+00    0.0000000e+00    0.0000000e+00    0.0000000e+00    0.0000000e+00    0.0000000e+00    0.0000000e+00    0.0000000e+00    0.0000000e+00
   -8.0316141e+01    0.0000000e+00    8.7193888e-04    2.9190997e-03    0.0000000e+00    0.0000000e+00    0.0000000e+00    0.0000000e+00    0.0000000e+00    0.0000000e+00    0.0000000e+00    0.0000000e+00    0.0000000e+00    0.0000000e+00    0.0000000e+00    0.0000000e+00    0.0000000e+00    0.0000000e+00    0.0000000e+00    0.0000000e+00    0.0000000e+00    0.0000000e+00    0.0000000e+00    0.0000000e+00    0.0000000e+00    0.0000000e+00    0.0000000e+00    0.0000000e+00    0.0000000e+00    0.0000000e+00    0.0000000e+00    0.0000000e+00    0.0000000e+00    0.0000000e+00    0.0000000e+00    0.0000000e+00    0.0000000e+00    0.0000000e+00    0.0000000e+00    0.0000000e+00    0.0000000e+00    0.0000000e+00    0.0000000e+00
   -7.9916354e+01    0.0000000e+00    8.7193888e-04    2.9190997e-03    0.0000000e+00    0.0000000e+00    0.0000000e+00    0.0000000e+00    0.0000000e+00    0.0000000e+00    0.0000000e+00    0.0000000e+00    0.0000000e+00    0.0000000e+00    0.0000000e+00    0.0000000e+00    0.0000000e+00    0.0000000e+00    0.0000000e+00    0.0000000e+00    0.0000000e+00    0.0000000e+00    0.0000000e+00    0.0000000e+00    0.0000000e+00    0.0000000e+00    0.0000000e+00    0.0000000e+00    0.0000000e+00    0.0000000e+00    0.0000000e+00    0.0000000e+00    0.0000000e+00    0.0000000e+00    0.0000000e+00    0.0000000e+00    0.0000000e+00    0.0000000e+00    0.0000000e+00    0.0000000e+00    0.0000000e+00    0.0000000e+00    0.0000000e+00
   -7.9516984e+01    0.0000000e+00    8.7193889e-04    2.9190997e-03    0.0000000e+00    0.0000000e+00    0.0000000e+00    0.0000000e+00    0.0000000e+00    0.0000000e+00    0.0000000e+00    0.0000000e+00    0.0000000e+00    0.0000000e+00    0.0000000e+00    0.0000000e+00    0.0000000e+00    0.0000000e+00    0.0000000e+00    0.0000000e+00    0.0000000e+00    0.0000000e+00    0.0000000e+00    0.0000000e+00    0.0000000e+00    0.0000000e+00    0.0000000e+00    0.0000000e+00    0.0000000e+00    0.0000000e+00    0.0000000e+00    0.0000000e+00    0.0000000e+00    0.0000000e+00    0.0000000e+00    0.0000000e+00    0.0000000e+00    0.0000000e+00    0.0000000e+00    0.0000000e+00    0.0000000e+00    0.0000000e+00    0.0000000e+00
   -7.9118005e+01    0.0000000e+00    8.7193889e-04    2.9190998e-03    0.0000000e+00    0.0000000e+00    0.0000000e+00    0.0000000e+00    0.0000000e+00    0.0000000e+00    0.0000000e+00    0.0000000e+00    0.0000000e+00    0.0000000e+00    0.0000000e+00    0.0000000e+00    0.0000000e+00    0.0000000e+00    0.0000000e+00    0.0000000e+00    0.0000000e+00    0.0000000e+00    0.0000000e+00    0.0000000e+00    0.0000000e+00    0.0000000e+00    0.0000000e+00    0.0000000e+00    0.0000000e+00    0.0000000e+00    0.0000000e+00    0.0000000e+00    0.0000000e+00    0.0000000e+00    0.0000000e+00    0.0000000e+00    0.0000000e+00    0.0000000e+00    0.0000000e+00    0.0000000e+00    0.0000000e+00    0.0000000e+00    0.0000000e+00
   -7.8719394e+01    0.0000000e+00    8.7193890e-04    2.9190998e-03    0.0000000e+00    0.0000000e+00    0.0000000e+00    0.0000000e+00    0.0000000e+00    0.0000000e+00    0.0000000e+00    0.0000000e+00    0.0000000e+00    0.0000000e+00    0.0000000e+00    0.0000000e+00    0.0000000e+00    0.0000000e+00    0.0000000e+00    0.0000000e+00    0.0000000e+00    0.0000000e+00    0.0000000e+00    0.0000000e+00    0.0000000e+00    0.0000000e+00    0.0000000e+00    0.0000000e+00    0.0000000e+00    0.0000000e+00    0.0000000e+00    0.0000000e+00    0.0000000e+00    0.0000000e+00    0.0000000e+00    0.0000000e+00    0.0000000e+00    0.0000000e+00    0.0000000e+00    0.0000000e+00    0.0000000e+00    0.0000000e+00    0.0000000e+00
   -7.8321127e+01    0.0000000e+00    8.7193890e-04    2.9190998e-03    0.0000000e+00    0.0000000e+00    0.0000000e+00    0.0000000e+00    0.0000000e+00    0.0000000e+00    0.0000000e+00    0.0000000e+00    0.0000000e+00    0.0000000e+00    0.0000000e+00    0.0000000e+00    0.0000000e+00    0.0000000e+00    0.0000000e+00    0.0000000e+00    0.0000000e+00    0.0000000e+00    0.0000000e+00    0.0000000e+00    0.0000000e+00    0.0000000e+00    0.0000000e+00    0.0000000e+00    0.0000000e+00    0.0000000e+00    0.0000000e+00    0.0000000e+00    0.0000000e+00    0.0000000e+00    0.0000000e+00    0.0000000e+00    0.0000000e+00    0.0000000e+00    0.0000000e+00    0.0000000e+00    0.0000000e+00    0.0000000e+00    0.0000000e+00
   -7.7923178e+01    0.0000000e+00    8.7193890e-04    2.9190998e-03    0.0000000e+00    0.0000000e+00    0.0000000e+00    0.0000000e+00    0.0000000e+00    0.0000000e+00    0.0000000e+00    0.0000000e+00    0.0000000e+00    0.0000000e+00    0.0000000e+00    0.0000000e+00    0.0000000e+00    0.0000000e+00    0.0000000e+00    0.0000000e+00    0.0000000e+00    0.0000000e+00    0.0000000e+00    0.0000000e+00    0.0000000e+00    0.0000000e+00    0.0000000e+00    0.0000000e+00    0.0000000e+00    0.0000000e+00    0.0000000e+00    0.0000000e+00    0.0000000e+00    0.0000000e+00    0.0000000e+00    0.0000000e+00    0.0000000e+00    0.0000000e+00    0.0000000e+00    0.0000000e+00    0.0000000e+00    0.0000000e+00    0.0000000e+00
   -7.7525525e+01    0.0000000e+00    8.7193891e-04    2.9190998e-03    0.0000000e+00    0.0000000e+00    0.0000000e+00    0.0000000e+00    0.0000000e+00    0.0000000e+00    0.0000000e+00    0.0000000e+00    0.0000000e+00    0.0000000e+00    0.0000000e+00    0.0000000e+00    0.0000000e+00    0.0000000e+00    0.0000000e+00    0.0000000e+00    0.0000000e+00    0.0000000e+00    0.0000000e+00    0.0000000e+00    0.0000000e+00    0.0000000e+00    0.0000000e+00    0.0000000e+00    0.0000000e+00    0.0000000e+00    0.0000000e+00    0.0000000e+00    0.0000000e+00    0.0000000e+00    0.0000000e+00    0.0000000e+00    0.0000000e+00    0.0000000e+00    0.0000000e+00    0.0000000e+00    0.0000000e+00    0.0000000e+00    0.0000000e+00
   -7.7128143e+01    0.0000000e+00    8.7193892e-04    2.9190998e-03    0.0000000e+00    0.0000000e+00    0.0000000e+00    0.0000000e+00    0.0000000e+00    0.0000000e+00    0.0000000e+00    0.0000000e+00    0.0000000e+00    0.0000000e+00    0.0000000e+00    0.0000000e+00    0.0000000e+00    0.0000000e+00    0.0000000e+00    0.0000000e+00    0.0000000e+00    0.0000000e+00    0.0000000e+00    0.0000000e+00    0.0000000e+00    0.0000000e+00    0.0000000e+00    0.0000000e+00    0.0000000e+00    0.0000000e+00    0.0000000e+00    0.0000000e+00    0.0000000e+00    0.0000000e+00    0.0000000e+00    0.0000000e+00    0.0000000e+00    0.0000000e+00    0.0000000e+00    0.0000000e+00    0.0000000e+00    0.0000000e+00    0.0000000e+00
   -7.6731008e+01    0.0000000e+00    8.7193894e-04    2.9190999e-03    0.0000000e+00    0.0000000e+00    0.0000000e+00    0.0000000e+00    0.0000000e+00    0.0000000e+00    0.0000000e+00    0.0000000e+00    0.0000000e+00    0.0000000e+00    0.0000000e+00    0.0000000e+00    0.0000000e+00    0.0000000e+00    0.0000000e+00    0.0000000e+00    0.0000000e+00    0.0000000e+00    0.0000000e+00    0.0000000e+00    0.0000000e+00    0.0000000e+00    0.0000000e+00    0.0000000e+00    0.0000000e+00    0.0000000e+00    0.0000000e+00    0.0000000e+00    0.0000000e+00    0.0000000e+00    0.0000000e+00    0.0000000e+00    0.0000000e+00    0.0000000e+00    0.0000000e+00    0.0000000e+00    0.0000000e+00    0.0000000e+00    0.0000000e+00
   -7.6334096e+01    0.0000000e+00    8.7193896e-04    2.9191000e-03    0.0000000e+00    0.0000000e+00    0.0000000e+00    0.0000000e+00    0.0000000e+00    0.0000000e+00    0.0000000e+00    0.0000000e+00    0.0000000e+00    0.0000000e+00    0.0000000e+00    0.0000000e+00    0.0000000e+00    0.0000000e+00    0.0000000e+00    0.0000000e+00    0.0000000e+00    0.0000000e+00    0.0000000e+00    0.0000000e+00    0.0000000e+00    0.0000000e+00    0.0000000e+00    0.0000000e+00    0.0000000e+00    0.0000000e+00    0.0000000e+00    0.0000000e+00    0.0000000e+00    0.0000000e+00    0.0000000e+00    0.0000000e+00    0.0000000e+00    0.0000000e+00    0.0000000e+00    0.0000000e+00    0.0000000e+00    0.0000000e+00    0.0000000e+00
   -7.5937384e+01    0.0000000e+00    8.7193895e-04    2.9191000e-03    0.0000000e+00    0.0000000e+00    0.0000000e+00    0.0000000e+00    0.0000000e+00    0.0000000e+00    0.0000000e+00    0.0000000e+00    0.0000000e+00    0.0000000e+00    0.0000000e+00    0.0000000e+00    0.0000000e+00    0.0000000e+00    0.0000000e+00    0.0000000e+00    0.0000000e+00    0.0000000e+00    0.0000000e+00    0.0000000e+00    0.0000000e+00    0.0000000e+00    0.0000000e+00    0.0000000e+00    0.0000000e+00    0.0000000e+00    0.0000000e+00    0.0000000e+00    0.0000000e+00    0.0000000e+00    0.0000000e+00    0.0000000e+00    0.0000000e+00    0.0000000e+00    0.0000000e+00    0.0000000e+00    0.0000000e+00    0.0000000e+00    0.0000000e+00
   -7.5540846e+01    0.0000000e+00    8.7193896e-04    2.9191000e-03    0.0000000e+00    0.0000000e+00    0.0000000e+00    0.0000000e+00    0.0000000e+00    0.0000000e+00    0.0000000e+00    0.0000000e+00    0.0000000e+00    0.0000000e+00    0.0000000e+00    0.0000000e+00    0.0000000e+00    0.0000000e+00    0.0000000e+00    0.0000000e+00    0.0000000e+00    0.0000000e+00    0.0000000e+00    0.0000000e+00    0.0000000e+00    0.0000000e+00    0.0000000e+00    0.0000000e+00    0.0000000e+00    0.0000000e+00    0.0000000e+00    0.0000000e+00    0.0000000e+00    0.0000000e+00    0.0000000e+00    0.0000000e+00    0.0000000e+00    0.0000000e+00    0.0000000e+00    0.0000000e+00    0.0000000e+00    0.0000000e+00    0.0000000e+00
   -7.5144460e+01    0.0000000e+00    8.7193897e-04    2.9191000e-03    0.0000000e+00    0.0000000e+00    0.0000000e+00    0.0000000e+00    0.0000000e+00    0.0000000e+00    0.0000000e+00    0.0000000e+00    0.0000000e+00    0.0000000e+00    0.0000000e+00    0.0000000e+00    0.0000000e+00    0.0000000e+00    0.0000000e+00    0.0000000e+00    0.0000000e+00    0.0000000e+00    0.0000000e+00    0.0000000e+00    0.0000000e+00    0.0000000e+00    0.0000000e+00    0.0000000e+00    0.0000000e+00    0.0000000e+00    0.0000000e+00    0.0000000e+00    0.0000000e+00    0.0000000e+00    0.0000000e+00    0.0000000e+00    0.0000000e+00    0.0000000e+00    0.0000000e+00    0.0000000e+00    0.0000000e+00    0.0000000e+00    0.0000000e+00
   -7.4748201e+01    0.0000000e+00    8.7193898e-04    2.9191001e-03    0.0000000e+00    0.0000000e+00    0.0000000e+00    0.0000000e+00    0.0000000e+00    0.0000000e+00    0.0000000e+00    0.0000000e+00    0.0000000e+00    0.0000000e+00    0.0000000e+00    0.0000000e+00    0.0000000e+00    0.0000000e+00    0.0000000e+00    0.0000000e+00    0.0000000e+00    0.0000000e+00    0.0000000e+00    0.0000000e+00    0.0000000e+00    0.0000000e+00    0.0000000e+00    0.0000000e+00    0.0000000e+00    0.0000000e+00    0.0000000e+00    0.0000000e+00    0.0000000e+00    0.0000000e+00    0.0000000e+00    0.0000000e+00    0.0000000e+00    0.0000000e+00    0.0000000e+00    0.0000000e+00    0.0000000e+00    0.0000000e+00    0.0000000e+00
   -7.4352045e+01    0.0000000e+00    8.7193899e-04    2.9191001e-03    0.0000000e+00    0.0000000e+00    0.0000000e+00    0.0000000e+00    0.0000000e+00    0.0000000e+00    0.0000000e+00    0.0000000e+00    0.0000000e+00    0.0000000e+00    0.0000000e+00    0.0000000e+00    0.0000000e+00    0.0000000e+00    0.0000000e+00    0.0000000e+00    0.0000000e+00    0.0000000e+00    0.0000000e+00    0.0000000e+00    0.0000000e+00    0.0000000e+00    0.0000000e+00    0.0000000e+00    0.0000000e+00    0.0000000e+00    0.0000000e+00    0.0000000e+00    0.0000000e+00    0.0000000e+00    0.0000000e+00    0.0000000e+00    0.0000000e+00    0.0000000e+00    0.0000000e+00    0.0000000e+00    0.0000000e+00    0.0000000e+00    0.0000000e+00
   -7.3955968e+01    0.0000000e+00    8.7193899e-04    2.9191001e-03    0.0000000e+00    0.0000000e+00    0.0000000e+00    0.0000000e+00    0.0000000e+00    0.0000000e+00    0.0000000e+00    0.0000000e+00    0.0000000e+00    0.0000000e+00    0.0000000e+00    0.0000000e+00    0.0000000e+00    0.0000000e+00    0.0000000e+00    0.0000000e+00    0.0000000e+00    0.0000000e+00    0.0000000e+00    0.0000000e+00    0.0000000e+00    0.0000000e+00    0.0000000e+00    0.0000000e+00    0.0000000e+00    0.0000000e+00    0.0000000e+00    0.0000000e+00    0.0000000e+00    0.0000000e+00    0.0000000e+00    0.0000000e+00    0.0000000e+00    0.0000000e+00    0.0000000e+00    0.0000000e+00    0.0000000e+00    0.0000000e+00    0.0000000e+00
   -7.3559946e+01    0.0000000e+00    8.7193900e-04    2.9191001e-03    0.0000000e+00    0.0000000e+00    0.0000000e+00    0.0000000e+00    0.0000000e+00    0.0000000e+00    0.0000000e+00    0.0000000e+00    0.0000000e+00    0.0000000e+00    0.0000000e+00    0.0000000e+00    0.0000000e+00    0.0000000e+00    0.0000000e+00    0.0000000e+00    0.0000000e+00    0.0000000e+00    0.0000000e+00    0.0000000e+00    0.0000000e+00    0.0000000e+00    0.0000000e+00    0.0000000e+00    0.0000000e+00    0.0000000e+00    0.0000000e+00    0.0000000e+00    0.0000000e+00    0.0000000e+00    0.0000000e+00    0.0000000e+00    0.0000000e+00    0.0000000e+00    0.0000000e+00    0.0000000e+00    0.0000000e+00    0.0000000e+00    0.0000000e+00
   -7.3163954e+01    0.0000000e+00    8.7193899e-04    2.9191001e-03    0.0000000e+00    0.0000000e+00    0.0000000e+00    0.0000000e+00    0.0000000e+00    0.0000000e+00    0.0000000e+00    0.0000000e+00    0.0000000e+00    0.0000000e+00    0.0000000e+00    0.0000000e+00    0.0000000e+00    0.0000000e+00    0.0000000e+00    0.0000000e+00    0.0000000e+00    0.0000000e+00    0.0000000e+00    0.0000000e+00    0.0000000e+00    0.0000000e+00    0.0000000e+00    0.0000000e+00    0.0000000e+00    0.0000000e+00    0.0000000e+00    0.0000000e+00    0.0000000e+00    0.0000000e+00    0.0000000e+00    0.0000000e+00    0.0000000e+00    0.0000000e+00    0.0000000e+00    0.0000000e+00    0.0000000e+00    0.0000000e+00    0.0000000e+00
   -7.2767968e+01    0.0000000e+00    8.7193899e-04    2.9191001e-03    0.0000000e+00    0.0000000e+00    0.0000000e+00    0.0000000e+00    0.0000000e+00    0.0000000e+00    0.0000000e+00    0.0000000e+00    0.0000000e+00    0.0000000e+00    0.0000000e+00    0.0000000e+00    0.0000000e+00    0.0000000e+00    0.0000000e+00    0.0000000e+00    0.0000000e+00    0.0000000e+00    0.0000000e+00    0.0000000e+00    0.0000000e+00    0.0000000e+00    0.0000000e+00    0.0000000e+00    0.0000000e+00    0.0000000e+00    0.0000000e+00    0.0000000e+00    0.0000000e+00    0.0000000e+00    0.0000000e+00    0.0000000e+00    0.0000000e+00    0.0000000e+00    0.0000000e+00    0.0000000e+00    0.0000000e+00    0.0000000e+00    0.0000000e+00
   -7.2371963e+01    0.0000000e+00    8.7193899e-04    2.9191001e-03    0.0000000e+00    0.0000000e+00    0.0000000e+00    0.0000000e+00    0.0000000e+00    0.0000000e+00    0.0000000e+00    0.0000000e+00    0.0000000e+00    0.0000000e+00    0.0000000e+00    0.0000000e+00    0.0000000e+00    0.0000000e+00    0.0000000e+00    0.0000000e+00    0.0000000e+00    0.0000000e+00    0.0000000e+00    0.0000000e+00    0.0000000e+00    0.0000000e+00    0.0000000e+00    0.0000000e+00    0.0000000e+00    0.0000000e+00    0.0000000e+00    0.0000000e+00    0.0000000e+00    0.0000000e+00    0.0000000e+00    0.0000000e+00    0.0000000e+00    0.0000000e+00    0.0000000e+00    0.0000000e+00    0.0000000e+00    0.0000000e+00    0.0000000e+00
   -7.1975916e+01    0.0000000e+00    8.7193899e-04    2.9191001e-03    0.0000000e+00    0.0000000e+00    0.0000000e+00    0.0000000e+00    0.0000000e+00    0.0000000e+00    0.0000000e+00    0.0000000e+00    0.0000000e+00    0.0000000e+00    0.0000000e+00    0.0000000e+00    0.0000000e+00    0.0000000e+00    0.0000000e+00    0.0000000e+00    0.0000000e+00    0.0000000e+00    0.0000000e+00    0.0000000e+00    0.0000000e+00    0.0000000e+00    0.0000000e+00    0.0000000e+00    0.0000000e+00    0.0000000e+00    0.0000000e+00    0.0000000e+00    0.0000000e+00    0.0000000e+00    0.0000000e+00    0.0000000e+00    0.0000000e+00    0.0000000e+00    0.0000000e+00    0.0000000e+00    0.0000000e+00    0.0000000e+00    0.0000000e+00
   -7.1579801e+01    0.0000000e+00    8.7193899e-04    2.9191001e-03    0.0000000e+00    0.0000000e+00    0.0000000e+00    0.0000000e+00    0.0000000e+00    0.0000000e+00    0.0000000e+00    0.0000000e+00    0.0000000e+00    0.0000000e+00    0.0000000e+00    0.0000000e+00    0.0000000e+00    0.0000000e+00    0.0000000e+00    0.0000000e+00    0.0000000e+00    0.0000000e+00    0.0000000e+00    0.0000000e+00    0.0000000e+00    0.0000000e+00    0.0000000e+00    0.0000000e+00    0.0000000e+00    0.0000000e+00    0.0000000e+00    0.0000000e+00    0.0000000e+00    0.0000000e+00    0.0000000e+00    0.0000000e+00    0.0000000e+00    0.0000000e+00    0.0000000e+00    0.0000000e+00    0.0000000e+00    0.0000000e+00    0.0000000e+00
   -7.1183593e+01    0.0000000e+00    8.7193899e-04    2.9191001e-03    0.0000000e+00    0.0000000e+00    0.0000000e+00    0.0000000e+00    0.0000000e+00    0.0000000e+00    0.0000000e+00    0.0000000e+00    0.0000000e+00    0.0000000e+00    0.0000000e+00    0.0000000e+00    0.0000000e+00    0.0000000e+00    0.0000000e+00    0.0000000e+00    0.0000000e+00    0.0000000e+00    0.0000000e+00    0.0000000e+00    0.0000000e+00    0.0000000e+00    0.0000000e+00    0.0000000e+00    0.0000000e+00    0.0000000e+00    0.0000000e+00    0.0000000e+00    0.0000000e+00    0.0000000e+00    0.0000000e+00    0.0000000e+00    0.0000000e+00    0.0000000e+00    0.0000000e+00    0.0000000e+00    0.0000000e+00    0.0000000e+00    0.0000000e+00
   -7.0787267e+01    0.0000000e+00    8.7193899e-04    2.9191001e-03    0.0000000e+00    0.0000000e+00    0.0000000e+00    0.0000000e+00    0.0000000e+00    0.0000000e+00    0.0000000e+00    0.0000000e+00    0.0000000e+00    0.0000000e+00    0.0000000e+00    0.0000000e+00    0.0000000e+00    0.0000000e+00    0.0000000e+00    0.0000000e+00    0.0000000e+00    0.0000000e+00    0.0000000e+00    0.0000000e+00    0.0000000e+00    0.0000000e+00    0.0000000e+00    0.0000000e+00    0.0000000e+00    0.0000000e+00    0.0000000e+00    0.0000000e+00    0.0000000e+00    0.0000000e+00    0.0000000e+00    0.0000000e+00    0.0000000e+00    0.0000000e+00    0.0000000e+00    0.0000000e+00    0.0000000e+00    0.0000000e+00    0.0000000e+00
   -7.0390799e+01    0.0000000e+00    8.7193899e-04    2.9191001e-03    0.0000000e+00    0.0000000e+00    0.0000000e+00    0.0000000e+00    0.0000000e+00    0.0000000e+00    0.0000000e+00    0.0000000e+00    0.0000000e+00    0.0000000e+00    0.0000000e+00    0.0000000e+00    0.0000000e+00    0.0000000e+00    0.0000000e+00    0.0000000e+00    0.0000000e+00    0.0000000e+00    0.0000000e+00    0.0000000e+00    0.0000000e+00    0.0000000e+00    0.0000000e+00    0.0000000e+00    0.0000000e+00    0.0000000e+00    0.0000000e+00    0.0000000e+00    0.0000000e+00    0.0000000e+00    0.0000000e+00    0.0000000e+00    0.0000000e+00    0.0000000e+00    0.0000000e+00    0.0000000e+00    0.0000000e+00    0.0000000e+00    0.0000000e+00
   -6.9994162e+01    0.0000000e+00    8.7193899e-04    2.9191001e-03    0.0000000e+00    0.0000000e+00    0.0000000e+00    0.0000000e+00    0.0000000e+00    0.0000000e+00    0.0000000e+00    0.0000000e+00    0.0000000e+00    0.0000000e+00    0.0000000e+00    0.0000000e+00    0.0000000e+00    0.0000000e+00    0.0000000e+00    0.0000000e+00    0.0000000e+00    0.0000000e+00    0.0000000e+00    0.0000000e+00    0.0000000e+00    0.0000000e+00    0.0000000e+00    0.0000000e+00    0.0000000e+00    0.0000000e+00    0.0000000e+00    0.0000000e+00    0.0000000e+00    0.0000000e+00    0.0000000e+00    0.0000000e+00    0.0000000e+00    0.0000000e+00    0.0000000e+00    0.0000000e+00    0.0000000e+00    0.0000000e+00    0.0000000e+00
   -6.9597332e+01    0.0000000e+00    8.7193899e-04    2.9191001e-03    0.0000000e+00    0.0000000e+00    0.0000000e+00    0.0000000e+00    0.0000000e+00    0.0000000e+00    0.0000000e+00    0.0000000e+00    0.0000000e+00    0.0000000e+00    0.0000000e+00    0.0000000e+00    0.0000000e+00    0.0000000e+00    0.0000000e+00    0.0000000e+00    0.0000000e+00    0.0000000e+00    0.0000000e+00    0.0000000e+00    0.0000000e+00    0.0000000e+00    0.0000000e+00    0.0000000e+00    0.0000000e+00    0.0000000e+00    0.0000000e+00    0.0000000e+00    0.0000000e+00    0.0000000e+00    0.0000000e+00    0.0000000e+00    0.0000000e+00    0.0000000e+00    0.0000000e+00    0.0000000e+00    0.0000000e+00    0.0000000e+00    0.0000000e+00
   -6.9200282e+01    0.0000000e+00    8.7193899e-04    2.9191001e-03    0.0000000e+00    0.0000000e+00    0.0000000e+00    0.0000000e+00    0.0000000e+00    0.0000000e+00    0.0000000e+00    0.0000000e+00    0.0000000e+00    0.0000000e+00    0.0000000e+00    0.0000000e+00    0.0000000e+00    0.0000000e+00    0.0000000e+00    0.0000000e+00    0.0000000e+00    0.0000000e+00    0.0000000e+00    0.0000000e+00    0.0000000e+00    0.0000000e+00    0.0000000e+00    0.0000000e+00    0.0000000e+00    0.0000000e+00    0.0000000e+00    0.0000000e+00    0.0000000e+00    0.0000000e+00    0.0000000e+00    0.0000000e+00    0.0000000e+00    0.0000000e+00    0.0000000e+00    0.0000000e+00    0.0000000e+00    0.0000000e+00    0.0000000e+00
   -6.8802986e+01    0.0000000e+00    8.7193899e-04    2.9191001e-03    0.0000000e+00    0.0000000e+00    0.0000000e+00    0.0000000e+00    0.0000000e+00    0.0000000e+00    0.0000000e+00    0.0000000e+00    0.0000000e+00    0.0000000e+00    0.0000000e+00    0.0000000e+00    0.0000000e+00    0.0000000e+00    0.0000000e+00    0.0000000e+00    0.0000000e+00    0.0000000e+00    0.0000000e+00    0.0000000e+00    0.0000000e+00    0.0000000e+00    0.0000000e+00    0.0000000e+00    0.0000000e+00    0.0000000e+00    0.0000000e+00    0.0000000e+00    0.0000000e+00    0.0000000e+00    0.0000000e+00    0.0000000e+00    0.0000000e+00    0.0000000e+00    0.0000000e+00    0.0000000e+00    0.0000000e+00    0.0000000e+00    0.0000000e+00
   -6.8405418e+01    0.0000000e+00    8.7193899e-04    2.9191001e-03    0.0000000e+00    0.0000000e+00    0.0000000e+00    0.0000000e+00    0.0000000e+00    0.0000000e+00    0.0000000e+00    0.0000000e+00    0.0000000e+00    0.0000000e+00    0.0000000e+00    0.0000000e+00    0.0000000e+00    0.0000000e+00    0.0000000e+00    0.0000000e+00    0.0000000e+00    0.0000000e+00    0.0000000e+00    0.0000000e+00    0.0000000e+00    0.0000000e+00    0.0000000e+00    0.0000000e+00    0.0000000e+00    0.0000000e+00    0.0000000e+00    0.0000000e+00    0.0000000e+00    0.0000000e+00    0.0000000e+00    0.0000000e+00    0.0000000e+00    0.0000000e+00    0.0000000e+00    0.0000000e+00    0.0000000e+00    0.0000000e+00    0.0000000e+00
   -6.8007552e+01    0.0000000e+00    8.7193900e-04    2.9191001e-03    0.0000000e+00    0.0000000e+00    0.0000000e+00    0.0000000e+00    0.0000000e+00    0.0000000e+00    0.0000000e+00    0.0000000e+00    0.0000000e+00    0.0000000e+00    0.0000000e+00    0.0000000e+00    0.0000000e+00    0.0000000e+00    0.0000000e+00    0.0000000e+00    0.0000000e+00    0.0000000e+00    0.0000000e+00    0.0000000e+00    0.0000000e+00    0.0000000e+00    0.0000000e+00    0.0000000e+00    0.0000000e+00    0.0000000e+00    0.0000000e+00    0.0000000e+00    0.0000000e+00    0.0000000e+00    0.0000000e+00    0.0000000e+00    0.0000000e+00    0.0000000e+00    0.0000000e+00    0.0000000e+00    0.0000000e+00    0.0000000e+00    0.0000000e+00
   -6.7609360e+01    0.0000000e+00    8.7193888e-04    2.9190997e-03    0.0000000e+00    0.0000000e+00    0.0000000e+00    0.0000000e+00    0.0000000e+00    0.0000000e+00    0.0000000e+00    0.0000000e+00    0.0000000e+00    0.0000000e+00    0.0000000e+00    0.0000000e+00    0.0000000e+00    0.0000000e+00    0.0000000e+00    0.0000000e+00    0.0000000e+00    0.0000000e+00    0.0000000e+00    0.0000000e+00    0.0000000e+00    0.0000000e+00    0.0000000e+00    0.0000000e+00    0.0000000e+00    0.0000000e+00    0.0000000e+00    0.0000000e+00    0.0000000e+00    0.0000000e+00    0.0000000e+00    0.0000000e+00    0.0000000e+00    0.0000000e+00    0.0000000e+00    0.0000000e+00    0.0000000e+00    0.0000000e+00    0.0000000e+00
   -6.7210816e+01    0.0000000e+00    8.7193888e-04    2.9190997e-03    0.0000000e+00    0.0000000e+00    0.0000000e+00    0.0000000e+00    0.0000000e+00    0.0000000e+00    0.0000000e+00    0.0000000e+00    0.0000000e+00    0.0000000e+00    0.0000000e+00    0.0000000e+00    0.0000000e+00    0.0000000e+00    0.0000000e+00    0.0000000e+00    0.0000000e+00    0.0000000e+00    0.0000000e+00    0.0000000e+00    0.0000000e+00    0.0000000e+00    0.0000000e+00    0.0000000e+00    0.0000000e+00    0.0000000e+00    0.0000000e+00    0.0000000e+00    0.0000000e+00    0.0000000e+00    0.0000000e+00    0.0000000e+00    0.0000000e+00    0.0000000e+00    0.0000000e+00    0.0000000e+00    0.0000000e+00    0.0000000e+00    0.0000000e+00
   -6.6811892e+01    0.0000000e+00    8.7193888e-04    2.9190997e-03    0.0000000e+00    0.0000000e+00    0.0000000e+00    0.0000000e+00    0.0000000e+00    0.0000000e+00    0.0000000e+00    0.0000000e+00    0.0000000e+00    0.0000000e+00    0.0000000e+00    0.0000000e+00    0.0000000e+00    0.0000000e+00    0.0000000e+00    0.0000000e+00    0.0000000e+00    0.0000000e+00    0.0000000e+00    0.0000000e+00    0.0000000e+00    0.0000000e+00    0.0000000e+00    0.0000000e+00    0.0000000e+00    0.0000000e+00    0.0000000e+00    0.0000000e+00    0.0000000e+00    0.0000000e+00    0.0000000e+00    0.0000000e+00    0.0000000e+00    0.0000000e+00    0.0000000e+00    0.0000000e+00    0.0000000e+00    0.0000000e+00    0.0000000e+00
   -6.6412561e+01    0.0000000e+00    8.7193877e-04    2.9190994e-03    0.0000000e+00    0.0000000e+00    0.0000000e+00    0.0000000e+00    0.0000000e+00    0.0000000e+00    0.0000000e+00    0.0000000e+00    0.0000000e+00    0.0000000e+00    0.0000000e+00    0.0000000e+00    0.0000000e+00    0.0000000e+00    0.0000000e+00    0.0000000e+00    0.0000000e+00    0.0000000e+00    0.0000000e+00    0.0000000e+00    0.0000000e+00    0.0000000e+00    0.0000000e+00    0.0000000e+00    0.0000000e+00    0.0000000e+00    0.0000000e+00    0.0000000e+00    0.0000000e+00    0.0000000e+00    0.0000000e+00    0.0000000e+00    0.0000000e+00    0.0000000e+00    0.0000000e+00    0.0000000e+00    0.0000000e+00    0.0000000e+00    0.0000000e+00
   -6.6012794e+01    0.0000000e+00    8.7193867e-04    2.9190990e-03    0.0000000e+00    0.0000000e+00    0.0000000e+00    0.0000000e+00    0.0000000e+00    0.0000000e+00    0.0000000e+00    0.0000000e+00    0.0000000e+00    0.0000000e+00    0.0000000e+00    0.0000000e+00    0.0000000e+00    0.0000000e+00    0.0000000e+00    0.0000000e+00    0.0000000e+00    0.0000000e+00    0.0000000e+00    0.0000000e+00    0.0000000e+00    0.0000000e+00    0.0000000e+00    0.0000000e+00    0.0000000e+00    0.0000000e+00    0.0000000e+00    0.0000000e+00    0.0000000e+00    0.0000000e+00    0.0000000e+00    0.0000000e+00    0.0000000e+00    0.0000000e+00    0.0000000e+00    0.0000000e+00    0.0000000e+00    0.0000000e+00    0.0000000e+00
   -6.5612564e+01    0.0000000e+00    8.7193858e-04    2.9190987e-03    0.0000000e+00    0.0000000e+00    0.0000000e+00    0.0000000e+00    0.0000000e+00    0.0000000e+00    0.0000000e+00    0.0000000e+00    0.0000000e+00    0.0000000e+00    0.0000000e+00    0.0000000e+00    0.0000000e+00    0.0000000e+00    0.0000000e+00    0.0000000e+00    0.0000000e+00    0.0000000e+00    0.0000000e+00    0.0000000e+00    0.0000000e+00    0.0000000e+00    0.0000000e+00    0.0000000e+00    0.0000000e+00    0.0000000e+00    0.0000000e+00    0.0000000e+00    0.0000000e+00    0.0000000e+00    0.0000000e+00    0.0000000e+00    0.0000000e+00    0.0000000e+00    0.0000000e+00    0.0000000e+00    0.0000000e+00    0.0000000e+00    0.0000000e+00
   -6.5211841e+01    0.0000000e+00    8.7193849e-04    2.9190984e-03    0.0000000e+00    0.0000000e+00    0.0000000e+00    0.0000000e+00    0.0000000e+00    0.0000000e+00    0.0000000e+00    0.0000000e+00    0.0000000e+00    0.0000000e+00    0.0000000e+00    0.0000000e+00    0.0000000e+00    0.0000000e+00    0.0000000e+00    0.0000000e+00    0.0000000e+00    0.0000000e+00    0.0000000e+00    0.0000000e+00    0.0000000e+00    0.0000000e+00    0.0000000e+00    0.0000000e+00    0.0000000e+00    0.0000000e+00    0.0000000e+00    0.0000000e+00    0.0000000e+00    0.0000000e+00    0.0000000e+00    0.0000000e+00    0.0000000e+00    0.0000000e+00    0.0000000e+00    0.0000000e+00    0.0000000e+00    0.0000000e+00    0.0000000e+00
   -6.4810596e+01    0.0000000e+00    8.7193849e-04    2.9190984e-03    0.0000000e+00    0.0000000e+00    0.0000000e+00    0.0000000e+00    0.0000000e+00    0.0000000e+00    0.0000000e+00    0.0000000e+00    0.0000000e+00    0.0000000e+00    0.0000000e+00    0.0000000e+00    0.0000000e+00    0.0000000e+00    0.0000000e+00    0.0000000e+00    0.0000000e+00    0.0000000e+00    0.0000000e+00    0.0000000e+00    0.0000000e+00    0.0000000e+00    0.0000000e+00    0.0000000e+00    0.0000000e+00    0.0000000e+00    0.0000000e+00    0.0000000e+00    0.0000000e+00    0.0000000e+00    0.0000000e+00    0.0000000e+00    0.0000000e+00    0.0000000e+00    0.0000000e+00    0.0000000e+00    0.0000000e+00    0.0000000e+00    0.0000000e+00
   -6.4408799e+01    0.0000000e+00    8.7193849e-04    2.9190984e-03    0.0000000e+00    0.0000000e+00    0.0000000e+00    0.0000000e+00    0.0000000e+00    0.0000000e+00    0.0000000e+00    0.0000000e+00    0.0000000e+00    0.0000000e+00    0.0000000e+00    0.0000000e+00    0.0000000e+00    0.0000000e+00    0.0000000e+00    0.0000000e+00    0.0000000e+00    0.0000000e+00    0.0000000e+00    0.0000000e+00    0.0000000e+00    0.0000000e+00    0.0000000e+00    0.0000000e+00    0.0000000e+00    0.0000000e+00    0.0000000e+00    0.0000000e+00    0.0000000e+00    0.0000000e+00    0.0000000e+00    0.0000000e+00    0.0000000e+00    0.0000000e+00    0.0000000e+00    0.0000000e+00    0.0000000e+00    0.0000000e+00    0.0000000e+00
   -6.4188905e+01    0.0000000e+00    8.7193849e-04    2.9190984e-03    0.0000000e+00    0.0000000e+00    0.0000000e+00    0.0000000e+00    0.0000000e+00    0.0000000e+00    0.0000000e+00    0.0000000e+00    0.0000000e+00    0.0000000e+00    0.0000000e+00    0.0000000e+00    0.0000000e+00    0.0000000e+00    0.0000000e+00    0.0000000e+00    0.0000000e+00    0.0000000e+00    0.0000000e+00    0.0000000e+00    0.0000000e+00    0.0000000e+00    0.0000000e+00    0.0000000e+00    0.0000000e+00    0.0000000e+00    0.0000000e+00    0.0000000e+00    0.0000000e+00    0.0000000e+00    0.0000000e+00    0.0000000e+00    0.0000000e+00    0.0000000e+00    0.0000000e+00    0.0000000e+00    0.0000000e+00    0.0000000e+00    0.0000000e+00
   -6.3914037e+01    0.0000000e+00    8.7193849e-04    2.9190984e-03    0.0000000e+00    0.0000000e+00    0.0000000e+00    0.0000000e+00    0.0000000e+00    0.0000000e+00    0.0000000e+00    0.0000000e+00    0.0000000e+00    0.0000000e+00    0.0000000e+00    0.0000000e+00    0.0000000e+00    0.0000000e+00    0.0000000e+00    0.0000000e+00    0.0000000e+00    0.0000000e+00    0.0000000e+00    0.0000000e+00    0.0000000e+00    0.0000000e+00    0.0000000e+00    0.0000000e+00    0.0000000e+00    0.0000000e+00    0.0000000e+00    0.0000000e+00    0.0000000e+00    0.0000000e+00    0.0000000e+00    0.0000000e+00    0.0000000e+00    0.0000000e+00    0.0000000e+00    0.0000000e+00    0.0000000e+00    0.0000000e+00    0.0000000e+00
   -6.3570451e+01    0.0000000e+00    8.7193849e-04    2.9190984e-03    0.0000000e+00    0.0000000e+00    0.0000000e+00    0.0000000e+00    0.0000000e+00    0.0000000e+00    0.0000000e+00    0.0000000e+00    0.0000000e+00    0.0000000e+00    0.0000000e+00    0.0000000e+00    0.0000000e+00    0.0000000e+00    0.0000000e+00    0.0000000e+00    0.0000000e+00    0.0000000e+00    0.0000000e+00    0.0000000e+00    0.0000000e+00    0.0000000e+00    0.0000000e+00    0.0000000e+00    0.0000000e+00    0.0000000e+00    0.0000000e+00    0.0000000e+00    0.0000000e+00    0.0000000e+00    0.0000000e+00    0.0000000e+00    0.0000000e+00    0.0000000e+00    0.0000000e+00    0.0000000e+00    0.0000000e+00    0.0000000e+00    0.0000000e+00
   -6.3166714e+01    0.0000000e+00    8.7193849e-04    2.9190984e-03    0.0000000e+00    0.0000000e+00    0.0000000e+00    0.0000000e+00    0.0000000e+00    0.0000000e+00    0.0000000e+00    0.0000000e+00    0.0000000e+00    0.0000000e+00    0.0000000e+00    0.0000000e+00    0.0000000e+00    0.0000000e+00    0.0000000e+00    0.0000000e+00    0.0000000e+00    0.0000000e+00    0.0000000e+00    0.0000000e+00    0.0000000e+00    0.0000000e+00    0.0000000e+00    0.0000000e+00    0.0000000e+00    0.0000000e+00    0.0000000e+00    0.0000000e+00    0.0000000e+00    0.0000000e+00    0.0000000e+00    0.0000000e+00    0.0000000e+00    0.0000000e+00    0.0000000e+00    0.0000000e+00    0.0000000e+00    0.0000000e+00    0.0000000e+00
   -6.2843724e+01    0.0000000e+00    8.7193849e-04    2.9190984e-03    0.0000000e+00    0.0000000e+00    0.0000000e+00    0.0000000e+00    0.0000000e+00    0.0000000e+00    0.0000000e+00    0.0000000e+00    0.0000000e+00    0.0000000e+00    0.0000000e+00    0.0000000e+00    0.0000000e+00    0.0000000e+00    0.0000000e+00    0.0000000e+00    0.0000000e+00    0.0000000e+00    0.0000000e+00    0.0000000e+00    0.0000000e+00    0.0000000e+00    0.0000000e+00    0.0000000e+00    0.0000000e+00    0.0000000e+00    0.0000000e+00    0.0000000e+00    0.0000000e+00    0.0000000e+00    0.0000000e+00    0.0000000e+00    0.0000000e+00    0.0000000e+00    0.0000000e+00    0.0000000e+00    0.0000000e+00    0.0000000e+00    0.0000000e+00
   -6.2585331e+01    0.0000000e+00    8.7193849e-04    2.9190984e-03    0.0000000e+00    0.0000000e+00    0.0000000e+00    0.0000000e+00    0.0000000e+00    0.0000000e+00    0.0000000e+00    0.0000000e+00    0.0000000e+00    0.0000000e+00    0.0000000e+00    0.0000000e+00    0.0000000e+00    0.0000000e+00    0.0000000e+00    0.0000000e+00    0.0000000e+00    0.0000000e+00    0.0000000e+00    0.0000000e+00    0.0000000e+00    0.0000000e+00    0.0000000e+00    0.0000000e+00    0.0000000e+00    0.0000000e+00    0.0000000e+00    0.0000000e+00    0.0000000e+00    0.0000000e+00    0.0000000e+00    0.0000000e+00    0.0000000e+00    0.0000000e+00    0.0000000e+00    0.0000000e+00    0.0000000e+00    0.0000000e+00    0.0000000e+00
   -6.2378618e+01    0.0000000e+00    8.7193849e-04    2.9190984e-03    0.0000000e+00    0.0000000e+00    0.0000000e+00    0.0000000e+00    0.0000000e+00    0.0000000e+00    0.0000000e+00    0.0000000e+00    0.0000000e+00    0.0000000e+00    0.0000000e+00    0.0000000e+00    0.0000000e+00    0.0000000e+00    0.0000000e+00    0.0000000e+00    0.0000000e+00    0.0000000e+00    0.0000000e+00    0.0000000e+00    0.0000000e+00    0.0000000e+00    0.0000000e+00    0.0000000e+00    0.0000000e+00    0.0000000e+00    0.0000000e+00    0.0000000e+00    0.0000000e+00    0.0000000e+00    0.0000000e+00    0.0000000e+00    0.0000000e+00    0.0000000e+00    0.0000000e+00    0.0000000e+00    0.0000000e+00    0.0000000e+00    0.0000000e+00
   -6.2120226e+01    0.0000000e+00    8.7193849e-04    2.9190984e-03    0.0000000e+00    0.0000000e+00    0.0000000e+00    0.0000000e+00    0.0000000e+00    0.0000000e+00    0.0000000e+00    0.0000000e+00    0.0000000e+00    0.0000000e+00    0.0000000e+00    0.0000000e+00    0.0000000e+00    0.0000000e+00    0.0000000e+00    0.0000000e+00    0.0000000e+00    0.0000000e+00    0.0000000e+00    0.0000000e+00    0.0000000e+00    0.0000000e+00    0.0000000e+00    0.0000000e+00    0.0000000e+00    0.0000000e+00    0.0000000e+00    0.0000000e+00    0.0000000e+00    0.0000000e+00    0.0000000e+00    0.0000000e+00    0.0000000e+00    0.0000000e+00    0.0000000e+00    0.0000000e+00    0.0000000e+00    0.0000000e+00    0.0000000e+00
   -6.1797235e+01    0.0000000e+00    8.7193849e-04    2.9190984e-03    0.0000000e+00    0.0000000e+00    0.0000000e+00    0.0000000e+00    0.0000000e+00    0.0000000e+00    0.0000000e+00    0.0000000e+00    0.0000000e+00    0.0000000e+00    0.0000000e+00    0.0000000e+00    0.0000000e+00    0.0000000e+00    0.0000000e+00    0.0000000e+00    0.0000000e+00    0.0000000e+00    0.0000000e+00    0.0000000e+00    0.0000000e+00    0.0000000e+00    0.0000000e+00    0.0000000e+00    0.0000000e+00    0.0000000e+00    0.0000000e+00    0.0000000e+00    0.0000000e+00    0.0000000e+00    0.0000000e+00    0.0000000e+00    0.0000000e+00    0.0000000e+00    0.0000000e+00    0.0000000e+00    0.0000000e+00    0.0000000e+00    0.0000000e+00
   -6.1393498e+01    0.0000000e+00    8.7193849e-04    2.9190984e-03    0.0000000e+00    0.0000000e+00    0.0000000e+00    0.0000000e+00    0.0000000e+00    0.0000000e+00    0.0000000e+00    0.0000000e+00    0.0000000e+00    0.0000000e+00    0.0000000e+00    0.0000000e+00    0.0000000e+00    0.0000000e+00    0.0000000e+00    0.0000000e+00    0.0000000e+00    0.0000000e+00    0.0000000e+00    0.0000000e+00    0.0000000e+00    0.0000000e+00    0.0000000e+00    0.0000000e+00    0.0000000e+00    0.0000000e+00    0.0000000e+00    0.0000000e+00    0.0000000e+00    0.0000000e+00    0.0000000e+00    0.0000000e+00    0.0000000e+00    0.0000000e+00    0.0000000e+00    0.0000000e+00    0.0000000e+00    0.0000000e+00    0.0000000e+00
   -6.0985784e+01    0.0000000e+00    8.7193849e-04    2.9190984e-03    0.0000000e+00    0.0000000e+00    0.0000000e+00    0.0000000e+00    0.0000000e+00    0.0000000e+00    0.0000000e+00    0.0000000e+00    0.0000000e+00    0.0000000e+00    0.0000000e+00    0.0000000e+00    0.0000000e+00    0.0000000e+00    0.0000000e+00    0.0000000e+00    0.0000000e+00    0.0000000e+00    0.0000000e+00    0.0000000e+00    0.0000000e+00    0.0000000e+00    0.0000000e+00    0.0000000e+00    0.0000000e+00    0.0000000e+00    0.0000000e+00    0.0000000e+00    0.0000000e+00    0.0000000e+00    0.0000000e+00    0.0000000e+00    0.0000000e+00    0.0000000e+00    0.0000000e+00    0.0000000e+00    0.0000000e+00    0.0000000e+00    0.0000000e+00
   -6.0659613e+01    0.0000000e+00    8.7193849e-04    2.9190984e-03    0.0000000e+00    0.0000000e+00    0.0000000e+00    0.0000000e+00    0.0000000e+00    0.0000000e+00    0.0000000e+00    0.0000000e+00    0.0000000e+00    0.0000000e+00    0.0000000e+00    0.0000000e+00    0.0000000e+00    0.0000000e+00    0.0000000e+00    0.0000000e+00    0.0000000e+00    0.0000000e+00    0.0000000e+00    0.0000000e+00    0.0000000e+00    0.0000000e+00    0.0000000e+00    0.0000000e+00    0.0000000e+00    0.0000000e+00    0.0000000e+00    0.0000000e+00    0.0000000e+00    0.0000000e+00    0.0000000e+00    0.0000000e+00    0.0000000e+00    0.0000000e+00    0.0000000e+00    0.0000000e+00    0.0000000e+00    0.0000000e+00    0.0000000e+00
   -6.0251900e+01    0.0000000e+00    8.7193849e-04    2.9190984e-03    0.0000000e+00    0.0000000e+00    0.0000000e+00    0.0000000e+00    0.0000000e+00    0.0000000e+00    0.0000000e+00    0.0000000e+00    0.0000000e+00    0.0000000e+00    0.0000000e+00    0.0000000e+00    0.0000000e+00    0.0000000e+00    0.0000000e+00    0.0000000e+00    0.0000000e+00    0.0000000e+00    0.0000000e+00    0.0000000e+00    0.0000000e+00    0.0000000e+00    0.0000000e+00    0.0000000e+00    0.0000000e+00    0.0000000e+00    0.0000000e+00    0.0000000e+00    0.0000000e+00    0.0000000e+00    0.0000000e+00    0.0000000e+00    0.0000000e+00    0.0000000e+00    0.0000000e+00    0.0000000e+00    0.0000000e+00    0.0000000e+00    0.0000000e+00
   -5.9841705e+01    0.0000000e+00    8.7193849e-04    2.9190984e-03    0.0000000e+00    0.0000000e+00    0.0000000e+00    0.0000000e+00    0.0000000e+00    0.0000000e+00    0.0000000e+00    0.0000000e+00    0.0000000e+00    0.0000000e+00    0.0000000e+00    0.0000000e+00    0.0000000e+00    0.0000000e+00    0.0000000e+00    0.0000000e+00    0.0000000e+00    0.0000000e+00    0.0000000e+00    0.0000000e+00    0.0000000e+00    0.0000000e+00    0.0000000e+00    0.0000000e+00    0.0000000e+00    0.0000000e+00    0.0000000e+00    0.0000000e+00    0.0000000e+00    0.0000000e+00    0.0000000e+00    0.0000000e+00    0.0000000e+00    0.0000000e+00    0.0000000e+00    0.0000000e+00    0.0000000e+00    0.0000000e+00    0.0000000e+00
   -5.9430554e+01    0.0000000e+00    8.7193849e-04    2.9190984e-03    0.0000000e+00    0.0000000e+00    0.0000000e+00    0.0000000e+00    0.0000000e+00    0.0000000e+00    0.0000000e+00    0.0000000e+00    0.0000000e+00    0.0000000e+00    0.0000000e+00    0.0000000e+00    0.0000000e+00    0.0000000e+00    0.0000000e+00    0.0000000e+00    0.0000000e+00    0.0000000e+00    0.0000000e+00    0.0000000e+00    0.0000000e+00    0.0000000e+00    0.0000000e+00    0.0000000e+00    0.0000000e+00    0.0000000e+00    0.0000000e+00    0.0000000e+00    0.0000000e+00    0.0000000e+00    0.0000000e+00    0.0000000e+00    0.0000000e+00    0.0000000e+00    0.0000000e+00    0.0000000e+00    0.0000000e+00    0.0000000e+00    0.0000000e+00
   -5.9018408e+01    0.0000000e+00    8.7193849e-04    2.9190984e-03    0.0000000e+00    0.0000000e+00    0.0000000e+00    0.0000000e+00    0.0000000e+00    0.0000000e+00    0.0000000e+00    0.0000000e+00    0.0000000e+00    0.0000000e+00    0.0000000e+00    0.0000000e+00    0.0000000e+00    0.0000000e+00    0.0000000e+00    0.0000000e+00    0.0000000e+00    0.0000000e+00    0.0000000e+00    0.0000000e+00    0.0000000e+00    0.0000000e+00    0.0000000e+00    0.0000000e+00    0.0000000e+00    0.0000000e+00    0.0000000e+00    0.0000000e+00    0.0000000e+00    0.0000000e+00    0.0000000e+00    0.0000000e+00    0.0000000e+00    0.0000000e+00    0.0000000e+00    0.0000000e+00    0.0000000e+00    0.0000000e+00    0.0000000e+00
   -5.8605230e+01    0.0000000e+00    8.7193849e-04    2.9190984e-03    0.0000000e+00    0.0000000e+00    0.0000000e+00    0.0000000e+00    0.0000000e+00    0.0000000e+00    0.0000000e+00    0.0000000e+00    0.0000000e+00    0.0000000e+00    0.0000000e+00    0.0000000e+00    0.0000000e+00    0.0000000e+00    0.0000000e+00    0.0000000e+00    0.0000000e+00    0.0000000e+00    0.0000000e+00    0.0000000e+00    0.0000000e+00    0.0000000e+00    0.0000000e+00    0.0000000e+00    0.0000000e+00    0.0000000e+00    0.0000000e+00    0.0000000e+00    0.0000000e+00    0.0000000e+00    0.0000000e+00    0.0000000e+00    0.0000000e+00    0.0000000e+00    0.0000000e+00    0.0000000e+00    0.0000000e+00    0.0000000e+00    0.0000000e+00
   -5.8190980e+01    0.0000000e+00    8.7193849e-04    2.9190984e-03    0.0000000e+00    0.0000000e+00    0.0000000e+00    0.0000000e+00    0.0000000e+00    0.0000000e+00    0.0000000e+00    0.0000000e+00    0.0000000e+00    0.0000000e+00    0.0000000e+00    0.0000000e+00    0.0000000e+00    0.0000000e+00    0.0000000e+00    0.0000000e+00    0.0000000e+00    0.0000000e+00    0.0000000e+00    0.0000000e+00    0.0000000e+00    0.0000000e+00    0.0000000e+00    0.0000000e+00    0.0000000e+00    0.0000000e+00    0.0000000e+00    0.0000000e+00    0.0000000e+00    0.0000000e+00    0.0000000e+00    0.0000000e+00    0.0000000e+00    0.0000000e+00    0.0000000e+00    0.0000000e+00    0.0000000e+00    0.0000000e+00    0.0000000e+00
   -5.7775612e+01    0.0000000e+00    8.7193849e-04    2.9190984e-03    0.0000000e+00    0.0000000e+00    0.0000000e+00    0.0000000e+00    0.0000000e+00    0.0000000e+00    0.0000000e+00    0.0000000e+00    0.0000000e+00    0.0000000e+00    0.0000000e+00    0.0000000e+00    0.0000000e+00    0.0000000e+00    0.0000000e+00    0.0000000e+00    0.0000000e+00    0.0000000e+00    0.0000000e+00    0.0000000e+00    0.0000000e+00    0.0000000e+00    0.0000000e+00    0.0000000e+00    0.0000000e+00    0.0000000e+00    0.0000000e+00    0.0000000e+00    0.0000000e+00    0.0000000e+00    0.0000000e+00    0.0000000e+00    0.0000000e+00    0.0000000e+00    0.0000000e+00    0.0000000e+00    0.0000000e+00    0.0000000e+00    0.0000000e+00
   -5.7359087e+01    0.0000000e+00    8.7193849e-04    2.9190984e-03    0.0000000e+00    0.0000000e+00    0.0000000e+00    0.0000000e+00    0.0000000e+00    0.0000000e+00    0.0000000e+00    0.0000000e+00    0.0000000e+00    0.0000000e+00    0.0000000e+00    0.0000000e+00    0.0000000e+00    0.0000000e+00    0.0000000e+00    0.0000000e+00    0.0000000e+00    0.0000000e+00    0.0000000e+00    0.0000000e+00    0.0000000e+00    0.0000000e+00    0.0000000e+00    0.0000000e+00    0.0000000e+00    0.0000000e+00    0.0000000e+00    0.0000000e+00    0.0000000e+00    0.0000000e+00    0.0000000e+00    0.0000000e+00    0.0000000e+00    0.0000000e+00    0.0000000e+00    0.0000000e+00    0.0000000e+00    0.0000000e+00    0.0000000e+00
   -5.6941366e+01    0.0000000e+00    8.7193850e-04    2.9190984e-03    0.0000000e+00    0.0000000e+00    0.0000000e+00    0.0000000e+00    0.0000000e+00    0.0000000e+00    0.0000000e+00    0.0000000e+00    0.0000000e+00    0.0000000e+00    0.0000000e+00    0.0000000e+00    0.0000000e+00    0.0000000e+00    0.0000000e+00    0.0000000e+00    0.0000000e+00    0.0000000e+00    0.0000000e+00    0.0000000e+00    0.0000000e+00    0.0000000e+00    0.0000000e+00    0.0000000e+00    0.0000000e+00    0.0000000e+00    0.0000000e+00    0.0000000e+00    0.0000000e+00    0.0000000e+00    0.0000000e+00    0.0000000e+00    0.0000000e+00    0.0000000e+00    0.0000000e+00    0.0000000e+00    0.0000000e+00    0.0000000e+00    0.0000000e+00
   -5.6522407e+01    0.0000000e+00    8.7193850e-04    2.9190985e-03    0.0000000e+00    0.0000000e+00    0.0000000e+00    0.0000000e+00    0.0000000e+00    0.0000000e+00    0.0000000e+00    0.0000000e+00    0.0000000e+00    0.0000000e+00    0.0000000e+00    0.0000000e+00    0.0000000e+00    0.0000000e+00    0.0000000e+00    0.0000000e+00    0.0000000e+00    0.0000000e+00    0.0000000e+00    0.0000000e+00    0.0000000e+00    0.0000000e+00    0.0000000e+00    0.0000000e+00    0.0000000e+00    0.0000000e+00    0.0000000e+00    0.0000000e+00    0.0000000e+00    0.0000000e+00    0.0000000e+00    0.0000000e+00    0.0000000e+00    0.0000000e+00    0.0000000e+00    0.0000000e+00    0.0000000e+00    0.0000000e+00    0.0000000e+00
   -5.6102166e+01    0.0000000e+00    8.7193850e-04    2.9190985e-03    0.0000000e+00    0.0000000e+00    0.0000000e+00    0.0000000e+00    0.0000000e+00    0.0000000e+00    0.0000000e+00    0.0000000e+00    0.0000000e+00    0.0000000e+00    0.0000000e+00    0.0000000e+00    0.0000000e+00    0.0000000e+00    0.0000000e+00    0.0000000e+00    0.0000000e+00    0.0000000e+00    0.0000000e+00    0.0000000e+00    0.0000000e+00    0.0000000e+00    0.0000000e+00    0.0000000e+00    0.0000000e+00    0.0000000e+00    0.0000000e+00    0.0000000e+00    0.0000000e+00    0.0000000e+00    0.0000000e+00    0.0000000e+00    0.0000000e+00    0.0000000e+00    0.0000000e+00    0.0000000e+00    0.0000000e+00    0.0000000e+00    0.0000000e+00
   -5.5680599e+01    0.0000000e+00    8.7193851e-04    2.9190985e-03    0.0000000e+00    0.0000000e+00    0.0000000e+00    0.0000000e+00    0.0000000e+00    0.0000000e+00    0.0000000e+00    0.0000000e+00    0.0000000e+00    0.0000000e+00    0.0000000e+00    0.0000000e+00    0.0000000e+00    0.0000000e+00    0.0000000e+00    0.0000000e+00    0.0000000e+00    0.0000000e+00    0.0000000e+00    0.0000000e+00    0.0000000e+00    0.0000000e+00    0.0000000e+00    0.0000000e+00    0.0000000e+00    0.0000000e+00    0.0000000e+00    0.0000000e+00    0.0000000e+00    0.0000000e+00    0.0000000e+00    0.0000000e+00    0.0000000e+00    0.0000000e+00    0.0000000e+00    0.0000000e+00    0.0000000e+00    0.0000000e+00    0.0000000e+00
   -5.5257643e+01    0.0000000e+00    8.7193849e-04    2.9190984e-03    0.0000000e+00    0.0000000e+00    0.0000000e+00    0.0000000e+00    0.0000000e+00    0.0000000e+00    0.0000000e+00    0.0000000e+00    0.0000000e+00    0.0000000e+00    0.0000000e+00    0.0000000e+00    0.0000000e+00    0.0000000e+00    0.0000000e+00    0.0000000e+00    0.0000000e+00    0.0000000e+00    0.0000000e+00    0.0000000e+00    0.0000000e+00    0.0000000e+00    0.0000000e+00    0.0000000e+00    0.0000000e+00    0.0000000e+00    0.0000000e+00    0.0000000e+00    0.0000000e+00    0.0000000e+00    0.0000000e+00    0.0000000e+00    0.0000000e+00    0.0000000e+00    0.0000000e+00    0.0000000e+00    0.0000000e+00    0.0000000e+00    0.0000000e+00
   -5.4833264e+01    0.0000000e+00    8.7193847e-04    2.9190984e-03    0.0000000e+00    0.0000000e+00    0.0000000e+00    0.0000000e+00    0.0000000e+00    0.0000000e+00    0.0000000e+00    0.0000000e+00    0.0000000e+00    0.0000000e+00    0.0000000e+00    0.0000000e+00    0.0000000e+00    0.0000000e+00    0.0000000e+00    0.0000000e+00    0.0000000e+00    0.0000000e+00    0.0000000e+00    0.0000000e+00    0.0000000e+00    0.0000000e+00    0.0000000e+00    0.0000000e+00    0.0000000e+00    0.0000000e+00    0.0000000e+00    0.0000000e+00    0.0000000e+00    0.0000000e+00    0.0000000e+00    0.0000000e+00    0.0000000e+00    0.0000000e+00    0.0000000e+00    0.0000000e+00    0.0000000e+00    0.0000000e+00    0.0000000e+00
   -5.4407415e+01    0.0000000e+00    8.7193850e-04    2.9190984e-03    0.0000000e+00    0.0000000e+00    0.0000000e+00    0.0000000e+00    0.0000000e+00    0.0000000e+00    0.0000000e+00    0.0000000e+00    0.0000000e+00    0.0000000e+00    0.0000000e+00    0.0000000e+00    0.0000000e+00    0.0000000e+00    0.0000000e+00    0.0000000e+00    0.0000000e+00    0.0000000e+00    0.0000000e+00    0.0000000e+00    0.0000000e+00    0.0000000e+00    0.0000000e+00    0.0000000e+00    0.0000000e+00    0.0000000e+00    0.0000000e+00    0.0000000e+00    0.0000000e+00    0.0000000e+00    0.0000000e+00    0.0000000e+00    0.0000000e+00    0.0000000e+00    0.0000000e+00    0.0000000e+00    0.0000000e+00    0.0000000e+00    0.0000000e+00
   -5.3980046e+01    0.0000000e+00    8.7193850e-04    2.9190985e-03    0.0000000e+00    0.0000000e+00    0.0000000e+00    0.0000000e+00    0.0000000e+00    0.0000000e+00    0.0000000e+00    0.0000000e+00    0.0000000e+00    0.0000000e+00    0.0000000e+00    0.0000000e+00    0.0000000e+00    0.0000000e+00    0.0000000e+00    0.0000000e+00    0.0000000e+00    0.0000000e+00    0.0000000e+00    0.0000000e+00    0.0000000e+00    0.0000000e+00    0.0000000e+00    0.0000000e+00    0.0000000e+00    0.0000000e+00    0.0000000e+00    0.0000000e+00    0.0000000e+00    0.0000000e+00    0.0000000e+00    0.0000000e+00    0.0000000e+00    0.0000000e+00    0.0000000e+00    0.0000000e+00    0.0000000e+00    0.0000000e+00    0.0000000e+00
   -5.3638151e+01    0.0000000e+00    8.7193850e-04    2.9190985e-03    0.0000000e+00    0.0000000e+00    0.0000000e+00    0.0000000e+00    0.0000000e+00    0.0000000e+00    0.0000000e+00    0.0000000e+00    0.0000000e+00    0.0000000e+00    0.0000000e+00    0.0000000e+00    0.0000000e+00    0.0000000e+00    0.0000000e+00    0.0000000e+00    0.0000000e+00    0.0000000e+00    0.0000000e+00    0.0000000e+00    0.0000000e+00    0.0000000e+00    0.0000000e+00    0.0000000e+00    0.0000000e+00    0.0000000e+00    0.0000000e+00    0.0000000e+00    0.0000000e+00    0.0000000e+00    0.0000000e+00    0.0000000e+00    0.0000000e+00    0.0000000e+00    0.0000000e+00    0.0000000e+00    0.0000000e+00    0.0000000e+00    0.0000000e+00
   -5.3364635e+01    0.0000000e+00    8.7193851e-04    2.9190985e-03    0.0000000e+00    0.0000000e+00    0.0000000e+00    0.0000000e+00    0.0000000e+00    0.0000000e+00    0.0000000e+00    0.0000000e+00    0.0000000e+00    0.0000000e+00    0.0000000e+00    0.0000000e+00    0.0000000e+00    0.0000000e+00    0.0000000e+00    0.0000000e+00    0.0000000e+00    0.0000000e+00    0.0000000e+00    0.0000000e+00    0.0000000e+00    0.0000000e+00    0.0000000e+00    0.0000000e+00    0.0000000e+00    0.0000000e+00    0.0000000e+00    0.0000000e+00    0.0000000e+00    0.0000000e+00    0.0000000e+00    0.0000000e+00    0.0000000e+00    0.0000000e+00    0.0000000e+00    0.0000000e+00    0.0000000e+00    0.0000000e+00    0.0000000e+00
   -5.3022740e+01    0.0000000e+00    8.7193851e-04    2.9190985e-03    0.0000000e+00    0.0000000e+00    0.0000000e+00    0.0000000e+00    0.0000000e+00    0.0000000e+00    0.0000000e+00    0.0000000e+00    0.0000000e+00    0.0000000e+00    0.0000000e+00    0.0000000e+00    0.0000000e+00    0.0000000e+00    0.0000000e+00    0.0000000e+00    0.0000000e+00    0.0000000e+00    0.0000000e+00    0.0000000e+00    0.0000000e+00    0.0000000e+00    0.0000000e+00    0.0000000e+00    0.0000000e+00    0.0000000e+00    0.0000000e+00    0.0000000e+00    0.0000000e+00    0.0000000e+00    0.0000000e+00    0.0000000e+00    0.0000000e+00    0.0000000e+00    0.0000000e+00    0.0000000e+00    0.0000000e+00    0.0000000e+00    0.0000000e+00
   -5.2595371e+01    0.0000000e+00    8.7193851e-04    2.9190985e-03    0.0000000e+00    0.0000000e+00    0.0000000e+00    0.0000000e+00    0.0000000e+00    0.0000000e+00    0.0000000e+00    0.0000000e+00    0.0000000e+00    0.0000000e+00    0.0000000e+00    0.0000000e+00    0.0000000e+00    0.0000000e+00    0.0000000e+00    0.0000000e+00    0.0000000e+00    0.0000000e+00    0.0000000e+00    0.0000000e+00    0.0000000e+00    0.0000000e+00    0.0000000e+00    0.0000000e+00    0.0000000e+00    0.0000000e+00    0.0000000e+00    0.0000000e+00    0.0000000e+00    0.0000000e+00    0.0000000e+00    0.0000000e+00    0.0000000e+00    0.0000000e+00    0.0000000e+00    0.0000000e+00    0.0000000e+00    0.0000000e+00    0.0000000e+00
   -5.2253476e+01    0.0000000e+00    8.7193851e-04    2.9190985e-03    0.0000000e+00    0.0000000e+00    0.0000000e+00    0.0000000e+00    0.0000000e+00    0.0000000e+00    0.0000000e+00    0.0000000e+00    0.0000000e+00    0.0000000e+00    0.0000000e+00    0.0000000e+00    0.0000000e+00    0.0000000e+00    0.0000000e+00    0.0000000e+00    0.0000000e+00    0.0000000e+00    0.0000000e+00    0.0000000e+00    0.0000000e+00    0.0000000e+00    0.0000000e+00    0.0000000e+00    0.0000000e+00    0.0000000e+00    0.0000000e+00    0.0000000e+00    0.0000000e+00    0.0000000e+00    0.0000000e+00    0.0000000e+00    0.0000000e+00    0.0000000e+00    0.0000000e+00    0.0000000e+00    0.0000000e+00    0.0000000e+00    0.0000000e+00
   -5.1826107e+01    0.0000000e+00    8.7193851e-04    2.9190985e-03    0.0000000e+00    0.0000000e+00    0.0000000e+00    0.0000000e+00    0.0000000e+00    0.0000000e+00    0.0000000e+00    0.0000000e+00    0.0000000e+00    0.0000000e+00    0.0000000e+00    0.0000000e+00    0.0000000e+00    0.0000000e+00    0.0000000e+00    0.0000000e+00    0.0000000e+00    0.0000000e+00    0.0000000e+00    0.0000000e+00    0.0000000e+00    0.0000000e+00    0.0000000e+00    0.0000000e+00    0.0000000e+00    0.0000000e+00    0.0000000e+00    0.0000000e+00    0.0000000e+00    0.0000000e+00    0.0000000e+00    0.0000000e+00    0.0000000e+00    0.0000000e+00    0.0000000e+00    0.0000000e+00    0.0000000e+00    0.0000000e+00    0.0000000e+00
   -5.1484212e+01    0.0000000e+00    8.7193852e-04    2.9190985e-03    0.0000000e+00    0.0000000e+00    0.0000000e+00    0.0000000e+00    0.0000000e+00    0.0000000e+00    0.0000000e+00    0.0000000e+00    0.0000000e+00    0.0000000e+00    0.0000000e+00    0.0000000e+00    0.0000000e+00    0.0000000e+00    0.0000000e+00    0.0000000e+00    0.0000000e+00    0.0000000e+00    0.0000000e+00    0.0000000e+00    0.0000000e+00    0.0000000e+00    0.0000000e+00    0.0000000e+00    0.0000000e+00    0.0000000e+00    0.0000000e+00    0.0000000e+00    0.0000000e+00    0.0000000e+00    0.0000000e+00    0.0000000e+00    0.0000000e+00    0.0000000e+00    0.0000000e+00    0.0000000e+00    0.0000000e+00    0.0000000e+00    0.0000000e+00
   -5.1056843e+01    0.0000000e+00    8.7193852e-04    2.9190985e-03    0.0000000e+00    0.0000000e+00    0.0000000e+00    0.0000000e+00    0.0000000e+00    0.0000000e+00    0.0000000e+00    0.0000000e+00    0.0000000e+00    0.0000000e+00    0.0000000e+00    0.0000000e+00    0.0000000e+00    0.0000000e+00    0.0000000e+00    0.0000000e+00    0.0000000e+00    0.0000000e+00    0.0000000e+00    0.0000000e+00    0.0000000e+00    0.0000000e+00    0.0000000e+00    0.0000000e+00    0.0000000e+00    0.0000000e+00    0.0000000e+00    0.0000000e+00    0.0000000e+00    0.0000000e+00    0.0000000e+00    0.0000000e+00    0.0000000e+00    0.0000000e+00    0.0000000e+00    0.0000000e+00    0.0000000e+00    0.0000000e+00    0.0000000e+00
   -5.0714948e+01    0.0000000e+00    8.7193852e-04    2.9190985e-03    0.0000000e+00    0.0000000e+00    0.0000000e+00    0.0000000e+00    0.0000000e+00    0.0000000e+00    0.0000000e+00    0.0000000e+00    0.0000000e+00    0.0000000e+00    0.0000000e+00    0.0000000e+00    0.0000000e+00    0.0000000e+00    0.0000000e+00    0.0000000e+00    0.0000000e+00    0.0000000e+00    0.0000000e+00    0.0000000e+00    0.0000000e+00    0.0000000e+00    0.0000000e+00    0.0000000e+00    0.0000000e+00    0.0000000e+00    0.0000000e+00    0.0000000e+00    0.0000000e+00    0.0000000e+00    0.0000000e+00    0.0000000e+00    0.0000000e+00    0.0000000e+00    0.0000000e+00    0.0000000e+00    0.0000000e+00    0.0000000e+00    0.0000000e+00
   -5.0441432e+01    0.0000000e+00    8.7193852e-04    2.9190985e-03    0.0000000e+00    0.0000000e+00    0.0000000e+00    0.0000000e+00    0.0000000e+00    0.0000000e+00    0.0000000e+00    0.0000000e+00    0.0000000e+00    0.0000000e+00    0.0000000e+00    0.0000000e+00    0.0000000e+00    0.0000000e+00    0.0000000e+00    0.0000000e+00    0.0000000e+00    0.0000000e+00    0.0000000e+00    0.0000000e+00    0.0000000e+00    0.0000000e+00    0.0000000e+00    0.0000000e+00    0.0000000e+00    0.0000000e+00    0.0000000e+00    0.0000000e+00    0.0000000e+00    0.0000000e+00    0.0000000e+00    0.0000000e+00    0.0000000e+00    0.0000000e+00    0.0000000e+00    0.0000000e+00    0.0000000e+00    0.0000000e+00    0.0000000e+00
   -5.0099537e+01    0.0000000e+00    8.7193852e-04    2.9190985e-03    0.0000000e+00    0.0000000e+00    0.0000000e+00    0.0000000e+00    0.0000000e+00    0.0000000e+00    0.0000000e+00    0.0000000e+00    0.0000000e+00    0.0000000e+00    0.0000000e+00    0.0000000e+00    0.0000000e+00    0.0000000e+00    0.0000000e+00    0.0000000e+00    0.0000000e+00    0.0000000e+00    0.0000000e+00    0.0000000e+00    0.0000000e+00    0.0000000e+00    0.0000000e+00    0.0000000e+00    0.0000000e+00    0.0000000e+00    0.0000000e+00    0.0000000e+00    0.0000000e+00    0.0000000e+00    0.0000000e+00    0.0000000e+00    0.0000000e+00    0.0000000e+00    0.0000000e+00    0.0000000e+00    0.0000000e+00    0.0000000e+00    0.0000000e+00
   -4.9672169e+01    0.0000000e+00    8.7193852e-04    2.9190985e-03    0.0000000e+00    0.0000000e+00    0.0000000e+00    0.0000000e+00    0.0000000e+00    0.0000000e+00    0.0000000e+00    0.0000000e+00    0.0000000e+00    0.0000000e+00    0.0000000e+00    0.0000000e+00    0.0000000e+00    0.0000000e+00    0.0000000e+00    0.0000000e+00    0.0000000e+00    0.0000000e+00    0.0000000e+00    0.0000000e+00    0.0000000e+00    0.0000000e+00    0.0000000e+00    0.0000000e+00    0.0000000e+00    0.0000000e+00    0.0000000e+00    0.0000000e+00    0.0000000e+00    0.0000000e+00    0.0000000e+00    0.0000000e+00    0.0000000e+00    0.0000000e+00    0.0000000e+00    0.0000000e+00    0.0000000e+00    0.0000000e+00    0.0000000e+00
   -4.9330274e+01    0.0000000e+00    8.7193852e-04    2.9190985e-03    0.0000000e+00    0.0000000e+00    0.0000000e+00    0.0000000e+00    0.0000000e+00    0.0000000e+00    0.0000000e+00    0.0000000e+00    0.0000000e+00    0.0000000e+00    0.0000000e+00    0.0000000e+00    0.0000000e+00    0.0000000e+00    0.0000000e+00    0.0000000e+00    0.0000000e+00    0.0000000e+00    0.0000000e+00    0.0000000e+00    0.0000000e+00    0.0000000e+00    0.0000000e+00    0.0000000e+00    0.0000000e+00    0.0000000e+00    0.0000000e+00    0.0000000e+00    0.0000000e+00    0.0000000e+00    0.0000000e+00    0.0000000e+00    0.0000000e+00    0.0000000e+00    0.0000000e+00    0.0000000e+00    0.0000000e+00    0.0000000e+00    0.0000000e+00
   -4.8902905e+01    0.0000000e+00    8.7193858e-04    2.9190987e-03    0.0000000e+00    0.0000000e+00    0.0000000e+00    0.0000000e+00    0.0000000e+00    0.0000000e+00    0.0000000e+00    0.0000000e+00    0.0000000e+00    0.0000000e+00    0.0000000e+00    0.0000000e+00    0.0000000e+00    0.0000000e+00    0.0000000e+00    0.0000000e+00    0.0000000e+00    0.0000000e+00    0.0000000e+00    0.0000000e+00    0.0000000e+00    0.0000000e+00    0.0000000e+00    0.0000000e+00    0.0000000e+00    0.0000000e+00    0.0000000e+00    0.0000000e+00    0.0000000e+00    0.0000000e+00    0.0000000e+00    0.0000000e+00    0.0000000e+00    0.0000000e+00    0.0000000e+00    0.0000000e+00    0.0000000e+00    0.0000000e+00    0.0000000e+00
   -4.8561010e+01    0.0000000e+00    8.7193859e-04    2.9190988e-03    0.0000000e+00    0.0000000e+00    0.0000000e+00    0.0000000e+00    0.0000000e+00    0.0000000e+00    0.0000000e+00    0.0000000e+00    0.0000000e+00    0.0000000e+00    0.0000000e+00    0.0000000e+00    0.0000000e+00    0.0000000e+00    0.0000000e+00    0.0000000e+00    0.0000000e+00    0.0000000e+00    0.0000000e+00    0.0000000e+00    0.0000000e+00    0.0000000e+00    0.0000000e+00    0.0000000e+00    0.0000000e+00    0.0000000e+00    0.0000000e+00    0.0000000e+00    0.0000000e+00    0.0000000e+00    0.0000000e+00    0.0000000e+00    0.0000000e+00    0.0000000e+00    0.0000000e+00    0.0000000e+00    0.0000000e+00    0.0000000e+00    0.0000000e+00
   -4.8133641e+01    0.0000000e+00    8.7193859e-04    2.9190988e-03    0.0000000e+00    0.0000000e+00    0.0000000e+00    0.0000000e+00    0.0000000e+00    0.0000000e+00    0.0000000e+00    0.0000000e+00    0.0000000e+00    0.0000000e+00    0.0000000e+00    0.0000000e+00    0.0000000e+00    0.0000000e+00    0.0000000e+00    0.0000000e+00    0.0000000e+00    0.0000000e+00    0.0000000e+00    0.0000000e+00    0.0000000e+00    0.0000000e+00    0.0000000e+00    0.0000000e+00    0.0000000e+00    0.0000000e+00    0.0000000e+00    0.0000000e+00    0.0000000e+00    0.0000000e+00    0.0000000e+00    0.0000000e+00    0.0000000e+00    0.0000000e+00    0.0000000e+00    0.0000000e+00    0.0000000e+00    0.0000000e+00    0.0000000e+00
   -4.7791746e+01    0.0000000e+00    8.7193859e-04    2.9190988e-03    0.0000000e+00    0.0000000e+00    0.0000000e+00    0.0000000e+00    0.0000000e+00    0.0000000e+00    0.0000000e+00    0.0000000e+00    0.0000000e+00    0.0000000e+00    0.0000000e+00    0.0000000e+00    0.0000000e+00    0.0000000e+00    0.0000000e+00    0.0000000e+00    0.0000000e+00    0.0000000e+00    0.0000000e+00    0.0000000e+00    0.0000000e+00    0.0000000e+00    0.0000000e+00    0.0000000e+00    0.0000000e+00    0.0000000e+00    0.0000000e+00    0.0000000e+00    0.0000000e+00    0.0000000e+00    0.0000000e+00    0.0000000e+00    0.0000000e+00    0.0000000e+00    0.0000000e+00    0.0000000e+00    0.0000000e+00    0.0000000e+00    0.0000000e+00
   -4.7364377e+01    0.0000000e+00    8.7193859e-04    2.9190988e-03    0.0000000e+00    0.0000000e+00    0.0000000e+00    0.0000000e+00    0.0000000e+00    0.0000000e+00    0.0000000e+00    0.0000000e+00    0.0000000e+00    0.0000000e+00    0.0000000e+00    0.0000000e+00    0.0000000e+00    0.0000000e+00    0.0000000e+00    0.0000000e+00    0.0000000e+00    0.0000000e+00    0.0000000e+00    0.0000000e+00    0.0000000e+00    0.0000000e+00    0.0000000e+00    0.0000000e+00    0.0000000e+00    0.0000000e+00    0.0000000e+00    0.0000000e+00    0.0000000e+00    0.0000000e+00    0.0000000e+00    0.0000000e+00    0.0000000e+00    0.0000000e+00    0.0000000e+00    0.0000000e+00    0.0000000e+00    0.0000000e+00    0.0000000e+00
   -4.7022482e+01    0.0000000e+00    8.7193859e-04    2.9190988e-03    0.0000000e+00    0.0000000e+00    0.0000000e+00    0.0000000e+00    0.0000000e+00    0.0000000e+00    0.0000000e+00    0.0000000e+00    0.0000000e+00    0.0000000e+00    0.0000000e+00    0.0000000e+00    0.0000000e+00    0.0000000e+00    0.0000000e+00    0.0000000e+00    0.0000000e+00    0.0000000e+00    0.0000000e+00    0.0000000e+00    0.0000000e+00    0.0000000e+00    0.0000000e+00    0.0000000e+00    0.0000000e+00    0.0000000e+00    0.0000000e+00    0.0000000e+00    0.0000000e+00    0.0000000e+00    0.0000000e+00    0.0000000e+00    0.0000000e+00    0.0000000e+00    0.0000000e+00    0.0000000e+00    0.0000000e+00    0.0000000e+00    0.0000000e+00
   -4.6595113e+01    0.0000000e+00    8.7193859e-04    2.9190988e-03    0.0000000e+00    0.0000000e+00    0.0000000e+00    0.0000000e+00    0.0000000e+00    0.0000000e+00    0.0000000e+00    0.0000000e+00    0.0000000e+00    0.0000000e+00    0.0000000e+00    0.0000000e+00    0.0000000e+00    0.0000000e+00    0.0000000e+00    0.0000000e+00    0.0000000e+00    0.0000000e+00    0.0000000e+00    0.0000000e+00    0.0000000e+00    0.0000000e+00    0.0000000e+00    0.0000000e+00    0.0000000e+00    0.0000000e+00    0.0000000e+00    0.0000000e+00    0.0000000e+00    0.0000000e+00    0.0000000e+00    0.0000000e+00    0.0000000e+00    0.0000000e+00    0.0000000e+00    0.0000000e+00    0.0000000e+00    0.0000000e+00    0.0000000e+00
   -4.6253218e+01    0.0000000e+00    8.7193859e-04    2.9190988e-03    0.0000000e+00    0.0000000e+00    0.0000000e+00    0.0000000e+00    0.0000000e+00    0.0000000e+00    0.0000000e+00    0.0000000e+00    0.0000000e+00    0.0000000e+00    0.0000000e+00    0.0000000e+00    0.0000000e+00    0.0000000e+00    0.0000000e+00    0.0000000e+00    0.0000000e+00    0.0000000e+00    0.0000000e+00    0.0000000e+00    0.0000000e+00    0.0000000e+00    0.0000000e+00    0.0000000e+00    0.0000000e+00    0.0000000e+00    0.0000000e+00    0.0000000e+00    0.0000000e+00    0.0000000e+00    0.0000000e+00    0.0000000e+00    0.0000000e+00    0.0000000e+00    0.0000000e+00    0.0000000e+00    0.0000000e+00    0.0000000e+00    0.0000000e+00
   -4.5825849e+01    0.0000000e+00    8.7193864e-04    2.9190989e-03    0.0000000e+00    0.0000000e+00    0.0000000e+00    0.0000000e+00    0.0000000e+00    0.0000000e+00    0.0000000e+00    0.0000000e+00    0.0000000e+00    0.0000000e+00    0.0000000e+00    0.0000000e+00    0.0000000e+00    0.0000000e+00    0.0000000e+00    0.0000000e+00    0.0000000e+00    0.0000000e+00    0.0000000e+00    0.0000000e+00    0.0000000e+00    0.0000000e+00    0.0000000e+00    0.0000000e+00    0.0000000e+00    0.0000000e+00    0.0000000e+00    0.0000000e+00    0.0000000e+00    0.0000000e+00    0.0000000e+00    0.0000000e+00    0.0000000e+00    0.0000000e+00    0.0000000e+00    0.0000000e+00    0.0000000e+00    0.0000000e+00    0.0000000e+00
   -4.5483954e+01    0.0000000e+00    8.7193864e-04    2.9190989e-03    0.0000000e+00    0.0000000e+00    0.0000000e+00    0.0000000e+00    0.0000000e+00    0.0000000e+00    0.0000000e+00    0.0000000e+00    0.0000000e+00    0.0000000e+00    0.0000000e+00    0.0000000e+00    0.0000000e+00    0.0000000e+00    0.0000000e+00    0.0000000e+00    0.0000000e+00    0.0000000e+00    0.0000000e+00    0.0000000e+00    0.0000000e+00    0.0000000e+00    0.0000000e+00    0.0000000e+00    0.0000000e+00    0.0000000e+00    0.0000000e+00    0.0000000e+00    0.0000000e+00    0.0000000e+00    0.0000000e+00    0.0000000e+00    0.0000000e+00    0.0000000e+00    0.0000000e+00    0.0000000e+00    0.0000000e+00    0.0000000e+00    0.0000000e+00
   -4.5056586e+01    0.0000000e+00    8.7193865e-04    2.9190990e-03    0.0000000e+00    0.0000000e+00    0.0000000e+00    0.0000000e+00    0.0000000e+00    0.0000000e+00    0.0000000e+00    0.0000000e+00    0.0000000e+00    0.0000000e+00    0.0000000e+00    0.0000000e+00    0.0000000e+00    0.0000000e+00    0.0000000e+00    0.0000000e+00    0.0000000e+00    0.0000000e+00    0.0000000e+00    0.0000000e+00    0.0000000e+00    0.0000000e+00    0.0000000e+00    0.0000000e+00    0.0000000e+00    0.0000000e+00    0.0000000e+00    0.0000000e+00    0.0000000e+00    0.0000000e+00    0.0000000e+00    0.0000000e+00    0.0000000e+00    0.0000000e+00    0.0000000e+00    0.0000000e+00    0.0000000e+00    0.0000000e+00    0.0000000e+00
   -4.4714691e+01    0.0000000e+00    8.7193865e-04    2.9190990e-03    0.0000000e+00    0.0000000e+00    0.0000000e+00    0.0000000e+00    0.0000000e+00    0.0000000e+00    0.0000000e+00    0.0000000e+00    0.0000000e+00    0.0000000e+00    0.0000000e+00    0.0000000e+00    0.0000000e+00    0.0000000e+00    0.0000000e+00    0.0000000e+00    0.0000000e+00    0.0000000e+00    0.0000000e+00    0.0000000e+00    0.0000000e+00    0.0000000e+00    0.0000000e+00    0.0000000e+00    0.0000000e+00    0.0000000e+00    0.0000000e+00    0.0000000e+00    0.0000000e+00    0.0000000e+00    0.0000000e+00    0.0000000e+00    0.0000000e+00    0.0000000e+00    0.0000000e+00    0.0000000e+00    0.0000000e+00    0.0000000e+00    0.0000000e+00
   -4.4287322e+01    0.0000000e+00    8.7193866e-04    2.9190990e-03    0.0000000e+00    0.0000000e+00    0.0000000e+00    0.0000000e+00    0.0000000e+00    0.0000000e+00    0.0000000e+00    0.0000000e+00    0.0000000e+00    0.0000000e+00    0.0000000e+00    0.0000000e+00    0.0000000e+00    0.0000000e+00    0.0000000e+00    0.0000000e+00    0.0000000e+00    0.0000000e+00    0.0000000e+00    0.0000000e+00    0.0000000e+00    0.0000000e+00    0.0000000e+00    0.0000000e+00    0.0000000e+00    0.0000000e+00    0.0000000e+00    0.0000000e+00    0.0000000e+00    0.0000000e+00    0.0000000e+00    0.0000000e+00    0.0000000e+00    0.0000000e+00    0.0000000e+00    0.0000000e+00    0.0000000e+00    0.0000000e+00    0.0000000e+00
   -4.3945427e+01    0.0000000e+00    8.7193866e-04    2.9190990e-03    0.0000000e+00    0.0000000e+00    0.0000000e+00    0.0000000e+00    0.0000000e+00    0.0000000e+00    0.0000000e+00    0.0000000e+00    0.0000000e+00    0.0000000e+00    0.0000000e+00    0.0000000e+00    0.0000000e+00    0.0000000e+00    0.0000000e+00    0.0000000e+00    0.0000000e+00    0.0000000e+00    0.0000000e+00    0.0000000e+00    0.0000000e+00    0.0000000e+00    0.0000000e+00    0.0000000e+00    0.0000000e+00    0.0000000e+00    0.0000000e+00    0.0000000e+00    0.0000000e+00    0.0000000e+00    0.0000000e+00    0.0000000e+00    0.0000000e+00    0.0000000e+00    0.0000000e+00    0.0000000e+00    0.0000000e+00    0.0000000e+00    0.0000000e+00
   -4.3518058e+01    0.0000000e+00    8.7193869e-04    2.9190991e-03    0.0000000e+00    0.0000000e+00    0.0000000e+00    0.0000000e+00    0.0000000e+00    0.0000000e+00    0.0000000e+00    0.0000000e+00    0.0000000e+00    0.0000000e+00    0.0000000e+00    0.0000000e+00    0.0000000e+00    0.0000000e+00    0.0000000e+00    0.0000000e+00    0.0000000e+00    0.0000000e+00    0.0000000e+00    0.0000000e+00    0.0000000e+00    0.0000000e+00    0.0000000e+00    0.0000000e+00    0.0000000e+00    0.0000000e+00    0.0000000e+00    0.0000000e+00    0.0000000e+00    0.0000000e+00    0.0000000e+00    0.0000000e+00    0.0000000e+00    0.0000000e+00    0.0000000e+00    0.0000000e+00    0.0000000e+00    0.0000000e+00    0.0000000e+00
   -4.3176163e+01    0.0000000e+00    8.7193863e-04    2.9190989e-03    0.0000000e+00    0.0000000e+00    0.0000000e+00    0.0000000e+00    0.0000000e+00    0.0000000e+00    0.0000000e+00    0.0000000e+00    0.0000000e+00    0.0000000e+00    0.0000000e+00    0.0000000e+00    0.0000000e+00    0.0000000e+00    0.0000000e+00    0.0000000e+00    0.0000000e+00    0.0000000e+00    0.0000000e+00    0.0000000e+00    0.0000000e+00    0.0000000e+00    0.0000000e+00    0.0000000e+00    0.0000000e+00    0.0000000e+00    0.0000000e+00    0.0000000e+00    0.0000000e+00    0.0000000e+00    0.0000000e+00    0.0000000e+00    0.0000000e+00    0.0000000e+00    0.0000000e+00    0.0000000e+00    0.0000000e+00    0.0000000e+00    0.0000000e+00
   -4.2748794e+01    0.0000000e+00    8.7193859e-04    2.9190988e-03    0.0000000e+00    0.0000000e+00    0.0000000e+00    0.0000000e+00    0.0000000e+00    0.0000000e+00    0.0000000e+00    0.0000000e+00    0.0000000e+00    0.0000000e+00    0.0000000e+00    0.0000000e+00    0.0000000e+00    0.0000000e+00    0.0000000e+00    0.0000000e+00    0.0000000e+00    0.0000000e+00    0.0000000e+00    0.0000000e+00    0.0000000e+00    0.0000000e+00    0.0000000e+00    0.0000000e+00    0.0000000e+00    0.0000000e+00    0.0000000e+00    0.0000000e+00    0.0000000e+00    0.0000000e+00    0.0000000e+00    0.0000000e+00    0.0000000e+00    0.0000000e+00    0.0000000e+00    0.0000000e+00    0.0000000e+00    0.0000000e+00    0.0000000e+00
   -4.2406899e+01    0.0000000e+00    8.7193863e-04    2.9190989e-03    0.0000000e+00    0.0000000e+00    0.0000000e+00    0.0000000e+00    0.0000000e+00    0.0000000e+00    0.0000000e+00    0.0000000e+00    0.0000000e+00    0.0000000e+00    0.0000000e+00    0.0000000e+00    0.0000000e+00    0.0000000e+00    0.0000000e+00    0.0000000e+00    0.0000000e+00    0.0000000e+00    0.0000000e+00    0.0000000e+00    0.0000000e+00    0.0000000e+00    0.0000000e+00    0.0000000e+00    0.0000000e+00    0.0000000e+00    0.0000000e+00    0.0000000e+00    0.0000000e+00    0.0000000e+00    0.0000000e+00    0.0000000e+00    0.0000000e+00    0.0000000e+00    0.0000000e+00    0.0000000e+00    0.0000000e+00    0.0000000e+00    0.0000000e+00
   -4.1979530e+01    0.0000000e+00    8.7193866e-04    2.9190990e-03    0.0000000e+00    0.0000000e+00    0.0000000e+00    0.0000000e+00    0.0000000e+00    0.0000000e+00    0.0000000e+00    0.0000000e+00    0.0000000e+00    0.0000000e+00    0.0000000e+00    0.0000000e+00    0.0000000e+00    0.0000000e+00    0.0000000e+00    0.0000000e+00    0.0000000e+00    0.0000000e+00    0.0000000e+00    0.0000000e+00    0.0000000e+00    0.0000000e+00    0.0000000e+00    0.0000000e+00    0.0000000e+00    0.0000000e+00    0.0000000e+00    0.0000000e+00    0.0000000e+00    0.0000000e+00    0.0000000e+00    0.0000000e+00    0.0000000e+00    0.0000000e+00    0.0000000e+00    0.0000000e+00    0.0000000e+00    0.0000000e+00    0.0000000e+00
   -4.1637635e+01    0.0000000e+00    8.7193866e-04    2.9190990e-03    0.0000000e+00    0.0000000e+00    0.0000000e+00    0.0000000e+00    0.0000000e+00    0.0000000e+00    0.0000000e+00    0.0000000e+00    0.0000000e+00    0.0000000e+00    0.0000000e+00    0.0000000e+00    0.0000000e+00    0.0000000e+00    0.0000000e+00    0.0000000e+00    0.0000000e+00    0.0000000e+00    0.0000000e+00    0.0000000e+00    0.0000000e+00    0.0000000e+00    0.0000000e+00    0.0000000e+00    0.0000000e+00    0.0000000e+00    0.0000000e+00    0.0000000e+00    0.0000000e+00    0.0000000e+00    0.0000000e+00    0.0000000e+00    0.0000000e+00    0.0000000e+00    0.0000000e+00    0.0000000e+00    0.0000000e+00    0.0000000e+00    0.0000000e+00
   -4.1210267e+01    0.0000000e+00    8.7193866e-04    2.9190990e-03    0.0000000e+00    0.0000000e+00    0.0000000e+00    0.0000000e+00    0.0000000e+00    0.0000000e+00    0.0000000e+00    0.0000000e+00    0.0000000e+00    0.0000000e+00    0.0000000e+00    0.0000000e+00    0.0000000e+00    0.0000000e+00    0.0000000e+00    0.0000000e+00    0.0000000e+00    0.0000000e+00    0.0000000e+00    0.0000000e+00    0.0000000e+00    0.0000000e+00    0.0000000e+00    0.0000000e+00    0.0000000e+00    0.0000000e+00    0.0000000e+00    0.0000000e+00    0.0000000e+00    0.0000000e+00    0.0000000e+00    0.0000000e+00    0.0000000e+00    0.0000000e+00    0.0000000e+00    0.0000000e+00    0.0000000e+00    0.0000000e+00    0.0000000e+00
   -4.0868371e+01    0.0000000e+00    8.7193866e-04    2.9190990e-03    0.0000000e+00    0.0000000e+00    0.0000000e+00    0.0000000e+00    0.0000000e+00    0.0000000e+00    0.0000000e+00    0.0000000e+00    0.0000000e+00    0.0000000e+00    0.0000000e+00    0.0000000e+00    0.0000000e+00    0.0000000e+00    0.0000000e+00    0.0000000e+00    0.0000000e+00    0.0000000e+00    0.0000000e+00    0.0000000e+00    0.0000000e+00    0.0000000e+00    0.0000000e+00    0.0000000e+00    0.0000000e+00    0.0000000e+00    0.0000000e+00    0.0000000e+00    0.0000000e+00    0.0000000e+00    0.0000000e+00    0.0000000e+00    0.0000000e+00    0.0000000e+00    0.0000000e+00    0.0000000e+00    0.0000000e+00    0.0000000e+00    0.0000000e+00
   -4.0441003e+01    0.0000000e+00    8.7193866e-04    2.9190990e-03    0.0000000e+00    0.0000000e+00    0.0000000e+00    0.0000000e+00    0.0000000e+00    0.0000000e+00    0.0000000e+00    0.0000000e+00    0.0000000e+00    0.0000000e+00    0.0000000e+00    0.0000000e+00    0.0000000e+00    0.0000000e+00    0.0000000e+00    0.0000000e+00    0.0000000e+00    0.0000000e+00    0.0000000e+00    0.0000000e+00    0.0000000e+00    0.0000000e+00    0.0000000e+00    0.0000000e+00    0.0000000e+00    0.0000000e+00    0.0000000e+00    0.0000000e+00    0.0000000e+00    0.0000000e+00    0.0000000e+00    0.0000000e+00    0.0000000e+00    0.0000000e+00    0.0000000e+00    0.0000000e+00    0.0000000e+00    0.0000000e+00    0.0000000e+00
   -4.0099108e+01    0.0000000e+00    8.7193867e-04    2.9190990e-03    0.0000000e+00    0.0000000e+00    0.0000000e+00    0.0000000e+00    0.0000000e+00    0.0000000e+00    0.0000000e+00    0.0000000e+00    0.0000000e+00    0.0000000e+00    0.0000000e+00    0.0000000e+00    0.0000000e+00    0.0000000e+00    0.0000000e+00    0.0000000e+00    0.0000000e+00    0.0000000e+00    0.0000000e+00    0.0000000e+00    0.0000000e+00    0.0000000e+00    0.0000000e+00    0.0000000e+00    0.0000000e+00    0.0000000e+00    0.0000000e+00    0.0000000e+00    0.0000000e+00    0.0000000e+00    0.0000000e+00    0.0000000e+00    0.0000000e+00    0.0000000e+00    0.0000000e+00    0.0000000e+00    0.0000000e+00    0.0000000e+00    0.0000000e+00
   -3.9671739e+01    0.0000000e+00    8.7193867e-04    2.9190990e-03    0.0000000e+00    0.0000000e+00    0.0000000e+00    0.0000000e+00    0.0000000e+00    0.0000000e+00    0.0000000e+00    0.0000000e+00    0.0000000e+00    0.0000000e+00    0.0000000e+00    0.0000000e+00    0.0000000e+00    0.0000000e+00    0.0000000e+00    0.0000000e+00    0.0000000e+00    0.0000000e+00    0.0000000e+00    0.0000000e+00    0.0000000e+00    0.0000000e+00    0.0000000e+00    0.0000000e+00    0.0000000e+00    0.0000000e+00    0.0000000e+00    0.0000000e+00    0.0000000e+00    0.0000000e+00    0.0000000e+00    0.0000000e+00    0.0000000e+00    0.0000000e+00    0.0000000e+00    0.0000000e+00    0.0000000e+00    0.0000000e+00    0.0000000e+00
   -3.9329844e+01    0.0000000e+00    8.7193867e-04    2.9190990e-03    0.0000000e+00    0.0000000e+00    0.0000000e+00    0.0000000e+00    0.0000000e+00    0.0000000e+00    0.0000000e+00    0.0000000e+00    0.0000000e+00    0.0000000e+00    0.0000000e+00    0.0000000e+00    0.0000000e+00    0.0000000e+00    0.0000000e+00    0.0000000e+00    0.0000000e+00    0.0000000e+00    0.0000000e+00    0.0000000e+00    0.0000000e+00    0.0000000e+00    0.0000000e+00    0.0000000e+00    0.0000000e+00    0.0000000e+00    0.0000000e+00    0.0000000e+00    0.0000000e+00    0.0000000e+00    0.0000000e+00    0.0000000e+00    0.0000000e+00    0.0000000e+00    0.0000000e+00    0.0000000e+00    0.0000000e+00    0.0000000e+00    0.0000000e+00
   -3.8902475e+01    0.0000000e+00    8.7193867e-04    2.9190990e-03    0.0000000e+00    0.0000000e+00    0.0000000e+00    0.0000000e+00    0.0000000e+00    0.0000000e+00    0.0000000e+00    0.0000000e+00    0.0000000e+00    0.0000000e+00    0.0000000e+00    0.0000000e+00    0.0000000e+00    0.0000000e+00    0.0000000e+00    0.0000000e+00    0.0000000e+00    0.0000000e+00    0.0000000e+00    0.0000000e+00    0.0000000e+00    0.0000000e+00    0.0000000e+00    0.0000000e+00    0.0000000e+00    0.0000000e+00    0.0000000e+00    0.0000000e+00    0.0000000e+00    0.0000000e+00    0.0000000e+00    0.0000000e+00    0.0000000e+00    0.0000000e+00    0.0000000e+00    0.0000000e+00    0.0000000e+00    0.0000000e+00    0.0000000e+00
   -3.8560580e+01    0.0000000e+00    8.7193867e-04    2.9190990e-03    0.0000000e+00    0.0000000e+00    0.0000000e+00    0.0000000e+00    0.0000000e+00    0.0000000e+00    0.0000000e+00    0.0000000e+00    0.0000000e+00    0.0000000e+00    0.0000000e+00    0.0000000e+00    0.0000000e+00    0.0000000e+00    0.0000000e+00    0.0000000e+00    0.0000000e+00    0.0000000e+00    0.0000000e+00    0.0000000e+00    0.0000000e+00    0.0000000e+00    0.0000000e+00    0.0000000e+00    0.0000000e+00    0.0000000e+00    0.0000000e+00    0.0000000e+00    0.0000000e+00    0.0000000e+00    0.0000000e+00    0.0000000e+00    0.0000000e+00    0.0000000e+00    0.0000000e+00    0.0000000e+00    0.0000000e+00    0.0000000e+00    0.0000000e+00
   -3.8133211e+01    0.0000000e+00    8.7193867e-04    2.9190990e-03    0.0000000e+00    0.0000000e+00    0.0000000e+00    0.0000000e+00    0.0000000e+00    0.0000000e+00    0.0000000e+00    0.0000000e+00    0.0000000e+00    0.0000000e+00    0.0000000e+00    0.0000000e+00    0.0000000e+00    0.0000000e+00    0.0000000e+00    0.0000000e+00    0.0000000e+00    0.0000000e+00    0.0000000e+00    0.0000000e+00    0.0000000e+00    0.0000000e+00    0.0000000e+00    0.0000000e+00    0.0000000e+00    0.0000000e+00    0.0000000e+00    0.0000000e+00    0.0000000e+00    0.0000000e+00    0.0000000e+00    0.0000000e+00    0.0000000e+00    0.0000000e+00    0.0000000e+00    0.0000000e+00    0.0000000e+00    0.0000000e+00    0.0000000e+00
   -3.7791316e+01    0.0000000e+00    8.7193866e-04    2.9190990e-03    0.0000000e+00    0.0000000e+00    0.0000000e+00    0.0000000e+00    0.0000000e+00    0.0000000e+00    0.0000000e+00    0.0000000e+00    0.0000000e+00    0.0000000e+00    0.0000000e+00    0.0000000e+00    0.0000000e+00    0.0000000e+00    0.0000000e+00    0.0000000e+00    0.0000000e+00    0.0000000e+00    0.0000000e+00    0.0000000e+00    0.0000000e+00    0.0000000e+00    0.0000000e+00    0.0000000e+00    0.0000000e+00    0.0000000e+00    0.0000000e+00    0.0000000e+00    0.0000000e+00    0.0000000e+00    0.0000000e+00    0.0000000e+00    0.0000000e+00    0.0000000e+00    0.0000000e+00    0.0000000e+00    0.0000000e+00    0.0000000e+00    0.0000000e+00
   -3.7363947e+01    0.0000000e+00    8.7193866e-04    2.9190990e-03    0.0000000e+00    0.0000000e+00    0.0000000e+00    0.0000000e+00    0.0000000e+00    0.0000000e+00    0.0000000e+00    0.0000000e+00    0.0000000e+00    0.0000000e+00    0.0000000e+00    0.0000000e+00    0.0000000e+00    0.0000000e+00    0.0000000e+00    0.0000000e+00    0.0000000e+00    0.0000000e+00    0.0000000e+00    0.0000000e+00    0.0000000e+00    0.0000000e+00    0.0000000e+00    0.0000000e+00    0.0000000e+00    0.0000000e+00    0.0000000e+00    0.0000000e+00    0.0000000e+00    0.0000000e+00    0.0000000e+00    0.0000000e+00    0.0000000e+00    0.0000000e+00    0.0000000e+00    0.0000000e+00    0.0000000e+00    0.0000000e+00    0.0000000e+00
   -3.7022052e+01    0.0000000e+00    8.7193866e-04    2.9190990e-03    0.0000000e+00    0.0000000e+00    0.0000000e+00    0.0000000e+00    0.0000000e+00    0.0000000e+00    0.0000000e+00    0.0000000e+00    0.0000000e+00    0.0000000e+00    0.0000000e+00    0.0000000e+00    0.0000000e+00    0.0000000e+00    0.0000000e+00    0.0000000e+00    0.0000000e+00    0.0000000e+00    0.0000000e+00    0.0000000e+00    0.0000000e+00    0.0000000e+00    0.0000000e+00    0.0000000e+00    0.0000000e+00    0.0000000e+00    0.0000000e+00    0.0000000e+00    0.0000000e+00    0.0000000e+00    0.0000000e+00    0.0000000e+00    0.0000000e+00    0.0000000e+00    0.0000000e+00    0.0000000e+00    0.0000000e+00    0.0000000e+00    0.0000000e+00
   -3.6594684e+01    0.0000000e+00    8.7193865e-04    2.9190990e-03    0.0000000e+00    0.0000000e+00    0.0000000e+00    0.0000000e+00    0.0000000e+00    0.0000000e+00    0.0000000e+00    0.0000000e+00    0.0000000e+00    0.0000000e+00    0.0000000e+00    0.0000000e+00    0.0000000e+00    0.0000000e+00    0.0000000e+00    0.0000000e+00    0.0000000e+00    0.0000000e+00    0.0000000e+00    0.0000000e+00    0.0000000e+00    0.0000000e+00    0.0000000e+00    0.0000000e+00    0.0000000e+00    0.0000000e+00    0.0000000e+00    0.0000000e+00    0.0000000e+00    0.0000000e+00    0.0000000e+00    0.0000000e+00    0.0000000e+00    0.0000000e+00    0.0000000e+00    0.0000000e+00    0.0000000e+00    0.0000000e+00    0.0000000e+00
   -3.6252789e+01    0.0000000e+00    8.7193865e-04    2.9190990e-03    0.0000000e+00    0.0000000e+00    0.0000000e+00    0.0000000e+00    0.0000000e+00    0.0000000e+00    0.0000000e+00    0.0000000e+00    0.0000000e+00    0.0000000e+00    0.0000000e+00    0.0000000e+00    0.0000000e+00    0.0000000e+00    0.0000000e+00    0.0000000e+00    0.0000000e+00    0.0000000e+00    0.0000000e+00    0.0000000e+00    0.0000000e+00    0.0000000e+00    0.0000000e+00    0.0000000e+00    0.0000000e+00    0.0000000e+00    0.0000000e+00    0.0000000e+00    0.0000000e+00    0.0000000e+00    0.0000000e+00    0.0000000e+00    0.0000000e+00    0.0000000e+00    0.0000000e+00    0.0000000e+00    0.0000000e+00    0.0000000e+00    0.0000000e+00
   -3.5825420e+01    0.0000000e+00    8.7193848e-04    2.9190984e-03    0.0000000e+00    0.0000000e+00    0.0000000e+00    0.0000000e+00    0.0000000e+00    0.0000000e+00    0.0000000e+00    0.0000000e+00    0.0000000e+00    0.0000000e+00    0.0000000e+00    0.0000000e+00    0.0000000e+00    0.0000000e+00    0.0000000e+00    0.0000000e+00    0.0000000e+00    0.0000000e+00    0.0000000e+00    0.0000000e+00    0.0000000e+00    0.0000000e+00    0.0000000e+00    0.0000000e+00    0.0000000e+00    0.0000000e+00    0.0000000e+00    0.0000000e+00    0.0000000e+00    0.0000000e+00    0.0000000e+00    0.0000000e+00    0.0000000e+00    0.0000000e+00    0.0000000e+00    0.0000000e+00    0.0000000e+00    0.0000000e+00    0.0000000e+00
   -3.5483525e+01    0.0000000e+00    8.7193848e-04    2.9190984e-03    0.0000000e+00    0.0000000e+00    0.0000000e+00    0.0000000e+00    0.0000000e+00    0.0000000e+00    0.0000000e+00    0.0000000e+00    0.0000000e+00    0.0000000e+00    0.0000000e+00    0.0000000e+00    0.0000000e+00    0.0000000e+00    0.0000000e+00    0.0000000e+00    0.0000000e+00    0.0000000e+00    0.0000000e+00    0.0000000e+00    0.0000000e+00    0.0000000e+00    0.0000000e+00    0.0000000e+00    0.0000000e+00    0.0000000e+00    0.0000000e+00    0.0000000e+00    0.0000000e+00    0.0000000e+00    0.0000000e+00    0.0000000e+00    0.0000000e+00    0.0000000e+00    0.0000000e+00    0.0000000e+00    0.0000000e+00    0.0000000e+00    0.0000000e+00
   -3.5056156e+01    0.0000000e+00    8.7193848e-04    2.9190984e-03    0.0000000e+00    0.0000000e+00    0.0000000e+00    0.0000000e+00    0.0000000e+00    0.0000000e+00    0.0000000e+00    0.0000000e+00    0.0000000e+00    0.0000000e+00    0.0000000e+00    0.0000000e+00    0.0000000e+00    0.0000000e+00    0.0000000e+00    0.0000000e+00    0.0000000e+00    0.0000000e+00    0.0000000e+00    0.0000000e+00    0.0000000e+00    0.0000000e+00    0.0000000e+00    0.0000000e+00    0.0000000e+00    0.0000000e+00    0.0000000e+00    0.0000000e+00    0.0000000e+00    0.0000000e+00    0.0000000e+00    0.0000000e+00    0.0000000e+00    0.0000000e+00    0.0000000e+00    0.0000000e+00    0.0000000e+00    0.0000000e+00    0.0000000e+00
   -3.4714261e+01    0.0000000e+00    8.7193847e-04    2.9190984e-03    0.0000000e+00    0.0000000e+00    0.0000000e+00    0.0000000e+00    0.0000000e+00    0.0000000e+00    0.0000000e+00    0.0000000e+00    0.0000000e+00    0.0000000e+00    0.0000000e+00    0.0000000e+00    0.0000000e+00    0.0000000e+00    0.0000000e+00    0.0000000e+00    0.0000000e+00    0.0000000e+00    0.0000000e+00    0.0000000e+00    0.0000000e+00    0.0000000e+00    0.0000000e+00    0.0000000e+00    0.0000000e+00    0.0000000e+00    0.0000000e+00    0.0000000e+00    0.0000000e+00    0.0000000e+00    0.0000000e+00    0.0000000e+00    0.0000000e+00    0.0000000e+00    0.0000000e+00    0.0000000e+00    0.0000000e+00    0.0000000e+00    0.0000000e+00
   -3.4286892e+01    0.0000000e+00    8.7193847e-04    2.9190984e-03    0.0000000e+00    0.0000000e+00    0.0000000e+00    0.0000000e+00    0.0000000e+00    0.0000000e+00    0.0000000e+00    0.0000000e+00    0.0000000e+00    0.0000000e+00    0.0000000e+00    0.0000000e+00    0.0000000e+00    0.0000000e+00    0.0000000e+00    0.0000000e+00    0.0000000e+00    0.0000000e+00    0.0000000e+00    0.0000000e+00    0.0000000e+00    0.0000000e+00    0.0000000e+00    0.0000000e+00    0.0000000e+00    0.0000000e+00    0.0000000e+00    0.0000000e+00    0.0000000e+00    0.0000000e+00    0.0000000e+00    0.0000000e+00    0.0000000e+00    0.0000000e+00    0.0000000e+00    0.0000000e+00    0.0000000e+00    0.0000000e+00    0.0000000e+00
   -3.3944997e+01    0.0000000e+00    8.7193847e-04    2.9190983e-03    0.0000000e+00    0.0000000e+00    0.0000000e+00    0.0000000e+00    0.0000000e+00    0.0000000e+00    0.0000000e+00    0.0000000e+00    0.0000000e+00    0.0000000e+00    0.0000000e+00    0.0000000e+00    0.0000000e+00    0.0000000e+00    0.0000000e+00    0.0000000e+00    0.0000000e+00    0.0000000e+00    0.0000000e+00    0.0000000e+00    0.0000000e+00    0.0000000e+00    0.0000000e+00    0.0000000e+00    0.0000000e+00    0.0000000e+00    0.0000000e+00    0.0000000e+00    0.0000000e+00    0.0000000e+00    0.0000000e+00    0.0000000e+00    0.0000000e+00    0.0000000e+00    0.0000000e+00    0.0000000e+00    0.0000000e+00    0.0000000e+00    0.0000000e+00
   -3.3517628e+01    0.0000000e+00    8.7193846e-04    2.9190983e-03    0.0000000e+00    0.0000000e+00    0.0000000e+00    0.0000000e+00    0.0000000e+00    0.0000000e+00    0.0000000e+00    0.0000000e+00    0.0000000e+00    0.0000000e+00    0.0000000e+00    0.0000000e+00    0.0000000e+00    0.0000000e+00    0.0000000e+00    0.0000000e+00    0.0000000e+00    0.0000000e+00    0.0000000e+00    0.0000000e+00    0.0000000e+00    0.0000000e+00    0.0000000e+00    0.0000000e+00    0.0000000e+00    0.0000000e+00    0.0000000e+00    0.0000000e+00    0.0000000e+00    0.0000000e+00    0.0000000e+00    0.0000000e+00    0.0000000e+00    0.0000000e+00    0.0000000e+00    0.0000000e+00    0.0000000e+00    0.0000000e+00    0.0000000e+00
   -3.3175733e+01    0.0000000e+00    8.7193846e-04    2.9190983e-03    0.0000000e+00    0.0000000e+00    0.0000000e+00    0.0000000e+00    0.0000000e+00    0.0000000e+00    0.0000000e+00    0.0000000e+00    0.0000000e+00    0.0000000e+00    0.0000000e+00    0.0000000e+00    0.0000000e+00    0.0000000e+00    0.0000000e+00    0.0000000e+00    0.0000000e+00    0.0000000e+00    0.0000000e+00    0.0000000e+00    0.0000000e+00    0.0000000e+00    0.0000000e+00    0.0000000e+00    0.0000000e+00    0.0000000e+00    0.0000000e+00    0.0000000e+00    0.0000000e+00    0.0000000e+00    0.0000000e+00    0.0000000e+00    0.0000000e+00    0.0000000e+00    0.0000000e+00    0.0000000e+00    0.0000000e+00    0.0000000e+00    0.0000000e+00
   -3.2748364e+01    0.0000000e+00    8.7193846e-04    2.9190983e-03    0.0000000e+00    0.0000000e+00    0.0000000e+00    0.0000000e+00    0.0000000e+00    0.0000000e+00    0.0000000e+00    0.0000000e+00    0.0000000e+00    0.0000000e+00    0.0000000e+00    0.0000000e+00    0.0000000e+00    0.0000000e+00    0.0000000e+00    0.0000000e+00    0.0000000e+00    0.0000000e+00    0.0000000e+00    0.0000000e+00    0.0000000e+00    0.0000000e+00    0.0000000e+00    0.0000000e+00    0.0000000e+00    0.0000000e+00    0.0000000e+00    0.0000000e+00    0.0000000e+00    0.0000000e+00    0.0000000e+00    0.0000000e+00    0.0000000e+00    0.0000000e+00    0.0000000e+00    0.0000000e+00    0.0000000e+00    0.0000000e+00    0.0000000e+00
   -3.2406469e+01    0.0000000e+00    8.7193846e-04    2.9190983e-03    0.0000000e+00    0.0000000e+00    0.0000000e+00    0.0000000e+00    0.0000000e+00    0.0000000e+00    0.0000000e+00    0.0000000e+00    0.0000000e+00    0.0000000e+00    0.0000000e+00    0.0000000e+00    0.0000000e+00    0.0000000e+00    0.0000000e+00    0.0000000e+00    0.0000000e+00    0.0000000e+00    0.0000000e+00    0.0000000e+00    0.0000000e+00    0.0000000e+00    0.0000000e+00    0.0000000e+00    0.0000000e+00    0.0000000e+00    0.0000000e+00    0.0000000e+00    0.0000000e+00    0.0000000e+00    0.0000000e+00    0.0000000e+00    0.0000000e+00    0.0000000e+00    0.0000000e+00    0.0000000e+00    0.0000000e+00    0.0000000e+00    0.0000000e+00
   -3.1979101e+01    0.0000000e+00    8.7193847e-04    2.9190983e-03    0.0000000e+00    0.0000000e+00    0.0000000e+00    0.0000000e+00    0.0000000e+00    0.0000000e+00    0.0000000e+00    0.0000000e+00    0.0000000e+00    0.0000000e+00    0.0000000e+00    0.0000000e+00    0.0000000e+00    0.0000000e+00    0.0000000e+00    0.0000000e+00    0.0000000e+00    0.0000000e+00    0.0000000e+00    0.0000000e+00    0.0000000e+00    0.0000000e+00    0.0000000e+00    0.0000000e+00    0.0000000e+00    0.0000000e+00    0.0000000e+00    0.0000000e+00    0.0000000e+00    0.0000000e+00    0.0000000e+00    0.0000000e+00    0.0000000e+00    0.0000000e+00    0.0000000e+00    0.0000000e+00    0.0000000e+00    0.0000000e+00    0.0000000e+00
   -3.1637206e+01    0.0000000e+00    8.7193848e-04    2.9190984e-03    0.0000000e+00    0.0000000e+00    0.0000000e+00    0.0000000e+00    0.0000000e+00    0.0000000e+00    0.0000000e+00    0.0000000e+00    0.0000000e+00    0.0000000e+00    0.0000000e+00    0.0000000e+00    0.0000000e+00    0.0000000e+00    0.0000000e+00    0.0000000e+00    0.0000000e+00    0.0000000e+00    0.0000000e+00    0.0000000e+00    0.0000000e+00    0.0000000e+00    0.0000000e+00    0.0000000e+00    0.0000000e+00    0.0000000e+00    0.0000000e+00    0.0000000e+00    0.0000000e+00    0.0000000e+00    0.0000000e+00    0.0000000e+00    0.0000000e+00    0.0000000e+00    0.0000000e+00    0.0000000e+00    0.0000000e+00    0.0000000e+00    0.0000000e+00
   -3.1209837e+01    0.0000000e+00    8.7193851e-04    2.9190985e-03    0.0000000e+00    0.0000000e+00    0.0000000e+00    0.0000000e+00    0.0000000e+00    0.0000000e+00    0.0000000e+00    0.0000000e+00    0.0000000e+00    0.0000000e+00    0.0000000e+00    0.0000000e+00    0.0000000e+00    0.0000000e+00    0.0000000e+00    0.0000000e+00    0.0000000e+00    0.0000000e+00    0.0000000e+00    0.0000000e+00    0.0000000e+00    0.0000000e+00    0.0000000e+00    0.0000000e+00    0.0000000e+00    0.0000000e+00    0.0000000e+00    0.0000000e+00    0.0000000e+00    0.0000000e+00    0.0000000e+00    0.0000000e+00    0.0000000e+00    0.0000000e+00    0.0000000e+00    0.0000000e+00    0.0000000e+00    0.0000000e+00    0.0000000e+00
   -3.0867942e+01    0.0000000e+00    8.7193851e-04    2.9190985e-03    0.0000000e+00    0.0000000e+00    0.0000000e+00    0.0000000e+00    0.0000000e+00    0.0000000e+00    0.0000000e+00    0.0000000e+00    0.0000000e+00    0.0000000e+00    0.0000000e+00    0.0000000e+00    0.0000000e+00    0.0000000e+00    0.0000000e+00    0.0000000e+00    0.0000000e+00    0.0000000e+00    0.0000000e+00    0.0000000e+00    0.0000000e+00    0.0000000e+00    0.0000000e+00    0.0000000e+00    0.0000000e+00    0.0000000e+00    0.0000000e+00    0.0000000e+00    0.0000000e+00    0.0000000e+00    0.0000000e+00    0.0000000e+00    0.0000000e+00    0.0000000e+00    0.0000000e+00    0.0000000e+00    0.0000000e+00    0.0000000e+00    0.0000000e+00
   -3.0440573e+01    0.0000000e+00    8.7193851e-04    2.9190985e-03    0.0000000e+00    0.0000000e+00    0.0000000e+00    0.0000000e+00    0.0000000e+00    0.0000000e+00    0.0000000e+00    0.0000000e+00    0.0000000e+00    0.0000000e+00    0.0000000e+00    0.0000000e+00    0.0000000e+00    0.0000000e+00    0.0000000e+00    0.0000000e+00    0.0000000e+00    0.0000000e+00    0.0000000e+00    0.0000000e+00    0.0000000e+00    0.0000000e+00    0.0000000e+00    0.0000000e+00    0.0000000e+00    0.0000000e+00    0.0000000e+00    0.0000000e+00    0.0000000e+00    0.0000000e+00    0.0000000e+00    0.0000000e+00    0.0000000e+00    0.0000000e+00    0.0000000e+00    0.0000000e+00    0.0000000e+00    0.0000000e+00    0.0000000e+00
   -3.0098678e+01    0.0000000e+00    8.7193851e-04    2.9190985e-03    0.0000000e+00    0.0000000e+00    0.0000000e+00    0.0000000e+00    0.0000000e+00    0.0000000e+00    0.0000000e+00    0.0000000e+00    0.0000000e+00    0.0000000e+00    0.0000000e+00    0.0000000e+00    0.0000000e+00    0.0000000e+00    0.0000000e+00    0.0000000e+00    0.0000000e+00    0.0000000e+00    0.0000000e+00    0.0000000e+00    0.0000000e+00    0.0000000e+00    0.0000000e+00    0.0000000e+00    0.0000000e+00    0.0000000e+00    0.0000000e+00    0.0000000e+00    0.0000000e+00    0.0000000e+00    0.0000000e+00    0.0000000e+00    0.0000000e+00    0.0000000e+00    0.0000000e+00    0.0000000e+00    0.0000000e+00    0.0000000e+00    0.0000000e+00
   -2.9671309e+01    0.0000000e+00    8.7193851e-04    2.9190985e-03    0.0000000e+00    0.0000000e+00    0.0000000e+00    0.0000000e+00    0.0000000e+00    0.0000000e+00    0.0000000e+00    0.0000000e+00    0.0000000e+00    0.0000000e+00    0.0000000e+00    0.0000000e+00    0.0000000e+00    0.0000000e+00    0.0000000e+00    0.0000000e+00    0.0000000e+00    0.0000000e+00    0.0000000e+00    0.0000000e+00    0.0000000e+00    0.0000000e+00    0.0000000e+00    0.0000000e+00    0.0000000e+00    0.0000000e+00    0.0000000e+00    0.0000000e+00    0.0000000e+00    0.0000000e+00    0.0000000e+00    0.0000000e+00    0.0000000e+00    0.0000000e+00    0.0000000e+00    0.0000000e+00    0.0000000e+00    0.0000000e+00    0.0000000e+00
   -2.9329414e+01    0.0000000e+00    8.7193845e-04    2.9190983e-03    0.0000000e+00    0.0000000e+00    0.0000000e+00    0.0000000e+00    0.0000000e+00    0.0000000e+00    0.0000000e+00    0.0000000e+00    0.0000000e+00    0.0000000e+00    0.0000000e+00    0.0000000e+00    0.0000000e+00    0.0000000e+00    0.0000000e+00    0.0000000e+00    0.0000000e+00    0.0000000e+00    0.0000000e+00    0.0000000e+00    0.0000000e+00    0.0000000e+00    0.0000000e+00    0.0000000e+00    0.0000000e+00    0.0000000e+00    0.0000000e+00    0.0000000e+00    0.0000000e+00    0.0000000e+00    0.0000000e+00    0.0000000e+00    0.0000000e+00    0.0000000e+00    0.0000000e+00    0.0000000e+00    0.0000000e+00    0.0000000e+00    0.0000000e+00
   -2.8902045e+01    0.0000000e+00    8.7193836e-04    2.9190980e-03    0.0000000e+00    0.0000000e+00    0.0000000e+00    0.0000000e+00    0.0000000e+00    0.0000000e+00    0.0000000e+00    0.0000000e+00    0.0000000e+00    0.0000000e+00    0.0000000e+00    0.0000000e+00    0.0000000e+00    0.0000000e+00    0.0000000e+00    0.0000000e+00    0.0000000e+00    0.0000000e+00    0.0000000e+00    0.0000000e+00    0.0000000e+00    0.0000000e+00    0.0000000e+00    0.0000000e+00    0.0000000e+00    0.0000000e+00    0.0000000e+00    0.0000000e+00    0.0000000e+00    0.0000000e+00    0.0000000e+00    0.0000000e+00    0.0000000e+00    0.0000000e+00    0.0000000e+00    0.0000000e+00    0.0000000e+00    0.0000000e+00    0.0000000e+00
   -2.8578605e+01    0.0000000e+00    8.7193815e-04    2.9190973e-03    0.0000000e+00    0.0000000e+00    0.0000000e+00    0.0000000e+00    0.0000000e+00    0.0000000e+00    0.0000000e+00    0.0000000e+00    0.0000000e+00    0.0000000e+00    0.0000000e+00    0.0000000e+00    0.0000000e+00    0.0000000e+00    0.0000000e+00    0.0000000e+00    0.0000000e+00    0.0000000e+00    0.0000000e+00    0.0000000e+00    0.0000000e+00    0.0000000e+00    0.0000000e+00    0.0000000e+00    0.0000000e+00    0.0000000e+00    0.0000000e+00    0.0000000e+00    0.0000000e+00    0.0000000e+00    0.0000000e+00    0.0000000e+00    0.0000000e+00    0.0000000e+00    0.0000000e+00    0.0000000e+00    0.0000000e+00    0.0000000e+00    0.0000000e+00
   -2.8174305e+01    0.0000000e+00    8.7193792e-04    2.9190965e-03    0.0000000e+00    0.0000000e+00    0.0000000e+00    0.0000000e+00    0.0000000e+00    0.0000000e+00    0.0000000e+00    0.0000000e+00    0.0000000e+00    0.0000000e+00    0.0000000e+00    0.0000000e+00    0.0000000e+00    0.0000000e+00    0.0000000e+00    0.0000000e+00    0.0000000e+00    0.0000000e+00    0.0000000e+00    0.0000000e+00    0.0000000e+00    0.0000000e+00    0.0000000e+00    0.0000000e+00    0.0000000e+00    0.0000000e+00    0.0000000e+00    0.0000000e+00    0.0000000e+00    0.0000000e+00    0.0000000e+00    0.0000000e+00    0.0000000e+00    0.0000000e+00    0.0000000e+00    0.0000000e+00    0.0000000e+00    0.0000000e+00    0.0000000e+00
   -2.7850865e+01    0.0000000e+00    8.7193773e-04    2.9190959e-03    0.0000000e+00    0.0000000e+00    0.0000000e+00    0.0000000e+00    0.0000000e+00    0.0000000e+00    0.0000000e+00    0.0000000e+00    0.0000000e+00    0.0000000e+00    0.0000000e+00    0.0000000e+00    0.0000000e+00    0.0000000e+00    0.0000000e+00    0.0000000e+00    0.0000000e+00    0.0000000e+00    0.0000000e+00    0.0000000e+00    0.0000000e+00    0.0000000e+00    0.0000000e+00    0.0000000e+00    0.0000000e+00    0.0000000e+00    0.0000000e+00    0.0000000e+00    0.0000000e+00    0.0000000e+00    0.0000000e+00    0.0000000e+00    0.0000000e+00    0.0000000e+00    0.0000000e+00    0.0000000e+00    0.0000000e+00    0.0000000e+00    0.0000000e+00
   -2.7446564e+01    0.0000000e+00    8.7193757e-04    2.9190953e-03    0.0000000e+00    0.0000000e+00    0.0000000e+00    0.0000000e+00    0.0000000e+00    0.0000000e+00    0.0000000e+00    0.0000000e+00    0.0000000e+00    0.0000000e+00    0.0000000e+00    0.0000000e+00    0.0000000e+00    0.0000000e+00    0.0000000e+00    0.0000000e+00    0.0000000e+00    0.0000000e+00    0.0000000e+00    0.0000000e+00    0.0000000e+00    0.0000000e+00    0.0000000e+00    0.0000000e+00    0.0000000e+00    0.0000000e+00    0.0000000e+00    0.0000000e+00    0.0000000e+00    0.0000000e+00    0.0000000e+00    0.0000000e+00    0.0000000e+00    0.0000000e+00    0.0000000e+00    0.0000000e+00    0.0000000e+00    0.0000000e+00    0.0000000e+00
   -2.7123124e+01    0.0000000e+00    8.7193763e-04    2.9190955e-03    0.0000000e+00    0.0000000e+00    0.0000000e+00    0.0000000e+00    0.0000000e+00    0.0000000e+00    0.0000000e+00    0.0000000e+00    0.0000000e+00    0.0000000e+00    0.0000000e+00    0.0000000e+00    0.0000000e+00    0.0000000e+00    0.0000000e+00    0.0000000e+00    0.0000000e+00    0.0000000e+00    0.0000000e+00    0.0000000e+00    0.0000000e+00    0.0000000e+00    0.0000000e+00    0.0000000e+00    0.0000000e+00    0.0000000e+00    0.0000000e+00    0.0000000e+00    0.0000000e+00    0.0000000e+00    0.0000000e+00    0.0000000e+00    0.0000000e+00    0.0000000e+00    0.0000000e+00    0.0000000e+00    0.0000000e+00    0.0000000e+00    0.0000000e+00
   -2.6718824e+01    0.0000000e+00    8.7193768e-04    2.9190957e-03    0.0000000e+00    0.0000000e+00    0.0000000e+00    0.0000000e+00    0.0000000e+00    0.0000000e+00    0.0000000e+00    0.0000000e+00    0.0000000e+00    0.0000000e+00    0.0000000e+00    0.0000000e+00    0.0000000e+00    0.0000000e+00    0.0000000e+00    0.0000000e+00    0.0000000e+00    0.0000000e+00    0.0000000e+00    0.0000000e+00    0.0000000e+00    0.0000000e+00    0.0000000e+00    0.0000000e+00    0.0000000e+00    0.0000000e+00    0.0000000e+00    0.0000000e+00    0.0000000e+00    0.0000000e+00    0.0000000e+00    0.0000000e+00    0.0000000e+00    0.0000000e+00    0.0000000e+00    0.0000000e+00    0.0000000e+00    0.0000000e+00    0.0000000e+00
   -2.6395384e+01    0.0000000e+00    8.7193768e-04    2.9190957e-03    0.0000000e+00    0.0000000e+00    0.0000000e+00    0.0000000e+00    0.0000000e+00    0.0000000e+00    0.0000000e+00    0.0000000e+00    0.0000000e+00    0.0000000e+00    0.0000000e+00    0.0000000e+00    0.0000000e+00    0.0000000e+00    0.0000000e+00    0.0000000e+00    0.0000000e+00    0.0000000e+00    0.0000000e+00    0.0000000e+00    0.0000000e+00    0.0000000e+00    0.0000000e+00    0.0000000e+00    0.0000000e+00    0.0000000e+00    0.0000000e+00    0.0000000e+00    0.0000000e+00    0.0000000e+00    0.0000000e+00    0.0000000e+00    0.0000000e+00    0.0000000e+00    0.0000000e+00    0.0000000e+00    0.0000000e+00    0.0000000e+00    0.0000000e+00
   -2.5991083e+01    0.0000000e+00    8.7193769e-04    2.9190957e-03    0.0000000e+00    0.0000000e+00    0.0000000e+00    0.0000000e+00    0.0000000e+00    0.0000000e+00    0.0000000e+00    0.0000000e+00    0.0000000e+00    0.0000000e+00    0.0000000e+00    0.0000000e+00    0.0000000e+00    0.0000000e+00    0.0000000e+00    0.0000000e+00    0.0000000e+00    0.0000000e+00    0.0000000e+00    0.0000000e+00    0.0000000e+00    0.0000000e+00    0.0000000e+00    0.0000000e+00    0.0000000e+00    0.0000000e+00    0.0000000e+00    0.0000000e+00    0.0000000e+00    0.0000000e+00    0.0000000e+00    0.0000000e+00    0.0000000e+00    0.0000000e+00    0.0000000e+00    0.0000000e+00    0.0000000e+00    0.0000000e+00    0.0000000e+00
   -2.5667643e+01    0.0000000e+00    8.7193769e-04    2.9190957e-03    0.0000000e+00    0.0000000e+00    0.0000000e+00    0.0000000e+00    0.0000000e+00    0.0000000e+00    0.0000000e+00    0.0000000e+00    0.0000000e+00    0.0000000e+00    0.0000000e+00    0.0000000e+00    0.0000000e+00    0.0000000e+00    0.0000000e+00    0.0000000e+00    0.0000000e+00    0.0000000e+00    0.0000000e+00    0.0000000e+00    0.0000000e+00    0.0000000e+00    0.0000000e+00    0.0000000e+00    0.0000000e+00    0.0000000e+00    0.0000000e+00    0.0000000e+00    0.0000000e+00    0.0000000e+00    0.0000000e+00    0.0000000e+00    0.0000000e+00    0.0000000e+00    0.0000000e+00    0.0000000e+00    0.0000000e+00    0.0000000e+00    0.0000000e+00
   -2.5263343e+01    0.0000000e+00    8.7193769e-04    2.9190957e-03    0.0000000e+00    0.0000000e+00    0.0000000e+00    0.0000000e+00    0.0000000e+00    0.0000000e+00    0.0000000e+00    0.0000000e+00    0.0000000e+00    0.0000000e+00    0.0000000e+00    0.0000000e+00    0.0000000e+00    0.0000000e+00    0.0000000e+00    0.0000000e+00    0.0000000e+00    0.0000000e+00    0.0000000e+00    0.0000000e+00    0.0000000e+00    0.0000000e+00    0.0000000e+00    0.0000000e+00    0.0000000e+00    0.0000000e+00    0.0000000e+00    0.0000000e+00    0.0000000e+00    0.0000000e+00    0.0000000e+00    0.0000000e+00    0.0000000e+00    0.0000000e+00    0.0000000e+00    0.0000000e+00    0.0000000e+00    0.0000000e+00    0.0000000e+00
   -2.4939903e+01    0.0000000e+00    8.7193769e-04    2.9190957e-03    0.0000000e+00    0.0000000e+00    0.0000000e+00    0.0000000e+00    0.0000000e+00    0.0000000e+00    0.0000000e+00    0.0000000e+00    0.0000000e+00    0.0000000e+00    0.0000000e+00    0.0000000e+00    0.0000000e+00    0.0000000e+00    0.0000000e+00    0.0000000e+00    0.0000000e+00    0.0000000e+00    0.0000000e+00    0.0000000e+00    0.0000000e+00    0.0000000e+00    0.0000000e+00    0.0000000e+00    0.0000000e+00    0.0000000e+00    0.0000000e+00    0.0000000e+00    0.0000000e+00    0.0000000e+00    0.0000000e+00    0.0000000e+00    0.0000000e+00    0.0000000e+00    0.0000000e+00    0.0000000e+00    0.0000000e+00    0.0000000e+00    0.0000000e+00
   -2.4535602e+01    0.0000000e+00    8.7193769e-04    2.9190957e-03    0.0000000e+00    0.0000000e+00    0.0000000e+00    0.0000000e+00    0.0000000e+00    0.0000000e+00    0.0000000e+00    0.0000000e+00    0.0000000e+00    0.0000000e+00    0.0000000e+00    0.0000000e+00    0.0000000e+00    0.0000000e+00    0.0000000e+00    0.0000000e+00    0.0000000e+00    0.0000000e+00    0.0000000e+00    0.0000000e+00    0.0000000e+00    0.0000000e+00    0.0000000e+00    0.0000000e+00    0.0000000e+00    0.0000000e+00    0.0000000e+00    0.0000000e+00    0.0000000e+00    0.0000000e+00    0.0000000e+00    0.0000000e+00    0.0000000e+00    0.0000000e+00    0.0000000e+00    0.0000000e+00    0.0000000e+00    0.0000000e+00    0.0000000e+00
   -2.4212162e+01    0.0000000e+00    8.7193769e-04    2.9190957e-03    0.0000000e+00    0.0000000e+00    0.0000000e+00    0.0000000e+00    0.0000000e+00    0.0000000e+00    0.0000000e+00    0.0000000e+00    0.0000000e+00    0.0000000e+00    0.0000000e+00    0.0000000e+00    0.0000000e+00    0.0000000e+00    0.0000000e+00    0.0000000e+00    0.0000000e+00    0.0000000e+00    0.0000000e+00    0.0000000e+00    0.0000000e+00    0.0000000e+00    0.0000000e+00    0.0000000e+00    0.0000000e+00    0.0000000e+00    0.0000000e+00    0.0000000e+00    0.0000000e+00    0.0000000e+00    0.0000000e+00    0.0000000e+00    0.0000000e+00    0.0000000e+00    0.0000000e+00    0.0000000e+00    0.0000000e+00    0.0000000e+00    0.0000000e+00
   -2.3807862e+01    0.0000000e+00    8.7193767e-04    2.9190957e-03    0.0000000e+00    0.0000000e+00    0.0000000e+00    0.0000000e+00    0.0000000e+00    0.0000000e+00    0.0000000e+00    0.0000000e+00    0.0000000e+00    0.0000000e+00    0.0000000e+00    0.0000000e+00    0.0000000e+00    0.0000000e+00    0.0000000e+00    0.0000000e+00    0.0000000e+00    0.0000000e+00    0.0000000e+00    0.0000000e+00    0.0000000e+00    0.0000000e+00    0.0000000e+00    0.0000000e+00    0.0000000e+00    0.0000000e+00    0.0000000e+00    0.0000000e+00    0.0000000e+00    0.0000000e+00    0.0000000e+00    0.0000000e+00    0.0000000e+00    0.0000000e+00    0.0000000e+00    0.0000000e+00    0.0000000e+00    0.0000000e+00    0.0000000e+00
   -2.3484422e+01    0.0000000e+00    8.7193767e-04    2.9190957e-03    0.0000000e+00    0.0000000e+00    0.0000000e+00    0.0000000e+00    0.0000000e+00    0.0000000e+00    0.0000000e+00    0.0000000e+00    0.0000000e+00    0.0000000e+00    0.0000000e+00    0.0000000e+00    0.0000000e+00    0.0000000e+00    0.0000000e+00    0.0000000e+00    0.0000000e+00    0.0000000e+00    0.0000000e+00    0.0000000e+00    0.0000000e+00    0.0000000e+00    0.0000000e+00    0.0000000e+00    0.0000000e+00    0.0000000e+00    0.0000000e+00    0.0000000e+00    0.0000000e+00    0.0000000e+00    0.0000000e+00    0.0000000e+00    0.0000000e+00    0.0000000e+00    0.0000000e+00    0.0000000e+00    0.0000000e+00    0.0000000e+00    0.0000000e+00
   -2.3080121e+01    0.0000000e+00    8.7193767e-04    2.9190957e-03    0.0000000e+00    0.0000000e+00    0.0000000e+00    0.0000000e+00    0.0000000e+00    0.0000000e+00    0.0000000e+00    0.0000000e+00    0.0000000e+00    0.0000000e+00    0.0000000e+00    0.0000000e+00    0.0000000e+00    0.0000000e+00    0.0000000e+00    0.0000000e+00    0.0000000e+00    0.0000000e+00    0.0000000e+00    0.0000000e+00    0.0000000e+00    0.0000000e+00    0.0000000e+00    0.0000000e+00    0.0000000e+00    0.0000000e+00    0.0000000e+00    0.0000000e+00    0.0000000e+00    0.0000000e+00    0.0000000e+00    0.0000000e+00    0.0000000e+00    0.0000000e+00    0.0000000e+00    0.0000000e+00    0.0000000e+00    0.0000000e+00    0.0000000e+00
   -2.2756681e+01    0.0000000e+00    8.7193767e-04    2.9190957e-03    0.0000000e+00    0.0000000e+00    0.0000000e+00    0.0000000e+00    0.0000000e+00    0.0000000e+00    0.0000000e+00    0.0000000e+00    0.0000000e+00    0.0000000e+00    0.0000000e+00    0.0000000e+00    0.0000000e+00    0.0000000e+00    0.0000000e+00    0.0000000e+00    0.0000000e+00    0.0000000e+00    0.0000000e+00    0.0000000e+00    0.0000000e+00    0.0000000e+00    0.0000000e+00    0.0000000e+00    0.0000000e+00    0.0000000e+00    0.0000000e+00    0.0000000e+00    0.0000000e+00    0.0000000e+00    0.0000000e+00    0.0000000e+00    0.0000000e+00    0.0000000e+00    0.0000000e+00    0.0000000e+00    0.0000000e+00    0.0000000e+00    0.0000000e+00
   -2.2352381e+01    0.0000000e+00    8.7193767e-04    2.9190957e-03    0.0000000e+00    0.0000000e+00    0.0000000e+00    0.0000000e+00    0.0000000e+00    0.0000000e+00    0.0000000e+00    0.0000000e+00    0.0000000e+00    0.0000000e+00    0.0000000e+00    0.0000000e+00    0.0000000e+00    0.0000000e+00    0.0000000e+00    0.0000000e+00    0.0000000e+00    0.0000000e+00    0.0000000e+00    0.0000000e+00    0.0000000e+00    0.0000000e+00    0.0000000e+00    0.0000000e+00    0.0000000e+00    0.0000000e+00    0.0000000e+00    0.0000000e+00    0.0000000e+00    0.0000000e+00    0.0000000e+00    0.0000000e+00    0.0000000e+00    0.0000000e+00    0.0000000e+00    0.0000000e+00    0.0000000e+00    0.0000000e+00    0.0000000e+00
   -2.2028941e+01    0.0000000e+00    8.7193767e-04    2.9190957e-03    0.0000000e+00    0.0000000e+00    0.0000000e+00    0.0000000e+00    0.0000000e+00    0.0000000e+00    0.0000000e+00    0.0000000e+00    0.0000000e+00    0.0000000e+00    0.0000000e+00    0.0000000e+00    0.0000000e+00    0.0000000e+00    0.0000000e+00    0.0000000e+00    0.0000000e+00    0.0000000e+00    0.0000000e+00    0.0000000e+00    0.0000000e+00    0.0000000e+00    0.0000000e+00    0.0000000e+00    0.0000000e+00    0.0000000e+00    0.0000000e+00    0.0000000e+00    0.0000000e+00    0.0000000e+00    0.0000000e+00    0.0000000e+00    0.0000000e+00    0.0000000e+00    0.0000000e+00    0.0000000e+00    0.0000000e+00    0.0000000e+00    0.0000000e+00
   -2.1624640e+01    0.0000000e+00    8.7193766e-04    2.9190957e-03    0.0000000e+00    0.0000000e+00    0.0000000e+00    0.0000000e+00    0.0000000e+00    0.0000000e+00    0.0000000e+00    0.0000000e+00    0.0000000e+00    0.0000000e+00    0.0000000e+00    0.0000000e+00    0.0000000e+00    0.0000000e+00    0.0000000e+00    0.0000000e+00    0.0000000e+00    0.0000000e+00    0.0000000e+00    0.0000000e+00    0.0000000e+00    0.0000000e+00    0.0000000e+00    0.0000000e+00    0.0000000e+00    0.0000000e+00    0.0000000e+00    0.0000000e+00    0.0000000e+00    0.0000000e+00    0.0000000e+00    0.0000000e+00    0.0000000e+00    0.0000000e+00    0.0000000e+00    0.0000000e+00    0.0000000e+00    0.0000000e+00    0.0000000e+00
   -2.1301200e+01    0.0000000e+00    8.7193767e-04    2.9190957e-03    0.0000000e+00    0.0000000e+00    0.0000000e+00    0.0000000e+00    0.0000000e+00    0.0000000e+00    0.0000000e+00    0.0000000e+00    0.0000000e+00    0.0000000e+00    0.0000000e+00    0.0000000e+00    0.0000000e+00    0.0000000e+00    0.0000000e+00    0.0000000e+00    0.0000000e+00    0.0000000e+00    0.0000000e+00    0.0000000e+00    0.0000000e+00    0.0000000e+00    0.0000000e+00    0.0000000e+00    0.0000000e+00    0.0000000e+00    0.0000000e+00    0.0000000e+00    0.0000000e+00    0.0000000e+00    0.0000000e+00    0.0000000e+00    0.0000000e+00    0.0000000e+00    0.0000000e+00    0.0000000e+00    0.0000000e+00    0.0000000e+00    0.0000000e+00
   -2.1099050e+01    0.0000000e+00    8.7193767e-04    2.9190957e-03    0.0000000e+00    0.0000000e+00    0.0000000e+00    0.0000000e+00    0.0000000e+00    0.0000000e+00    0.0000000e+00    0.0000000e+00    0.0000000e+00    0.0000000e+00    0.0000000e+00    0.0000000e+00    0.0000000e+00    0.0000000e+00    0.0000000e+00    0.0000000e+00    0.0000000e+00    0.0000000e+00    0.0000000e+00    0.0000000e+00    0.0000000e+00    0.0000000e+00    0.0000000e+00    0.0000000e+00    0.0000000e+00    0.0000000e+00    0.0000000e+00    0.0000000e+00    0.0000000e+00    0.0000000e+00    0.0000000e+00    0.0000000e+00    0.0000000e+00    0.0000000e+00    0.0000000e+00    0.0000000e+00    0.0000000e+00    0.0000000e+00    0.0000000e+00
   -2.0846362e+01    0.0000000e+00    8.7193767e-04    2.9190957e-03    0.0000000e+00    0.0000000e+00    0.0000000e+00    0.0000000e+00    0.0000000e+00    0.0000000e+00    0.0000000e+00    0.0000000e+00    0.0000000e+00    0.0000000e+00    0.0000000e+00    0.0000000e+00    0.0000000e+00    0.0000000e+00    0.0000000e+00    0.0000000e+00    0.0000000e+00    0.0000000e+00    0.0000000e+00    0.0000000e+00    0.0000000e+00    0.0000000e+00    0.0000000e+00    0.0000000e+00    0.0000000e+00    0.0000000e+00    0.0000000e+00    0.0000000e+00    0.0000000e+00    0.0000000e+00    0.0000000e+00    0.0000000e+00    0.0000000e+00    0.0000000e+00    0.0000000e+00    0.0000000e+00    0.0000000e+00    0.0000000e+00    0.0000000e+00
   -2.0644212e+01    0.0000000e+00    8.7193767e-04    2.9190957e-03    0.0000000e+00    0.0000000e+00    0.0000000e+00    0.0000000e+00    0.0000000e+00    0.0000000e+00    0.0000000e+00    0.0000000e+00    0.0000000e+00    0.0000000e+00    0.0000000e+00    0.0000000e+00    0.0000000e+00    0.0000000e+00    0.0000000e+00    0.0000000e+00    0.0000000e+00    0.0000000e+00    0.0000000e+00    0.0000000e+00    0.0000000e+00    0.0000000e+00    0.0000000e+00    0.0000000e+00    0.0000000e+00    0.0000000e+00    0.0000000e+00    0.0000000e+00    0.0000000e+00    0.0000000e+00    0.0000000e+00    0.0000000e+00    0.0000000e+00    0.0000000e+00    0.0000000e+00    0.0000000e+00    0.0000000e+00    0.0000000e+00    0.0000000e+00
   -2.0391524e+01    0.0000000e+00    8.7193767e-04    2.9190957e-03    0.0000000e+00    0.0000000e+00    0.0000000e+00    0.0000000e+00    0.0000000e+00    0.0000000e+00    0.0000000e+00    0.0000000e+00    0.0000000e+00    0.0000000e+00    0.0000000e+00    0.0000000e+00    0.0000000e+00    0.0000000e+00    0.0000000e+00    0.0000000e+00    0.0000000e+00    0.0000000e+00    0.0000000e+00    0.0000000e+00    0.0000000e+00    0.0000000e+00    0.0000000e+00    0.0000000e+00    0.0000000e+00    0.0000000e+00    0.0000000e+00    0.0000000e+00    0.0000000e+00    0.0000000e+00    0.0000000e+00    0.0000000e+00    0.0000000e+00    0.0000000e+00    0.0000000e+00    0.0000000e+00    0.0000000e+00    0.0000000e+00    0.0000000e+00
   -2.0075665e+01    0.0000000e+00    8.7193766e-04    2.9190957e-03    0.0000000e+00    0.0000000e+00    0.0000000e+00    0.0000000e+00    0.0000000e+00    0.0000000e+00    0.0000000e+00    0.0000000e+00    0.0000000e+00    0.0000000e+00    0.0000000e+00    0.0000000e+00    0.0000000e+00    0.0000000e+00    0.0000000e+00    0.0000000e+00    0.0000000e+00    0.0000000e+00    0.0000000e+00    0.0000000e+00    0.0000000e+00    0.0000000e+00    0.0000000e+00    0.0000000e+00    0.0000000e+00    0.0000000e+00    0.0000000e+00    0.0000000e+00    0.0000000e+00    0.0000000e+00    0.0000000e+00    0.0000000e+00    0.0000000e+00    0.0000000e+00    0.0000000e+00    0.0000000e+00    0.0000000e+00    0.0000000e+00    0.0000000e+00
   -1.9680840e+01    0.0000000e+00    8.7193766e-04    2.9190957e-03    0.0000000e+00    0.0000000e+00    0.0000000e+00    0.0000000e+00    0.0000000e+00    0.0000000e+00    0.0000000e+00    0.0000000e+00    0.0000000e+00    0.0000000e+00    0.0000000e+00    0.0000000e+00    0.0000000e+00    0.0000000e+00    0.0000000e+00    0.0000000e+00    0.0000000e+00    0.0000000e+00    0.0000000e+00    0.0000000e+00    0.0000000e+00    0.0000000e+00    0.0000000e+00    0.0000000e+00    0.0000000e+00    0.0000000e+00    0.0000000e+00    0.0000000e+00    0.0000000e+00    0.0000000e+00    0.0000000e+00    0.0000000e+00    0.0000000e+00    0.0000000e+00    0.0000000e+00    0.0000000e+00    0.0000000e+00    0.0000000e+00    0.0000000e+00
   -1.9518751e+01    0.0000000e+00    8.7193766e-04    2.9190957e-03    0.0000000e+00    0.0000000e+00    0.0000000e+00    0.0000000e+00    0.0000000e+00    0.0000000e+00    0.0000000e+00    0.0000000e+00    0.0000000e+00    0.0000000e+00    0.0000000e+00    0.0000000e+00    0.0000000e+00    0.0000000e+00    0.0000000e+00    0.0000000e+00    0.0000000e+00    0.0000000e+00    0.0000000e+00    0.0000000e+00    0.0000000e+00    0.0000000e+00    0.0000000e+00    0.0000000e+00    0.0000000e+00    0.0000000e+00    0.0000000e+00    0.0000000e+00    0.0000000e+00    0.0000000e+00    0.0000000e+00    0.0000000e+00    0.0000000e+00    0.0000000e+00    0.0000000e+00    0.0000000e+00    0.0000000e+00    0.0000000e+00    0.0000000e+00
   -1.9389079e+01    0.0000000e+00    8.7193766e-04    2.9190957e-03    0.0000000e+00    0.0000000e+00    0.0000000e+00    0.0000000e+00    0.0000000e+00    0.0000000e+00    0.0000000e+00    0.0000000e+00    0.0000000e+00    0.0000000e+00    0.0000000e+00    0.0000000e+00    0.0000000e+00    0.0000000e+00    0.0000000e+00    0.0000000e+00    0.0000000e+00    0.0000000e+00    0.0000000e+00    0.0000000e+00    0.0000000e+00    0.0000000e+00    0.0000000e+00    0.0000000e+00    0.0000000e+00    0.0000000e+00    0.0000000e+00    0.0000000e+00    0.0000000e+00    0.0000000e+00    0.0000000e+00    0.0000000e+00    0.0000000e+00    0.0000000e+00    0.0000000e+00    0.0000000e+00    0.0000000e+00    0.0000000e+00    0.0000000e+00
   -1.9230194e+01    0.0000000e+00    8.7193766e-04    2.9190956e-03    0.0000000e+00    0.0000000e+00    0.0000000e+00    0.0000000e+00    0.0000000e+00    0.0000000e+00    0.0000000e+00    0.0000000e+00    0.0000000e+00    0.0000000e+00    0.0000000e+00    0.0000000e+00    0.0000000e+00    0.0000000e+00    0.0000000e+00    0.0000000e+00    0.0000000e+00    0.0000000e+00    0.0000000e+00    0.0000000e+00    0.0000000e+00    0.0000000e+00    0.0000000e+00    0.0000000e+00    0.0000000e+00    0.0000000e+00    0.0000000e+00    0.0000000e+00    0.0000000e+00    0.0000000e+00    0.0000000e+00    0.0000000e+00    0.0000000e+00    0.0000000e+00    0.0000000e+00    0.0000000e+00    0.0000000e+00    0.0000000e+00    0.0000000e+00
   -1.9103086e+01    0.0000000e+00    8.7193766e-04    2.9190956e-03    0.0000000e+00    0.0000000e+00    0.0000000e+00    0.0000000e+00    0.0000000e+00    0.0000000e+00    0.0000000e+00    0.0000000e+00    0.0000000e+00    0.0000000e+00    0.0000000e+00    0.0000000e+00    0.0000000e+00    0.0000000e+00    0.0000000e+00    0.0000000e+00    0.0000000e+00    0.0000000e+00    0.0000000e+00    0.0000000e+00    0.0000000e+00    0.0000000e+00    0.0000000e+00    0.0000000e+00    0.0000000e+00    0.0000000e+00    0.0000000e+00    0.0000000e+00    0.0000000e+00    0.0000000e+00    0.0000000e+00    0.0000000e+00    0.0000000e+00    0.0000000e+00    0.0000000e+00    0.0000000e+00    0.0000000e+00    0.0000000e+00    0.0000000e+00
   -1.8944201e+01    0.0000000e+00    8.7193766e-04    2.9190956e-03    0.0000000e+00    0.0000000e+00    0.0000000e+00    0.0000000e+00    0.0000000e+00    0.0000000e+00    0.0000000e+00    0.0000000e+00    0.0000000e+00    0.0000000e+00    0.0000000e+00    0.0000000e+00    0.0000000e+00    0.0000000e+00    0.0000000e+00    0.0000000e+00    0.0000000e+00    0.0000000e+00    0.0000000e+00    0.0000000e+00    0.0000000e+00    0.0000000e+00    0.0000000e+00    0.0000000e+00    0.0000000e+00    0.0000000e+00    0.0000000e+00    0.0000000e+00    0.0000000e+00    0.0000000e+00    0.0000000e+00    0.0000000e+00    0.0000000e+00    0.0000000e+00    0.0000000e+00    0.0000000e+00    0.0000000e+00    0.0000000e+00    0.0000000e+00
   -1.8817094e+01    0.0000000e+00    8.7193766e-04    2.9190956e-03    0.0000000e+00    0.0000000e+00    0.0000000e+00    0.0000000e+00    0.0000000e+00    0.0000000e+00    0.0000000e+00    0.0000000e+00    0.0000000e+00    0.0000000e+00    0.0000000e+00    0.0000000e+00    0.0000000e+00    0.0000000e+00    0.0000000e+00    0.0000000e+00    0.0000000e+00    0.0000000e+00    0.0000000e+00    0.0000000e+00    0.0000000e+00    0.0000000e+00    0.0000000e+00    0.0000000e+00    0.0000000e+00    0.0000000e+00    0.0000000e+00    0.0000000e+00    0.0000000e+00    0.0000000e+00    0.0000000e+00    0.0000000e+00    0.0000000e+00    0.0000000e+00    0.0000000e+00    0.0000000e+00    0.0000000e+00    0.0000000e+00    0.0000000e+00
   -1.8715407e+01    0.0000000e+00    8.7193766e-04    2.9190956e-03    0.0000000e+00    0.0000000e+00    0.0000000e+00    0.0000000e+00    0.0000000e+00    0.0000000e+00    0.0000000e+00    0.0000000e+00    0.0000000e+00    0.0000000e+00    0.0000000e+00    0.0000000e+00    0.0000000e+00    0.0000000e+00    0.0000000e+00    0.0000000e+00    0.0000000e+00    0.0000000e+00    0.0000000e+00    0.0000000e+00    0.0000000e+00    0.0000000e+00    0.0000000e+00    0.0000000e+00    0.0000000e+00    0.0000000e+00    0.0000000e+00    0.0000000e+00    0.0000000e+00    0.0000000e+00    0.0000000e+00    0.0000000e+00    0.0000000e+00    0.0000000e+00    0.0000000e+00    0.0000000e+00    0.0000000e+00    0.0000000e+00    0.0000000e+00
   -1.8588299e+01    0.0000000e+00    8.7193766e-04    2.9190956e-03    0.0000000e+00    0.0000000e+00    0.0000000e+00    0.0000000e+00    0.0000000e+00    0.0000000e+00    0.0000000e+00    0.0000000e+00    0.0000000e+00    0.0000000e+00    0.0000000e+00    0.0000000e+00    0.0000000e+00    0.0000000e+00    0.0000000e+00    0.0000000e+00    0.0000000e+00    0.0000000e+00    0.0000000e+00    0.0000000e+00    0.0000000e+00    0.0000000e+00    0.0000000e+00    0.0000000e+00    0.0000000e+00    0.0000000e+00    0.0000000e+00    0.0000000e+00    0.0000000e+00    0.0000000e+00    0.0000000e+00    0.0000000e+00    0.0000000e+00    0.0000000e+00    0.0000000e+00    0.0000000e+00    0.0000000e+00    0.0000000e+00    0.0000000e+00
   -1.8372892e+01    0.0000000e+00    8.7193766e-04    2.9190956e-03    0.0000000e+00    0.0000000e+00    0.0000000e+00    0.0000000e+00    0.0000000e+00    0.0000000e+00    0.0000000e+00    0.0000000e+00    0.0000000e+00    0.0000000e+00    0.0000000e+00    0.0000000e+00    0.0000000e+00    0.0000000e+00    0.0000000e+00    0.0000000e+00    0.0000000e+00    0.0000000e+00    0.0000000e+00    0.0000000e+00    0.0000000e+00    0.0000000e+00    0.0000000e+00    0.0000000e+00    0.0000000e+00    0.0000000e+00    0.0000000e+00    0.0000000e+00    0.0000000e+00    0.0000000e+00    0.0000000e+00    0.0000000e+00    0.0000000e+00    0.0000000e+00    0.0000000e+00    0.0000000e+00    0.0000000e+00    0.0000000e+00    0.0000000e+00
   -1.8271206e+01    5.1497225e-21    8.7193766e-04    2.9190956e-03    0.0000000e+00    0.0000000e+00    0.0000000e+00    0.0000000e+00    0.0000000e+00    0.0000000e+00    0.0000000e+00    0.0000000e+00    0.0000000e+00    0.0000000e+00    0.0000000e+00    0.0000000e+00    0.0000000e+00    0.0000000e+00    0.0000000e+00    0.0000000e+00    0.0000000e+00    0.0000000e+00    0.0000000e+00    0.0000000e+00    0.0000000e+00    0.0000000e+00    0.0000000e+00    0.0000000e+00    0.0000000e+00    0.0000000e+00    0.0000000e+00    0.0000000e+00    0.0000000e+00    0.0000000e+00    0.0000000e+00    0.0000000e+00    0.0000000e+00    0.0000000e+00    0.0000000e+00    0.0000000e+00    0.0000000e+00    0.0000000e+00    0.0000000e+00
   -1.8144098e+01    3.4843116e-20    8.7193766e-04    2.9190956e-03    0.0000000e+00    0.0000000e+00    0.0000000e+00    0.0000000e+00    0.0000000e+00    0.0000000e+00    0.0000000e+00    0.0000000e+00    0.0000000e+00    0.0000000e+00    0.0000000e+00    0.0000000e+00    0.0000000e+00    0.0000000e+00    0.0000000e+00    0.0000000e+00    0.0000000e+00    0.0000000e+00    0.0000000e+00    0.0000000e+00    0.0000000e+00    0.0000000e+00    0.0000000e+00    0.0000000e+00    0.0000000e+00    0.0000000e+00    0.0000000e+00    0.0000000e+00    0.0000000e+00    0.0000000e+00    0.0000000e+00    0.0000000e+00    0.0000000e+00    0.0000000e+00    0.0000000e+00    0.0000000e+00    0.0000000e+00    0.0000000e+00    0.0000000e+00
   -1.8042411e+01    1.0580938e-19    8.7193766e-04    2.9190956e-03    0.0000000e+00    0.0000000e+00    0.0000000e+00    0.0000000e+00    0.0000000e+00    0.0000000e+00    0.0000000e+00    0.0000000e+00    0.0000000e+00    0.0000000e+00    0.0000000e+00    0.0000000e+00    0.0000000e+00    0.0000000e+00    0.0000000e+00    0.0000000e+00    0.0000000e+00    0.0000000e+00    0.0000000e+00    0.0000000e+00    0.0000000e+00    0.0000000e+00    0.0000000e+00    0.0000000e+00    0.0000000e+00    0.0000000e+00    0.0000000e+00    0.0000000e+00    0.0000000e+00    0.0000000e+00    0.0000000e+00    0.0000000e+00    0.0000000e+00    0.0000000e+00    0.0000000e+00    0.0000000e+00    0.0000000e+00    0.0000000e+00    0.0000000e+00
   -1.7915304e+01    2.7370757e-19    8.7193766e-04    2.9190956e-03    0.0000000e+00    0.0000000e+00    0.0000000e+00    0.0000000e+00    0.0000000e+00    0.0000000e+00    0.0000000e+00    0.0000000e+00    0.0000000e+00    0.0000000e+00    0.0000000e+00    0.0000000e+00    0.0000000e+00    0.0000000e+00    0.0000000e+00    0.0000000e+00    0.0000000e+00    0.0000000e+00    0.0000000e+00    0.0000000e+00    0.0000000e+00    0.0000000e+00    0.0000000e+00    0.0000000e+00    0.0000000e+00    0.0000000e+00    0.0000000e+00    0.0000000e+00    0.0000000e+00    0.0000000e+00    0.0000000e+00    0.0000000e+00    0.0000000e+00    0.0000000e+00    0.0000000e+00    0.0000000e+00    0.0000000e+00    0.0000000e+00    0.0000000e+00
   -1.7813617e+01    5.4435760e-19    8.7193766e-04    2.9190956e-03    0.0000000e+00    0.0000000e+00    0.0000000e+00    0.0000000e+00    0.0000000e+00    0.0000000e+00    0.0000000e+00    0.0000000e+00    0.0000000e+00    0.0000000e+00    0.0000000e+00    0.0000000e+00    0.0000000e+00    0.0000000e+00    0.0000000e+00    0.0000000e+00    0.0000000e+00    0.0000000e+00    0.0000000e+00    0.0000000e+00    0.0000000e+00    0.0000000e+00    0.0000000e+00    0.0000000e+00    0.0000000e+00    0.0000000e+00    0.0000000e+00    0.0000000e+00    0.0000000e+00    0.0000000e+00    0.0000000e+00    0.0000000e+00    0.0000000e+00    0.0000000e+00    0.0000000e+00    0.0000000e+00    0.0000000e+00    0.0000000e+00    0.0000000e+00
   -1.7686509e+01    1.1744488e-18    8.7193766e-04    2.9190956e-03    0.0000000e+00    0.0000000e+00    0.0000000e+00    0.0000000e+00    0.0000000e+00    0.0000000e+00    0.0000000e+00    0.0000000e+00    0.0000000e+00    0.0000000e+00    0.0000000e+00    0.0000000e+00    0.0000000e+00    0.0000000e+00    0.0000000e+00    0.0000000e+00    0.0000000e+00    0.0000000e+00    0.0000000e+00    0.0000000e+00    0.0000000e+00    0.0000000e+00    0.0000000e+00    0.0000000e+00    0.0000000e+00    0.0000000e+00    0.0000000e+00    0.0000000e+00    0.0000000e+00    0.0000000e+00    0.0000000e+00    0.0000000e+00    0.0000000e+00    0.0000000e+00    0.0000000e+00    0.0000000e+00    0.0000000e+00    0.0000000e+00    0.0000000e+00
   -1.7584823e+01    4.1937358e-16    8.7193766e-04    2.9190956e-03    0.0000000e+00    0.0000000e+00    0.0000000e+00    0.0000000e+00    0.0000000e+00    0.0000000e+00    0.0000000e+00    0.0000000e+00    0.0000000e+00    0.0000000e+00    0.0000000e+00    0.0000000e+00    0.0000000e+00    0.0000000e+00    0.0000000e+00    0.0000000e+00    0.0000000e+00    0.0000000e+00    0.0000000e+00    0.0000000e+00    0.0000000e+00    0.0000000e+00    0.0000000e+00    0.0000000e+00    0.0000000e+00    0.0000000e+00    0.0000000e+00    0.0000000e+00    0.0000000e+00    0.0000000e+00    0.0000000e+00    0.0000000e+00    0.0000000e+00    0.0000000e+00    0.0000000e+00    0.0000000e+00    0.0000000e+00    0.0000000e+00    0.0000000e+00
   -1.7465512e+01    1.7261441e-13    8.7193766e-04    2.9190956e-03    0.0000000e+00    0.0000000e+00    0.0000000e+00    0.0000000e+00    0.0000000e+00    0.0000000e+00    0.0000000e+00    0.0000000e+00    0.0000000e+00    0.0000000e+00    0.0000000e+00    0.0000000e+00    0.0000000e+00    0.0000000e+00    0.0000000e+00    0.0000000e+00    0.0000000e+00    0.0000000e+00    0.0000000e+00    0.0000000e+00    0.0000000e+00    0.0000000e+00    0.0000000e+00    0.0000000e+00    0.0000000e+00    0.0000000e+00    0.0000000e+00    0.0000000e+00    0.0000000e+00    0.0000000e+00    0.0000000e+00    0.0000000e+00    0.0000000e+00    0.0000000e+00    0.0000000e+00    0.0000000e+00    0.0000000e+00    0.0000000e+00    0.0000000e+00
   -1.7358000e+01    1.4282003e-12    8.7193766e-04    2.9190956e-03    4.5919779e-28    7.9851754e-23    2.0378513e-26    4.1444342e-32    2.3290416e-38    1.3420755e-30    1.2233945e-23    2.2633918e-27    1.4697453e-21    6.4507613e-22    1.7498865e-32    4.1248821e-22    4.8620781e-29    1.5256769e-33    1.3883178e-39    7.7411833e-22    4.5779650e-26    4.7499845e-36    4.8797120e-31    2.3816516e-25    2.2297607e-24    7.7064199e-22    3.5139641e-24    3.5296760e-23    2.4238130e-21    0.0000000e+00    2.5822825e-21    2.8350468e-30    8.1168172e-26    1.2918961e-24    4.4821820e-27    1.0058906e-23    2.1391907e-42    2.2796012e-41    3.7860543e-37    2.0344407e-26    2.0736254e-36   4.2458399e-103   1.1331949e-106
   -1.7262992e+01    5.4560213e-12    8.7193766e-04    2.9190956e-03    2.0106973e-24    1.5686377e-21    1.5712050e-25    3.1080511e-31    7.0156142e-37    4.6371174e-30    1.0028340e-22    5.0213496e-26    1.0200186e-20    4.3846696e-21    1.2751521e-31    3.3204075e-21    3.7438966e-28    1.1416604e-32    5.7958230e-39    6.2314254e-21    3.7938419e-25    1.9384078e-34    3.9504875e-30    1.8682338e-24    1.6617638e-23    5.8952132e-21    2.6350724e-23    2.6835053e-22    1.9997145e-20    0.0000000e+00    2.0786171e-20    2.3107618e-29    6.5308439e-25    1.0113832e-23    3.5377295e-26    8.2092941e-23    6.9727610e-41    6.6864191e-40    6.1837985e-36    1.5765091e-25    6.4858331e-35    1.0280842e-98   3.3103238e-102
   -1.7169991e+01    1.9373461e-11    8.7193766e-04    2.9190956e-03    3.7157548e-23    1.6775123e-20    4.6949141e-25    1.3606715e-30    6.5973350e-36    1.7154053e-29    3.1800887e-22    6.4049486e-25    4.0873406e-20    1.6791170e-20    4.8134553e-31    1.2787531e-20    1.6076839e-27    4.8199299e-32    2.1351567e-37    2.3998232e-20    1.1477801e-24    3.1218270e-33    1.9451935e-29    7.4547522e-24    5.0301488e-23    2.9204095e-20    1.2214420e-22    1.2915735e-21    1.1181166e-19    0.0000000e+00    8.0052290e-20    1.1567595e-28    2.1442333e-24    3.1084566e-23    1.0071582e-25    2.5958751e-22    7.7762263e-40    6.7620982e-39    7.3545496e-35    4.0985710e-25    6.1693420e-34    1.0822505e-93    4.2370466e-97
   -1.7075082e+01    6.2708449e-11    8.7193766e-04    2.9190956e-03    9.5812411e-22    7.0185195e-20    1.7091658e-24    4.7840981e-30    2.1309228e-35    5.7631161e-29    1.3146857e-21    3.1379248e-24    1.0508459e-19    4.0409209e-20    1.9070110e-30    4.6721600e-20    4.7861542e-27    2.0692868e-31    8.8706892e-37    8.7682626e-20    5.1341315e-24    1.4980928e-32    6.7162283e-29    2.6320837e-23    2.0178154e-22    1.1493087e-19    3.4921670e-22    4.8950885e-21    4.3962497e-19    0.0000000e+00    2.9248953e-19    3.9186817e-28    9.3114526e-24    1.2914846e-22    6.3725202e-25    1.0729522e-21    3.0783196e-39    2.4099546e-38    3.1115892e-34    2.5607546e-24    2.7648216e-33    2.9736356e-88    1.7881037e-91
   -1.6898566e+01    3.0274892e-10    8.7193766e-04    2.9190956e-03    9.9835027e-21    6.2645614e-19    1.6154662e-23    3.4189875e-29    5.2881413e-34    3.8114779e-28    1.2561415e-20    3.9228716e-23    6.8747430e-19    2.3364003e-19    1.0705267e-29    4.3706766e-19    4.5736031e-26    1.7991211e-30    2.4609522e-34    8.2024469e-19    5.2099478e-23    6.4631831e-31    5.6203754e-28    2.4654518e-22    1.7199622e-21    8.0898682e-19    3.0749484e-21    3.3921003e-20    3.0992527e-18    0.0000000e+00    2.7361560e-18    3.0100532e-27    9.4318254e-23    1.2106347e-21    4.6269246e-24    1.0228020e-20    1.8022411e-37    1.3368515e-36    1.8946907e-32    1.6839345e-23    3.1163958e-32    1.4523310e-76    9.6312293e-80
   -1.6791717e+01    6.4235603e-10    8.7193766e-04    2.9190956e-03    3.3081694e-20    2.2123265e-18    5.4174171e-23    1.0781346e-28    3.6488627e-33    1.1072597e-27    3.8225719e-20    1.8551200e-22    1.6015519e-18    4.7786841e-19    2.8603398e-29    1.3509934e-18    1.3781183e-25    7.9249928e-30    2.0698739e-33    2.5354179e-18    1.6155458e-22    4.7834509e-30    1.9031698e-27    7.2568988e-22    4.8675675e-21    2.3701874e-18    8.9833638e-21    1.0076135e-19    9.7166356e-18    0.0000000e+00    8.4576060e-18    9.3054754e-27    2.7916168e-22    3.4636629e-21    1.3396103e-23    3.0958629e-20    1.7275530e-36    1.2721014e-35    1.3877750e-31    4.7237349e-23    1.6671961e-31    4.0214570e-70    2.7342300e-73
   -1.6678923e+01    1.2501660e-09    8.7193766e-04    2.9190956e-03    1.6823424e-19    7.3574591e-18    2.2829457e-22    4.5412352e-28    3.1330799e-32    4.3016001e-27    1.2884419e-19    8.0996894e-22    3.7650100e-18    9.9307235e-19    8.5757777e-29    4.5010465e-18    4.6235136e-25    4.7789173e-29    1.6986849e-32    8.4471313e-18    5.6876608e-22    3.2803478e-29    8.0831655e-27    2.1667074e-21    1.4187162e-20    6.3866919e-18    2.5711942e-20    2.8046916e-19    2.7113357e-17    0.0000000e+00    2.8177842e-17    3.4586717e-26    8.4333665e-22    1.0187233e-20    4.1636228e-23    1.0325016e-19    1.9577690e-35    1.5172547e-34    1.1035888e-30    1.4255003e-22    1.0653606e-30    9.0167289e-63    3.4095101e-66
   -1.6560095e+01    2.2324410e-09    8.7193766e-04    2.9190956e-03    5.2019109e-19    2.0021252e-17    5.8981295e-22    1.2699340e-27    1.0928083e-31    1.0889170e-26    3.4798054e-19    2.7460818e-21    8.3315708e-18    1.9556269e-18    2.1894589e-28    1.2004724e-17    1.2514362e-24    1.6296881e-28    6.1172645e-32    2.2529337e-17    1.5573797e-21    1.2228529e-28    2.2736195e-26    5.3927892e-21    3.4761405e-20    1.5650528e-17    6.4324655e-20    7.0827866e-19    6.9593376e-17    0.0000000e+00    7.5153123e-17    9.5037232e-26    2.2037415e-21    2.7129106e-20    1.1240251e-22    2.7852931e-19    8.1669421e-35    5.4192797e-34    3.8093753e-30    3.7909940e-22    3.9299744e-30    2.9276099e-55    1.5880958e-58
   -1.6458716e+01    3.4156822e-09    8.7193766e-04    2.9190956e-03    1.3806584e-18    4.4352564e-17    1.2325932e-21    3.1383721e-27    3.0776379e-31    2.3503723e-26    7.3149194e-19    8.6801309e-21    1.6149562e-17    3.0130552e-18    4.4616451e-28    2.4788531e-17    2.4789120e-24    4.8944710e-28    2.0222478e-31    4.6520819e-17    3.3112899e-21    4.0022307e-28    4.8242636e-26    1.2929529e-20    8.2520885e-20    3.5841279e-17    1.5174419e-19    1.6406274e-18    1.5930398e-16    0.0000000e+00    1.5518368e-16    2.0027932e-25    5.1235505e-21    6.0896685e-20    2.4649385e-22    5.8818147e-19    2.7221388e-34    1.5370219e-33    1.1300517e-29    8.0902412e-22    1.1679722e-29    2.1817996e-47    9.8178533e-51
   -1.6331993e+01    5.5284931e-09    8.7193766e-04    2.9190956e-03    2.8073894e-18    1.0698115e-16    3.3180914e-21    9.8737966e-27    1.1739212e-30    6.3979025e-26    1.7204810e-18    3.1648680e-20    3.2099514e-17    5.0154072e-18    1.0358018e-27    5.8402799e-17    6.1304399e-24    2.0201932e-27    9.1553451e-31    1.0960500e-16    7.9815925e-21    1.6458363e-27    1.3009653e-25    2.7980523e-20    1.7636558e-19    7.7144153e-17    3.2858246e-19    3.5755510e-18    3.7777921e-16    0.0000000e+00    3.6561789e-16    5.1322679e-25    1.1217051e-20    1.3227846e-19    4.9825022e-22    1.3754091e-18    1.1975229e-33    6.4089741e-33    4.8506545e-29    1.6645544e-21    4.3792863e-29    2.9005396e-39    1.7624584e-42
   -1.6230614e+01    7.7574974e-09    8.7193766e-04    2.9190956e-03    7.2451292e-18    1.9831260e-16    6.7346948e-21    2.3167533e-26    2.9102425e-30    1.2480347e-25    3.1289258e-18    9.2632551e-20    5.4506512e-17    7.3547888e-18    1.8218152e-27    1.0689578e-16    1.1499788e-23    5.5583586e-27    2.6319706e-30    2.0061243e-16    1.4697049e-20    4.7276928e-27    2.7410421e-25    4.9167604e-20    3.0939632e-19    1.3908431e-16    5.8249144e-19    6.4303626e-18    6.9591204e-16    0.0000000e+00    6.6920038e-16    1.0558477e-24    1.9917776e-20    2.3364831e-19    8.9041016e-22    2.4963458e-18    3.2104983e-33    1.6691994e-32    1.3171521e-28    2.9426805e-21    1.1118899e-28    4.2193342e-31    2.0741592e-34
   -1.6149510e+01    9.8900338e-09    8.7193766e-04    2.9190956e-03    1.1639072e-17    3.0975733e-16    1.1362727e-20    4.2057672e-26    5.4577180e-30    2.0115465e-25    4.8707176e-18    1.9038770e-19    8.0329444e-17    1.0497122e-17    2.7925042e-27    1.6783118e-16    1.8250864e-23    1.0187516e-26    4.9089882e-30    3.1497094e-16    2.3204767e-20    9.3189917e-27    5.0603190e-25    7.1422319e-20    4.4875740e-19    2.0691445e-16    8.5109705e-19    9.5150341e-18    1.0704614e-15    0.0000000e+00    1.0506778e-15    1.9498975e-24    2.9258356e-20    3.4253819e-19    1.3688692e-21    3.8706399e-18    5.8481732e-33    3.2966315e-32    2.4061393e-28    4.5358306e-21    2.1029900e-28    3.4947280e-30    2.3900291e-33
   -1.6048131e+01    1.3041828e-08    8.7193766e-04    2.9190956e-03    1.7491764e-17    5.1384448e-16    2.2791634e-20    9.3683116e-26    1.2714364e-29    3.6250475e-25    8.0327484e-18    4.2047297e-19    1.2263938e-16    1.6094902e-17    4.7093184e-27    2.8206466e-16    2.9943799e-23    2.8923569e-26    1.4429866e-29    5.2935586e-16    3.8761681e-20    2.3166238e-26    1.1555865e-24    1.0818851e-19    6.7670629e-19    3.1372249e-16    1.2940552e-18    1.4531232e-17    1.7308446e-15    0.0000000e+00    1.7658255e-15    4.2856029e-24    4.4708063e-20    5.1931731e-19    2.0918026e-21    6.3510588e-18    1.5435235e-32    7.6684720e-32    6.9368143e-28    6.8879492e-21    5.0238116e-28    1.0408471e-29    4.3524774e-33
   -1.5967028e+01    1.5904528e-08    8.7193766e-04    2.9190956e-03    2.7177428e-17    7.5812504e-16    3.8769699e-20    1.7738692e-25    2.6052691e-29    5.3388134e-25    1.1935825e-17    7.5508934e-19    1.6945128e-16    1.9516384e-17    7.6246168e-27    4.1874934e-16    4.7749432e-23    6.7424689e-26    3.2946695e-29    7.8587805e-16    5.8660270e-20    4.7226233e-26    2.2245999e-24    1.6344145e-19    1.0185229e-18    4.5078641e-16    1.9014116e-18    2.1123114e-17    2.4934840e-15    0.0000000e+00    2.6215367e-15    8.0681299e-24    6.8326524e-20    7.8265156e-19    3.3405004e-21    9.4448862e-18    3.8554648e-32    1.5542695e-31    1.5862424e-27    1.1022297e-20    1.0240693e-27    1.7633420e-29    6.6090818e-33
   -1.5865649e+01    2.0023139e-08    8.7193766e-04    2.9190956e-03    3.7738904e-17    1.2079430e-15    8.2041429e-20    3.9962588e-25    6.9463050e-29    9.0686189e-25    1.9786243e-17    1.4430655e-18    2.4313745e-16    2.5451194e-17    1.4399855e-26    6.8587276e-16    8.3887346e-23    1.7524041e-25    9.2224613e-29    1.2872056e-15    1.0047460e-19    1.1369696e-25    5.4145400e-24    2.5208860e-19    1.5635175e-18    6.5578953e-16    2.8580779e-18    3.1255434e-17    3.7535258e-15    0.0000000e+00    4.2938872e-15    1.8476274e-23    1.0725732e-19    1.2082013e-18    5.4940919e-21    1.5593782e-17    1.2659346e-31    4.5081451e-31    4.5490085e-27    1.8127962e-20    2.4696495e-27    3.3245282e-29    1.1661730e-32
   -1.5784546e+01    2.3594884e-08    8.7193766e-04    2.9190956e-03    5.9478144e-17    1.7071117e-15    1.6086509e-19    8.5535492e-25    1.7262196e-28    1.3814032e-24    2.8975354e-17    2.4235035e-18    3.2112724e-16    3.2098018e-17    2.3034382e-26    9.9603570e-16    1.2717026e-22    5.1308869e-25    2.4439279e-28    1.8693233e-15    1.5177091e-19    2.6038058e-25    1.1998859e-23    3.4163666e-19    2.1172542e-18    8.6810995e-16    3.8275774e-18    4.1659296e-17    5.0266553e-15    0.0000000e+00    6.2357541e-15    3.9603953e-23    1.4984057e-19    1.6441334e-18    7.7937940e-21    2.2751208e-17    4.1471608e-31    1.2295993e-30    1.2449217e-26    2.5300399e-20    5.3089603e-27    5.3538148e-29    1.8188969e-32
   -1.5683167e+01    2.8502982e-08    8.7193766e-04    2.9190956e-03    7.7823345e-17    2.5424419e-15    3.3684110e-19    1.8089542e-24    4.0034638e-28    2.3809811e-24    4.5070791e-17    4.1798822e-18    4.4114535e-16    4.5597729e-17    3.8840092e-26    1.5370674e-15    2.0423154e-22    1.2110087e-24    4.7062843e-28    2.8847530e-15    2.4506747e-19    5.1563443e-25    2.3027224e-23    4.6828324e-19    2.8951803e-18    1.1641714e-15    5.2048925e-18    5.6418412e-17    6.9759484e-15    0.0000000e+00    9.6232377e-15    7.5158794e-23    2.1114388e-19    2.2511548e-18    1.1158850e-20    3.5182379e-17    9.0110763e-31    3.3615602e-30    2.4539224e-26    3.5736311e-20    1.0741925e-26    9.6072405e-29    3.0683487e-32
   -1.5556443e+01    3.5262310e-08    8.7193766e-04    2.9190956e-03    1.0758780e-16    3.9968514e-15    8.2898289e-19    4.4288401e-24    1.0612049e-27    4.5154218e-24    7.4325505e-17    7.6556780e-18    6.3419331e-16    6.7507214e-17    7.4106264e-26    2.5083592e-15    3.5555735e-22    2.7179128e-24    1.1390877e-27    4.7078017e-15    4.2592200e-19    1.0577103e-24    5.6344257e-23    6.7367831e-19    4.1548846e-18    1.6288155e-15    7.4070162e-18    7.9887732e-17    1.0086588e-14    0.0000000e+00    1.5704920e-14    1.8235374e-22    3.2417449e-19    3.2298139e-18    1.7356766e-20    5.7720976e-17    2.5948897e-30    1.0267665e-29    5.1684960e-26    5.3085683e-20    2.3582270e-26    1.8673921e-28    5.4500742e-32
   -1.5477241e+01    3.9146333e-08    8.7193766e-04    2.9190956e-03    1.6691537e-16    5.2699664e-15    1.3893489e-18    7.5027437e-24    1.9203469e-27    6.3979483e-24    1.0107808e-16    1.0887847e-17    7.9490392e-16    7.1841709e-17    1.1059100e-25    3.3521007e-15    5.1990990e-22    3.4323899e-24    1.8400071e-27    6.2915182e-15    6.0224321e-19    1.9429071e-24    8.9215158e-23    9.1978856e-19    5.6651684e-18    2.1081366e-15    9.8641644e-18    1.0503139e-16    1.2739585e-14    0.0000000e+00    2.0988301e-14    2.8642653e-22    4.5476572e-19    4.4162695e-18    2.5120730e-20    7.8561730e-17    4.9800336e-30    2.0239559e-29    1.0386455e-25    7.6629290e-20    3.7550602e-26    2.6802894e-28    7.6838319e-32
   -1.5378238e+01    4.4913416e-08    8.7193766e-04    2.9190956e-03    2.1853232e-16    7.2893744e-15    2.6235900e-18    1.4046704e-23    3.8804567e-27    9.8068405e-24    1.4558088e-16    1.6207570e-17    1.0280073e-15    9.2738495e-17    1.7965424e-25    4.7437238e-15    7.8247799e-22    6.9411065e-24    3.2744901e-27    8.9038700e-15    9.1111954e-19    2.7268049e-24    1.6416689e-22    1.1959105e-18    7.3471864e-18    2.6775354e-15    1.2702679e-17    1.3480426e-16    1.6577288e-14    0.0000000e+00    2.9703546e-14    5.2614372e-22    6.3270329e-19    5.7204159e-18    3.5116094e-20    1.1281324e-16    1.0507197e-29    4.5728147e-29    1.2124808e-25    1.0201122e-19    6.3911725e-26    4.1428463e-28    1.1494944e-31
   -1.5254485e+01    5.2701930e-08    8.7193766e-04    2.9190956e-03    2.4331485e-16    1.0588471e-14    4.9571298e-18    2.4063238e-23    6.6736203e-27    1.6129969e-23    2.2137354e-16    2.4839126e-17    1.3830148e-15    1.2412560e-16    2.7998588e-25    7.0860828e-15    1.2214666e-21    1.4954393e-23    4.5121875e-27    1.3300864e-14    1.4465359e-18    5.3133412e-24    2.3893518e-22    1.6317119e-18    1.0004433e-17    3.5160118e-15    1.7058293e-17    1.7939496e-16    2.2191457e-14    0.0000000e+00    4.4372892e-14    8.6867625e-22    9.1565530e-19    7.7805138e-18    5.0808026e-20    1.7108575e-16    1.1838181e-29    8.3121734e-29    2.3381663e-25    1.4455262e-19    1.0328956e-25    6.8978380e-28    1.8454652e-31
   -1.5099793e+01    6.2980980e-08    8.7193766e-04    2.9190956e-03    3.3349338e-16    1.6210566e-14    1.1304545e-17    5.4879357e-23    1.5493470e-26    2.9560783e-23    3.5761748e-16    4.0668943e-17    1.9517163e-15    1.7859656e-16    5.5736466e-25    1.1182996e-14    2.1485516e-21    5.0609562e-23    1.0288985e-26    2.0992551e-14    2.5187198e-18    1.3207749e-23    5.7114620e-22    2.2991460e-18    1.4071071e-17    4.7825896e-15    2.3708681e-17    2.4755854e-16    3.0780012e-14    0.0000000e+00    7.0036147e-14    1.8389526e-21    1.5038207e-18    1.0930312e-17    8.3184458e-20    2.7590668e-16    3.5092830e-29    1.9326126e-28    6.1582779e-25    2.1097805e-19    1.9771064e-25    1.2809310e-27    3.2326902e-31
   -1.4881269e+01    7.8623078e-08    8.7193766e-04    2.9190956e-03    4.4788250e-16    2.8557242e-14    3.3107630e-17    1.6761602e-22    5.0439446e-26    6.5540435e-23    6.7937989e-16    7.7513539e-17    3.1220294e-15    2.5254723e-16    1.3465072e-24    2.0328510e-14    4.7102642e-21    1.8870146e-22    2.7791634e-26    3.8166485e-14    5.4442723e-18    4.0544859e-23    1.6529011e-21    3.8721867e-18    2.3631780e-17    7.5271500e-15    3.8879259e-17    4.0080717e-16    4.7807778e-14    0.0000000e+00    1.2734307e-13    5.2898171e-21    3.0319433e-18    1.8336471e-17    1.6889587e-19    5.2496922e-16    1.5438414e-28    7.6926500e-28    1.8172013e-24    3.7531881e-19    4.7375027e-25    2.8604199e-27    6.6469233e-31
   -1.4799482e+01    8.4807642e-08    8.7193766e-04    2.9190956e-03    5.4561450e-16    3.4903339e-14    4.8212949e-17    2.5234620e-22    8.4064118e-26    8.6758648e-23    8.5245395e-16    9.7136505e-17    3.6891919e-15    2.7857787e-16    1.7963047e-24    2.5107647e-14    6.2987685e-21    2.8132640e-22    3.8119667e-26    4.7142871e-14    7.2123911e-18    6.1874069e-23    2.2219852e-21    4.6966889e-18    2.8635442e-17    8.8726998e-15    4.6605149e-17    4.7793568e-16    5.5697589e-14    0.0000000e+00    1.5729903e-13    7.0726335e-21    3.8463588e-18    2.2243978e-17    2.1576776e-19    6.5967375e-16    2.4116718e-28    1.3120677e-27    2.7710893e-24    4.6697221e-19    6.6396554e-25    3.7924858e-27    8.6973274e-31
   -1.4636054e+01    9.7628043e-08    8.7193766e-04    2.9190956e-03    6.0397122e-16    5.0920462e-14    9.6315653e-17    5.2696301e-22    2.1017384e-25    1.5051636e-22    1.3084681e-15    1.4802858e-16    5.0650561e-15    3.7539030e-16    3.1508181e-24    3.7346711e-14    1.0854858e-20    6.5622119e-22    6.6408432e-26    7.0134934e-14    1.2296574e-17    1.3185213e-22    4.0697110e-21    6.4549871e-18    3.9277423e-17    1.1781280e-14    6.3158626e-17    6.4469686e-16    7.4156576e-14    0.0000000e+00    2.3403676e-13    1.2956928e-20    6.1612323e-18    3.0496067e-17    3.4241727e-19    1.0149163e-15    6.2449000e-28    3.5221912e-27    5.2939572e-24    6.6866164e-19    1.2073891e-24    6.5891877e-27    1.4457127e-30
   -1.4554398e+01    1.0421919e-07    8.7193766e-04    2.9190956e-03    6.2379614e-16    6.0924186e-14    1.3105822e-16    7.2020486e-22    2.9925350e-25    1.9636515e-22    1.6026088e-15    1.8088075e-16    5.8845322e-15    4.3001614e-16    3.8590467e-24    4.5061490e-14    1.3718355e-20    8.0037553e-22    8.6454961e-26    8.4630219e-14    1.5767526e-17    1.7359522e-22    4.9934205e-21    7.4553538e-18    4.5327991e-17    1.3466424e-14    7.2709597e-17    7.4184937e-16    8.4939003e-14    0.0000000e+00    2.8241997e-13    1.6064652e-20    7.4791699e-18    3.5214281e-17    4.0901537e-19    1.2446032e-15    6.8930697e-28    5.2802366e-27    5.4500728e-24    7.7872861e-19    1.5748841e-24    8.5934029e-27    1.8136260e-30
   -1.4472781e+01    1.1085302e-07    8.7193766e-04    2.9190956e-03    7.0513950e-16    7.2434574e-14    1.7747035e-16    9.8018776e-22    4.2250499e-25    2.5449667e-22    1.9467266e-15    2.2016134e-16    6.8024825e-15    4.9156586e-16    4.9825225e-24    5.4001218e-14    1.7422937e-20    1.1232350e-21    1.1427145e-25    1.0142976e-13    2.0104666e-17    2.3941858e-22    6.6193767e-21    8.5687933e-18    5.2049091e-17    1.5319491e-14    8.3275003e-17    8.4938930e-16    9.6689804e-14    0.0000000e+00    3.3849865e-13    2.1301653e-20    9.3590083e-18    4.0390757e-17    5.0670473e-19    1.5143659e-15    9.5559554e-28    7.5796312e-27    8.8055358e-24    8.9911789e-19    2.0452636e-24    1.1115887e-26    2.2466279e-30
   -1.4391204e+01    1.1769399e-07    8.7193766e-04    2.9190956e-03    7.1363129e-16    8.5767188e-14    2.4350030e-16    1.3627773e-21    6.2455102e-25    3.2697870e-22    2.3554382e-15    2.6775541e-16    7.8391582e-15    5.4338755e-16    6.8414329e-24    6.4378851e-14    2.2649146e-20    1.8165331e-21    1.5696053e-25    1.2093743e-13    2.5817652e-17    3.5384814e-22    9.4258551e-21    9.9628417e-18    6.0451925e-17    1.7500502e-14    9.6167082e-17    9.7818918e-16    1.0979139e-13    0.0000000e+00    4.0362759e-13    3.0037913e-20    1.2162418e-17    4.6844201e-17    6.5995362e-19    1.8374359e-15    1.6417275e-27    1.1323736e-26    1.2958407e-23    1.0567343e-18    2.6992336e-24    1.4248158e-26    2.7735738e-30
   -1.4207743e+01    1.3352685e-07    8.7193766e-04    2.9190956e-03    7.2812752e-16    1.2351159e-13    5.0582691e-16    2.9585435e-21    1.6909139e-24    5.6429562e-22    3.5660492e-15    4.1337722e-16    1.0696979e-14    6.9670218e-16    1.3714192e-23    9.3830037e-14    4.1597880e-20    5.3920896e-21    3.1458565e-25    1.7633655e-13    4.6362248e-17    8.9880171e-22    2.0243977e-20    1.3618938e-17    8.2487080e-17    2.3344003e-14    1.3040321e-16    1.3238542e-15    1.4544909e-13    0.0000000e+00    5.8864762e-13    6.3314956e-20    2.1960887e-17    6.3837189e-17    1.1957936e-18    2.8083885e-15    5.7470008e-27    3.3243047e-26    3.0582897e-23    1.4701908e-18    5.2408964e-24    2.4407491e-26    4.3765518e-30
   -1.4080339e+01    1.4493690e-07    8.7193766e-04    2.9190956e-03    7.4968007e-16    1.5758595e-13    8.4209196e-16    5.0990232e-21    3.4863107e-24    8.0749709e-22    4.7120594e-15    5.5570312e-16    1.3199350e-14    8.0614502e-16    2.2019251e-23    1.2036330e-13    6.4051870e-20    1.1344314e-20    5.0096722e-25    2.2629724e-13    7.0486967e-17    1.7535645e-21    3.3772417e-20    1.6973134e-17    1.0266956e-16    2.8592582e-14    1.6162679e-16    1.6375335e-15    1.7679058e-13    0.0000000e+00    7.5558749e-13    1.0476233e-19    3.3508234e-17    7.9348068e-17    1.8285888e-18    3.7478002e-15    1.3149819e-26    7.3726756e-26    5.4291392e-23    1.8497194e-18    8.4266083e-24    3.4705809e-26    5.8991049e-30
   -1.3978417e+01    1.5423477e-07    8.7193766e-04    2.9190956e-03    7.6786655e-16    1.9069607e-13    1.2227124e-15    7.3975474e-21    5.7764670e-24    1.0667017e-21    5.8585704e-15    7.0085452e-16    1.5596904e-14    9.1013388e-16    2.8928187e-23    1.4626759e-13    8.7069596e-20    1.7103048e-20    6.5673631e-25    2.7510010e-13    9.6965418e-17    2.6913233e-21    4.5058373e-20    2.0211574e-17    1.2213464e-16    3.3593444e-14    1.9159060e-16    1.9413634e-15    2.0552053e-13    0.0000000e+00    9.1870125e-13    1.4037419e-19    4.3875276e-17    9.4426258e-17    2.3724130e-18    4.6985563e-15    2.0020379e-26    1.3013169e-25    7.4298025e-23    2.2249855e-18    1.1892437e-23    4.5611876e-26    7.5498656e-30
   -1.3851013e+01    1.6604255e-07    8.7193766e-04    2.9190956e-03    7.7996820e-16    2.4166926e-13    1.9756397e-15    1.2616905e-20    1.1676135e-23    1.4894315e-21    7.6933990e-15    9.3710191e-16    1.9217956e-14    1.0021189e-15    4.7092921e-23    1.8568799e-13    1.3453944e-19    3.6491085e-20    1.0312812e-24    3.4945657e-13    1.4719380e-16    5.3365720e-21    7.5099907e-20    2.5448184e-17    1.5355917e-16    4.1664919e-14    2.4025195e-16    2.4320456e-15    2.5151405e-13    0.0000000e+00    1.1673657e-12    2.3139522e-19    6.7689656e-17    1.1834568e-16    3.6978135e-18    6.2527241e-15    4.9430659e-26    2.8095125e-25    1.3414531e-22    2.8103953e-18    1.8865900e-23    6.3103862e-26    9.8466693e-30
   -1.3749090e+01    1.7568488e-07    8.7193766e-04    2.9190956e-03    7.9102691e-16    2.9159946e-13    2.8767867e-15    1.9222258e-20    2.0444342e-23    1.9356818e-21    9.5793055e-15    1.1845718e-15    2.2813403e-14    1.1391938e-15    6.6220538e-23    2.2438939e-13    1.9066915e-19    6.0793723e-20    1.4190672e-24    4.2254178e-13    2.0630659e-16    8.7594664e-21    1.0671627e-19    3.0739135e-17    1.8525718e-16    4.9478218e-14    2.8817092e-16    2.9145641e-15    2.9435486e-13    0.0000000e+00    1.4119099e-12    3.2731459e-19    9.2624601e-17    1.4272082e-16    5.0789630e-18    7.8807621e-15    9.0353129e-26    5.2888381e-25    2.0186761e-22    3.4529650e-18    2.7488802e-23    8.1441693e-26    1.2592636e-29
   -1.3621687e+01    1.8778848e-07    8.7193766e-04    2.9190956e-03    7.9903530e-16    3.6908540e-13    4.6390077e-15    3.2655546e-20    4.2529217e-23    2.6745047e-21    1.2629450e-14    1.5894739e-15    2.8408857e-14    1.3086882e-15    1.0766894e-22    2.8348825e-13    3.0070875e-19    1.2639905e-19    2.1750740e-24    5.3435137e-13    3.1883709e-16    1.7750097e-20    1.7681593e-19    3.9122622e-17    2.3547201e-16    6.2373475e-14    3.6624766e-16    3.7067478e-15    3.6519777e-13    0.0000000e+00    1.7863367e-12    5.3860006e-19    1.4532754e-16    1.8079488e-16    8.0215363e-18    1.0584027e-14    1.9630435e-25    1.1971437e-24    3.6325322e-22    4.3737559e-18    4.5308516e-23    1.1120754e-25    1.6487383e-29
   -1.3519764e+01    1.9762591e-07    8.7193766e-04    2.9190956e-03    8.0663588e-16    4.4731140e-13    6.8133478e-15    5.0069793e-20    7.8410308e-23    3.4637286e-21    1.5872486e-14    2.0204686e-15    3.4191802e-14    1.4794956e-15    1.5828759e-22    3.4274156e-13    4.3945481e-19    2.2305781e-19    2.9995196e-24    6.4667386e-13    4.5634304e-16    2.8796324e-20    2.6028681e-19    4.8637776e-17    2.9236010e-16    7.6158461e-14    4.5237005e-16    4.5715776e-15    4.3604317e-13    0.0000000e+00    2.1628048e-12    7.8633240e-19    2.0523875e-16    2.2411685e-16    1.1461228e-17    1.3532260e-14    3.9197783e-25    2.3630636e-24    5.7218973e-22    5.4880681e-18    6.9392910e-23    1.4234642e-25    2.0984322e-29
   -1.3392361e+01    2.1009040e-07    8.7193766e-04    2.9190956e-03    8.1707857e-16    5.7578558e-13    1.1354328e-14    8.8146353e-20    1.8106558e-22    4.7733094e-21    2.1526642e-14    2.7503196e-15    4.4006522e-14    1.5970228e-15    2.8211513e-22    4.3753543e-13    7.4282509e-19    4.3366347e-19    4.7458046e-24    8.2695685e-13    7.3996323e-16    6.7484057e-20    4.6700554e-19    6.6412849e-17    3.9858715e-16    1.0198600e-13    6.1485959e-16    6.1960357e-15    5.6310063e-13    0.0000000e+00    2.7678867e-12    1.3930771e-18    3.4568872e-16    3.0381496e-16    1.9736428e-17    1.8849290e-14    9.8967948e-25    5.9492107e-24    1.1428598e-21    7.4367207e-18    1.2638561e-22    1.9187952e-25    2.7077253e-29
   -1.3290438e+01    2.2020284e-07    8.7193766e-04    2.9190956e-03    8.4341212e-16    7.1372137e-13    1.7197502e-14    1.3588864e-19    3.4687846e-22    6.2132424e-21    2.7966939e-14    3.5641212e-15    5.4981306e-14    1.7718415e-15    4.3369177e-22    5.3802028e-13    1.1372283e-18    9.3825058e-19    6.7548939e-24    1.0186597e-12    1.1038034e-15    1.2665147e-19    7.1954572e-19    8.7672173e-17    5.2546124e-16    1.3169649e-13    8.0591199e-16    8.0963165e-15    7.0070377e-13    0.0000000e+00    3.4120772e-12    2.1325526e-18    5.1373856e-16    3.9950496e-16    2.9724375e-17    2.5073571e-14    2.3425029e-24    1.2098956e-23    1.8663939e-21    9.8701517e-18    2.1034758e-22    2.4410111e-25    3.4851697e-29
   -1.3163035e+01    2.3306876e-07    8.7193765e-04    2.9190956e-03    8.8922362e-16    9.5692497e-13    3.0489850e-14    2.6146494e-19    9.4339606e-22    8.7730108e-21    4.0205778e-14    5.0531758e-15    7.6073413e-14    2.0666777e-15    8.8463801e-22    7.0825033e-13    2.1436950e-18    2.5419957e-18    1.1219554e-23    1.3454347e-12    1.9250788e-15    3.7389984e-19    1.4501170e-18    1.3193714e-16    7.8939350e-16    1.9386875e-13    1.2070661e-15    1.2078883e-14    9.7230222e-13    0.0000000e+00    4.5127016e-12    4.2243540e-18    9.6519477e-16    5.9481063e-16    5.7558183e-17    3.7417550e-14    7.9089070e-24    3.5857373e-23    4.4011097e-21    1.4588052e-17    4.5712778e-22    3.2983756e-25    4.6712820e-29
   -1.3061112e+01    2.4354928e-07    8.7193765e-04    2.9190956e-03    9.3047749e-16    1.2503618e-12    5.0248769e-14    4.5905610e-19    2.3258877e-21    1.1889065e-20    5.6189290e-14    6.8878813e-15    1.0394461e-13    2.4584146e-15    1.6512317e-21    9.0665888e-13    3.8011678e-18    5.7026126e-18    1.7415917e-23    1.7289966e-12    3.1538140e-15    8.7307151e-19    2.6271233e-18    1.9772638e-16    1.1808988e-15    2.8096252e-13    1.7881414e-15    1.7768807e-14    1.3206068e-12    0.0000000e+00    5.8076685e-12    7.5042328e-18    1.6407921e-15    8.8401070e-16    1.0097087e-16    5.4131713e-14    2.4136324e-23    9.4507253e-23    8.9863315e-21    2.1885632e-17    9.6562087e-22    4.2249453e-25    6.1977232e-29
   -1.2933709e+01    2.5651233e-07    8.7193765e-04    2.9190956e-03    1.0423367e-15    1.8724012e-12    1.0472047e-13    1.0422864e-18    9.7651504e-21    1.9090783e-20    9.3650093e-14    1.0758044e-14    1.7220681e-13    3.0699437e-15    4.5750150e-21    1.2983296e-12    9.3141195e-18    2.0875569e-17    3.2390753e-23    2.4965445e-12    6.5203061e-15    3.5935077e-18    6.8686272e-18    3.7877698e-16    2.2564392e-15    5.1515870e-13    3.3765107e-15    3.3180619e-14    2.1708282e-12    0.0000000e+00    8.4097380e-12    1.9044226e-17    3.9060681e-15    1.6624418e-15    2.5126596e-16    9.5252277e-14    1.3968480e-22    3.9457231e-22    2.8518259e-20    4.1163578e-17    3.2333101e-21    5.8103735e-25    8.8634779e-29
   -1.2831786e+01    2.6723789e-07    8.7193765e-04    2.9190956e-03    1.3491046e-15    2.8624393e-12    2.1798062e-13    2.4047173e-18    4.5717377e-20    3.5197669e-20    1.6065247e-13    1.6941943e-14    3.0121103e-13    4.1374962e-15    1.3373908e-20    1.8654336e-12    2.4152225e-17    7.5000948e-17    1.2511415e-22    3.6334008e-12    1.3470600e-14    1.5045362e-17    1.8356146e-17    7.7569873e-16    4.6064693e-15    9.9705012e-13    6.7590654e-15    6.5467126e-14    3.7084184e-12    0.0000000e+00    1.2285900e-11    4.8971000e-17    9.4038511e-15    3.3350236e-15    6.3508303e-16    1.7265118e-13    6.5588762e-22    1.7952065e-21    9.2050903e-20    8.4088224e-17    1.2169248e-20    7.6647470e-25    1.3018459e-28
   -1.2704382e+01    2.8056755e-07    8.7193763e-04    2.9190956e-03    4.3385405e-15    6.5023886e-12    8.5013709e-13    1.2463628e-17    1.2259743e-18    2.4376486e-19    4.4987005e-13    4.2871125e-14    9.2635168e-13    9.0281597e-15    1.0725108e-19    3.4669552e-12    1.6410092e-16    8.1600934e-16    1.9951919e-22    7.1067145e-12    5.0051015e-14    2.5202966e-16    1.2422154e-16    3.1539112e-15    1.8602280e-14    3.7367849e-12    2.6461826e-14    2.5064813e-13    1.0933805e-11    0.0000000e+00    2.4309780e-11    3.0483860e-16    5.3099581e-14    1.2825703e-14    3.7990416e-15    5.4110024e-13    2.6309075e-20    3.2778600e-20    8.1942715e-19    3.2807302e-16    1.6407830e-19    1.1428918e-24    2.3824713e-28
   -1.2602460e+01    2.9144916e-07    8.7193758e-04    2.9190956e-03    4.8705367e-14    2.3060593e-11    5.4613255e-12    1.1761457e-16    1.1364380e-16    6.0632382e-18    1.9490496e-12    2.9867053e-13    4.5577045e-12    4.4166778e-14    1.9686795e-18    7.3889876e-12    2.1362176e-15    1.2834469e-14    1.9459138e-20    1.8448947e-11    2.8588201e-13    8.4526628e-15    1.4306652e-15    2.0976736e-14    1.2268763e-13    2.2588429e-11    1.6725904e-13    1.5441518e-12    5.1096628e-11    0.0000000e+00    6.5291584e-11    2.9474290e-15    4.7063703e-13    8.0003106e-14    3.5317156e-14    2.7598670e-12    2.5875868e-18    2.0525203e-18    1.3382452e-17    2.1489444e-15    6.9743185e-18    1.7657293e-24    5.2560650e-28
   -1.2475056e+01    3.0367676e-07    8.7193667e-04    2.9190956e-03    4.1295678e-12    3.1970294e-10    1.7711075e-10    6.5261927e-15    1.2397256e-13    5.0165758e-16    3.2553662e-11    4.2814521e-11    6.7186641e-11    5.5886819e-13    7.7795034e-17    1.8400124e-11    7.7042145e-14    5.4013534e-13    7.5290012e-19    1.3787655e-10    6.2283338e-12    2.4685451e-12    5.1633655e-14    2.5229367e-13    1.4948685e-12    2.6887038e-10    2.0491505e-12    1.8743256e-11    6.8243244e-10    0.0000000e+00    6.2756071e-10    7.5614796e-14    1.3235286e-11    1.0782023e-12    9.3727206e-13    6.3659763e-11    2.1454447e-15    1.7015297e-15    4.7442731e-16    3.0807212e-14    3.4995986e-15    3.9523822e-24    1.4179750e-27
   -1.2373134e+01    3.1171427e-07    8.7193408e-04    2.9190956e-03    3.9241376e-11    1.2516637e-09    1.0823685e-09    5.3945968e-14    2.9038486e-12    2.7753066e-15    1.7306353e-10    4.3283843e-10    1.7374657e-10    9.8496300e-13    1.6624754e-16    3.7954846e-11    2.2113621e-13    1.8753005e-12    1.3929785e-18    5.1994652e-10    2.5050670e-11    1.4002482e-11    1.1659137e-13    4.0604245e-13    2.3961165e-12    4.0884107e-10    3.1547437e-12    2.8719010e-11    1.1181884e-09    0.0000000e+00    2.6652422e-09    1.5468453e-13    2.8671137e-11    1.7785631e-12    2.1701731e-12    3.8047915e-10    3.7809113e-14    6.9642945e-14    1.2916950e-15    6.4524771e-14    5.8019811e-14    9.8047184e-24    4.3781298e-27
   -1.2245730e+01    3.1759788e-07    8.7192782e-04    2.9190956e-03    1.2032540e-10    3.4406516e-09    3.0463743e-09    1.6990270e-13    9.9077863e-12    7.1182629e-15    4.7584951e-10    1.2913881e-09    4.0699572e-10    3.2134890e-12    3.7715756e-16    7.4516992e-11    4.6379778e-13    3.7598099e-12    1.5593493e-18    1.3545268e-09    5.5769115e-11    2.7699065e-11    2.6318193e-13    9.4356509e-13    5.5799161e-12    1.0877604e-09    7.7711310e-12    7.4208699e-11    3.2340455e-09    0.0000000e+00    7.0574175e-09    3.7143540e-13    7.5126185e-11    4.1215856e-12    4.8810735e-12    1.0692915e-09    9.7217260e-14    3.1960985e-13    2.7312563e-15    1.3681139e-13    1.7665283e-13    2.6522813e-23    9.9188924e-27
   -1.2143807e+01    3.1670564e-07    8.7191779e-04    2.9190956e-03    2.9978348e-10    7.0421479e-09    6.6666444e-09    4.8202101e-13    2.9927574e-11    1.5962994e-14    1.0142834e-09    2.9156184e-09    7.7971752e-10    6.6570491e-12    8.4481636e-16    1.0363797e-10    9.8053234e-13    7.9269368e-12    2.2001395e-18    2.6775902e-09    1.1005448e-10    5.6833361e-11    5.6036701e-13    1.6464068e-12    9.7205129e-12    1.6423823e-09    1.2642634e-11    1.1605840e-10    5.1298685e-09    0.0000000e+00    1.4437028e-08    7.3617979e-13    1.5763373e-10    7.3094354e-12    9.9622329e-12    2.3259928e-09    3.4547155e-13    9.5208994e-13    6.1170214e-15    2.9642031e-13    5.1093735e-13    5.5322032e-23    1.7587099e-26
   -1.2016404e+01    3.1634712e-07    8.7190463e-04    2.9190956e-03    6.2963625e-10    1.1933452e-08    1.2334671e-08    1.0378048e-12    7.0325442e-11    2.6877166e-14    1.8410687e-09    5.8171587e-09    9.0762681e-10    5.7930434e-12    6.6659903e-16    8.7010863e-11    9.2155661e-13    7.6540107e-12    1.9802266e-18    4.3762033e-09    1.5200981e-10    7.7790944e-11    4.9136632e-13    1.2059928e-12    7.1201908e-12    1.3880952e-09    9.6721269e-12    9.3743847e-11    5.2206158e-09    0.0000000e+00    2.4433358e-08    6.7360273e-13    1.6908581e-10    5.2818208e-12    9.0346906e-12    4.3213520e-09    5.2949529e-13    2.9370539e-12    5.4441576e-15    2.0377999e-13    1.0878978e-12    9.9637328e-23    1.7089347e-26
   -1.1859732e+01    3.1892767e-07    8.7189001e-04    2.9190956e-03    1.0977600e-09    1.7274899e-08    1.8472875e-08    2.0819060e-12    1.4349856e-10    4.0491316e-14    2.7461825e-09    9.0831983e-09    9.1984631e-10    4.5759853e-12    7.3233942e-16    6.1407040e-11    9.5835311e-13    7.2251809e-12    3.2535470e-19    6.0112433e-09    1.6274284e-10    7.9700435e-11    5.3288628e-13    1.3582682e-12    7.9663814e-12    1.6044236e-09    1.0758527e-11    1.0643934e-10    6.5609138e-09    0.0000000e+00    3.4397021e-08    7.5211915e-13    2.1433420e-10    5.6545834e-12    9.4990220e-12    6.4846503e-09    1.0131453e-12    6.9206447e-12    5.9140583e-15    2.5465266e-13    2.1660365e-12    1.4643981e-22    1.3320915e-26
   -1.1734395e+01    3.2096224e-07    8.7187753e-04    2.9190956e-03    1.5792381e-09    2.1817373e-08    2.3832002e-08    3.3035209e-12    2.2830708e-10    5.3530185e-14    3.5651466e-09    1.1919621e-08    9.7818994e-10    3.5804055e-12    6.8063222e-16    4.6565603e-11    1.0551000e-12    7.6730940e-12    3.7368331e-19    7.3128270e-09    1.8398177e-10    1.0164661e-10    5.3283296e-13    1.2731756e-12    7.4593956e-12    1.6310857e-09    1.0293106e-11    1.0503057e-10    7.4223862e-09    0.0000000e+00    4.2660047e-08    7.6473695e-13    2.5046492e-10    5.4127893e-12    9.6798774e-12    8.3904512e-09    1.6027293e-12    1.2320133e-11    6.0365486e-15    2.8133643e-13    3.4303278e-12    1.7869749e-22    1.1169645e-26
   -1.1634125e+01    3.2276953e-07    8.7186703e-04    2.9190956e-03    2.0622460e-09    2.5657266e-08    2.8575290e-08    4.6292018e-12    3.1935184e-10    6.5249093e-14    4.3122184e-09    1.4476556e-08    9.9138123e-10    3.2075112e-12    6.6550511e-16    3.9669523e-11    1.1726296e-12    7.9559888e-12    2.2410707e-20    8.3938062e-09    2.0038664e-10    1.1462145e-10    5.1176142e-13    1.2568140e-12    7.2265122e-12    1.4743519e-09    9.0319160e-12    9.2161563e-11    7.2506682e-09    0.0000000e+00    4.9650597e-08    6.7287445e-13    2.4399811e-10    5.4517434e-12    8.8877966e-12    1.0097535e-08    2.6886203e-12    1.8020977e-11    6.3205477e-15    5.0362573e-13    4.7805190e-12    2.0287187e-22    1.1563524e-26
   -1.1508787e+01    3.2691281e-07    8.7185490e-04    2.9190956e-03    2.6136919e-09    3.0051930e-08    3.4095740e-08    5.9181925e-12    4.1494938e-10    7.6552522e-14    5.1065685e-09    1.7478226e-08    1.0329226e-09    2.8346785e-12    8.7224004e-16    3.3506157e-11    1.4078011e-12    9.4997820e-12    6.4734894e-20    9.5421968e-09    2.1510116e-10    1.2643291e-10    6.3233807e-13    1.5894848e-12    9.0925804e-12    1.4612747e-09    9.9243290e-12    9.3190148e-11    7.1062659e-09    0.0000000e+00    5.7410371e-08    7.4040437e-13    2.8082144e-10    6.7935759e-12    1.0481158e-11    1.2063842e-08    3.6013310e-12    2.5464284e-11    8.2311577e-15    6.3579439e-13    5.8539555e-12    2.2984409e-22    1.1214592e-26
   -1.1353042e+01    3.3506796e-07    8.7184089e-04    2.9190956e-03    3.3793786e-09    3.5078753e-08    4.0309973e-08    8.0958151e-12    5.7092414e-10    9.2192315e-14    6.1623420e-09    2.0903555e-08    1.0215496e-09    2.3983526e-12    6.9216645e-16    2.7582916e-11    1.4135285e-12    7.8160525e-12    3.8566752e-20    1.0634814e-08    2.2265513e-10    1.3456324e-10    5.1994610e-13    1.3962468e-12    7.8248453e-12    1.4417686e-09    8.5353429e-12    8.6821571e-11    8.2219753e-09    0.0000000e+00    6.5442189e-08    6.3580890e-13    2.7207995e-10    5.8517036e-12    8.2960864e-12    1.4325303e-08    5.1825405e-12    3.9854247e-11    7.0294674e-15    8.6592627e-13    7.8644929e-12    2.6467973e-22    1.0974728e-26
   -1.1228447e+01    3.4108990e-07    8.7182837e-04    2.9190956e-03    4.0704548e-09    3.9554176e-08    4.5861997e-08    9.9030431e-12    7.1137651e-10    1.0716316e-13    7.0513025e-09    2.3864510e-08    1.1180934e-09    2.4527916e-12    8.6956899e-16    2.7328665e-11    1.7619942e-12    9.8014729e-12    1.9607046e-20    1.1667969e-08    2.5263813e-10    1.6505304e-10    6.3538453e-13    1.6932416e-12    9.5258034e-12    1.6073059e-09    1.0062072e-11    9.7948793e-11    8.8411404e-09    0.0000000e+00    7.2632721e-08    7.3597512e-13    3.3572257e-10    7.1221559e-12    1.0069188e-11    1.6343875e-08    7.3358044e-12    5.3444251e-11    8.9345935e-15    1.0327495e-12    9.4651298e-12    2.9432846e-22    1.2210313e-26
   -1.1128770e+01    3.4478571e-07    8.7181708e-04    2.9190956e-03    4.7592829e-09    4.3562043e-08    5.0736925e-08    1.1862636e-11    8.6045772e-10    1.2142104e-13    7.8851792e-09    2.6468927e-08    1.2007797e-09    2.5318732e-12    1.0035681e-15    2.6994511e-11    2.0730851e-12    1.0675308e-11    2.2585243e-20    1.2578265e-08    2.7615463e-10    1.8625335e-10    7.1187167e-13    2.1843946e-12    1.2133404e-11    1.7870408e-09    1.1653128e-11    1.0946337e-10    9.9775090e-09    0.0000000e+00    7.8790134e-08    7.9224086e-13    3.7024525e-10    9.0879583e-12    1.0601103e-11    1.8144404e-08    1.0010404e-11    6.8140885e-11    1.0662449e-14    1.5786413e-12    1.1304879e-11    3.2147381e-22    1.4122053e-26
   -1.1004174e+01    3.4857649e-07    8.7180064e-04    2.9190956e-03    5.7779008e-09    4.9458077e-08    5.7916443e-08    1.4658636e-11    1.0804465e-09    1.4751256e-13    9.1392296e-09    3.0212295e-08    1.3499865e-09    2.5988836e-12    1.3904222e-15    2.6599105e-11    2.7331563e-12    1.4446324e-11    2.4377428e-20    1.3887694e-08    3.0987981e-10    2.3309321e-10    9.7643191e-13    2.7361176e-12    1.5251293e-11    2.1098261e-09    1.4975452e-11    1.3597253e-10    1.1234724e-08    0.0000000e+00    8.7788521e-08    1.1122168e-12    5.1521277e-10    1.1254449e-11    1.4935217e-11    2.0814646e-08    1.4026297e-11    9.3121989e-11    1.4485337e-14    2.0589693e-12    1.4008344e-11    3.5923637e-22    1.5673573e-26
   -1.0848429e+01    3.5699651e-07    8.7177542e-04    2.9190956e-03    7.8998975e-09    5.8814492e-08    6.9836014e-08    2.1259290e-11    1.5862363e-09    2.1379009e-13    1.1608013e-08    3.6429033e-08    1.3882419e-09    2.4883811e-12    1.5118037e-15    2.2839305e-11    3.4820603e-12    1.3940347e-11    4.7413418e-20    1.5863384e-08    3.3448334e-10    2.0447321e-10    9.3808193e-13    2.7629198e-12    1.4899134e-11    1.6852229e-09    1.2243141e-11    1.0624686e-10    9.7358147e-09    0.0000000e+00    1.0179361e-07    8.8307632e-13    4.2733754e-10    1.0985031e-11    1.1865535e-11    2.5427423e-08    2.4518841e-11    1.5106243e-10    1.6298031e-14    3.4173393e-12    2.1436173e-11    4.2506397e-22    2.0328901e-26
   -1.0723833e+01    3.6618842e-07    8.7175342e-04    2.9190957e-03    1.0101465e-08    6.7049897e-08    7.9933028e-08    2.9167761e-11    2.1625600e-09    3.2491028e-13    1.3932960e-08    4.1273573e-08    1.5659191e-09    2.7280128e-12    2.7908389e-15    2.3739509e-11    5.3752673e-12    1.9371851e-11    5.9947110e-20    1.7589822e-08    3.7628963e-10    2.0727522e-10    1.4495437e-12    4.6475056e-12    2.4733134e-11    1.8308367e-09    1.6844014e-11    1.2384324e-10    9.1651842e-09    0.0000000e+00    1.1293006e-07    1.0859359e-12    4.9216681e-10    1.8322821e-11    1.5885170e-11    2.9475636e-08    4.3744976e-11    2.2764445e-10    3.0368481e-14    6.9417455e-12    3.2073447e-11    5.0032737e-22    3.4428950e-26
   -1.0624156e+01    3.7191945e-07    8.7173356e-04    2.9190957e-03    1.3014948e-08    7.4893986e-08    8.9153625e-08    4.6317293e-11    2.9926091e-09    1.2239231e-12    1.6007535e-08    4.4694419e-08    1.7056362e-09    3.1062650e-12    9.9260410e-15    2.3912625e-11    9.5782214e-12    2.2302695e-11    2.7847355e-18    1.8942908e-08    4.0765214e-10    2.2968120e-10    2.1879986e-12    4.9101123e-12    2.5860042e-11    1.9467595e-09    1.7502664e-11    1.3056835e-10    9.5260045e-09    0.0000000e+00    1.2069423e-07    1.1695789e-12    5.5571960e-10    1.9111117e-11    1.6083793e-11    3.3028880e-08    9.3385614e-11    3.9777366e-10    9.4241243e-14    1.2003663e-11    6.0335080e-11    7.3091580e-21    1.6973788e-23
   -1.0547814e+01    3.7297165e-07    8.7171113e-04    2.9190957e-03    1.7849057e-08    8.4071240e-08    9.9889670e-08    1.0258469e-10    4.2199029e-09    2.2753387e-11    1.7567817e-08    4.7655336e-08    1.8676060e-09    3.8696857e-12    3.9692240e-14    2.4539240e-11    2.0938964e-11    2.7362704e-11    1.1516928e-16    2.0267717e-08    4.4039402e-10    2.2043888e-10    3.3537146e-12    6.7272700e-12    3.5794081e-11    2.1546602e-09    2.2809143e-11    1.5244623e-10    8.7059496e-09    0.0000000e+00    1.2803409e-07    1.3857204e-12    6.1087521e-10    2.6446411e-11    2.0366881e-11    3.5856187e-08    1.7319226e-10    9.2597132e-10    3.1408287e-13    1.5573191e-11    1.3330363e-10    4.6633013e-18    1.0865656e-20
   -1.0481211e+01    3.7429587e-07    8.7168041e-04    2.9190957e-03    3.1416336e-08    9.6507374e-08    1.0961655e-07    2.0262467e-10    4.6048122e-09    6.5355707e-11    1.9252335e-08    5.0608980e-08    1.9216867e-09    1.1056071e-10    1.5102284e-12    2.9141988e-11    2.2168694e-11    2.7602732e-11    1.3978346e-13    2.1348160e-08    4.6021619e-10    1.9752017e-10    3.1156502e-12    7.5208192e-12    3.9541415e-11    2.0210688e-09    2.2910061e-11    1.4463012e-10    7.8686869e-09    0.0000000e+00    1.3464588e-07    1.3171464e-12    5.6523604e-10    2.9310493e-11    1.9604504e-11    3.8350803e-08    1.8601752e-10    9.9681853e-10    4.0906758e-13    1.7748312e-11    1.4204964e-10    4.7543768e-12    1.6581209e-15
   -1.0360897e+01    3.7882382e-07    8.7161477e-04    2.9190957e-03    5.7972803e-08    1.2588292e-07    1.3799452e-07    5.8610821e-10    7.9788277e-09    3.3337980e-10    2.4285513e-08    5.2984802e-08    2.1761735e-09    1.5820023e-10    1.8218992e-12    3.2541656e-11    7.3752840e-11    3.6626421e-11    8.2644237e-14    2.3463178e-08    4.8615905e-10    1.5637805e-10    6.7718731e-12    8.9068470e-12    4.5262863e-11    1.6706002e-09    2.1923506e-11    1.2247726e-10    5.8345624e-09    0.0000000e+00    1.4175602e-07    1.2486103e-12    4.8117360e-10    3.3532663e-11    1.8414927e-11    4.4645094e-08    4.3640587e-10    2.2627924e-09    1.3563046e-12    4.7019920e-11    3.5296727e-10    1.5028819e-11    1.8180023e-15
   -1.0295569e+01    3.8473788e-07    8.7156317e-04    2.9190956e-03    8.6514304e-08    1.4822027e-07    1.5500354e-07    8.9170088e-10    9.9179420e-09    6.0402018e-10    2.6064604e-08    5.3854346e-08    2.2032040e-09    4.0761448e-10    3.7532434e-12    6.2302766e-11    1.1453380e-10    3.5912757e-11    2.4056878e-13    2.3947299e-08    4.9268023e-10    1.4779161e-10    7.9402542e-12    8.4529010e-12    4.2086767e-11    1.4527726e-09    1.8936085e-11    1.0529900e-10    5.2562348e-09    0.0000000e+00    1.4287789e-07    1.1027045e-12    4.3355289e-10    3.1199125e-11    1.5598736e-11    4.6467301e-08    5.7724295e-10    3.3735053e-09    2.0870336e-12    5.4628048e-11    5.4863969e-10    2.6440209e-11    3.6507816e-15
   -1.0150657e+01    4.0952419e-07    8.7137761e-04    2.9190956e-03    2.0818486e-07    2.2774685e-07    1.9955232e-07    2.0054317e-09    1.5219357e-08    1.7760349e-09    3.3930531e-08    5.3141418e-08    2.6077961e-09    1.2280818e-09    8.4115887e-12    1.1695104e-10    1.7876627e-10    4.9801398e-11    7.6875164e-13    2.6316391e-08    5.4608872e-10    1.0123538e-10    1.1127242e-11    1.2026660e-11    5.8905689e-11    1.4464415e-09    2.3612235e-11    1.1186247e-10    2.7036532e-09    0.0000000e+00    1.4277980e-07    1.1671637e-12    3.9696191e-10    4.3431326e-11    1.7065343e-11    5.2842547e-08    1.0310035e-09    5.8345445e-09    4.2585121e-12    1.1095110e-10    8.8028780e-10    1.0638899e-10    1.1567929e-14
   -1.0095386e+01    4.1205982e-07    8.7130083e-04    2.9190956e-03    2.5254121e-07    2.6119815e-07    2.2568673e-07    2.6675096e-09    1.9045045e-08    2.7229550e-09    3.7474048e-08    5.2912658e-08    2.7174305e-09    1.3761280e-09    9.2276620e-12    1.3357444e-10    2.4871739e-10    5.1240610e-11    4.5207553e-13    2.7189281e-08    5.4719876e-10    6.1195524e-11    1.3582701e-11    1.3341010e-11    6.4628005e-11    1.0890061e-09    2.2233285e-11    8.9146127e-11    1.2563918e-09    0.0000000e+00    1.4256542e-07    1.0032698e-12    2.7264267e-10    4.8176589e-11    1.5789252e-11    5.5661596e-08    1.3424195e-09    7.8135984e-09    5.2817692e-12    1.2893324e-10    1.2007165e-09    1.4445829e-10    1.2032674e-14
   -9.9583313e+00    3.9146166e-07    8.7108058e-04    2.9190955e-03    4.0029768e-07    3.5514836e-07    2.8295946e-07    4.6269400e-09    2.8002658e-08    5.5655271e-09    4.9826405e-08    4.9511321e-08    2.9468371e-09    2.1290813e-09    1.3625264e-11    1.8676187e-10    3.5742075e-10    5.7307058e-11    7.0379723e-13    2.8468807e-08    5.6311766e-10    2.7856466e-11    1.7271791e-11    1.3130879e-11    5.9710257e-11    6.3790649e-10    1.5768392e-11    5.3563065e-11    2.9611537e-10    0.0000000e+00    1.3370554e-07    8.0772656e-13    1.4179662e-10    4.4455497e-11    1.1892869e-11    6.2446036e-08    2.1550158e-09    1.2293760e-08    8.7399607e-12    2.2788402e-10    1.7251834e-09    2.6921350e-10    1.7815108e-14
   -9.8547049e+00    3.4664288e-07    8.7091175e-04    2.9190955e-03    5.0513388e-07    4.2792522e-07    3.4272197e-07    6.8501865e-09    3.8683707e-08    9.4862602e-09    5.8628191e-08    4.4585260e-08    2.9654545e-09    2.5064606e-09    1.6923215e-11    2.0982403e-10    4.1746937e-10    5.4746485e-11    8.4162670e-13    2.8464259e-08    5.5756887e-10    2.1106161e-11    1.8456156e-11    1.2181319e-11    5.3495230e-11    4.5386679e-10    1.2140198e-11    3.8766353e-11    1.9847496e-10    0.0000000e+00    1.2185384e-07    7.0939222e-13    1.0494140e-10    4.0157340e-11    1.0260013e-11    6.6614103e-08    3.0546975e-09    1.7738055e-08    1.2135820e-11    2.8935768e-10    2.3536759e-09    3.8937539e-10    2.2059731e-14
   -9.7998101e+00    3.1601754e-07    8.7081774e-04    2.9190955e-03    5.6136141e-07    4.6887172e-07    3.7972783e-07    8.1931325e-09    4.5572922e-08    1.2022108e-08    6.2860006e-08    4.1292149e-08    2.9508255e-09    2.6297563e-09    1.9624715e-11    2.0798493e-10    5.1272080e-10    5.3438565e-11    1.2878029e-12    2.8176751e-08    5.5215122e-10    1.8322394e-11    1.8886484e-11    1.1227144e-11    4.8187744e-11    3.6846136e-10    1.0156865e-11    3.1939681e-11    1.6075834e-10    0.0000000e+00    1.1426835e-07    6.5426698e-13    8.7084064e-11    3.6517847e-11    9.3800217e-12    6.7910139e-08    3.6194742e-09    2.1402713e-08    1.3894824e-11    3.2664829e-10    2.7983350e-09    4.5847869e-10    2.4414382e-14
   -9.6867480e+00    2.4817161e-07    8.7060936e-04    2.9190954e-03    7.0343892e-07    5.5608764e-07    4.4420642e-07    1.1099827e-08    5.9939109e-08    1.8789891e-08    7.1383863e-08    3.3883021e-08    2.9935244e-09    3.4104102e-09    2.1859021e-11    2.7344694e-10    5.7340846e-10    5.1423147e-11    1.1283213e-12    2.7367525e-08    5.5263132e-10    1.3653833e-11    1.8486184e-11    8.3460595e-12    3.4408953e-11    2.2584171e-10    6.5277502e-12    2.0411439e-11    1.0350972e-10    0.0000000e+00    9.7543197e-08    5.3064093e-13    5.1766889e-11    2.6334689e-11    7.2468429e-12    6.7992669e-08    4.7975504e-09    2.8577532e-08    1.6394961e-11    3.7273038e-10    3.5263122e-09    6.3009250e-10    3.2172251e-14
   -9.5973440e+00    1.9317759e-07    8.7044918e-04    2.9190953e-03    8.1263975e-07    6.2349906e-07    4.9508918e-07    1.3325881e-08    7.1414459e-08    2.4503840e-08    7.5493223e-08    2.7586635e-08    3.0474141e-09    3.8426937e-09    2.4908373e-11    3.0310122e-10    6.2292836e-10    5.0699729e-11    1.2626933e-12    2.6276404e-08    5.4916008e-10    1.0741842e-11    1.8791259e-11    5.5989306e-12    2.2365249e-11    1.4545708e-10    4.1932543e-12    1.3621269e-11    7.1808530e-11    0.0000000e+00    8.3841766e-08    4.5892955e-13    2.8995481e-11    1.7166008e-11    5.3654099e-12    6.7009267e-08    5.4361738e-09    3.3791223e-08    1.8611774e-11    3.9237545e-10    4.0595746e-09    7.9572782e-10    3.7236484e-14
   -9.4961585e+00    1.4712587e-07    8.7028139e-04    2.9190953e-03    9.2557109e-07    6.9268502e-07    5.5231462e-07    1.5946282e-08    8.1997699e-08    3.2181657e-08    7.1506800e-08    2.2587347e-08    2.9683459e-09    4.2198711e-09    2.7109610e-11    3.2583671e-10    7.0918748e-10    4.6272225e-11    1.2194271e-12    2.2909738e-08    5.3304502e-10    8.1929202e-12    1.7606963e-11    3.4243395e-12    1.3561817e-11    9.2883378e-11    2.6455123e-12    8.9799623e-12    4.9698172e-11    0.0000000e+00    6.9286857e-08    3.6352711e-13    1.5257917e-11    1.0299406e-11    3.6402183e-12    6.0579823e-08    5.4419123e-09    3.8897533e-08    2.0273516e-11    3.5196904e-10    4.5003145e-09    1.0003424e-09    4.2665601e-14
   -9.3891793e+00    1.1242756e-07    8.7011385e-04    2.9190952e-03    1.0411525e-06    7.6151631e-07    6.0546285e-07    1.8383556e-08    8.9812582e-08    4.0545733e-08    6.2399177e-08    1.8409102e-08    2.9172038e-09    4.5836367e-09    3.0741804e-11    3.4313928e-10    7.6086108e-10    4.0769834e-11    1.4138409e-12    1.8546381e-08    5.1094902e-10    6.2542034e-12    1.5254425e-11    1.8983498e-12    7.7059506e-12    6.2528783e-11    1.7150127e-12    6.2175627e-12    3.5529785e-11    0.0000000e+00    5.6037525e-08    2.7889309e-13    8.0967457e-12    5.8439417e-12    2.2983429e-12    5.2759258e-08    4.7974052e-09    4.1129732e-08    2.1092790e-11    2.9662681e-10    4.6863678e-09    1.2302658e-09    4.8044789e-14
   -9.2880719e+00    8.9943583e-08    8.6995913e-04    2.9190951e-03    1.1601965e-06    8.2428122e-07    6.3644645e-07    2.0086363e-08    9.2665723e-08    4.8577058e-08    5.3410732e-08    1.5582049e-08    2.9106563e-09    5.3506040e-09    3.3885766e-11    4.1240692e-10    7.7091212e-10    3.6412361e-11    1.4969742e-12    1.4779462e-08    4.9748932e-10    4.9399052e-12    1.0989637e-11    1.3649737e-12    5.5303597e-12    4.6330282e-11    1.2617517e-12    4.6955019e-12    2.7213590e-11    0.0000000e+00    4.6624907e-08    2.0560187e-13    4.9438533e-12    4.1998491e-12    1.6683296e-12    4.6377073e-08    3.8897359e-09    3.9495033e-08    1.8654352e-11    2.8504922e-10    4.5179672e-09    1.4715464e-09    5.5505169e-14
   -9.1895550e+00    7.5328338e-08    8.6982521e-04    2.9190949e-03    1.2717005e-06    8.7855422e-07    6.5075659e-07    2.1063855e-08    9.2909627e-08    5.4972765e-08    4.6869673e-08    1.3747518e-08    2.8367010e-09    6.0298935e-09    3.7276526e-11    4.5978961e-10    7.5431421e-10    3.2459097e-11    1.6499915e-12    1.2009767e-08    4.8201452e-10    4.1337444e-12    8.0054601e-12    9.8009435e-13    3.9875634e-12    3.6598195e-11    9.5674336e-13    3.7483916e-12    2.2737063e-11    0.0000000e+00    3.9986262e-08    1.5010508e-13    3.5222817e-12    3.0342176e-12    1.2736034e-12    4.1521855e-08    3.1307327e-09    3.6060267e-08    1.7449070e-11    2.4541254e-10    4.2279816e-09    1.7457110e-09    6.5246734e-14
   -9.0840861e+00    6.3635724e-08    8.6971994e-04    2.9190948e-03    1.3649781e-06    9.1984677e-07    6.5613497e-07    2.1751890e-08    9.3855668e-08    6.0771853e-08    4.2333646e-08    1.2652249e-08    2.6963409e-09    6.5649647e-09    3.7999758e-11    4.9211518e-10    6.6802946e-10    2.5589762e-11    1.2171380e-12    1.0001017e-08    4.6447794e-10    3.4745684e-12    5.0987908e-12    7.6800559e-13    3.2024966e-12    3.0772752e-11    8.0302381e-13    3.1707539e-12    1.9537192e-11    0.0000000e+00    3.5311775e-08    1.0642305e-13    2.7741296e-12    2.4362324e-12    1.0136124e-12    3.7776012e-08    2.5117204e-09    3.2575628e-08    1.5074712e-11    1.9981998e-10    3.9173691e-09    2.0699089e-09    7.2404731e-14
   -8.9709219e+00    5.4542586e-08    8.6964747e-04    2.9190946e-03    1.4263340e-06    9.4845305e-07    6.6359892e-07    2.2301197e-08    9.5541648e-08    6.5291762e-08    3.8962468e-08    1.1771957e-08    2.6321973e-09    6.6749845e-09    3.8814673e-11    4.9106378e-10    6.4546491e-10    2.1905779e-11    1.0580572e-12    8.7461356e-09    4.4724325e-10    2.9805627e-12    4.1610085e-12    5.6355613e-13    2.4270468e-12    2.6759936e-11    6.7504154e-13    2.7800634e-12    1.7411943e-11    0.0000000e+00    3.2026855e-08    8.4760234e-14    2.2947708e-12    1.8496600e-12    8.3313250e-13    3.5265946e-08    2.0861576e-09    2.9918487e-08    1.4161081e-11    1.5202156e-10    3.7670214e-09    2.4296435e-09    7.7072810e-14
   -8.8218150e+00    4.7437662e-08    8.6958418e-04    2.9190944e-03    1.4808659e-06    9.7229290e-07    6.7050821e-07    2.2861516e-08    9.6507482e-08    6.7931126e-08    3.6055553e-08    1.1192196e-08    2.4396324e-09    6.6092913e-09    3.9799892e-11    4.6936433e-10    6.0162933e-10    1.6001743e-11    9.5329568e-13    7.8225956e-09    4.3430277e-10    2.6746540e-12    2.9615235e-12    4.4535218e-13    1.9628589e-12    2.3873601e-11    5.8552424e-13    2.4948906e-12    1.5987324e-11    0.0000000e+00    2.9544644e-08    6.5757825e-14    2.0172276e-12    1.4854145e-12    7.1418004e-13    3.2769727e-08    1.6645287e-09    2.6744405e-08    1.3035148e-11    1.1223146e-10    3.5533677e-09    2.8853883e-09    8.0823421e-14
   -8.7555453e+00    4.4253064e-08    8.6956018e-04    2.9190943e-03    1.4997319e-06    9.8156312e-07    6.7467092e-07    2.3059751e-08    9.6806060e-08    6.8663018e-08    3.4877993e-08    1.0967082e-08    2.4269962e-09    6.6944849e-09    4.0281904e-11    4.7862466e-10    6.0523149e-10    1.5237546e-11    9.8826505e-13    7.5323514e-09    4.3055827e-10    2.5503570e-12    2.8307517e-12    4.1795090e-13    1.8469275e-12    2.2939761e-11    5.5928877e-13    2.4082603e-12    1.5313198e-11    0.0000000e+00    2.8662668e-08    6.2092944e-14    1.9218279e-12    1.3903591e-12    6.8276091e-13    3.2002732e-08    1.5399458e-09    2.5575856e-08    1.2883780e-11    1.0345818e-10    3.4645208e-09    3.0884815e-09    8.3383930e-14
   -8.6727082e+00    4.2016806e-08    8.6953764e-04    2.9190942e-03    1.5171510e-06    9.9009591e-07    6.7961322e-07    2.3289882e-08    9.7022495e-08    6.8977067e-08    3.3624026e-08    1.0744213e-08    2.3717330e-09    6.6171164e-09    4.0852531e-11    4.6669209e-10    5.8966220e-10    1.3854670e-11    9.0148140e-13    7.2189655e-09    4.2460505e-10    2.4487551e-12    2.6866412e-12    3.6528144e-13    1.6368650e-12    2.1936932e-11    5.2363412e-13    2.3131239e-12    1.4737380e-11    0.0000000e+00    2.7764811e-08    5.6984208e-14    1.8207959e-12    1.2305333e-12    6.4018575e-13    3.1177834e-08    1.3978292e-09    2.4208758e-08    1.2425530e-11    9.2686245e-11    3.3677372e-09    3.3336693e-09    8.5500539e-14
   -8.5236013e+00    3.8294680e-08    8.6949720e-04    2.9190940e-03    1.5498777e-06    1.0052937e-06    6.8622247e-07    2.3595189e-08    9.7068338e-08    6.8920864e-08    3.1448894e-08    1.0360633e-08    2.3067846e-09    6.6743271e-09    4.2076507e-11    4.6896219e-10    5.7767276e-10    1.1461178e-11    8.5395340e-13    6.7290227e-09    4.1536088e-10    2.2702237e-12    2.4024668e-12    3.1154731e-13    1.4229702e-12    2.0594936e-11    4.8464423e-13    2.1914538e-12    1.3699215e-11    0.0000000e+00    2.6348797e-08    5.0259390e-14    1.6681091e-12    1.0628413e-12    5.8124364e-13    2.9879716e-08    1.2015752e-09    2.1983448e-08    1.1950175e-11    7.9980060e-11    3.2015952e-09    3.7856691e-09    9.0960582e-14
   -8.4573315e+00    3.6878768e-08    8.6947936e-04    2.9190939e-03    1.5644412e-06    1.0121024e-06    6.8852095e-07    2.3678515e-08    9.6908052e-08    6.8707065e-08    3.0494958e-08    1.0196599e-08    2.3171442e-09    6.7776445e-09    4.2734255e-11    4.8043180e-10    5.8170644e-10    1.0968908e-11    8.7596968e-13    6.5506133e-09    4.1262247e-10    2.1723263e-12    2.3704124e-12    3.0202083e-13    1.3832290e-12    2.0072192e-11    4.7394770e-13    2.1448052e-12    1.3226153e-11    0.0000000e+00    2.5790487e-08    4.8215787e-14    1.6111579e-12    1.0283856e-12    5.6276062e-13    2.9378985e-08    1.1356765e-09    2.1094500e-08    1.1882363e-11    7.6611238e-11    3.1311139e-09    3.9875293e-09    9.3568063e-14
   -8.3744944e+00    3.5476449e-08    8.6946255e-04    2.9190938e-03    1.5778579e-06    1.0182570e-06    6.9182232e-07    2.3830942e-08    9.6865116e-08    6.8348218e-08    2.9550377e-08    1.0057557e-08    2.2728659e-09    6.7214660e-09    4.3147384e-11    4.7178540e-10    5.6878550e-10    9.8533065e-12    8.2631696e-13    6.3716160e-09    4.0876917e-10    2.0713506e-12    2.2598548e-12    2.8163160e-13    1.3003021e-12    1.9414578e-11    4.5601997e-13    2.0814641e-12    1.2773389e-11    0.0000000e+00    2.5233709e-08    4.4632201e-14    1.5512882e-12    9.6388382e-13    5.3867598e-13    2.8861111e-08    1.0544125e-09    2.0072054e-08    1.1565811e-11    7.1262413e-11    3.0556772e-09    4.2315069e-09    9.5637301e-14
   -8.2253875e+00    3.3157141e-08    8.6943091e-04    2.9190936e-03    1.6045926e-06    1.0298142e-06    6.9557658e-07    2.4013537e-08    9.6537573e-08    6.7490670e-08    2.7829972e-08    9.8181436e-09    2.2553884e-09    6.8055393e-09    4.4144905e-11    4.7802822e-10    5.6150340e-10    8.7568265e-12    7.9303456e-13    6.1022084e-09    4.0438853e-10    1.9668036e-12    2.1732623e-12    2.6253975e-13    1.2163796e-12    1.8530148e-11    4.3332840e-13    1.9987402e-12    1.2180853e-11    0.0000000e+00    2.4336510e-08    4.1466510e-14    1.4824825e-12    8.9530623e-13    5.1247566e-13    2.8029146e-08    9.3797240e-10    1.8373530e-08    1.1234544e-11    6.5080566e-11    2.9261384e-09    4.6800363e-09    1.0070663e-13
   -8.1591177e+00    3.2091919e-08    8.6941588e-04    2.9190935e-03    1.6176092e-06    1.0354088e-06    6.9655845e-07    2.4051060e-08    9.6274296e-08    6.7039099e-08    2.7015650e-08    9.7012847e-09    2.2808024e-09    6.9310136e-09    4.4716209e-11    4.9110954e-10    5.6696066e-10    8.6980181e-12    8.2100427e-13    5.9915506e-09    4.0326499e-10    1.9204014e-12    2.1881890e-12    2.6034358e-13    1.2028318e-12    1.8177476e-11    4.2630909e-13    1.9672333e-12    1.1893336e-11    0.0000000e+00    2.3957030e-08    4.1112180e-14    1.4537939e-12    8.8215737e-13    5.0462770e-13    2.7704452e-08    8.9741169e-10    1.7679937e-08    1.1194169e-11    6.3588508e-11    2.8685171e-09    4.8845798e-09    1.0348704e-13
   -8.0762806e+00    3.1106007e-08    8.6940188e-04    2.9190934e-03    1.6293529e-06    1.0403723e-06    6.9871621e-07    2.4167172e-08    9.6130805e-08    6.6479247e-08    2.6173124e-08    9.5978458e-09    2.2455119e-09    6.8901242e-09    4.5086319e-11    4.8385863e-10    5.5704324e-10    8.0566662e-12    7.7192259e-13    5.8647581e-09    4.0039387e-10    1.8596163e-12    2.1279523e-12    2.4468573e-13    1.1371282e-12    1.7615252e-11    4.1114353e-13    1.9131055e-12    1.1474071e-11    0.0000000e+00    2.3562439e-08    3.9298675e-14    1.4077222e-12    8.3270910e-13    4.8836623e-13    2.7350971e-08    8.4323961e-10    1.6870548e-08    1.0937548e-11    6.0549200e-11    2.8067781e-09    5.1331695e-09    1.0560705e-13
   -7.9727341e+00    3.0043214e-08    8.6938503e-04    2.9190932e-03    1.6438522e-06    1.0462245e-06    7.0091211e-07    2.4299112e-08    9.5928962e-08    6.5713709e-08    2.5159684e-08    9.4715433e-09    2.2048675e-09    6.9031376e-09    4.5721045e-11    4.8276943e-10    5.4870851e-10    7.2621011e-12    7.2955493e-13    5.7154302e-09    3.9654003e-10    1.8041632e-12    2.0594312e-12    2.2617061e-13    1.0589735e-12    1.7027302e-11    3.9371294e-13    1.8559298e-12    1.1103524e-11    0.0000000e+00    2.3107209e-08    3.7536466e-14    1.3633609e-12    7.7452642e-13    4.7038424e-13    2.6935620e-08    7.8274299e-10    1.5920285e-08    1.0683195e-11    5.7790995e-11    2.7340115e-09    5.4450640e-09    1.0855394e-13
   -7.8898970e+00    2.9015961e-08    8.6936845e-04    2.9190931e-03    1.6585815e-06    1.0523624e-06    7.0156459e-07    2.4331618e-08    9.5528584e-08    6.5075474e-08    2.4205160e-08    9.3390383e-09    2.2313558e-09    7.0237877e-09    4.6160682e-11    4.9486298e-10    5.5568972e-10    7.1600782e-12    7.6463591e-13    5.5987284e-09    3.9496995e-10    1.7388922e-12    2.0682322e-12    2.2563426e-13    1.0527157e-12    1.6666061e-11    3.8816596e-13    1.8254570e-12    1.0698974e-11    0.0000000e+00    2.2723918e-08    3.7162303e-14    1.3268109e-12    7.6783366e-13    4.6113337e-13    2.6630533e-08    7.4578076e-10    1.5198084e-08    1.0634488e-11    5.7240383e-11    2.6705166e-09    5.7048732e-09    1.1172922e-13
   -7.7407901e+00    2.7492365e-08    8.6934431e-04    2.9190929e-03    1.6791069e-06    1.0610716e-06    7.0433402e-07    2.4473952e-08    9.4972269e-08    6.3890491e-08    2.2685828e-08    9.1497434e-09    2.2214227e-09    7.0685809e-09    4.6784744e-11    4.9828583e-10    5.5113972e-10    6.5871128e-12    7.5226449e-13    5.4058538e-09    3.9188036e-10    1.6214030e-12    2.0241805e-12    2.1146673e-13    9.9121605e-13    1.5960679e-11    3.7163041e-13    1.7598601e-12    1.0144252e-11    0.0000000e+00    2.2134290e-08    3.5415672e-14    1.2711580e-12    7.2187011e-13    4.4158749e-13    2.6208035e-08    6.7897530e-10    1.4003159e-08    1.0337960e-11    5.5014722e-11    2.5673666e-09    6.1703843e-09    1.1653607e-13
   -7.6372436e+00    2.6698189e-08    8.6933040e-04    2.9190927e-03    1.6904945e-06    1.0658876e-06    7.0683054e-07    2.4604559e-08    9.4668508e-08    6.3015522e-08    2.1765634e-08    9.0395604e-09    2.1979027e-09    7.0721492e-09    4.7282347e-11    4.9712841e-10    5.4413430e-10    6.0636938e-12    7.1605876e-13    5.2778176e-09    3.8909433e-10    1.5839049e-12    1.9872898e-12    1.9877647e-13    9.3793939e-13    1.5559466e-11    3.5982542e-13    1.7212448e-12    9.9074852e-12    0.0000000e+00    2.1782717e-08    3.4188966e-14    1.2456764e-12    6.8312624e-13    4.2963402e-13    2.5972846e-08    6.3625235e-10    1.3245090e-08    1.0107342e-11    5.3501353e-11    2.5059028e-09    6.4926999e-09    1.1951297e-13
   -7.5544064e+00    2.5892848e-08    8.6931619e-04    2.9190926e-03    1.7029320e-06    1.0711507e-06    7.0753010e-07    2.4633053e-08    9.4199358e-08    6.2298015e-08    2.0908128e-08    8.9256906e-09    2.2314656e-09    7.1925597e-09    4.7679442e-11    5.0960019e-10    5.5133057e-10    6.0643983e-12    7.5096553e-13    5.1811579e-09    3.8844725e-10    1.5467396e-12    2.0074219e-12    2.0065078e-13    9.4257381e-13    1.5364114e-11    3.5762793e-13    1.7061731e-12    9.7150099e-12    0.0000000e+00    2.1484004e-08    3.4228074e-14    1.2325312e-12    6.8544513e-13    4.2555767e-13    2.5789731e-08    6.1034223e-10    1.2659982e-08    1.0059003e-11    5.3739108e-11    2.4532416e-09    6.7635344e-09    1.2264081e-13
   -7.4881367e+00    2.5295663e-08    8.6930517e-04    2.9190925e-03    1.7125046e-06    1.0752438e-06    7.0815938e-07    2.4657922e-08    9.3798048e-08    6.1695249e-08    2.0245301e-08    8.8411550e-09    2.2513409e-09    7.2732006e-09    4.7920121e-11    5.1921630e-10    5.5554058e-10    6.0188523e-12    7.8848054e-13    5.1062081e-09    3.8787625e-10    1.5084512e-12    2.0132960e-12    2.0125814e-13    9.4249636e-13    1.5134434e-11    3.5448474e-13    1.6865090e-12    9.4905366e-12    0.0000000e+00    2.1259832e-08    3.4042166e-14    1.2141694e-12    6.8468101e-13    4.2061024e-13    2.5656695e-08    5.8952951e-10    1.2207839e-08    9.9892665e-12    5.3683047e-11    2.4119616e-09    6.9831781e-09    1.2535205e-13
   -7.3017531e+00    2.4067163e-08    8.6928260e-04    2.9190922e-03    1.7308329e-06    1.0830179e-06    7.1246443e-07    2.4890959e-08    9.3104615e-08    5.9985801e-08    1.8752528e-08    8.6701911e-09    2.1960180e-09    7.2387428e-09    4.8685860e-11    5.1304444e-10    5.4045203e-10    5.1484493e-12    7.0646070e-13    4.9133997e-09    3.8288132e-10    1.4489466e-12    1.9507081e-12    1.7878592e-13    8.4743156e-13    1.4344488e-11    3.3200763e-13    1.6077811e-12    9.0002786e-12    0.0000000e+00    2.0739557e-08    3.1614694e-14    1.1588886e-12    6.1655338e-13    3.9783370e-13    2.5373042e-08    5.2834310e-10    1.1045447e-08    9.5609460e-12    5.1712231e-11    2.3162626e-09    7.5925985e-09    1.3023987e-13
   -7.2189159e+00    2.3453670e-08    8.6926973e-04    2.9190921e-03    1.7420921e-06    1.0877760e-06    7.1301902e-07    2.4913656e-08    9.2572690e-08    5.9199440e-08    1.8007426e-08    8.5713221e-09    2.2286394e-09    7.3541386e-09    4.9029521e-11    5.2569786e-10    5.4768169e-10    5.1870584e-12    7.4259756e-13    4.8380714e-09    3.8239196e-10    1.4050064e-12    1.9722142e-12    1.8206361e-13    8.5731471e-13    1.4128524e-11    3.3017628e-13    1.5904130e-12    8.7231990e-12    0.0000000e+00    2.0502863e-08    3.1517779e-14    1.1368593e-12    6.2284127e-13    3.9297025e-13    2.5251569e-08    5.0843347e-10    1.0559940e-08    9.5026738e-12    5.2192938e-11    2.2713383e-09    7.8787326e-09    1.3350638e-13
   -7.1526462e+00    2.2950795e-08    8.6925962e-04    2.9190920e-03    1.7508603e-06    1.0915410e-06    7.1353630e-07    2.4932442e-08    9.2123412e-08    5.8546036e-08    1.7428341e-08    8.4990582e-09    2.2499646e-09    7.4325648e-09    4.9259700e-11    5.3525331e-10    5.5196818e-10    5.1690149e-12    7.8022459e-13    4.7774954e-09    3.8221552e-10    1.3736521e-12    1.9808448e-12    1.8302133e-13    8.5937856e-13    1.3986005e-11    3.2862398e-13    1.5799106e-12    8.5492557e-12    0.0000000e+00    2.0324576e-08    3.1422444e-14    1.1232550e-12    6.2392822e-13    3.8934481e-13    2.5164784e-08    4.9219611e-10    1.0184575e-08    9.4314155e-12    5.2307995e-11    2.2359119e-09    8.1105611e-09    1.3596572e-13
   -7.0698090e+00    2.2443996e-08    8.6925029e-04    2.9190918e-03    1.7583483e-06    1.0947693e-06    7.1541457e-07    2.5035059e-08    9.1756858e-08    5.7740802e-08    1.6828551e-08    8.4312914e-09    2.2242565e-09    7.3915672e-09    4.9566708e-11    5.2982761e-10    5.4378036e-10    4.8009971e-12    7.3428536e-13    4.7004706e-09    3.8066109e-10    1.3190334e-12    1.9543742e-12    1.7165456e-13    8.1194997e-13    1.3618474e-11    3.1782161e-13    1.5424135e-12    8.3420204e-12    0.0000000e+00    2.0128701e-08    3.0461320e-14    1.0998630e-12    5.9023728e-13    3.7988990e-13    2.5077205e-08    4.6933607e-10    9.7417105e-09    9.2304397e-12    5.1463290e-11    2.1981478e-09    8.3939713e-09    1.3793267e-13
   -6.9662626e+00    2.1882222e-08    8.6923889e-04    2.9190917e-03    1.7675459e-06    1.0986568e-06    7.1759158e-07    2.5154293e-08    9.1300350e-08    5.6717891e-08    1.6120058e-08    8.3452234e-09    2.2086744e-09    7.4062738e-09    5.0118607e-11    5.3071183e-10    5.3770765e-10    4.4844598e-12    6.9550571e-13    4.6082602e-09    3.7912950e-10    1.2805812e-12    1.9424994e-12    1.6150215e-13    7.6797854e-13    1.3262287e-11    3.0704274e-13    1.5061461e-12    8.1539070e-12    0.0000000e+00    1.9894560e-08    2.9662722e-14    1.0798381e-12    5.5881565e-13    3.7097788e-13    2.4974859e-08    4.4370275e-10    9.2200882e-09    9.0278133e-12    5.0891092e-11    2.1539088e-09    8.7511995e-09    1.4087357e-13
   -6.8834254e+00    2.1373649e-08    8.6922682e-04    2.9190915e-03    1.7781687e-06    1.1031435e-06    7.1795062e-07    2.5167613e-08    9.0715167e-08    5.5887351e-08    1.5458809e-08    8.2566950e-09    2.2403762e-09    7.5165682e-09    5.0488740e-11    5.4223851e-10    5.4486139e-10    4.5275415e-12    7.3183440e-13    4.5346382e-09    3.7917186e-10    1.2573439e-12    1.9622450e-12    1.6357070e-13    7.7437023e-13    1.3150734e-11    3.0634728e-13    1.4990711e-12    8.0234177e-12    0.0000000e+00    1.9693019e-08    2.9966581e-14    1.0738312e-12    5.6296529e-13    3.6950369e-13    2.4876949e-08    4.2757592e-10    8.8168263e-09    8.9625942e-12    5.1472735e-11    2.1149557e-09    9.0499973e-09    1.4394232e-13
   -6.7798790e+00    2.0789369e-08    8.6921581e-04    2.9190914e-03    1.7869813e-06    1.1069461e-06    7.2013444e-07    2.5287114e-08    9.0204525e-08    5.4829913e-08    1.4809130e-08    8.1789728e-09    2.2167388e-09    7.4903340e-09    5.0893175e-11    5.3844763e-10    5.3679960e-10    4.2209695e-12    6.9601325e-13    4.4461881e-09    3.7728415e-10    1.2465716e-12    1.9447338e-12    1.5398793e-13    7.3382377e-13    1.2864457e-11    2.9726882e-13    1.4708391e-12    7.8845439e-12    0.0000000e+00    1.9474671e-08    2.9212354e-14    1.0591751e-12    5.3412201e-13    3.6171489e-13    2.4795575e-08    4.0382731e-10    8.3462391e-09    8.7367002e-12    5.0568236e-11    2.0740412e-09    9.4128208e-09    1.4648050e-13
   -6.6970418e+00    2.0315349e-08    8.6920403e-04    2.9190912e-03    1.7974533e-06    1.1113407e-06    7.2032020e-07    2.5294557e-08    8.9584461e-08    5.3980664e-08    1.4193688e-08    8.0965529e-09    2.2426152e-09    7.5976387e-09    5.1249528e-11    5.4918948e-10    5.4349496e-10    4.2223246e-12    7.3047654e-13    4.3741607e-09    3.7665377e-10    1.2257502e-12    1.9589401e-12    1.5402713e-13    7.3197496e-13    1.2691375e-11    2.9472303e-13    1.4563160e-12    7.7083932e-12    0.0000000e+00    1.9286871e-08    2.9350475e-14    1.0473471e-12    5.3245895e-13    3.5841624e-13    2.4701845e-08    3.8881799e-10    7.9824418e-09    8.6654817e-12    5.1025073e-11    2.0378237e-09    9.7143546e-09    1.4962032e-13
   -6.5934953e+00    1.9807427e-08    8.6919337e-04    2.9190910e-03    1.8060011e-06    1.1150315e-06    7.2237925e-07    2.5410171e-08    8.9030787e-08    5.2908052e-08    1.3591844e-08    8.0216552e-09    2.2177488e-09    7.5701274e-09    5.1682592e-11    5.4522562e-10    5.3557467e-10    3.9356809e-12    6.9304931e-13    4.2890217e-09    3.7410638e-10    1.2068047e-12    1.9441825e-12    1.4482156e-13    6.9294712e-13    1.2385080e-11    2.8568111e-13    1.4258235e-12    7.5218186e-12    0.0000000e+00    1.9081844e-08    2.8511453e-14    1.0272461e-12    5.0469651e-13    3.4967896e-13    2.4627045e-08    3.6705852e-10    7.5582763e-09    8.4452098e-12    5.0175042e-11    1.9997753e-09    1.0078445e-08    1.5227317e-13
   -6.4071117e+00    1.8888940e-08    8.6917151e-04    2.9190907e-03    1.8245868e-06    1.1229557e-06    7.2442305e-07    2.5525389e-08    8.7784796e-08    5.0959454e-08    1.2474214e-08    7.8652193e-09    2.2209462e-09    7.6488151e-09    5.2519256e-11    5.5158026e-10    5.3434804e-10    3.6597600e-12    6.9073380e-13    4.1373104e-09    3.7113309e-10    1.1492823e-12    1.9453938e-12    1.3603950e-13    6.5376580e-13    1.1931623e-11    2.7462426e-13    1.3831615e-12    7.1689507e-12    0.0000000e+00    1.8712399e-08    2.7842769e-14    9.9599485e-13    4.7651258e-13    3.3832293e-13    2.4471175e-08    3.3312686e-10    6.8497940e-09    8.1545231e-12    4.9813450e-11    1.9303848e-09    1.0742720e-08    1.5784632e-13
   -6.3242746e+00    1.8474230e-08    8.6916029e-04    2.9190906e-03    1.8346867e-06    1.1271838e-06    7.2435311e-07    2.5522744e-08    8.7105276e-08    5.0088690e-08    1.1955559e-08    7.7846908e-09    2.2482894e-09    7.7562190e-09    5.2892047e-11    5.6217606e-10    5.4058700e-10    3.6452448e-12    7.2301177e-13    4.0722053e-09    3.7088729e-10    1.0876577e-12    1.9579243e-12    1.3615957e-13    6.5206559e-13    1.1714421e-11    2.7143947e-13    1.3629047e-12    6.9616697e-12    0.0000000e+00    1.8547940e-08    2.7794433e-14    9.7791548e-13    4.7494595e-13    3.3377619e-13    2.4390338e-08    3.2010019e-10    6.5568768e-09    8.0755777e-12    5.0278601e-11    1.8986794e-09    1.1042263e-08    1.6107945e-13
   -6.2207281e+00    1.8022634e-08    8.6915017e-04    2.9190904e-03    1.8428798e-06    1.1307199e-06    7.2613931e-07    2.5629741e-08    8.6474844e-08    4.9000687e-08    1.1454615e-08    7.7061272e-09    2.2321484e-09    7.7310396e-09    5.3372703e-11    5.5842379e-10    5.3280920e-10    3.4039635e-12    6.8353794e-13    3.9938430e-09    3.6950043e-10    1.0509688e-12    1.9488013e-12    1.2769075e-13    6.1572601e-13    1.1421710e-11    2.6263969e-13    1.3328934e-12    6.8007196e-12    0.0000000e+00    1.8363011e-08    2.7081645e-14    9.6003402e-13    4.4905424e-13    3.2614943e-13    2.4325887e-08    3.0179028e-10    6.2162035e-09    7.8669294e-12    4.9465933e-11    1.8657062e-09    1.1402213e-08    1.6352895e-13
   -6.1378909e+00    1.7647777e-08    8.6913917e-04    2.9190903e-03    1.8528509e-06    1.1348911e-06    7.2593517e-07    2.5621705e-08    8.5768244e-08    4.8127204e-08    1.0979488e-08    7.6284402e-09    2.2572961e-09    7.8354897e-09    5.3751428e-11    5.6802209e-10    5.3892075e-10    3.3909388e-12    7.1491155e-13    3.9302907e-09    3.6936197e-10    1.0393401e-12    1.9595552e-12    1.2774115e-13    6.1473975e-13    1.1346329e-11    2.6144964e-13    1.3278680e-12    6.7422647e-12    0.0000000e+00    1.8206732e-08    2.7254061e-14    9.5889031e-13    4.4814658e-13    3.2464688e-13    2.4247846e-08    2.8980999e-10    5.9545926e-09    7.7846671e-12    4.9866394e-11    1.8358656e-09    1.1698350e-08    1.6665784e-13
   -6.0343445e+00    1.7249207e-08    8.6912934e-04    2.9190901e-03    1.8608193e-06    1.1383403e-06    7.2761146e-07    2.5725072e-08    8.5106342e-08    4.7047084e-08    1.0523221e-08    7.5551994e-09    2.2374894e-09    7.8163640e-09    5.4280804e-11    5.6424061e-10    5.3135534e-10    3.1779933e-12    6.7297121e-13    3.8562473e-09    3.6762068e-10    1.0412424e-12    1.9535113e-12    1.2084118e-13    5.8524515e-13    1.1149163e-11    2.5475605e-13    1.3081262e-12    6.6649982e-12    0.0000000e+00    1.8031468e-08    2.6660975e-14    9.5167846e-13    4.2715163e-13    3.1893640e-13    2.4187524e-08    2.7315748e-10    5.6514105e-09    7.5849017e-12    4.9105839e-11    1.8048212e-09    1.2054433e-08    1.6945449e-13
   -5.9515073e+00    1.6902967e-08    8.6911855e-04    2.9190900e-03    1.8706664e-06    1.1424714e-06    7.2728841e-07    2.5712147e-08    8.4370655e-08    4.6173022e-08    1.0094972e-08    7.4831772e-09    2.2581306e-09    7.9112965e-09    5.4587405e-11    5.7268203e-10    5.3736409e-10    3.1646189e-12    7.0656686e-13    3.7979226e-09    3.6708652e-10    1.0273676e-12    1.9622284e-12    1.2173772e-13    5.8769208e-13    1.1041867e-11    2.5371743e-13    1.2997287e-12    6.5475326e-12    0.0000000e+00    1.7886354e-08    2.6661640e-14    9.4345629e-13    4.2864495e-13    3.1614187e-13    2.4114792e-08    2.6192348e-10    5.4188662e-09    7.4988152e-12    4.9445351e-11    1.7765381e-09    1.2347416e-08    1.7233621e-13
   -5.8479609e+00    1.6508347e-08    8.6910890e-04    2.9190898e-03    1.8785236e-06    1.1458859e-06    7.2882993e-07    2.5810615e-08    8.3667283e-08    4.5095480e-08    9.6843171e-09    7.4138138e-09    2.2382496e-09    7.8948532e-09    5.5066888e-11    5.6941250e-10    5.2970449e-10    2.9656640e-12    6.6389431e-13    3.7298228e-09    3.6511272e-10    1.0078280e-12    1.9571183e-12    1.1510231e-13    5.5885448e-13    1.0762290e-11    2.4601255e-13    1.2705907e-12    6.3788058e-12    0.0000000e+00    1.7723835e-08    2.5903604e-14    9.2443158e-13    4.0803673e-13    3.0839835e-13    2.4058690e-08    2.4667933e-10    5.1496934e-09    7.3057599e-12    4.8657452e-11    1.7471589e-09    1.2698762e-08    1.7480976e-13
   -5.7185278e+00    1.6087320e-08    8.6909705e-04    2.9190896e-03    1.8883152e-06    1.1500370e-06    7.3049143e-07    2.5923766e-08    8.2801536e-08    4.3781798e-08    9.1921970e-09    7.3261778e-09    2.2246069e-09    7.9329436e-09    5.5784135e-11    5.7210791e-10    5.2417557e-10    2.7712153e-12    6.2512002e-13    3.6475000e-09    3.6293451e-10    9.7663613e-13    1.9603527e-12    1.0859503e-13    5.2964761e-13    1.0424045e-11    2.3715111e-13    1.2344709e-12    6.1747904e-12    0.0000000e+00    1.7528958e-08    2.5176877e-14    9.0305238e-13    3.8703620e-13    3.0014361e-13    2.3986861e-08    2.2962048e-10    4.8416140e-09    7.1029193e-12    4.8125260e-11    1.7125361e-09    1.3138270e-08    1.7853431e-13
   -5.6149813e+00    1.5713617e-08    8.6908414e-04    2.9190894e-03    1.9001875e-06    1.1550162e-06    7.2987181e-07    2.5901444e-08    8.1850097e-08    4.2734602e-08    8.7303750e-09    7.2390438e-09    2.2534456e-09    8.0525525e-09    5.6262082e-11    5.8345229e-10    5.3156524e-10    2.7678419e-12    6.5610093e-13    3.5828080e-09    3.6249525e-10    9.4859306e-13    1.9736855e-12    1.1035453e-13    5.3600248e-13    1.0326374e-11    2.3707439e-13    1.2282181e-12    6.0266698e-12    0.0000000e+00    1.7365372e-08    2.5218070e-14    8.9249161e-13    3.9131280e-13    2.9722749e-13    2.3905483e-08    2.1768050e-10    4.6092929e-09    6.9981294e-12    4.8642775e-11    1.6801780e-09    1.3504335e-08    1.8237307e-13
   -5.5321442e+00    1.5409437e-08    8.6907354e-04    2.9190893e-03    1.9099250e-06    1.1592006e-06    7.2931237e-07    2.5875034e-08    8.1016765e-08    4.1843927e-08    8.4027941e-09    7.1739872e-09    2.2730548e-09    8.1134312e-09    5.6287855e-11    5.8966936e-10    5.3435547e-10    2.7388257e-12    6.9382811e-13    3.5326797e-09    3.6242476e-10    9.2207297e-13    1.9742785e-12    1.0996914e-13    5.3355537e-13    1.0210290e-11    2.3539488e-13    1.2188441e-12    5.9104349e-12    0.0000000e+00    1.7239597e-08    2.5146380e-14    8.8334033e-13    3.8940702e-13    2.9418678e-13    2.3849651e-08    2.0760123e-10    4.4318447e-09    6.8792924e-12    4.8472374e-11    1.6543812e-09    1.3794769e-08    1.8420779e-13
   -5.4285977e+00    1.5067328e-08    8.6906419e-04    2.9190891e-03    1.9175998e-06    1.1625699e-06    7.3056812e-07    2.5964163e-08    8.0227995e-08    4.0804018e-08    8.0702692e-09    7.1036220e-09    2.2621201e-09    8.1113471e-09    5.6752473e-11    5.8933231e-10    5.2721872e-10    2.5693270e-12    6.5022621e-13    3.4723664e-09    3.6187451e-10    8.7465380e-13    1.9728407e-12    1.0373836e-13    5.0593951e-13    9.9203988e-12    2.2731797e-13    1.1868236e-12    5.7648659e-12    0.0000000e+00    1.7094493e-08    2.4480494e-14    8.6652641e-13    3.6960662e-13    2.8716457e-13    2.3800955e-08    1.9524735e-10    4.2275979e-09    6.7063712e-12    4.7759736e-11    1.6272954e-09    1.4146642e-08    1.8650960e-13
   -5.2991647e+00    1.4688892e-08    8.6905276e-04    2.9190889e-03    1.9270612e-06    1.1666640e-06    7.3196873e-07    2.6068141e-08    7.9254213e-08    3.9528376e-08    7.6787776e-09    7.0197171e-09    2.2538593e-09    8.1511748e-09    5.7361049e-11    5.9333459e-10    5.2164932e-10    2.4211793e-12    6.1838997e-13    3.3998748e-09    3.6056079e-10    8.6675625e-13    1.9792516e-12    9.8820561e-14    4.8390932e-13    9.7062488e-12    2.2101514e-13    1.1639352e-12    5.6689288e-12    0.0000000e+00    1.6920078e-08    2.3996475e-14    8.5922305e-13    3.5377960e-13    2.8202684e-13    2.3740294e-08    1.8147499e-10    3.9944677e-09    6.5149197e-12    4.7175350e-11    1.5953766e-09    1.4588768e-08    1.8959445e-13
   -5.1956182e+00    1.4351104e-08    8.6904018e-04    2.9190888e-03    1.9386619e-06    1.1716188e-06    7.3114173e-07    2.6034311e-08    7.8219097e-08    3.8493066e-08    7.3144170e-09    6.9412655e-09    2.2814077e-09    8.2643530e-09    5.7693722e-11    6.0490936e-10    5.2769842e-10    2.4181764e-12    6.5051644e-13    3.3424643e-09    3.6054487e-10    8.6173217e-13    1.9900238e-12    9.9967233e-14    4.8810777e-13    9.6751918e-12    2.2140611e-13    1.1643748e-12    5.6092229e-12    0.0000000e+00    1.6775419e-08    2.4143890e-14    8.5811397e-13    3.5660625e-13    2.8096737e-13    2.3671599e-08    1.7151321e-10    3.8191841e-09    6.4000197e-12    4.7494673e-11    1.5653760e-09    1.4958607e-08    1.9272251e-13
   -5.0092346e+00    1.3787867e-08    8.6902085e-04    2.9190885e-03    1.9556204e-06    1.1790693e-06    7.3142782e-07    2.6080050e-08    7.6473874e-08    3.6620858e-08    6.8011663e-09    6.8210683e-09    2.2844025e-09    8.3289493e-09    5.8132708e-11    6.1219719e-10    5.2227456e-10    2.2767109e-12    6.4547759e-13    3.2456222e-09    3.5926342e-10    8.3810448e-13    1.9939406e-12    9.5156455e-14    4.6599262e-13    9.3561441e-12    2.1391557e-13    1.1321084e-12    5.4021193e-12    0.0000000e+00    1.6532226e-08    2.3561715e-14    8.3829714e-13    3.4059491e-13    2.7312309e-13    2.3584826e-08    1.5376632e-10    3.5327733e-09    6.1209793e-12    4.6501528e-11    1.5164828e-09    1.5611950e-08    1.9599061e-13
   -4.8798015e+00    1.3447388e-08    8.6900982e-04    2.9190882e-03    1.9647836e-06    1.1830952e-06    7.3256532e-07    2.6174778e-08    7.5420777e-08    3.5402722e-08    6.4945485e-09    6.7463610e-09    2.2734123e-09    8.3717459e-09    5.8759179e-11    6.1702249e-10    5.1638250e-10    2.1517197e-12    6.1678595e-13    3.1825910e-09    3.5732715e-10    8.2574370e-13    2.0036467e-12    9.0717638e-14    4.4570545e-13    9.1045048e-12    2.0728779e-13    1.1042389e-12    5.2643253e-12    0.0000000e+00    1.6375400e-08    2.3009772e-14    8.2434001e-13    3.2596171e-13    2.6705288e-13    2.3538049e-08    1.4292011e-10    3.3593086e-09    5.9409233e-12    4.5901122e-11    1.4869385e-09    1.6062682e-08    1.9851550e-13
   -4.7762551e+00    1.3149328e-08    8.6899747e-04    2.9190881e-03    1.9762914e-06    1.1880692e-06    7.3143816e-07    2.6125387e-08    7.4319403e-08    3.4397090e-08    6.2102727e-09    6.6734971e-09    2.3002640e-09    8.4716886e-09    5.9013235e-11    6.2784566e-10    5.2089909e-10    2.1420296e-12    6.4952537e-13    3.1317379e-09    3.5708390e-10    7.9682212e-13    2.0128198e-12    9.1132515e-14    4.4658679e-13    8.9926441e-12    2.0613544e-13    1.0948607e-12    5.1397855e-12    0.0000000e+00    1.6245334e-08    2.2991164e-14    8.1294182e-13    3.2639498e-13    2.6414059e-13    2.3482499e-08    1.3485515e-10    3.2285717e-09    5.8219040e-12    4.6013739e-11    1.4589240e-09    1.6435857e-08    2.0059144e-13
   -4.6934179e+00    1.2911215e-08    8.6898739e-04    2.9190879e-03    1.9856934e-06    1.1921724e-06    7.3045187e-07    2.6079376e-08    7.3393946e-08    3.3568138e-08    6.0101303e-09    6.6180190e-09    2.3176924e-09    8.5439462e-09    5.9077603e-11    6.3635410e-10    5.2216676e-10    2.1246099e-12    6.8068668e-13    3.0917822e-09    3.5674544e-10    7.8277145e-13    2.0148936e-12    9.0630385e-14    4.4395605e-13    8.9083919e-12    2.0480491e-13    1.0879092e-12    5.0595779e-12    0.0000000e+00    1.6143030e-08    2.2958956e-14    8.0688918e-13    3.2440924e-13    2.6205940e-13    2.3443445e-08    1.2842411e-10    3.1289161e-09    5.7075328e-12    4.5729698e-11    1.4365649e-09    1.6733835e-08    2.0191872e-13
   -4.5898714e+00    1.2629284e-08    8.6897859e-04    2.9190878e-03    1.9930654e-06    1.1954751e-06    7.3119068e-07    2.6149985e-08    7.2477646e-08    3.2620924e-08    5.8084391e-09    6.5611799e-09    2.3025963e-09    8.5441715e-09    5.9537279e-11    6.3644302e-10    5.1432263e-10    2.0209269e-12    6.4647408e-13    3.0449827e-09    3.5518799e-10    7.7608661e-13    2.0194547e-12    8.6839105e-14    4.2679196e-13    8.7140586e-12    1.9939416e-13    1.0659792e-12    4.9673028e-12    0.0000000e+00    1.6023644e-08    2.2491897e-14    7.9810161e-13    3.1206134e-13    2.5753441e-13    2.3414010e-08    1.2101101e-10    3.0148341e-09    5.5572266e-12    4.4971775e-11    1.4131912e-09    1.7096712e-08    2.0334952e-13
   -4.4604384e+00    1.2339066e-08    8.6896771e-04    2.9190875e-03    2.0022689e-06    1.1995516e-06    7.3193135e-07    2.6229331e-08    7.1338726e-08    3.1461808e-08    5.5700696e-09    6.4834314e-09    2.3014050e-09    8.5765760e-09    6.0068984e-11    6.4038683e-10    5.0692829e-10    1.9005151e-12    6.2096464e-13    2.9876519e-09    3.5465188e-10    7.2017370e-13    2.0284513e-12    8.2417032e-14    4.0603673e-13    8.3980990e-12    1.9157653e-13    1.0295690e-12    4.7963322e-12    0.0000000e+00    1.5878602e-08    2.1884936e-14    7.7987146e-13    2.9701060e-13    2.5071619e-13    2.3379367e-08    1.1245230e-10    2.8850040e-09    5.3846732e-12    4.4187393e-11    1.3855061e-09    1.7549587e-08    2.0530813e-13
   -4.3568919e+00    1.2092032e-08    8.6895565e-04    2.9190874e-03    2.0136739e-06    1.2044700e-06    7.3046758e-07    2.6166388e-08    7.0201138e-08    3.0521034e-08    5.3459590e-09    6.4133925e-09    2.3286649e-09    8.6885405e-09    6.0525609e-11    6.5141697e-10    5.1055829e-10    1.8953575e-12    6.5137194e-13    2.9418811e-09    3.5496685e-10    7.1186361e-13    2.0392226e-12    8.3203261e-14    4.0898574e-13    8.3738749e-12    1.9187038e-13    1.0296816e-12    4.7523738e-12    0.0000000e+00    1.5758937e-08    2.1968378e-14    7.7825224e-13    2.9900000e-13    2.4967896e-13    2.3333507e-08    1.0600054e-10    2.7865959e-09    5.2661667e-12    4.4256407e-11    1.3589880e-09    1.7927061e-08    2.0844919e-13
   -4.2274589e+00    1.1806031e-08    8.6894482e-04    2.9190872e-03    2.0229647e-06    1.2085866e-06    7.3098195e-07    2.6238989e-08    6.9016233e-08    2.9391153e-08    5.1491621e-09    6.3449289e-09    2.3182304e-09    8.6977871e-09    6.0962404e-11    6.5160112e-10    5.0018180e-10    1.7993463e-12    6.2005548e-13    2.8891421e-09    3.5396328e-10    7.1153994e-13    2.0449137e-12    7.9660086e-14    3.9304229e-13    8.2194660e-12    1.8722005e-13    1.0129712e-12    4.6894421e-12    0.0000000e+00    1.5620733e-08    2.1610562e-14    7.7518347e-13    2.8753857e-13    2.4630618e-13    2.3311454e-08    9.8647268e-11    2.6744220e-09    5.0891329e-12    4.3138890e-11    1.3320138e-09    1.8385310e-08    2.1003443e-13
   -4.1239124e+00    1.1557439e-08    8.6893261e-04    2.9190870e-03    2.0347245e-06    1.2136083e-06    7.2914529e-07    2.6160690e-08    6.7845586e-08    2.8482277e-08    4.9543190e-09    6.2817851e-09    2.3397929e-09    8.8133168e-09    6.1330074e-11    6.6224647e-10    5.0290734e-10    1.8009416e-12    6.5020393e-13    2.8470957e-09    3.5339888e-10    7.1139652e-13    2.0527993e-12    8.0376761e-14    3.9556392e-13    8.1730948e-12    1.8708032e-13    1.0099299e-12    4.6308241e-12    0.0000000e+00    1.5506851e-08    2.1661084e-14    7.7269401e-13    2.8920863e-13    2.4505369e-13    2.3273765e-08    9.3046419e-11    2.5893001e-09    4.9702115e-12    4.3094421e-11    1.3061724e-09    1.8769670e-08    2.1331514e-13
   -3.9944793e+00    1.1273793e-08    8.6892185e-04    2.9190868e-03    2.0440843e-06    1.2177363e-06    7.2938970e-07    2.6223396e-08    6.6633590e-08    2.7415679e-08    4.7804499e-09    6.2172031e-09    2.3266696e-09    8.8354710e-09    6.1876233e-11    6.6351824e-10    4.9275738e-10    1.7068729e-12    6.1663902e-13    2.7974768e-09    3.5169095e-10    7.0011273e-13    2.0603081e-12    7.6589528e-14    3.7827501e-13    7.9595775e-12    1.8135867e-13    9.8576813e-13    4.5219994e-12    0.0000000e+00    1.5374043e-08    2.1194988e-14    7.6182720e-13    2.7674327e-13    2.4024068e-13    2.3255751e-08    8.6645705e-11    2.4922411e-09    4.8034336e-12    4.2007690e-11    1.2798818e-09    1.9239920e-08    2.1588784e-13
   -3.8564187e+00    1.0996700e-08    8.6890908e-04    2.9190865e-03    2.0557637e-06    1.2227770e-06    7.2861262e-07    2.6230389e-08    6.5264637e-08    2.6315637e-08    4.5838029e-09    6.1442083e-09    2.3281257e-09    8.9206637e-09    6.2516420e-11    6.7110823e-10    4.8767655e-10    1.6431435e-12    6.0671169e-13    2.7455861e-09    3.5007892e-10    6.8467337e-13    2.0717704e-12    7.4144017e-14    3.6658611e-13    7.7581556e-12    1.7667690e-13    9.6321824e-13    4.3947387e-12    0.0000000e+00    1.5233485e-08    2.0829060e-14    7.4949396e-13    2.6822727e-13    2.3556600e-13    2.3228891e-08    8.0358186e-11    2.3969265e-09    4.6442940e-12    4.1347689e-11    1.2507612e-09    1.9757298e-08    2.1979864e-13
   -3.7459702e+00    1.0754803e-08    8.6889611e-04    2.9190863e-03    2.0684869e-06    1.2281935e-06    7.2623108e-07    2.6130008e-08    6.3972768e-08    2.5420657e-08    4.4228211e-09    6.0802848e-09    2.3500057e-09    9.0352997e-09    6.2783669e-11    6.8099011e-10    4.8887177e-10    1.6322346e-12    6.4122413e-13    2.7050123e-09    3.4960342e-10    6.7250629e-13    2.0747058e-12    7.4524667e-14    3.6766508e-13    7.6931322e-12    1.7607579e-13    9.5795448e-13    4.3291797e-12    0.0000000e+00    1.5120064e-08    2.0794199e-14    7.4459472e-13    2.6886666e-13    2.3358937e-13    2.3199154e-08    7.5373234e-11    2.3236783e-09    4.5198053e-12    4.0966216e-11    1.2246477e-09    2.0188141e-08    2.2340736e-13
   -3.6079660e+00    1.0471887e-08    8.6888458e-04    2.9190861e-03    2.0788173e-06    1.2327065e-06    7.2593337e-07    2.6174589e-08    6.2631336e-08    2.4381763e-08    4.2732484e-09    6.0161280e-09    2.3356181e-09    9.0553852e-09    6.3259529e-11    6.8187033e-10    4.7733418e-10    1.5495197e-12    6.0168811e-13    2.6579528e-09    3.4760088e-10    6.6484535e-13    2.0810821e-12    7.1152334e-14    3.5200786e-13    7.4820435e-12    1.7054129e-13    9.3370429e-13    4.2208043e-12    0.0000000e+00    1.4987744e-08    2.0329631e-14    7.3389485e-13    2.5754755e-13    2.2891385e-13    2.3189913e-08    7.0044516e-11    2.2404451e-09    4.3584813e-12    3.9720246e-11    1.1982270e-09    2.0714736e-08    2.2633553e-13
   -3.4700355e+00    1.0238303e-08    8.6887154e-04    2.9190858e-03    2.0911285e-06    1.2379477e-06    7.2436364e-07    2.6144370e-08    6.1213984e-08    2.3420976e-08    4.1018906e-09    5.9395682e-09    2.3476080e-09    9.1935797e-09    6.4205635e-11    6.9550535e-10    4.7553528e-10    1.5006936e-12    5.9825069e-13    2.6101829e-09    3.4696612e-10    6.2984876e-13    2.0980025e-12    6.9174418e-14    3.4222134e-13    7.2767399e-12    1.6602372e-13    9.1006016e-13    4.0890083e-12    0.0000000e+00    1.4852729e-08    2.0036902e-14    7.2067009e-13    2.5036386e-13    2.2456228e-13    2.3164530e-08    6.4812642e-11    2.1631829e-09    4.2219890e-12    3.9311016e-11    1.1695355e-09    2.1272740e-08    2.3238301e-13
   -3.3596912e+00    1.0030347e-08    8.6885814e-04    2.9190856e-03    2.1046583e-06    1.2436836e-06    7.2124367e-07    2.6007152e-08    5.9861452e-08    2.2590333e-08    3.9779258e-09    5.8750031e-09    2.3750772e-09    9.2740644e-09    6.4046129e-11    7.0156931e-10    4.7390225e-10    1.4771451e-12    6.3743266e-13    2.5731223e-09    3.4750195e-10    5.9914619e-13    2.0885477e-12    6.9491739e-14    3.4313588e-13    7.2105395e-12    1.6544870e-13    9.0480704e-13    4.0185040e-12    0.0000000e+00    1.4746832e-08    1.9889731e-14    7.1150837e-13    2.5090586e-13    2.2170476e-13    2.3145281e-08    6.0786563e-11    2.1028315e-09    4.1022206e-12    3.8473493e-11    1.1451653e-09    2.1726510e-08    2.3512138e-13
   -3.2217982e+00    9.7903427e-09    8.6884695e-04    2.9190853e-03    2.1147352e-06    1.2481372e-06    7.2070242e-07    2.6041650e-08    5.8496925e-08    2.1683713e-08    3.8496670e-09    5.8052076e-09    2.3710059e-09    9.3029283e-09    6.4714340e-11    7.0442584e-10    4.6379172e-10    1.4041175e-12    5.9695800e-13    2.5293168e-09    3.4697298e-10    5.8300952e-13    2.0991880e-12    6.6334904e-14    3.2834456e-13    6.9925460e-12    1.5987472e-13    8.7885875e-13    3.9073116e-12    0.0000000e+00    1.4620360e-08    1.9464710e-14    7.0114894e-13    2.4019277e-13    2.1727360e-13    2.3140520e-08    5.6461007e-11    2.0343257e-09    3.9618825e-12    3.7367669e-11    1.1198669e-09    2.2280303e-08    2.3880870e-13
   -3.0839477e+00    9.5568407e-09    8.6883371e-04    2.9190851e-03    2.1273977e-06    1.2536622e-06    7.1868409e-07    2.5982632e-08    5.7003099e-08    2.0798341e-08    3.7148945e-09    5.7349341e-09    2.3798613e-09    9.3840095e-09    6.5225774e-11    7.1102094e-10    4.5985991e-10    1.3689206e-12    6.0144781e-13    2.4865406e-09    3.4646073e-10    5.7630933e-13    2.1063552e-12    6.5097070e-14    3.2227131e-13    6.8837175e-12    1.5733630e-13    8.6691351e-13    3.8409409e-12    0.0000000e+00    1.4494185e-08    1.9305519e-14    6.9687879e-13    2.3574199e-13    2.1497117e-13    2.3126686e-08    5.2355197e-11    1.9696184e-09    3.8317275e-12    3.6545495e-11    1.0929291e-09    2.2845377e-08    2.4321739e-13
   -2.8621697e+00    9.1778117e-09    8.6881198e-04    2.9190847e-03    2.1483962e-06    1.2629126e-06    7.1498601e-07    2.5860300e-08    5.4526055e-08    1.9402811e-08    3.5260365e-09    5.6296538e-09    2.3855210e-09    9.4324234e-09    6.5752492e-11    7.1227491e-10    4.4809762e-10    1.3050332e-12    5.9937424e-13    2.4206246e-09    3.4492753e-10    5.6924975e-13    2.1071017e-12    6.2241017e-14    3.0883594e-13    6.7014587e-12    1.5255389e-13    8.4687396e-13    3.7538050e-12    0.0000000e+00    1.4294644e-08    1.9015659e-14    6.9085349e-13    2.2599458e-13    2.1112681e-13    2.3116047e-08    4.6428772e-11    1.8724416e-09    3.6192366e-12    3.4633255e-11    1.0517442e-09    2.3735262e-08    2.4770928e-13
   -2.7244167e+00    9.0049555e-09    8.6879900e-04    2.9190844e-03    2.1608538e-06    1.2684395e-06    7.1277633e-07    2.5785799e-08    5.3026265e-08    1.8617704e-08    3.4062124e-09    5.5657001e-09    2.3899034e-09    9.5139644e-09    6.6468003e-11    7.1864350e-10    4.4522106e-10    1.2739306e-12    6.0628462e-13    2.3806596e-09    3.4310563e-10    5.6455387e-13    2.1186848e-12    6.0940525e-14    3.0250185e-13    6.5751208e-12    1.4975014e-13    8.3222601e-13    3.6694013e-12    0.0000000e+00    1.4172719e-08    1.8825105e-14    6.8425722e-13    2.2135951e-13    2.0845186e-13    2.3102873e-08    4.3044040e-11    1.8175694e-09    3.5030596e-12    3.3910255e-11    1.0264585e-09    2.4285007e-08    2.5192694e-13
   -2.6142143e+00    8.8311684e-09    8.6878629e-04    2.9190842e-03    2.1736748e-06    1.2741084e-06    7.0949638e-07    2.5625680e-08    5.1678747e-08    1.7963482e-08    3.3163494e-09    5.5119542e-09    2.4082125e-09    9.5703953e-09    6.6749432e-11    7.2164078e-10    4.4402556e-10    1.2667348e-12    6.4135399e-13    2.3499884e-09    3.4226561e-10    5.5277373e-13    2.1172352e-12    6.1676407e-14    3.0550504e-13    6.5571094e-12    1.5017848e-13    8.3208825e-13    3.6277426e-12    0.0000000e+00    1.4076247e-08    1.8767274e-14    6.7931587e-13    2.2344244e-13    2.0695298e-13    2.3090831e-08    4.0495408e-11    1.7746344e-09    3.4065694e-12    3.3116321e-11    1.0054929e-09    2.4720323e-08    2.5475386e-13
   -2.5553933e+00    8.7502355e-09    8.6877672e-04    2.9190841e-03    2.1839332e-06    1.2785041e-06    7.0590726e-07    2.5420443e-08    5.0811987e-08    1.7590473e-08    3.2582010e-09    5.4800924e-09    2.4411730e-09    9.7071495e-09    6.6861904e-11    7.3623384e-10    4.5211979e-10    1.2945355e-12    7.2725786e-13    2.3334563e-09    3.4226507e-10    5.4566900e-13    2.1117407e-12    6.3201221e-14    3.1207971e-13    6.5797915e-12    1.5175777e-13    8.3664384e-13    3.6035952e-12    0.0000000e+00    1.4023659e-08    1.8889381e-14    6.7704050e-13    2.2809058e-13    2.0684341e-13    2.3076282e-08    3.9057240e-11    1.7513290e-09    3.3645447e-12    3.2985185e-11    9.9247800e-10    2.4958958e-08    2.5721579e-13
   -2.4820091e+00    1.6000274e-08    8.6876716e-04    2.9190839e-03    2.1939100e-06    1.2828440e-06    7.0293603e-07    2.5268164e-08    4.9845978e-08    1.7147621e-08    3.2025962e-09    5.4456998e-09    2.4545524e-09    9.7410607e-09    6.7039811e-11    7.4193261e-10    4.5156127e-10    1.2932918e-12    7.7868062e-13    2.3139549e-09    3.4175251e-10    5.4127662e-13    2.1070954e-12    6.3595006e-14    3.1410947e-13    6.7498781e-12    1.5368159e-13    8.5516500e-13    3.9273319e-12    0.0000000e+00    1.3960557e-08    1.8849020e-14    6.7514199e-13    2.2955900e-13    2.0589404e-13    2.3068280e-08    3.7441118e-11    1.7231788e-09    3.2979900e-12    3.2277164e-11    9.7795921e-10    2.5243281e-08    2.5785977e-13
   -2.3975363e+00    1.2294439e-07    8.6875836e-04    2.9190838e-03    2.2027189e-06    1.2867625e-06    7.0086375e-07    2.5180184e-08    4.8851496e-08    1.6692941e-08    3.1429964e-09    5.4075037e-09    2.4472460e-09    9.7405721e-09    6.7637215e-11    7.4214257e-10    4.4773554e-10    1.2653668e-12    7.8227971e-13    2.2942389e-09    3.4066229e-10    5.4290842e-13    2.1145599e-12    6.5329113e-14    3.2394083e-13    8.2333571e-12    1.6423976e-13    9.6705536e-13    6.7221496e-12    0.0000000e+00    1.3895915e-08    1.8722032e-14    6.9107368e-13    2.3722955e-13    2.0433954e-13    2.3060627e-08    3.5637110e-11    1.6927522e-09    3.2257989e-12    3.1606993e-11    9.6272963e-10    2.5560964e-08    2.5986564e-13
   -2.2823594e+00    2.2143587e-07    8.6874814e-04    2.9190836e-03    2.2126562e-06    1.2911104e-06    6.9898075e-07    2.5128926e-08    4.7646612e-08    1.6103829e-08    3.0788120e-09    5.3561005e-09    2.4427307e-09    9.7541831e-09    6.8462629e-11    7.4986528e-10    4.3632094e-10    1.2436307e-12    7.4375402e-13    2.2866663e-09    3.3990055e-10    5.9117279e-13    2.1320889e-12    1.0039165e-13    5.1756145e-13    2.8980497e-11    3.6132060e-13    2.8275904e-12    3.9608745e-11    0.0000000e+00    1.3869703e-08    2.1749154e-14    1.1338665e-12    3.7548545e-13    2.3389826e-13    2.3056377e-08    3.3522250e-11    1.6545760e-09    3.1260793e-12    3.0515917e-11    9.4539505e-10    2.5986073e-08    2.6155601e-13
   -2.1850862e+00    3.9090831e-07    8.6873676e-04    2.9190834e-03    2.2212306e-06    1.2955686e-06    6.9769317e-07    2.5075653e-08    4.6726762e-08    1.5616588e-08    3.1810346e-09    5.4932844e-09    2.6701350e-09    9.8122811e-09    6.9323909e-11    7.8931473e-10    4.2861946e-10    4.5563104e-12    7.3032254e-13    2.7703928e-09    3.6476095e-10    6.6837103e-12    2.4559957e-12    2.0420318e-12    1.1191316e-11    9.3627520e-10    1.0509014e-11    9.2442466e-11    1.3146127e-09    0.0000000e+00    1.5961000e-08    3.6688159e-13    3.7186414e-11    8.2309922e-12    3.9512039e-12    2.3297332e-08    3.1989413e-11    1.6251733e-09    3.0511428e-12    3.0337391e-11    9.3269276e-10    2.6344829e-08    2.6264685e-13
   -2.0992425e+00    5.8997989e-07    8.6871659e-04    2.9190833e-03    2.2295336e-06    1.3032978e-06    7.0014606e-07    2.5004462e-08    4.5997040e-08    1.5190833e-08    4.0527896e-09    7.6182303e-09    2.9648216e-09    9.8558879e-09    6.9973732e-11    8.0259097e-10    4.2330356e-10    8.4717470e-12    7.2879433e-13    4.5721469e-09    4.2945597e-10    3.0051883e-11    2.6699256e-12    2.5500413e-12    1.3902564e-11    1.6447030e-09    1.3169716e-11    1.2951732e-10    3.3139893e-09    0.0000000e+00    2.5279099e-08    5.5622030e-13    9.5243473e-11    1.3349328e-11    6.2833532e-12    2.4882553e-08    3.1785614e-11    1.6022595e-09    2.9839598e-12    3.0198967e-11    9.2355872e-10    2.6664833e-08    2.6397264e-13
   -1.9932292e+00    9.3654620e-07    8.6868504e-04    2.9190831e-03    2.2399363e-06    1.3150973e-06    7.0534635e-07    2.4916819e-08    4.5163305e-08    1.4677397e-08    5.5013861e-09    1.1358535e-08    3.4061699e-09    9.9032823e-09    7.0443958e-11    8.2530572e-10    4.1700626e-10    1.6776176e-11    7.1934647e-13    7.4929230e-09    5.1078867e-10    9.8325386e-11    3.4309102e-12    5.7565092e-12    3.1231055e-11    3.5457470e-09    2.8433865e-11    2.7277583e-10    8.4522552e-09    0.0000000e+00    4.0535356e-08    1.3777955e-12    2.8383750e-10    2.8593351e-11    1.5771888e-11    2.7620416e-08    3.4762166e-11    1.5762209e-09    2.9056398e-12    3.1331177e-11    9.1384261e-10    2.7061435e-08    2.6488589e-13
   -1.8995178e+00    1.4487041e-06    8.6864681e-04    2.9190829e-03    2.2506447e-06    1.3294160e-06    7.1357190e-07    2.4807978e-08    4.4550952e-08    1.4232940e-08    8.1745790e-09    1.7016404e-08    3.8281215e-09    9.9481171e-09    7.0974958e-11    8.3596101e-10    4.1646699e-10    2.1091338e-11    7.2958664e-13    1.1269955e-08    6.0885489e-10    1.9179028e-10    3.6581500e-12    6.6535834e-12    3.5872923e-11    4.6522625e-09    3.2687513e-11    3.2460456e-10    1.2963216e-08    0.0000000e+00    6.0215329e-08    1.5866019e-12    4.4910883e-10    3.5997691e-11    1.7278928e-11    3.1921815e-08    4.4606687e-11    1.5647122e-09    2.8412981e-12    3.5051943e-11    9.0855538e-10    2.7410486e-08    2.6640328e-13
   -1.7919314e+00    2.2079441e-06    8.6846212e-04    2.9190827e-03    2.3333021e-06    1.4071287e-06    7.6593997e-07    2.5466078e-08    4.7692057e-08    1.7543579e-08    2.4511558e-08    2.7256253e-08    4.9630445e-09    1.1717279e-08    8.3042287e-11    1.0643215e-09    6.2291020e-10    4.6213377e-11    2.9383382e-12    2.0072816e-08    7.5731997e-10    3.4348298e-10    9.4161900e-12    1.7440587e-11    8.8956691e-11    7.2457201e-09    6.0801148e-11    5.0063110e-10    1.9328258e-08    0.0000000e+00    9.2096209e-08    2.6019538e-12    8.8856102e-10    7.6328292e-11    3.0044038e-11    4.7116104e-08    4.8855115e-10    3.0360303e-09    9.3060291e-12    4.0726854e-10    1.1214172e-09    2.7862932e-08    3.0282305e-13
   -1.6949133e+00    3.1730594e-06    8.6815728e-04    2.9190825e-03    2.4553463e-06    1.5359986e-06    8.9887137e-07    3.0952650e-08    7.9855219e-08    5.2187196e-08    8.2848424e-08    4.0553341e-08    5.5703131e-09    1.1075065e-08    7.3463507e-11    1.0220865e-09    1.0821997e-09    6.0477507e-11    4.5284502e-12    3.3939413e-08    8.8958531e-10    4.7327608e-10    1.5258293e-11    2.4461869e-11    1.1379702e-10    6.6981080e-09    5.0576497e-11    3.7511133e-10    1.9348313e-08    0.0000000e+00    1.2750190e-07    1.7427525e-12    9.8295351e-10    1.1513687e-10    2.4466820e-11    8.4089776e-08    3.5800532e-09    1.1920279e-08    2.6603456e-11    1.5834838e-09    2.6283588e-09    2.8277358e-08    2.7178955e-13
   -1.5962810e+00    3.9259649e-06    8.6788916e-04    2.9190824e-03    2.5687169e-06    1.6487882e-06    1.0110196e-06    3.6087617e-08    1.2573296e-07    8.8616453e-08    1.7156407e-07    4.9152883e-08    6.1884927e-09    1.0548053e-08    5.9826002e-11    1.0141902e-09    1.2584361e-09    7.7466978e-11    5.7627685e-12    4.8557882e-08    1.0350215e-09    7.4949390e-10    2.2131356e-11    3.1303730e-11    1.3570500e-10    7.6516912e-09    5.0245067e-11    3.8617791e-10    2.3548165e-08    0.0000000e+00    1.4875978e-07    1.8644251e-12    1.3833227e-09    1.5019869e-10    2.8521240e-11    1.3404531e-07    8.4970002e-09    2.4470654e-08    4.0050843e-11    2.8109855e-09    5.0219544e-09    2.8619670e-08    2.1680996e-13
   -1.4958108e+00    4.9401969e-06    8.6740814e-04    2.9190821e-03    2.8090643e-06    1.8495950e-06    1.2009691e-06    4.4547082e-08    1.8913972e-07    1.3693015e-07    2.6477206e-07    5.4223276e-08    7.1785052e-09    1.1062591e-08    6.2794848e-11    1.1121016e-09    1.5969034e-09    8.9944308e-11    7.9480909e-12    6.4024465e-08    1.2362517e-09    1.0760238e-09    3.2390821e-11    3.7850157e-11    1.7331932e-10    9.2243172e-09    6.6307682e-11    4.5920579e-10    2.6851201e-08    0.0000000e+00    1.6583572e-07    2.0013086e-12    1.9157463e-09    1.9276168e-10    3.1961952e-11    1.8008184e-07    1.5568396e-08    4.7170612e-08    6.0073890e-11    4.0349573e-09    8.3969030e-09    2.9170562e-08    1.9985093e-13
   -1.3967761e+00    5.8688094e-06    8.6679221e-04    2.9190819e-03    3.1305614e-06    2.1036295e-06    1.4257800e-06    5.4292732e-08    2.4506953e-07    1.7815829e-07    3.6326201e-07    6.4904260e-08    8.0759416e-09    1.1091069e-08    7.1550414e-11    1.0311872e-09    1.7107092e-09    1.1978706e-10    6.7767993e-12    8.3733558e-08    1.6190362e-09    1.4599664e-09    3.5826903e-11    5.2205191e-11    2.4087388e-10    1.1407814e-08    8.9829167e-11    5.6181667e-10    3.0525077e-08    0.0000000e+00    1.9196757e-07    1.9756906e-12    2.3942004e-09    2.5435360e-10    3.6142631e-11    2.3309821e-07    2.1119839e-08    6.8507202e-08    6.1378908e-11    4.0178445e-09    1.1366229e-08    2.9745151e-08    2.0225396e-13
   -1.2977256e+00    6.5428294e-06    8.6629353e-04    2.9190816e-03    3.3746863e-06    2.2979506e-06    1.5942896e-06    6.0691755e-08    2.8621630e-07    1.9519516e-07    4.3831452e-07    8.2013203e-08    9.5871949e-09    1.1559306e-08    7.8092349e-11    1.0602579e-09    1.7381457e-09    1.9470651e-10    6.7107582e-12    1.1392086e-07    2.3188950e-09    2.1790685e-09    4.3779773e-11    1.0187152e-10    5.0512968e-10    2.0752093e-08    2.1769107e-10    1.2109150e-09    4.2965692e-08    0.0000000e+00    2.5636779e-07    3.6308451e-12    3.9446899e-09    4.5234455e-10    6.3292435e-11    2.7999701e-07    2.5818641e-08    8.3801286e-08    6.0935720e-11    3.6900124e-09    1.3683379e-08    3.0301532e-08    2.0425509e-13
   -1.1986127e+00    7.3459725e-06    8.6567479e-04    2.9190814e-03    3.6246142e-06    2.5340367e-06    1.8198522e-06    6.7503480e-08    3.3764979e-07    2.1054405e-07    5.3238925e-07    1.2267179e-07    1.2405860e-08    1.2070323e-08    8.3591021e-11    1.1738073e-09    2.0298502e-09    2.7103445e-10    6.8457512e-12    1.6165387e-07    2.6770708e-09    2.5407716e-09    6.3800550e-11    1.8854032e-10    9.4467984e-10    2.9803845e-08    3.6262529e-10    1.8391459e-09    5.6086493e-08    0.0000000e+00    4.0573373e-07    7.2771845e-12    6.8919254e-09    7.9185314e-10    1.3175379e-10    3.5132531e-07    3.2175271e-08    1.0231972e-07    6.9198886e-11    4.0046890e-09    1.6952724e-08    3.0914621e-08    2.0713611e-13
   -1.0995776e+00    8.1499074e-06    8.6491945e-04    2.9190811e-03    3.9243357e-06    2.8283976e-06    2.1118944e-06    7.6139036e-08    4.0590003e-07    2.2682233e-07    6.7708591e-07    1.7365328e-07    1.4980553e-08    1.2429659e-08    8.8188415e-11    1.2629981e-09    2.3133432e-09    3.1768259e-10    7.4609462e-12    2.1085415e-07    3.0966980e-09    3.0640358e-09    8.2059082e-11    1.7898967e-10    8.5416006e-10    2.9710734e-08    3.3343544e-10    2.0208595e-09    6.9927436e-08    0.0000000e+00    5.7150505e-07    9.3579622e-12    7.5221531e-09    7.5532320e-10    1.6214715e-10    4.5351075e-07    4.0447374e-08    1.3014287e-07    8.3075857e-11    4.5735332e-09    2.1222394e-08    3.1569174e-08    2.1232089e-13
   -9.9145730e-01    9.4046186e-06    8.6387269e-04    2.9190808e-03    4.3301322e-06    3.2423433e-06    2.5473890e-06    8.8747743e-08    5.0639501e-07    2.4999656e-07    8.5715482e-07    2.3358372e-07    1.8970241e-08    1.3293722e-08    9.8155934e-11    1.4760129e-09    2.7798438e-09    4.1811486e-10    8.3157111e-12    2.7247633e-07    3.8319667e-09    3.6998211e-09    1.1256237e-10    2.2137991e-10    1.0481940e-09    3.4563781e-08    4.1552537e-10    2.4998453e-09    8.4584450e-08    0.0000000e+00    7.8221686e-07    1.2556047e-11    9.0283570e-09    9.1561129e-10    2.1409093e-10    5.7919901e-07    5.2746982e-08    1.7420345e-07    1.0351983e-10    5.3336703e-09    2.7503392e-08    3.2284275e-08    2.2455671e-13
   -8.9239115e-01    1.0764520e-05    8.6264771e-04    2.9190804e-03    4.8111885e-06    3.7310068e-06    3.0847540e-06    1.0442007e-07    6.2503851e-07    2.7968763e-07    1.0325559e-06    2.9491205e-07    2.3028427e-08    1.4356769e-08    1.1345597e-10    1.6335392e-09    3.4114193e-09    5.0896664e-10    1.0170810e-11    3.3179024e-07    4.6995184e-09    4.2861669e-09    1.4206446e-10    2.5063090e-10    1.1847819e-09    3.8262546e-08    4.7045337e-10    2.7762895e-09    9.5380026e-08    0.0000000e+00    9.9445886e-07    1.4911509e-11    1.0625283e-08    1.0158609e-09    2.4294734e-10    7.0029878e-07    6.5226029e-08    2.2936727e-07    1.3181455e-10    5.9931028e-09    3.4554471e-08    3.3018251e-08    2.4520828e-13
   -7.9327423e-01    1.2226684e-05    8.6109382e-04    2.9190801e-03    5.4451634e-06    4.3614385e-06    3.7799990e-06    1.2486033e-07    7.7291561e-07    3.1873133e-07    1.2348943e-06    3.5477397e-07    2.7530215e-08    1.5907474e-08    1.3828625e-10    1.7868138e-09    4.4789107e-09    6.1040227e-10    1.3118857e-11    3.9647828e-07    5.6222701e-09    4.8122907e-09    1.8136098e-10    2.8367484e-10    1.3323207e-09    4.1446319e-08    5.2136018e-10    2.9919587e-09    1.0230063e-07    0.0000000e+00    1.2108344e-06    1.7069189e-11    1.2172884e-08    1.1264878e-09    2.7253915e-10    8.3948347e-07    8.0277227e-08    2.9628077e-07    1.6373887e-10    7.0701432e-09    4.3742965e-08    3.3816164e-08    2.7399803e-13
   -6.9414482e-01    1.3921805e-05    8.5912997e-04    2.9190796e-03    6.3145505e-06    5.1617256e-06    4.6315976e-06    1.5110555e-07    9.5937952e-07    3.7105956e-07    1.4670678e-06    4.0613623e-07    3.2991883e-08    1.9002820e-08    1.7014233e-10    2.0572536e-09    5.5205798e-09    7.4363034e-10    1.5560698e-11    4.6497655e-07    6.7160268e-09    5.4808966e-09    2.2671860e-10    3.4996511e-10    1.6551365e-09    5.0259229e-08    6.5542687e-10    3.6339277e-09    1.1616399e-07    0.0000000e+00    1.4142366e-06    2.0892457e-11    1.4994218e-08    1.3646071e-09    3.2365979e-10    9.8874335e-07    9.9671154e-08    3.8008540e-07    2.0573251e-10    8.3599097e-09    5.5051612e-08    3.4815993e-08    3.1925566e-13
   -5.9499596e-01    1.5012946e-05    8.5668792e-04    2.9190791e-03    7.4105355e-06    6.1557492e-06    5.6820669e-06    1.8424053e-07    1.1829426e-06    4.4552896e-07    1.7324226e-06    4.7080394e-07    3.9171411e-08    2.2816330e-08    2.1308318e-10    2.3202956e-09    6.9472136e-09    9.0124069e-10    2.1508210e-11    5.4706346e-07    8.0217521e-09    6.0515169e-09    2.7558977e-10    4.3776033e-10    2.0910858e-09    6.0660541e-08    8.1404049e-10    4.2077267e-09    1.2642126e-07    0.0000000e+00    1.6630964e-06    2.4368622e-11    1.9244595e-08    1.6925541e-09    3.8154838e-10    1.1637111e-06    1.2169706e-07    4.7645137e-07    2.5289845e-10    9.8447452e-09    6.8297806e-08    3.6056125e-08    3.6942195e-13
   -4.9584964e-01    1.5368714e-05    8.5369557e-04    2.9190784e-03    8.8446137e-06    7.3752065e-06    6.9001889e-06    2.2366681e-07    1.4373972e-06    5.3795797e-07    2.0552183e-06    5.4958135e-07    4.3977280e-08    2.8849129e-08    2.6399608e-10    2.6763717e-09    8.3809918e-09    1.0414403e-09    2.5892999e-11    6.3695386e-07    8.6192125e-09    5.0925591e-09    3.3310772e-10    6.1794839e-10    2.9940119e-09    6.6834108e-08    9.9903211e-10    3.9752671e-09    1.0194026e-07    0.0000000e+00    1.9388552e-06    2.5292435e-11    2.6222223e-08    2.3758191e-09    4.6544093e-10    1.3815764e-06    1.4933291e-07    5.7479751e-07    2.9553981e-10    1.1948372e-08    8.2768438e-08    3.7651859e-08    4.5497224e-13
   -3.9717508e-01    1.5254737e-05    8.5042955e-04    2.9190774e-03    1.0646592e-05    8.7287983e-06    8.1164112e-06    2.6680604e-07    1.7229010e-06    6.4081688e-07    2.4803193e-06    5.8038040e-07    4.5344907e-08    3.8517960e-08    3.2888621e-10    3.3746372e-09    9.4439187e-09    9.9642273e-10    2.5623286e-11    6.8928101e-07    8.3577075e-09    3.0849557e-09    3.6033564e-10    5.5014494e-10    2.5477374e-09    3.9141442e-08    6.0589631e-10    2.0078431e-09    5.7600725e-08    0.0000000e+00    2.0239729e-06    1.6762283e-11    2.0841377e-08    2.1516926e-09    3.8910040e-10    1.6319136e-06    1.8495477e-07    6.7863862e-07    3.3336402e-10    1.4859053e-08    9.9062451e-08    3.9834812e-08    5.7423700e-13
   -2.9675741e-01    1.4580313e-05    8.4681786e-04    2.9190761e-03    1.2803163e-05    1.0270671e-05    9.4310050e-06    3.1850057e-07    2.0868041e-06    7.6773413e-07    3.0078358e-06    4.8871480e-07    4.7236044e-08    4.9691874e-08    4.0909503e-10    4.2224894e-09    1.1295458e-08    1.0412882e-09    3.3957416e-11    7.3292362e-07    8.4507600e-09    2.8092245e-09    4.3914417e-10    4.8974035e-10    2.1270455e-09    3.1972064e-08    4.5054698e-10    1.6160690e-09    5.2025560e-08    0.0000000e+00    1.8703578e-06    1.5700068e-11    1.5425589e-08    1.9422276e-09    3.5100306e-10    1.8942332e-06    2.4284702e-07    8.1669096e-07    4.0525334e-10    2.0675339e-08    1.2156223e-07    4.2892242e-08    7.1153658e-13
   -1.9971967e-01    1.4004240e-05    8.4305244e-04    2.9190744e-03    1.5090883e-05    1.1852089e-05    1.0872464e-05    3.8124069e-07    2.5190333e-06    9.2690574e-07    3.4922467e-06    3.5759286e-07    4.6744431e-08    6.0284323e-08    4.7006659e-10    4.9694316e-09    1.2836661e-08    9.7660483e-10    3.4824538e-11    7.7434109e-07    8.3671763e-09    2.6437460e-09    4.6254729e-10    3.8956212e-10    1.6674010e-09    2.9382001e-08    3.6964237e-10    1.4301542e-09    4.9721317e-08    0.0000000e+00    1.6511984e-06    1.3214425e-11    1.3219041e-08    1.6644646e-09    3.0600714e-10    2.0665337e-06    3.1103958e-07    1.0016952e-06    4.9080551e-10    2.5494309e-08    1.4897150e-07    4.6655427e-08    8.5747313e-13
   -9.5092392e-02    1.3754641e-05    8.3885710e-04    2.9190721e-03    1.7630990e-05    1.3562238e-05    1.2527086e-05    4.5525182e-07    2.9584822e-06    1.1436379e-06    3.7939513e-06    2.7317784e-07    4.4482829e-08    7.1291291e-08    5.4466182e-10    5.7921951e-09    1.4913132e-08    8.4600300e-10    4.0642501e-11    7.5580579e-07    7.8862510e-09    2.4329436e-09    4.4213561e-10    3.2048921e-10    1.3786168e-09    2.6113129e-08    3.0669923e-10    1.2417069e-09    4.7260823e-08    0.0000000e+00    1.4291258e-06    1.0299583e-11    1.1757929e-08    1.5029194e-09    2.6185430e-10    2.1046518e-06    3.5828607e-07    1.1971836e-06    5.6641647e-10    2.8740638e-08    1.7514775e-07    5.1588827e-08    1.0122502e-12
    7.5023246e-03    1.3683870e-05    8.3422032e-04    2.9190693e-03    2.0708248e-05    1.5438472e-05    1.3977357e-05    5.2409386e-07    3.2857994e-06    1.4036431e-06    3.9299337e-06    2.2164959e-07    4.3366026e-08    8.9553676e-08    6.5155361e-10    7.4581497e-09    1.6991324e-08    7.5586601e-10    5.2850117e-11    6.8228617e-07    7.3675770e-09    2.4261490e-09    3.7949459e-10    3.0225817e-10    1.3150424e-09    2.6961073e-08    3.1021894e-10    1.2847536e-09    4.7484408e-08    0.0000000e+00    1.2505294e-06    8.3382875e-12    1.1353291e-08    1.5016782e-09    2.4015246e-10    2.0801502e-06    3.8291108e-07    1.2971706e-06    6.3242313e-10    3.2315602e-08    1.9168622e-07    5.7709734e-08    1.2513315e-12
    1.0691080e-01    1.3664856e-05    8.2986624e-04    2.9190659e-03    2.3850142e-05    1.7232490e-05    1.4892011e-05    5.7371439e-07    3.4896273e-06    1.7013354e-06    4.1411741e-06    1.9361955e-07    4.2907217e-08    1.0755088e-07    6.9967146e-10    9.1439740e-09    1.6904503e-08    6.5070309e-10    6.0392360e-11    6.2905031e-07    6.7415520e-09    2.2420735e-09    2.7887074e-10    3.0671563e-10    1.3568324e-09    2.7763047e-08    3.2873948e-10    1.3574411e-09    4.6943313e-08    0.0000000e+00    1.1700988e-06    7.3012992e-12    1.1495993e-08    1.5553535e-09    2.3828600e-10    2.1242669e-06    3.9362579e-07    1.2799312e-06    6.4974334e-10    3.6369336e-08    1.9443181e-07    6.5216809e-08    1.4581814e-12
    2.0357511e-01    1.4031144e-05    8.2700529e-04    2.9190622e-03    2.5855845e-05    1.8395524e-05    1.5567827e-05    6.1822304e-07    3.7546853e-06    2.0252711e-06    4.4881872e-06    1.8249707e-07    4.0774175e-08    1.0870103e-07    6.4757088e-10    8.8254448e-09    1.5792414e-08    5.1942956e-10    4.8684491e-11    6.1870151e-07    6.2902027e-09    2.1244155e-09    2.1627231e-10    2.9690924e-10    1.2981744e-09    2.6804975e-08    3.0616468e-10    1.2994504e-09    4.7252810e-08    0.0000000e+00    1.1540353e-06    6.5094559e-12    1.0730519e-08    1.5286300e-09    2.2968196e-10    2.2552938e-06    4.0311730e-07    1.2794566e-06    6.5212704e-10    4.1130251e-08    1.9776117e-07    7.3157475e-08    1.5132419e-12
    3.0701646e-01    1.3742660e-05    8.2439181e-04    2.9190584e-03    2.7415278e-05    1.9472969e-05    1.6501801e-05    6.7063368e-07    4.0832926e-06    2.3797516e-06    4.9000139e-06    1.6973278e-07    3.9486337e-08    1.0698154e-07    6.5056976e-10    8.5940833e-09    1.6481460e-08    4.5446862e-10    5.4917034e-11    6.1980832e-07    6.0529187e-09    2.1055077e-09    2.0899161e-10    2.9057302e-10    1.2527000e-09    2.6393335e-08    2.9490799e-10    1.2973765e-09    4.8713002e-08    0.0000000e+00    1.1493724e-06    6.3467540e-12    1.0424144e-08    1.5249556e-09    2.2771159e-10    2.4181431e-06    4.1405519e-07    1.3074464e-06    7.1464835e-10    4.7526406e-08    2.0616635e-07    8.1411869e-08    1.5439096e-12
    4.0473414e-01    1.3406763e-05    8.2178898e-04    2.9190547e-03    2.8912224e-05    2.0548140e-05    1.7488750e-05    7.2256117e-07    4.4150930e-06    2.7214828e-06    5.2962295e-06    1.5869482e-07    3.8653477e-08    1.0815016e-07    6.5702808e-10    8.7038115e-09    1.7180591e-08    4.1048116e-10    5.9959890e-11    6.2468401e-07    5.7246524e-09    1.8019728e-09    2.0545979e-10    3.1196166e-10    1.3743278e-09    2.6247944e-08    3.2093228e-10    1.2976145e-09    4.3965061e-08    0.0000000e+00    1.1556031e-06    6.5412353e-12    1.0861988e-08    1.6321282e-09    2.3716417e-10    2.5677060e-06    4.2220923e-07    1.3444225e-06    7.7197536e-10    5.2657086e-08    2.1503980e-07    8.9410393e-08    1.5940171e-12
    5.0261767e-01    1.3387769e-05    8.1925796e-04    2.9190509e-03    3.0335552e-05    2.1590995e-05    1.8510670e-05    7.7512618e-07    4.7537433e-06    3.0570095e-06    5.6928978e-06    1.4866168e-07    3.7773952e-08    1.0857703e-07    6.6504638e-10    8.6087349e-09    1.7446265e-08    3.5380208e-10    5.9068182e-11    6.1868741e-07    5.3654280e-09    1.7421143e-09    1.9339031e-10    2.4064517e-10    1.0095706e-09    2.1450856e-08    2.2625378e-10    1.0577657e-09    4.2348184e-08    0.0000000e+00    1.1387089e-06    5.7583499e-12    8.2529423e-09    1.3444187e-09    2.0369779e-10    2.7062538e-06    4.2291991e-07    1.3867515e-06    8.1183098e-10    5.5731119e-08    2.2343724e-07    9.7446936e-08    1.6471944e-12
    6.0210665e-01    1.3287479e-05    8.1663870e-04    2.9190470e-03    3.1819281e-05    2.2665522e-05    1.9564025e-05    8.2834035e-07    5.0932815e-06    3.3954055e-06    6.0502560e-06    1.3386783e-07    3.7473494e-08    1.1142666e-07    6.8472394e-10    8.9191789e-09    1.8309809e-08    3.2748630e-10    6.0458140e-11    6.0824504e-07    5.2344631e-09    1.9657062e-09    1.8574535e-10    2.1886015e-10    9.2104600e-10    2.2743076e-08    2.2866057e-10    1.1161148e-09    4.6919781e-08    0.0000000e+00    1.1069516e-06    5.5134581e-12    8.1672806e-09    1.2617349e-09    1.8500332e-10    2.8156565e-06    4.1981640e-07    1.4272085e-06    8.5875971e-10    5.8135340e-08    2.3104116e-07    1.0585392e-07    1.6982506e-12
    7.0875417e-01    1.3150467e-05    8.1374037e-04    2.9190426e-03    3.3437723e-05    2.3849081e-05    2.0742206e-05    8.8613272e-07    5.4569786e-06    3.7659674e-06    6.3790582e-06    1.2718804e-07    3.7410682e-08    1.1310117e-07    6.9548555e-10    9.0908622e-09    1.9360982e-08    3.2378208e-10    6.4148679e-11    6.0202378e-07    5.1541628e-09    2.0121000e-09    1.8240578e-10    2.2797428e-10    1.0031802e-09    2.6313745e-08    2.8556611e-10    1.3511225e-09    4.8400087e-08    0.0000000e+00    1.1008688e-06    6.2841963e-12    9.1358261e-09    1.2956579e-09    1.8628326e-10    2.9057306e-06    4.1263882e-07    1.4670465e-06    9.2248074e-10    6.0362127e-08    2.3834758e-07    1.1513088e-07    1.7310441e-12
    8.0850916e-01    1.3236969e-05    8.1089251e-04    2.9190386e-03    3.4971838e-05    2.5010829e-05    2.1945319e-05    9.4332529e-07    5.8029942e-06    4.1284758e-06    6.6621253e-06    1.3176818e-07    3.7526971e-08    1.1512689e-07    7.1477626e-10    9.2896414e-09    2.0689250e-08    3.2015958e-10    6.9169229e-11    6.0145278e-07    4.9674333e-09    1.7383201e-09    1.8791214e-10    2.8061096e-10    1.2824245e-09    2.8375219e-08    3.4804621e-10    1.4497333e-09    4.4894658e-08    0.0000000e+00    1.1226904e-06    6.8884831e-12    1.0880631e-08    1.5000768e-09    2.0535065e-10    2.9823410e-06    4.0476075e-07    1.5020568e-06    9.9290575e-10    6.2758312e-08    2.4446573e-07    1.2392440e-07    1.7764078e-12
    9.0817123e-01    1.3146669e-05    8.0793675e-04    2.9190347e-03    3.6538548e-05    2.6225054e-05    2.3235528e-05    1.0047031e-06    6.1623255e-06    4.5153580e-06    6.9547647e-06    1.3027039e-07    3.7088559e-08    1.1769264e-07    7.3870151e-10    9.5176905e-09    2.2166047e-08    2.9549263e-10    7.4529870e-11    5.9607539e-07    4.8027723e-09    1.8268695e-09    1.9050330e-10    2.3799917e-10    1.0345199e-09    2.4673581e-08    2.7072888e-10    1.2638094e-09    4.5708120e-08    0.0000000e+00    1.1193526e-06    6.0120324e-12    9.1204132e-09    1.3310182e-09    1.8610583e-10    3.0582978e-06    4.0052395e-07    1.5374991e-06    1.0684777e-09    6.5833385e-08    2.5057061e-07    1.3291515e-07    1.8324570e-12
    1.0078734e+00    1.2935123e-05    8.0486155e-04    2.9190307e-03    3.8159878e-05    2.7482661e-05    2.4593217e-05    1.0700141e-06    6.5371773e-06    4.9297044e-06    7.2148292e-06    1.2559478e-07    3.7155744e-08    1.2089055e-07    7.7150326e-10    9.7882311e-09    2.3568830e-08    2.9248331e-10    7.7873062e-11    5.9386209e-07    4.6668320e-09    1.7673880e-09    1.9307054e-10    2.6552460e-10    1.1880506e-09    2.7476454e-08    3.2164632e-10    1.3802314e-09    4.5612308e-08    0.0000000e+00    1.1243706e-06    6.5614381e-12    1.0683105e-08    1.4536821e-09    2.0062728e-10    3.1137336e-06    3.9996758e-07    1.5706910e-06    1.1457053e-09    6.8257139e-08    2.5635688e-07    1.4219999e-07    1.9081329e-12
    1.1074459e+00    1.2551085e-05    8.0169203e-04    2.9190267e-03    3.9858814e-05    2.8767695e-05    2.5969804e-05    1.1365195e-06    6.9224097e-06    5.3551348e-06    7.4503687e-06    1.2623620e-07    3.7165757e-08    1.2508511e-07    8.0549022e-10    1.0156654e-08    2.5017348e-08    2.7649075e-10    7.8517897e-11    5.9043290e-07    4.3934236e-09    1.4537052e-09    1.9476862e-10    2.7556825e-10    1.2424259e-09    2.5192180e-08    3.1779213e-10    1.2999266e-09    3.8382550e-08    0.0000000e+00    1.1371547e-06    6.7360681e-12    1.1290740e-08    1.4927306e-09    2.1746984e-10    3.1550610e-06    3.9878415e-07    1.6018046e-06    1.2321876e-09    6.9554601e-08    2.6206834e-07    1.5170918e-07    1.9860893e-12
    1.2072048e+00    1.2247965e-05    7.9842334e-04    2.9190226e-03    4.1640803e-05    3.0092828e-05    2.7372282e-05    1.2029508e-06    7.3035005e-06    5.7749925e-06    7.6390255e-06    1.2117982e-07    3.6679241e-08    1.2936777e-07    8.4419763e-10    1.0548379e-08    2.6510670e-08    2.5478168e-10    8.2664248e-11    5.7834014e-07    4.2560536e-09    1.4694606e-09    1.9204952e-10    2.3718105e-10    1.0493890e-09    2.3617364e-08    2.7375226e-10    1.1961845e-09    3.7686313e-08    0.0000000e+00    1.1245906e-06    6.0880849e-12    9.8217172e-09    1.3484542e-09    1.8876996e-10    3.1688423e-06    3.9615063e-07    1.6289285e-06    1.3109797e-09    6.9919225e-08    2.6723886e-07    1.6159762e-07    2.0632206e-12
    1.3069639e+00    1.2073520e-05    7.9506466e-04    2.9190183e-03    4.3454562e-05    3.1456283e-05    2.8832688e-05    1.2704981e-06    7.6812680e-06    6.1956749e-06    7.7842113e-06    1.1523577e-07    3.6356647e-08    1.3290471e-07    8.8350140e-10    1.0833644e-08    2.8116494e-08    2.4442995e-10    9.0463795e-11    5.6830575e-07    4.0829624e-09    1.3430752e-09    1.9447877e-10    2.4227644e-10    1.0810337e-09    2.2853918e-08    2.7813550e-10    1.1778104e-09    3.4947519e-08    0.0000000e+00    1.1144671e-06    6.0290362e-12    1.0196179e-08    1.3723307e-09    1.9402570e-10    3.1637755e-06    3.9405095e-07    1.6506767e-06    1.3933524e-09    7.0292476e-08    2.7175182e-07    1.7211436e-07    2.1602590e-12
    1.4068030e+00    1.1850404e-05    7.9162380e-04    2.9190137e-03    4.5304240e-05    3.2849269e-05    3.0342605e-05    1.3389292e-06    8.0496931e-06    6.6077542e-06    7.8899138e-06    1.1060243e-07    3.5515634e-08    1.3758314e-07    9.4204101e-10    1.1145579e-08    3.0016055e-08    2.3181763e-10    9.6464966e-11    5.5523328e-07    3.9491238e-09    1.4154074e-09    1.9314349e-10    2.3296235e-10    1.0475479e-09    2.3505897e-08    2.8002629e-10    1.2107696e-09    3.6720190e-08    0.0000000e+00    1.0980131e-06    5.9698568e-12    1.0031697e-08    1.3295001e-09    1.8166343e-10    3.1430042e-06    3.8770645e-07    1.6666945e-06    1.4627811e-09    7.0324478e-08    2.7502039e-07    1.8322922e-07    2.2921922e-12
    1.5045856e+00    1.1734038e-05    7.8829233e-04    2.9190088e-03    4.7046704e-05    3.4191558e-05    3.1868347e-05    1.4083173e-06    8.4151078e-06    7.0242706e-06    7.9642706e-06    1.0918330e-07    3.4587670e-08    1.4167128e-07    9.8105088e-10    1.1400315e-08    3.1703603e-08    2.2849113e-10    9.7411859e-11    5.4371766e-07    3.8192283e-09    1.4039862e-09    1.9415799e-10    2.4025430e-10    1.1000507e-09    2.5691987e-08    3.1222919e-10    1.3210577e-09    3.7563968e-08    0.0000000e+00    1.0888592e-06    6.4128318e-12    1.0673009e-08    1.3428999e-09    1.8242662e-10    3.1148470e-06    3.7980432e-07    1.6774178e-06    1.5299463e-09    7.0550643e-08    2.7719133e-07    1.9459900e-07    2.4126073e-12
    1.6009360e+00    1.1629006e-05    7.8505974e-04    2.9190036e-03    4.8698772e-05    3.5486787e-05    3.3411772e-05    1.4785989e-06    8.7852707e-06    7.4319600e-06    8.0473871e-06    1.1106495e-07    3.3547471e-08    1.4282392e-07    9.7133917e-10    1.1240229e-08    3.2738270e-08    2.1455093e-10    8.7515508e-11    5.3382750e-07    3.6451599e-09    1.2559352e-09    1.9213089e-10    2.3619489e-10    1.0682707e-09    2.2175825e-08    2.7878062e-10    1.1601888e-09    3.4112044e-08    0.0000000e+00    1.0842355e-06    5.7552844e-12    1.0363319e-08    1.3147721e-09    1.8332118e-10    3.0968314e-06    3.7164481e-07    1.6863827e-06    1.5666075e-09    7.0439901e-08    2.7949758e-07    2.0621808e-07    2.4867950e-12
    1.7048955e+00    1.1077893e-05    7.8151394e-04    2.9189975e-03    5.0464376e-05    3.6904865e-05    3.5148926e-05    1.5559973e-06    9.1879250e-06    7.8659982e-06    8.1268386e-06    1.1366473e-07    3.3271696e-08    1.4625656e-07    1.0104837e-09    1.1502068e-08    3.4571360e-08    2.3519067e-10    9.2153129e-11    5.2707753e-07    3.5825668e-09    1.0992577e-09    1.9954643e-10    2.8095750e-10    1.2976517e-09    2.5727547e-08    3.6547631e-10    1.4814921e-09    3.3630024e-08    0.0000000e+00    1.0882749e-06    7.4145592e-12    1.1019558e-08    1.4595744e-09    2.0722230e-10    3.0765816e-06    3.6590840e-07    1.6935817e-06    1.6381506e-09    7.0895125e-08    2.8164787e-07    2.1932459e-07    2.5971288e-12
    1.8101516e+00    9.4243633e-06    7.7797217e-04    2.9189910e-03    5.2162649e-05    3.8325740e-05    3.6975157e-05    1.6358794e-06    9.6032474e-06    8.2903659e-06    8.2624106e-06    1.2116740e-07    3.2234825e-08    1.4847356e-07    1.0493523e-09    1.1560740e-08    3.6403152e-08    2.0159264e-10    9.4743542e-11    5.2217087e-07    3.1159180e-09    2.7104704e-10    2.0341349e-10    2.2565693e-10    9.3614909e-10    8.8787574e-09    1.6511886e-10    6.2145586e-10    1.0709772e-08    0.0000000e+00    1.1008735e-06    5.6215262e-12    6.3482522e-09    1.1976797e-09    1.9949527e-10    3.0899843e-06    3.6362161e-07    1.6986176e-06    1.6986861e-09    7.1391897e-08    2.8395807e-07    2.3285192e-07    2.6960310e-12
    1.9095026e+00    7.5953112e-06    7.7469258e-04    2.9189843e-03    5.3768038e-05    3.9657071e-05    3.8718377e-05    1.7129577e-06    9.9988084e-06    8.6766764e-06    8.3767482e-06    7.7742153e-08    3.0406699e-08    1.5178726e-07    1.0854981e-09    1.1663229e-08    3.8206636e-08    1.6737718e-10    9.3344511e-11    4.9609330e-07    2.8389822e-09    1.9250085e-10    2.1097069e-10    1.4909737e-10    5.4321620e-10    4.7974713e-09    8.3256310e-11    4.0347664e-10    8.2445271e-09    0.0000000e+00    9.9111143e-07    4.9188475e-12    2.7288591e-09    9.0833995e-10    1.5689606e-10    3.0740589e-06    3.6621089e-07    1.7082856e-06    1.7574408e-09    7.1531342e-08    2.8677963e-07    2.4626344e-07    2.8313714e-12
    2.0012413e+00    6.0424341e-06    7.7170462e-04    2.9189775e-03    5.5242948e-05    4.0850388e-05    4.0331273e-05    1.7842522e-06    1.0337965e-05    9.0297748e-06    8.3461362e-06    4.6126879e-08    2.8381408e-08    1.5681211e-07    1.1308976e-09    1.1981152e-08    3.9868165e-08    1.0548910e-10    9.5758322e-11    4.4946212e-07    2.6430371e-09    1.2445990e-10    1.8003265e-10    5.3888901e-11    1.7807179e-10    1.8727019e-09    2.8986375e-11    1.7643303e-10    4.3726293e-09    0.0000000e+00    8.7237307e-07    3.1067049e-12    6.9552302e-10    4.7315645e-10    8.0095748e-11    2.9714542e-06    3.5290258e-07    1.7177545e-06    1.8134326e-09    6.7196770e-08    2.8679381e-07    2.5963290e-07    3.0141134e-12
    2.1090920e+00    4.6126830e-06    7.6830510e-04    2.9189692e-03    5.6933809e-05    4.2184801e-05    4.2156823e-05    1.8631449e-06    1.0664026e-05    9.4224053e-06    8.1200299e-06    3.7019500e-08    2.7171546e-08    1.6285551e-07    1.1910180e-09    1.2360301e-08    4.1663884e-08    8.3087049e-11    9.7189963e-11    3.7391769e-07    2.4847965e-09    4.1435134e-12    1.5971001e-10    2.6847820e-11    8.5032819e-11    2.1928102e-10    1.0235023e-11    2.6826969e-11    2.7261810e-11    0.0000000e+00    7.4241127e-07    2.1652504e-12    1.2321163e-10    2.8408905e-10    4.9357019e-11    2.7776366e-06    3.0411616e-07    1.7036462e-06    1.8509116e-09    6.0772439e-08    2.8040317e-07    2.7637698e-07    3.2210585e-12
    2.2012994e+00    3.6619450e-06    7.6543320e-04    2.9189619e-03    5.8389557e-05    4.3311595e-05    4.3673375e-05    1.9270068e-06    1.0890786e-05    9.7311654e-06    7.8073389e-06    2.5091501e-08    2.6524805e-08    1.6887188e-07    1.2637233e-09    1.2789458e-08    4.3538845e-08    6.6070656e-11    1.0355887e-10    3.0747723e-07    2.3810774e-09    2.4478061e-12    1.5459670e-10    9.8549418e-12    2.3509022e-11    4.7345409e-11    1.9016126e-12    7.5878812e-12    1.0575196e-11    0.0000000e+00    6.1511625e-07    1.6614613e-12    2.3910401e-11    1.8394130e-10    3.4483932e-11    2.5648590e-06    2.5885174e-07    1.6716750e-06    1.8877393e-09    5.5279310e-08    2.7237116e-07    2.9143744e-07    3.4281422e-12
    2.3012098e+00    2.8652251e-06    7.6241907e-04    2.9189536e-03    5.9943583e-05    4.4485015e-05    4.5213549e-05    1.9900641e-06    1.1075875e-05    1.0017947e-05    7.3933277e-06    2.2565555e-08    2.5780481e-08    1.7583404e-07    1.3414583e-09    1.3286039e-08    4.5415252e-08    5.3449263e-11    1.0811853e-10    2.4527644e-07    2.2974838e-09    2.0929984e-12    1.4075264e-10    6.3578883e-12    1.4297639e-11    3.4196287e-11    1.2423907e-12    5.6944041e-12    8.4576414e-12    0.0000000e+00    5.0559608e-07    1.1217368e-12    1.3472841e-11    1.3741640e-10    2.8637047e-11    2.3116496e-06    2.1619073e-07    1.6110479e-06    1.8964766e-09    4.9133684e-08    2.6154046e-07    3.0838980e-07    3.6608936e-12
    2.4052907e+00    2.1754110e-06    7.5940652e-04    2.9189448e-03    6.1502839e-05    4.5656419e-05    4.6726287e-05    2.0485991e-06    1.1225149e-05    1.0245232e-05    6.9514365e-06    2.1038942e-08    2.5113241e-08    1.8119220e-07    1.3969280e-09    1.3459893e-08    4.6879892e-08    4.9268044e-11    1.0687669e-10    2.0002435e-07    2.2016095e-09    1.8961816e-12    1.3863790e-10    4.8208893e-12    1.0731264e-11    2.9692783e-11    1.0404031e-12    5.0164921e-12    7.5278061e-12    0.0000000e+00    4.1547770e-07    9.4602102e-13    9.8839436e-12    1.0357631e-10    2.5888173e-11    2.0539620e-06    1.8547402e-07    1.5334246e-06    1.8932221e-09    4.2681695e-08    2.4936339e-07    3.2681314e-07    3.8742620e-12
    2.5039482e+00    1.6181079e-06    7.5655333e-04    2.9189360e-03    6.2996193e-05    4.6761336e-05    4.8126472e-05    2.1004027e-06    1.1332544e-05    1.0401329e-05    6.5146926e-06    1.9970995e-08    2.4835113e-08    1.8797978e-07    1.4514528e-09    1.3870377e-08    4.8614092e-08    4.5653979e-11    1.0836308e-10    1.6784222e-07    2.1283902e-09    1.7312653e-12    1.3952441e-10    3.9128573e-12    8.7621061e-12    2.6825170e-11    9.3576568e-13    4.5612709e-12    6.8116178e-12    0.0000000e+00    3.4149164e-07    8.3072858e-13    8.0728945e-12    7.7537901e-11    2.4333734e-11    1.8110506e-06    1.6583001e-07    1.4552709e-06    1.9040400e-09    3.6429537e-08    2.3780259e-07    3.4507101e-07    4.0917999e-12
    2.6120398e+00    1.1093267e-06    7.5342882e-04    2.9189259e-03    6.4643720e-05    4.7967322e-05    4.9639548e-05    2.1528956e-06    1.1414145e-05    1.0492032e-05    6.0333986e-06    1.8909144e-08    2.4669716e-08    1.9457343e-07    1.5076380e-09    1.4166691e-08    5.0520256e-08    4.3860465e-11    1.0766231e-10    1.4166539e-07    2.0528183e-09    1.6066752e-12    1.4146691e-10    3.0642559e-12    6.9803082e-12    2.4258259e-11    8.4262672e-13    4.1537372e-12    6.1539876e-12    0.0000000e+00    2.7078041e-07    7.2435517e-13    6.8230746e-12    5.3815510e-11    2.3014633e-11    1.5550641e-06    1.4904249e-07    1.3670312e-06    1.9098523e-09    2.9160602e-08    2.2571996e-07    3.6605512e-07    4.3262523e-12
    2.7130233e+00    7.3527693e-07    7.5049330e-04    2.9189159e-03    6.6214663e-05    4.9097916e-05    5.1023488e-05    2.1978058e-06    1.1448849e-05    1.0501097e-05    5.5764502e-06    1.7995758e-08    2.4431518e-08    2.0223686e-07    1.5824300e-09    1.4561683e-08    5.2679847e-08    4.3021251e-11    1.0835059e-10    1.2345873e-07    1.9778349e-09    1.5017063e-12    1.4494268e-10    2.3636926e-12    5.5505921e-12    2.2205657e-11    7.7131415e-13    3.8247395e-12    5.6068214e-12    0.0000000e+00    2.1415587e-07    6.2587658e-13    5.9588362e-12    3.6295396e-11    2.1786627e-11    1.3308880e-06    1.3451427e-07    1.2828730e-06    1.9108949e-09    2.2793645e-08    2.1504330e-07    3.8638372e-07    4.5831160e-12
    2.8033194e+00    4.8250840e-07    7.4790009e-04    2.9189065e-03    6.7596983e-05    5.0095395e-05    5.2249521e-05    2.2350851e-06    1.1445566e-05    1.0443718e-05    5.1715847e-06    1.7222872e-08    2.4041536e-08    2.0881087e-07    1.6440251e-09    1.4845819e-08    5.4235761e-08    4.1732405e-11    1.0791373e-10    1.1062436e-07    1.9127678e-09    1.4049367e-12    1.4716965e-10    1.8415057e-12    4.4857466e-12    2.0535990e-11    7.1384835e-13    3.5546588e-12    5.1646000e-12    0.0000000e+00    1.7177671e-07    5.3857921e-13    5.3289330e-12    2.4601253e-11    2.0636224e-11    1.1506332e-06    1.2199553e-07    1.2053111e-06    1.8929393e-09    1.7965113e-08    2.0549992e-07    4.0530730e-07    4.8286683e-12
    2.9020710e+00    2.8437394e-07    7.4508788e-04    2.9188957e-03    6.9097158e-05    5.1176311e-05    5.3570804e-05    2.2723299e-06    1.1405879e-05    1.0311423e-05    4.7377638e-06    1.6428783e-08    2.3870504e-08    2.1688894e-07    1.7315389e-09    1.5227752e-08    5.6037985e-08    4.1413962e-11    1.0818719e-10    9.9534779e-08    1.8502752e-09    1.3089087e-12    1.5043270e-10    1.3379191e-12    3.4611872e-12    1.8809721e-11    6.5592502e-13    3.2740582e-12    4.6936997e-12    0.0000000e+00    1.3392341e-07    4.5035069e-13    4.7347773e-12    1.5239524e-11    1.9381548e-11    9.7718901e-07    1.0917716e-07    1.1182296e-06    1.8649408e-09    1.3612604e-08    1.9528579e-07    4.2676726e-07    5.1327078e-12
    3.0063052e+00    1.5729772e-07    7.4213628e-04    2.9188839e-03    7.0693640e-05    5.2309630e-05    5.4921855e-05    2.3076973e-06    1.1321784e-05    1.0098664e-05    4.2939732e-06    1.5634406e-08    2.3785979e-08    2.2730064e-07    1.8312246e-09    1.5821771e-08    5.7877719e-08    4.1182602e-11    1.1066007e-10    9.0409307e-08    1.7896123e-09    1.2181869e-12    1.5413620e-10    8.8228171e-13    2.5301686e-12    1.7107620e-11    5.9880788e-13    2.9976774e-12    4.2244505e-12    0.0000000e+00    1.0306244e-07    3.6267535e-13    4.1715694e-12    9.0468888e-12    1.7937341e-11    8.2205130e-07    9.6121796e-08    1.0253084e-06    1.8217829e-09    1.0298241e-08    1.8478257e-07    4.5046136e-07    5.5061697e-12
    3.1195405e+00    8.8443673e-08    7.3897498e-04    2.9188708e-03    7.2425603e-05    5.3520908e-05    5.6339408e-05    2.3418014e-06    1.1188371e-05    9.7806609e-06    3.8501934e-06    1.4819277e-08    2.3687720e-08    2.3839167e-07    1.9462318e-09    1.6391177e-08    5.9391959e-08    4.0680871e-11    1.1057044e-10    8.2173746e-08    1.7220936e-09    1.1308489e-12    1.5741841e-10    5.8306255e-13    1.8940700e-12    1.5432668e-11    5.4315649e-13    2.7245327e-12    3.7630090e-12    0.0000000e+00    7.9282246e-08    2.7953749e-13    3.6875843e-12    5.5515856e-12    1.6275077e-11    6.9064876e-07    8.2837338e-08    9.2528042e-07    1.7465810e-09    8.3858951e-09    1.7372485e-07    4.7767308e-07    5.9443018e-12
    3.2140301e+00    5.8342467e-08    7.3632133e-04    2.9188596e-03    7.3938991e-05    5.4541364e-05    5.7440224e-05    2.3658556e-06    1.1046109e-05    9.4655222e-06    3.5149343e-06    1.4160895e-08    2.3774836e-08    2.4983184e-07    2.0536536e-09    1.7105564e-08    6.0780763e-08    4.1017593e-11    1.1364899e-10    7.6008881e-08    1.6705874e-09    1.0417229e-12    1.6068713e-10    4.5411884e-13    1.5874861e-12    1.4065809e-11    4.9790361e-13    2.4990972e-12    3.3932428e-12    0.0000000e+00    6.5406793e-08    2.3081561e-13    3.3700493e-12    3.9077625e-12    1.5050212e-11    6.0698674e-07    7.3720207e-08    8.4468715e-07    1.6817377e-09    7.6766398e-09    1.6460847e-07    5.0165329e-07    6.3508869e-12
    3.3090767e+00    3.8839220e-08    7.3367075e-04    2.9188477e-03    7.5485764e-05    5.5565474e-05    5.8482370e-05    2.3873360e-06    1.0882086e-05    9.1226906e-06    3.2100949e-06    1.3511439e-08    2.3799247e-08    2.6264885e-07    2.1642241e-09    1.7964372e-08    6.1893140e-08    4.0937812e-11    1.1708297e-10    7.0372921e-08    1.6156947e-09    9.7569163e-13    1.6399294e-10    3.7018379e-13    1.3729645e-12    1.2817105e-11    4.5730307e-13    2.2907218e-12    3.0479582e-12    0.0000000e+00    5.5007860e-08    1.9751571e-13    3.0962986e-12    2.7988433e-12    1.4001085e-11    5.3974313e-07    6.6327994e-08    7.6838137e-07    1.6181756e-09    7.2372121e-09    1.5577626e-07    5.2690373e-07    6.7767039e-12
    3.4057923e+00    2.5643333e-08    7.3102001e-04    2.9188351e-03    7.7071545e-05    5.6587950e-05    5.9476000e-05    2.4075682e-06    1.0704496e-05    8.7596487e-06    2.9249397e-06    1.2864729e-08    2.3698522e-08    2.7525005e-07    2.2740874e-09    1.8764903e-08    6.2484325e-08    4.0373501e-11    1.1805020e-10    6.5140649e-08    1.5567023e-09    9.1038628e-13    1.6694855e-10    3.0684706e-13    1.2022792e-12    1.1668970e-11    4.1990117e-13    2.0964961e-12    2.7361629e-12    0.0000000e+00    4.6767254e-08    1.7247477e-13    2.8390739e-12    2.0406000e-12    1.3050400e-11    4.8269294e-07    6.0058610e-08    6.9696522e-07    1.5539659e-09    6.8918136e-09    1.4756471e-07    5.5369527e-07    7.2041978e-12
    3.5062266e+00    1.6978360e-08    7.2830028e-04    2.9188217e-03    7.8755550e-05    5.7638236e-05    6.0420236e-05    2.4261338e-06    1.0512604e-05    8.3783289e-06    2.6479901e-06    1.2214603e-08    2.3691040e-08    2.8760636e-07    2.3958906e-09    1.9462205e-08    6.2694154e-08    3.9661111e-11    1.1827535e-10    6.0159437e-08    1.4960236e-09    8.3256969e-13    1.7000976e-10    2.5334121e-13    1.0417566e-12    1.0490192e-11    3.7939807e-13    1.8946234e-12    2.4378590e-12    0.0000000e+00    3.9925045e-08    1.5170470e-13    2.5881541e-12    1.5156272e-12    1.2134424e-11    4.3175947e-07    5.4490929e-08    6.2981325e-07    1.4891618e-09    6.6047942e-09    1.4000695e-07    5.8228272e-07    7.6462415e-12
    3.6116250e+00    1.1682262e-08    7.2547588e-04    2.9188073e-03    8.0611747e-05    5.8719891e-05    6.1274562e-05    2.4429152e-06    1.0309534e-05    7.9824189e-06    2.3731084e-06    1.1561035e-08    2.3611302e-08    3.0154493e-07    2.5203693e-09    2.0238383e-08    6.2486527e-08    3.8558197e-11    1.1637584e-10    5.5311077e-08    1.4336170e-09    7.6816711e-13    1.7265928e-10    2.1531384e-13    9.1966137e-13    9.4053684e-12    3.4316414e-13    1.7065580e-12    2.1548580e-12    0.0000000e+00    3.4183970e-08    1.3334084e-13    2.3516414e-12    1.1796539e-12    1.1228036e-11    3.8516215e-07    4.9456601e-08    5.6655729e-07    1.4235316e-09    6.3589253e-09    1.3299445e-07    6.1328201e-07    8.1238864e-12
    3.7241361e+00    8.4337122e-09    7.2250827e-04    2.9187920e-03    8.2686420e-05    5.9845132e-05    6.2025297e-05    2.4574875e-06    1.0096189e-05    7.5723691e-06    2.0951212e-06    1.0902740e-08    2.3613031e-08    3.1853718e-07    2.6371718e-09    2.1263658e-08    6.2124603e-08    3.7255916e-11    1.1306751e-10    5.0419605e-08    1.3663471e-09    7.0197919e-13    1.7492085e-10    1.8481269e-13    8.0999056e-13    8.3339309e-12    3.0660631e-13    1.5190243e-12    1.8835934e-12    0.0000000e+00    2.9405612e-08    1.1669224e-13    2.1217658e-12    9.5775974e-13    1.0302777e-11    3.4165046e-07    4.4793062e-08    5.0616958e-07    1.3573005e-09    6.1635492e-09    1.2634635e-07    6.4733143e-07    8.5946258e-12
    3.8135868e+00    7.1447337e-09    7.2018471e-04    2.9187790e-03    8.4376700e-05    6.0723928e-05    6.2529933e-05    2.4664692e-06    9.9292242e-06    7.2538399e-06    1.8856670e-06    1.0416545e-08    2.3601452e-08    3.3242521e-07    2.7313348e-09    2.2081467e-08    6.1836863e-08    3.6314803e-11    1.1099791e-10    4.6697551e-08    1.3131449e-09    6.5886799e-13    1.7670324e-10    1.7168751e-13    7.5928976e-13    7.6827150e-12    2.8592182e-13    1.4042570e-12    1.7073859e-12    0.0000000e+00    2.6417786e-08    1.0571354e-13    1.9624017e-12    8.5705788e-13    9.5941414e-12    3.1065921e-07    4.1475420e-08    4.6260846e-07    1.3070735e-09    6.0568449e-09    1.2152339e-07    6.7541362e-07    8.9693335e-12
    3.9049735e+00    6.1264774e-09    7.1786845e-04    2.9187654e-03    8.6085191e-05    6.1600939e-05    6.3000353e-05    2.4742559e-06    9.7611004e-06    6.9348294e-06    1.6836649e-06    9.9385735e-09    2.3499115e-08    3.4625486e-07    2.8202601e-09    2.2912434e-08    6.1534204e-08    3.5299513e-11    1.0946716e-10    4.3016397e-08    1.2586750e-09    6.0533028e-13    1.7851856e-10    1.5818641e-13    7.0289666e-13    7.0375472e-12    2.6394578e-13    1.2903849e-12    1.5464163e-12    0.0000000e+00    2.3957125e-08    9.6199802e-14    1.8131724e-12    7.7512604e-13    8.8880947e-12    2.8175062e-07    3.8336550e-08    4.2147764e-07    1.2567698e-09    5.9814347e-09    1.1690654e-07    7.0458496e-07    9.3318765e-12
    4.0291814e+00    5.3837679e-09    7.1482758e-04    2.9187466e-03    8.8385513e-05    6.2744578e-05    6.3555380e-05    2.4830704e-06    9.5406821e-06    6.5097399e-06    1.4303180e-06    9.3166506e-09    2.3332316e-08    3.6415340e-07    2.9335982e-09    2.3976224e-08    6.1238189e-08    3.3916415e-11    1.0656810e-10    3.8240429e-08    1.1881379e-09    5.4417988e-13    1.8083498e-10    1.4758429e-13    6.5599285e-13    6.4067367e-12    2.4363988e-13    1.1794929e-12    1.3746099e-12    0.0000000e+00    2.1337229e-08    8.5882445e-14    1.6372196e-12    7.0396641e-13    7.9629282e-12    2.4636383e-07    3.4366581e-08    3.7041822e-07    1.1901779e-09    5.9414686e-09    1.1108335e-07    7.4488028e-07    9.7723448e-12
    4.1222170e+00    4.9457857e-09    7.1261035e-04    2.9187323e-03    9.0134095e-05    6.3566836e-05    6.3880928e-05    2.4881731e-06    9.3806228e-06    6.1991234e-06    1.2575889e-06    8.8851555e-09    2.3200825e-08    3.7984312e-07    3.0093126e-09    2.4998355e-08    6.1212558e-08    3.2972303e-11    1.0400685e-10    3.4849184e-08    1.1372330e-09    5.0768122e-13    1.8219192e-10    1.4128892e-13    6.2763058e-13    6.0324239e-12    2.3163608e-13    1.1142417e-12    1.2706666e-12    0.0000000e+00    1.9768670e-08    7.9792055e-14    1.5231525e-12    6.6208255e-13    7.2951412e-12    2.2240889e-07    3.1548070e-08    3.3543067e-07    1.1414230e-09    5.9531116e-09    1.0697089e-07    7.7592702e-07    1.0119929e-11
    4.2027342e+00    4.5723705e-09    7.1067795e-04    2.9187196e-03    9.1695655e-05    6.4288761e-05    6.4102796e-05    2.4901483e-06    9.2379139e-06    5.9351416e-06    1.1174501e-06    8.5390331e-09    2.3221549e-08    3.9603214e-07    3.0808800e-09    2.6224783e-08    6.1633064e-08    3.2707537e-11    1.0465748e-10    3.2031907e-08    1.0949073e-09    4.7742219e-13    1.8360166e-10    1.4263715e-13    6.3044056e-13    5.8517202e-12    2.2828685e-13    1.0834145e-12    1.2000877e-12    0.0000000e+00    1.8596838e-08    7.5698793e-14    1.4378536e-12    6.4700046e-13    6.7315308e-12    2.0294819e-07    2.9194143e-08    3.0709971e-07    1.1016983e-09    6.0105459e-09    1.0340915e-07    8.0358823e-07    1.0414478e-11
    4.3184105e+00    4.3811895e-09    7.0822064e-04    2.9187009e-03    9.3638217e-05    6.5187699e-05    6.4479436e-05    2.4987252e-06    9.0483794e-06    5.5687718e-06    9.4716366e-07    8.0157022e-09    2.2488159e-08    4.0965552e-07    3.1357711e-09    2.6904950e-08    6.1439113e-08    3.0716964e-11    9.7465155e-11    2.8349952e-08    1.0314237e-09    4.3158526e-13    1.8386265e-10    1.3760451e-13    6.0764116e-13    5.5416121e-12    2.1864971e-13    1.0297731e-12    1.1103856e-12    0.0000000e+00    1.7163464e-08    6.9486011e-14    1.3189413e-12    6.0930033e-13    5.9710345e-12    1.7894166e-07    2.5917463e-08    2.6993775e-07    1.0388289e-09    6.0261871e-09    9.8739245e-08    8.4366730e-07    1.0694907e-11
    4.4107039e+00    4.2861433e-09    7.0630483e-04    2.9186858e-03    9.5172160e-05    6.5891862e-05    6.4741122e-05    2.5048406e-06    8.8921235e-06    5.2839431e-06    8.2665713e-07    7.6190025e-09    2.2206564e-08    4.2034199e-07    3.1720470e-09    2.7502845e-08    6.1536669e-08    2.9683464e-11    9.4750755e-11    2.5659679e-08    9.8845982e-10    3.9517756e-13    1.8422643e-10    1.3880712e-13    6.1032805e-13    5.3841573e-12    2.1577945e-13    1.0021593e-12    1.0510203e-12    0.0000000e+00    1.6162997e-08    6.5088700e-14    1.2324833e-12    5.9515058e-13    5.4019198e-12    1.6182247e-07    2.3464406e-08    2.4289320e-07    9.9126925e-10    6.0584552e-09    9.5028117e-08    8.7611340e-07    1.0868765e-11
    4.5061741e+00    4.0545064e-09    7.0434691e-04    2.9186701e-03    9.6760603e-05    6.6616219e-05    6.4971811e-05    2.5102908e-06    8.7232615e-06    4.9956848e-06    7.1637036e-07    7.2479100e-09    2.2183425e-08    4.3202733e-07    3.2038671e-09    2.8239304e-08    6.1815321e-08    2.9112119e-11    9.2683735e-11    2.3119298e-08    9.4863847e-10    3.6614502e-13    1.8444006e-10    1.3988150e-13    6.1261337e-13    5.2469665e-12    2.1327157e-13    9.7829848e-13    9.9834990e-13    0.0000000e+00    1.5227269e-08    6.1236017e-14    1.1528088e-12    5.8101486e-13    4.8483376e-12    1.4594973e-07    2.1059840e-08    2.1723629e-07    9.4315630e-10    6.1020539e-09    9.1154501e-08    9.1013388e-07    1.1008045e-11
    4.6052740e+00    4.0016499e-09    7.0239260e-04    2.9186537e-03    9.8355708e-05    6.7337887e-05    6.5190886e-05    2.5168545e-06    8.5432684e-06    4.7051369e-06    6.1842349e-07    6.8964723e-09    2.2016820e-08    4.4340785e-07    3.2206695e-09    2.8963840e-08    6.1965413e-08    2.8290700e-11    8.9824786e-11    2.0763531e-08    9.0632254e-10    3.3821484e-13    1.8443792e-10    1.4184363e-13    6.1763368e-13    5.0887588e-12    2.1037777e-13    9.4952914e-13    9.4193576e-13    0.0000000e+00    1.4339145e-08    5.7567788e-14    1.0785954e-12    5.6911398e-13    4.3202595e-12    1.3167017e-07    1.8726248e-08    1.9306228e-07    8.9321589e-10    6.1277183e-09    8.7136436e-08    9.4583780e-07    1.1098921e-11
    4.7063896e+00    3.9389619e-09    7.0044927e-04    2.9186367e-03    9.9939931e-05    6.8064001e-05    6.5397788e-05    2.5234920e-06    8.3514318e-06    4.4182407e-06    5.3288897e-07    6.5681252e-09    2.1894275e-08    4.5387442e-07    3.2313067e-09    2.9677734e-08    6.2076916e-08    2.7673671e-11    8.8503382e-11    1.8626008e-08    8.6458373e-10    3.1387135e-13    1.8462091e-10    1.3850692e-13    6.0105749e-13    4.8395125e-12    2.0221608e-13    9.0417910e-13    8.7923275e-13    0.0000000e+00    1.3500041e-08    5.4166455e-14    1.0077719e-12    5.4275433e-13    3.8275546e-12    1.1906035e-07    1.6532578e-08    1.7080099e-07    8.4349388e-10    6.1377555e-09    8.2960858e-08    9.8268940e-07    1.1148657e-11
    4.8107579e+00    3.7421269e-09    6.9849542e-04    2.9186190e-03    1.0154199e-04    6.8800692e-05    6.5583417e-05    2.5303920e-06    8.1455693e-06    4.1344898e-06    4.5823987e-07    6.2535416e-09    2.1757765e-08    4.6374365e-07    3.2387936e-09    3.0312968e-08    6.2105545e-08    2.7022785e-11    8.6603441e-11    1.6691725e-08    8.2430905e-10    2.9030458e-13    1.8480366e-10    1.3887956e-13    6.0006317e-13    4.6894620e-12    1.9855459e-13    8.7655480e-13    8.3320125e-13    0.0000000e+00    1.2695438e-08    5.0905356e-14    9.4309533e-13    5.2801597e-13    3.3710198e-12    1.0792120e-07    1.4480253e-08    1.5026670e-07    7.9402751e-10    6.1250956e-09    7.8596521e-08    1.0211659e-06    1.1173945e-11
    4.9142468e+00    3.7854982e-09    6.9660107e-04    2.9186016e-03    1.0309086e-04    6.9527973e-05    6.5750960e-05    2.5370031e-06    7.9319171e-06    3.8658073e-06    3.9571967e-07    5.9624486e-09    2.1613910e-08    4.7155021e-07    3.2510854e-09    3.0799192e-08    6.2069988e-08    2.6434569e-11    8.5358995e-11    1.5012421e-08    7.8572919e-10    2.6771585e-13    1.8531416e-10    1.3923920e-13    5.9993387e-13    4.5902644e-12    1.9632591e-13    8.5866133e-13    8.0034563e-13    0.0000000e+00    1.1951793e-08    4.7904400e-14    8.8415354e-13    5.1520061e-13    2.9659987e-12    9.8439115e-08    1.2646903e-08    1.3214103e-07    7.4689557e-10    6.0918138e-09    7.4189612e-08    1.0592750e-06    1.1155821e-11
    5.0180807e+00    3.6572930e-09    6.9477104e-04    2.9185840e-03    1.0457809e-04    7.0239639e-05    6.5911690e-05    2.5443011e-06    7.7107265e-06    3.6112424e-06    3.4370977e-07    5.6883685e-09    2.1314734e-08    4.7777513e-07    3.2619039e-09    3.1167488e-08    6.1888199e-08    2.5713180e-11    8.3381518e-11    1.3565348e-08    7.4956477e-10    2.4776153e-13    1.8593921e-10    1.3832349e-13    5.9418535e-13    4.4473326e-12    1.9213672e-13    8.3220221e-13    7.6209006e-13    0.0000000e+00    1.1260757e-08    4.4991858e-14    8.2895341e-13    4.9954636e-13    2.6083628e-12    9.0417664e-08    1.1010131e-08    1.1602816e-07    7.0196427e-10    6.0227686e-09    6.9770171e-08    1.0969573e-06    1.1098799e-11
    5.1235685e+00    3.5177936e-09    6.9295837e-04    2.9185664e-03    1.0605192e-04    7.0955203e-05    6.6054755e-05    2.5517319e-06    7.4781626e-06    3.3679421e-06    2.9948053e-07    5.4247500e-09    2.1109979e-08    4.8294661e-07    3.2751727e-09    3.1425904e-08    6.1638490e-08    2.5160179e-11    8.2143966e-11    1.2296235e-08    7.1440589e-10    2.2757211e-13    1.8685141e-10    1.3210926e-13    5.6618833e-13    4.1740424e-12    1.8158801e-13    7.8155213e-13    7.0718525e-13    0.0000000e+00    1.0603565e-08    4.2231656e-14    7.7445938e-13    4.6918535e-13    2.2887566e-12    8.3543643e-08    9.5460588e-09    1.0158784e-07    6.5916089e-10    5.9264495e-09    6.5293756e-08    1.1343337e-06    1.1010771e-11
    5.2302489e+00    3.2767112e-09    6.9118681e-04    2.9185492e-03    1.0748325e-04    7.1664682e-05    6.6192960e-05    2.5598522e-06    7.2367019e-06    3.1376340e-06    2.6227572e-07    5.1652132e-09    2.0773572e-08    4.8669619e-07    3.2931152e-09    3.1507532e-08    6.1235030e-08    2.4511804e-11    8.1278411e-11    1.1191056e-08    6.7939486e-10    2.0871319e-13    1.8797015e-10    1.2806623e-13    5.4731493e-13    3.9446944e-12    1.7342326e-13    7.3860343e-13    6.5675398e-13    0.0000000e+00    9.9833811e-09    3.9504753e-14    7.2332739e-13    4.4631942e-13    2.0081419e-12    7.7697700e-08    8.2517359e-09    8.8757097e-08    6.1857123e-10    5.7950086e-09    6.0828097e-08    1.1708091e-06    1.0914248e-11
    5.3038188e+00    3.1995571e-09    6.8998976e-04    2.9185377e-03    1.0845520e-04    7.2148477e-05    6.6273424e-05    2.5655245e-06    7.0664835e-06    2.9880659e-06    2.4023820e-07    4.9963573e-09    2.0594962e-08    4.8930426e-07    3.3082376e-09    3.1529833e-08    6.0901903e-08    2.4108270e-11    8.0393456e-11    1.0520218e-08    6.5649914e-10    1.9698238e-13    1.8875457e-10    1.2275618e-13    5.2380778e-13    3.7268221e-12    1.6485193e-13    6.9784304e-13    6.1461568e-13    0.0000000e+00    9.5774902e-09    3.7773466e-14    6.8964238e-13    4.2381230e-13    1.8364126e-12    7.4174634e-08    7.4594505e-09    8.0849709e-08    5.9222626e-10    5.6887352e-09    5.7806309e-08    1.1951702e-06    1.0862002e-11
    5.4176772e+00    3.0251139e-09    6.8816814e-04    2.9185207e-03    1.0994109e-04    7.2893166e-05    6.6375544e-05    2.5741530e-06    6.7976490e-06    2.7704395e-06    2.1093876e-07    4.7530800e-09    2.0346054e-08    4.9291032e-07    3.3351951e-09    3.1454266e-08    6.0279922e-08    2.3576304e-11    7.9835594e-11    9.6013871e-09    6.2142055e-10    1.7944848e-13    1.9011795e-10    1.1266232e-13    4.8007731e-13    3.3877467e-12    1.5042777e-13    6.3490214e-13    5.5649042e-13    0.0000000e+00    8.9765316e-09    3.5243976e-14    6.3964715e-13    3.8486933e-13    1.6018991e-12    6.9473784e-08    6.3819062e-09    6.9974135e-08    5.5409328e-10    5.4978883e-09    5.3266832e-08    1.2313489e-06    1.0787259e-11
    5.5362056e+00    2.7554356e-09    6.8631466e-04    2.9185037e-03    1.1145996e-04    7.3659897e-05    6.6456903e-05    2.5829222e-06    6.5129517e-06    2.5600748e-06    1.8535832e-07    4.5159591e-09    2.0058743e-08    4.9688913e-07    3.3685535e-09    3.1351173e-08    5.9470583e-08    2.2992132e-11    7.9516837e-11    8.7700646e-09    5.8461946e-10    1.6347881e-13    1.9181005e-10    1.0139356e-13    4.3139735e-13    3.0135159e-12    1.3442878e-13    5.6507558e-13    4.9314742e-13    0.0000000e+00    8.3814691e-09    3.2788907e-14    5.9116632e-13    3.4322957e-13    1.3926358e-12    6.5340875e-08    5.4294743e-09    6.0234687e-08    5.1720978e-10    5.2742528e-09    4.8753221e-08    1.2670491e-06    1.0751033e-11
    5.6185019e+00    2.6752372e-09    6.8504341e-04    2.9184924e-03    1.1251387e-04    7.4190163e-05    6.6489706e-05    2.5884877e-06    6.3132344e-06    2.4233062e-06    1.7006258e-07    4.3608500e-09    1.9900688e-08    5.0026519e-07    3.3924009e-09    3.1326761e-08    5.8813035e-08    2.2569102e-11    7.9115516e-11    8.2562677e-09    5.6028367e-10    1.5289927e-13    1.9299331e-10    9.5756078e-14    4.0696210e-13    2.8099192e-12    1.2608160e-13    5.2685834e-13    4.5592297e-13    0.0000000e+00    7.9868894e-09    3.1174339e-14    5.6021581e-13    3.2156306e-13    1.2657760e-12    6.2831603e-08    4.8554563e-09    5.4291431e-08    4.9315328e-10    5.1048565e-09    4.5756955e-08    1.2910324e-06    1.0749536e-11
    5.7015662e+00    2.4330341e-09    6.8376558e-04    2.9184814e-03    1.1357801e-04    7.4730913e-05    6.6505274e-05    2.5929667e-06    6.1101813e-06    2.2918741e-06    1.5624554e-07    4.2157599e-09    1.9792160e-08    5.0349076e-07    3.4204178e-09    3.1289856e-08    5.8141846e-08    2.2264035e-11    7.9280212e-11    7.7857599e-09    5.3738848e-10    1.4309256e-13    1.9431333e-10    9.0858916e-14    3.8544698e-13    2.6286807e-12    1.1857828e-13    4.9278975e-13    4.2364335e-13    0.0000000e+00    7.6046926e-09    2.9610840e-14    5.3061511e-13    3.0233941e-13    1.1501907e-12    6.0565341e-08    4.3385310e-09    4.8911994e-08    4.6995274e-10    4.9292344e-09    4.2847411e-08    1.3145601e-06    1.0749932e-11
    5.8259259e+00    2.2153665e-09    6.8188423e-04    2.9184655e-03    1.1516105e-04    7.5533359e-05    6.6496720e-05    2.5989290e-06    5.8051950e-06    2.1091717e-06    1.3835400e-07    4.0077658e-09    1.9542214e-08    5.0903432e-07    3.4609782e-09    3.1290286e-08    5.6965263e-08    2.1719787e-11    7.9110543e-11    7.1548624e-09    5.0249566e-10    1.2942415e-13    1.9627496e-10    8.1145553e-14    3.4425904e-13    2.3475032e-12    1.0597598e-13    4.4049874e-13    3.7828580e-13    0.0000000e+00    7.0621987e-09    2.7388599e-14    4.8776439e-13    2.6818320e-13    9.9921810e-13    5.7587715e-08    3.6765512e-09    4.1894508e-08    4.3759112e-10    4.6483014e-09    3.8797097e-08    1.3487851e-06    1.0766162e-11
    5.9093385e+00    2.1217722e-09    6.8064547e-04    2.9184551e-03    1.1621856e-04    7.6064324e-05    6.6466477e-05    2.6021735e-06    5.6026817e-06    1.9952045e-06    1.2787471e-07    3.8765598e-09    1.9365423e-08    5.1344026e-07    3.4861742e-09    3.1347650e-08    5.6105512e-08    2.1350904e-11    7.8896004e-11    6.7728356e-09    4.8007581e-10    1.2113622e-13    1.9758942e-10    7.5411748e-14    3.1889023e-13    2.1385568e-12    9.7079316e-14    4.0088661e-13    3.4418172e-13    0.0000000e+00    6.7154509e-09    2.5943757e-14    4.6089257e-13    2.4720520e-13    9.1069540e-13    5.5818401e-08    3.2966631e-09    3.7822649e-08    4.1731093e-10    4.4551641e-09    3.6281538e-08    1.3712605e-06    1.0796086e-11
    6.0366519e+00    1.8676745e-09    6.7880200e-04    2.9184400e-03    1.1779654e-04    7.6862355e-05    6.6404359e-05    2.6060391e-06    5.2982565e-06    1.8322944e-06    1.1382050e-07    3.6814933e-09    1.9065923e-08    5.1960555e-07    3.5275944e-09    3.1420696e-08    5.4619140e-08    2.0676759e-11    7.8368703e-11    6.2393283e-09    4.4586303e-10    1.0862986e-13    1.9984087e-10    6.5228376e-14    2.7596359e-13    1.8510402e-12    8.4071080e-14    3.4705573e-13    2.9902600e-13    0.0000000e+00    6.2135365e-09    2.3805274e-14    4.2089517e-13    2.1310070e-13    7.9206602e-13    5.3397707e-08    2.8012139e-09    3.2444934e-08    3.8795263e-10    4.1558027e-09    3.2750905e-08    1.4051220e-06    1.0851136e-11
    6.1232727e+00    1.7352755e-09    6.7757871e-04    2.9184299e-03    1.1884575e-04    7.7398615e-05    6.6350266e-05    2.6075667e-06    5.0952064e-06    1.7290908e-06    1.0535082e-07    3.5552161e-09    1.8844983e-08    5.2345279e-07    3.5571804e-09    3.1461663e-08    5.3548847e-08    2.0205194e-11    7.7728669e-11    5.9080116e-09    4.2417945e-10    1.0121959e-13    2.0136756e-10    5.9307244e-14    2.5056782e-13    1.6695848e-12    7.5979264e-14    3.1287089e-13    2.7060715e-13    0.0000000e+00    5.8894050e-09    2.2423881e-14    3.9572481e-13    1.9292376e-13    7.2158273e-13    5.1901528e-08    2.5139928e-09    2.9287748e-08    3.6920319e-10    3.9512904e-09    3.0554067e-08    1.4278738e-06    1.0887804e-11
    6.2120461e+00    1.5990513e-09    6.7635074e-04    2.9184197e-03    1.1989832e-04    7.7942484e-05    6.6288005e-05    2.6081929e-06    4.8908276e-06    1.6286497e-06    9.7423597e-08    3.4356040e-09    1.8679791e-08    5.2727583e-07    3.5928123e-09    3.1497871e-08    5.2378877e-08    1.9731569e-11    7.7094929e-11    5.5945615e-09    4.0324676e-10    9.3929824e-14    2.0324279e-10    5.5458441e-14    2.3343338e-13    1.5198262e-12    6.9749333e-14    2.8424705e-13    2.4513301e-13    0.0000000e+00    5.5751400e-09    2.1057452e-14    3.7184663e-13    1.7873797e-13    6.5674659e-13    5.0501209e-08    2.2542012e-09    2.6416661e-08    3.5067828e-10    3.7467942e-09    2.8462537e-08    1.4507935e-06    1.0934030e-11
[truncated: 469,945 more chars]
