# Supplementary material for: Research on combustion and emissions of heavy duty diesel engines under low-speed and low-load conditions in low temperature environments
Source: PLoS One. 2025 Feb 21;20(2):e0318933. doi: 10.1371/journal.pone.0318933 (PMC11844864; doi:10.1371/journal.pone.0318933)
Supplement: S1 File — (ZIP) [file pone.0318933.s001.zip › 1000rpm_30%/4-gaibianpenyoudingshi/-3/spray.out]

# CONVERGE Release Build 2.4.21/  Sep 13, 2018       Run Date:Tue Mar 19 10:15:57 2024
# column        1                2                3                4                5                6                7                8                9               10               11               12               13               14               15               16               17               18               19               20               21               22               23               24               25               26               27
#           Crank      tot_parcels    spray_parcels   liq_spray_mass          DIESEL2              smd             DV10             DV50             DV90           Inj_No         Inj_Mass     Tot_Inj_Mass      Inj_Vel_Old      Inj_Vel_New              C_a        Inj_Press           Noz_No      Spray_Penet           Inj_No         Inj_Mass     Tot_Inj_Mass      Inj_Vel_Old      Inj_Vel_New              C_a        Inj_Press           Noz_No      Spray_Penet
#           (DEG)      (drop+film)           (drop)             (kg)             (kg)              (m)              (m)              (m)              (m)           (none)             (kg)             (kg)            (m/s)            (m/s)           (none)            (MPa)           (none)              (m)           (none)             (kg)             (kg)            (m/s)            (m/s)           (none)            (MPa)           (none)              (m)
#
   -1.4600000e+02                0                0    0.0000000e+00    0.0000000e+00    0.0000000e+00    0.0000000e+00    0.0000000e+00    0.0000000e+00                1    0.0000000e+00    0.0000000e+00    0.0000000e+00    0.0000000e+00    0.0000000e+00    0.0000000e+00                1    0.0000000e+00                2    0.0000000e+00    0.0000000e+00    0.0000000e+00    0.0000000e+00    0.0000000e+00    0.0000000e+00                1    0.0000000e+00
   -1.4587230e+02                0                0    0.0000000e+00    0.0000000e+00    0.0000000e+00    0.0000000e+00    0.0000000e+00    0.0000000e+00                1    0.0000000e+00    0.0000000e+00    0.0000000e+00    0.0000000e+00    0.0000000e+00    0.0000000e+00                1    0.0000000e+00                2    0.0000000e+00    0.0000000e+00    0.0000000e+00    0.0000000e+00    0.0000000e+00    0.0000000e+00                1    0.0000000e+00
   -1.4579372e+02                0                0    0.0000000e+00    0.0000000e+00    0.0000000e+00    0.0000000e+00    0.0000000e+00    0.0000000e+00                1    0.0000000e+00    0.0000000e+00    0.0000000e+00    0.0000000e+00    0.0000000e+00    0.0000000e+00                1    0.0000000e+00                2    0.0000000e+00    0.0000000e+00    0.0000000e+00    0.0000000e+00    0.0000000e+00    0.0000000e+00                1    0.0000000e+00
   -1.4567094e+02                0                0    0.0000000e+00    0.0000000e+00    0.0000000e+00    0.0000000e+00    0.0000000e+00    0.0000000e+00                1    0.0000000e+00    0.0000000e+00    0.0000000e+00    0.0000000e+00    0.0000000e+00    0.0000000e+00                1    0.0000000e+00                2    0.0000000e+00    0.0000000e+00    0.0000000e+00    0.0000000e+00    0.0000000e+00    0.0000000e+00                1    0.0000000e+00
   -1.4558567e+02                0                0    0.0000000e+00    0.0000000e+00    0.0000000e+00    0.0000000e+00    0.0000000e+00    0.0000000e+00                1    0.0000000e+00    0.0000000e+00    0.0000000e+00    0.0000000e+00    0.0000000e+00    0.0000000e+00                1    0.0000000e+00                2    0.0000000e+00    0.0000000e+00    0.0000000e+00    0.0000000e+00    0.0000000e+00    0.0000000e+00                1    0.0000000e+00
   -1.4547909e+02                0                0    0.0000000e+00    0.0000000e+00    0.0000000e+00    0.0000000e+00    0.0000000e+00    0.0000000e+00                1    0.0000000e+00    0.0000000e+00    0.0000000e+00    0.0000000e+00    0.0000000e+00    0.0000000e+00                1    0.0000000e+00                2    0.0000000e+00    0.0000000e+00    0.0000000e+00    0.0000000e+00    0.0000000e+00    0.0000000e+00                1    0.0000000e+00
   -1.4534587e+02                0                0    0.0000000e+00    0.0000000e+00    0.0000000e+00    0.0000000e+00    0.0000000e+00    0.0000000e+00                1    0.0000000e+00    0.0000000e+00    0.0000000e+00    0.0000000e+00    0.0000000e+00    0.0000000e+00                1    0.0000000e+00                2    0.0000000e+00    0.0000000e+00    0.0000000e+00    0.0000000e+00    0.0000000e+00    0.0000000e+00                1    0.0000000e+00
   -1.4517933e+02                0                0    0.0000000e+00    0.0000000e+00    0.0000000e+00    0.0000000e+00    0.0000000e+00    0.0000000e+00                1    0.0000000e+00    0.0000000e+00    0.0000000e+00    0.0000000e+00    0.0000000e+00    0.0000000e+00                1    0.0000000e+00                2    0.0000000e+00    0.0000000e+00    0.0000000e+00    0.0000000e+00    0.0000000e+00    0.0000000e+00                1    0.0000000e+00
   -1.4497117e+02                0                0    0.0000000e+00    0.0000000e+00    0.0000000e+00    0.0000000e+00    0.0000000e+00    0.0000000e+00                1    0.0000000e+00    0.0000000e+00    0.0000000e+00    0.0000000e+00    0.0000000e+00    0.0000000e+00                1    0.0000000e+00                2    0.0000000e+00    0.0000000e+00    0.0000000e+00    0.0000000e+00    0.0000000e+00    0.0000000e+00                1    0.0000000e+00
   -1.4471096e+02                0                0    0.0000000e+00    0.0000000e+00    0.0000000e+00    0.0000000e+00    0.0000000e+00    0.0000000e+00                1    0.0000000e+00    0.0000000e+00    0.0000000e+00    0.0000000e+00    0.0000000e+00    0.0000000e+00                1    0.0000000e+00                2    0.0000000e+00    0.0000000e+00    0.0000000e+00    0.0000000e+00    0.0000000e+00    0.0000000e+00                1    0.0000000e+00
   -1.4438570e+02                0                0    0.0000000e+00    0.0000000e+00    0.0000000e+00    0.0000000e+00    0.0000000e+00    0.0000000e+00                1    0.0000000e+00    0.0000000e+00    0.0000000e+00    0.0000000e+00    0.0000000e+00    0.0000000e+00                1    0.0000000e+00                2    0.0000000e+00    0.0000000e+00    0.0000000e+00    0.0000000e+00    0.0000000e+00    0.0000000e+00                1    0.0000000e+00
   -1.4397912e+02                0                0    0.0000000e+00    0.0000000e+00    0.0000000e+00    0.0000000e+00    0.0000000e+00    0.0000000e+00                1    0.0000000e+00    0.0000000e+00    0.0000000e+00    0.0000000e+00    0.0000000e+00    0.0000000e+00                1    0.0000000e+00                2    0.0000000e+00    0.0000000e+00    0.0000000e+00    0.0000000e+00    0.0000000e+00    0.0000000e+00                1    0.0000000e+00
   -1.4347090e+02                0                0    0.0000000e+00    0.0000000e+00    0.0000000e+00    0.0000000e+00    0.0000000e+00    0.0000000e+00                1    0.0000000e+00    0.0000000e+00    0.0000000e+00    0.0000000e+00    0.0000000e+00    0.0000000e+00                1    0.0000000e+00                2    0.0000000e+00    0.0000000e+00    0.0000000e+00    0.0000000e+00    0.0000000e+00    0.0000000e+00                1    0.0000000e+00
   -1.4287090e+02                0                0    0.0000000e+00    0.0000000e+00    0.0000000e+00    0.0000000e+00    0.0000000e+00    0.0000000e+00                1    0.0000000e+00    0.0000000e+00    0.0000000e+00    0.0000000e+00    0.0000000e+00    0.0000000e+00                1    0.0000000e+00                2    0.0000000e+00    0.0000000e+00    0.0000000e+00    0.0000000e+00    0.0000000e+00    0.0000000e+00                1    0.0000000e+00
   -1.4227090e+02                0                0    0.0000000e+00    0.0000000e+00    0.0000000e+00    0.0000000e+00    0.0000000e+00    0.0000000e+00                1    0.0000000e+00    0.0000000e+00    0.0000000e+00    0.0000000e+00    0.0000000e+00    0.0000000e+00                1    0.0000000e+00                2    0.0000000e+00    0.0000000e+00    0.0000000e+00    0.0000000e+00    0.0000000e+00    0.0000000e+00                1    0.0000000e+00
   -1.4167090e+02                0                0    0.0000000e+00    0.0000000e+00    0.0000000e+00    0.0000000e+00    0.0000000e+00    0.0000000e+00                1    0.0000000e+00    0.0000000e+00    0.0000000e+00    0.0000000e+00    0.0000000e+00    0.0000000e+00                1    0.0000000e+00                2    0.0000000e+00    0.0000000e+00    0.0000000e+00    0.0000000e+00    0.0000000e+00    0.0000000e+00                1    0.0000000e+00
   -1.4107090e+02                0                0    0.0000000e+00    0.0000000e+00    0.0000000e+00    0.0000000e+00    0.0000000e+00    0.0000000e+00                1    0.0000000e+00    0.0000000e+00    0.0000000e+00    0.0000000e+00    0.0000000e+00    0.0000000e+00                1    0.0000000e+00                2    0.0000000e+00    0.0000000e+00    0.0000000e+00    0.0000000e+00    0.0000000e+00    0.0000000e+00                1    0.0000000e+00
   -1.4047090e+02                0                0    0.0000000e+00    0.0000000e+00    0.0000000e+00    0.0000000e+00    0.0000000e+00    0.0000000e+00                1    0.0000000e+00    0.0000000e+00    0.0000000e+00    0.0000000e+00    0.0000000e+00    0.0000000e+00                1    0.0000000e+00                2    0.0000000e+00    0.0000000e+00    0.0000000e+00    0.0000000e+00    0.0000000e+00    0.0000000e+00                1    0.0000000e+00
   -1.3987090e+02                0                0    0.0000000e+00    0.0000000e+00    0.0000000e+00    0.0000000e+00    0.0000000e+00    0.0000000e+00                1    0.0000000e+00    0.0000000e+00    0.0000000e+00    0.0000000e+00    0.0000000e+00    0.0000000e+00                1    0.0000000e+00                2    0.0000000e+00    0.0000000e+00    0.0000000e+00    0.0000000e+00    0.0000000e+00    0.0000000e+00                1    0.0000000e+00
   -1.3927090e+02                0                0    0.0000000e+00    0.0000000e+00    0.0000000e+00    0.0000000e+00    0.0000000e+00    0.0000000e+00                1    0.0000000e+00    0.0000000e+00    0.0000000e+00    0.0000000e+00    0.0000000e+00    0.0000000e+00                1    0.0000000e+00                2    0.0000000e+00    0.0000000e+00    0.0000000e+00    0.0000000e+00    0.0000000e+00    0.0000000e+00                1    0.0000000e+00
   -1.3867090e+02                0                0    0.0000000e+00    0.0000000e+00    0.0000000e+00    0.0000000e+00    0.0000000e+00    0.0000000e+00                1    0.0000000e+00    0.0000000e+00    0.0000000e+00    0.0000000e+00    0.0000000e+00    0.0000000e+00                1    0.0000000e+00                2    0.0000000e+00    0.0000000e+00    0.0000000e+00    0.0000000e+00    0.0000000e+00    0.0000000e+00                1    0.0000000e+00
   -1.3807090e+02                0                0    0.0000000e+00    0.0000000e+00    0.0000000e+00    0.0000000e+00    0.0000000e+00    0.0000000e+00                1    0.0000000e+00    0.0000000e+00    0.0000000e+00    0.0000000e+00    0.0000000e+00    0.0000000e+00                1    0.0000000e+00                2    0.0000000e+00    0.0000000e+00    0.0000000e+00    0.0000000e+00    0.0000000e+00    0.0000000e+00                1    0.0000000e+00
   -1.3747090e+02                0                0    0.0000000e+00    0.0000000e+00    0.0000000e+00    0.0000000e+00    0.0000000e+00    0.0000000e+00                1    0.0000000e+00    0.0000000e+00    0.0000000e+00    0.0000000e+00    0.0000000e+00    0.0000000e+00                1    0.0000000e+00                2    0.0000000e+00    0.0000000e+00    0.0000000e+00    0.0000000e+00    0.0000000e+00    0.0000000e+00                1    0.0000000e+00
   -1.3687090e+02                0                0    0.0000000e+00    0.0000000e+00    0.0000000e+00    0.0000000e+00    0.0000000e+00    0.0000000e+00                1    0.0000000e+00    0.0000000e+00    0.0000000e+00    0.0000000e+00    0.0000000e+00    0.0000000e+00                1    0.0000000e+00                2    0.0000000e+00    0.0000000e+00    0.0000000e+00    0.0000000e+00    0.0000000e+00    0.0000000e+00                1    0.0000000e+00
   -1.3627090e+02                0                0    0.0000000e+00    0.0000000e+00    0.0000000e+00    0.0000000e+00    0.0000000e+00    0.0000000e+00                1    0.0000000e+00    0.0000000e+00    0.0000000e+00    0.0000000e+00    0.0000000e+00    0.0000000e+00                1    0.0000000e+00                2    0.0000000e+00    0.0000000e+00    0.0000000e+00    0.0000000e+00    0.0000000e+00    0.0000000e+00                1    0.0000000e+00
   -1.3567090e+02                0                0    0.0000000e+00    0.0000000e+00    0.0000000e+00    0.0000000e+00    0.0000000e+00    0.0000000e+00                1    0.0000000e+00    0.0000000e+00    0.0000000e+00    0.0000000e+00    0.0000000e+00    0.0000000e+00                1    0.0000000e+00                2    0.0000000e+00    0.0000000e+00    0.0000000e+00    0.0000000e+00    0.0000000e+00    0.0000000e+00                1    0.0000000e+00
   -1.3507090e+02                0                0    0.0000000e+00    0.0000000e+00    0.0000000e+00    0.0000000e+00    0.0000000e+00    0.0000000e+00                1    0.0000000e+00    0.0000000e+00    0.0000000e+00    0.0000000e+00    0.0000000e+00    0.0000000e+00                1    0.0000000e+00                2    0.0000000e+00    0.0000000e+00    0.0000000e+00    0.0000000e+00    0.0000000e+00    0.0000000e+00                1    0.0000000e+00
   -1.3447090e+02                0                0    0.0000000e+00    0.0000000e+00    0.0000000e+00    0.0000000e+00    0.0000000e+00    0.0000000e+00                1    0.0000000e+00    0.0000000e+00    0.0000000e+00    0.0000000e+00    0.0000000e+00    0.0000000e+00                1    0.0000000e+00                2    0.0000000e+00    0.0000000e+00    0.0000000e+00    0.0000000e+00    0.0000000e+00    0.0000000e+00                1    0.0000000e+00
   -1.3387090e+02                0                0    0.0000000e+00    0.0000000e+00    0.0000000e+00    0.0000000e+00    0.0000000e+00    0.0000000e+00                1    0.0000000e+00    0.0000000e+00    0.0000000e+00    0.0000000e+00    0.0000000e+00    0.0000000e+00                1    0.0000000e+00                2    0.0000000e+00    0.0000000e+00    0.0000000e+00    0.0000000e+00    0.0000000e+00    0.0000000e+00                1    0.0000000e+00
   -1.3327090e+02                0                0    0.0000000e+00    0.0000000e+00    0.0000000e+00    0.0000000e+00    0.0000000e+00    0.0000000e+00                1    0.0000000e+00    0.0000000e+00    0.0000000e+00    0.0000000e+00    0.0000000e+00    0.0000000e+00                1    0.0000000e+00                2    0.0000000e+00    0.0000000e+00    0.0000000e+00    0.0000000e+00    0.0000000e+00    0.0000000e+00                1    0.0000000e+00
   -1.3267090e+02                0                0    0.0000000e+00    0.0000000e+00    0.0000000e+00    0.0000000e+00    0.0000000e+00    0.0000000e+00                1    0.0000000e+00    0.0000000e+00    0.0000000e+00    0.0000000e+00    0.0000000e+00    0.0000000e+00                1    0.0000000e+00                2    0.0000000e+00    0.0000000e+00    0.0000000e+00    0.0000000e+00    0.0000000e+00    0.0000000e+00                1    0.0000000e+00
   -1.3207090e+02                0                0    0.0000000e+00    0.0000000e+00    0.0000000e+00    0.0000000e+00    0.0000000e+00    0.0000000e+00                1    0.0000000e+00    0.0000000e+00    0.0000000e+00    0.0000000e+00    0.0000000e+00    0.0000000e+00                1    0.0000000e+00                2    0.0000000e+00    0.0000000e+00    0.0000000e+00    0.0000000e+00    0.0000000e+00    0.0000000e+00                1    0.0000000e+00
   -1.3147090e+02                0                0    0.0000000e+00    0.0000000e+00    0.0000000e+00    0.0000000e+00    0.0000000e+00    0.0000000e+00                1    0.0000000e+00    0.0000000e+00    0.0000000e+00    0.0000000e+00    0.0000000e+00    0.0000000e+00                1    0.0000000e+00                2    0.0000000e+00    0.0000000e+00    0.0000000e+00    0.0000000e+00    0.0000000e+00    0.0000000e+00                1    0.0000000e+00
   -1.3087090e+02                0                0    0.0000000e+00    0.0000000e+00    0.0000000e+00    0.0000000e+00    0.0000000e+00    0.0000000e+00                1    0.0000000e+00    0.0000000e+00    0.0000000e+00    0.0000000e+00    0.0000000e+00    0.0000000e+00                1    0.0000000e+00                2    0.0000000e+00    0.0000000e+00    0.0000000e+00    0.0000000e+00    0.0000000e+00    0.0000000e+00                1    0.0000000e+00
   -1.3027090e+02                0                0    0.0000000e+00    0.0000000e+00    0.0000000e+00    0.0000000e+00    0.0000000e+00    0.0000000e+00                1    0.0000000e+00    0.0000000e+00    0.0000000e+00    0.0000000e+00    0.0000000e+00    0.0000000e+00                1    0.0000000e+00                2    0.0000000e+00    0.0000000e+00    0.0000000e+00    0.0000000e+00    0.0000000e+00    0.0000000e+00                1    0.0000000e+00
   -1.2967090e+02                0                0    0.0000000e+00    0.0000000e+00    0.0000000e+00    0.0000000e+00    0.0000000e+00    0.0000000e+00                1    0.0000000e+00    0.0000000e+00    0.0000000e+00    0.0000000e+00    0.0000000e+00    0.0000000e+00                1    0.0000000e+00                2    0.0000000e+00    0.0000000e+00    0.0000000e+00    0.0000000e+00    0.0000000e+00    0.0000000e+00                1    0.0000000e+00
   -1.2907090e+02                0                0    0.0000000e+00    0.0000000e+00    0.0000000e+00    0.0000000e+00    0.0000000e+00    0.0000000e+00                1    0.0000000e+00    0.0000000e+00    0.0000000e+00    0.0000000e+00    0.0000000e+00    0.0000000e+00                1    0.0000000e+00                2    0.0000000e+00    0.0000000e+00    0.0000000e+00    0.0000000e+00    0.0000000e+00    0.0000000e+00                1    0.0000000e+00
   -1.2847090e+02                0                0    0.0000000e+00    0.0000000e+00    0.0000000e+00    0.0000000e+00    0.0000000e+00    0.0000000e+00                1    0.0000000e+00    0.0000000e+00    0.0000000e+00    0.0000000e+00    0.0000000e+00    0.0000000e+00                1    0.0000000e+00                2    0.0000000e+00    0.0000000e+00    0.0000000e+00    0.0000000e+00    0.0000000e+00    0.0000000e+00                1    0.0000000e+00
   -1.2787090e+02                0                0    0.0000000e+00    0.0000000e+00    0.0000000e+00    0.0000000e+00    0.0000000e+00    0.0000000e+00                1    0.0000000e+00    0.0000000e+00    0.0000000e+00    0.0000000e+00    0.0000000e+00    0.0000000e+00                1    0.0000000e+00                2    0.0000000e+00    0.0000000e+00    0.0000000e+00    0.0000000e+00    0.0000000e+00    0.0000000e+00                1    0.0000000e+00
   -1.2727090e+02                0                0    0.0000000e+00    0.0000000e+00    0.0000000e+00    0.0000000e+00    0.0000000e+00    0.0000000e+00                1    0.0000000e+00    0.0000000e+00    0.0000000e+00    0.0000000e+00    0.0000000e+00    0.0000000e+00                1    0.0000000e+00                2    0.0000000e+00    0.0000000e+00    0.0000000e+00    0.0000000e+00    0.0000000e+00    0.0000000e+00                1    0.0000000e+00
   -1.2667090e+02                0                0    0.0000000e+00    0.0000000e+00    0.0000000e+00    0.0000000e+00    0.0000000e+00    0.0000000e+00                1    0.0000000e+00    0.0000000e+00    0.0000000e+00    0.0000000e+00    0.0000000e+00    0.0000000e+00                1    0.0000000e+00                2    0.0000000e+00    0.0000000e+00    0.0000000e+00    0.0000000e+00    0.0000000e+00    0.0000000e+00                1    0.0000000e+00
   -1.2607090e+02                0                0    0.0000000e+00    0.0000000e+00    0.0000000e+00    0.0000000e+00    0.0000000e+00    0.0000000e+00                1    0.0000000e+00    0.0000000e+00    0.0000000e+00    0.0000000e+00    0.0000000e+00    0.0000000e+00                1    0.0000000e+00                2    0.0000000e+00    0.0000000e+00    0.0000000e+00    0.0000000e+00    0.0000000e+00    0.0000000e+00                1    0.0000000e+00
   -1.2547090e+02                0                0    0.0000000e+00    0.0000000e+00    0.0000000e+00    0.0000000e+00    0.0000000e+00    0.0000000e+00                1    0.0000000e+00    0.0000000e+00    0.0000000e+00    0.0000000e+00    0.0000000e+00    0.0000000e+00                1    0.0000000e+00                2    0.0000000e+00    0.0000000e+00    0.0000000e+00    0.0000000e+00    0.0000000e+00    0.0000000e+00                1    0.0000000e+00
   -1.2487090e+02                0                0    0.0000000e+00    0.0000000e+00    0.0000000e+00    0.0000000e+00    0.0000000e+00    0.0000000e+00                1    0.0000000e+00    0.0000000e+00    0.0000000e+00    0.0000000e+00    0.0000000e+00    0.0000000e+00                1    0.0000000e+00                2    0.0000000e+00    0.0000000e+00    0.0000000e+00    0.0000000e+00    0.0000000e+00    0.0000000e+00                1    0.0000000e+00
   -1.2427090e+02                0                0    0.0000000e+00    0.0000000e+00    0.0000000e+00    0.0000000e+00    0.0000000e+00    0.0000000e+00                1    0.0000000e+00    0.0000000e+00    0.0000000e+00    0.0000000e+00    0.0000000e+00    0.0000000e+00                1    0.0000000e+00                2    0.0000000e+00    0.0000000e+00    0.0000000e+00    0.0000000e+00    0.0000000e+00    0.0000000e+00                1    0.0000000e+00
   -1.2367090e+02                0                0    0.0000000e+00    0.0000000e+00    0.0000000e+00    0.0000000e+00    0.0000000e+00    0.0000000e+00                1    0.0000000e+00    0.0000000e+00    0.0000000e+00    0.0000000e+00    0.0000000e+00    0.0000000e+00                1    0.0000000e+00                2    0.0000000e+00    0.0000000e+00    0.0000000e+00    0.0000000e+00    0.0000000e+00    0.0000000e+00                1    0.0000000e+00
   -1.2307090e+02                0                0    0.0000000e+00    0.0000000e+00    0.0000000e+00    0.0000000e+00    0.0000000e+00    0.0000000e+00                1    0.0000000e+00    0.0000000e+00    0.0000000e+00    0.0000000e+00    0.0000000e+00    0.0000000e+00                1    0.0000000e+00                2    0.0000000e+00    0.0000000e+00    0.0000000e+00    0.0000000e+00    0.0000000e+00    0.0000000e+00                1    0.0000000e+00
   -1.2247090e+02                0                0    0.0000000e+00    0.0000000e+00    0.0000000e+00    0.0000000e+00    0.0000000e+00    0.0000000e+00                1    0.0000000e+00    0.0000000e+00    0.0000000e+00    0.0000000e+00    0.0000000e+00    0.0000000e+00                1    0.0000000e+00                2    0.0000000e+00    0.0000000e+00    0.0000000e+00    0.0000000e+00    0.0000000e+00    0.0000000e+00                1    0.0000000e+00
   -1.2187090e+02                0                0    0.0000000e+00    0.0000000e+00    0.0000000e+00    0.0000000e+00    0.0000000e+00    0.0000000e+00                1    0.0000000e+00    0.0000000e+00    0.0000000e+00    0.0000000e+00    0.0000000e+00    0.0000000e+00                1    0.0000000e+00                2    0.0000000e+00    0.0000000e+00    0.0000000e+00    0.0000000e+00    0.0000000e+00    0.0000000e+00                1    0.0000000e+00
   -1.2127090e+02                0                0    0.0000000e+00    0.0000000e+00    0.0000000e+00    0.0000000e+00    0.0000000e+00    0.0000000e+00                1    0.0000000e+00    0.0000000e+00    0.0000000e+00    0.0000000e+00    0.0000000e+00    0.0000000e+00                1    0.0000000e+00                2    0.0000000e+00    0.0000000e+00    0.0000000e+00    0.0000000e+00    0.0000000e+00    0.0000000e+00                1    0.0000000e+00
   -1.2067611e+02                0                0    0.0000000e+00    0.0000000e+00    0.0000000e+00    0.0000000e+00    0.0000000e+00    0.0000000e+00                1    0.0000000e+00    0.0000000e+00    0.0000000e+00    0.0000000e+00    0.0000000e+00    0.0000000e+00                1    0.0000000e+00                2    0.0000000e+00    0.0000000e+00    0.0000000e+00    0.0000000e+00    0.0000000e+00    0.0000000e+00                1    0.0000000e+00
   -1.2008717e+02                0                0    0.0000000e+00    0.0000000e+00    0.0000000e+00    0.0000000e+00    0.0000000e+00    0.0000000e+00                1    0.0000000e+00    0.0000000e+00    0.0000000e+00    0.0000000e+00    0.0000000e+00    0.0000000e+00                1    0.0000000e+00                2    0.0000000e+00    0.0000000e+00    0.0000000e+00    0.0000000e+00    0.0000000e+00    0.0000000e+00                1    0.0000000e+00
   -1.1950389e+02                0                0    0.0000000e+00    0.0000000e+00    0.0000000e+00    0.0000000e+00    0.0000000e+00    0.0000000e+00                1    0.0000000e+00    0.0000000e+00    0.0000000e+00    0.0000000e+00    0.0000000e+00    0.0000000e+00                1    0.0000000e+00                2    0.0000000e+00    0.0000000e+00    0.0000000e+00    0.0000000e+00    0.0000000e+00    0.0000000e+00                1    0.0000000e+00
   -1.1892610e+02                0                0    0.0000000e+00    0.0000000e+00    0.0000000e+00    0.0000000e+00    0.0000000e+00    0.0000000e+00                1    0.0000000e+00    0.0000000e+00    0.0000000e+00    0.0000000e+00    0.0000000e+00    0.0000000e+00                1    0.0000000e+00                2    0.0000000e+00    0.0000000e+00    0.0000000e+00    0.0000000e+00    0.0000000e+00    0.0000000e+00                1    0.0000000e+00
   -1.1835364e+02                0                0    0.0000000e+00    0.0000000e+00    0.0000000e+00    0.0000000e+00    0.0000000e+00    0.0000000e+00                1    0.0000000e+00    0.0000000e+00    0.0000000e+00    0.0000000e+00    0.0000000e+00    0.0000000e+00                1    0.0000000e+00                2    0.0000000e+00    0.0000000e+00    0.0000000e+00    0.0000000e+00    0.0000000e+00    0.0000000e+00                1    0.0000000e+00
   -1.1778632e+02                0                0    0.0000000e+00    0.0000000e+00    0.0000000e+00    0.0000000e+00    0.0000000e+00    0.0000000e+00                1    0.0000000e+00    0.0000000e+00    0.0000000e+00    0.0000000e+00    0.0000000e+00    0.0000000e+00                1    0.0000000e+00                2    0.0000000e+00    0.0000000e+00    0.0000000e+00    0.0000000e+00    0.0000000e+00    0.0000000e+00                1    0.0000000e+00
   -1.1722396e+02                0                0    0.0000000e+00    0.0000000e+00    0.0000000e+00    0.0000000e+00    0.0000000e+00    0.0000000e+00                1    0.0000000e+00    0.0000000e+00    0.0000000e+00    0.0000000e+00    0.0000000e+00    0.0000000e+00                1    0.0000000e+00                2    0.0000000e+00    0.0000000e+00    0.0000000e+00    0.0000000e+00    0.0000000e+00    0.0000000e+00                1    0.0000000e+00
   -1.1666646e+02                0                0    0.0000000e+00    0.0000000e+00    0.0000000e+00    0.0000000e+00    0.0000000e+00    0.0000000e+00                1    0.0000000e+00    0.0000000e+00    0.0000000e+00    0.0000000e+00    0.0000000e+00    0.0000000e+00                1    0.0000000e+00                2    0.0000000e+00    0.0000000e+00    0.0000000e+00    0.0000000e+00    0.0000000e+00    0.0000000e+00                1    0.0000000e+00
   -1.1611365e+02                0                0    0.0000000e+00    0.0000000e+00    0.0000000e+00    0.0000000e+00    0.0000000e+00    0.0000000e+00                1    0.0000000e+00    0.0000000e+00    0.0000000e+00    0.0000000e+00    0.0000000e+00    0.0000000e+00                1    0.0000000e+00                2    0.0000000e+00    0.0000000e+00    0.0000000e+00    0.0000000e+00    0.0000000e+00    0.0000000e+00                1    0.0000000e+00
   -1.1556538e+02                0                0    0.0000000e+00    0.0000000e+00    0.0000000e+00    0.0000000e+00    0.0000000e+00    0.0000000e+00                1    0.0000000e+00    0.0000000e+00    0.0000000e+00    0.0000000e+00    0.0000000e+00    0.0000000e+00                1    0.0000000e+00                2    0.0000000e+00    0.0000000e+00    0.0000000e+00    0.0000000e+00    0.0000000e+00    0.0000000e+00                1    0.0000000e+00
   -1.1502155e+02                0                0    0.0000000e+00    0.0000000e+00    0.0000000e+00    0.0000000e+00    0.0000000e+00    0.0000000e+00                1    0.0000000e+00    0.0000000e+00    0.0000000e+00    0.0000000e+00    0.0000000e+00    0.0000000e+00                1    0.0000000e+00                2    0.0000000e+00    0.0000000e+00    0.0000000e+00    0.0000000e+00    0.0000000e+00    0.0000000e+00                1    0.0000000e+00
   -1.1448200e+02                0                0    0.0000000e+00    0.0000000e+00    0.0000000e+00    0.0000000e+00    0.0000000e+00    0.0000000e+00                1    0.0000000e+00    0.0000000e+00    0.0000000e+00    0.0000000e+00    0.0000000e+00    0.0000000e+00                1    0.0000000e+00                2    0.0000000e+00    0.0000000e+00    0.0000000e+00    0.0000000e+00    0.0000000e+00    0.0000000e+00                1    0.0000000e+00
   -1.1394661e+02                0                0    0.0000000e+00    0.0000000e+00    0.0000000e+00    0.0000000e+00    0.0000000e+00    0.0000000e+00                1    0.0000000e+00    0.0000000e+00    0.0000000e+00    0.0000000e+00    0.0000000e+00    0.0000000e+00                1    0.0000000e+00                2    0.0000000e+00    0.0000000e+00    0.0000000e+00    0.0000000e+00    0.0000000e+00    0.0000000e+00                1    0.0000000e+00
   -1.1341530e+02                0                0    0.0000000e+00    0.0000000e+00    0.0000000e+00    0.0000000e+00    0.0000000e+00    0.0000000e+00                1    0.0000000e+00    0.0000000e+00    0.0000000e+00    0.0000000e+00    0.0000000e+00    0.0000000e+00                1    0.0000000e+00                2    0.0000000e+00    0.0000000e+00    0.0000000e+00    0.0000000e+00    0.0000000e+00    0.0000000e+00                1    0.0000000e+00
   -1.1288790e+02                0                0    0.0000000e+00    0.0000000e+00    0.0000000e+00    0.0000000e+00    0.0000000e+00    0.0000000e+00                1    0.0000000e+00    0.0000000e+00    0.0000000e+00    0.0000000e+00    0.0000000e+00    0.0000000e+00                1    0.0000000e+00                2    0.0000000e+00    0.0000000e+00    0.0000000e+00    0.0000000e+00    0.0000000e+00    0.0000000e+00                1    0.0000000e+00
   -1.1236435e+02                0                0    0.0000000e+00    0.0000000e+00    0.0000000e+00    0.0000000e+00    0.0000000e+00    0.0000000e+00                1    0.0000000e+00    0.0000000e+00    0.0000000e+00    0.0000000e+00    0.0000000e+00    0.0000000e+00                1    0.0000000e+00                2    0.0000000e+00    0.0000000e+00    0.0000000e+00    0.0000000e+00    0.0000000e+00    0.0000000e+00                1    0.0000000e+00
   -1.1184453e+02                0                0    0.0000000e+00    0.0000000e+00    0.0000000e+00    0.0000000e+00    0.0000000e+00    0.0000000e+00                1    0.0000000e+00    0.0000000e+00    0.0000000e+00    0.0000000e+00    0.0000000e+00    0.0000000e+00                1    0.0000000e+00                2    0.0000000e+00    0.0000000e+00    0.0000000e+00    0.0000000e+00    0.0000000e+00    0.0000000e+00                1    0.0000000e+00
   -1.1132833e+02                0                0    0.0000000e+00    0.0000000e+00    0.0000000e+00    0.0000000e+00    0.0000000e+00    0.0000000e+00                1    0.0000000e+00    0.0000000e+00    0.0000000e+00    0.0000000e+00    0.0000000e+00    0.0000000e+00                1    0.0000000e+00                2    0.0000000e+00    0.0000000e+00    0.0000000e+00    0.0000000e+00    0.0000000e+00    0.0000000e+00                1    0.0000000e+00
   -1.1081566e+02                0                0    0.0000000e+00    0.0000000e+00    0.0000000e+00    0.0000000e+00    0.0000000e+00    0.0000000e+00                1    0.0000000e+00    0.0000000e+00    0.0000000e+00    0.0000000e+00    0.0000000e+00    0.0000000e+00                1    0.0000000e+00                2    0.0000000e+00    0.0000000e+00    0.0000000e+00    0.0000000e+00    0.0000000e+00    0.0000000e+00                1    0.0000000e+00
   -1.1030642e+02                0                0    0.0000000e+00    0.0000000e+00    0.0000000e+00    0.0000000e+00    0.0000000e+00    0.0000000e+00                1    0.0000000e+00    0.0000000e+00    0.0000000e+00    0.0000000e+00    0.0000000e+00    0.0000000e+00                1    0.0000000e+00                2    0.0000000e+00    0.0000000e+00    0.0000000e+00    0.0000000e+00    0.0000000e+00    0.0000000e+00                1    0.0000000e+00
   -1.0980052e+02                0                0    0.0000000e+00    0.0000000e+00    0.0000000e+00    0.0000000e+00    0.0000000e+00    0.0000000e+00                1    0.0000000e+00    0.0000000e+00    0.0000000e+00    0.0000000e+00    0.0000000e+00    0.0000000e+00                1    0.0000000e+00                2    0.0000000e+00    0.0000000e+00    0.0000000e+00    0.0000000e+00    0.0000000e+00    0.0000000e+00                1    0.0000000e+00
   -1.0929789e+02                0                0    0.0000000e+00    0.0000000e+00    0.0000000e+00    0.0000000e+00    0.0000000e+00    0.0000000e+00                1    0.0000000e+00    0.0000000e+00    0.0000000e+00    0.0000000e+00    0.0000000e+00    0.0000000e+00                1    0.0000000e+00                2    0.0000000e+00    0.0000000e+00    0.0000000e+00    0.0000000e+00    0.0000000e+00    0.0000000e+00                1    0.0000000e+00
   -1.0905138e+02                0                0    0.0000000e+00    0.0000000e+00    0.0000000e+00    0.0000000e+00    0.0000000e+00    0.0000000e+00                1    0.0000000e+00    0.0000000e+00    0.0000000e+00    0.0000000e+00    0.0000000e+00    0.0000000e+00                1    0.0000000e+00                2    0.0000000e+00    0.0000000e+00    0.0000000e+00    0.0000000e+00    0.0000000e+00    0.0000000e+00                1    0.0000000e+00
   -1.0874324e+02                0                0    0.0000000e+00    0.0000000e+00    0.0000000e+00    0.0000000e+00    0.0000000e+00    0.0000000e+00                1    0.0000000e+00    0.0000000e+00    0.0000000e+00    0.0000000e+00    0.0000000e+00    0.0000000e+00                1    0.0000000e+00                2    0.0000000e+00    0.0000000e+00    0.0000000e+00    0.0000000e+00    0.0000000e+00    0.0000000e+00                1    0.0000000e+00
   -1.0835807e+02                0                0    0.0000000e+00    0.0000000e+00    0.0000000e+00    0.0000000e+00    0.0000000e+00    0.0000000e+00                1    0.0000000e+00    0.0000000e+00    0.0000000e+00    0.0000000e+00    0.0000000e+00    0.0000000e+00                1    0.0000000e+00                2    0.0000000e+00    0.0000000e+00    0.0000000e+00    0.0000000e+00    0.0000000e+00    0.0000000e+00                1    0.0000000e+00
   -1.0787660e+02                0                0    0.0000000e+00    0.0000000e+00    0.0000000e+00    0.0000000e+00    0.0000000e+00    0.0000000e+00                1    0.0000000e+00    0.0000000e+00    0.0000000e+00    0.0000000e+00    0.0000000e+00    0.0000000e+00                1    0.0000000e+00                2    0.0000000e+00    0.0000000e+00    0.0000000e+00    0.0000000e+00    0.0000000e+00    0.0000000e+00                1    0.0000000e+00
   -1.0738582e+02                0                0    0.0000000e+00    0.0000000e+00    0.0000000e+00    0.0000000e+00    0.0000000e+00    0.0000000e+00                1    0.0000000e+00    0.0000000e+00    0.0000000e+00    0.0000000e+00    0.0000000e+00    0.0000000e+00                1    0.0000000e+00                2    0.0000000e+00    0.0000000e+00    0.0000000e+00    0.0000000e+00    0.0000000e+00    0.0000000e+00                1    0.0000000e+00
   -1.0689788e+02                0                0    0.0000000e+00    0.0000000e+00    0.0000000e+00    0.0000000e+00    0.0000000e+00    0.0000000e+00                1    0.0000000e+00    0.0000000e+00    0.0000000e+00    0.0000000e+00    0.0000000e+00    0.0000000e+00                1    0.0000000e+00                2    0.0000000e+00    0.0000000e+00    0.0000000e+00    0.0000000e+00    0.0000000e+00    0.0000000e+00                1    0.0000000e+00
   -1.0641273e+02                0                0    0.0000000e+00    0.0000000e+00    0.0000000e+00    0.0000000e+00    0.0000000e+00    0.0000000e+00                1    0.0000000e+00    0.0000000e+00    0.0000000e+00    0.0000000e+00    0.0000000e+00    0.0000000e+00                1    0.0000000e+00                2    0.0000000e+00    0.0000000e+00    0.0000000e+00    0.0000000e+00    0.0000000e+00    0.0000000e+00                1    0.0000000e+00
   -1.0593033e+02                0                0    0.0000000e+00    0.0000000e+00    0.0000000e+00    0.0000000e+00    0.0000000e+00    0.0000000e+00                1    0.0000000e+00    0.0000000e+00    0.0000000e+00    0.0000000e+00    0.0000000e+00    0.0000000e+00                1    0.0000000e+00                2    0.0000000e+00    0.0000000e+00    0.0000000e+00    0.0000000e+00    0.0000000e+00    0.0000000e+00                1    0.0000000e+00
   -1.0545059e+02                0                0    0.0000000e+00    0.0000000e+00    0.0000000e+00    0.0000000e+00    0.0000000e+00    0.0000000e+00                1    0.0000000e+00    0.0000000e+00    0.0000000e+00    0.0000000e+00    0.0000000e+00    0.0000000e+00                1    0.0000000e+00                2    0.0000000e+00    0.0000000e+00    0.0000000e+00    0.0000000e+00    0.0000000e+00    0.0000000e+00                1    0.0000000e+00
   -1.0497345e+02                0                0    0.0000000e+00    0.0000000e+00    0.0000000e+00    0.0000000e+00    0.0000000e+00    0.0000000e+00                1    0.0000000e+00    0.0000000e+00    0.0000000e+00    0.0000000e+00    0.0000000e+00    0.0000000e+00                1    0.0000000e+00                2    0.0000000e+00    0.0000000e+00    0.0000000e+00    0.0000000e+00    0.0000000e+00    0.0000000e+00                1    0.0000000e+00
   -1.0449884e+02                0                0    0.0000000e+00    0.0000000e+00    0.0000000e+00    0.0000000e+00    0.0000000e+00    0.0000000e+00                1    0.0000000e+00    0.0000000e+00    0.0000000e+00    0.0000000e+00    0.0000000e+00    0.0000000e+00                1    0.0000000e+00                2    0.0000000e+00    0.0000000e+00    0.0000000e+00    0.0000000e+00    0.0000000e+00    0.0000000e+00                1    0.0000000e+00
   -1.0402669e+02                0                0    0.0000000e+00    0.0000000e+00    0.0000000e+00    0.0000000e+00    0.0000000e+00    0.0000000e+00                1    0.0000000e+00    0.0000000e+00    0.0000000e+00    0.0000000e+00    0.0000000e+00    0.0000000e+00                1    0.0000000e+00                2    0.0000000e+00    0.0000000e+00    0.0000000e+00    0.0000000e+00    0.0000000e+00    0.0000000e+00                1    0.0000000e+00
   -1.0355698e+02                0                0    0.0000000e+00    0.0000000e+00    0.0000000e+00    0.0000000e+00    0.0000000e+00    0.0000000e+00                1    0.0000000e+00    0.0000000e+00    0.0000000e+00    0.0000000e+00    0.0000000e+00    0.0000000e+00                1    0.0000000e+00                2    0.0000000e+00    0.0000000e+00    0.0000000e+00    0.0000000e+00    0.0000000e+00    0.0000000e+00                1    0.0000000e+00
   -1.0308961e+02                0                0    0.0000000e+00    0.0000000e+00    0.0000000e+00    0.0000000e+00    0.0000000e+00    0.0000000e+00                1    0.0000000e+00    0.0000000e+00    0.0000000e+00    0.0000000e+00    0.0000000e+00    0.0000000e+00                1    0.0000000e+00                2    0.0000000e+00    0.0000000e+00    0.0000000e+00    0.0000000e+00    0.0000000e+00    0.0000000e+00                1    0.0000000e+00
   -1.0262452e+02                0                0    0.0000000e+00    0.0000000e+00    0.0000000e+00    0.0000000e+00    0.0000000e+00    0.0000000e+00                1    0.0000000e+00    0.0000000e+00    0.0000000e+00    0.0000000e+00    0.0000000e+00    0.0000000e+00                1    0.0000000e+00                2    0.0000000e+00    0.0000000e+00    0.0000000e+00    0.0000000e+00    0.0000000e+00    0.0000000e+00                1    0.0000000e+00
   -1.0216169e+02                0                0    0.0000000e+00    0.0000000e+00    0.0000000e+00    0.0000000e+00    0.0000000e+00    0.0000000e+00                1    0.0000000e+00    0.0000000e+00    0.0000000e+00    0.0000000e+00    0.0000000e+00    0.0000000e+00                1    0.0000000e+00                2    0.0000000e+00    0.0000000e+00    0.0000000e+00    0.0000000e+00    0.0000000e+00    0.0000000e+00                1    0.0000000e+00
   -1.0170105e+02                0                0    0.0000000e+00    0.0000000e+00    0.0000000e+00    0.0000000e+00    0.0000000e+00    0.0000000e+00                1    0.0000000e+00    0.0000000e+00    0.0000000e+00    0.0000000e+00    0.0000000e+00    0.0000000e+00                1    0.0000000e+00                2    0.0000000e+00    0.0000000e+00    0.0000000e+00    0.0000000e+00    0.0000000e+00    0.0000000e+00                1    0.0000000e+00
   -1.0124252e+02                0                0    0.0000000e+00    0.0000000e+00    0.0000000e+00    0.0000000e+00    0.0000000e+00    0.0000000e+00                1    0.0000000e+00    0.0000000e+00    0.0000000e+00    0.0000000e+00    0.0000000e+00    0.0000000e+00                1    0.0000000e+00                2    0.0000000e+00    0.0000000e+00    0.0000000e+00    0.0000000e+00    0.0000000e+00    0.0000000e+00                1    0.0000000e+00
   -1.0078610e+02                0                0    0.0000000e+00    0.0000000e+00    0.0000000e+00    0.0000000e+00    0.0000000e+00    0.0000000e+00                1    0.0000000e+00    0.0000000e+00    0.0000000e+00    0.0000000e+00    0.0000000e+00    0.0000000e+00                1    0.0000000e+00                2    0.0000000e+00    0.0000000e+00    0.0000000e+00    0.0000000e+00    0.0000000e+00    0.0000000e+00                1    0.0000000e+00
   -1.0033170e+02                0                0    0.0000000e+00    0.0000000e+00    0.0000000e+00    0.0000000e+00    0.0000000e+00    0.0000000e+00                1    0.0000000e+00    0.0000000e+00    0.0000000e+00    0.0000000e+00    0.0000000e+00    0.0000000e+00                1    0.0000000e+00                2    0.0000000e+00    0.0000000e+00    0.0000000e+00    0.0000000e+00    0.0000000e+00    0.0000000e+00                1    0.0000000e+00
   -9.9879287e+01                0                0    0.0000000e+00    0.0000000e+00    0.0000000e+00    0.0000000e+00    0.0000000e+00    0.0000000e+00                1    0.0000000e+00    0.0000000e+00    0.0000000e+00    0.0000000e+00    0.0000000e+00    0.0000000e+00                1    0.0000000e+00                2    0.0000000e+00    0.0000000e+00    0.0000000e+00    0.0000000e+00    0.0000000e+00    0.0000000e+00                1    0.0000000e+00
   -9.9428806e+01                0                0    0.0000000e+00    0.0000000e+00    0.0000000e+00    0.0000000e+00    0.0000000e+00    0.0000000e+00                1    0.0000000e+00    0.0000000e+00    0.0000000e+00    0.0000000e+00    0.0000000e+00    0.0000000e+00                1    0.0000000e+00                2    0.0000000e+00    0.0000000e+00    0.0000000e+00    0.0000000e+00    0.0000000e+00    0.0000000e+00                1    0.0000000e+00
   -9.8980218e+01                0                0    0.0000000e+00    0.0000000e+00    0.0000000e+00    0.0000000e+00    0.0000000e+00    0.0000000e+00                1    0.0000000e+00    0.0000000e+00    0.0000000e+00    0.0000000e+00    0.0000000e+00    0.0000000e+00                1    0.0000000e+00                2    0.0000000e+00    0.0000000e+00    0.0000000e+00    0.0000000e+00    0.0000000e+00    0.0000000e+00                1    0.0000000e+00
   -9.8533471e+01                0                0    0.0000000e+00    0.0000000e+00    0.0000000e+00    0.0000000e+00    0.0000000e+00    0.0000000e+00                1    0.0000000e+00    0.0000000e+00    0.0000000e+00    0.0000000e+00    0.0000000e+00    0.0000000e+00                1    0.0000000e+00                2    0.0000000e+00    0.0000000e+00    0.0000000e+00    0.0000000e+00    0.0000000e+00    0.0000000e+00                1    0.0000000e+00
   -9.8088528e+01                0                0    0.0000000e+00    0.0000000e+00    0.0000000e+00    0.0000000e+00    0.0000000e+00    0.0000000e+00                1    0.0000000e+00    0.0000000e+00    0.0000000e+00    0.0000000e+00    0.0000000e+00    0.0000000e+00                1    0.0000000e+00                2    0.0000000e+00    0.0000000e+00    0.0000000e+00    0.0000000e+00    0.0000000e+00    0.0000000e+00                1    0.0000000e+00
   -9.7645332e+01                0                0    0.0000000e+00    0.0000000e+00    0.0000000e+00    0.0000000e+00    0.0000000e+00    0.0000000e+00                1    0.0000000e+00    0.0000000e+00    0.0000000e+00    0.0000000e+00    0.0000000e+00    0.0000000e+00                1    0.0000000e+00                2    0.0000000e+00    0.0000000e+00    0.0000000e+00    0.0000000e+00    0.0000000e+00    0.0000000e+00                1    0.0000000e+00
   -9.7203862e+01                0                0    0.0000000e+00    0.0000000e+00    0.0000000e+00    0.0000000e+00    0.0000000e+00    0.0000000e+00                1    0.0000000e+00    0.0000000e+00    0.0000000e+00    0.0000000e+00    0.0000000e+00    0.0000000e+00                1    0.0000000e+00                2    0.0000000e+00    0.0000000e+00    0.0000000e+00    0.0000000e+00    0.0000000e+00    0.0000000e+00                1    0.0000000e+00
   -9.6764048e+01                0                0    0.0000000e+00    0.0000000e+00    0.0000000e+00    0.0000000e+00    0.0000000e+00    0.0000000e+00                1    0.0000000e+00    0.0000000e+00    0.0000000e+00    0.0000000e+00    0.0000000e+00    0.0000000e+00                1    0.0000000e+00                2    0.0000000e+00    0.0000000e+00    0.0000000e+00    0.0000000e+00    0.0000000e+00    0.0000000e+00                1    0.0000000e+00
   -9.6325882e+01                0                0    0.0000000e+00    0.0000000e+00    0.0000000e+00    0.0000000e+00    0.0000000e+00    0.0000000e+00                1    0.0000000e+00    0.0000000e+00    0.0000000e+00    0.0000000e+00    0.0000000e+00    0.0000000e+00                1    0.0000000e+00                2    0.0000000e+00    0.0000000e+00    0.0000000e+00    0.0000000e+00    0.0000000e+00    0.0000000e+00                1    0.0000000e+00
   -9.5889297e+01                0                0    0.0000000e+00    0.0000000e+00    0.0000000e+00    0.0000000e+00    0.0000000e+00    0.0000000e+00                1    0.0000000e+00    0.0000000e+00    0.0000000e+00    0.0000000e+00    0.0000000e+00    0.0000000e+00                1    0.0000000e+00                2    0.0000000e+00    0.0000000e+00    0.0000000e+00    0.0000000e+00    0.0000000e+00    0.0000000e+00                1    0.0000000e+00
   -9.5454262e+01                0                0    0.0000000e+00    0.0000000e+00    0.0000000e+00    0.0000000e+00    0.0000000e+00    0.0000000e+00                1    0.0000000e+00    0.0000000e+00    0.0000000e+00    0.0000000e+00    0.0000000e+00    0.0000000e+00                1    0.0000000e+00                2    0.0000000e+00    0.0000000e+00    0.0000000e+00    0.0000000e+00    0.0000000e+00    0.0000000e+00                1    0.0000000e+00
   -9.5020750e+01                0                0    0.0000000e+00    0.0000000e+00    0.0000000e+00    0.0000000e+00    0.0000000e+00    0.0000000e+00                1    0.0000000e+00    0.0000000e+00    0.0000000e+00    0.0000000e+00    0.0000000e+00    0.0000000e+00                1    0.0000000e+00                2    0.0000000e+00    0.0000000e+00    0.0000000e+00    0.0000000e+00    0.0000000e+00    0.0000000e+00                1    0.0000000e+00
   -9.4588705e+01                0                0    0.0000000e+00    0.0000000e+00    0.0000000e+00    0.0000000e+00    0.0000000e+00    0.0000000e+00                1    0.0000000e+00    0.0000000e+00    0.0000000e+00    0.0000000e+00    0.0000000e+00    0.0000000e+00                1    0.0000000e+00                2    0.0000000e+00    0.0000000e+00    0.0000000e+00    0.0000000e+00    0.0000000e+00    0.0000000e+00                1    0.0000000e+00
   -9.4158099e+01                0                0    0.0000000e+00    0.0000000e+00    0.0000000e+00    0.0000000e+00    0.0000000e+00    0.0000000e+00                1    0.0000000e+00    0.0000000e+00    0.0000000e+00    0.0000000e+00    0.0000000e+00    0.0000000e+00                1    0.0000000e+00                2    0.0000000e+00    0.0000000e+00    0.0000000e+00    0.0000000e+00    0.0000000e+00    0.0000000e+00                1    0.0000000e+00
   -9.3728904e+01                0                0    0.0000000e+00    0.0000000e+00    0.0000000e+00    0.0000000e+00    0.0000000e+00    0.0000000e+00                1    0.0000000e+00    0.0000000e+00    0.0000000e+00    0.0000000e+00    0.0000000e+00    0.0000000e+00                1    0.0000000e+00                2    0.0000000e+00    0.0000000e+00    0.0000000e+00    0.0000000e+00    0.0000000e+00    0.0000000e+00                1    0.0000000e+00
   -9.3301070e+01                0                0    0.0000000e+00    0.0000000e+00    0.0000000e+00    0.0000000e+00    0.0000000e+00    0.0000000e+00                1    0.0000000e+00    0.0000000e+00    0.0000000e+00    0.0000000e+00    0.0000000e+00    0.0000000e+00                1    0.0000000e+00                2    0.0000000e+00    0.0000000e+00    0.0000000e+00    0.0000000e+00    0.0000000e+00    0.0000000e+00                1    0.0000000e+00
   -9.2874562e+01                0                0    0.0000000e+00    0.0000000e+00    0.0000000e+00    0.0000000e+00    0.0000000e+00    0.0000000e+00                1    0.0000000e+00    0.0000000e+00    0.0000000e+00    0.0000000e+00    0.0000000e+00    0.0000000e+00                1    0.0000000e+00                2    0.0000000e+00    0.0000000e+00    0.0000000e+00    0.0000000e+00    0.0000000e+00    0.0000000e+00                1    0.0000000e+00
   -9.2449366e+01                0                0    0.0000000e+00    0.0000000e+00    0.0000000e+00    0.0000000e+00    0.0000000e+00    0.0000000e+00                1    0.0000000e+00    0.0000000e+00    0.0000000e+00    0.0000000e+00    0.0000000e+00    0.0000000e+00                1    0.0000000e+00                2    0.0000000e+00    0.0000000e+00    0.0000000e+00    0.0000000e+00    0.0000000e+00    0.0000000e+00                1    0.0000000e+00
   -9.2025430e+01                0                0    0.0000000e+00    0.0000000e+00    0.0000000e+00    0.0000000e+00    0.0000000e+00    0.0000000e+00                1    0.0000000e+00    0.0000000e+00    0.0000000e+00    0.0000000e+00    0.0000000e+00    0.0000000e+00                1    0.0000000e+00                2    0.0000000e+00    0.0000000e+00    0.0000000e+00    0.0000000e+00    0.0000000e+00    0.0000000e+00                1    0.0000000e+00
   -9.1602720e+01                0                0    0.0000000e+00    0.0000000e+00    0.0000000e+00    0.0000000e+00    0.0000000e+00    0.0000000e+00                1    0.0000000e+00    0.0000000e+00    0.0000000e+00    0.0000000e+00    0.0000000e+00    0.0000000e+00                1    0.0000000e+00                2    0.0000000e+00    0.0000000e+00    0.0000000e+00    0.0000000e+00    0.0000000e+00    0.0000000e+00                1    0.0000000e+00
   -9.1181206e+01                0                0    0.0000000e+00    0.0000000e+00    0.0000000e+00    0.0000000e+00    0.0000000e+00    0.0000000e+00                1    0.0000000e+00    0.0000000e+00    0.0000000e+00    0.0000000e+00    0.0000000e+00    0.0000000e+00                1    0.0000000e+00                2    0.0000000e+00    0.0000000e+00    0.0000000e+00    0.0000000e+00    0.0000000e+00    0.0000000e+00                1    0.0000000e+00
   -9.0760867e+01                0                0    0.0000000e+00    0.0000000e+00    0.0000000e+00    0.0000000e+00    0.0000000e+00    0.0000000e+00                1    0.0000000e+00    0.0000000e+00    0.0000000e+00    0.0000000e+00    0.0000000e+00    0.0000000e+00                1    0.0000000e+00                2    0.0000000e+00    0.0000000e+00    0.0000000e+00    0.0000000e+00    0.0000000e+00    0.0000000e+00                1    0.0000000e+00
   -9.0341662e+01                0                0    0.0000000e+00    0.0000000e+00    0.0000000e+00    0.0000000e+00    0.0000000e+00    0.0000000e+00                1    0.0000000e+00    0.0000000e+00    0.0000000e+00    0.0000000e+00    0.0000000e+00    0.0000000e+00                1    0.0000000e+00                2    0.0000000e+00    0.0000000e+00    0.0000000e+00    0.0000000e+00    0.0000000e+00    0.0000000e+00                1    0.0000000e+00
   -8.9923558e+01                0                0    0.0000000e+00    0.0000000e+00    0.0000000e+00    0.0000000e+00    0.0000000e+00    0.0000000e+00                1    0.0000000e+00    0.0000000e+00    0.0000000e+00    0.0000000e+00    0.0000000e+00    0.0000000e+00                1    0.0000000e+00                2    0.0000000e+00    0.0000000e+00    0.0000000e+00    0.0000000e+00    0.0000000e+00    0.0000000e+00                1    0.0000000e+00
   -8.9506524e+01                0                0    0.0000000e+00    0.0000000e+00    0.0000000e+00    0.0000000e+00    0.0000000e+00    0.0000000e+00                1    0.0000000e+00    0.0000000e+00    0.0000000e+00    0.0000000e+00    0.0000000e+00    0.0000000e+00                1    0.0000000e+00                2    0.0000000e+00    0.0000000e+00    0.0000000e+00    0.0000000e+00    0.0000000e+00    0.0000000e+00                1    0.0000000e+00
   -8.9090531e+01                0                0    0.0000000e+00    0.0000000e+00    0.0000000e+00    0.0000000e+00    0.0000000e+00    0.0000000e+00                1    0.0000000e+00    0.0000000e+00    0.0000000e+00    0.0000000e+00    0.0000000e+00    0.0000000e+00                1    0.0000000e+00                2    0.0000000e+00    0.0000000e+00    0.0000000e+00    0.0000000e+00    0.0000000e+00    0.0000000e+00                1    0.0000000e+00
   -8.8675556e+01                0                0    0.0000000e+00    0.0000000e+00    0.0000000e+00    0.0000000e+00    0.0000000e+00    0.0000000e+00                1    0.0000000e+00    0.0000000e+00    0.0000000e+00    0.0000000e+00    0.0000000e+00    0.0000000e+00                1    0.0000000e+00                2    0.0000000e+00    0.0000000e+00    0.0000000e+00    0.0000000e+00    0.0000000e+00    0.0000000e+00                1    0.0000000e+00
   -8.8261565e+01                0                0    0.0000000e+00    0.0000000e+00    0.0000000e+00    0.0000000e+00    0.0000000e+00    0.0000000e+00                1    0.0000000e+00    0.0000000e+00    0.0000000e+00    0.0000000e+00    0.0000000e+00    0.0000000e+00                1    0.0000000e+00                2    0.0000000e+00    0.0000000e+00    0.0000000e+00    0.0000000e+00    0.0000000e+00    0.0000000e+00                1    0.0000000e+00
   -8.7848528e+01                0                0    0.0000000e+00    0.0000000e+00    0.0000000e+00    0.0000000e+00    0.0000000e+00    0.0000000e+00                1    0.0000000e+00    0.0000000e+00    0.0000000e+00    0.0000000e+00    0.0000000e+00    0.0000000e+00                1    0.0000000e+00                2    0.0000000e+00    0.0000000e+00    0.0000000e+00    0.0000000e+00    0.0000000e+00    0.0000000e+00                1    0.0000000e+00
   -8.7436415e+01                0                0    0.0000000e+00    0.0000000e+00    0.0000000e+00    0.0000000e+00    0.0000000e+00    0.0000000e+00                1    0.0000000e+00    0.0000000e+00    0.0000000e+00    0.0000000e+00    0.0000000e+00    0.0000000e+00                1    0.0000000e+00                2    0.0000000e+00    0.0000000e+00    0.0000000e+00    0.0000000e+00    0.0000000e+00    0.0000000e+00                1    0.0000000e+00
   -8.7025198e+01                0                0    0.0000000e+00    0.0000000e+00    0.0000000e+00    0.0000000e+00    0.0000000e+00    0.0000000e+00                1    0.0000000e+00    0.0000000e+00    0.0000000e+00    0.0000000e+00    0.0000000e+00    0.0000000e+00                1    0.0000000e+00                2    0.0000000e+00    0.0000000e+00    0.0000000e+00    0.0000000e+00    0.0000000e+00    0.0000000e+00                1    0.0000000e+00
   -8.6614849e+01                0                0    0.0000000e+00    0.0000000e+00    0.0000000e+00    0.0000000e+00    0.0000000e+00    0.0000000e+00                1    0.0000000e+00    0.0000000e+00    0.0000000e+00    0.0000000e+00    0.0000000e+00    0.0000000e+00                1    0.0000000e+00                2    0.0000000e+00    0.0000000e+00    0.0000000e+00    0.0000000e+00    0.0000000e+00    0.0000000e+00                1    0.0000000e+00
   -8.6205342e+01                0                0    0.0000000e+00    0.0000000e+00    0.0000000e+00    0.0000000e+00    0.0000000e+00    0.0000000e+00                1    0.0000000e+00    0.0000000e+00    0.0000000e+00    0.0000000e+00    0.0000000e+00    0.0000000e+00                1    0.0000000e+00                2    0.0000000e+00    0.0000000e+00    0.0000000e+00    0.0000000e+00    0.0000000e+00    0.0000000e+00                1    0.0000000e+00
   -8.5796648e+01                0                0    0.0000000e+00    0.0000000e+00    0.0000000e+00    0.0000000e+00    0.0000000e+00    0.0000000e+00                1    0.0000000e+00    0.0000000e+00    0.0000000e+00    0.0000000e+00    0.0000000e+00    0.0000000e+00                1    0.0000000e+00                2    0.0000000e+00    0.0000000e+00    0.0000000e+00    0.0000000e+00    0.0000000e+00    0.0000000e+00                1    0.0000000e+00
   -8.5388743e+01                0                0    0.0000000e+00    0.0000000e+00    0.0000000e+00    0.0000000e+00    0.0000000e+00    0.0000000e+00                1    0.0000000e+00    0.0000000e+00    0.0000000e+00    0.0000000e+00    0.0000000e+00    0.0000000e+00                1    0.0000000e+00                2    0.0000000e+00    0.0000000e+00    0.0000000e+00    0.0000000e+00    0.0000000e+00    0.0000000e+00                1    0.0000000e+00
   -8.5292430e+01                0                0    0.0000000e+00    0.0000000e+00    0.0000000e+00    0.0000000e+00    0.0000000e+00    0.0000000e+00                1    0.0000000e+00    0.0000000e+00    0.0000000e+00    0.0000000e+00    0.0000000e+00    0.0000000e+00                1    0.0000000e+00                2    0.0000000e+00    0.0000000e+00    0.0000000e+00    0.0000000e+00    0.0000000e+00    0.0000000e+00                1    0.0000000e+00
   -8.5172040e+01                0                0    0.0000000e+00    0.0000000e+00    0.0000000e+00    0.0000000e+00    0.0000000e+00    0.0000000e+00                1    0.0000000e+00    0.0000000e+00    0.0000000e+00    0.0000000e+00    0.0000000e+00    0.0000000e+00                1    0.0000000e+00                2    0.0000000e+00    0.0000000e+00    0.0000000e+00    0.0000000e+00    0.0000000e+00    0.0000000e+00                1    0.0000000e+00
   -8.5021551e+01                0                0    0.0000000e+00    0.0000000e+00    0.0000000e+00    0.0000000e+00    0.0000000e+00    0.0000000e+00                1    0.0000000e+00    0.0000000e+00    0.0000000e+00    0.0000000e+00    0.0000000e+00    0.0000000e+00                1    0.0000000e+00                2    0.0000000e+00    0.0000000e+00    0.0000000e+00    0.0000000e+00    0.0000000e+00    0.0000000e+00                1    0.0000000e+00
   -8.4833440e+01                0                0    0.0000000e+00    0.0000000e+00    0.0000000e+00    0.0000000e+00    0.0000000e+00    0.0000000e+00                1    0.0000000e+00    0.0000000e+00    0.0000000e+00    0.0000000e+00    0.0000000e+00    0.0000000e+00                1    0.0000000e+00                2    0.0000000e+00    0.0000000e+00    0.0000000e+00    0.0000000e+00    0.0000000e+00    0.0000000e+00                1    0.0000000e+00
   -8.4598302e+01                0                0    0.0000000e+00    0.0000000e+00    0.0000000e+00    0.0000000e+00    0.0000000e+00    0.0000000e+00                1    0.0000000e+00    0.0000000e+00    0.0000000e+00    0.0000000e+00    0.0000000e+00    0.0000000e+00                1    0.0000000e+00                2    0.0000000e+00    0.0000000e+00    0.0000000e+00    0.0000000e+00    0.0000000e+00    0.0000000e+00                1    0.0000000e+00
   -8.4304379e+01                0                0    0.0000000e+00    0.0000000e+00    0.0000000e+00    0.0000000e+00    0.0000000e+00    0.0000000e+00                1    0.0000000e+00    0.0000000e+00    0.0000000e+00    0.0000000e+00    0.0000000e+00    0.0000000e+00                1    0.0000000e+00                2    0.0000000e+00    0.0000000e+00    0.0000000e+00    0.0000000e+00    0.0000000e+00    0.0000000e+00                1    0.0000000e+00
   -8.3936976e+01                0                0    0.0000000e+00    0.0000000e+00    0.0000000e+00    0.0000000e+00    0.0000000e+00    0.0000000e+00                1    0.0000000e+00    0.0000000e+00    0.0000000e+00    0.0000000e+00    0.0000000e+00    0.0000000e+00                1    0.0000000e+00                2    0.0000000e+00    0.0000000e+00    0.0000000e+00    0.0000000e+00    0.0000000e+00    0.0000000e+00                1    0.0000000e+00
   -8.3532366e+01                0                0    0.0000000e+00    0.0000000e+00    0.0000000e+00    0.0000000e+00    0.0000000e+00    0.0000000e+00                1    0.0000000e+00    0.0000000e+00    0.0000000e+00    0.0000000e+00    0.0000000e+00    0.0000000e+00                1    0.0000000e+00                2    0.0000000e+00    0.0000000e+00    0.0000000e+00    0.0000000e+00    0.0000000e+00    0.0000000e+00                1    0.0000000e+00
   -8.3128362e+01                0                0    0.0000000e+00    0.0000000e+00    0.0000000e+00    0.0000000e+00    0.0000000e+00    0.0000000e+00                1    0.0000000e+00    0.0000000e+00    0.0000000e+00    0.0000000e+00    0.0000000e+00    0.0000000e+00                1    0.0000000e+00                2    0.0000000e+00    0.0000000e+00    0.0000000e+00    0.0000000e+00    0.0000000e+00    0.0000000e+00                1    0.0000000e+00
   -8.2724973e+01                0                0    0.0000000e+00    0.0000000e+00    0.0000000e+00    0.0000000e+00    0.0000000e+00    0.0000000e+00                1    0.0000000e+00    0.0000000e+00    0.0000000e+00    0.0000000e+00    0.0000000e+00    0.0000000e+00                1    0.0000000e+00                2    0.0000000e+00    0.0000000e+00    0.0000000e+00    0.0000000e+00    0.0000000e+00    0.0000000e+00                1    0.0000000e+00
   -8.2322173e+01                0                0    0.0000000e+00    0.0000000e+00    0.0000000e+00    0.0000000e+00    0.0000000e+00    0.0000000e+00                1    0.0000000e+00    0.0000000e+00    0.0000000e+00    0.0000000e+00    0.0000000e+00    0.0000000e+00                1    0.0000000e+00                2    0.0000000e+00    0.0000000e+00    0.0000000e+00    0.0000000e+00    0.0000000e+00    0.0000000e+00                1    0.0000000e+00
   -8.1919938e+01                0                0    0.0000000e+00    0.0000000e+00    0.0000000e+00    0.0000000e+00    0.0000000e+00    0.0000000e+00                1    0.0000000e+00    0.0000000e+00    0.0000000e+00    0.0000000e+00    0.0000000e+00    0.0000000e+00                1    0.0000000e+00                2    0.0000000e+00    0.0000000e+00    0.0000000e+00    0.0000000e+00    0.0000000e+00    0.0000000e+00                1    0.0000000e+00
   -8.1518242e+01                0                0    0.0000000e+00    0.0000000e+00    0.0000000e+00    0.0000000e+00    0.0000000e+00    0.0000000e+00                1    0.0000000e+00    0.0000000e+00    0.0000000e+00    0.0000000e+00    0.0000000e+00    0.0000000e+00                1    0.0000000e+00                2    0.0000000e+00    0.0000000e+00    0.0000000e+00    0.0000000e+00    0.0000000e+00    0.0000000e+00                1    0.0000000e+00
   -8.1117060e+01                0                0    0.0000000e+00    0.0000000e+00    0.0000000e+00    0.0000000e+00    0.0000000e+00    0.0000000e+00                1    0.0000000e+00    0.0000000e+00    0.0000000e+00    0.0000000e+00    0.0000000e+00    0.0000000e+00                1    0.0000000e+00                2    0.0000000e+00    0.0000000e+00    0.0000000e+00    0.0000000e+00    0.0000000e+00    0.0000000e+00                1    0.0000000e+00
   -8.0716368e+01                0                0    0.0000000e+00    0.0000000e+00    0.0000000e+00    0.0000000e+00    0.0000000e+00    0.0000000e+00                1    0.0000000e+00    0.0000000e+00    0.0000000e+00    0.0000000e+00    0.0000000e+00    0.0000000e+00                1    0.0000000e+00                2    0.0000000e+00    0.0000000e+00    0.0000000e+00    0.0000000e+00    0.0000000e+00    0.0000000e+00                1    0.0000000e+00
   -8.0316141e+01                0                0    0.0000000e+00    0.0000000e+00    0.0000000e+00    0.0000000e+00    0.0000000e+00    0.0000000e+00                1    0.0000000e+00    0.0000000e+00    0.0000000e+00    0.0000000e+00    0.0000000e+00    0.0000000e+00                1    0.0000000e+00                2    0.0000000e+00    0.0000000e+00    0.0000000e+00    0.0000000e+00    0.0000000e+00    0.0000000e+00                1    0.0000000e+00
   -7.9916354e+01                0                0    0.0000000e+00    0.0000000e+00    0.0000000e+00    0.0000000e+00    0.0000000e+00    0.0000000e+00                1    0.0000000e+00    0.0000000e+00    0.0000000e+00    0.0000000e+00    0.0000000e+00    0.0000000e+00                1    0.0000000e+00                2    0.0000000e+00    0.0000000e+00    0.0000000e+00    0.0000000e+00    0.0000000e+00    0.0000000e+00                1    0.0000000e+00
   -7.9516984e+01                0                0    0.0000000e+00    0.0000000e+00    0.0000000e+00    0.0000000e+00    0.0000000e+00    0.0000000e+00                1    0.0000000e+00    0.0000000e+00    0.0000000e+00    0.0000000e+00    0.0000000e+00    0.0000000e+00                1    0.0000000e+00                2    0.0000000e+00    0.0000000e+00    0.0000000e+00    0.0000000e+00    0.0000000e+00    0.0000000e+00                1    0.0000000e+00
   -7.9118005e+01                0                0    0.0000000e+00    0.0000000e+00    0.0000000e+00    0.0000000e+00    0.0000000e+00    0.0000000e+00                1    0.0000000e+00    0.0000000e+00    0.0000000e+00    0.0000000e+00    0.0000000e+00    0.0000000e+00                1    0.0000000e+00                2    0.0000000e+00    0.0000000e+00    0.0000000e+00    0.0000000e+00    0.0000000e+00    0.0000000e+00                1    0.0000000e+00
   -7.8719394e+01                0                0    0.0000000e+00    0.0000000e+00    0.0000000e+00    0.0000000e+00    0.0000000e+00    0.0000000e+00                1    0.0000000e+00    0.0000000e+00    0.0000000e+00    0.0000000e+00    0.0000000e+00    0.0000000e+00                1    0.0000000e+00                2    0.0000000e+00    0.0000000e+00    0.0000000e+00    0.0000000e+00    0.0000000e+00    0.0000000e+00                1    0.0000000e+00
   -7.8321127e+01                0                0    0.0000000e+00    0.0000000e+00    0.0000000e+00    0.0000000e+00    0.0000000e+00    0.0000000e+00                1    0.0000000e+00    0.0000000e+00    0.0000000e+00    0.0000000e+00    0.0000000e+00    0.0000000e+00                1    0.0000000e+00                2    0.0000000e+00    0.0000000e+00    0.0000000e+00    0.0000000e+00    0.0000000e+00    0.0000000e+00                1    0.0000000e+00
   -7.7923178e+01                0                0    0.0000000e+00    0.0000000e+00    0.0000000e+00    0.0000000e+00    0.0000000e+00    0.0000000e+00                1    0.0000000e+00    0.0000000e+00    0.0000000e+00    0.0000000e+00    0.0000000e+00    0.0000000e+00                1    0.0000000e+00                2    0.0000000e+00    0.0000000e+00    0.0000000e+00    0.0000000e+00    0.0000000e+00    0.0000000e+00                1    0.0000000e+00
   -7.7525525e+01                0                0    0.0000000e+00    0.0000000e+00    0.0000000e+00    0.0000000e+00    0.0000000e+00    0.0000000e+00                1    0.0000000e+00    0.0000000e+00    0.0000000e+00    0.0000000e+00    0.0000000e+00    0.0000000e+00                1    0.0000000e+00                2    0.0000000e+00    0.0000000e+00    0.0000000e+00    0.0000000e+00    0.0000000e+00    0.0000000e+00                1    0.0000000e+00
   -7.7128143e+01                0                0    0.0000000e+00    0.0000000e+00    0.0000000e+00    0.0000000e+00    0.0000000e+00    0.0000000e+00                1    0.0000000e+00    0.0000000e+00    0.0000000e+00    0.0000000e+00    0.0000000e+00    0.0000000e+00                1    0.0000000e+00                2    0.0000000e+00    0.0000000e+00    0.0000000e+00    0.0000000e+00    0.0000000e+00    0.0000000e+00                1    0.0000000e+00
   -7.6731008e+01                0                0    0.0000000e+00    0.0000000e+00    0.0000000e+00    0.0000000e+00    0.0000000e+00    0.0000000e+00                1    0.0000000e+00    0.0000000e+00    0.0000000e+00    0.0000000e+00    0.0000000e+00    0.0000000e+00                1    0.0000000e+00                2    0.0000000e+00    0.0000000e+00    0.0000000e+00    0.0000000e+00    0.0000000e+00    0.0000000e+00                1    0.0000000e+00
   -7.6334096e+01                0                0    0.0000000e+00    0.0000000e+00    0.0000000e+00    0.0000000e+00    0.0000000e+00    0.0000000e+00                1    0.0000000e+00    0.0000000e+00    0.0000000e+00    0.0000000e+00    0.0000000e+00    0.0000000e+00                1    0.0000000e+00                2    0.0000000e+00    0.0000000e+00    0.0000000e+00    0.0000000e+00    0.0000000e+00    0.0000000e+00                1    0.0000000e+00
   -7.5937384e+01                0                0    0.0000000e+00    0.0000000e+00    0.0000000e+00    0.0000000e+00    0.0000000e+00    0.0000000e+00                1    0.0000000e+00    0.0000000e+00    0.0000000e+00    0.0000000e+00    0.0000000e+00    0.0000000e+00                1    0.0000000e+00                2    0.0000000e+00    0.0000000e+00    0.0000000e+00    0.0000000e+00    0.0000000e+00    0.0000000e+00                1    0.0000000e+00
   -7.5540846e+01                0                0    0.0000000e+00    0.0000000e+00    0.0000000e+00    0.0000000e+00    0.0000000e+00    0.0000000e+00                1    0.0000000e+00    0.0000000e+00    0.0000000e+00    0.0000000e+00    0.0000000e+00    0.0000000e+00                1    0.0000000e+00                2    0.0000000e+00    0.0000000e+00    0.0000000e+00    0.0000000e+00    0.0000000e+00    0.0000000e+00                1    0.0000000e+00
   -7.5144460e+01                0                0    0.0000000e+00    0.0000000e+00    0.0000000e+00    0.0000000e+00    0.0000000e+00    0.0000000e+00                1    0.0000000e+00    0.0000000e+00    0.0000000e+00    0.0000000e+00    0.0000000e+00    0.0000000e+00                1    0.0000000e+00                2    0.0000000e+00    0.0000000e+00    0.0000000e+00    0.0000000e+00    0.0000000e+00    0.0000000e+00                1    0.0000000e+00
   -7.4748201e+01                0                0    0.0000000e+00    0.0000000e+00    0.0000000e+00    0.0000000e+00    0.0000000e+00    0.0000000e+00                1    0.0000000e+00    0.0000000e+00    0.0000000e+00    0.0000000e+00    0.0000000e+00    0.0000000e+00                1    0.0000000e+00                2    0.0000000e+00    0.0000000e+00    0.0000000e+00    0.0000000e+00    0.0000000e+00    0.0000000e+00                1    0.0000000e+00
   -7.4352045e+01                0                0    0.0000000e+00    0.0000000e+00    0.0000000e+00    0.0000000e+00    0.0000000e+00    0.0000000e+00                1    0.0000000e+00    0.0000000e+00    0.0000000e+00    0.0000000e+00    0.0000000e+00    0.0000000e+00                1    0.0000000e+00                2    0.0000000e+00    0.0000000e+00    0.0000000e+00    0.0000000e+00    0.0000000e+00    0.0000000e+00                1    0.0000000e+00
   -7.3955968e+01                0                0    0.0000000e+00    0.0000000e+00    0.0000000e+00    0.0000000e+00    0.0000000e+00    0.0000000e+00                1    0.0000000e+00    0.0000000e+00    0.0000000e+00    0.0000000e+00    0.0000000e+00    0.0000000e+00                1    0.0000000e+00                2    0.0000000e+00    0.0000000e+00    0.0000000e+00    0.0000000e+00    0.0000000e+00    0.0000000e+00                1    0.0000000e+00
   -7.3559946e+01                0                0    0.0000000e+00    0.0000000e+00    0.0000000e+00    0.0000000e+00    0.0000000e+00    0.0000000e+00                1    0.0000000e+00    0.0000000e+00    0.0000000e+00    0.0000000e+00    0.0000000e+00    0.0000000e+00                1    0.0000000e+00                2    0.0000000e+00    0.0000000e+00    0.0000000e+00    0.0000000e+00    0.0000000e+00    0.0000000e+00                1    0.0000000e+00
   -7.3163954e+01                0                0    0.0000000e+00    0.0000000e+00    0.0000000e+00    0.0000000e+00    0.0000000e+00    0.0000000e+00                1    0.0000000e+00    0.0000000e+00    0.0000000e+00    0.0000000e+00    0.0000000e+00    0.0000000e+00                1    0.0000000e+00                2    0.0000000e+00    0.0000000e+00    0.0000000e+00    0.0000000e+00    0.0000000e+00    0.0000000e+00                1    0.0000000e+00
   -7.2767968e+01                0                0    0.0000000e+00    0.0000000e+00    0.0000000e+00    0.0000000e+00    0.0000000e+00    0.0000000e+00                1    0.0000000e+00    0.0000000e+00    0.0000000e+00    0.0000000e+00    0.0000000e+00    0.0000000e+00                1    0.0000000e+00                2    0.0000000e+00    0.0000000e+00    0.0000000e+00    0.0000000e+00    0.0000000e+00    0.0000000e+00                1    0.0000000e+00
   -7.2371963e+01                0                0    0.0000000e+00    0.0000000e+00    0.0000000e+00    0.0000000e+00    0.0000000e+00    0.0000000e+00                1    0.0000000e+00    0.0000000e+00    0.0000000e+00    0.0000000e+00    0.0000000e+00    0.0000000e+00                1    0.0000000e+00                2    0.0000000e+00    0.0000000e+00    0.0000000e+00    0.0000000e+00    0.0000000e+00    0.0000000e+00                1    0.0000000e+00
   -7.1975916e+01                0                0    0.0000000e+00    0.0000000e+00    0.0000000e+00    0.0000000e+00    0.0000000e+00    0.0000000e+00                1    0.0000000e+00    0.0000000e+00    0.0000000e+00    0.0000000e+00    0.0000000e+00    0.0000000e+00                1    0.0000000e+00                2    0.0000000e+00    0.0000000e+00    0.0000000e+00    0.0000000e+00    0.0000000e+00    0.0000000e+00                1    0.0000000e+00
   -7.1579801e+01                0                0    0.0000000e+00    0.0000000e+00    0.0000000e+00    0.0000000e+00    0.0000000e+00    0.0000000e+00                1    0.0000000e+00    0.0000000e+00    0.0000000e+00    0.0000000e+00    0.0000000e+00    0.0000000e+00                1    0.0000000e+00                2    0.0000000e+00    0.0000000e+00    0.0000000e+00    0.0000000e+00    0.0000000e+00    0.0000000e+00                1    0.0000000e+00
   -7.1183593e+01                0                0    0.0000000e+00    0.0000000e+00    0.0000000e+00    0.0000000e+00    0.0000000e+00    0.0000000e+00                1    0.0000000e+00    0.0000000e+00    0.0000000e+00    0.0000000e+00    0.0000000e+00    0.0000000e+00                1    0.0000000e+00                2    0.0000000e+00    0.0000000e+00    0.0000000e+00    0.0000000e+00    0.0000000e+00    0.0000000e+00                1    0.0000000e+00
   -7.0787267e+01                0                0    0.0000000e+00    0.0000000e+00    0.0000000e+00    0.0000000e+00    0.0000000e+00    0.0000000e+00                1    0.0000000e+00    0.0000000e+00    0.0000000e+00    0.0000000e+00    0.0000000e+00    0.0000000e+00                1    0.0000000e+00                2    0.0000000e+00    0.0000000e+00    0.0000000e+00    0.0000000e+00    0.0000000e+00    0.0000000e+00                1    0.0000000e+00
   -7.0390799e+01                0                0    0.0000000e+00    0.0000000e+00    0.0000000e+00    0.0000000e+00    0.0000000e+00    0.0000000e+00                1    0.0000000e+00    0.0000000e+00    0.0000000e+00    0.0000000e+00    0.0000000e+00    0.0000000e+00                1    0.0000000e+00                2    0.0000000e+00    0.0000000e+00    0.0000000e+00    0.0000000e+00    0.0000000e+00    0.0000000e+00                1    0.0000000e+00
   -6.9994162e+01                0                0    0.0000000e+00    0.0000000e+00    0.0000000e+00    0.0000000e+00    0.0000000e+00    0.0000000e+00                1    0.0000000e+00    0.0000000e+00    0.0000000e+00    0.0000000e+00    0.0000000e+00    0.0000000e+00                1    0.0000000e+00                2    0.0000000e+00    0.0000000e+00    0.0000000e+00    0.0000000e+00    0.0000000e+00    0.0000000e+00                1    0.0000000e+00
   -6.9597332e+01                0                0    0.0000000e+00    0.0000000e+00    0.0000000e+00    0.0000000e+00    0.0000000e+00    0.0000000e+00                1    0.0000000e+00    0.0000000e+00    0.0000000e+00    0.0000000e+00    0.0000000e+00    0.0000000e+00                1    0.0000000e+00                2    0.0000000e+00    0.0000000e+00    0.0000000e+00    0.0000000e+00    0.0000000e+00    0.0000000e+00                1    0.0000000e+00
   -6.9200282e+01                0                0    0.0000000e+00    0.0000000e+00    0.0000000e+00    0.0000000e+00    0.0000000e+00    0.0000000e+00                1    0.0000000e+00    0.0000000e+00    0.0000000e+00    0.0000000e+00    0.0000000e+00    0.0000000e+00                1    0.0000000e+00                2    0.0000000e+00    0.0000000e+00    0.0000000e+00    0.0000000e+00    0.0000000e+00    0.0000000e+00                1    0.0000000e+00
   -6.8802986e+01                0                0    0.0000000e+00    0.0000000e+00    0.0000000e+00    0.0000000e+00    0.0000000e+00    0.0000000e+00                1    0.0000000e+00    0.0000000e+00    0.0000000e+00    0.0000000e+00    0.0000000e+00    0.0000000e+00                1    0.0000000e+00                2    0.0000000e+00    0.0000000e+00    0.0000000e+00    0.0000000e+00    0.0000000e+00    0.0000000e+00                1    0.0000000e+00
   -6.8405418e+01                0                0    0.0000000e+00    0.0000000e+00    0.0000000e+00    0.0000000e+00    0.0000000e+00    0.0000000e+00                1    0.0000000e+00    0.0000000e+00    0.0000000e+00    0.0000000e+00    0.0000000e+00    0.0000000e+00                1    0.0000000e+00                2    0.0000000e+00    0.0000000e+00    0.0000000e+00    0.0000000e+00    0.0000000e+00    0.0000000e+00                1    0.0000000e+00
   -6.8007552e+01                0                0    0.0000000e+00    0.0000000e+00    0.0000000e+00    0.0000000e+00    0.0000000e+00    0.0000000e+00                1    0.0000000e+00    0.0000000e+00    0.0000000e+00    0.0000000e+00    0.0000000e+00    0.0000000e+00                1    0.0000000e+00                2    0.0000000e+00    0.0000000e+00    0.0000000e+00    0.0000000e+00    0.0000000e+00    0.0000000e+00                1    0.0000000e+00
   -6.7609360e+01                0                0    0.0000000e+00    0.0000000e+00    0.0000000e+00    0.0000000e+00    0.0000000e+00    0.0000000e+00                1    0.0000000e+00    0.0000000e+00    0.0000000e+00    0.0000000e+00    0.0000000e+00    0.0000000e+00                1    0.0000000e+00                2    0.0000000e+00    0.0000000e+00    0.0000000e+00    0.0000000e+00    0.0000000e+00    0.0000000e+00                1    0.0000000e+00
   -6.7210816e+01                0                0    0.0000000e+00    0.0000000e+00    0.0000000e+00    0.0000000e+00    0.0000000e+00    0.0000000e+00                1    0.0000000e+00    0.0000000e+00    0.0000000e+00    0.0000000e+00    0.0000000e+00    0.0000000e+00                1    0.0000000e+00                2    0.0000000e+00    0.0000000e+00    0.0000000e+00    0.0000000e+00    0.0000000e+00    0.0000000e+00                1    0.0000000e+00
   -6.6811892e+01                0                0    0.0000000e+00    0.0000000e+00    0.0000000e+00    0.0000000e+00    0.0000000e+00    0.0000000e+00                1    0.0000000e+00    0.0000000e+00    0.0000000e+00    0.0000000e+00    0.0000000e+00    0.0000000e+00                1    0.0000000e+00                2    0.0000000e+00    0.0000000e+00    0.0000000e+00    0.0000000e+00    0.0000000e+00    0.0000000e+00                1    0.0000000e+00
   -6.6412561e+01                0                0    0.0000000e+00    0.0000000e+00    0.0000000e+00    0.0000000e+00    0.0000000e+00    0.0000000e+00                1    0.0000000e+00    0.0000000e+00    0.0000000e+00    0.0000000e+00    0.0000000e+00    0.0000000e+00                1    0.0000000e+00                2    0.0000000e+00    0.0000000e+00    0.0000000e+00    0.0000000e+00    0.0000000e+00    0.0000000e+00                1    0.0000000e+00
   -6.6012794e+01                0                0    0.0000000e+00    0.0000000e+00    0.0000000e+00    0.0000000e+00    0.0000000e+00    0.0000000e+00                1    0.0000000e+00    0.0000000e+00    0.0000000e+00    0.0000000e+00    0.0000000e+00    0.0000000e+00                1    0.0000000e+00                2    0.0000000e+00    0.0000000e+00    0.0000000e+00    0.0000000e+00    0.0000000e+00    0.0000000e+00                1    0.0000000e+00
   -6.5612564e+01                0                0    0.0000000e+00    0.0000000e+00    0.0000000e+00    0.0000000e+00    0.0000000e+00    0.0000000e+00                1    0.0000000e+00    0.0000000e+00    0.0000000e+00    0.0000000e+00    0.0000000e+00    0.0000000e+00                1    0.0000000e+00                2    0.0000000e+00    0.0000000e+00    0.0000000e+00    0.0000000e+00    0.0000000e+00    0.0000000e+00                1    0.0000000e+00
   -6.5211841e+01                0                0    0.0000000e+00    0.0000000e+00    0.0000000e+00    0.0000000e+00    0.0000000e+00    0.0000000e+00                1    0.0000000e+00    0.0000000e+00    0.0000000e+00    0.0000000e+00    0.0000000e+00    0.0000000e+00                1    0.0000000e+00                2    0.0000000e+00    0.0000000e+00    0.0000000e+00    0.0000000e+00    0.0000000e+00    0.0000000e+00                1    0.0000000e+00
   -6.4810596e+01                0                0    0.0000000e+00    0.0000000e+00    0.0000000e+00    0.0000000e+00    0.0000000e+00    0.0000000e+00                1    0.0000000e+00    0.0000000e+00    0.0000000e+00    0.0000000e+00    0.0000000e+00    0.0000000e+00                1    0.0000000e+00                2    0.0000000e+00    0.0000000e+00    0.0000000e+00    0.0000000e+00    0.0000000e+00    0.0000000e+00                1    0.0000000e+00
   -6.4408799e+01                0                0    0.0000000e+00    0.0000000e+00    0.0000000e+00    0.0000000e+00    0.0000000e+00    0.0000000e+00                1    0.0000000e+00    0.0000000e+00    0.0000000e+00    0.0000000e+00    0.0000000e+00    0.0000000e+00                1    0.0000000e+00                2    0.0000000e+00    0.0000000e+00    0.0000000e+00    0.0000000e+00    0.0000000e+00    0.0000000e+00                1    0.0000000e+00
   -6.4188905e+01                0                0    0.0000000e+00    0.0000000e+00    0.0000000e+00    0.0000000e+00    0.0000000e+00    0.0000000e+00                1    0.0000000e+00    0.0000000e+00    0.0000000e+00    0.0000000e+00    0.0000000e+00    0.0000000e+00                1    0.0000000e+00                2    0.0000000e+00    0.0000000e+00    0.0000000e+00    0.0000000e+00    0.0000000e+00    0.0000000e+00                1    0.0000000e+00
   -6.3914037e+01                0                0    0.0000000e+00    0.0000000e+00    0.0000000e+00    0.0000000e+00    0.0000000e+00    0.0000000e+00                1    0.0000000e+00    0.0000000e+00    0.0000000e+00    0.0000000e+00    0.0000000e+00    0.0000000e+00                1    0.0000000e+00                2    0.0000000e+00    0.0000000e+00    0.0000000e+00    0.0000000e+00    0.0000000e+00    0.0000000e+00                1    0.0000000e+00
   -6.3570451e+01                0                0    0.0000000e+00    0.0000000e+00    0.0000000e+00    0.0000000e+00    0.0000000e+00    0.0000000e+00                1    0.0000000e+00    0.0000000e+00    0.0000000e+00    0.0000000e+00    0.0000000e+00    0.0000000e+00                1    0.0000000e+00                2    0.0000000e+00    0.0000000e+00    0.0000000e+00    0.0000000e+00    0.0000000e+00    0.0000000e+00                1    0.0000000e+00
   -6.3166714e+01                0                0    0.0000000e+00    0.0000000e+00    0.0000000e+00    0.0000000e+00    0.0000000e+00    0.0000000e+00                1    0.0000000e+00    0.0000000e+00    0.0000000e+00    0.0000000e+00    0.0000000e+00    0.0000000e+00                1    0.0000000e+00                2    0.0000000e+00    0.0000000e+00    0.0000000e+00    0.0000000e+00    0.0000000e+00    0.0000000e+00                1    0.0000000e+00
   -6.2843724e+01                0                0    0.0000000e+00    0.0000000e+00    0.0000000e+00    0.0000000e+00    0.0000000e+00    0.0000000e+00                1    0.0000000e+00    0.0000000e+00    0.0000000e+00    0.0000000e+00    0.0000000e+00    0.0000000e+00                1    0.0000000e+00                2    0.0000000e+00    0.0000000e+00    0.0000000e+00    0.0000000e+00    0.0000000e+00    0.0000000e+00                1    0.0000000e+00
   -6.2585331e+01                0                0    0.0000000e+00    0.0000000e+00    0.0000000e+00    0.0000000e+00    0.0000000e+00    0.0000000e+00                1    0.0000000e+00    0.0000000e+00    0.0000000e+00    0.0000000e+00    0.0000000e+00    0.0000000e+00                1    0.0000000e+00                2    0.0000000e+00    0.0000000e+00    0.0000000e+00    0.0000000e+00    0.0000000e+00    0.0000000e+00                1    0.0000000e+00
   -6.2378618e+01                0                0    0.0000000e+00    0.0000000e+00    0.0000000e+00    0.0000000e+00    0.0000000e+00    0.0000000e+00                1    0.0000000e+00    0.0000000e+00    0.0000000e+00    0.0000000e+00    0.0000000e+00    0.0000000e+00                1    0.0000000e+00                2    0.0000000e+00    0.0000000e+00    0.0000000e+00    0.0000000e+00    0.0000000e+00    0.0000000e+00                1    0.0000000e+00
   -6.2120226e+01                0                0    0.0000000e+00    0.0000000e+00    0.0000000e+00    0.0000000e+00    0.0000000e+00    0.0000000e+00                1    0.0000000e+00    0.0000000e+00    0.0000000e+00    0.0000000e+00    0.0000000e+00    0.0000000e+00                1    0.0000000e+00                2    0.0000000e+00    0.0000000e+00    0.0000000e+00    0.0000000e+00    0.0000000e+00    0.0000000e+00                1    0.0000000e+00
   -6.1797235e+01                0                0    0.0000000e+00    0.0000000e+00    0.0000000e+00    0.0000000e+00    0.0000000e+00    0.0000000e+00                1    0.0000000e+00    0.0000000e+00    0.0000000e+00    0.0000000e+00    0.0000000e+00    0.0000000e+00                1    0.0000000e+00                2    0.0000000e+00    0.0000000e+00    0.0000000e+00    0.0000000e+00    0.0000000e+00    0.0000000e+00                1    0.0000000e+00
   -6.1393498e+01                0                0    0.0000000e+00    0.0000000e+00    0.0000000e+00    0.0000000e+00    0.0000000e+00    0.0000000e+00                1    0.0000000e+00    0.0000000e+00    0.0000000e+00    0.0000000e+00    0.0000000e+00    0.0000000e+00                1    0.0000000e+00                2    0.0000000e+00    0.0000000e+00    0.0000000e+00    0.0000000e+00    0.0000000e+00    0.0000000e+00                1    0.0000000e+00
   -6.0985784e+01                0                0    0.0000000e+00    0.0000000e+00    0.0000000e+00    0.0000000e+00    0.0000000e+00    0.0000000e+00                1    0.0000000e+00    0.0000000e+00    0.0000000e+00    0.0000000e+00    0.0000000e+00    0.0000000e+00                1    0.0000000e+00                2    0.0000000e+00    0.0000000e+00    0.0000000e+00    0.0000000e+00    0.0000000e+00    0.0000000e+00                1    0.0000000e+00
   -6.0659613e+01                0                0    0.0000000e+00    0.0000000e+00    0.0000000e+00    0.0000000e+00    0.0000000e+00    0.0000000e+00                1    0.0000000e+00    0.0000000e+00    0.0000000e+00    0.0000000e+00    0.0000000e+00    0.0000000e+00                1    0.0000000e+00                2    0.0000000e+00    0.0000000e+00    0.0000000e+00    0.0000000e+00    0.0000000e+00    0.0000000e+00                1    0.0000000e+00
   -6.0251900e+01                0                0    0.0000000e+00    0.0000000e+00    0.0000000e+00    0.0000000e+00    0.0000000e+00    0.0000000e+00                1    0.0000000e+00    0.0000000e+00    0.0000000e+00    0.0000000e+00    0.0000000e+00    0.0000000e+00                1    0.0000000e+00                2    0.0000000e+00    0.0000000e+00    0.0000000e+00    0.0000000e+00    0.0000000e+00    0.0000000e+00                1    0.0000000e+00
   -5.9841705e+01                0                0    0.0000000e+00    0.0000000e+00    0.0000000e+00    0.0000000e+00    0.0000000e+00    0.0000000e+00                1    0.0000000e+00    0.0000000e+00    0.0000000e+00    0.0000000e+00    0.0000000e+00    0.0000000e+00                1    0.0000000e+00                2    0.0000000e+00    0.0000000e+00    0.0000000e+00    0.0000000e+00    0.0000000e+00    0.0000000e+00                1    0.0000000e+00
   -5.9430554e+01                0                0    0.0000000e+00    0.0000000e+00    0.0000000e+00    0.0000000e+00    0.0000000e+00    0.0000000e+00                1    0.0000000e+00    0.0000000e+00    0.0000000e+00    0.0000000e+00    0.0000000e+00    0.0000000e+00                1    0.0000000e+00                2    0.0000000e+00    0.0000000e+00    0.0000000e+00    0.0000000e+00    0.0000000e+00    0.0000000e+00                1    0.0000000e+00
   -5.9018408e+01                0                0    0.0000000e+00    0.0000000e+00    0.0000000e+00    0.0000000e+00    0.0000000e+00    0.0000000e+00                1    0.0000000e+00    0.0000000e+00    0.0000000e+00    0.0000000e+00    0.0000000e+00    0.0000000e+00                1    0.0000000e+00                2    0.0000000e+00    0.0000000e+00    0.0000000e+00    0.0000000e+00    0.0000000e+00    0.0000000e+00                1    0.0000000e+00
   -5.8605230e+01                0                0    0.0000000e+00    0.0000000e+00    0.0000000e+00    0.0000000e+00    0.0000000e+00    0.0000000e+00                1    0.0000000e+00    0.0000000e+00    0.0000000e+00    0.0000000e+00    0.0000000e+00    0.0000000e+00                1    0.0000000e+00                2    0.0000000e+00    0.0000000e+00    0.0000000e+00    0.0000000e+00    0.0000000e+00    0.0000000e+00                1    0.0000000e+00
   -5.8190980e+01                0                0    0.0000000e+00    0.0000000e+00    0.0000000e+00    0.0000000e+00    0.0000000e+00    0.0000000e+00                1    0.0000000e+00    0.0000000e+00    0.0000000e+00    0.0000000e+00    0.0000000e+00    0.0000000e+00                1    0.0000000e+00                2    0.0000000e+00    0.0000000e+00    0.0000000e+00    0.0000000e+00    0.0000000e+00    0.0000000e+00                1    0.0000000e+00
   -5.7775612e+01                0                0    0.0000000e+00    0.0000000e+00    0.0000000e+00    0.0000000e+00    0.0000000e+00    0.0000000e+00                1    0.0000000e+00    0.0000000e+00    0.0000000e+00    0.0000000e+00    0.0000000e+00    0.0000000e+00                1    0.0000000e+00                2    0.0000000e+00    0.0000000e+00    0.0000000e+00    0.0000000e+00    0.0000000e+00    0.0000000e+00                1    0.0000000e+00
   -5.7359087e+01                0                0    0.0000000e+00    0.0000000e+00    0.0000000e+00    0.0000000e+00    0.0000000e+00    0.0000000e+00                1    0.0000000e+00    0.0000000e+00    0.0000000e+00    0.0000000e+00    0.0000000e+00    0.0000000e+00                1    0.0000000e+00                2    0.0000000e+00    0.0000000e+00    0.0000000e+00    0.0000000e+00    0.0000000e+00    0.0000000e+00                1    0.0000000e+00
   -5.6941366e+01                0                0    0.0000000e+00    0.0000000e+00    0.0000000e+00    0.0000000e+00    0.0000000e+00    0.0000000e+00                1    0.0000000e+00    0.0000000e+00    0.0000000e+00    0.0000000e+00    0.0000000e+00    0.0000000e+00                1    0.0000000e+00                2    0.0000000e+00    0.0000000e+00    0.0000000e+00    0.0000000e+00    0.0000000e+00    0.0000000e+00                1    0.0000000e+00
   -5.6522407e+01                0                0    0.0000000e+00    0.0000000e+00    0.0000000e+00    0.0000000e+00    0.0000000e+00    0.0000000e+00                1    0.0000000e+00    0.0000000e+00    0.0000000e+00    0.0000000e+00    0.0000000e+00    0.0000000e+00                1    0.0000000e+00                2    0.0000000e+00    0.0000000e+00    0.0000000e+00    0.0000000e+00    0.0000000e+00    0.0000000e+00                1    0.0000000e+00
   -5.6102166e+01                0                0    0.0000000e+00    0.0000000e+00    0.0000000e+00    0.0000000e+00    0.0000000e+00    0.0000000e+00                1    0.0000000e+00    0.0000000e+00    0.0000000e+00    0.0000000e+00    0.0000000e+00    0.0000000e+00                1    0.0000000e+00                2    0.0000000e+00    0.0000000e+00    0.0000000e+00    0.0000000e+00    0.0000000e+00    0.0000000e+00                1    0.0000000e+00
   -5.5680599e+01                0                0    0.0000000e+00    0.0000000e+00    0.0000000e+00    0.0000000e+00    0.0000000e+00    0.0000000e+00                1    0.0000000e+00    0.0000000e+00    0.0000000e+00    0.0000000e+00    0.0000000e+00    0.0000000e+00                1    0.0000000e+00                2    0.0000000e+00    0.0000000e+00    0.0000000e+00    0.0000000e+00    0.0000000e+00    0.0000000e+00                1    0.0000000e+00
   -5.5257643e+01                0                0    0.0000000e+00    0.0000000e+00    0.0000000e+00    0.0000000e+00    0.0000000e+00    0.0000000e+00                1    0.0000000e+00    0.0000000e+00    0.0000000e+00    0.0000000e+00    0.0000000e+00    0.0000000e+00                1    0.0000000e+00                2    0.0000000e+00    0.0000000e+00    0.0000000e+00    0.0000000e+00    0.0000000e+00    0.0000000e+00                1    0.0000000e+00
   -5.4833264e+01                0                0    0.0000000e+00    0.0000000e+00    0.0000000e+00    0.0000000e+00    0.0000000e+00    0.0000000e+00                1    0.0000000e+00    0.0000000e+00    0.0000000e+00    0.0000000e+00    0.0000000e+00    0.0000000e+00                1    0.0000000e+00                2    0.0000000e+00    0.0000000e+00    0.0000000e+00    0.0000000e+00    0.0000000e+00    0.0000000e+00                1    0.0000000e+00
   -5.4407415e+01                0                0    0.0000000e+00    0.0000000e+00    0.0000000e+00    0.0000000e+00    0.0000000e+00    0.0000000e+00                1    0.0000000e+00    0.0000000e+00    0.0000000e+00    0.0000000e+00    0.0000000e+00    0.0000000e+00                1    0.0000000e+00                2    0.0000000e+00    0.0000000e+00    0.0000000e+00    0.0000000e+00    0.0000000e+00    0.0000000e+00                1    0.0000000e+00
   -5.3980046e+01                0                0    0.0000000e+00    0.0000000e+00    0.0000000e+00    0.0000000e+00    0.0000000e+00    0.0000000e+00                1    0.0000000e+00    0.0000000e+00    0.0000000e+00    0.0000000e+00    0.0000000e+00    0.0000000e+00                1    0.0000000e+00                2    0.0000000e+00    0.0000000e+00    0.0000000e+00    0.0000000e+00    0.0000000e+00    0.0000000e+00                1    0.0000000e+00
   -5.3638151e+01                0                0    0.0000000e+00    0.0000000e+00    0.0000000e+00    0.0000000e+00    0.0000000e+00    0.0000000e+00                1    0.0000000e+00    0.0000000e+00    0.0000000e+00    0.0000000e+00    0.0000000e+00    0.0000000e+00                1    0.0000000e+00                2    0.0000000e+00    0.0000000e+00    0.0000000e+00    0.0000000e+00    0.0000000e+00    0.0000000e+00                1    0.0000000e+00
   -5.3364635e+01                0                0    0.0000000e+00    0.0000000e+00    0.0000000e+00    0.0000000e+00    0.0000000e+00    0.0000000e+00                1    0.0000000e+00    0.0000000e+00    0.0000000e+00    0.0000000e+00    0.0000000e+00    0.0000000e+00                1    0.0000000e+00                2    0.0000000e+00    0.0000000e+00    0.0000000e+00    0.0000000e+00    0.0000000e+00    0.0000000e+00                1    0.0000000e+00
   -5.3022740e+01                0                0    0.0000000e+00    0.0000000e+00    0.0000000e+00    0.0000000e+00    0.0000000e+00    0.0000000e+00                1    0.0000000e+00    0.0000000e+00    0.0000000e+00    0.0000000e+00    0.0000000e+00    0.0000000e+00                1    0.0000000e+00                2    0.0000000e+00    0.0000000e+00    0.0000000e+00    0.0000000e+00    0.0000000e+00    0.0000000e+00                1    0.0000000e+00
   -5.2595371e+01                0                0    0.0000000e+00    0.0000000e+00    0.0000000e+00    0.0000000e+00    0.0000000e+00    0.0000000e+00                1    0.0000000e+00    0.0000000e+00    0.0000000e+00    0.0000000e+00    0.0000000e+00    0.0000000e+00                1    0.0000000e+00                2    0.0000000e+00    0.0000000e+00    0.0000000e+00    0.0000000e+00    0.0000000e+00    0.0000000e+00                1    0.0000000e+00
   -5.2253476e+01                0                0    0.0000000e+00    0.0000000e+00    0.0000000e+00    0.0000000e+00    0.0000000e+00    0.0000000e+00                1    0.0000000e+00    0.0000000e+00    0.0000000e+00    0.0000000e+00    0.0000000e+00    0.0000000e+00                1    0.0000000e+00                2    0.0000000e+00    0.0000000e+00    0.0000000e+00    0.0000000e+00    0.0000000e+00    0.0000000e+00                1    0.0000000e+00
   -5.1826107e+01                0                0    0.0000000e+00    0.0000000e+00    0.0000000e+00    0.0000000e+00    0.0000000e+00    0.0000000e+00                1    0.0000000e+00    0.0000000e+00    0.0000000e+00    0.0000000e+00    0.0000000e+00    0.0000000e+00                1    0.0000000e+00                2    0.0000000e+00    0.0000000e+00    0.0000000e+00    0.0000000e+00    0.0000000e+00    0.0000000e+00                1    0.0000000e+00
   -5.1484212e+01                0                0    0.0000000e+00    0.0000000e+00    0.0000000e+00    0.0000000e+00    0.0000000e+00    0.0000000e+00                1    0.0000000e+00    0.0000000e+00    0.0000000e+00    0.0000000e+00    0.0000000e+00    0.0000000e+00                1    0.0000000e+00                2    0.0000000e+00    0.0000000e+00    0.0000000e+00    0.0000000e+00    0.0000000e+00    0.0000000e+00                1    0.0000000e+00
   -5.1056843e+01                0                0    0.0000000e+00    0.0000000e+00    0.0000000e+00    0.0000000e+00    0.0000000e+00    0.0000000e+00                1    0.0000000e+00    0.0000000e+00    0.0000000e+00    0.0000000e+00    0.0000000e+00    0.0000000e+00                1    0.0000000e+00                2    0.0000000e+00    0.0000000e+00    0.0000000e+00    0.0000000e+00    0.0000000e+00    0.0000000e+00                1    0.0000000e+00
   -5.0714948e+01                0                0    0.0000000e+00    0.0000000e+00    0.0000000e+00    0.0000000e+00    0.0000000e+00    0.0000000e+00                1    0.0000000e+00    0.0000000e+00    0.0000000e+00    0.0000000e+00    0.0000000e+00    0.0000000e+00                1    0.0000000e+00                2    0.0000000e+00    0.0000000e+00    0.0000000e+00    0.0000000e+00    0.0000000e+00    0.0000000e+00                1    0.0000000e+00
   -5.0441432e+01                0                0    0.0000000e+00    0.0000000e+00    0.0000000e+00    0.0000000e+00    0.0000000e+00    0.0000000e+00                1    0.0000000e+00    0.0000000e+00    0.0000000e+00    0.0000000e+00    0.0000000e+00    0.0000000e+00                1    0.0000000e+00                2    0.0000000e+00    0.0000000e+00    0.0000000e+00    0.0000000e+00    0.0000000e+00    0.0000000e+00                1    0.0000000e+00
   -5.0099537e+01                0                0    0.0000000e+00    0.0000000e+00    0.0000000e+00    0.0000000e+00    0.0000000e+00    0.0000000e+00                1    0.0000000e+00    0.0000000e+00    0.0000000e+00    0.0000000e+00    0.0000000e+00    0.0000000e+00                1    0.0000000e+00                2    0.0000000e+00    0.0000000e+00    0.0000000e+00    0.0000000e+00    0.0000000e+00    0.0000000e+00                1    0.0000000e+00
   -4.9672169e+01                0                0    0.0000000e+00    0.0000000e+00    0.0000000e+00    0.0000000e+00    0.0000000e+00    0.0000000e+00                1    0.0000000e+00    0.0000000e+00    0.0000000e+00    0.0000000e+00    0.0000000e+00    0.0000000e+00                1    0.0000000e+00                2    0.0000000e+00    0.0000000e+00    0.0000000e+00    0.0000000e+00    0.0000000e+00    0.0000000e+00                1    0.0000000e+00
   -4.9330274e+01                0                0    0.0000000e+00    0.0000000e+00    0.0000000e+00    0.0000000e+00    0.0000000e+00    0.0000000e+00                1    0.0000000e+00    0.0000000e+00    0.0000000e+00    0.0000000e+00    0.0000000e+00    0.0000000e+00                1    0.0000000e+00                2    0.0000000e+00    0.0000000e+00    0.0000000e+00    0.0000000e+00    0.0000000e+00    0.0000000e+00                1    0.0000000e+00
   -4.8902905e+01                0                0    0.0000000e+00    0.0000000e+00    0.0000000e+00    0.0000000e+00    0.0000000e+00    0.0000000e+00                1    0.0000000e+00    0.0000000e+00    0.0000000e+00    0.0000000e+00    0.0000000e+00    0.0000000e+00                1    0.0000000e+00                2    0.0000000e+00    0.0000000e+00    0.0000000e+00    0.0000000e+00    0.0000000e+00    0.0000000e+00                1    0.0000000e+00
   -4.8561010e+01                0                0    0.0000000e+00    0.0000000e+00    0.0000000e+00    0.0000000e+00    0.0000000e+00    0.0000000e+00                1    0.0000000e+00    0.0000000e+00    0.0000000e+00    0.0000000e+00    0.0000000e+00    0.0000000e+00                1    0.0000000e+00                2    0.0000000e+00    0.0000000e+00    0.0000000e+00    0.0000000e+00    0.0000000e+00    0.0000000e+00                1    0.0000000e+00
   -4.8133641e+01                0                0    0.0000000e+00    0.0000000e+00    0.0000000e+00    0.0000000e+00    0.0000000e+00    0.0000000e+00                1    0.0000000e+00    0.0000000e+00    0.0000000e+00    0.0000000e+00    0.0000000e+00    0.0000000e+00                1    0.0000000e+00                2    0.0000000e+00    0.0000000e+00    0.0000000e+00    0.0000000e+00    0.0000000e+00    0.0000000e+00                1    0.0000000e+00
   -4.7791746e+01                0                0    0.0000000e+00    0.0000000e+00    0.0000000e+00    0.0000000e+00    0.0000000e+00    0.0000000e+00                1    0.0000000e+00    0.0000000e+00    0.0000000e+00    0.0000000e+00    0.0000000e+00    0.0000000e+00                1    0.0000000e+00                2    0.0000000e+00    0.0000000e+00    0.0000000e+00    0.0000000e+00    0.0000000e+00    0.0000000e+00                1    0.0000000e+00
   -4.7364377e+01                0                0    0.0000000e+00    0.0000000e+00    0.0000000e+00    0.0000000e+00    0.0000000e+00    0.0000000e+00                1    0.0000000e+00    0.0000000e+00    0.0000000e+00    0.0000000e+00    0.0000000e+00    0.0000000e+00                1    0.0000000e+00                2    0.0000000e+00    0.0000000e+00    0.0000000e+00    0.0000000e+00    0.0000000e+00    0.0000000e+00                1    0.0000000e+00
   -4.7022482e+01                0                0    0.0000000e+00    0.0000000e+00    0.0000000e+00    0.0000000e+00    0.0000000e+00    0.0000000e+00                1    0.0000000e+00    0.0000000e+00    0.0000000e+00    0.0000000e+00    0.0000000e+00    0.0000000e+00                1    0.0000000e+00                2    0.0000000e+00    0.0000000e+00    0.0000000e+00    0.0000000e+00    0.0000000e+00    0.0000000e+00                1    0.0000000e+00
   -4.6595113e+01                0                0    0.0000000e+00    0.0000000e+00    0.0000000e+00    0.0000000e+00    0.0000000e+00    0.0000000e+00                1    0.0000000e+00    0.0000000e+00    0.0000000e+00    0.0000000e+00    0.0000000e+00    0.0000000e+00                1    0.0000000e+00                2    0.0000000e+00    0.0000000e+00    0.0000000e+00    0.0000000e+00    0.0000000e+00    0.0000000e+00                1    0.0000000e+00
   -4.6253218e+01                0                0    0.0000000e+00    0.0000000e+00    0.0000000e+00    0.0000000e+00    0.0000000e+00    0.0000000e+00                1    0.0000000e+00    0.0000000e+00    0.0000000e+00    0.0000000e+00    0.0000000e+00    0.0000000e+00                1    0.0000000e+00                2    0.0000000e+00    0.0000000e+00    0.0000000e+00    0.0000000e+00    0.0000000e+00    0.0000000e+00                1    0.0000000e+00
   -4.5825849e+01                0                0    0.0000000e+00    0.0000000e+00    0.0000000e+00    0.0000000e+00    0.0000000e+00    0.0000000e+00                1    0.0000000e+00    0.0000000e+00    0.0000000e+00    0.0000000e+00    0.0000000e+00    0.0000000e+00                1    0.0000000e+00                2    0.0000000e+00    0.0000000e+00    0.0000000e+00    0.0000000e+00    0.0000000e+00    0.0000000e+00                1    0.0000000e+00
   -4.5483954e+01                0                0    0.0000000e+00    0.0000000e+00    0.0000000e+00    0.0000000e+00    0.0000000e+00    0.0000000e+00                1    0.0000000e+00    0.0000000e+00    0.0000000e+00    0.0000000e+00    0.0000000e+00    0.0000000e+00                1    0.0000000e+00                2    0.0000000e+00    0.0000000e+00    0.0000000e+00    0.0000000e+00    0.0000000e+00    0.0000000e+00                1    0.0000000e+00
   -4.5056586e+01                0                0    0.0000000e+00    0.0000000e+00    0.0000000e+00    0.0000000e+00    0.0000000e+00    0.0000000e+00                1    0.0000000e+00    0.0000000e+00    0.0000000e+00    0.0000000e+00    0.0000000e+00    0.0000000e+00                1    0.0000000e+00                2    0.0000000e+00    0.0000000e+00    0.0000000e+00    0.0000000e+00    0.0000000e+00    0.0000000e+00                1    0.0000000e+00
   -4.4714691e+01                0                0    0.0000000e+00    0.0000000e+00    0.0000000e+00    0.0000000e+00    0.0000000e+00    0.0000000e+00                1    0.0000000e+00    0.0000000e+00    0.0000000e+00    0.0000000e+00    0.0000000e+00    0.0000000e+00                1    0.0000000e+00                2    0.0000000e+00    0.0000000e+00    0.0000000e+00    0.0000000e+00    0.0000000e+00    0.0000000e+00                1    0.0000000e+00
   -4.4287322e+01                0                0    0.0000000e+00    0.0000000e+00    0.0000000e+00    0.0000000e+00    0.0000000e+00    0.0000000e+00                1    0.0000000e+00    0.0000000e+00    0.0000000e+00    0.0000000e+00    0.0000000e+00    0.0000000e+00                1    0.0000000e+00                2    0.0000000e+00    0.0000000e+00    0.0000000e+00    0.0000000e+00    0.0000000e+00    0.0000000e+00                1    0.0000000e+00
   -4.3945427e+01                0                0    0.0000000e+00    0.0000000e+00    0.0000000e+00    0.0000000e+00    0.0000000e+00    0.0000000e+00                1    0.0000000e+00    0.0000000e+00    0.0000000e+00    0.0000000e+00    0.0000000e+00    0.0000000e+00                1    0.0000000e+00                2    0.0000000e+00    0.0000000e+00    0.0000000e+00    0.0000000e+00    0.0000000e+00    0.0000000e+00                1    0.0000000e+00
   -4.3518058e+01                0                0    0.0000000e+00    0.0000000e+00    0.0000000e+00    0.0000000e+00    0.0000000e+00    0.0000000e+00                1    0.0000000e+00    0.0000000e+00    0.0000000e+00    0.0000000e+00    0.0000000e+00    0.0000000e+00                1    0.0000000e+00                2    0.0000000e+00    0.0000000e+00    0.0000000e+00    0.0000000e+00    0.0000000e+00    0.0000000e+00                1    0.0000000e+00
   -4.3176163e+01                0                0    0.0000000e+00    0.0000000e+00    0.0000000e+00    0.0000000e+00    0.0000000e+00    0.0000000e+00                1    0.0000000e+00    0.0000000e+00    0.0000000e+00    0.0000000e+00    0.0000000e+00    0.0000000e+00                1    0.0000000e+00                2    0.0000000e+00    0.0000000e+00    0.0000000e+00    0.0000000e+00    0.0000000e+00    0.0000000e+00                1    0.0000000e+00
   -4.2748794e+01                0                0    0.0000000e+00    0.0000000e+00    0.0000000e+00    0.0000000e+00    0.0000000e+00    0.0000000e+00                1    0.0000000e+00    0.0000000e+00    0.0000000e+00    0.0000000e+00    0.0000000e+00    0.0000000e+00                1    0.0000000e+00                2    0.0000000e+00    0.0000000e+00    0.0000000e+00    0.0000000e+00    0.0000000e+00    0.0000000e+00                1    0.0000000e+00
   -4.2406899e+01                0                0    0.0000000e+00    0.0000000e+00    0.0000000e+00    0.0000000e+00    0.0000000e+00    0.0000000e+00                1    0.0000000e+00    0.0000000e+00    0.0000000e+00    0.0000000e+00    0.0000000e+00    0.0000000e+00                1    0.0000000e+00                2    0.0000000e+00    0.0000000e+00    0.0000000e+00    0.0000000e+00    0.0000000e+00    0.0000000e+00                1    0.0000000e+00
   -4.1979530e+01                0                0    0.0000000e+00    0.0000000e+00    0.0000000e+00    0.0000000e+00    0.0000000e+00    0.0000000e+00                1    0.0000000e+00    0.0000000e+00    0.0000000e+00    0.0000000e+00    0.0000000e+00    0.0000000e+00                1    0.0000000e+00                2    0.0000000e+00    0.0000000e+00    0.0000000e+00    0.0000000e+00    0.0000000e+00    0.0000000e+00                1    0.0000000e+00
   -4.1637635e+01                0                0    0.0000000e+00    0.0000000e+00    0.0000000e+00    0.0000000e+00    0.0000000e+00    0.0000000e+00                1    0.0000000e+00    0.0000000e+00    0.0000000e+00    0.0000000e+00    0.0000000e+00    0.0000000e+00                1    0.0000000e+00                2    0.0000000e+00    0.0000000e+00    0.0000000e+00    0.0000000e+00    0.0000000e+00    0.0000000e+00                1    0.0000000e+00
   -4.1210267e+01                0                0    0.0000000e+00    0.0000000e+00    0.0000000e+00    0.0000000e+00    0.0000000e+00    0.0000000e+00                1    0.0000000e+00    0.0000000e+00    0.0000000e+00    0.0000000e+00    0.0000000e+00    0.0000000e+00                1    0.0000000e+00                2    0.0000000e+00    0.0000000e+00    0.0000000e+00    0.0000000e+00    0.0000000e+00    0.0000000e+00                1    0.0000000e+00
   -4.0868371e+01                0                0    0.0000000e+00    0.0000000e+00    0.0000000e+00    0.0000000e+00    0.0000000e+00    0.0000000e+00                1    0.0000000e+00    0.0000000e+00    0.0000000e+00    0.0000000e+00    0.0000000e+00    0.0000000e+00                1    0.0000000e+00                2    0.0000000e+00    0.0000000e+00    0.0000000e+00    0.0000000e+00    0.0000000e+00    0.0000000e+00                1    0.0000000e+00
   -4.0441003e+01                0                0    0.0000000e+00    0.0000000e+00    0.0000000e+00    0.0000000e+00    0.0000000e+00    0.0000000e+00                1    0.0000000e+00    0.0000000e+00    0.0000000e+00    0.0000000e+00    0.0000000e+00    0.0000000e+00                1    0.0000000e+00                2    0.0000000e+00    0.0000000e+00    0.0000000e+00    0.0000000e+00    0.0000000e+00    0.0000000e+00                1    0.0000000e+00
   -4.0099108e+01                0                0    0.0000000e+00    0.0000000e+00    0.0000000e+00    0.0000000e+00    0.0000000e+00    0.0000000e+00                1    0.0000000e+00    0.0000000e+00    0.0000000e+00    0.0000000e+00    0.0000000e+00    0.0000000e+00                1    0.0000000e+00                2    0.0000000e+00    0.0000000e+00    0.0000000e+00    0.0000000e+00    0.0000000e+00    0.0000000e+00                1    0.0000000e+00
   -3.9671739e+01                0                0    0.0000000e+00    0.0000000e+00    0.0000000e+00    0.0000000e+00    0.0000000e+00    0.0000000e+00                1    0.0000000e+00    0.0000000e+00    0.0000000e+00    0.0000000e+00    0.0000000e+00    0.0000000e+00                1    0.0000000e+00                2    0.0000000e+00    0.0000000e+00    0.0000000e+00    0.0000000e+00    0.0000000e+00    0.0000000e+00                1    0.0000000e+00
   -3.9329844e+01                0                0    0.0000000e+00    0.0000000e+00    0.0000000e+00    0.0000000e+00    0.0000000e+00    0.0000000e+00                1    0.0000000e+00    0.0000000e+00    0.0000000e+00    0.0000000e+00    0.0000000e+00    0.0000000e+00                1    0.0000000e+00                2    0.0000000e+00    0.0000000e+00    0.0000000e+00    0.0000000e+00    0.0000000e+00    0.0000000e+00                1    0.0000000e+00
   -3.8902475e+01                0                0    0.0000000e+00    0.0000000e+00    0.0000000e+00    0.0000000e+00    0.0000000e+00    0.0000000e+00                1    0.0000000e+00    0.0000000e+00    0.0000000e+00    0.0000000e+00    0.0000000e+00    0.0000000e+00                1    0.0000000e+00                2    0.0000000e+00    0.0000000e+00    0.0000000e+00    0.0000000e+00    0.0000000e+00    0.0000000e+00                1    0.0000000e+00
   -3.8560580e+01                0                0    0.0000000e+00    0.0000000e+00    0.0000000e+00    0.0000000e+00    0.0000000e+00    0.0000000e+00                1    0.0000000e+00    0.0000000e+00    0.0000000e+00    0.0000000e+00    0.0000000e+00    0.0000000e+00                1    0.0000000e+00                2    0.0000000e+00    0.0000000e+00    0.0000000e+00    0.0000000e+00    0.0000000e+00    0.0000000e+00                1    0.0000000e+00
   -3.8133211e+01                0                0    0.0000000e+00    0.0000000e+00    0.0000000e+00    0.0000000e+00    0.0000000e+00    0.0000000e+00                1    0.0000000e+00    0.0000000e+00    0.0000000e+00    0.0000000e+00    0.0000000e+00    0.0000000e+00                1    0.0000000e+00                2    0.0000000e+00    0.0000000e+00    0.0000000e+00    0.0000000e+00    0.0000000e+00    0.0000000e+00                1    0.0000000e+00
   -3.7791316e+01                0                0    0.0000000e+00    0.0000000e+00    0.0000000e+00    0.0000000e+00    0.0000000e+00    0.0000000e+00                1    0.0000000e+00    0.0000000e+00    0.0000000e+00    0.0000000e+00    0.0000000e+00    0.0000000e+00                1    0.0000000e+00                2    0.0000000e+00    0.0000000e+00    0.0000000e+00    0.0000000e+00    0.0000000e+00    0.0000000e+00                1    0.0000000e+00
   -3.7363947e+01                0                0    0.0000000e+00    0.0000000e+00    0.0000000e+00    0.0000000e+00    0.0000000e+00    0.0000000e+00                1    0.0000000e+00    0.0000000e+00    0.0000000e+00    0.0000000e+00    0.0000000e+00    0.0000000e+00                1    0.0000000e+00                2    0.0000000e+00    0.0000000e+00    0.0000000e+00    0.0000000e+00    0.0000000e+00    0.0000000e+00                1    0.0000000e+00
   -3.7022052e+01                0                0    0.0000000e+00    0.0000000e+00    0.0000000e+00    0.0000000e+00    0.0000000e+00    0.0000000e+00                1    0.0000000e+00    0.0000000e+00    0.0000000e+00    0.0000000e+00    0.0000000e+00    0.0000000e+00                1    0.0000000e+00                2    0.0000000e+00    0.0000000e+00    0.0000000e+00    0.0000000e+00    0.0000000e+00    0.0000000e+00                1    0.0000000e+00
   -3.6594684e+01                0                0    0.0000000e+00    0.0000000e+00    0.0000000e+00    0.0000000e+00    0.0000000e+00    0.0000000e+00                1    0.0000000e+00    0.0000000e+00    0.0000000e+00    0.0000000e+00    0.0000000e+00    0.0000000e+00                1    0.0000000e+00                2    0.0000000e+00    0.0000000e+00    0.0000000e+00    0.0000000e+00    0.0000000e+00    0.0000000e+00                1    0.0000000e+00
   -3.6252789e+01                0                0    0.0000000e+00    0.0000000e+00    0.0000000e+00    0.0000000e+00    0.0000000e+00    0.0000000e+00                1    0.0000000e+00    0.0000000e+00    0.0000000e+00    0.0000000e+00    0.0000000e+00    0.0000000e+00                1    0.0000000e+00                2    0.0000000e+00    0.0000000e+00    0.0000000e+00    0.0000000e+00    0.0000000e+00    0.0000000e+00                1    0.0000000e+00
   -3.5825420e+01                0                0    0.0000000e+00    0.0000000e+00    0.0000000e+00    0.0000000e+00    0.0000000e+00    0.0000000e+00                1    0.0000000e+00    0.0000000e+00    0.0000000e+00    0.0000000e+00    0.0000000e+00    0.0000000e+00                1    0.0000000e+00                2    0.0000000e+00    0.0000000e+00    0.0000000e+00    0.0000000e+00    0.0000000e+00    0.0000000e+00                1    0.0000000e+00
   -3.5483525e+01                0                0    0.0000000e+00    0.0000000e+00    0.0000000e+00    0.0000000e+00    0.0000000e+00    0.0000000e+00                1    0.0000000e+00    0.0000000e+00    0.0000000e+00    0.0000000e+00    0.0000000e+00    0.0000000e+00                1    0.0000000e+00                2    0.0000000e+00    0.0000000e+00    0.0000000e+00    0.0000000e+00    0.0000000e+00    0.0000000e+00                1    0.0000000e+00
   -3.5056156e+01                0                0    0.0000000e+00    0.0000000e+00    0.0000000e+00    0.0000000e+00    0.0000000e+00    0.0000000e+00                1    0.0000000e+00    0.0000000e+00    0.0000000e+00    0.0000000e+00    0.0000000e+00    0.0000000e+00                1    0.0000000e+00                2    0.0000000e+00    0.0000000e+00    0.0000000e+00    0.0000000e+00    0.0000000e+00    0.0000000e+00                1    0.0000000e+00
   -3.4714261e+01                0                0    0.0000000e+00    0.0000000e+00    0.0000000e+00    0.0000000e+00    0.0000000e+00    0.0000000e+00                1    0.0000000e+00    0.0000000e+00    0.0000000e+00    0.0000000e+00    0.0000000e+00    0.0000000e+00                1    0.0000000e+00                2    0.0000000e+00    0.0000000e+00    0.0000000e+00    0.0000000e+00    0.0000000e+00    0.0000000e+00                1    0.0000000e+00
   -3.4286892e+01                0                0    0.0000000e+00    0.0000000e+00    0.0000000e+00    0.0000000e+00    0.0000000e+00    0.0000000e+00                1    0.0000000e+00    0.0000000e+00    0.0000000e+00    0.0000000e+00    0.0000000e+00    0.0000000e+00                1    0.0000000e+00                2    0.0000000e+00    0.0000000e+00    0.0000000e+00    0.0000000e+00    0.0000000e+00    0.0000000e+00                1    0.0000000e+00
   -3.3944997e+01                0                0    0.0000000e+00    0.0000000e+00    0.0000000e+00    0.0000000e+00    0.0000000e+00    0.0000000e+00                1    0.0000000e+00    0.0000000e+00    0.0000000e+00    0.0000000e+00    0.0000000e+00    0.0000000e+00                1    0.0000000e+00                2    0.0000000e+00    0.0000000e+00    0.0000000e+00    0.0000000e+00    0.0000000e+00    0.0000000e+00                1    0.0000000e+00
   -3.3517628e+01                0                0    0.0000000e+00    0.0000000e+00    0.0000000e+00    0.0000000e+00    0.0000000e+00    0.0000000e+00                1    0.0000000e+00    0.0000000e+00    0.0000000e+00    0.0000000e+00    0.0000000e+00    0.0000000e+00                1    0.0000000e+00                2    0.0000000e+00    0.0000000e+00    0.0000000e+00    0.0000000e+00    0.0000000e+00    0.0000000e+00                1    0.0000000e+00
   -3.3175733e+01                0                0    0.0000000e+00    0.0000000e+00    0.0000000e+00    0.0000000e+00    0.0000000e+00    0.0000000e+00                1    0.0000000e+00    0.0000000e+00    0.0000000e+00    0.0000000e+00    0.0000000e+00    0.0000000e+00                1    0.0000000e+00                2    0.0000000e+00    0.0000000e+00    0.0000000e+00    0.0000000e+00    0.0000000e+00    0.0000000e+00                1    0.0000000e+00
   -3.2748364e+01                0                0    0.0000000e+00    0.0000000e+00    0.0000000e+00    0.0000000e+00    0.0000000e+00    0.0000000e+00                1    0.0000000e+00    0.0000000e+00    0.0000000e+00    0.0000000e+00    0.0000000e+00    0.0000000e+00                1    0.0000000e+00                2    0.0000000e+00    0.0000000e+00    0.0000000e+00    0.0000000e+00    0.0000000e+00    0.0000000e+00                1    0.0000000e+00
   -3.2406469e+01                0                0    0.0000000e+00    0.0000000e+00    0.0000000e+00    0.0000000e+00    0.0000000e+00    0.0000000e+00                1    0.0000000e+00    0.0000000e+00    0.0000000e+00    0.0000000e+00    0.0000000e+00    0.0000000e+00                1    0.0000000e+00                2    0.0000000e+00    0.0000000e+00    0.0000000e+00    0.0000000e+00    0.0000000e+00    0.0000000e+00                1    0.0000000e+00
   -3.1979101e+01                0                0    0.0000000e+00    0.0000000e+00    0.0000000e+00    0.0000000e+00    0.0000000e+00    0.0000000e+00                1    0.0000000e+00    0.0000000e+00    0.0000000e+00    0.0000000e+00    0.0000000e+00    0.0000000e+00                1    0.0000000e+00                2    0.0000000e+00    0.0000000e+00    0.0000000e+00    0.0000000e+00    0.0000000e+00    0.0000000e+00                1    0.0000000e+00
   -3.1637206e+01                0                0    0.0000000e+00    0.0000000e+00    0.0000000e+00    0.0000000e+00    0.0000000e+00    0.0000000e+00                1    0.0000000e+00    0.0000000e+00    0.0000000e+00    0.0000000e+00    0.0000000e+00    0.0000000e+00                1    0.0000000e+00                2    0.0000000e+00    0.0000000e+00    0.0000000e+00    0.0000000e+00    0.0000000e+00    0.0000000e+00                1    0.0000000e+00
   -3.1209837e+01                0                0    0.0000000e+00    0.0000000e+00    0.0000000e+00    0.0000000e+00    0.0000000e+00    0.0000000e+00                1    0.0000000e+00    0.0000000e+00    0.0000000e+00    0.0000000e+00    0.0000000e+00    0.0000000e+00                1    0.0000000e+00                2    0.0000000e+00    0.0000000e+00    0.0000000e+00    0.0000000e+00    0.0000000e+00    0.0000000e+00                1    0.0000000e+00
   -3.0867942e+01                0                0    0.0000000e+00    0.0000000e+00    0.0000000e+00    0.0000000e+00    0.0000000e+00    0.0000000e+00                1    0.0000000e+00    0.0000000e+00    0.0000000e+00    0.0000000e+00    0.0000000e+00    0.0000000e+00                1    0.0000000e+00                2    0.0000000e+00    0.0000000e+00    0.0000000e+00    0.0000000e+00    0.0000000e+00    0.0000000e+00                1    0.0000000e+00
   -3.0440573e+01                0                0    0.0000000e+00    0.0000000e+00    0.0000000e+00    0.0000000e+00    0.0000000e+00    0.0000000e+00                1    0.0000000e+00    0.0000000e+00    0.0000000e+00    0.0000000e+00    0.0000000e+00    0.0000000e+00                1    0.0000000e+00                2    0.0000000e+00    0.0000000e+00    0.0000000e+00    0.0000000e+00    0.0000000e+00    0.0000000e+00                1    0.0000000e+00
   -3.0098678e+01                0                0    0.0000000e+00    0.0000000e+00    0.0000000e+00    0.0000000e+00    0.0000000e+00    0.0000000e+00                1    0.0000000e+00    0.0000000e+00    0.0000000e+00    0.0000000e+00    0.0000000e+00    0.0000000e+00                1    0.0000000e+00                2    0.0000000e+00    0.0000000e+00    0.0000000e+00    0.0000000e+00    0.0000000e+00    0.0000000e+00                1    0.0000000e+00
   -2.9671309e+01                0                0    0.0000000e+00    0.0000000e+00    0.0000000e+00    0.0000000e+00    0.0000000e+00    0.0000000e+00                1    0.0000000e+00    0.0000000e+00    0.0000000e+00    0.0000000e+00    0.0000000e+00    0.0000000e+00                1    0.0000000e+00                2    0.0000000e+00    0.0000000e+00    0.0000000e+00    0.0000000e+00    0.0000000e+00    0.0000000e+00                1    0.0000000e+00
   -2.9329414e+01                0                0    0.0000000e+00    0.0000000e+00    0.0000000e+00    0.0000000e+00    0.0000000e+00    0.0000000e+00                1    0.0000000e+00    0.0000000e+00    0.0000000e+00    0.0000000e+00    0.0000000e+00    0.0000000e+00                1    0.0000000e+00                2    0.0000000e+00    0.0000000e+00    0.0000000e+00    0.0000000e+00    0.0000000e+00    0.0000000e+00                1    0.0000000e+00
   -2.8902045e+01                0                0    0.0000000e+00    0.0000000e+00    0.0000000e+00    0.0000000e+00    0.0000000e+00    0.0000000e+00                1    0.0000000e+00    0.0000000e+00    0.0000000e+00    0.0000000e+00    0.0000000e+00    0.0000000e+00                1    0.0000000e+00                2    0.0000000e+00    0.0000000e+00    0.0000000e+00    0.0000000e+00    0.0000000e+00    0.0000000e+00                1    0.0000000e+00
   -2.8578605e+01                0                0    0.0000000e+00    0.0000000e+00    0.0000000e+00    0.0000000e+00    0.0000000e+00    0.0000000e+00                1    0.0000000e+00    0.0000000e+00    0.0000000e+00    0.0000000e+00    0.0000000e+00    0.0000000e+00                1    0.0000000e+00                2    0.0000000e+00    0.0000000e+00    0.0000000e+00    0.0000000e+00    0.0000000e+00    0.0000000e+00                1    0.0000000e+00
   -2.8174305e+01                0                0    0.0000000e+00    0.0000000e+00    0.0000000e+00    0.0000000e+00    0.0000000e+00    0.0000000e+00                1    0.0000000e+00    0.0000000e+00    0.0000000e+00    0.0000000e+00    0.0000000e+00    0.0000000e+00                1    0.0000000e+00                2    0.0000000e+00    0.0000000e+00    0.0000000e+00    0.0000000e+00    0.0000000e+00    0.0000000e+00                1    0.0000000e+00
   -2.7850865e+01                0                0    0.0000000e+00    0.0000000e+00    0.0000000e+00    0.0000000e+00    0.0000000e+00    0.0000000e+00                1    0.0000000e+00    0.0000000e+00    0.0000000e+00    0.0000000e+00    0.0000000e+00    0.0000000e+00                1    0.0000000e+00                2    0.0000000e+00    0.0000000e+00    0.0000000e+00    0.0000000e+00    0.0000000e+00    0.0000000e+00                1    0.0000000e+00
   -2.7446564e+01                0                0    0.0000000e+00    0.0000000e+00    0.0000000e+00    0.0000000e+00    0.0000000e+00    0.0000000e+00                1    0.0000000e+00    0.0000000e+00    0.0000000e+00    0.0000000e+00    0.0000000e+00    0.0000000e+00                1    0.0000000e+00                2    0.0000000e+00    0.0000000e+00    0.0000000e+00    0.0000000e+00    0.0000000e+00    0.0000000e+00                1    0.0000000e+00
   -2.7123124e+01                0                0    0.0000000e+00    0.0000000e+00    0.0000000e+00    0.0000000e+00    0.0000000e+00    0.0000000e+00                1    0.0000000e+00    0.0000000e+00    0.0000000e+00    0.0000000e+00    0.0000000e+00    0.0000000e+00                1    0.0000000e+00                2    0.0000000e+00    0.0000000e+00    0.0000000e+00    0.0000000e+00    0.0000000e+00    0.0000000e+00                1    0.0000000e+00
   -2.6718824e+01                0                0    0.0000000e+00    0.0000000e+00    0.0000000e+00    0.0000000e+00    0.0000000e+00    0.0000000e+00                1    0.0000000e+00    0.0000000e+00    0.0000000e+00    0.0000000e+00    0.0000000e+00    0.0000000e+00                1    0.0000000e+00                2    0.0000000e+00    0.0000000e+00    0.0000000e+00    0.0000000e+00    0.0000000e+00    0.0000000e+00                1    0.0000000e+00
   -2.6395384e+01                0                0    0.0000000e+00    0.0000000e+00    0.0000000e+00    0.0000000e+00    0.0000000e+00    0.0000000e+00                1    0.0000000e+00    0.0000000e+00    0.0000000e+00    0.0000000e+00    0.0000000e+00    0.0000000e+00                1    0.0000000e+00                2    0.0000000e+00    0.0000000e+00    0.0000000e+00    0.0000000e+00    0.0000000e+00    0.0000000e+00                1    0.0000000e+00
   -2.5991083e+01                0                0    0.0000000e+00    0.0000000e+00    0.0000000e+00    0.0000000e+00    0.0000000e+00    0.0000000e+00                1    0.0000000e+00    0.0000000e+00    0.0000000e+00    0.0000000e+00    0.0000000e+00    0.0000000e+00                1    0.0000000e+00                2    0.0000000e+00    0.0000000e+00    0.0000000e+00    0.0000000e+00    0.0000000e+00    0.0000000e+00                1    0.0000000e+00
   -2.5667643e+01                0                0    0.0000000e+00    0.0000000e+00    0.0000000e+00    0.0000000e+00    0.0000000e+00    0.0000000e+00                1    0.0000000e+00    0.0000000e+00    0.0000000e+00    0.0000000e+00    0.0000000e+00    0.0000000e+00                1    0.0000000e+00                2    0.0000000e+00    0.0000000e+00    0.0000000e+00    0.0000000e+00    0.0000000e+00    0.0000000e+00                1    0.0000000e+00
   -2.5263343e+01                0                0    0.0000000e+00    0.0000000e+00    0.0000000e+00    0.0000000e+00    0.0000000e+00    0.0000000e+00                1    0.0000000e+00    0.0000000e+00    0.0000000e+00    0.0000000e+00    0.0000000e+00    0.0000000e+00                1    0.0000000e+00                2    0.0000000e+00    0.0000000e+00    0.0000000e+00    0.0000000e+00    0.0000000e+00    0.0000000e+00                1    0.0000000e+00
   -2.4939903e+01                0                0    0.0000000e+00    0.0000000e+00    0.0000000e+00    0.0000000e+00    0.0000000e+00    0.0000000e+00                1    0.0000000e+00    0.0000000e+00    0.0000000e+00    0.0000000e+00    0.0000000e+00    0.0000000e+00                1    0.0000000e+00                2    0.0000000e+00    0.0000000e+00    0.0000000e+00    0.0000000e+00    0.0000000e+00    0.0000000e+00                1    0.0000000e+00
   -2.4535602e+01                0                0    0.0000000e+00    0.0000000e+00    0.0000000e+00    0.0000000e+00    0.0000000e+00    0.0000000e+00                1    0.0000000e+00    0.0000000e+00    0.0000000e+00    0.0000000e+00    0.0000000e+00    0.0000000e+00                1    0.0000000e+00                2    0.0000000e+00    0.0000000e+00    0.0000000e+00    0.0000000e+00    0.0000000e+00    0.0000000e+00                1    0.0000000e+00
   -2.4212162e+01                0                0    0.0000000e+00    0.0000000e+00    0.0000000e+00    0.0000000e+00    0.0000000e+00    0.0000000e+00                1    0.0000000e+00    0.0000000e+00    0.0000000e+00    0.0000000e+00    0.0000000e+00    0.0000000e+00                1    0.0000000e+00                2    0.0000000e+00    0.0000000e+00    0.0000000e+00    0.0000000e+00    0.0000000e+00    0.0000000e+00                1    0.0000000e+00
   -2.3807862e+01                0                0    0.0000000e+00    0.0000000e+00    0.0000000e+00    0.0000000e+00    0.0000000e+00    0.0000000e+00                1    0.0000000e+00    0.0000000e+00    0.0000000e+00    0.0000000e+00    0.0000000e+00    0.0000000e+00                1    0.0000000e+00                2    0.0000000e+00    0.0000000e+00    0.0000000e+00    0.0000000e+00    0.0000000e+00    0.0000000e+00                1    0.0000000e+00
   -2.3484422e+01                0                0    0.0000000e+00    0.0000000e+00    0.0000000e+00    0.0000000e+00    0.0000000e+00    0.0000000e+00                1    0.0000000e+00    0.0000000e+00    0.0000000e+00    0.0000000e+00    0.0000000e+00    0.0000000e+00                1    0.0000000e+00                2    0.0000000e+00    0.0000000e+00    0.0000000e+00    0.0000000e+00    0.0000000e+00    0.0000000e+00                1    0.0000000e+00
   -2.3080121e+01                0                0    0.0000000e+00    0.0000000e+00    0.0000000e+00    0.0000000e+00    0.0000000e+00    0.0000000e+00                1    0.0000000e+00    0.0000000e+00    0.0000000e+00    0.0000000e+00    0.0000000e+00    0.0000000e+00                1    0.0000000e+00                2    0.0000000e+00    0.0000000e+00    0.0000000e+00    0.0000000e+00    0.0000000e+00    0.0000000e+00                1    0.0000000e+00
   -2.2756681e+01                0                0    0.0000000e+00    0.0000000e+00    0.0000000e+00    0.0000000e+00    0.0000000e+00    0.0000000e+00                1    0.0000000e+00    0.0000000e+00    0.0000000e+00    0.0000000e+00    0.0000000e+00    0.0000000e+00                1    0.0000000e+00                2    0.0000000e+00    0.0000000e+00    0.0000000e+00    0.0000000e+00    0.0000000e+00    0.0000000e+00                1    0.0000000e+00
   -2.2352381e+01                0                0    0.0000000e+00    0.0000000e+00    0.0000000e+00    0.0000000e+00    0.0000000e+00    0.0000000e+00                1    0.0000000e+00    0.0000000e+00    0.0000000e+00    0.0000000e+00    0.0000000e+00    0.0000000e+00                1    0.0000000e+00                2    0.0000000e+00    0.0000000e+00    0.0000000e+00    0.0000000e+00    0.0000000e+00    0.0000000e+00                1    0.0000000e+00
   -2.2028941e+01                0                0    0.0000000e+00    0.0000000e+00    0.0000000e+00    0.0000000e+00    0.0000000e+00    0.0000000e+00                1    0.0000000e+00    0.0000000e+00    0.0000000e+00    0.0000000e+00    0.0000000e+00    0.0000000e+00                1    0.0000000e+00                2    0.0000000e+00    0.0000000e+00    0.0000000e+00    0.0000000e+00    0.0000000e+00    0.0000000e+00                1    0.0000000e+00
   -2.1624640e+01                0                0    0.0000000e+00    0.0000000e+00    0.0000000e+00    0.0000000e+00    0.0000000e+00    0.0000000e+00                1    0.0000000e+00    0.0000000e+00    0.0000000e+00    0.0000000e+00    0.0000000e+00    0.0000000e+00                1    0.0000000e+00                2    0.0000000e+00    0.0000000e+00    0.0000000e+00    0.0000000e+00    0.0000000e+00    0.0000000e+00                1    0.0000000e+00
   -2.1301200e+01                0                0    0.0000000e+00    0.0000000e+00    0.0000000e+00    0.0000000e+00    0.0000000e+00    0.0000000e+00                1    0.0000000e+00    0.0000000e+00    0.0000000e+00    0.0000000e+00    0.0000000e+00    0.0000000e+00                1    0.0000000e+00                2    0.0000000e+00    0.0000000e+00    0.0000000e+00    0.0000000e+00    0.0000000e+00    0.0000000e+00                1    0.0000000e+00
   -2.1099050e+01                0                0    0.0000000e+00    0.0000000e+00    0.0000000e+00    0.0000000e+00    0.0000000e+00    0.0000000e+00                1    0.0000000e+00    0.0000000e+00    0.0000000e+00    0.0000000e+00    0.0000000e+00    0.0000000e+00                1    0.0000000e+00                2    0.0000000e+00    0.0000000e+00    0.0000000e+00    0.0000000e+00    0.0000000e+00    0.0000000e+00                1    0.0000000e+00
   -2.0846362e+01                0                0    0.0000000e+00    0.0000000e+00    0.0000000e+00    0.0000000e+00    0.0000000e+00    0.0000000e+00                1    0.0000000e+00    0.0000000e+00    0.0000000e+00    0.0000000e+00    0.0000000e+00    0.0000000e+00                1    0.0000000e+00                2    0.0000000e+00    0.0000000e+00    0.0000000e+00    0.0000000e+00    0.0000000e+00    0.0000000e+00                1    0.0000000e+00
   -2.0644212e+01                0                0    0.0000000e+00    0.0000000e+00    0.0000000e+00    0.0000000e+00    0.0000000e+00    0.0000000e+00                1    0.0000000e+00    0.0000000e+00    0.0000000e+00    0.0000000e+00    0.0000000e+00    0.0000000e+00                1    0.0000000e+00                2    0.0000000e+00    0.0000000e+00    0.0000000e+00    0.0000000e+00    0.0000000e+00    0.0000000e+00                1    0.0000000e+00
   -2.0391524e+01                0                0    0.0000000e+00    0.0000000e+00    0.0000000e+00    0.0000000e+00    0.0000000e+00    0.0000000e+00                1    0.0000000e+00    0.0000000e+00    0.0000000e+00    0.0000000e+00    0.0000000e+00    0.0000000e+00                1    0.0000000e+00                2    0.0000000e+00    0.0000000e+00    0.0000000e+00    0.0000000e+00    0.0000000e+00    0.0000000e+00                1    0.0000000e+00
   -2.0075665e+01                0                0    0.0000000e+00    0.0000000e+00    0.0000000e+00    0.0000000e+00    0.0000000e+00    0.0000000e+00                1    0.0000000e+00    0.0000000e+00    0.0000000e+00    0.0000000e+00    0.0000000e+00    0.0000000e+00                1    0.0000000e+00                2    0.0000000e+00    0.0000000e+00    0.0000000e+00    0.0000000e+00    0.0000000e+00    0.0000000e+00                1    0.0000000e+00
   -1.9680840e+01                0                0    0.0000000e+00    0.0000000e+00    0.0000000e+00    0.0000000e+00    0.0000000e+00    0.0000000e+00                1    0.0000000e+00    0.0000000e+00    0.0000000e+00    0.0000000e+00    0.0000000e+00    0.0000000e+00                1    0.0000000e+00                2    0.0000000e+00    0.0000000e+00    0.0000000e+00    0.0000000e+00    0.0000000e+00    0.0000000e+00                1    0.0000000e+00
   -1.9518751e+01                0                0    0.0000000e+00    0.0000000e+00    0.0000000e+00    0.0000000e+00    0.0000000e+00    0.0000000e+00                1    0.0000000e+00    0.0000000e+00    0.0000000e+00    0.0000000e+00    0.0000000e+00    0.0000000e+00                1    0.0000000e+00                2    0.0000000e+00    0.0000000e+00    0.0000000e+00    0.0000000e+00    0.0000000e+00    0.0000000e+00                1    0.0000000e+00
   -1.9389079e+01                0                0    0.0000000e+00    0.0000000e+00    0.0000000e+00    0.0000000e+00    0.0000000e+00    0.0000000e+00                1    0.0000000e+00    0.0000000e+00    0.0000000e+00    0.0000000e+00    0.0000000e+00    0.0000000e+00                1    0.0000000e+00                2    0.0000000e+00    0.0000000e+00    0.0000000e+00    0.0000000e+00    0.0000000e+00    0.0000000e+00                1    0.0000000e+00
   -1.9230194e+01                0                0    0.0000000e+00    0.0000000e+00    0.0000000e+00    0.0000000e+00    0.0000000e+00    0.0000000e+00                1    0.0000000e+00    0.0000000e+00    0.0000000e+00    0.0000000e+00    0.0000000e+00    0.0000000e+00                1    0.0000000e+00                2    0.0000000e+00    0.0000000e+00    0.0000000e+00    0.0000000e+00    0.0000000e+00    0.0000000e+00                1    0.0000000e+00
   -1.9103086e+01                0                0    0.0000000e+00    0.0000000e+00    0.0000000e+00    0.0000000e+00    0.0000000e+00    0.0000000e+00                1    0.0000000e+00    0.0000000e+00    0.0000000e+00    0.0000000e+00    0.0000000e+00    0.0000000e+00                1    0.0000000e+00                2    0.0000000e+00    0.0000000e+00    0.0000000e+00    0.0000000e+00    0.0000000e+00    0.0000000e+00                1    0.0000000e+00
   -1.8944201e+01                0                0    0.0000000e+00    0.0000000e+00    0.0000000e+00    0.0000000e+00    0.0000000e+00    0.0000000e+00                1    0.0000000e+00    0.0000000e+00    0.0000000e+00    0.0000000e+00    0.0000000e+00    0.0000000e+00                1    0.0000000e+00                2    0.0000000e+00    0.0000000e+00    0.0000000e+00    0.0000000e+00    0.0000000e+00    0.0000000e+00                1    0.0000000e+00
   -1.8817094e+01                0                0    0.0000000e+00    0.0000000e+00    0.0000000e+00    0.0000000e+00    0.0000000e+00    0.0000000e+00                1    0.0000000e+00    0.0000000e+00    0.0000000e+00    0.0000000e+00    0.0000000e+00    0.0000000e+00                1    0.0000000e+00                2    0.0000000e+00    0.0000000e+00    0.0000000e+00    0.0000000e+00    0.0000000e+00    0.0000000e+00                1    0.0000000e+00
   -1.8715407e+01                0                0    0.0000000e+00    0.0000000e+00    0.0000000e+00    0.0000000e+00    0.0000000e+00    0.0000000e+00                1    0.0000000e+00    0.0000000e+00    0.0000000e+00    0.0000000e+00    0.0000000e+00    0.0000000e+00                1    0.0000000e+00                2    0.0000000e+00    0.0000000e+00    0.0000000e+00    0.0000000e+00    0.0000000e+00    0.0000000e+00                1    0.0000000e+00
   -1.8588299e+01                0                0    0.0000000e+00    0.0000000e+00    0.0000000e+00    0.0000000e+00    0.0000000e+00    0.0000000e+00                1    0.0000000e+00    0.0000000e+00    0.0000000e+00    0.0000000e+00    0.0000000e+00    0.0000000e+00                1    0.0000000e+00                2    0.0000000e+00    0.0000000e+00    0.0000000e+00    0.0000000e+00    0.0000000e+00    0.0000000e+00                1    0.0000000e+00
   -1.8372892e+01             1005             1005    1.6080000e-08    1.6080000e-08    2.1700000e-04    0.0000000e+00    0.0000000e+00    0.0000000e+00                1    0.0000000e+00    0.0000000e+00    0.0000000e+00    0.0000000e+00    0.0000000e+00    0.0000000e+00                1    0.0000000e+00                2    1.6084616e-08    1.6084616e-08    2.2006669e+00    2.2006669e+00    1.0000000e+00    2.7763716e-03                1    8.5413734e-05
   -1.8271206e+01             3257             3257    5.2112000e-08    5.2112000e-08    2.1700000e-04    0.0000000e+00    0.0000000e+00    0.0000000e+00                1    0.0000000e+00    0.0000000e+00    0.0000000e+00    0.0000000e+00    0.0000000e+00    0.0000000e+00                1    0.0000000e+00                2    5.2114157e-08    5.2114157e-08    6.7857723e+00    6.7857723e+00    1.0000000e+00    2.6397787e-02                1    1.2567150e-04
   -1.8144098e+01             7881             7881    1.2609600e-07    1.2609600e-07    2.1695823e-04    2.1699850e-04    2.1699850e-04    2.1699850e-04                1    0.0000000e+00    0.0000000e+00    0.0000000e+00    0.0000000e+00    0.0000000e+00    0.0000000e+00                1    0.0000000e+00                2    1.2610339e-07    1.2610339e-07    1.1591035e+01    1.1591035e+01    1.0000000e+00    7.7021751e-02                1    2.5728135e-04
   -1.8042411e+01            14582            14582    2.0844800e-07    2.0844800e-07    2.1431717e-04    2.1315176e-04    2.1696942e-04    2.1696942e-04                1    0.0000000e+00    0.0000000e+00    0.0000000e+00    0.0000000e+00    0.0000000e+00    0.0000000e+00                1    0.0000000e+00                2    2.0845663e-07    2.0845663e-07    1.8638875e+01    1.8638875e+01    1.0000000e+00    1.9916285e-01                1    4.1586592e-04
   -1.7915304e+01            34479            34479    3.4033600e-07    3.4033600e-07    2.0327645e-04    2.0823711e-04    2.1704587e-04    2.1704587e-04                1    0.0000000e+00    0.0000000e+00    0.0000000e+00    0.0000000e+00    0.0000000e+00    0.0000000e+00                1    0.0000000e+00                2    3.4035048e-07    3.4035048e-07    2.6888347e+01    2.6888347e+01    1.0000000e+00    4.1447387e-01                1    6.6993125e-04
   -1.7813617e+01            66942            66942    4.6902399e-07    4.6902399e-07    1.8263067e-04    2.0254447e-04    2.0959424e-04    2.1705869e-04                1    0.0000000e+00    0.0000000e+00    0.0000000e+00    0.0000000e+00    0.0000000e+00    0.0000000e+00                1    0.0000000e+00                2    4.6902741e-07    4.6902741e-07    3.1577481e+01    3.1577481e+01    1.0000000e+00    5.7164172e-01                1    9.1212172e-04
   -1.7686509e+01           129449           129449    6.5881599e-07    6.5881599e-07    1.3520152e-04    1.2108934e-04    2.0494980e-04    2.1692987e-04                1    0.0000000e+00    0.0000000e+00    0.0000000e+00    0.0000000e+00    0.0000000e+00    0.0000000e+00                1    0.0000000e+00                2    6.5882588e-07    6.5882588e-07    3.8070072e+01    3.8070072e+01    1.0000000e+00    8.3087624e-01                1    1.2672583e-03
   -1.7584823e+01           201118           201118    8.3382393e-07    8.3382393e-07    1.0154071e-04    5.3407852e-05    2.0392842e-04    2.1703616e-04                1    0.0000000e+00    0.0000000e+00    0.0000000e+00    0.0000000e+00    0.0000000e+00    0.0000000e+00                1    0.0000000e+00                2    8.3382650e-07    8.3382650e-07    4.2851330e+01    4.2851330e+01    1.0000000e+00    1.0526829e+00                1    1.5825557e-03
   -1.7465512e+01           307175           307175    1.0654076e-06    1.0654076e-06    7.7343870e-05    2.5949929e-05    1.9735896e-04    2.1705086e-04                1    0.0000000e+00    0.0000000e+00    0.0000000e+00    0.0000000e+00    0.0000000e+00    0.0000000e+00                1    0.0000000e+00                2    1.0654087e-06    1.0654087e-06    4.6633498e+01    4.6633498e+01    1.0000000e+00    1.2467086e+00                1    1.9994338e-03
   -1.7358000e+01           435487           435487    1.2810063e-06    1.2810063e-06    6.0359522e-05    1.6476567e-05    1.9235954e-04    2.1693806e-04                1    0.0000000e+00    0.0000000e+00    0.0000000e+00    0.0000000e+00    0.0000000e+00    0.0000000e+00                1    0.0000000e+00                2    1.2810132e-06    1.2810132e-06    4.6328599e+01    4.6328599e+01    1.0000000e+00    1.2304594e+00                1    2.3884659e-03
   -1.7262992e+01           565421           565421    1.4278502e-06    1.4278502e-06    4.7499461e-05    1.2177270e-05    1.8849746e-04    2.1704671e-04                1    0.0000000e+00    0.0000000e+00    0.0000000e+00    0.0000000e+00    0.0000000e+00    0.0000000e+00                1    0.0000000e+00                2    1.4278560e-06    1.4278560e-06    3.8115346e+01    3.8115346e+01    1.0000000e+00    8.3285366e-01                1    2.7533082e-03
   -1.7169991e+01           683823           683823    1.5280442e-06    1.5280442e-06    3.9409679e-05    1.0335268e-05    1.8238368e-04    2.1702431e-04                1    0.0000000e+00    0.0000000e+00    0.0000000e+00    0.0000000e+00    0.0000000e+00    0.0000000e+00                1    0.0000000e+00                2    1.5280783e-06    1.5280783e-06    2.9265841e+01    2.9265841e+01    1.0000000e+00    4.9101070e-01                1    3.1465534e-03
   -1.7075082e+01           796831           796831    1.5859048e-06    1.5859048e-06    3.3918348e-05    9.4467464e-06    1.7530753e-04    2.1237139e-04                1    0.0000000e+00    0.0000000e+00    0.0000000e+00    0.0000000e+00    0.0000000e+00    0.0000000e+00                1    0.0000000e+00                2    1.5859692e-06    1.5859692e-06    9.9911798e+00    9.9911798e+00    1.0000000e+00    5.7227201e-02                1    3.5462360e-03
   -1.6898566e+01           951866           951866    1.5996966e-06    1.5996966e-06    2.7615610e-05    8.6354074e-06    1.6339216e-04    2.1209020e-04                1    0.0000000e+00    0.0000000e+00    0.0000000e+00    0.0000000e+00    0.0000000e+00    0.0000000e+00                1    0.0000000e+00                2    0.0000000e+00    1.6000000e-06    0.0000000e+00    0.0000000e+00    0.0000000e+00    0.0000000e+00                1    4.3783654e-03
   -1.6791717e+01          1027487          1027487    1.5993569e-06    1.5993569e-06    2.5478007e-05    8.3931653e-06    1.5390046e-04    2.1022586e-04                1    0.0000000e+00    0.0000000e+00    0.0000000e+00    0.0000000e+00    0.0000000e+00    0.0000000e+00                1    0.0000000e+00                2    0.0000000e+00    1.6000000e-06    0.0000000e+00    0.0000000e+00    0.0000000e+00    0.0000000e+00                1    4.8643664e-03
   -1.6678923e+01          1096205          1096205    1.5987491e-06    1.5987491e-06    2.3742084e-05    8.3789645e-06    1.4375593e-04    2.0850144e-04                1    0.0000000e+00    0.0000000e+00    0.0000000e+00    0.0000000e+00    0.0000000e+00    0.0000000e+00                1    0.0000000e+00                2    0.0000000e+00    1.6000000e-06    0.0000000e+00    0.0000000e+00    0.0000000e+00    0.0000000e+00                1    5.3685679e-03
   -1.6560095e+01          1156315          1156315    1.5977668e-06    1.5977668e-06    2.2288097e-05    8.2339065e-06    1.2900624e-04    2.0769846e-04                1    0.0000000e+00    0.0000000e+00    0.0000000e+00    0.0000000e+00    0.0000000e+00    0.0000000e+00                1    0.0000000e+00                2    0.0000000e+00    1.6000000e-06    0.0000000e+00    0.0000000e+00    0.0000000e+00    0.0000000e+00                1    5.8827110e-03
   -1.6458716e+01          1206474          1206474    1.5965835e-06    1.5965835e-06    2.1026391e-05    8.1337062e-06    9.3908483e-05    2.0700763e-04                1    0.0000000e+00    0.0000000e+00    0.0000000e+00    0.0000000e+00    0.0000000e+00    0.0000000e+00                1    0.0000000e+00                2    0.0000000e+00    1.6000000e-06    0.0000000e+00    0.0000000e+00    0.0000000e+00    0.0000000e+00                1    6.2959153e-03
   -1.6331993e+01          1256481          1256481    1.5944707e-06    1.5944707e-06    2.0044624e-05    8.2175080e-06    5.7729507e-05    2.0626550e-04                1    0.0000000e+00    0.0000000e+00    0.0000000e+00    0.0000000e+00    0.0000000e+00    0.0000000e+00                1    0.0000000e+00                2    0.0000000e+00    1.6000000e-06    0.0000000e+00    0.0000000e+00    0.0000000e+00    0.0000000e+00                1    6.7816367e-03
   -1.6230614e+01          1296806          1296806    1.5922417e-06    1.5922417e-06    1.9271220e-05    8.0817023e-06    3.7854037e-05    2.0505547e-04                1    0.0000000e+00    0.0000000e+00    0.0000000e+00    0.0000000e+00    0.0000000e+00    0.0000000e+00                1    0.0000000e+00                2    0.0000000e+00    1.6000000e-06    0.0000000e+00    0.0000000e+00    0.0000000e+00    0.0000000e+00                1    7.1401952e-03
   -1.6149510e+01          1327289          1327289    1.5901091e-06    1.5901091e-06    1.8663390e-05    8.0826432e-06    2.9063945e-05    2.0430550e-04                1    0.0000000e+00    0.0000000e+00    0.0000000e+00    0.0000000e+00    0.0000000e+00    0.0000000e+00                1    0.0000000e+00                2    0.0000000e+00    1.6000000e-06    0.0000000e+00    0.0000000e+00    0.0000000e+00    0.0000000e+00                1    7.4221159e-03
   -1.6048131e+01          1357658          1357658    1.5869573e-06    1.5869573e-06    1.8143956e-05    8.1167241e-06    2.3611987e-05    2.0359542e-04                1    0.0000000e+00    0.0000000e+00    0.0000000e+00    0.0000000e+00    0.0000000e+00    0.0000000e+00                1    0.0000000e+00                2    0.0000000e+00    1.6000000e-06    0.0000000e+00    0.0000000e+00    0.0000000e+00    0.0000000e+00                1    7.7442693e-03
   -1.5967028e+01          1381723          1381723    1.5840943e-06    1.5840943e-06    1.7769813e-05    7.9388616e-06    2.2000105e-05    2.0288966e-04                1    0.0000000e+00    0.0000000e+00    0.0000000e+00    0.0000000e+00    0.0000000e+00    0.0000000e+00                1    0.0000000e+00                2    0.0000000e+00    1.6000000e-06    0.0000000e+00    0.0000000e+00    0.0000000e+00    0.0000000e+00                1    7.9929464e-03
   -1.5865649e+01          1406730          1406730    1.5799753e-06    1.5799753e-06    1.7436905e-05    7.9646474e-06    1.9403791e-05    2.0195346e-04                1    0.0000000e+00    0.0000000e+00    0.0000000e+00    0.0000000e+00    0.0000000e+00    0.0000000e+00                1    0.0000000e+00                2    0.0000000e+00    1.6000000e-06    0.0000000e+00    0.0000000e+00    0.0000000e+00    0.0000000e+00                1    8.2990576e-03
   -1.5784546e+01          1427445          1427445    1.5764028e-06    1.5764028e-06    1.7185317e-05    8.0139750e-06    1.8736925e-05    2.0078879e-04                1    0.0000000e+00    0.0000000e+00    0.0000000e+00    0.0000000e+00    0.0000000e+00    0.0000000e+00                1    0.0000000e+00                2    0.0000000e+00    1.6000000e-06    0.0000000e+00    0.0000000e+00    0.0000000e+00    0.0000000e+00                1    8.5255196e-03
   -1.5683167e+01          1449053          1449053    1.5714937e-06    1.5714937e-06    1.6948521e-05    7.9427660e-06    1.7479648e-05    1.9939567e-04                1    0.0000000e+00    0.0000000e+00    0.0000000e+00    0.0000000e+00    0.0000000e+00    0.0000000e+00                1    0.0000000e+00                2    0.0000000e+00    1.6000000e-06    0.0000000e+00    0.0000000e+00    0.0000000e+00    0.0000000e+00                1    8.8096247e-03
   -1.5556443e+01          1471794          1471794    1.5647330e-06    1.5647330e-06    1.6744117e-05    7.9513026e-06    1.6705086e-05    1.9769547e-04                1    0.0000000e+00    0.0000000e+00    0.0000000e+00    0.0000000e+00    0.0000000e+00    0.0000000e+00                1    0.0000000e+00                2    0.0000000e+00    1.6000000e-06    0.0000000e+00    0.0000000e+00    0.0000000e+00    0.0000000e+00                1    9.1365994e-03
   -1.5477241e+01          1487965          1487965    1.5608471e-06    1.5608471e-06    1.6638824e-05    7.8601369e-06    1.6594825e-05    1.9671827e-04                1    0.0000000e+00    0.0000000e+00    0.0000000e+00    0.0000000e+00    0.0000000e+00    0.0000000e+00                1    0.0000000e+00                2    0.0000000e+00    1.6000000e-06    0.0000000e+00    0.0000000e+00    0.0000000e+00    0.0000000e+00                1    9.3454035e-03
   -1.5378238e+01          1505530          1505530    1.5550774e-06    1.5550774e-06    1.6469215e-05    7.8420287e-06    1.6316080e-05    1.9521272e-04                1    0.0000000e+00    0.0000000e+00    0.0000000e+00    0.0000000e+00    0.0000000e+00    0.0000000e+00                1    0.0000000e+00                2    0.0000000e+00    1.6000000e-06    0.0000000e+00    0.0000000e+00    0.0000000e+00    0.0000000e+00                1    9.6003138e-03
   -1.5254485e+01          1524475          1524475    1.5472859e-06    1.5472859e-06    1.6298708e-05    7.9880280e-06    1.5996388e-05    1.9335802e-04                1    0.0000000e+00    0.0000000e+00    0.0000000e+00    0.0000000e+00    0.0000000e+00    0.0000000e+00                1    0.0000000e+00                2    0.0000000e+00    1.6000000e-06    0.0000000e+00    0.0000000e+00    0.0000000e+00    0.0000000e+00                1    9.9052696e-03
   -1.5099793e+01          1544890          1544890    1.5370037e-06    1.5370037e-06    1.6156574e-05    7.8574130e-06    1.5864212e-05    1.9083632e-04                1    0.0000000e+00    0.0000000e+00    0.0000000e+00    0.0000000e+00    0.0000000e+00    0.0000000e+00                1    0.0000000e+00                2    0.0000000e+00    1.6000000e-06    0.0000000e+00    0.0000000e+00    0.0000000e+00    0.0000000e+00                1    1.0268148e-02
   -1.4881269e+01          1569828          1569828    1.5213520e-06    1.5213520e-06    1.5968247e-05    7.8210365e-06    1.5795098e-05    1.8653383e-04                1    0.0000000e+00    0.0000000e+00    0.0000000e+00    0.0000000e+00    0.0000000e+00    0.0000000e+00                1    0.0000000e+00                2    0.0000000e+00    1.6000000e-06    0.0000000e+00    0.0000000e+00    0.0000000e+00    0.0000000e+00                1    1.0774118e-02
   -1.4799482e+01          1577611          1577611    1.5151618e-06    1.5151618e-06    1.5908918e-05    7.8388327e-06    1.5812488e-05    1.8443184e-04                1    0.0000000e+00    0.0000000e+00    0.0000000e+00    0.0000000e+00    0.0000000e+00    0.0000000e+00                1    0.0000000e+00                2    0.0000000e+00    1.6000000e-06    0.0000000e+00    0.0000000e+00    0.0000000e+00    0.0000000e+00                1    1.0949315e-02
   -1.4636054e+01          1589609          1589609    1.5023294e-06    1.5023294e-06    1.5818335e-05    7.8168135e-06    1.5959938e-05    1.7952042e-04                1    0.0000000e+00    0.0000000e+00    0.0000000e+00    0.0000000e+00    0.0000000e+00    0.0000000e+00                1    0.0000000e+00                2    0.0000000e+00    1.6000000e-06    0.0000000e+00    0.0000000e+00    0.0000000e+00    0.0000000e+00                1    1.1294950e-02
   -1.4554398e+01          1594402          1594402    1.4957314e-06    1.4957314e-06    1.5788900e-05    7.8422449e-06    1.5966753e-05    1.7706415e-04                1    0.0000000e+00    0.0000000e+00    0.0000000e+00    0.0000000e+00    0.0000000e+00    0.0000000e+00                1    0.0000000e+00                2    0.0000000e+00    1.6000000e-06    0.0000000e+00    0.0000000e+00    0.0000000e+00    0.0000000e+00                1    1.1464367e-02
   -1.4472781e+01          1598118          1598118    1.4890899e-06    1.4890899e-06    1.5768632e-05    7.9031823e-06    1.6025570e-05    1.7476024e-04                1    0.0000000e+00    0.0000000e+00    0.0000000e+00    0.0000000e+00    0.0000000e+00    0.0000000e+00                1    0.0000000e+00                2    0.0000000e+00    1.6000000e-06    0.0000000e+00    0.0000000e+00    0.0000000e+00    0.0000000e+00                1    1.1627415e-02
   -1.4391204e+01          1601166          1601166    1.4822405e-06    1.4822405e-06    1.5759011e-05    7.9131857e-06    1.6268169e-05    1.7269201e-04                1    0.0000000e+00    0.0000000e+00    0.0000000e+00    0.0000000e+00    0.0000000e+00    0.0000000e+00                1    0.0000000e+00                2    0.0000000e+00    1.6000000e-06    0.0000000e+00    0.0000000e+00    0.0000000e+00    0.0000000e+00                1    1.1792870e-02
   -1.4207743e+01          1605785          1605785    1.4663880e-06    1.4663880e-06    1.5760404e-05    7.8437750e-06    1.6375988e-05    1.6880282e-04                1    0.0000000e+00    0.0000000e+00    0.0000000e+00    0.0000000e+00    0.0000000e+00    0.0000000e+00                1    0.0000000e+00                2    0.0000000e+00    1.6000000e-06    0.0000000e+00    0.0000000e+00    0.0000000e+00    0.0000000e+00                1    1.2152782e-02
   -1.4080339e+01          1607237          1607237    1.4549650e-06    1.4549650e-06    1.5782247e-05    7.8555227e-06    1.6617878e-05    1.6673085e-04                1    0.0000000e+00    0.0000000e+00    0.0000000e+00    0.0000000e+00    0.0000000e+00    0.0000000e+00                1    0.0000000e+00                2    0.0000000e+00    1.6000000e-06    0.0000000e+00    0.0000000e+00    0.0000000e+00    0.0000000e+00                1    1.2382833e-02
   -1.3978417e+01          1607868          1607868    1.4456547e-06    1.4456547e-06    1.5801649e-05    7.7541277e-06    1.6751152e-05    1.6531739e-04                1    0.0000000e+00    0.0000000e+00    0.0000000e+00    0.0000000e+00    0.0000000e+00    0.0000000e+00                1    0.0000000e+00                2    0.0000000e+00    1.6000000e-06    0.0000000e+00    0.0000000e+00    0.0000000e+00    0.0000000e+00                1    1.2577088e-02
   -1.3851013e+01          1607706          1607706    1.4338311e-06    1.4338311e-06    1.5836446e-05    7.7804334e-06    1.6776398e-05    1.6394115e-04                1    0.0000000e+00    0.0000000e+00    0.0000000e+00    0.0000000e+00    0.0000000e+00    0.0000000e+00                1    0.0000000e+00                2    0.0000000e+00    1.6000000e-06    0.0000000e+00    0.0000000e+00    0.0000000e+00    0.0000000e+00                1    1.2806106e-02
   -1.3749090e+01          1607230          1607230    1.4241741e-06    1.4241741e-06    1.5863864e-05    7.7989465e-06    1.7024812e-05    1.6279349e-04                1    0.0000000e+00    0.0000000e+00    0.0000000e+00    0.0000000e+00    0.0000000e+00    0.0000000e+00                1    0.0000000e+00                2    0.0000000e+00    1.6000000e-06    0.0000000e+00    0.0000000e+00    0.0000000e+00    0.0000000e+00                1    1.2985067e-02
   -1.3621687e+01          1605820          1605820    1.4120526e-06    1.4120526e-06    1.5907797e-05    7.7892096e-06    1.7215400e-05    1.6205687e-04                1    0.0000000e+00    0.0000000e+00    0.0000000e+00    0.0000000e+00    0.0000000e+00    0.0000000e+00                1    0.0000000e+00                2    0.0000000e+00    1.6000000e-06    0.0000000e+00    0.0000000e+00    0.0000000e+00    0.0000000e+00                1    1.3199871e-02
   -1.3519764e+01          1604134          1604134    1.4021977e-06    1.4021977e-06    1.5944035e-05    7.7916927e-06    1.7208651e-05    1.6121921e-04                1    0.0000000e+00    0.0000000e+00    0.0000000e+00    0.0000000e+00    0.0000000e+00    0.0000000e+00                1    0.0000000e+00                2    0.0000000e+00    1.6000000e-06    0.0000000e+00    0.0000000e+00    0.0000000e+00    0.0000000e+00                1    1.3374521e-02
   -1.3392361e+01          1601574          1601574    1.3897134e-06    1.3897134e-06    1.5996937e-05    7.7633719e-06    1.7413380e-05    1.6078492e-04                1    0.0000000e+00    0.0000000e+00    0.0000000e+00    0.0000000e+00    0.0000000e+00    0.0000000e+00                1    0.0000000e+00                2    0.0000000e+00    1.6000000e-06    0.0000000e+00    0.0000000e+00    0.0000000e+00    0.0000000e+00                1    1.3583437e-02
   -1.3290438e+01          1599180          1599180    1.3795825e-06    1.3795825e-06    1.6037746e-05    7.8618384e-06    1.7721815e-05    1.6034752e-04                1    0.0000000e+00    0.0000000e+00    0.0000000e+00    0.0000000e+00    0.0000000e+00    0.0000000e+00                1    0.0000000e+00                2    0.0000000e+00    1.6000000e-06    0.0000000e+00    0.0000000e+00    0.0000000e+00    0.0000000e+00                1    1.3746681e-02
   -1.3163035e+01          1595561          1595561    1.3666938e-06    1.3666938e-06    1.6099100e-05    7.8094971e-06    1.7858046e-05    1.5993985e-04                1    0.0000000e+00    0.0000000e+00    0.0000000e+00    0.0000000e+00    0.0000000e+00    0.0000000e+00                1    0.0000000e+00                2    0.0000000e+00    1.6000000e-06    0.0000000e+00    0.0000000e+00    0.0000000e+00    0.0000000e+00                1    1.3942964e-02
   -1.3061112e+01          1592342          1592342    1.3561915e-06    1.3561915e-06    1.6149028e-05    7.7063756e-06    1.7993291e-05    1.5967218e-04                1    0.0000000e+00    0.0000000e+00    0.0000000e+00    0.0000000e+00    0.0000000e+00    0.0000000e+00                1    0.0000000e+00                2    0.0000000e+00    1.6000000e-06    0.0000000e+00    0.0000000e+00    0.0000000e+00    0.0000000e+00                1    1.4095404e-02
   -1.2933709e+01          1587931          1587931    1.3432007e-06    1.3432007e-06    1.6216728e-05    7.8720664e-06    1.8148131e-05    1.5956635e-04                1    0.0000000e+00    0.0000000e+00    0.0000000e+00    0.0000000e+00    0.0000000e+00    0.0000000e+00                1    0.0000000e+00                2    0.0000000e+00    1.6000000e-06    0.0000000e+00    0.0000000e+00    0.0000000e+00    0.0000000e+00                1    1.4293524e-02
   -1.2831786e+01          1584103          1584103    1.3324478e-06    1.3324478e-06    1.6271499e-05    7.8615841e-06    1.8447216e-05    1.5950691e-04                1    0.0000000e+00    0.0000000e+00    0.0000000e+00    0.0000000e+00    0.0000000e+00    0.0000000e+00                1    0.0000000e+00                2    0.0000000e+00    1.6000000e-06    0.0000000e+00    0.0000000e+00    0.0000000e+00    0.0000000e+00                1    1.4452719e-02
   -1.2704382e+01          1578731          1578731    1.3190704e-06    1.3190704e-06    1.6346809e-05    7.6488766e-06    1.8498390e-05    1.5954206e-04                1    0.0000000e+00    0.0000000e+00    0.0000000e+00    0.0000000e+00    0.0000000e+00    0.0000000e+00                1    0.0000000e+00                2    0.0000000e+00    1.6000000e-06    0.0000000e+00    0.0000000e+00    0.0000000e+00    0.0000000e+00                1    1.4642992e-02
   -1.2602460e+01          1574106          1574106    1.3080736e-06    1.3080736e-06    1.6409104e-05    7.7065465e-06    1.8792808e-05    1.5956255e-04                1    0.0000000e+00    0.0000000e+00    0.0000000e+00    0.0000000e+00    0.0000000e+00    0.0000000e+00                1    0.0000000e+00                2    0.0000000e+00    1.6000000e-06    0.0000000e+00    0.0000000e+00    0.0000000e+00    0.0000000e+00                1    1.4776132e-02
   -1.2475056e+01          1568066          1568066    1.2944434e-06    1.2944434e-06    1.6492249e-05    7.8508424e-06    1.8934026e-05    1.5984879e-04                1    0.0000000e+00    0.0000000e+00    0.0000000e+00    0.0000000e+00    0.0000000e+00    0.0000000e+00                1    0.0000000e+00                2    0.0000000e+00    1.6000000e-06    0.0000000e+00    0.0000000e+00    0.0000000e+00    0.0000000e+00                1    1.4956866e-02
   -1.2373134e+01          1562710          1562710    1.2830656e-06    1.2830656e-06    1.6563796e-05    7.6840408e-06    1.9170469e-05    1.5994600e-04                1    0.0000000e+00    0.0000000e+00    0.0000000e+00    0.0000000e+00    0.0000000e+00    0.0000000e+00                1    0.0000000e+00                2    0.0000000e+00    1.6000000e-06    0.0000000e+00    0.0000000e+00    0.0000000e+00    0.0000000e+00                1    1.5097796e-02
   -1.2245730e+01          1555492          1555492    1.2688674e-06    1.2688674e-06    1.6660415e-05    7.8294345e-06    1.9385004e-05    1.5997777e-04                1    0.0000000e+00    0.0000000e+00    0.0000000e+00    0.0000000e+00    0.0000000e+00    0.0000000e+00                1    0.0000000e+00                2    0.0000000e+00    1.6000000e-06    0.0000000e+00    0.0000000e+00    0.0000000e+00    0.0000000e+00                1    1.5283898e-02
   -1.2143807e+01          1549217          1549217    1.2571367e-06    1.2571367e-06    1.6742538e-05    7.7968742e-06    1.9580723e-05    1.6042577e-04                1    0.0000000e+00    0.0000000e+00    0.0000000e+00    0.0000000e+00    0.0000000e+00    0.0000000e+00                1    0.0000000e+00                2    0.0000000e+00    1.6000000e-06    0.0000000e+00    0.0000000e+00    0.0000000e+00    0.0000000e+00                1    1.5415583e-02
   -1.2016404e+01          1539840          1539840    1.2422817e-06    1.2422817e-06    1.6852098e-05    7.8872681e-06    1.9552251e-05    1.6067009e-04                1    0.0000000e+00    0.0000000e+00    0.0000000e+00    0.0000000e+00    0.0000000e+00    0.0000000e+00                1    0.0000000e+00                2    0.0000000e+00    1.6000000e-06    0.0000000e+00    0.0000000e+00    0.0000000e+00    0.0000000e+00                1    1.5575464e-02
   -1.1859732e+01          1524894          1524894    1.2227041e-06    1.2227041e-06    1.7016755e-05    7.7618476e-06    2.0047502e-05    1.6118967e-04                1    0.0000000e+00    0.0000000e+00    0.0000000e+00    0.0000000e+00    0.0000000e+00    0.0000000e+00                1    0.0000000e+00                2    0.0000000e+00    1.6000000e-06    0.0000000e+00    0.0000000e+00    0.0000000e+00    0.0000000e+00                1    1.5783038e-02
   -1.1734395e+01          1511166          1511166    1.2065102e-06    1.2065102e-06    1.7160899e-05    7.9266772e-06    2.0331956e-05    1.6151584e-04                1    0.0000000e+00    0.0000000e+00    0.0000000e+00    0.0000000e+00    0.0000000e+00    0.0000000e+00                1    0.0000000e+00                2    0.0000000e+00    1.6000000e-06    0.0000000e+00    0.0000000e+00    0.0000000e+00    0.0000000e+00                1    1.5936715e-02
   -1.1634125e+01          1498729          1498729    1.1932324e-06    1.1932324e-06    1.7283667e-05    7.9546461e-06    2.0419367e-05    1.6198298e-04                1    0.0000000e+00    0.0000000e+00    0.0000000e+00    0.0000000e+00    0.0000000e+00    0.0000000e+00                1    0.0000000e+00                2    0.0000000e+00    1.6000000e-06    0.0000000e+00    0.0000000e+00    0.0000000e+00    0.0000000e+00                1    1.6060931e-02
   -1.1508787e+01          1480643          1480643    1.1759940e-06    1.1759940e-06    1.7450567e-05    7.7111507e-06    2.0680745e-05    1.6244143e-04                1    0.0000000e+00    0.0000000e+00    0.0000000e+00    0.0000000e+00    0.0000000e+00    0.0000000e+00                1    0.0000000e+00                2    0.0000000e+00    1.6000000e-06    0.0000000e+00    0.0000000e+00    0.0000000e+00    0.0000000e+00                1    1.6212958e-02
   -1.1353042e+01          1453937          1453937    1.1526866e-06    1.1526866e-06    1.7701358e-05    7.8961906e-06    2.1186770e-05    1.6305598e-04                1    0.0000000e+00    0.0000000e+00    0.0000000e+00    0.0000000e+00    0.0000000e+00    0.0000000e+00                1    0.0000000e+00                2    0.0000000e+00    1.6000000e-06    0.0000000e+00    0.0000000e+00    0.0000000e+00    0.0000000e+00                1    1.6397411e-02
   -1.1228447e+01          1431243          1431243    1.1331508e-06    1.1331508e-06    1.7941012e-05    8.0427315e-06    2.1509720e-05    1.6369606e-04                1    0.0000000e+00    0.0000000e+00    0.0000000e+00    0.0000000e+00    0.0000000e+00    0.0000000e+00                1    0.0000000e+00                2    0.0000000e+00    1.6000000e-06    0.0000000e+00    0.0000000e+00    0.0000000e+00    0.0000000e+00                1    1.6559485e-02
   -1.1128770e+01          1410695          1410695    1.1171742e-06    1.1171742e-06    1.8153313e-05    7.9152911e-06    2.1565731e-05    1.6410172e-04                1    0.0000000e+00    0.0000000e+00    0.0000000e+00    0.0000000e+00    0.0000000e+00    0.0000000e+00                1    0.0000000e+00                2    0.0000000e+00    1.6000000e-06    0.0000000e+00    0.0000000e+00    0.0000000e+00    0.0000000e+00                1    1.6673504e-02
   -1.1004174e+01          1378438          1378438    1.0954626e-06    1.0954626e-06    1.8442105e-05    8.1835253e-06    2.2199345e-05    1.6490587e-04                1    0.0000000e+00    0.0000000e+00    0.0000000e+00    0.0000000e+00    0.0000000e+00    0.0000000e+00                1    0.0000000e+00                2    0.0000000e+00    1.6000000e-06    0.0000000e+00    0.0000000e+00    0.0000000e+00    0.0000000e+00                1    1.6813226e-02
   -1.0848429e+01          1316108          1316108    1.0609731e-06    1.0609731e-06    1.9043985e-05    8.2958476e-06    2.2632016e-05    1.6599370e-04                1    0.0000000e+00    0.0000000e+00    0.0000000e+00    0.0000000e+00    0.0000000e+00    0.0000000e+00                1    0.0000000e+00                2    0.0000000e+00    1.6000000e-06    0.0000000e+00    0.0000000e+00    0.0000000e+00    0.0000000e+00                1    1.6983670e-02
   -1.0723833e+01          1250484          1250484    1.0285222e-06    1.0285222e-06    1.9772675e-05    8.5049391e-06    2.3416559e-05    1.6689948e-04                1    0.0000000e+00    0.0000000e+00    0.0000000e+00    0.0000000e+00    0.0000000e+00    0.0000000e+00                1    0.0000000e+00                2    0.0000000e+00    1.6000000e-06    0.0000000e+00    0.0000000e+00    0.0000000e+00    0.0000000e+00                1    1.7135429e-02
   -1.0624156e+01          1197623          1197623    1.0026206e-06    1.0026206e-06    2.0365893e-05    8.9052812e-06    2.4325993e-05    1.6747043e-04                1    0.0000000e+00    0.0000000e+00    0.0000000e+00    0.0000000e+00    0.0000000e+00    0.0000000e+00                1    0.0000000e+00                2    0.0000000e+00    1.6000000e-06    0.0000000e+00    0.0000000e+00    0.0000000e+00    0.0000000e+00                1    1.7240123e-02
   -1.0547814e+01          1151445          1151445    9.8152874e-07    9.8152874e-07    2.0856093e-05    9.1616159e-06    2.4796389e-05    1.6822844e-04                1    0.0000000e+00    0.0000000e+00    0.0000000e+00    0.0000000e+00    0.0000000e+00    0.0000000e+00                1    0.0000000e+00                2    0.0000000e+00    1.6000000e-06    0.0000000e+00    0.0000000e+00    0.0000000e+00    0.0000000e+00                1    1.7339093e-02
   -1.0481211e+01          1103830          1103830    9.6058177e-07    9.6058177e-07    2.1050292e-05    9.1747525e-06    2.5625006e-05    1.6922201e-04                1    0.0000000e+00    0.0000000e+00    0.0000000e+00    0.0000000e+00    0.0000000e+00    0.0000000e+00                1    0.0000000e+00                2    0.0000000e+00    1.6000000e-06    0.0000000e+00    0.0000000e+00    0.0000000e+00    0.0000000e+00                1    1.7409679e-02
   -1.0360897e+01           989998           989998    9.1076046e-07    9.1076046e-07    2.1780206e-05    9.3220309e-06    2.7335150e-05    1.7074729e-04                1    0.0000000e+00    0.0000000e+00    0.0000000e+00    0.0000000e+00    0.0000000e+00    0.0000000e+00                1    0.0000000e+00                2    0.0000000e+00    1.6000000e-06    0.0000000e+00    0.0000000e+00    0.0000000e+00    0.0000000e+00                1    1.7541416e-02
   -1.0295569e+01           918673           918673    8.7902061e-07    8.7902061e-07    2.1935202e-05    9.7034205e-06    2.9300317e-05    1.7207771e-04                1    0.0000000e+00    0.0000000e+00    0.0000000e+00    0.0000000e+00    0.0000000e+00    0.0000000e+00                1    0.0000000e+00                2    0.0000000e+00    1.6000000e-06    0.0000000e+00    0.0000000e+00    0.0000000e+00    0.0000000e+00                1    1.7612045e-02
   -1.0150657e+01           675531           675531    7.6846688e-07    7.6846688e-07    2.1124585e-05    8.6829483e-06    9.6322880e-05    1.7757610e-04                1    0.0000000e+00    0.0000000e+00    0.0000000e+00    0.0000000e+00    0.0000000e+00    0.0000000e+00                1    0.0000000e+00                2    0.0000000e+00    1.6000000e-06    0.0000000e+00    0.0000000e+00    0.0000000e+00    0.0000000e+00                1    1.7803031e-02
   -1.0095386e+01           586693           586693    7.2552803e-07    7.2552803e-07    2.2928828e-05    9.4158002e-06    1.0193755e-04    1.7986934e-04                1    0.0000000e+00    0.0000000e+00    0.0000000e+00    0.0000000e+00    0.0000000e+00    0.0000000e+00                1    0.0000000e+00                2    0.0000000e+00    1.6000000e-06    0.0000000e+00    0.0000000e+00    0.0000000e+00    0.0000000e+00                1    1.7861255e-02
   -9.9583313e+00           438068           438068    6.3994449e-07    6.3994449e-07    2.8313165e-05    1.1387530e-05    1.1408173e-04    1.8650817e-04                1    0.0000000e+00    0.0000000e+00    0.0000000e+00    0.0000000e+00    0.0000000e+00    0.0000000e+00                1    0.0000000e+00                2    0.0000000e+00    1.6000000e-06    0.0000000e+00    0.0000000e+00    0.0000000e+00    0.0000000e+00                1    1.8041214e-02
   -9.8547049e+00           373173           373173    5.9597249e-07    5.9597249e-07    3.3314623e-05    1.2721423e-05    1.1978014e-04    1.8994701e-04                1    0.0000000e+00    0.0000000e+00    0.0000000e+00    0.0000000e+00    0.0000000e+00    0.0000000e+00                1    0.0000000e+00                2    0.0000000e+00    1.6000000e-06    0.0000000e+00    0.0000000e+00    0.0000000e+00    0.0000000e+00                1    1.8148099e-02
   -9.7998101e+00           345306           345306    5.7650803e-07    5.7650803e-07    3.5372826e-05    1.3563763e-05    1.2246879e-04    1.9190489e-04                1    0.0000000e+00    0.0000000e+00    0.0000000e+00    0.0000000e+00    0.0000000e+00    0.0000000e+00                1    0.0000000e+00                2    0.0000000e+00    1.6000000e-06    0.0000000e+00    0.0000000e+00    0.0000000e+00    0.0000000e+00                1    1.8223078e-02
   -9.6867480e+00           295651           295651    5.4135284e-07    5.4135284e-07    4.4717967e-05    1.6721976e-05    1.2690961e-04    1.9545442e-04                1    0.0000000e+00    0.0000000e+00    0.0000000e+00    0.0000000e+00    0.0000000e+00    0.0000000e+00                1    0.0000000e+00                2    0.0000000e+00    1.6000000e-06    0.0000000e+00    0.0000000e+00    0.0000000e+00    0.0000000e+00                1    1.8338077e-02
   -9.5973440e+00           266658           266658    5.2067904e-07    5.2067904e-07    5.2474876e-05    2.0719094e-05    1.2984401e-04    1.9753845e-04                1    0.0000000e+00    0.0000000e+00    0.0000000e+00    0.0000000e+00    0.0000000e+00    0.0000000e+00                1    0.0000000e+00                2    0.0000000e+00    1.6000000e-06    0.0000000e+00    0.0000000e+00    0.0000000e+00    0.0000000e+00                1    1.8428099e-02
   -9.4961585e+00           240178           240178    5.0173482e-07    5.0173482e-07    5.9680664e-05    2.4710508e-05    1.3216677e-04    1.9970005e-04                1    0.0000000e+00    0.0000000e+00    0.0000000e+00    0.0000000e+00    0.0000000e+00    0.0000000e+00                1    0.0000000e+00                2    0.0000000e+00    1.6000000e-06    0.0000000e+00    0.0000000e+00    0.0000000e+00    0.0000000e+00                1    1.8548261e-02
   -9.3891793e+00           216092           216092    4.8439156e-07    4.8439156e-07    6.5113596e-05    2.7448738e-05    1.3434314e-04    2.0157708e-04                1    0.0000000e+00    0.0000000e+00    0.0000000e+00    0.0000000e+00    0.0000000e+00    0.0000000e+00                1    0.0000000e+00                2    0.0000000e+00    1.6000000e-06    0.0000000e+00    0.0000000e+00    0.0000000e+00    0.0000000e+00                1    1.8654663e-02
   -9.2880719e+00           195456           195456    4.6939245e-07    4.6939245e-07    7.3072005e-05    3.1145957e-05    1.3608411e-04    2.0300119e-04                1    0.0000000e+00    0.0000000e+00    0.0000000e+00    0.0000000e+00    0.0000000e+00    0.0000000e+00                1    0.0000000e+00                2    0.0000000e+00    1.6000000e-06    0.0000000e+00    0.0000000e+00    0.0000000e+00    0.0000000e+00                1    1.8754691e-02
   -9.1895550e+00           178218           178218    4.5664615e-07    4.5664615e-07    7.9900215e-05    3.5141945e-05    1.3744096e-04    2.0410773e-04                1    0.0000000e+00    0.0000000e+00    0.0000000e+00    0.0000000e+00    0.0000000e+00    0.0000000e+00                1    0.0000000e+00                2    0.0000000e+00    1.6000000e-06    0.0000000e+00    0.0000000e+00    0.0000000e+00    0.0000000e+00                1    1.8871041e-02
   -9.0840861e+00           164413           164413    4.4627183e-07    4.4627183e-07    8.7655316e-05    4.1546259e-05    1.3831785e-04    2.0540253e-04                1    0.0000000e+00    0.0000000e+00    0.0000000e+00    0.0000000e+00    0.0000000e+00    0.0000000e+00                1    0.0000000e+00                2    0.0000000e+00    1.6000000e-06    0.0000000e+00    0.0000000e+00    0.0000000e+00    0.0000000e+00                1    1.8974571e-02
   -8.9709219e+00           153672           153672    4.3805449e-07    4.3805449e-07    9.7898575e-05    9.1621279e-05    1.3930669e-04    2.0598872e-04                1    0.0000000e+00    0.0000000e+00    0.0000000e+00    0.0000000e+00    0.0000000e+00    0.0000000e+00                1    0.0000000e+00                2    0.0000000e+00    1.6000000e-06    0.0000000e+00    0.0000000e+00    0.0000000e+00    0.0000000e+00                1    1.9086164e-02
   -8.8218150e+00           146396           146396    4.3234939e-07    4.3234939e-07    1.0532337e-04    9.4273507e-05    1.3983189e-04    2.0602784e-04                1    0.0000000e+00    0.0000000e+00    0.0000000e+00    0.0000000e+00    0.0000000e+00    0.0000000e+00                1    0.0000000e+00                2    0.0000000e+00    1.6000000e-06    0.0000000e+00    0.0000000e+00    0.0000000e+00    0.0000000e+00                1    1.9233488e-02
   -8.7555453e+00           144145           144145    4.3055346e-07    4.3055346e-07    1.0766166e-04    9.5118329e-05    1.3984029e-04    2.0613864e-04                1    0.0000000e+00    0.0000000e+00    0.0000000e+00    0.0000000e+00    0.0000000e+00    0.0000000e+00                1    0.0000000e+00                2    0.0000000e+00    1.6000000e-06    0.0000000e+00    0.0000000e+00    0.0000000e+00    0.0000000e+00                1    1.9300119e-02
   -8.6727082e+00           142051           142051    4.2883695e-07    4.2883695e-07    1.0902598e-04    9.5585818e-05    1.4008288e-04    2.0584403e-04                1    0.0000000e+00    0.0000000e+00    0.0000000e+00    0.0000000e+00    0.0000000e+00    0.0000000e+00                1    0.0000000e+00                2    0.0000000e+00    1.6000000e-06    0.0000000e+00    0.0000000e+00    0.0000000e+00    0.0000000e+00                1    1.9383989e-02
   -8.5236013e+00           139014           139014    4.2632915e-07    4.2632915e-07    1.1173763e-04    9.6180443e-05    1.4030070e-04    2.0588487e-04                1    0.0000000e+00    0.0000000e+00    0.0000000e+00    0.0000000e+00    0.0000000e+00    0.0000000e+00                1    0.0000000e+00                2    0.0000000e+00    1.6000000e-06    0.0000000e+00    0.0000000e+00    0.0000000e+00    0.0000000e+00                1    1.9512269e-02
   -8.4573315e+00           137830           137830    4.2535008e-07    4.2535008e-07    1.1316551e-04    9.6695602e-05    1.4045875e-04    2.0570562e-04                1    0.0000000e+00    0.0000000e+00    0.0000000e+00    0.0000000e+00    0.0000000e+00    0.0000000e+00                1    0.0000000e+00                2    0.0000000e+00    1.6000000e-06    0.0000000e+00    0.0000000e+00    0.0000000e+00    0.0000000e+00                1    1.9576834e-02
   -8.3744944e+00           136801           136801    4.2446318e-07    4.2446318e-07    1.1366017e-04    9.6739184e-05    1.4038638e-04    2.0525653e-04                1    0.0000000e+00    0.0000000e+00    0.0000000e+00    0.0000000e+00    0.0000000e+00    0.0000000e+00                1    0.0000000e+00                2    0.0000000e+00    1.6000000e-06    0.0000000e+00    0.0000000e+00    0.0000000e+00    0.0000000e+00                1    1.9656269e-02
   -8.2253875e+00           135112           135112    4.2298835e-07    4.2298835e-07    1.1511646e-04    9.7201832e-05    1.4075900e-04    2.0488483e-04                1    0.0000000e+00    0.0000000e+00    0.0000000e+00    0.0000000e+00    0.0000000e+00    0.0000000e+00                1    0.0000000e+00                2    0.0000000e+00    1.6000000e-06    0.0000000e+00    0.0000000e+00    0.0000000e+00    0.0000000e+00                1    1.9796328e-02
   -8.1591177e+00           134460           134460    4.2242781e-07    4.2242781e-07    1.1582230e-04    9.7602615e-05    1.4059680e-04    2.0468248e-04                1    0.0000000e+00    0.0000000e+00    0.0000000e+00    0.0000000e+00    0.0000000e+00    0.0000000e+00                1    0.0000000e+00                2    0.0000000e+00    1.6000000e-06    0.0000000e+00    0.0000000e+00    0.0000000e+00    0.0000000e+00                1    1.9857554e-02
   -8.0762806e+00           133806           133806    4.2185266e-07    4.2185266e-07    1.1609777e-04    9.7457983e-05    1.4087802e-04    2.0458779e-04                1    0.0000000e+00    0.0000000e+00    0.0000000e+00    0.0000000e+00    0.0000000e+00    0.0000000e+00                1    0.0000000e+00                2    0.0000000e+00    1.6000000e-06    0.0000000e+00    0.0000000e+00    0.0000000e+00    0.0000000e+00                1    1.9932822e-02
   -7.9727341e+00           133043           133043    4.2118397e-07    4.2118397e-07    1.1658366e-04    9.7739425e-05    1.4076450e-04    2.0449031e-04                1    0.0000000e+00    0.0000000e+00    0.0000000e+00    0.0000000e+00    0.0000000e+00    0.0000000e+00                1    0.0000000e+00                2    0.0000000e+00    1.6000000e-06    0.0000000e+00    0.0000000e+00    0.0000000e+00    0.0000000e+00                1    2.0024646e-02
   -7.8898970e+00           132456           132456    4.2068395e-07    4.2068395e-07    1.1725307e-04    9.8033640e-05    1.4066652e-04    2.0420591e-04                1    0.0000000e+00    0.0000000e+00    0.0000000e+00    0.0000000e+00    0.0000000e+00    0.0000000e+00                1    0.0000000e+00                2    0.0000000e+00    1.6000000e-06    0.0000000e+00    0.0000000e+00    0.0000000e+00    0.0000000e+00                1    2.0097215e-02
   -7.7407901e+00           131629           131629    4.1995338e-07    4.1995338e-07    1.1765763e-04    9.8197523e-05    1.4070757e-04    2.0426628e-04                1    0.0000000e+00    0.0000000e+00    0.0000000e+00    0.0000000e+00    0.0000000e+00    0.0000000e+00                1    0.0000000e+00                2    0.0000000e+00    1.6000000e-06    0.0000000e+00    0.0000000e+00    0.0000000e+00    0.0000000e+00                1    2.0225745e-02
   -7.6372436e+00           131080           131080    4.1946945e-07    4.1946945e-07    1.1809324e-04    9.8032601e-05    1.4102395e-04    2.0385747e-04                1    0.0000000e+00    0.0000000e+00    0.0000000e+00    0.0000000e+00    0.0000000e+00    0.0000000e+00                1    0.0000000e+00                2    0.0000000e+00    1.6000000e-06    0.0000000e+00    0.0000000e+00    0.0000000e+00    0.0000000e+00                1    2.0313609e-02
   -7.5544064e+00           130717           130717    4.1914143e-07    4.1914143e-07    1.1849337e-04    9.8382543e-05    1.4085817e-04    2.0415518e-04                1    0.0000000e+00    0.0000000e+00    0.0000000e+00    0.0000000e+00    0.0000000e+00    0.0000000e+00                1    0.0000000e+00                2    0.0000000e+00    1.6000000e-06    0.0000000e+00    0.0000000e+00    0.0000000e+00    0.0000000e+00                1    2.0383385e-02
   -7.4881367e+00           130455           130455    4.1890681e-07    4.1890681e-07    1.1873389e-04    9.8348520e-05    1.4095507e-04    2.0402947e-04                1    0.0000000e+00    0.0000000e+00    0.0000000e+00    0.0000000e+00    0.0000000e+00    0.0000000e+00                1    0.0000000e+00                2    0.0000000e+00    1.6000000e-06    0.0000000e+00    0.0000000e+00    0.0000000e+00    0.0000000e+00                1    2.0438641e-02
   -7.3017531e+00           129719           129719    4.1824579e-07    4.1824579e-07    1.1904883e-04    9.8484009e-05    1.4095375e-04    2.0360712e-04                1    0.0000000e+00    0.0000000e+00    0.0000000e+00    0.0000000e+00    0.0000000e+00    0.0000000e+00                1    0.0000000e+00                2    0.0000000e+00    1.6000000e-06    0.0000000e+00    0.0000000e+00    0.0000000e+00    0.0000000e+00                1    2.0594366e-02
   -7.2189159e+00           129379           129379    4.1795342e-07    4.1795342e-07    1.1955775e-04    9.8247774e-05    1.4082590e-04    2.0363917e-04                1    0.0000000e+00    0.0000000e+00    0.0000000e+00    0.0000000e+00    0.0000000e+00    0.0000000e+00                1    0.0000000e+00                2    0.0000000e+00    1.6000000e-06    0.0000000e+00    0.0000000e+00    0.0000000e+00    0.0000000e+00                1    2.0663649e-02
   -7.1526462e+00           129173           129173    4.1776986e-07    4.1776986e-07    1.1975296e-04    9.8356989e-05    1.4110738e-04    2.0375152e-04                1    0.0000000e+00    0.0000000e+00    0.0000000e+00    0.0000000e+00    0.0000000e+00    0.0000000e+00                1    0.0000000e+00                2    0.0000000e+00    1.6000000e-06    0.0000000e+00    0.0000000e+00    0.0000000e+00    0.0000000e+00                1    2.0718640e-02
   -7.0698090e+00           128927           128927    4.1754532e-07    4.1754532e-07    1.1987541e-04    9.8631044e-05    1.4105050e-04    2.0360849e-04                1    0.0000000e+00    0.0000000e+00    0.0000000e+00    0.0000000e+00    0.0000000e+00    0.0000000e+00                1    0.0000000e+00                2    0.0000000e+00    1.6000000e-06    0.0000000e+00    0.0000000e+00    0.0000000e+00    0.0000000e+00                1    2.0786923e-02
   -6.9662626e+00           128595           128595    4.1724424e-07    4.1724424e-07    1.2005343e-04    9.8714494e-05    1.4109193e-04    2.0358795e-04                1    0.0000000e+00    0.0000000e+00    0.0000000e+00    0.0000000e+00    0.0000000e+00    0.0000000e+00                1    0.0000000e+00                2    0.0000000e+00    1.6000000e-06    0.0000000e+00    0.0000000e+00    0.0000000e+00    0.0000000e+00                1    2.0871557e-02
   -6.8834254e+00           128338           128338    4.1701114e-07    4.1701114e-07    1.2053779e-04    9.8447614e-05    1.4129627e-04    2.0342683e-04                1    0.0000000e+00    0.0000000e+00    0.0000000e+00    0.0000000e+00    0.0000000e+00    0.0000000e+00                1    0.0000000e+00                2    0.0000000e+00    1.6000000e-06    0.0000000e+00    0.0000000e+00    0.0000000e+00    0.0000000e+00                1    2.0938683e-02
   -6.7798790e+00           128094           128094    4.1678607e-07    4.1678607e-07    1.2062863e-04    9.8838141e-05    1.4089111e-04    2.0354145e-04                1    0.0000000e+00    0.0000000e+00    0.0000000e+00    0.0000000e+00    0.0000000e+00    0.0000000e+00                1    0.0000000e+00                2    0.0000000e+00    1.6000000e-06    0.0000000e+00    0.0000000e+00    0.0000000e+00    0.0000000e+00                1    2.1021659e-02
   -6.6970418e+00           127890           127890    4.1659901e-07    4.1659901e-07    1.2092785e-04    9.8799190e-05    1.4124384e-04    2.0341025e-04                1    0.0000000e+00    0.0000000e+00    0.0000000e+00    0.0000000e+00    0.0000000e+00    0.0000000e+00                1    0.0000000e+00                2    0.0000000e+00    1.6000000e-06    0.0000000e+00    0.0000000e+00    0.0000000e+00    0.0000000e+00                1    2.1087446e-02
   -6.5934953e+00           127647           127647    4.1637947e-07    4.1637947e-07    1.2107995e-04    9.8578657e-05    1.4099676e-04    2.0355276e-04                1    0.0000000e+00    0.0000000e+00    0.0000000e+00    0.0000000e+00    0.0000000e+00    0.0000000e+00                1    0.0000000e+00                2    0.0000000e+00    1.6000000e-06    0.0000000e+00    0.0000000e+00    0.0000000e+00    0.0000000e+00                1    2.1168791e-02
   -6.4071117e+00           127250           127250    4.1601701e-07    4.1601701e-07    1.2150871e-04    9.8761112e-05    1.4121062e-04    2.0338415e-04                1    0.0000000e+00    0.0000000e+00    0.0000000e+00    0.0000000e+00    0.0000000e+00    0.0000000e+00                1    0.0000000e+00                2    0.0000000e+00    1.6000000e-06    0.0000000e+00    0.0000000e+00    0.0000000e+00    0.0000000e+00                1    2.1313172e-02
   -6.3242746e+00           127111           127111    4.1588188e-07    4.1588188e-07    1.2168543e-04    9.8729218e-05    1.4118280e-04    2.0336229e-04                1    0.0000000e+00    0.0000000e+00    0.0000000e+00    0.0000000e+00    0.0000000e+00    0.0000000e+00                1    0.0000000e+00                2    0.0000000e+00    1.6000000e-06    0.0000000e+00    0.0000000e+00    0.0000000e+00    0.0000000e+00                1    2.1376579e-02
   -6.2207281e+00           126937           126937    4.1571365e-07    4.1571365e-07    1.2177179e-04    9.9073082e-05    1.4110859e-04    2.0373292e-04                1    0.0000000e+00    0.0000000e+00    0.0000000e+00    0.0000000e+00    0.0000000e+00    0.0000000e+00                1    0.0000000e+00                2    0.0000000e+00    1.6000000e-06    0.0000000e+00    0.0000000e+00    0.0000000e+00    0.0000000e+00                1    2.1454835e-02
   -6.1378909e+00           126804           126804    4.1558477e-07    4.1558477e-07    1.2194197e-04    9.8799008e-05    1.4124368e-04    2.0341012e-04                1    0.0000000e+00    0.0000000e+00    0.0000000e+00    0.0000000e+00    0.0000000e+00    0.0000000e+00                1    0.0000000e+00                2    0.0000000e+00    1.6000000e-06    0.0000000e+00    0.0000000e+00    0.0000000e+00    0.0000000e+00                1    2.1516801e-02
   -6.0343445e+00           126612           126612    4.1540782e-07    4.1540782e-07    1.2204785e-04    9.8901900e-05    1.4133344e-04    2.0348064e-04                1    0.0000000e+00    0.0000000e+00    0.0000000e+00    0.0000000e+00    0.0000000e+00    0.0000000e+00                1    0.0000000e+00                2    0.0000000e+00    1.6000000e-06    0.0000000e+00    0.0000000e+00    0.0000000e+00    0.0000000e+00                1    2.1593372e-02
   -5.9515073e+00           126474           126474    4.1527955e-07    4.1527955e-07    1.2224494e-04    9.9057366e-05    1.4109486e-04    2.0372216e-04                1    0.0000000e+00    0.0000000e+00    0.0000000e+00    0.0000000e+00    0.0000000e+00    0.0000000e+00                1    0.0000000e+00                2    0.0000000e+00    1.6000000e-06    0.0000000e+00    0.0000000e+00    0.0000000e+00    0.0000000e+00                1    2.1654065e-02
   -5.8479609e+00           126324           126324    4.1513433e-07    4.1513433e-07    1.2230975e-04    9.8892896e-05    1.4132558e-04    2.0347447e-04                1    0.0000000e+00    0.0000000e+00    0.0000000e+00    0.0000000e+00    0.0000000e+00    0.0000000e+00                1    0.0000000e+00                2    0.0000000e+00    1.6000000e-06    0.0000000e+00    0.0000000e+00    0.0000000e+00    0.0000000e+00                1    2.1728947e-02
   -5.7185278e+00           126073           126073    4.1491067e-07    4.1491067e-07    1.2253585e-04    9.9239213e-05    1.4125370e-04    2.0341799e-04                1    0.0000000e+00    0.0000000e+00    0.0000000e+00    0.0000000e+00    0.0000000e+00    0.0000000e+00                1    0.0000000e+00                2    0.0000000e+00    1.6000000e-06    0.0000000e+00    0.0000000e+00    0.0000000e+00    0.0000000e+00                1    2.1821183e-02
   -5.6149813e+00           125895           125895    4.1475022e-07    4.1475022e-07    1.2278026e-04    9.9299454e-05    1.4125215e-04    2.0375311e-04                1    0.0000000e+00    0.0000000e+00    0.0000000e+00    0.0000000e+00    0.0000000e+00    0.0000000e+00                1    0.0000000e+00                2    0.0000000e+00    1.6000000e-06    0.0000000e+00    0.0000000e+00    0.0000000e+00    0.0000000e+00                1    2.1894352e-02
   -5.5321442e+00           125781           125781    4.1464209e-07    4.1464209e-07    1.2287909e-04    9.9270631e-05    1.4128114e-04    2.0343955e-04                1    0.0000000e+00    0.0000000e+00    0.0000000e+00    0.0000000e+00    0.0000000e+00    0.0000000e+00                1    0.0000000e+00                2    0.0000000e+00    1.6000000e-06    0.0000000e+00    0.0000000e+00    0.0000000e+00    0.0000000e+00                1    2.1952508e-02
   -5.4285977e+00           125632           125632    4.1450277e-07    4.1450277e-07    1.2293861e-04    9.9292585e-05    1.4124615e-04    2.0374840e-04                1    0.0000000e+00    0.0000000e+00    0.0000000e+00    0.0000000e+00    0.0000000e+00    0.0000000e+00                1    0.0000000e+00                2    0.0000000e+00    1.6000000e-06    0.0000000e+00    0.0000000e+00    0.0000000e+00    0.0000000e+00                1    2.2024180e-02
   -5.2991647e+00           125419           125419    4.1430812e-07    4.1430812e-07    1.2313980e-04    9.9353251e-05    1.4135331e-04    2.0349625e-04                1    0.0000000e+00    0.0000000e+00    0.0000000e+00    0.0000000e+00    0.0000000e+00    0.0000000e+00                1    0.0000000e+00                2    0.0000000e+00    1.6000000e-06    0.0000000e+00    0.0000000e+00    0.0000000e+00    0.0000000e+00                1    2.2112581e-02
   -5.1956182e+00           125273           125273    4.1417129e-07    4.1417129e-07    1.2328515e-04    9.9355313e-05    1.4130095e-04    2.0336338e-04                1    0.0000000e+00    0.0000000e+00    0.0000000e+00    0.0000000e+00    0.0000000e+00    0.0000000e+00                1    0.0000000e+00                2    0.0000000e+00    1.6000000e-06    0.0000000e+00    0.0000000e+00    0.0000000e+00    0.0000000e+00                1    2.2182595e-02
   -5.0092346e+00           125024           125024    4.1393585e-07    4.1393585e-07    1.2349713e-04    9.9139187e-05    1.4143136e-04    2.0337445e-04                1    0.0000000e+00    0.0000000e+00    0.0000000e+00    0.0000000e+00    0.0000000e+00    0.0000000e+00                1    0.0000000e+00                2    0.0000000e+00    1.6000000e-06    0.0000000e+00    0.0000000e+00    0.0000000e+00    0.0000000e+00                1    2.2317392e-02
   -4.8798015e+00           124818           124818    4.1375279e-07    4.1375279e-07    1.2364286e-04    9.9333997e-05    1.4128233e-04    2.0377678e-04                1    0.0000000e+00    0.0000000e+00    0.0000000e+00    0.0000000e+00    0.0000000e+00    0.0000000e+00                1    0.0000000e+00                2    0.0000000e+00    1.6000000e-06    0.0000000e+00    0.0000000e+00    0.0000000e+00    0.0000000e+00                1    2.2409456e-02
   -4.7762551e+00           124687           124687    4.1362579e-07    4.1362579e-07    1.2379342e-04    9.9469629e-05    1.4145496e-04    2.0357612e-04                1    0.0000000e+00    0.0000000e+00    0.0000000e+00    0.0000000e+00    0.0000000e+00    0.0000000e+00                1    0.0000000e+00                2    0.0000000e+00    1.6000000e-06    0.0000000e+00    0.0000000e+00    0.0000000e+00    0.0000000e+00                1    2.2482440e-02
   -4.6934179e+00           124592           124592    4.1353212e-07    4.1353212e-07    1.2389907e-04    9.9244818e-05    1.4125860e-04    2.0342184e-04                1    0.0000000e+00    0.0000000e+00    0.0000000e+00    0.0000000e+00    0.0000000e+00    0.0000000e+00                1    0.0000000e+00                2    0.0000000e+00    1.6000000e-06    0.0000000e+00    0.0000000e+00    0.0000000e+00    0.0000000e+00                1    2.2540445e-02
   -4.5898714e+00           124480           124480    4.1342045e-07    4.1342045e-07    1.2392622e-04    9.9305381e-05    1.4120330e-04    2.0362266e-04                1    0.0000000e+00    0.0000000e+00    0.0000000e+00    0.0000000e+00    0.0000000e+00    0.0000000e+00                1    0.0000000e+00                2    0.0000000e+00    1.6000000e-06    0.0000000e+00    0.0000000e+00    0.0000000e+00    0.0000000e+00                1    2.2589125e-02
   -4.4604384e+00           124281           124281    4.1324420e-07    4.1324420e-07    1.2405636e-04    9.9529726e-05    1.4145332e-04    2.0348314e-04                1    0.0000000e+00    0.0000000e+00    0.0000000e+00    0.0000000e+00    0.0000000e+00    0.0000000e+00                1    0.0000000e+00                2    0.0000000e+00    1.6000000e-06    0.0000000e+00    0.0000000e+00    0.0000000e+00    0.0000000e+00                1    2.2677916e-02
   -4.3568919e+00           124141           124141    4.1311265e-07    4.1311265e-07    1.2422557e-04    9.9426297e-05    1.4141711e-04    2.0354638e-04                1    0.0000000e+00    0.0000000e+00    0.0000000e+00    0.0000000e+00    0.0000000e+00    0.0000000e+00                1    0.0000000e+00                2    0.0000000e+00    1.6000000e-06    0.0000000e+00    0.0000000e+00    0.0000000e+00    0.0000000e+00                1    2.2748316e-02
   -4.2274589e+00           123955           123955    4.1294682e-07    4.1294682e-07    1.2438004e-04    9.9425357e-05    1.4136214e-04    2.0383940e-04                1    0.0000000e+00    0.0000000e+00    0.0000000e+00    0.0000000e+00    0.0000000e+00    0.0000000e+00                1    0.0000000e+00                2    0.0000000e+00    1.6000000e-06    0.0000000e+00    0.0000000e+00    0.0000000e+00    0.0000000e+00                1    2.2835010e-02
   -4.1239124e+00           123830           123830    4.1282699e-07    4.1282699e-07    1.2456110e-04    9.9574704e-05    1.4154674e-04    2.0364822e-04                1    0.0000000e+00    0.0000000e+00    0.0000000e+00    0.0000000e+00    0.0000000e+00    0.0000000e+00                1    0.0000000e+00                2    0.0000000e+00    1.6000000e-06    0.0000000e+00    0.0000000e+00    0.0000000e+00    0.0000000e+00                1    2.2903831e-02
   -3.9944793e+00           123668           123668    4.1267752e-07    4.1267752e-07    1.2464500e-04    9.9793334e-05    1.4162967e-04    2.0353038e-04                1    0.0000000e+00    0.0000000e+00    0.0000000e+00    0.0000000e+00    0.0000000e+00    0.0000000e+00                1    0.0000000e+00                2    0.0000000e+00    1.6000000e-06    0.0000000e+00    0.0000000e+00    0.0000000e+00    0.0000000e+00                1    2.2988782e-02
   -3.8564187e+00           123470           123470    4.1250066e-07    4.1250066e-07    1.2482085e-04    9.9676402e-05    1.4158147e-04    2.0358385e-04                1    0.0000000e+00    0.0000000e+00    0.0000000e+00    0.0000000e+00    0.0000000e+00    0.0000000e+00                1    0.0000000e+00                2    0.0000000e+00    1.6000000e-06    0.0000000e+00    0.0000000e+00    0.0000000e+00    0.0000000e+00                1    2.3078103e-02
   -3.7459702e+00           123342           123342    4.1237675e-07    4.1237675e-07    1.2496589e-04    9.9574592e-05    1.4149252e-04    2.0351395e-04                1    0.0000000e+00    0.0000000e+00    0.0000000e+00    0.0000000e+00    0.0000000e+00    0.0000000e+00                1    0.0000000e+00                2    0.0000000e+00    1.6000000e-06    0.0000000e+00    0.0000000e+00    0.0000000e+00    0.0000000e+00                1    2.3150511e-02
   -3.6079660e+00           123184           123184    4.1222523e-07    4.1222523e-07    1.2501566e-04    9.9860548e-05    1.4136850e-04    2.0384438e-04                1    0.0000000e+00    0.0000000e+00    0.0000000e+00    0.0000000e+00    0.0000000e+00    0.0000000e+00                1    0.0000000e+00                2    0.0000000e+00    1.6000000e-06    0.0000000e+00    0.0000000e+00    0.0000000e+00    0.0000000e+00                1    2.3239930e-02
   -3.4700355e+00           122966           122966    4.1203499e-07    4.1203499e-07    1.2523323e-04    9.9911688e-05    1.4146689e-04    2.0358549e-04                1    0.0000000e+00    0.0000000e+00    0.0000000e+00    0.0000000e+00    0.0000000e+00    0.0000000e+00                1    0.0000000e+00                2    0.0000000e+00    1.6000000e-06    0.0000000e+00    0.0000000e+00    0.0000000e+00    0.0000000e+00                1    2.3327801e-02
   -3.3596912e+00           122825           122825    4.1190535e-07    4.1190535e-07    1.2536038e-04    9.9942051e-05    1.4143979e-04    2.0390032e-04                1    0.0000000e+00    0.0000000e+00    0.0000000e+00    0.0000000e+00    0.0000000e+00    0.0000000e+00                1    0.0000000e+00                2    0.0000000e+00    1.6000000e-06    0.0000000e+00    0.0000000e+00    0.0000000e+00    0.0000000e+00                1    2.3399577e-02
   -3.2217982e+00           122638           122638    4.1173782e-07    4.1173782e-07    1.2547371e-04    9.9752431e-05    1.4159393e-04    2.0392923e-04                1    0.0000000e+00    0.0000000e+00    0.0000000e+00    0.0000000e+00    0.0000000e+00    0.0000000e+00                1    0.0000000e+00                2    0.0000000e+00    1.6000000e-06    0.0000000e+00    0.0000000e+00    0.0000000e+00    0.0000000e+00                1    2.3464258e-02
   -3.0839477e+00           122461           122461    4.1157471e-07    4.1157471e-07    1.2561823e-04    9.9782095e-05    1.4172789e-04    2.0379055e-04                1    0.0000000e+00    0.0000000e+00    0.0000000e+00    0.0000000e+00    0.0000000e+00    0.0000000e+00                1    0.0000000e+00                2    0.0000000e+00    1.6000000e-06    0.0000000e+00    0.0000000e+00    0.0000000e+00    0.0000000e+00                1    2.3552422e-02
   -2.8621697e+00           122365           122365    5.4169577e-07    5.4169577e-07    1.3987588e-04    1.0286876e-04    1.5550050e-04    2.1711815e-04                1    1.3104607e-07    1.3104607e-07    1.3300304e+01    1.3300304e+01    1.0000000e+00    1.0141264e-01                1    2.6718294e-04                2    0.0000000e+00    1.6000000e-06    0.0000000e+00    0.0000000e+00    0.0000000e+00    0.0000000e+00                1    2.3680284e-02
   -2.7244167e+00           123043           123043    9.3492898e-07    9.3492898e-07    1.4792177e-04    1.0996689e-04    2.1158968e-04    2.1716393e-04                1    5.2389034e-07    5.2389034e-07    7.3745086e+01    7.3745086e+01    1.0000000e+00    3.1177058e+00                1    1.0401443e-03                2    0.0000000e+00    1.6000000e-06    0.0000000e+00    0.0000000e+00    0.0000000e+00    0.0000000e+00                1    2.3775119e-02
   -2.6142143e+00           126448           126448    1.4376499e-06    1.4376499e-06    6.2392934e-05    9.2440943e-05    1.9661351e-04    2.1710647e-04                1    1.0266605e-06    1.0266605e-06    9.7299678e+01    9.7299678e+01    1.0000000e+00    5.4273991e+00                1    1.9284929e-03                2    0.0000000e+00    1.6000000e-06    0.0000000e+00    0.0000000e+00    0.0000000e+00    0.0000000e+00                1    2.3826015e-02
   -2.5553933e+00           130760           130760    1.7743535e-06    1.7743535e-06    2.4572139e-05    5.0804254e-06    1.9272001e-04    2.1719474e-04                1    1.3635988e-06    1.3635988e-06    1.3692658e+02    1.3692658e+02    1.0000000e+00    1.0748417e+01                1    2.4498229e-03                2    0.0000000e+00    1.6000000e-06    0.0000000e+00    0.0000000e+00    0.0000000e+00    0.0000000e+00                1    2.3866149e-02
   -2.4820091e+00           139246           139246    2.2542287e-06    2.2542287e-06    1.0044428e-05    2.5328006e-06    1.7753750e-04    2.1719374e-04                1    1.8508828e-06    1.8508828e-06    1.6052432e+02    1.6052432e+02    1.0000000e+00    1.4772385e+01                1    3.2314302e-03                2    0.0000000e+00    1.6000000e-06    0.0000000e+00    0.0000000e+00    0.0000000e+00    0.0000000e+00                1    2.3916108e-02
   -2.3975363e+00           150959           150959    2.7996343e-06    2.7996343e-06    5.2466181e-06    1.5773138e-06    1.5934330e-04    2.0362095e-04                1    2.5037815e-06    2.5037815e-06    1.9213323e+02    1.9213323e+02    1.0000000e+00    2.1162839e+01                1    4.1091763e-03                2    0.0000000e+00    1.6000000e-06    0.0000000e+00    0.0000000e+00    0.0000000e+00    0.0000000e+00                1    2.3973425e-02
   -2.2823594e+00           174779           174779    3.7498394e-06    3.7498394e-06    2.6580878e-06    1.1039039e-06    1.3294484e-04    2.0141707e-04                1    3.5526191e-06    3.5526191e-06    2.3676645e+02    2.3676645e+02    1.0000000e+00    3.2137292e+01                1    5.3081233e-03                2    0.0000000e+00    1.6000000e-06    0.0000000e+00    0.0000000e+00    0.0000000e+00    0.0000000e+00                1    2.4026348e-02
   -2.1850862e+00           199126           199126    4.6037176e-06    4.6037176e-06    1.5706009e-06    6.6374741e-07    1.0730924e-04    1.9709379e-04                1    4.5809762e-06    4.5809762e-06    2.6857596e+02    2.6857596e+02    1.0000000e+00    4.1352638e+01                1    6.2418435e-03                2    0.0000000e+00    1.6000000e-06    0.0000000e+00    0.0000000e+00    0.0000000e+00    0.0000000e+00                1    2.4091441e-02
   -2.0992425e+00           223671           223671    5.4041047e-06    5.4041047e-06    1.0586472e-06    2.2314353e-07    6.3174494e-06    1.9036549e-04                1    5.5969375e-06    5.5969375e-06    2.9386993e+02    2.9578182e+02    9.9353614e-01    4.9508442e+01                1    7.1251550e-03                2    0.0000000e+00    1.6000000e-06    0.0000000e+00    0.0000000e+00    0.0000000e+00    0.0000000e+00                1    2.4148690e-02
   -1.9932292e+00           257446           257446    6.4237611e-06    6.4237611e-06    6.1996805e-07    2.2001688e-07    1.8201519e-06    1.8063525e-04                1    6.9919105e-06    6.9919105e-06    3.2877600e+02    3.3745291e+02    9.7428705e-01    6.1968240e+01                1    8.3897112e-03                2    0.0000000e+00    1.6000000e-06    0.0000000e+00    0.0000000e+00    0.0000000e+00    0.0000000e+00                1    2.4194114e-02
   -1.8995178e+00           288144           288144    7.2363128e-06    7.2363128e-06    3.9744621e-07    2.1925611e-07    1.0162805e-06    1.7277504e-04                1    8.3541204e-06    8.3541204e-06    3.5928063e+02    3.7467214e+02    9.5892004e-01    7.4000823e+01                1    9.5960963e-03                2    0.0000000e+00    1.6000000e-06    0.0000000e+00    0.0000000e+00    0.0000000e+00    0.0000000e+00                1    2.4255871e-02
   -1.7919314e+00           314277           314277    8.0562666e-06    8.0562666e-06    2.7896279e-07    2.0753466e-07    5.8260397e-07    1.6448790e-04                1    1.0067413e-05    1.0067413e-05    3.9762038e+02    4.2207676e+02    9.4205704e-01    9.0637148e+01                1    1.1074754e-02                2    0.0000000e+00    1.6000000e-06    0.0000000e+00    0.0000000e+00    0.0000000e+00    0.0000000e+00                1    2.4301316e-02
   -1.6949133e+00           322691           322691    8.4479289e-06    8.4479289e-06    2.3490937e-07    1.9976662e-07    5.5929986e-07    1.5875393e-04                1    1.1749338e-05    1.1749338e-05    4.2897185e+02    4.6096442e+02    9.3059644e-01    1.0549370e+02                1    1.2582284e-02                2    0.0000000e+00    1.6000000e-06    0.0000000e+00    0.0000000e+00    0.0000000e+00    0.0000000e+00                1    2.4364434e-02
   -1.5962810e+00           341960           341960    9.1694369e-06    9.1694369e-06    1.9511657e-07    1.9825445e-07    5.5476336e-07    1.5100152e-04                1    1.3592364e-05    1.3592364e-05    4.6137029e+02    5.0087697e+02    9.2112499e-01    1.2203045e+02                1    1.4297132e-02                2    0.0000000e+00    1.6000000e-06    0.0000000e+00    0.0000000e+00    0.0000000e+00    0.0000000e+00                1    2.4428099e-02
   -1.4958108e+00           348471           348471    9.6557497e-06    9.6557497e-06    1.6671474e-07    1.9726140e-07    1.9726140e-07    1.4448804e-04                1    1.5582178e-05    1.5582178e-05    4.7619779e+02    5.1895441e+02    9.1761007e-01    1.3000011e+02                1    1.6193121e-02                2    0.0000000e+00    1.6000000e-06    0.0000000e+00    0.0000000e+00    0.0000000e+00    0.0000000e+00                1    2.4492535e-02
   -1.3967761e+00           354442           354442    1.0162676e-05    1.0162676e-05    1.4484707e-07    1.9641145e-07    1.9641145e-07    1.4026710e-04                1    1.7554231e-05    1.7554231e-05    4.7619779e+02    5.1895441e+02    9.1761007e-01    1.3000011e+02                1    1.8218567e-02                2    0.0000000e+00    1.6000000e-06    0.0000000e+00    0.0000000e+00    0.0000000e+00    0.0000000e+00                1    2.4555761e-02
   -1.2977256e+00           386186           386186    1.1008623e-05    1.1008623e-05    1.1717341e-07    1.9555737e-07    1.9555737e-07    1.3291693e-04                1    1.9526601e-05    1.9526601e-05    4.7619779e+02    5.1895441e+02    9.1761007e-01    1.3000011e+02                1    2.0325681e-02                2    0.0000000e+00    1.6000000e-06    0.0000000e+00    0.0000000e+00    0.0000000e+00    0.0000000e+00                1    2.4618857e-02
   -1.1986127e+00           440557           440557    1.1556777e-05    1.1556777e-05    9.8498965e-08    1.9285915e-07    1.9285915e-07    1.2603432e-04                1    2.1500210e-05    2.1500210e-05    4.7619779e+02    5.1895441e+02    9.1761007e-01    1.3000011e+02                1    2.2465883e-02                2    0.0000000e+00    1.6000000e-06    0.0000000e+00    0.0000000e+00    0.0000000e+00    0.0000000e+00                1    2.4681968e-02
   -1.0995776e+00           493544           493544    1.1944834e-05    1.1944834e-05    9.0026126e-08    1.9133530e-07    1.9133530e-07    1.1292996e-04                1    2.3472272e-05    2.3472272e-05    4.7619779e+02    5.1895441e+02    9.1761007e-01    1.3000011e+02                1    2.4710515e-02                2    0.0000000e+00    1.6000000e-06    0.0000000e+00    0.0000000e+00    0.0000000e+00    0.0000000e+00                1    2.4835656e-02
   -9.9145730e-01           472030           472030    1.1787872e-05    1.1787872e-05    8.3423941e-08    1.8929684e-07    1.8929684e-07    1.0820068e-04                1    2.5625245e-05    2.5625245e-05    4.7619779e+02    5.1895441e+02    9.1761007e-01    1.3000011e+02                1    2.7149663e-02                2    0.0000000e+00    1.6000000e-06    0.0000000e+00    0.0000000e+00    0.0000000e+00    0.0000000e+00                1    2.6244993e-02
   -8.9239115e-01           429648           429648    1.1236804e-05    1.1236804e-05    7.8915756e-08    1.8645018e-07    1.8645018e-07    1.1137517e-04                1    2.7597925e-05    2.7597925e-05    4.7619779e+02    5.1895441e+02    9.1761007e-01    1.3000011e+02                1    2.9496620e-02                2    0.0000000e+00    1.6000000e-06    0.0000000e+00    0.0000000e+00    0.0000000e+00    0.0000000e+00                1    2.6618732e-02
   -7.9327423e-01           389940           389940    1.0350282e-05    1.0350282e-05    7.3158179e-08    1.7238307e-07    1.7238307e-07    1.1964071e-04                1    2.9571616e-05    2.9571616e-05    4.7619779e+02    5.1895441e+02    9.1761007e-01    1.3000011e+02                1    3.1995065e-02                2    0.0000000e+00    1.6000000e-06    0.0000000e+00    0.0000000e+00    0.0000000e+00    0.0000000e+00                1    2.6594995e-02
   -6.9414482e-01           340087           340087    8.9595405e-06    8.9595405e-06    7.8719853e-08    1.7204240e-07    1.7204240e-07    1.3244893e-04                1    3.1545555e-05    3.1545555e-05    4.7619779e+02    5.1895441e+02    9.1761007e-01    1.3000011e+02                1    3.4173306e-02                2    0.0000000e+00    1.6000000e-06    0.0000000e+00    0.0000000e+00    0.0000000e+00    0.0000000e+00                1    2.7024144e-02
   -5.9499596e-01           298227           298227    7.8136511e-06    7.8136511e-06    9.5077466e-08    1.7173726e-07    1.7173726e-07    1.4492908e-04                1    3.3519882e-05    3.3519882e-05    4.7619779e+02    5.1895441e+02    9.1761007e-01    1.3000011e+02                1    2.7773773e-02                2    0.0000000e+00    1.6000000e-06    0.0000000e+00    0.0000000e+00    0.0000000e+00    0.0000000e+00                1    2.7585426e-02
   -4.9584964e-01           270439           270439    7.0423291e-06    7.0423291e-06    1.0548729e-07    1.7138766e-07    1.7138766e-07    1.5125628e-04                1    3.5494158e-05    3.5494158e-05    4.7619779e+02    5.1895441e+02    9.1761007e-01    1.3000011e+02                1    2.4011727e-02                2    0.0000000e+00    1.6000000e-06    0.0000000e+00    0.0000000e+00    0.0000000e+00    0.0000000e+00                1    2.8084384e-02
   -3.9717508e-01           252814           252814    6.6570485e-06    6.6570485e-06    1.0848144e-07    1.7070953e-07    1.7070953e-07    1.5751146e-04                1    3.7459040e-05    3.7459040e-05    4.7619779e+02    5.1895441e+02    9.1761007e-01    1.3000011e+02                1    2.1491778e-02                2    0.0000000e+00    1.6000000e-06    0.0000000e+00    0.0000000e+00    0.0000000e+00    0.0000000e+00                1    2.8184875e-02
   -2.9675741e-01           246518           246518    6.5815870e-06    6.5815870e-06    1.0327959e-07    1.7007699e-07    1.7007699e-07    1.5474938e-04                1    3.9458633e-05    3.9458633e-05    4.7619779e+02    5.1895441e+02    9.1761007e-01    1.3000011e+02                1    2.0978169e-02                2    0.0000000e+00    1.6000000e-06    0.0000000e+00    0.0000000e+00    0.0000000e+00    0.0000000e+00                1    2.7983801e-02
   -1.9971967e-01           233122           233122    6.2549923e-06    6.2549923e-06    1.0074616e-07    1.6958388e-07    1.6958388e-07    1.5813016e-04                1    4.1390921e-05    4.1390921e-05    4.7619779e+02    5.1895441e+02    9.1761007e-01    1.3000011e+02                1    2.0305186e-02                2    0.0000000e+00    1.6000000e-06    0.0000000e+00    0.0000000e+00    0.0000000e+00    0.0000000e+00                1    2.7628596e-02
   -9.5092392e-02           216551           216551    5.8585288e-06    5.8585288e-06    1.0583292e-07    1.6817688e-07    1.6817688e-07    1.6464451e-04                1    4.3474338e-05    4.3474338e-05    4.7619779e+02    5.1895441e+02    9.1761007e-01    1.3000011e+02                1    2.0307780e-02                2    0.0000000e+00    1.6000000e-06    0.0000000e+00    0.0000000e+00    0.0000000e+00    0.0000000e+00                1    2.7286569e-02
    7.5023246e-03           205157           205157    5.5750093e-06    5.5750093e-06    1.0716878e-07    1.6766743e-07    1.6766743e-07    1.6644120e-04                1    4.5517282e-05    4.5517282e-05    4.7619779e+02    5.1895441e+02    9.1761007e-01    1.3000011e+02                1    1.9415216e-02                2    0.0000000e+00    1.6000000e-06    0.0000000e+00    0.0000000e+00    0.0000000e+00    0.0000000e+00                1    2.7174464e-02
    1.0691080e-01           197364           197364    5.4108255e-06    5.4108255e-06    1.0090881e-07    1.6755242e-07    1.6755242e-07    1.6690179e-04                1    4.7496778e-05    4.7496778e-05    4.7619779e+02    5.1895441e+02    9.1761007e-01    1.3000011e+02                1    1.9193809e-02                2    0.0000000e+00    1.6000000e-06    0.0000000e+00    0.0000000e+00    0.0000000e+00    0.0000000e+00                1    2.7105101e-02
    2.0357511e-01           180654           180654    4.8959482e-06    4.8959482e-06    1.1279420e-07    1.6687160e-07    4.6061481e-07    1.7230039e-04                1    4.9421631e-05    4.9421631e-05    4.7619779e+02    5.1895441e+02    9.1761007e-01    1.3000011e+02                1    2.0672890e-02                2    0.0000000e+00    1.6000000e-06    0.0000000e+00    0.0000000e+00    0.0000000e+00    0.0000000e+00                1    2.6984787e-02
    3.0701646e-01           179744           179744    4.9395546e-06    4.9395546e-06    1.0831486e-07    1.6598698e-07    1.6598698e-07    1.7155470e-04                1    5.1481433e-05    5.1481433e-05    4.7619779e+02    5.1895441e+02    9.1761007e-01    1.3000011e+02                1    1.9956785e-02                2    0.0000000e+00    1.6000000e-06    0.0000000e+00    0.0000000e+00    0.0000000e+00    0.0000000e+00                1    2.6919493e-02
    4.0473414e-01           177415           177415    4.9348777e-06    4.9348777e-06    1.1129311e-07    1.6336245e-07    1.6336245e-07    1.7191157e-04                1    5.3427261e-05    5.3427261e-05    4.7619779e+02    5.1895441e+02    9.1761007e-01    1.3000011e+02                1    1.9282742e-02                2    0.0000000e+00    1.6000000e-06    0.0000000e+00    0.0000000e+00    0.0000000e+00    0.0000000e+00                1    2.6957529e-02
    5.0261767e-01           166887           166887    4.6701415e-06    4.6701415e-06    1.1985485e-07    1.6014436e-07    4.4043307e-07    1.7534059e-04                1    5.5376392e-05    5.5376392e-05    4.7619779e+02    5.1895441e+02    9.1761007e-01    1.3000011e+02                1    1.9967141e-02                2    0.0000000e+00    1.6000000e-06    0.0000000e+00    0.0000000e+00    0.0000000e+00    0.0000000e+00                1    2.6900607e-02
    6.0210665e-01           161322           161322    4.5581519e-06    4.5581519e-06    1.2240268e-07    1.5767293e-07    4.3301880e-07    1.7582834e-04                1    5.7357491e-05    5.7357491e-05    4.7619779e+02    5.1895441e+02    9.1761007e-01    1.3000011e+02                1    2.0181970e-02                2    0.0000000e+00    1.6000000e-06    0.0000000e+00    0.0000000e+00    0.0000000e+00    0.0000000e+00                1    2.6953489e-02
    7.0875417e-01           159282           159282    4.4895357e-06    4.4895357e-06    1.2585941e-07    1.5536006e-07    4.2608017e-07    1.7585271e-04                1    5.9481137e-05    5.9481137e-05    4.7619779e+02    5.1895441e+02    9.1761007e-01    1.3000011e+02                1    2.0169055e-02                2    0.0000000e+00    1.6000000e-06    0.0000000e+00    0.0000000e+00    0.0000000e+00    0.0000000e+00                1    2.6918432e-02
    8.0850916e-01           148176           148176    4.1440396e-06    4.1440396e-06    1.2384163e-07    1.5216898e-07    4.1650695e-07    1.7910897e-04                1    6.1467533e-05    6.1467533e-05    4.7619779e+02    5.1895441e+02    9.1761007e-01    1.3000011e+02                1    2.1082414e-02                2    0.0000000e+00    1.6000000e-06    0.0000000e+00    0.0000000e+00    0.0000000e+00    0.0000000e+00                1    2.6890033e-02
    9.0817123e-01           139516           139516    3.8962191e-06    3.8962191e-06    1.3248380e-07    1.4923787e-07    6.6618934e-07    1.8056530e-04                1    6.3452079e-05    6.3452079e-05    4.7619779e+02    5.1895441e+02    9.1761007e-01    1.3000011e+02                1    2.1420616e-02                2    0.0000000e+00    1.6000000e-06    0.0000000e+00    0.0000000e+00    0.0000000e+00    0.0000000e+00                1    2.6867704e-02
    1.0078734e+00           132537           132537    3.7093570e-06    3.7093570e-06    1.4653450e-07    1.4673469e-07    9.0714285e-07    1.8087041e-04                1    6.5437425e-05    6.5437425e-05    4.7619779e+02    5.1895441e+02    9.1761007e-01    1.3000011e+02                1    2.2091132e-02                2    0.0000000e+00    1.6000000e-06    0.0000000e+00    0.0000000e+00    0.0000000e+00    0.0000000e+00                1    2.6826072e-02
    1.1074459e+00           130180           130180    3.6842354e-06    3.6842354e-06    1.4220439e-07    1.4300439e-07    8.8103074e-07    1.8169749e-04                1    6.7420186e-05    6.7420186e-05    4.7619779e+02    5.1895441e+02    9.1761007e-01    1.3000011e+02                1    2.1834083e-02                2    0.0000000e+00    1.6000000e-06    0.0000000e+00    0.0000000e+00    0.0000000e+00    0.0000000e+00                1    2.6728948e-02
    1.2072048e+00           129131           129131    3.6577888e-06    3.6577888e-06    1.3982221e-07    1.4102954e-07    8.6720681e-07    1.7999093e-04                1    6.9406661e-05    6.9406661e-05    4.7619779e+02    5.1895441e+02    9.1761007e-01    1.3000011e+02                1    2.1010727e-02                2    0.0000000e+00    1.6000000e-06    0.0000000e+00    0.0000000e+00    0.0000000e+00    0.0000000e+00                1    2.6623974e-02
    1.3069639e+00           125119           125119    3.5289504e-06    3.5289504e-06    1.3937888e-07    1.4093446e-07    8.6654125e-07    1.8081702e-04                1    7.1393140e-05    7.1393140e-05    4.7619779e+02    5.1895441e+02    9.1761007e-01    1.3000011e+02                1    2.0914136e-02                2    0.0000000e+00    1.6000000e-06    0.0000000e+00    0.0000000e+00    0.0000000e+00    0.0000000e+00                1    2.6496708e-02
    1.4068030e+00           123695           123695    3.5026717e-06    3.5026717e-06    1.4061407e-07    1.4093446e-07    1.1084102e-06    1.8323571e-04                1    7.3381211e-05    7.3381211e-05    4.7619779e+02    5.1895441e+02    9.1761007e-01    1.3000011e+02                1    2.0627165e-02                2    0.0000000e+00    1.6000000e-06    0.0000000e+00    0.0000000e+00    0.0000000e+00    0.0000000e+00                1    2.6428607e-02
    1.5045856e+00           119896           119896    3.3605021e-06    3.3605021e-06    1.4636694e-07    1.4085624e-07    1.5911312e-06    1.8142522e-04                1    7.5296767e-05    7.5296767e-05    4.3066719e+02    4.6306298e+02    9.3004019e-01    1.0632919e+02                1    2.0734790e-02                2    0.0000000e+00    1.6000000e-06    0.0000000e+00    0.0000000e+00    0.0000000e+00    0.0000000e+00                1    2.6405284e-02
    1.6009360e+00           105116           105116    2.7025599e-06    2.7025599e-06    1.9273716e-07    1.4078933e-07    1.9467083e-05    1.9267899e-04                1    7.6694105e-05    7.6694105e-05    2.7010160e+02    2.7010160e+02    1.0000000e+00    4.1823777e+01                1    2.3411223e-02                2    0.0000000e+00    1.6000000e-06    0.0000000e+00    0.0000000e+00    0.0000000e+00    0.0000000e+00                1    2.6319590e-02
    1.7048955e+00            81579            81579    1.6747879e-06    1.6747879e-06    6.9609482e-07    1.4049453e-07    8.0389849e-05    1.9919745e-04                1    7.7483554e-05    7.7483554e-05    1.0324060e+02    1.0324060e+02    1.0000000e+00    6.1104044e+00                1    2.7435824e-02                2    0.0000000e+00    1.6000000e-06    0.0000000e+00    0.0000000e+00    0.0000000e+00    0.0000000e+00                1    2.6307180e-02
    1.8101516e+00            70310            70310    9.9007597e-07    9.9007597e-07    1.8409189e-06    8.6078423e-07    8.2296742e-05    1.8030816e-04                1    0.0000000e+00    7.7600000e-05    0.0000000e+00    0.0000000e+00    0.0000000e+00    0.0000000e+00                1    2.9952354e-02                2    0.0000000e+00    1.6000000e-06    0.0000000e+00    0.0000000e+00    0.0000000e+00    0.0000000e+00                1    2.6279306e-02
    1.9095026e+00            62765            62765    6.2673366e-07    6.2673366e-07    6.7325020e-06    2.7958171e-06    8.2066814e-05    1.6229577e-04                1    0.0000000e+00    7.7600000e-05    0.0000000e+00    0.0000000e+00    0.0000000e+00    0.0000000e+00                1    3.1460007e-02                2    0.0000000e+00    1.6000000e-06    0.0000000e+00    0.0000000e+00    0.0000000e+00    0.0000000e+00                1    2.6252667e-02
    2.0012413e+00            58444            58444    4.5948675e-07    4.5948675e-07    1.3365741e-05    6.0565626e-06    8.4918237e-05    1.4896348e-04                1    0.0000000e+00    7.7600000e-05    0.0000000e+00    0.0000000e+00    0.0000000e+00    0.0000000e+00                1    3.2610148e-02                2    0.0000000e+00    1.6000000e-06    0.0000000e+00    0.0000000e+00    0.0000000e+00    0.0000000e+00                1    2.6220640e-02
    2.1090920e+00            54328            54328    3.4193831e-07    3.4193831e-07    1.9172081e-05    7.2379672e-06    9.1416286e-05    1.4387869e-04                1    0.0000000e+00    7.7600000e-05    0.0000000e+00    0.0000000e+00    0.0000000e+00    0.0000000e+00                1    3.3310166e-02                2    0.0000000e+00    1.6000000e-06    0.0000000e+00    0.0000000e+00    0.0000000e+00    0.0000000e+00                1    2.6229268e-02
    2.2012994e+00            51258            51258    2.7264473e-07    2.7264473e-07    2.5134221e-05    9.1199286e-06    9.6555829e-05    1.4730201e-04                1    0.0000000e+00    7.7600000e-05    0.0000000e+00    0.0000000e+00    0.0000000e+00    0.0000000e+00                1    3.3500619e-02                2    0.0000000e+00    1.6000000e-06    0.0000000e+00    0.0000000e+00    0.0000000e+00    0.0000000e+00                1    2.6195480e-02
    2.3012098e+00            48880            48880    2.2499004e-07    2.2499004e-07    3.1743285e-05    1.5235831e-05    1.0151077e-04    1.5322807e-04                1    0.0000000e+00    7.7600000e-05    0.0000000e+00    0.0000000e+00    0.0000000e+00    0.0000000e+00                1    2.8018440e-02                2    0.0000000e+00    1.6000000e-06    0.0000000e+00    0.0000000e+00    0.0000000e+00    0.0000000e+00                1    2.6182352e-02
    2.4052907e+00            47380            47380    1.9612456e-07    1.9612456e-07    3.8186342e-05    2.1334731e-05    1.0208746e-04    1.5267667e-04                1    0.0000000e+00    7.7600000e-05    0.0000000e+00    0.0000000e+00    0.0000000e+00    0.0000000e+00                1    2.6336346e-02                2    0.0000000e+00    1.6000000e-06    0.0000000e+00    0.0000000e+00    0.0000000e+00    0.0000000e+00                1    2.6184761e-02
    2.5039482e+00            46382            46382    1.7686696e-07    1.7686696e-07    3.8207893e-05    2.1539405e-05    1.0144073e-04    1.5173157e-04                1    0.0000000e+00    7.7600000e-05    0.0000000e+00    0.0000000e+00    0.0000000e+00    0.0000000e+00                1    2.5593098e-02                2    0.0000000e+00    1.6000000e-06    0.0000000e+00    0.0000000e+00    0.0000000e+00    0.0000000e+00                1    2.6170066e-02
    2.6120398e+00            45381            45381    1.5842741e-07    1.5842741e-07    4.1703105e-05    2.4146780e-05    1.0031543e-04    1.5009130e-04                1    0.0000000e+00    7.7600000e-05    0.0000000e+00    0.0000000e+00    0.0000000e+00    0.0000000e+00                1    2.5851303e-02                2    0.0000000e+00    1.6000000e-06    0.0000000e+00    0.0000000e+00    0.0000000e+00    0.0000000e+00                1    2.6194498e-02
    2.7130233e+00            44487            44487    1.4534164e-07    1.4534164e-07    4.4847726e-05    2.6495885e-05    1.0155771e-04    1.4838527e-04                1    0.0000000e+00    7.7600000e-05    0.0000000e+00    0.0000000e+00    0.0000000e+00    0.0000000e+00                1    2.6244316e-02                2    0.0000000e+00    1.6000000e-06    0.0000000e+00    0.0000000e+00    0.0000000e+00    0.0000000e+00                1    2.6193959e-02
    2.8033194e+00            43748            43748    1.3605761e-07    1.3605761e-07    4.9847487e-05    3.1514008e-05    1.0227211e-04    1.4692528e-04                1    0.0000000e+00    7.7600000e-05    0.0000000e+00    0.0000000e+00    0.0000000e+00    0.0000000e+00                1    2.6410516e-02                2    0.0000000e+00    1.6000000e-06    0.0000000e+00    0.0000000e+00    0.0000000e+00    0.0000000e+00                1    2.6203910e-02
    2.9020710e+00            43018            43018    1.2832159e-07    1.2832159e-07    5.1301865e-05    3.3677761e-05    1.0295534e-04    1.4648171e-04                1    0.0000000e+00    7.7600000e-05    0.0000000e+00    0.0000000e+00    0.0000000e+00    0.0000000e+00                1    2.6453099e-02                2    0.0000000e+00    1.6000000e-06    0.0000000e+00    0.0000000e+00    0.0000000e+00    0.0000000e+00                1    2.6206283e-02
    3.0063052e+00            42384            42384    1.2139724e-07    1.2139724e-07    5.2022280e-05    3.5547559e-05    1.0279005e-04    1.4617963e-04                1    0.0000000e+00    7.7600000e-05    0.0000000e+00    0.0000000e+00    0.0000000e+00    0.0000000e+00                1    2.6505593e-02                2    0.0000000e+00    1.6000000e-06    0.0000000e+00    0.0000000e+00    0.0000000e+00    0.0000000e+00                1    2.6185594e-02
    3.1195405e+00            41730            41730    1.1460325e-07    1.1460325e-07    5.7051147e-05    3.9469400e-05    1.0271213e-04    1.4539538e-04                1    0.0000000e+00    7.7600000e-05    0.0000000e+00    0.0000000e+00    0.0000000e+00    0.0000000e+00                1    2.6424586e-02                2    0.0000000e+00    1.6000000e-06    0.0000000e+00    0.0000000e+00    0.0000000e+00    0.0000000e+00                1    2.6184697e-02
    3.2140301e+00            41295            41295    1.0974649e-07    1.0974649e-07    6.0675222e-05    4.4356875e-05    1.0280753e-04    1.4515668e-04                1    0.0000000e+00    7.7600000e-05    0.0000000e+00    0.0000000e+00    0.0000000e+00    0.0000000e+00                1    2.6578211e-02                2    0.0000000e+00    1.6000000e-06    0.0000000e+00    0.0000000e+00    0.0000000e+00    0.0000000e+00                1    2.6187607e-02
    3.3090767e+00            41060            41060    1.0555587e-07    1.0555587e-07    6.5623615e-05    4.6432041e-05    1.0310247e-04    1.4389636e-04                1    0.0000000e+00    7.7600000e-05    0.0000000e+00    0.0000000e+00    0.0000000e+00    0.0000000e+00                1    2.6760958e-02                2    0.0000000e+00    1.6000000e-06    0.0000000e+00    0.0000000e+00    0.0000000e+00    0.0000000e+00                1    2.6169137e-02
    3.4057923e+00            40831            40831    1.0238425e-07    1.0238425e-07    6.5711341e-05    4.6815628e-05    1.0286689e-04    1.4311991e-04                1    0.0000000e+00    7.7600000e-05    0.0000000e+00    0.0000000e+00    0.0000000e+00    0.0000000e+00                1    2.7308437e-02                2    0.0000000e+00    1.6000000e-06    0.0000000e+00    0.0000000e+00    0.0000000e+00    0.0000000e+00                1    2.6144437e-02
    3.5062266e+00            40977            40977    9.9266962e-08    9.9266962e-08    6.6562476e-05    4.6894723e-05    1.0267051e-04    1.4348728e-04                1    0.0000000e+00    7.7600000e-05    0.0000000e+00    0.0000000e+00    0.0000000e+00    0.0000000e+00                1    2.7162052e-02                2    0.0000000e+00    1.6000000e-06    0.0000000e+00    0.0000000e+00    0.0000000e+00    0.0000000e+00                1    2.6156818e-02
    3.6116250e+00            41174            41174    9.6334429e-08    9.6334429e-08    6.6079272e-05    4.6867546e-05    1.0208338e-04    1.4333899e-04                1    0.0000000e+00    7.7600000e-05    0.0000000e+00    0.0000000e+00    0.0000000e+00    0.0000000e+00                1    2.7777169e-02                2    0.0000000e+00    1.6000000e-06    0.0000000e+00    0.0000000e+00    0.0000000e+00    0.0000000e+00                1    2.6083467e-02
    3.7241361e+00            41618            41618    9.3512090e-08    9.3512090e-08    6.5121921e-05    4.5623237e-05    1.0118131e-04    1.4330775e-04                1    0.0000000e+00    7.7600000e-05    0.0000000e+00    0.0000000e+00    0.0000000e+00    0.0000000e+00                1    2.7668814e-02                2    0.0000000e+00    1.6000000e-06    0.0000000e+00    0.0000000e+00    0.0000000e+00    0.0000000e+00                1    2.6096742e-02
    3.8135868e+00            42008            42008    9.1289964e-08    9.1289964e-08    6.0295822e-05    4.3326105e-05    9.9844743e-05    1.4338207e-04                1    0.0000000e+00    7.7600000e-05    0.0000000e+00    0.0000000e+00    0.0000000e+00    0.0000000e+00                1    2.8055780e-02                2    0.0000000e+00    1.6000000e-06    0.0000000e+00    0.0000000e+00    0.0000000e+00    0.0000000e+00                1    2.6080112e-02
    3.9049735e+00            42431            42431    8.8704569e-08    8.8704569e-08    6.1328462e-05    4.2533136e-05    9.8797647e-05    1.4330827e-04                1    0.0000000e+00    7.7600000e-05    0.0000000e+00    0.0000000e+00    0.0000000e+00    0.0000000e+00                1    2.7734218e-02                2    0.0000000e+00    1.6000000e-06    0.0000000e+00    0.0000000e+00    0.0000000e+00    0.0000000e+00                1    2.6063363e-02
    4.0291814e+00            42859            42859    8.5717781e-08    8.5717781e-08    5.7872059e-05    4.0252513e-05    9.7276021e-05    1.4235542e-04                1    0.0000000e+00    7.7600000e-05    0.0000000e+00    0.0000000e+00    0.0000000e+00    0.0000000e+00                1    2.8609155e-02                2    0.0000000e+00    1.6000000e-06    0.0000000e+00    0.0000000e+00    0.0000000e+00    0.0000000e+00                1    2.6079000e-02
    4.1222170e+00            42908            42908    8.3550968e-08    8.3550968e-08    5.5763848e-05    3.9322694e-05    9.6333861e-05    1.4313695e-04                1    0.0000000e+00    7.7600000e-05    0.0000000e+00    0.0000000e+00    0.0000000e+00    0.0000000e+00                1    2.8809484e-02                2    0.0000000e+00    1.6000000e-06    0.0000000e+00    0.0000000e+00    0.0000000e+00    0.0000000e+00                1    2.6054136e-02
    4.2027342e+00            42759            42759    8.1272896e-08    8.1272896e-08    5.5571756e-05    3.8965969e-05    9.5451275e-05    1.4326136e-04                1    0.0000000e+00    7.7600000e-05    0.0000000e+00    0.0000000e+00    0.0000000e+00    0.0000000e+00                1    2.9361400e-02                2    0.0000000e+00    1.6000000e-06    0.0000000e+00    0.0000000e+00    0.0000000e+00    0.0000000e+00                1    2.6096568e-02
    4.3184105e+00            42465            42465    7.8348175e-08    7.8348175e-08    5.3805691e-05    3.8784926e-05    9.4494878e-05    1.4365072e-04                1    0.0000000e+00    7.7600000e-05    0.0000000e+00    0.0000000e+00    0.0000000e+00    0.0000000e+00                1    2.9993119e-02                2    0.0000000e+00    1.6000000e-06    0.0000000e+00    0.0000000e+00    0.0000000e+00    0.0000000e+00                1    2.6166748e-02
    4.4107039e+00            42302            42302    7.6018494e-08    7.6018494e-08    5.3992043e-05    3.7776593e-05    9.3447341e-05    1.4370565e-04                1    0.0000000e+00    7.7600000e-05    0.0000000e+00    0.0000000e+00    0.0000000e+00    0.0000000e+00                1    2.9965469e-02                2    0.0000000e+00    1.6000000e-06    0.0000000e+00    0.0000000e+00    0.0000000e+00    0.0000000e+00                1    2.6203228e-02
    4.5061741e+00            42091            42091    7.3571129e-08    7.3571129e-08    5.4335420e-05    3.8041396e-05    9.2392354e-05    1.4404504e-04                1    0.0000000e+00    7.7600000e-05    0.0000000e+00    0.0000000e+00    0.0000000e+00    0.0000000e+00                1    3.0165789e-02                2    0.0000000e+00    1.6000000e-06    0.0000000e+00    0.0000000e+00    0.0000000e+00    0.0000000e+00                1    2.6234978e-02
    4.6052740e+00            41810            41810    7.1428171e-08    7.1428171e-08    5.2347936e-05    3.6843332e-05    9.1015947e-05    1.4576692e-04                1    0.0000000e+00    7.7600000e-05    0.0000000e+00    0.0000000e+00    0.0000000e+00    0.0000000e+00                1    3.0378179e-02                2    0.0000000e+00    1.6000000e-06    0.0000000e+00    0.0000000e+00    0.0000000e+00    0.0000000e+00                1    2.6310079e-02
    4.7063896e+00            41531            41531    6.9092709e-08    6.9092709e-08    4.8841776e-05    3.4264212e-05    8.8913484e-05    1.4761800e-04                1    0.0000000e+00    7.7600000e-05    0.0000000e+00    0.0000000e+00    0.0000000e+00    0.0000000e+00                1    3.0767305e-02                2    0.0000000e+00    1.6000000e-06    0.0000000e+00    0.0000000e+00    0.0000000e+00    0.0000000e+00                1    2.6428846e-02
    4.8107579e+00            41046            41046    6.6575732e-08    6.6575732e-08    4.8674045e-05    3.2153411e-05    8.7245710e-05    1.4811692e-04                1    0.0000000e+00    7.7600000e-05    0.0000000e+00    0.0000000e+00    0.0000000e+00    0.0000000e+00                1    3.0798659e-02                2    0.0000000e+00    1.6000000e-06    0.0000000e+00    0.0000000e+00    0.0000000e+00    0.0000000e+00                1    2.6506741e-02
    4.9142468e+00            40337            40337    6.3803042e-08    6.3803042e-08    4.8374538e-05    3.3164465e-05    8.6314598e-05    1.4967110e-04                1    0.0000000e+00    7.7600000e-05    0.0000000e+00    0.0000000e+00    0.0000000e+00    0.0000000e+00                1    3.0697468e-02                2    0.0000000e+00    1.6000000e-06    0.0000000e+00    0.0000000e+00    0.0000000e+00    0.0000000e+00                1    2.6626539e-02
    5.0180807e+00            39560            39560    6.1370211e-08    6.1370211e-08    4.8383448e-05    3.3106371e-05    8.4927243e-05    1.5389331e-04                1    0.0000000e+00    7.7600000e-05    0.0000000e+00    0.0000000e+00    0.0000000e+00    0.0000000e+00                1    3.1219399e-02                2    0.0000000e+00    1.6000000e-06    0.0000000e+00    0.0000000e+00    0.0000000e+00    0.0000000e+00                1    2.6789078e-02
    5.1235685e+00            38608            38608    5.8996925e-08    5.8996925e-08    4.7256800e-05    3.2750184e-05    8.3791256e-05    1.5409311e-04                1    0.0000000e+00    7.7600000e-05    0.0000000e+00    0.0000000e+00    0.0000000e+00    0.0000000e+00                1    3.1925259e-02                2    0.0000000e+00    1.6000000e-06    0.0000000e+00    0.0000000e+00    0.0000000e+00    0.0000000e+00                1    2.6951650e-02
    5.2302489e+00            37665            37665    5.6619405e-08    5.6619405e-08    4.9782563e-05    3.3437586e-05    8.2770750e-05    1.5407259e-04                1    0.0000000e+00    7.7600000e-05    0.0000000e+00    0.0000000e+00    0.0000000e+00    0.0000000e+00                1    3.2127765e-02                2    0.0000000e+00    1.6000000e-06    0.0000000e+00    0.0000000e+00    0.0000000e+00    0.0000000e+00                1    2.7070619e-02
    5.3038188e+00            36993            36993    5.5129745e-08    5.5129745e-08    4.4914075e-05    3.2670286e-05    8.2069829e-05    1.5511195e-04                1    0.0000000e+00    7.7600000e-05    0.0000000e+00    0.0000000e+00    0.0000000e+00    0.0000000e+00                1    3.2288731e-02                2    0.0000000e+00    1.6000000e-06    0.0000000e+00    0.0000000e+00    0.0000000e+00    0.0000000e+00                1    2.7209615e-02
    5.4176772e+00            35887            35887    5.2513959e-08    5.2513959e-08    4.9373306e-05    3.5263922e-05    8.1752289e-05    1.6416348e-04                1    0.0000000e+00    7.7600000e-05    0.0000000e+00    0.0000000e+00    0.0000000e+00    0.0000000e+00                1    3.2453270e-02                2    0.0000000e+00    1.6000000e-06    0.0000000e+00    0.0000000e+00    0.0000000e+00    0.0000000e+00                1    2.7332974e-02
    5.5362056e+00            34914            34914    5.0442226e-08    5.0442226e-08    5.1184734e-05    3.4875852e-05    8.1173251e-05    1.6416278e-04                1    0.0000000e+00    7.7600000e-05    0.0000000e+00    0.0000000e+00    0.0000000e+00    0.0000000e+00                1    3.2356184e-02                2    0.0000000e+00    1.6000000e-06    0.0000000e+00    0.0000000e+00    0.0000000e+00    0.0000000e+00                1    2.7502236e-02
    5.6185019e+00            34243            34243    4.8902294e-08    4.8902294e-08    4.9441764e-05    3.8048473e-05    8.0913736e-05    1.6414539e-04                1    0.0000000e+00    7.7600000e-05    0.0000000e+00    0.0000000e+00    0.0000000e+00    0.0000000e+00                1    3.2378646e-02                2    0.0000000e+00    1.6000000e-06    0.0000000e+00    0.0000000e+00    0.0000000e+00    0.0000000e+00                1    2.7645487e-02
    5.7015662e+00            33599            33599    4.7598766e-08    4.7598766e-08    5.1875388e-05    3.8631054e-05    8.0149180e-05    1.6414650e-04                1    0.0000000e+00    7.7600000e-05    0.0000000e+00    0.0000000e+00    0.0000000e+00    0.0000000e+00                1    3.2512650e-02                2    0.0000000e+00    1.6000000e-06    0.0000000e+00    0.0000000e+00    0.0000000e+00    0.0000000e+00                1    2.7789550e-02
    5.8259259e+00            32694            32694    4.5819405e-08    4.5819405e-08    5.2907129e-05    3.8820016e-05    7.9852321e-05    1.6536825e-04                1    0.0000000e+00    7.7600000e-05    0.0000000e+00    0.0000000e+00    0.0000000e+00    0.0000000e+00                1    3.3138966e-02                2    0.0000000e+00    1.6000000e-06    0.0000000e+00    0.0000000e+00    0.0000000e+00    0.0000000e+00                1    2.7961755e-02
    5.9093385e+00            32143            32143    4.4548880e-08    4.4548880e-08    5.5795059e-05    3.9136568e-05    8.0006789e-05    1.6541013e-04                1    0.0000000e+00    7.7600000e-05    0.0000000e+00    0.0000000e+00    0.0000000e+00    0.0000000e+00                1    3.3351728e-02                2    0.0000000e+00    1.6000000e-06    0.0000000e+00    0.0000000e+00    0.0000000e+00    0.0000000e+00                1    2.8108792e-02
    6.0366519e+00            31462            31462    4.2934170e-08    4.2934170e-08    5.4689266e-05    3.9508662e-05    7.9169495e-05    1.6538870e-04                1    0.0000000e+00    7.7600000e-05    0.0000000e+00    0.0000000e+00    0.0000000e+00    0.0000000e+00                1    3.3848448e-02                2    0.0000000e+00    1.6000000e-06    0.0000000e+00    0.0000000e+00    0.0000000e+00    0.0000000e+00                1    2.8331523e-02
    6.1232727e+00            30949            30949    4.1728615e-08    4.1728615e-08    5.6731160e-05    4.0205056e-05    7.8974241e-05    1.6630087e-04                1    0.0000000e+00    7.7600000e-05    0.0000000e+00    0.0000000e+00    0.0000000e+00    0.0000000e+00                1    3.4022070e-02                2    0.0000000e+00    1.6000000e-06    0.0000000e+00    0.0000000e+00    0.0000000e+00    0.0000000e+00                1    2.8481498e-02
    6.2120461e+00            30444            30444    4.0744076e-08    4.0744076e-08    5.8010679e-05    3.9357885e-05    7.9057658e-05    1.6612866e-04                1    0.0000000e+00    7.7600000e-05    0.0000000e+00    0.0000000e+00    0.0000000e+00    0.0000000e+00                1    3.4243439e-02                2    0.0000000e+00    1.6000000e-06    0.0000000e+00    0.0000000e+00    0.0000000e+00    0.0000000e+00                1    2.8633654e-02
    6.3025989e+00            29937            29937    3.9876321e-08    3.9876321e-08    5.7549871e-05    3.8238001e-05    7.8939014e-05    1.6629260e-04                1    0.0000000e+00    7.7600000e-05    0.0000000e+00    0.0000000e+00    0.0000000e+00    0.0000000e+00                1    3.4283936e-02                2    0.0000000e+00    1.6000000e-06    0.0000000e+00    0.0000000e+00    0.0000000e+00    0.0000000e+00                1    2.8787486e-02
    6.4414124e+00            29170            29170    3.8354170e-08    3.8354170e-08    5.8257023e-05    3.9064500e-05    7.9558131e-05    1.6918148e-04                1    0.0000000e+00    7.7600000e-05    0.0000000e+00    0.0000000e+00    0.0000000e+00    0.0000000e+00                1    3.2563564e-02                2    0.0000000e+00    1.6000000e-06    0.0000000e+00    0.0000000e+00    0.0000000e+00    0.0000000e+00                1    2.9020741e-02
    6.5341725e+00            28725            28725    3.7430434e-08    3.7430434e-08    6.1032160e-05    4.0459757e-05    7.9645957e-05    1.6915953e-04                1    0.0000000e+00    7.7600000e-05    0.0000000e+00    0.0000000e+00    0.0000000e+00    0.0000000e+00                1    3.2757220e-02                2    0.0000000e+00    1.6000000e-06    0.0000000e+00    0.0000000e+00    0.0000000e+00    0.0000000e+00                1    2.9176787e-02
    6.6268535e+00            28334            28334    3.6553361e-08    3.6553361e-08    6.0370816e-05    4.0632035e-05    7.9724796e-05    1.6921656e-04                1    0.0000000e+00    7.7600000e-05    0.0000000e+00    0.0000000e+00    0.0000000e+00    0.0000000e+00                1    3.2536943e-02                2    0.0000000e+00    1.6000000e-06    0.0000000e+00    0.0000000e+00    0.0000000e+00    0.0000000e+00                1    2.9332891e-02
    6.7195245e+00            27879            27879    3.5792139e-08    3.5792139e-08    6.0885498e-05    4.0431684e-05    8.0343356e-05    1.6918520e-04                1    0.0000000e+00    7.7600000e-05    0.0000000e+00    0.0000000e+00    0.0000000e+00    0.0000000e+00                1    3.2557433e-02                2    0.0000000e+00    1.6000000e-06    0.0000000e+00    0.0000000e+00    0.0000000e+00    0.0000000e+00                1    2.9489458e-02
    6.8121856e+00            27480            27480    3.5110179e-08    3.5110179e-08    5.9072712e-05    3.9400846e-05    8.0380524e-05    1.6923366e-04                1    0.0000000e+00    7.7600000e-05    0.0000000e+00    0.0000000e+00    0.0000000e+00    0.0000000e+00                1    3.2996507e-02                2    0.0000000e+00    1.6000000e-06    0.0000000e+00    0.0000000e+00    0.0000000e+00    0.0000000e+00                1    2.9646525e-02
    6.9048193e+00            27127            27127    3.4395980e-08    3.4395980e-08    5.9860700e-05    4.0203102e-05    8.1045907e-05    1.7197894e-04                1    0.0000000e+00    7.7600000e-05    0.0000000e+00    0.0000000e+00    0.0000000e+00    0.0000000e+00                1    3.3458450e-02                2    0.0000000e+00    1.6000000e-06    0.0000000e+00    0.0000000e+00    0.0000000e+00    0.0000000e+00                1    2.9803504e-02
    7.0437663e+00            26625            26625    3.3407562e-08    3.3407562e-08    6.2879218e-05    4.0393406e-05    8.0890879e-05    1.7186625e-04                1    0.0000000e+00    7.7600000e-05    0.0000000e+00    0.0000000e+00    0.0000000e+00    0.0000000e+00                1    3.3783939e-02                2    0.0000000e+00    1.6000000e-06    0.0000000e+00    0.0000000e+00    0.0000000e+00    0.0000000e+00                1    2.9994465e-02
    7.1364199e+00            26283            26283    3.2773269e-08    3.2773269e-08    6.2728146e-05    3.9358093e-05    8.0592101e-05    1.7188228e-04                1    0.0000000e+00    7.7600000e-05    0.0000000e+00    0.0000000e+00    0.0000000e+00    0.0000000e+00                1    3.3980439e-02                2    0.0000000e+00    1.6000000e-06    0.0000000e+00    0.0000000e+00    0.0000000e+00    0.0000000e+00                1    3.0198461e-02
    7.2289971e+00            25932            25932    3.2229791e-08    3.2229791e-08    6.0510216e-05    3.8640538e-05    8.0384660e-05    1.7191535e-04                1    0.0000000e+00    7.7600000e-05    0.0000000e+00    0.0000000e+00    0.0000000e+00    0.0000000e+00                1    3.3678440e-02                2    0.0000000e+00    1.6000000e-06    0.0000000e+00    0.0000000e+00    0.0000000e+00    0.0000000e+00                1    3.0357524e-02
    7.3216116e+00            25637            25637    3.1626504e-08    3.1626504e-08    6.2787292e-05    3.8675668e-05    8.0270425e-05    1.7189390e-04                1    0.0000000e+00    7.7600000e-05    0.0000000e+00    0.0000000e+00    0.0000000e+00    0.0000000e+00                1    3.4128642e-02                2    0.0000000e+00    1.6000000e-06    0.0000000e+00    0.0000000e+00    0.0000000e+00    0.0000000e+00                1    3.0516615e-02
    7.4142305e+00            25338            25338    3.1032658e-08    3.1032658e-08    6.2918118e-05    3.8745106e-05    7.9989170e-05    1.7187711e-04                1    0.0000000e+00    7.7600000e-05    0.0000000e+00    0.0000000e+00    0.0000000e+00    0.0000000e+00                1    3.4579537e-02                2    0.0000000e+00    1.6000000e-06    0.0000000e+00    0.0000000e+00    0.0000000e+00    0.0000000e+00                1    3.0630466e-02
    7.5068208e+00            25033            25033    3.0480155e-08    3.0480155e-08    6.2923763e-05    3.9243970e-05    8.0124734e-05    1.7282619e-04                1    0.0000000e+00    7.7600000e-05    0.0000000e+00    0.0000000e+00    0.0000000e+00    0.0000000e+00                1    3.4779278e-02                2    0.0000000e+00    1.6000000e-06    0.0000000e+00    0.0000000e+00    0.0000000e+00    0.0000000e+00                1    3.0791143e-02
    7.6456470e+00            24618            24618    2.9809140e-08    2.9809140e-08    6.4715423e-05    3.7490927e-05    8.0457079e-05    1.7274760e-04                1    0.0000000e+00    7.7600000e-05    0.0000000e+00    0.0000000e+00    0.0000000e+00    0.0000000e+00                1    3.5057680e-02                2    0.0000000e+00    1.6000000e-06    0.0000000e+00    0.0000000e+00    0.0000000e+00    0.0000000e+00                1    3.1080304e-02
    7.7382526e+00            24386            24386    2.9366858e-08    2.9366858e-08    6.1472240e-05    3.7693462e-05    8.0392171e-05    1.7287413e-04                1    0.0000000e+00    7.7600000e-05    0.0000000e+00    0.0000000e+00    0.0000000e+00    0.0000000e+00                1    3.5180223e-02                2    0.0000000e+00    1.6000000e-06    0.0000000e+00    0.0000000e+00    0.0000000e+00    0.0000000e+00                1    3.1243308e-02
    7.8308250e+00            24122            24122    2.8787200e-08    2.8787200e-08    6.5044084e-05    3.7829099e-05    8.1363055e-05    1.7284190e-04                1    0.0000000e+00    7.7600000e-05    0.0000000e+00    0.0000000e+00    0.0000000e+00    0.0000000e+00                1    3.5233102e-02                2    0.0000000e+00    1.6000000e-06    0.0000000e+00    0.0000000e+00    0.0000000e+00    0.0000000e+00                1    3.1406872e-02
    7.9233975e+00            23841            23841    2.8433592e-08    2.8433592e-08    6.3926833e-05    3.7286528e-05    8.1140834e-05    1.7287102e-04                1    0.0000000e+00    7.7600000e-05    0.0000000e+00    0.0000000e+00    0.0000000e+00    0.0000000e+00                1    3.5555404e-02                2    0.0000000e+00    1.6000000e-06    0.0000000e+00    0.0000000e+00    0.0000000e+00    0.0000000e+00                1    3.1572314e-02
    8.0160034e+00            23593            23593    2.8023512e-08    2.8023512e-08    6.3242701e-05    3.7050118e-05    8.1217059e-05    1.7281545e-04                1    0.0000000e+00    7.7600000e-05    0.0000000e+00    0.0000000e+00    0.0000000e+00    0.0000000e+00                1    3.5772723e-02                2    0.0000000e+00    1.6000000e-06    0.0000000e+00    0.0000000e+00    0.0000000e+00    0.0000000e+00                1    3.1739080e-02
    8.1086686e+00            23372            23372    2.7523729e-08    2.7523729e-08    6.6022242e-05    3.7975959e-05    8.1960600e-05    1.7281097e-04                1    0.0000000e+00    7.7600000e-05    0.0000000e+00    0.0000000e+00    0.0000000e+00    0.0000000e+00                1    3.5364661e-02                2    0.0000000e+00    1.6000000e-06    0.0000000e+00    0.0000000e+00    0.0000000e+00    0.0000000e+00                1    3.1859873e-02
    8.2014536e+00            23104            23104    2.7204607e-08    2.7204607e-08    6.6400159e-05    3.7345978e-05    8.2962496e-05    1.7285387e-04                1    0.0000000e+00    7.7600000e-05    0.0000000e+00    0.0000000e+00    0.0000000e+00    0.0000000e+00                1    3.5662253e-02                2    0.0000000e+00    1.6000000e-06    0.0000000e+00    0.0000000e+00    0.0000000e+00    0.0000000e+00                1    3.2027847e-02
    8.3408495e+00            22761            22761    2.6670780e-08    2.6670780e-08    6.5416141e-05    3.6783612e-05    8.2971396e-05    1.7285551e-04                1    0.0000000e+00    7.7600000e-05    0.0000000e+00    0.0000000e+00    0.0000000e+00    0.0000000e+00                1    3.5707554e-02                2    0.0000000e+00    1.6000000e-06    0.0000000e+00    0.0000000e+00    0.0000000e+00    0.0000000e+00                1    3.2234922e-02
    8.4341362e+00            22561            22561    2.6427027e-08    2.6427027e-08    6.2918768e-05    3.5981517e-05    8.3387750e-05    1.7282623e-04                1    0.0000000e+00    7.7600000e-05    0.0000000e+00    0.0000000e+00    0.0000000e+00    0.0000000e+00                1    3.5942272e-02                2    0.0000000e+00    1.6000000e-06    0.0000000e+00    0.0000000e+00    0.0000000e+00    0.0000000e+00                1    3.2405672e-02
    8.5277528e+00            22334            22334    2.6016470e-08    2.6016470e-08    6.5149269e-05    3.6049407e-05    8.3070961e-05    1.8399527e-04                1    0.0000000e+00    7.7600000e-05    0.0000000e+00    0.0000000e+00    0.0000000e+00    0.0000000e+00                1    3.6103600e-02                2    0.0000000e+00    1.6000000e-06    0.0000000e+00    0.0000000e+00    0.0000000e+00    0.0000000e+00                1    3.2577375e-02
    8.6209559e+00            22133            22133    2.5620505e-08    2.5620505e-08    6.6018853e-05    3.6618992e-05    8.4198391e-05    1.8396165e-04                1    0.0000000e+00    7.7600000e-05    0.0000000e+00    0.0000000e+00    0.0000000e+00    0.0000000e+00                1    3.5510975e-02                2    0.0000000e+00    1.6000000e-06    0.0000000e+00    0.0000000e+00    0.0000000e+00    0.0000000e+00                1    3.2702931e-02
    8.7153245e+00            21903            21903    2.5231015e-08    2.5231015e-08    6.5311142e-05    3.6503715e-05    8.4310165e-05    1.8395493e-04                1    0.0000000e+00    7.7600000e-05    0.0000000e+00    0.0000000e+00    0.0000000e+00    0.0000000e+00                1    3.5609810e-02                2    0.0000000e+00    1.6000000e-06    0.0000000e+00    0.0000000e+00    0.0000000e+00    0.0000000e+00                1    3.2877075e-02
    8.8100737e+00            21713            21713    2.4790630e-08    2.4790630e-08    6.8324533e-05    3.6779242e-05    8.5254860e-05    1.8393737e-04                1    0.0000000e+00    7.7600000e-05    0.0000000e+00    0.0000000e+00    0.0000000e+00    0.0000000e+00                1    3.5631340e-02                2    0.0000000e+00    1.6000000e-06    0.0000000e+00    0.0000000e+00    0.0000000e+00    0.0000000e+00                1    3.3004560e-02
    8.9026592e+00            21493            21493    2.4603606e-08    2.4603606e-08    6.2853162e-05    3.6345876e-05    8.4158189e-05    1.8399030e-04                1    0.0000000e+00    7.7600000e-05    0.0000000e+00    0.0000000e+00    0.0000000e+00    0.0000000e+00                1    3.5957020e-02                2    0.0000000e+00    1.6000000e-06    0.0000000e+00    0.0000000e+00    0.0000000e+00    0.0000000e+00                1    3.3178245e-02
    9.0460173e+00            21192            21192    2.4154658e-08    2.4154658e-08    6.4101055e-05    3.6128390e-05    8.4640792e-05    1.8396658e-04                1    0.0000000e+00    7.7600000e-05    0.0000000e+00    0.0000000e+00    0.0000000e+00    0.0000000e+00                1    3.6380969e-02                2    0.0000000e+00    1.6000000e-06    0.0000000e+00    0.0000000e+00    0.0000000e+00    0.0000000e+00                1    3.3398062e-02
    9.1420992e+00            21002            21002    2.3830762e-08    2.3830762e-08    6.3720594e-05    3.6336641e-05    8.5802578e-05    1.8396754e-04                1    0.0000000e+00    7.7600000e-05    0.0000000e+00    0.0000000e+00    0.0000000e+00    0.0000000e+00                1    3.6757290e-02                2    0.0000000e+00    1.6000000e-06    0.0000000e+00    0.0000000e+00    0.0000000e+00    0.0000000e+00                1    3.3577446e-02
    9.2385549e+00            20778            20778    2.3458607e-08    2.3458607e-08    6.8612846e-05    3.6707652e-05    8.6056499e-05    1.8398910e-04                1    0.0000000e+00    7.7600000e-05    0.0000000e+00    0.0000000e+00    0.0000000e+00    0.0000000e+00                1    3.6549570e-02                2    0.0000000e+00    1.6000000e-06    0.0000000e+00    0.0000000e+00    0.0000000e+00    0.0000000e+00                1    3.3709656e-02
    9.3348668e+00            20571            20571    2.3247804e-08    2.3247804e-08    6.7707739e-05    3.6625049e-05    8.5808590e-05    1.8398430e-04                1    0.0000000e+00    7.7600000e-05    0.0000000e+00    0.0000000e+00    0.0000000e+00    0.0000000e+00                1    3.6690358e-02                2    0.0000000e+00    1.6000000e-06    0.0000000e+00    0.0000000e+00    0.0000000e+00    0.0000000e+00                1    3.3793870e-02
    9.4316005e+00            20385            20385    2.3039451e-08    2.3039451e-08    6.4454739e-05    3.6487841e-05    8.5906060e-05    1.8397632e-04                1    0.0000000e+00    7.7600000e-05    0.0000000e+00    0.0000000e+00    0.0000000e+00    0.0000000e+00                1    3.6948693e-02                2    0.0000000e+00    1.6000000e-06    0.0000000e+00    0.0000000e+00    0.0000000e+00    0.0000000e+00                1    3.3975017e-02
    9.5283468e+00            20227            20227    2.2695635e-08    2.2695635e-08    6.8032785e-05    3.6821128e-05    8.6768668e-05    1.8398457e-04                1    0.0000000e+00    7.7600000e-05    0.0000000e+00    0.0000000e+00    0.0000000e+00    0.0000000e+00                1    3.7088711e-02                2    0.0000000e+00    1.6000000e-06    0.0000000e+00    0.0000000e+00    0.0000000e+00    0.0000000e+00                1    3.4108272e-02
    9.6247689e+00            20057            20057    2.2436879e-08    2.2436879e-08    6.8501414e-05    3.6783861e-05    8.6682201e-05    1.8399352e-04                1    0.0000000e+00    7.7600000e-05    0.0000000e+00    0.0000000e+00    0.0000000e+00    0.0000000e+00                1    3.7346515e-02                2    0.0000000e+00    1.6000000e-06    0.0000000e+00    0.0000000e+00    0.0000000e+00    0.0000000e+00                1    3.4241821e-02
    9.7224838e+00            19903            19903    2.2227860e-08    2.2227860e-08    6.7903563e-05    3.6343565e-05    8.6199519e-05    1.8400124e-04                1    0.0000000e+00    7.7600000e-05    0.0000000e+00    0.0000000e+00    0.0000000e+00    0.0000000e+00                1    3.7363932e-02                2    0.0000000e+00    1.6000000e-06    0.0000000e+00    0.0000000e+00    0.0000000e+00    0.0000000e+00                1    3.4425090e-02
    9.8207273e+00            19744            19744    2.1932732e-08    2.1932732e-08    6.7629893e-05    3.6558563e-05    8.7611017e-05    1.8395813e-04                1    0.0000000e+00    7.7600000e-05    0.0000000e+00    0.0000000e+00    0.0000000e+00    0.0000000e+00                1    3.7297274e-02                2    0.0000000e+00    1.6000000e-06    0.0000000e+00    0.0000000e+00    0.0000000e+00    0.0000000e+00                1    3.4560546e-02
    9.9184078e+00            19572            19572    2.1706178e-08    2.1706178e-08    6.6280513e-05    3.6314850e-05    8.8153658e-05    1.8398850e-04                1    0.0000000e+00    7.7600000e-05    0.0000000e+00    0.0000000e+00    0.0000000e+00    0.0000000e+00                1    3.7670135e-02                2    0.0000000e+00    1.6000000e-06    0.0000000e+00    0.0000000e+00    0.0000000e+00    0.0000000e+00                1    3.4695585e-02
    1.0015342e+01            19417            19417    2.1425096e-08    2.1425096e-08    7.0150049e-05    3.6750996e-05    8.8252600e-05    1.8398049e-04                1    0.0000000e+00    7.7600000e-05    0.0000000e+00    0.0000000e+00    0.0000000e+00    0.0000000e+00                1    3.7996468e-02                2    0.0000000e+00    1.6000000e-06    0.0000000e+00    0.0000000e+00    0.0000000e+00    0.0000000e+00                1    3.4781631e-02
    1.0114216e+01            19245            19245    2.1282302e-08    2.1282302e-08    7.0202224e-05    3.6451600e-05    8.7800286e-05    1.8400749e-04                1    0.0000000e+00    7.7600000e-05    0.0000000e+00    0.0000000e+00    0.0000000e+00    0.0000000e+00                1    3.8363981e-02                2    0.0000000e+00    1.6000000e-06    0.0000000e+00    0.0000000e+00    0.0000000e+00    0.0000000e+00                1    3.4918949e-02
    1.0211480e+01            19113            19113    2.1113802e-08    2.1113802e-08    6.9439672e-05    3.6375811e-05    8.8003246e-05    1.8399203e-04                1    0.0000000e+00    7.7600000e-05    0.0000000e+00    0.0000000e+00    0.0000000e+00    0.0000000e+00                1    3.8600900e-02                2    0.0000000e+00    1.6000000e-06    0.0000000e+00    0.0000000e+00    0.0000000e+00    0.0000000e+00                1    3.5055058e-02
    1.0308716e+01            18911            18911    2.0930376e-08    2.0930376e-08    7.0009820e-05    3.6559713e-05    8.8126559e-05    1.8400269e-04                1    0.0000000e+00    7.7600000e-05    0.0000000e+00    0.0000000e+00    0.0000000e+00    0.0000000e+00                1    3.8829803e-02                2    0.0000000e+00    1.6000000e-06    0.0000000e+00    0.0000000e+00    0.0000000e+00    0.0000000e+00                1    3.5191449e-02
    1.0405478e+01            18732            18732    2.0748987e-08    2.0748987e-08    6.8205037e-05    3.6357202e-05    8.8053852e-05    1.8417133e-04                1    0.0000000e+00    7.7600000e-05    0.0000000e+00    0.0000000e+00    0.0000000e+00    0.0000000e+00                1    3.9015994e-02                2    0.0000000e+00    1.6000000e-06    0.0000000e+00    0.0000000e+00    0.0000000e+00    0.0000000e+00                1    3.5328043e-02
    1.0502959e+01            18570            18570    2.0544652e-08    2.0544652e-08    6.9653237e-05    3.6245310e-05    8.8233993e-05    1.8415407e-04                1    0.0000000e+00    7.7600000e-05    0.0000000e+00    0.0000000e+00    0.0000000e+00    0.0000000e+00                1    3.9244764e-02                2    0.0000000e+00    1.6000000e-06    0.0000000e+00    0.0000000e+00    0.0000000e+00    0.0000000e+00                1    3.5416283e-02
    1.0600584e+01            18399            18399    2.0404654e-08    2.0404654e-08    6.7476051e-05    3.6140787e-05    8.8101843e-05    1.8400056e-04                1    0.0000000e+00    7.7600000e-05    0.0000000e+00    0.0000000e+00    0.0000000e+00    0.0000000e+00                1    3.9515259e-02                2    0.0000000e+00    1.6000000e-06    0.0000000e+00    0.0000000e+00    0.0000000e+00    0.0000000e+00                1    3.5554355e-02
    1.0745921e+01            18169            18169    2.0013470e-08    2.0013470e-08    6.8497042e-05    3.6231338e-05    8.8480540e-05    1.8417505e-04                1    0.0000000e+00    7.7600000e-05    0.0000000e+00    0.0000000e+00    0.0000000e+00    0.0000000e+00                1    3.9772055e-02                2    0.0000000e+00    1.6000000e-06    0.0000000e+00    0.0000000e+00    0.0000000e+00    0.0000000e+00                1    3.5735836e-02
    1.0843914e+01            17973            17973    1.9798554e-08    1.9798554e-08    7.0620213e-05    3.6361255e-05    8.8312554e-05    1.8400226e-04                1    0.0000000e+00    7.7600000e-05    0.0000000e+00    0.0000000e+00    0.0000000e+00    0.0000000e+00                1    3.9957263e-02                2    0.0000000e+00    1.6000000e-06    0.0000000e+00    0.0000000e+00    0.0000000e+00    0.0000000e+00                1    3.5874364e-02
    1.0941660e+01            17806            17806    1.9680043e-08    1.9680043e-08    6.8093845e-05    3.5828153e-05    8.8019787e-05    1.8415217e-04                1    0.0000000e+00    7.7600000e-05    0.0000000e+00    0.0000000e+00    0.0000000e+00    0.0000000e+00                1    4.0181813e-02                2    0.0000000e+00    1.6000000e-06    0.0000000e+00    0.0000000e+00    0.0000000e+00    0.0000000e+00                1    3.6012581e-02
    1.1039524e+01            17644            17644    1.9525051e-08    1.9525051e-08    6.9160353e-05    3.5897514e-05    8.8321777e-05    1.8398649e-04                1    0.0000000e+00    7.7600000e-05    0.0000000e+00    0.0000000e+00    0.0000000e+00    0.0000000e+00                1    4.0385883e-02                2    0.0000000e+00    1.6000000e-06    0.0000000e+00    0.0000000e+00    0.0000000e+00    0.0000000e+00                1    3.6151026e-02
    1.1137340e+01            17521            17521    1.9382994e-08    1.9382994e-08    7.0340567e-05    3.5815314e-05    8.8139257e-05    1.8416232e-04                1    0.0000000e+00    7.7600000e-05    0.0000000e+00    0.0000000e+00    0.0000000e+00    0.0000000e+00                1    4.0601496e-02                2    0.0000000e+00    1.6000000e-06    0.0000000e+00    0.0000000e+00    0.0000000e+00    0.0000000e+00                1    3.6239370e-02
    1.1235125e+01            17421            17421    1.9294869e-08    1.9294869e-08    6.6859993e-05    3.5607011e-05    8.7746080e-05    1.8400282e-04                1    0.0000000e+00    7.7600000e-05    0.0000000e+00    0.0000000e+00    0.0000000e+00    0.0000000e+00                1    4.0858577e-02                2    0.0000000e+00    1.6000000e-06    0.0000000e+00    0.0000000e+00    0.0000000e+00    0.0000000e+00                1    3.6378245e-02
    1.1332875e+01            17271            17271    1.9104899e-08    1.9104899e-08    7.0640025e-05    3.5924701e-05    8.8467233e-05    1.8399911e-04                1    0.0000000e+00    7.7600000e-05    0.0000000e+00    0.0000000e+00    0.0000000e+00    0.0000000e+00                1    4.1115034e-02                2    0.0000000e+00    1.6000000e-06    0.0000000e+00    0.0000000e+00    0.0000000e+00    0.0000000e+00                1    3.6466770e-02
    1.1430060e+01            17111            17111    1.8953402e-08    1.8953402e-08    7.1522977e-05    3.5836715e-05    8.8789038e-05    1.8402703e-04                1    0.0000000e+00    7.7600000e-05    0.0000000e+00    0.0000000e+00    0.0000000e+00    0.0000000e+00                1    4.1238575e-02                2    0.0000000e+00    1.6000000e-06    0.0000000e+00    0.0000000e+00    0.0000000e+00    0.0000000e+00                1    3.6605596e-02
    1.1527764e+01            16960            16960    1.8816296e-08    1.8816296e-08    7.0820190e-05    3.5791626e-05    8.8887774e-05    1.8400246e-04                1    0.0000000e+00    7.7600000e-05    0.0000000e+00    0.0000000e+00    0.0000000e+00    0.0000000e+00                1    4.1447877e-02                2    0.0000000e+00    1.6000000e-06    0.0000000e+00    0.0000000e+00    0.0000000e+00    0.0000000e+00                1    3.6745189e-02
    1.1625528e+01            16827            16827    1.8683215e-08    1.8683215e-08    7.1282170e-05    3.5912438e-05    8.8903453e-05    1.8402042e-04                1    0.0000000e+00    7.7600000e-05    0.0000000e+00    0.0000000e+00    0.0000000e+00    0.0000000e+00                1    4.1655481e-02                2    0.0000000e+00    1.6000000e-06    0.0000000e+00    0.0000000e+00    0.0000000e+00    0.0000000e+00                1    3.6833450e-02
    1.1723318e+01            16678            16678    1.8575380e-08    1.8575380e-08    7.0801347e-05    3.5620877e-05    8.8774666e-05    1.8399261e-04                1    0.0000000e+00    7.7600000e-05    0.0000000e+00    0.0000000e+00    0.0000000e+00    0.0000000e+00                1    4.1860962e-02                2    0.0000000e+00    1.6000000e-06    0.0000000e+00    0.0000000e+00    0.0000000e+00    0.0000000e+00                1    3.7023873e-02
    1.1821125e+01            16543            16543    1.8478424e-08    1.8478424e-08    6.9181302e-05    3.5555516e-05    8.8796022e-05    1.8416930e-04                1    0.0000000e+00    7.7600000e-05    0.0000000e+00    0.0000000e+00    0.0000000e+00    0.0000000e+00                1    4.2062607e-02                2    0.0000000e+00    1.6000000e-06    0.0000000e+00    0.0000000e+00    0.0000000e+00    0.0000000e+00                1    3.7112078e-02
    1.1918804e+01            16424            16424    1.8315033e-08    1.8315033e-08    7.1304265e-05    3.5563369e-05    8.9301391e-05    1.8405501e-04                1    0.0000000e+00    7.7600000e-05    0.0000000e+00    0.0000000e+00    0.0000000e+00    0.0000000e+00                1    4.2529051e-02                2    0.0000000e+00    1.6000000e-06    0.0000000e+00    0.0000000e+00    0.0000000e+00    0.0000000e+00                1    3.7250801e-02
    1.2016103e+01            16305            16305    1.8186840e-08    1.8186840e-08    6.8824289e-05    3.4947526e-05    8.9864775e-05    1.8414579e-04                1    0.0000000e+00    7.7600000e-05    0.0000000e+00    0.0000000e+00    0.0000000e+00    0.0000000e+00                1    4.2449400e-02                2    0.0000000e+00    1.6000000e-06    0.0000000e+00    0.0000000e+00    0.0000000e+00    0.0000000e+00                1    3.7440699e-02
    1.2113035e+01            16167            16167    1.8082224e-08    1.8082224e-08    6.5816583e-05    3.4638274e-05    9.0489252e-05    1.8415000e-04                1    0.0000000e+00    7.7600000e-05    0.0000000e+00    0.0000000e+00    0.0000000e+00    0.0000000e+00                1    4.2647065e-02                2    0.0000000e+00    1.6000000e-06    0.0000000e+00    0.0000000e+00    0.0000000e+00    0.0000000e+00                1    3.7526805e-02
    1.2210945e+01            16042            16042    1.7875733e-08    1.7875733e-08    6.5927054e-05    3.4642073e-05    9.0222395e-05    1.8400225e-04                1    0.0000000e+00    7.7600000e-05    0.0000000e+00    0.0000000e+00    0.0000000e+00    0.0000000e+00                1    4.2841741e-02                2    0.0000000e+00    1.6000000e-06    0.0000000e+00    0.0000000e+00    0.0000000e+00    0.0000000e+00                1    3.7665043e-02
    1.2308894e+01            15913            15913    1.7742711e-08    1.7742711e-08    6.6040458e-05    3.4630431e-05    9.0081140e-05    1.8402341e-04                1    0.0000000e+00    7.7600000e-05    0.0000000e+00    0.0000000e+00    0.0000000e+00    0.0000000e+00                1    4.3045448e-02                2    0.0000000e+00    1.6000000e-06    0.0000000e+00    0.0000000e+00    0.0000000e+00    0.0000000e+00                1    3.7803436e-02
    1.2406883e+01            15791            15791    1.7571043e-08    1.7571043e-08    6.6999016e-05    3.4884730e-05    9.1019712e-05    1.8400521e-04                1    0.0000000e+00    7.7600000e-05    0.0000000e+00    0.0000000e+00    0.0000000e+00    0.0000000e+00                1    4.3211110e-02                2    0.0000000e+00    1.6000000e-06    0.0000000e+00    0.0000000e+00    0.0000000e+00    0.0000000e+00                1    3.7994105e-02
    1.2504748e+01            15658            15658    1.7441149e-08    1.7441149e-08    7.0156008e-05    3.4658381e-05    9.1119804e-05    1.8401411e-04                1    0.0000000e+00    7.7600000e-05    0.0000000e+00    0.0000000e+00    0.0000000e+00    0.0000000e+00                1    4.3396157e-02                2    0.0000000e+00    1.6000000e-06    0.0000000e+00    0.0000000e+00    0.0000000e+00    0.0000000e+00                1    3.8133270e-02
    1.2602933e+01            15530            15530    1.7278618e-08    1.7278618e-08    6.7799052e-05    3.4625025e-05    9.1548455e-05    1.8400127e-04                1    0.0000000e+00    7.7600000e-05    0.0000000e+00    0.0000000e+00    0.0000000e+00    0.0000000e+00                1    4.3675102e-02                2    0.0000000e+00    1.6000000e-06    0.0000000e+00    0.0000000e+00    0.0000000e+00    0.0000000e+00                1    3.8272870e-02
    1.2701162e+01            15396            15396    1.7107057e-08    1.7107057e-08    7.0883741e-05    3.4862764e-05    9.1209574e-05    1.8416264e-04                1    0.0000000e+00    7.7600000e-05    0.0000000e+00    0.0000000e+00    0.0000000e+00    0.0000000e+00                1    4.3911400e-02                2    0.0000000e+00    1.6000000e-06    0.0000000e+00    0.0000000e+00    0.0000000e+00    0.0000000e+00                1    3.8412064e-02
    1.2848193e+01            15211            15211    1.6927334e-08    1.6927334e-08    7.1343244e-05    3.4569764e-05    9.2172989e-05    1.8414614e-04                1    0.0000000e+00    7.7600000e-05    0.0000000e+00    0.0000000e+00    0.0000000e+00    0.0000000e+00                1    4.4270987e-02                2    0.0000000e+00    1.6000000e-06    0.0000000e+00    0.0000000e+00    0.0000000e+00    0.0000000e+00                1    3.8594096e-02
    1.2946581e+01            15101            15101    1.6844654e-08    1.6844654e-08    6.9640971e-05    3.4381894e-05    9.2157915e-05    1.8398735e-04                1    0.0000000e+00    7.7600000e-05    0.0000000e+00    0.0000000e+00    0.0000000e+00    0.0000000e+00                1    4.4520701e-02                2    0.0000000e+00    1.6000000e-06    0.0000000e+00    0.0000000e+00    0.0000000e+00    0.0000000e+00                1    3.8732280e-02
    1.3044988e+01            14962            14962    1.6636141e-08    1.6636141e-08    7.0137824e-05    3.4411119e-05    9.3274805e-05    1.8415880e-04                1    0.0000000e+00    7.7600000e-05    0.0000000e+00    0.0000000e+00    0.0000000e+00    0.0000000e+00                1    4.4431606e-02                2    0.0000000e+00    1.6000000e-06    0.0000000e+00    0.0000000e+00    0.0000000e+00    0.0000000e+00                1    3.8870259e-02
    1.3143412e+01            14841            14841    1.6543553e-08    1.6543553e-08    6.7866646e-05    3.4193971e-05    9.3285761e-05    1.8402025e-04                1    0.0000000e+00    7.7600000e-05    0.0000000e+00    0.0000000e+00    0.0000000e+00    0.0000000e+00                1    4.4558414e-02                2    0.0000000e+00    1.6000000e-06    0.0000000e+00    0.0000000e+00    0.0000000e+00    0.0000000e+00                1    3.9007970e-02
    1.3241870e+01            14721            14721    1.6385717e-08    1.6385717e-08    7.1333228e-05    3.4356984e-05    9.3436805e-05    1.8405119e-04                1    0.0000000e+00    7.7600000e-05    0.0000000e+00    0.0000000e+00    0.0000000e+00    0.0000000e+00                1    4.4266537e-02                2    0.0000000e+00    1.6000000e-06    0.0000000e+00    0.0000000e+00    0.0000000e+00    0.0000000e+00                1    3.9145999e-02
    1.3340319e+01            14610            14610    1.6268587e-08    1.6268587e-08    7.2098567e-05    3.4384747e-05    9.3144695e-05    1.8822552e-04                1    0.0000000e+00    7.7600000e-05    0.0000000e+00    0.0000000e+00    0.0000000e+00    0.0000000e+00                1    4.4437776e-02                2    0.0000000e+00    1.6000000e-06    0.0000000e+00    0.0000000e+00    0.0000000e+00    0.0000000e+00                1    3.9284030e-02
    1.3438858e+01            14496            14496    1.6155085e-08    1.6155085e-08    7.2044005e-05    3.4352513e-05    9.3216347e-05    1.8820117e-04                1    0.0000000e+00    7.7600000e-05    0.0000000e+00    0.0000000e+00    0.0000000e+00    0.0000000e+00                1    4.4655967e-02                2    0.0000000e+00    1.6000000e-06    0.0000000e+00    0.0000000e+00    0.0000000e+00    0.0000000e+00                1    3.9422045e-02
    1.3537445e+01            14399            14399    1.6073839e-08    1.6073839e-08    7.2062071e-05    3.4281446e-05    9.3554040e-05    1.8819899e-04                1    0.0000000e+00    7.7600000e-05    0.0000000e+00    0.0000000e+00    0.0000000e+00    0.0000000e+00                1    4.4921700e-02                2    0.0000000e+00    1.6000000e-06    0.0000000e+00    0.0000000e+00    0.0000000e+00    0.0000000e+00                1    3.9612756e-02
    1.3635764e+01            14279            14279    1.5989282e-08    1.5989282e-08    7.1538303e-05    3.3977883e-05    9.4130058e-05    1.8818967e-04                1    0.0000000e+00    7.7600000e-05    0.0000000e+00    0.0000000e+00    0.0000000e+00    0.0000000e+00                1    4.5140344e-02                2    0.0000000e+00    1.6000000e-06    0.0000000e+00    0.0000000e+00    0.0000000e+00    0.0000000e+00                1    3.9749798e-02
    1.3734400e+01            14144            14144    1.5898831e-08    1.5898831e-08    7.1842234e-05    3.4098915e-05    9.4251891e-05    1.8820511e-04                1    0.0000000e+00    7.7600000e-05    0.0000000e+00    0.0000000e+00    0.0000000e+00    0.0000000e+00                1    4.5359464e-02                2    0.0000000e+00    1.6000000e-06    0.0000000e+00    0.0000000e+00    0.0000000e+00    0.0000000e+00                1    3.9887053e-02
    1.3833082e+01            14039            14039    1.5824487e-08    1.5824487e-08    7.0476577e-05    3.3771334e-05    9.3975942e-05    1.8820093e-04                1    0.0000000e+00    7.7600000e-05    0.0000000e+00    0.0000000e+00    0.0000000e+00    0.0000000e+00                1    4.5483379e-02                2    0.0000000e+00    1.6000000e-06    0.0000000e+00    0.0000000e+00    0.0000000e+00    0.0000000e+00                1    4.0077688e-02
    1.3931815e+01            13929            13929    1.5743944e-08    1.5743944e-08    6.6787528e-05    3.3732902e-05    9.3617169e-05    1.8821143e-04                1    0.0000000e+00    7.7600000e-05    0.0000000e+00    0.0000000e+00    0.0000000e+00    0.0000000e+00                1    4.5606974e-02                2    0.0000000e+00    1.6000000e-06    0.0000000e+00    0.0000000e+00    0.0000000e+00    0.0000000e+00                1    4.0214337e-02
    1.4030547e+01            13840            13840    1.5558319e-08    1.5558319e-08    7.2721922e-05    3.4015998e-05    9.4655311e-05    1.8819671e-04                1    0.0000000e+00    7.7600000e-05    0.0000000e+00    0.0000000e+00    0.0000000e+00    0.0000000e+00                1    4.5730137e-02                2    0.0000000e+00    1.6000000e-06    0.0000000e+00    0.0000000e+00    0.0000000e+00    0.0000000e+00                1    4.0350938e-02
    1.4129336e+01            13742            13742    1.5482762e-08    1.5482762e-08    7.3129255e-05    3.3972105e-05    9.5099470e-05    1.8821873e-04                1    0.0000000e+00    7.7600000e-05    0.0000000e+00    0.0000000e+00    0.0000000e+00    0.0000000e+00                1    4.5804446e-02                2    0.0000000e+00    1.6000000e-06    0.0000000e+00    0.0000000e+00    0.0000000e+00    0.0000000e+00                1    4.0487483e-02
    1.4228139e+01            13626            13626    1.5404491e-08    1.5404491e-08    7.2025609e-05    3.3762467e-05    9.5701368e-05    1.8822972e-04                1    0.0000000e+00    7.7600000e-05    0.0000000e+00    0.0000000e+00    0.0000000e+00    0.0000000e+00                1    4.5877645e-02                2    0.0000000e+00    1.6000000e-06    0.0000000e+00    0.0000000e+00    0.0000000e+00    0.0000000e+00                1    4.0623765e-02
    1.4326979e+01            13532            13532    1.5299473e-08    1.5299473e-08    7.3183174e-05    3.3812726e-05    9.6526274e-05    1.8821386e-04                1    0.0000000e+00    7.7600000e-05    0.0000000e+00    0.0000000e+00    0.0000000e+00    0.0000000e+00                1    4.5949953e-02                2    0.0000000e+00    1.6000000e-06    0.0000000e+00    0.0000000e+00    0.0000000e+00    0.0000000e+00                1    4.0759524e-02
    1.4425717e+01            13428            13428    1.5217763e-08    1.5217763e-08    7.2983320e-05    3.3648652e-05    9.7419046e-05    1.8822047e-04                1    0.0000000e+00    7.7600000e-05    0.0000000e+00    0.0000000e+00    0.0000000e+00    0.0000000e+00                1    4.6021121e-02                2    0.0000000e+00    1.6000000e-06    0.0000000e+00    0.0000000e+00    0.0000000e+00    0.0000000e+00                1    4.0895358e-02
    1.4524600e+01            13332            13332    1.5141992e-08    1.5141992e-08    7.2916251e-05    3.3667815e-05    9.7468748e-05    1.8820361e-04                1    0.0000000e+00    7.7600000e-05    0.0000000e+00    0.0000000e+00    0.0000000e+00    0.0000000e+00                1    4.6090519e-02                2    0.0000000e+00    1.6000000e-06    0.0000000e+00    0.0000000e+00    0.0000000e+00    0.0000000e+00                1    4.1085939e-02
    1.4623492e+01            13215            13215    1.5061599e-08    1.5061599e-08    7.3331087e-05    3.3689467e-05    9.7443536e-05    1.8822172e-04                1    0.0000000e+00    7.7600000e-05    0.0000000e+00    0.0000000e+00    0.0000000e+00    0.0000000e+00                1    4.6159044e-02                2    0.0000000e+00    1.6000000e-06    0.0000000e+00    0.0000000e+00    0.0000000e+00    0.0000000e+00                1    4.1221506e-02
    1.4722474e+01            13127            13127    1.4993410e-08    1.4993410e-08    7.3098294e-05    3.3515000e-05    9.7943463e-05    1.8806773e-04                1    0.0000000e+00    7.7600000e-05    0.0000000e+00    0.0000000e+00    0.0000000e+00    0.0000000e+00                1    4.6226092e-02                2    0.0000000e+00    1.6000000e-06    0.0000000e+00    0.0000000e+00    0.0000000e+00    0.0000000e+00                1    4.1356709e-02
    1.4821503e+01            13023            13023    1.4926680e-08    1.4926680e-08    7.2329737e-05    3.3450241e-05    9.7797929e-05    1.8819111e-04                1    0.0000000e+00    7.7600000e-05    0.0000000e+00    0.0000000e+00    0.0000000e+00    0.0000000e+00                1    4.6341399e-02                2    0.0000000e+00    1.6000000e-06    0.0000000e+00    0.0000000e+00    0.0000000e+00    0.0000000e+00                1    4.1492043e-02
    1.4920540e+01            12926            12926    1.4850404e-08    1.4850404e-08    7.0914301e-05    3.3034654e-05    9.7923421e-05    1.8804671e-04                1    0.0000000e+00    7.7600000e-05    0.0000000e+00    0.0000000e+00    0.0000000e+00    0.0000000e+00                1    4.6406839e-02                2    0.0000000e+00    1.6000000e-06    0.0000000e+00    0.0000000e+00    0.0000000e+00    0.0000000e+00                1    4.1682134e-02
    1.5019642e+01            12839            12839    1.4747524e-08    1.4747524e-08    7.0118490e-05    3.3172706e-05    9.8739189e-05    1.8820016e-04                1    0.0000000e+00    7.7600000e-05    0.0000000e+00    0.0000000e+00    0.0000000e+00    0.0000000e+00                1    4.6471200e-02                2    0.0000000e+00    1.6000000e-06    0.0000000e+00    0.0000000e+00    0.0000000e+00    0.0000000e+00                1    4.1817403e-02
    1.5118807e+01            12741            12741    1.4639600e-08    1.4639600e-08    7.2893478e-05    3.3216531e-05    1.0000591e-04    1.8804646e-04                1    0.0000000e+00    7.7600000e-05    0.0000000e+00    0.0000000e+00    0.0000000e+00    0.0000000e+00                1    4.6584104e-02                2    0.0000000e+00    1.6000000e-06    0.0000000e+00    0.0000000e+00    0.0000000e+00    0.0000000e+00                1    4.1952453e-02
    1.5207988e+01            12607            12607    1.4558251e-08    1.4558251e-08    7.2853941e-05    3.3003583e-05    1.0021260e-04    1.8805763e-04                1    0.0000000e+00    7.7600000e-05    0.0000000e+00    0.0000000e+00    0.0000000e+00    0.0000000e+00                1    4.6679941e-02                2    0.0000000e+00    1.6000000e-06    0.0000000e+00    0.0000000e+00    0.0000000e+00    0.0000000e+00                1    4.2078884e-02
    1.5307121e+01            12524            12524    1.4461523e-08    1.4461523e-08    7.3066178e-05    3.3058951e-05    1.0140398e-04    1.8817914e-04                1    0.0000000e+00    7.7600000e-05    0.0000000e+00    0.0000000e+00    0.0000000e+00    0.0000000e+00                1    4.6708011e-02                2    0.0000000e+00    1.6000000e-06    0.0000000e+00    0.0000000e+00    0.0000000e+00    0.0000000e+00                1    4.2213156e-02
    1.5445990e+01            12354            12354    1.4351235e-08    1.4351235e-08    7.2810767e-05    3.2901539e-05    1.0028274e-04    1.8822091e-04                1    0.0000000e+00    7.7600000e-05    0.0000000e+00    0.0000000e+00    0.0000000e+00    0.0000000e+00                1    4.6839135e-02                2    0.0000000e+00    1.6000000e-06    0.0000000e+00    0.0000000e+00    0.0000000e+00    0.0000000e+00                1    4.2433863e-02
    1.5515460e+01            11294            11294    1.3882304e-08    1.3882304e-08    7.5453250e-05    3.3200486e-05    1.0438187e-04    1.8805787e-04                1    0.0000000e+00    7.7600000e-05    0.0000000e+00    0.0000000e+00    0.0000000e+00    0.0000000e+00                1    4.6608012e-02                2    0.0000000e+00    1.6000000e-06    0.0000000e+00    0.0000000e+00    0.0000000e+00    0.0000000e+00                1    4.2488922e-02
    1.5610052e+01            10909            10909    1.3647882e-08    1.3647882e-08    7.4275198e-05    3.2777983e-05    1.0936311e-04    1.8822868e-04                1    0.0000000e+00    7.7600000e-05    0.0000000e+00    0.0000000e+00    0.0000000e+00    0.0000000e+00                1    4.6514448e-02                2    0.0000000e+00    1.6000000e-06    0.0000000e+00    0.0000000e+00    0.0000000e+00    0.0000000e+00                1    4.2619427e-02
    1.5708160e+01            10849            10849    1.3500708e-08    1.3500708e-08    7.2277703e-05    3.2799275e-05    1.1669415e-04    1.8822357e-04                1    0.0000000e+00    7.7600000e-05    0.0000000e+00    0.0000000e+00    0.0000000e+00    0.0000000e+00                1    4.6474384e-02                2    0.0000000e+00    1.6000000e-06    0.0000000e+00    0.0000000e+00    0.0000000e+00    0.0000000e+00                1    4.2752755e-02
    1.5807476e+01            10783            10783    1.3415325e-08    1.3415325e-08    7.7427704e-05    3.2872450e-05    1.2544636e-04    1.8804757e-04                1    0.0000000e+00    7.7600000e-05    0.0000000e+00    0.0000000e+00    0.0000000e+00    0.0000000e+00                1    4.6583771e-02                2    0.0000000e+00    1.6000000e-06    0.0000000e+00    0.0000000e+00    0.0000000e+00    0.0000000e+00                1    4.2886551e-02
    1.5906812e+01            10729            10729    1.3366623e-08    1.3366623e-08    7.6295378e-05    3.2618272e-05    1.2346419e-04    1.8821810e-04                1    0.0000000e+00    7.7600000e-05    0.0000000e+00    0.0000000e+00    0.0000000e+00    0.0000000e+00                1    4.6691613e-02                2    0.0000000e+00    1.6000000e-06    0.0000000e+00    0.0000000e+00    0.0000000e+00    0.0000000e+00                1    4.3020411e-02
    1.6006154e+01            10690            10690    1.3329211e-08    1.3329211e-08    7.5812756e-05    3.2511232e-05    1.2344980e-04    1.8805407e-04                1    0.0000000e+00    7.7600000e-05    0.0000000e+00    0.0000000e+00    0.0000000e+00    0.0000000e+00                1    4.6797644e-02                2    0.0000000e+00    1.6000000e-06    0.0000000e+00    0.0000000e+00    0.0000000e+00    0.0000000e+00                1    4.3210270e-02
    1.6105530e+01            10615            10615    1.3237068e-08    1.3237068e-08    7.5732589e-05    3.2655396e-05    1.2145044e-04    1.8804671e-04                1    0.0000000e+00    7.7600000e-05    0.0000000e+00    0.0000000e+00    0.0000000e+00    0.0000000e+00                1    4.6902443e-02                2    0.0000000e+00    1.6000000e-06    0.0000000e+00    0.0000000e+00    0.0000000e+00    0.0000000e+00                1    4.3343843e-02
    1.6204921e+01            10551            10551    1.3151531e-08    1.3151531e-08    7.7665581e-05    3.2808967e-05    1.2126420e-04    1.8822387e-04                1    0.0000000e+00    7.7600000e-05    0.0000000e+00    0.0000000e+00    0.0000000e+00    0.0000000e+00                1    4.6955652e-02                2    0.0000000e+00    1.6000000e-06    0.0000000e+00    0.0000000e+00    0.0000000e+00    0.0000000e+00                1    4.3477153e-02
    1.6304319e+01            10491            10491    1.3102736e-08    1.3102736e-08    7.7464152e-05    3.2695345e-05    1.2535045e-04    1.8820308e-04                1    0.0000000e+00    7.7600000e-05    0.0000000e+00    0.0000000e+00    0.0000000e+00    0.0000000e+00                1    4.7058146e-02                2    0.0000000e+00    1.6000000e-06    0.0000000e+00    0.0000000e+00    0.0000000e+00    0.0000000e+00                1    4.3610251e-02
    1.6403739e+01            10422            10422    1.3057911e-08    1.3057911e-08    7.6253101e-05    3.2615436e-05    1.2872036e-04    1.8805140e-04                1    0.0000000e+00    7.7600000e-05    0.0000000e+00    0.0000000e+00    0.0000000e+00    0.0000000e+00                1    4.7159241e-02                2    0.0000000e+00    1.6000000e-06    0.0000000e+00    0.0000000e+00    0.0000000e+00    0.0000000e+00                1    4.3742895e-02
    1.6503196e+01            10343            10343    1.2894351e-08    1.2894351e-08    7.6401548e-05    3.2314152e-05    1.3476234e-04    1.8806564e-04                1    0.0000000e+00    7.7600000e-05    0.0000000e+00    0.0000000e+00    0.0000000e+00    0.0000000e+00                1    4.6604685e-02                2    0.0000000e+00    1.6000000e-06    0.0000000e+00    0.0000000e+00    0.0000000e+00    0.0000000e+00                1    4.3875207e-02
    1.6602699e+01            10280            10280    1.2847166e-08    1.2847166e-08    7.5768095e-05    3.2179527e-05    1.3469677e-04    1.8823355e-04                1    0.0000000e+00    7.7600000e-05    0.0000000e+00    0.0000000e+00    0.0000000e+00    0.0000000e+00                1    4.6703860e-02                2    0.0000000e+00    1.6000000e-06    0.0000000e+00    0.0000000e+00    0.0000000e+00    0.0000000e+00                1    4.4006895e-02
    1.6702214e+01            10206            10206    1.2796287e-08    1.2796287e-08    6.9698159e-05    3.2267698e-05    1.3471191e-04    1.8821901e-04                1    0.0000000e+00    7.7600000e-05    0.0000000e+00    0.0000000e+00    0.0000000e+00    0.0000000e+00                1    4.6766668e-02                2    0.0000000e+00    1.6000000e-06    0.0000000e+00    0.0000000e+00    0.0000000e+00    0.0000000e+00                1    4.4138372e-02
    1.6801744e+01            10151            10151    1.2679085e-08    1.2679085e-08    7.8232789e-05    3.2497804e-05    1.3479542e-04    1.8822596e-04                1    0.0000000e+00    7.7600000e-05    0.0000000e+00    0.0000000e+00    0.0000000e+00    0.0000000e+00                1    4.6878352e-02                2    0.0000000e+00    1.6000000e-06    0.0000000e+00    0.0000000e+00    0.0000000e+00    0.0000000e+00                1    4.4269651e-02
    1.6901297e+01            10091            10091    1.2638257e-08    1.2638257e-08    7.7737895e-05    3.2468568e-05    1.3466380e-04    1.8823081e-04                1    0.0000000e+00    7.7600000e-05    0.0000000e+00    0.0000000e+00    0.0000000e+00    0.0000000e+00                1    4.6940599e-02                2    0.0000000e+00    1.6000000e-06    0.0000000e+00    0.0000000e+00    0.0000000e+00    0.0000000e+00                1    4.4457200e-02
    1.7000865e+01            10028            10028    1.2588313e-08    1.2588313e-08    7.7582142e-05    3.2285981e-05    1.3725187e-04    1.8820804e-04                1    0.0000000e+00    7.7600000e-05    0.0000000e+00    0.0000000e+00    0.0000000e+00    0.0000000e+00                1    4.7054257e-02                2    0.0000000e+00    1.6000000e-06    0.0000000e+00    0.0000000e+00    0.0000000e+00    0.0000000e+00                1    4.4587512e-02
    1.7100472e+01             9970             9970    1.2544534e-08    1.2544534e-08    7.6107423e-05    3.1975508e-05    1.4158739e-04    1.8804918e-04                1    0.0000000e+00    7.7600000e-05    0.0000000e+00    0.0000000e+00    0.0000000e+00    0.0000000e+00                1    4.7118128e-02                2    0.0000000e+00    1.6000000e-06    0.0000000e+00    0.0000000e+00    0.0000000e+00    0.0000000e+00                1    4.4716803e-02
    1.7200111e+01             9896             9896    1.2496378e-08    1.2496378e-08    7.5722272e-05    3.1856912e-05    1.4003620e-04    1.8820084e-04                1    0.0000000e+00    7.7600000e-05    0.0000000e+00    0.0000000e+00    0.0000000e+00    0.0000000e+00                1    4.7231184e-02                2    0.0000000e+00    1.6000000e-06    0.0000000e+00    0.0000000e+00    0.0000000e+00    0.0000000e+00                1    4.4902216e-02
    1.7349599e+01             9803             9803    1.2412720e-08    1.2412720e-08    7.2643097e-05    3.1736253e-05    1.3878632e-04    1.8820873e-04                1    0.0000000e+00    7.7600000e-05    0.0000000e+00    0.0000000e+00    0.0000000e+00    0.0000000e+00                1    4.7347751e-02                2    0.0000000e+00    1.6000000e-06    0.0000000e+00    0.0000000e+00    0.0000000e+00    0.0000000e+00                1    4.5065405e-02
    1.7449271e+01             9729             9729    1.2289659e-08    1.2289659e-08    7.7991108e-05    3.2084487e-05    1.3871309e-04    1.8821923e-04                1    0.0000000e+00    7.7600000e-05    0.0000000e+00    0.0000000e+00    0.0000000e+00    0.0000000e+00                1    4.7407456e-02                2    0.0000000e+00    1.6000000e-06    0.0000000e+00    0.0000000e+00    0.0000000e+00    0.0000000e+00                1    4.5192658e-02
    1.7548980e+01             9665             9665    1.2243220e-08    1.2243220e-08    7.7873704e-05    3.2032334e-05    1.3661019e-04    1.8823483e-04                1    0.0000000e+00    7.7600000e-05    0.0000000e+00    0.0000000e+00    0.0000000e+00    0.0000000e+00                1    4.7517639e-02                2    0.0000000e+00    1.6000000e-06    0.0000000e+00    0.0000000e+00    0.0000000e+00    0.0000000e+00                1    4.5262276e-02
    1.7648720e+01             9593             9593    1.2190187e-08    1.2190187e-08    7.7363272e-05    3.1806624e-05    1.3588130e-04    1.8820509e-04                1    0.0000000e+00    7.7600000e-05    0.0000000e+00    0.0000000e+00    0.0000000e+00    0.0000000e+00                1    4.7627745e-02                2    0.0000000e+00    1.6000000e-06    0.0000000e+00    0.0000000e+00    0.0000000e+00    0.0000000e+00                1    4.5388943e-02
    1.7748486e+01             9544             9544    1.2145979e-08    1.2145979e-08    7.6037559e-05    3.1639665e-05    1.3512607e-04    1.8820581e-04                1    0.0000000e+00    7.7600000e-05    0.0000000e+00    0.0000000e+00    0.0000000e+00    0.0000000e+00                1    4.7686702e-02                2    0.0000000e+00    1.6000000e-06    0.0000000e+00    0.0000000e+00    0.0000000e+00    0.0000000e+00                1    4.5515427e-02
    1.7848279e+01             9476             9476    1.2058541e-08    1.2058541e-08    7.8628836e-05    3.1888759e-05    1.4573399e-04    1.8804647e-04                1    0.0000000e+00    7.7600000e-05    0.0000000e+00    0.0000000e+00    0.0000000e+00    0.0000000e+00                1    4.7796560e-02                2    0.0000000e+00    1.6000000e-06    0.0000000e+00    0.0000000e+00    0.0000000e+00    0.0000000e+00                1    4.5641759e-02
    1.7948100e+01             9408             9408    1.2012140e-08    1.2012140e-08    7.7878682e-05    3.1665125e-05    1.4569098e-04    1.8821233e-04                1    0.0000000e+00    7.7600000e-05    0.0000000e+00    0.0000000e+00    0.0000000e+00    0.0000000e+00                1    4.7854976e-02                2    0.0000000e+00    1.6000000e-06    0.0000000e+00    0.0000000e+00    0.0000000e+00    0.0000000e+00                1    4.5767581e-02
    1.8047942e+01             9359             9359    1.1968314e-08    1.1968314e-08    7.8222556e-05    3.1480249e-05    1.4567990e-04    1.8808076e-04                1    0.0000000e+00    7.7600000e-05    0.0000000e+00    0.0000000e+00    0.0000000e+00    0.0000000e+00                1    4.7963827e-02                2    0.0000000e+00    1.6000000e-06    0.0000000e+00    0.0000000e+00    0.0000000e+00    0.0000000e+00                1    4.5834840e-02
    1.8147831e+01             9303             9303    1.1928535e-08    1.1928535e-08    7.6410224e-05    3.1363358e-05    1.4577004e-04    1.8822044e-04                1    0.0000000e+00    7.7600000e-05    0.0000000e+00    0.0000000e+00    0.0000000e+00    0.0000000e+00                1    4.8073732e-02                2    0.0000000e+00    1.6000000e-06    0.0000000e+00    0.0000000e+00    0.0000000e+00    0.0000000e+00                1    4.5901630e-02
    1.8247746e+01             9254             9254    1.1849358e-08    1.1849358e-08    7.8576499e-05    3.1461499e-05    1.4570368e-04    1.8819957e-04                1    0.0000000e+00    7.7600000e-05    0.0000000e+00    0.0000000e+00    0.0000000e+00    0.0000000e+00                1    4.8132180e-02                2    0.0000000e+00    1.6000000e-06    0.0000000e+00    0.0000000e+00    0.0000000e+00    0.0000000e+00                1    4.5910254e-02
    1.8347681e+01             9220             9220    1.1814602e-08    1.1814602e-08    7.8283188e-05    3.1292057e-05    1.4572595e-04    1.8823539e-04                1    0.0000000e+00    7.7600000e-05    0.0000000e+00    0.0000000e+00    0.0000000e+00    0.0000000e+00                1    4.8241884e-02                2    0.0000000e+00    1.6000000e-06    0.0000000e+00    0.0000000e+00    0.0000000e+00    0.0000000e+00                1    4.5976228e-02
    1.8447645e+01             9163             9163    1.1773474e-08    1.1773474e-08    7.8371532e-05    3.1390320e-05    1.4575471e-04    1.8804867e-04                1    0.0000000e+00    7.7600000e-05    0.0000000e+00    0.0000000e+00    0.0000000e+00    0.0000000e+00                1    4.8299471e-02                2    0.0000000e+00    1.6000000e-06    0.0000000e+00    0.0000000e+00    0.0000000e+00    0.0000000e+00                1    4.5982705e-02
    1.8547659e+01             9126             9126    1.1739796e-08    1.1739796e-08    7.8152283e-05    3.1275125e-05    1.4577648e-04    1.8805099e-04                1    0.0000000e+00    7.7600000e-05    0.0000000e+00    0.0000000e+00    0.0000000e+00    0.0000000e+00                1    4.8408750e-02                2    0.0000000e+00    1.6000000e-06    0.0000000e+00    0.0000000e+00    0.0000000e+00    0.0000000e+00                1    4.5988291e-02
    1.8647688e+01             9086             9086    1.1703106e-08    1.1703106e-08    7.7887033e-05    3.1054628e-05    1.4573546e-04    1.8821690e-04                1    0.0000000e+00    7.7600000e-05    0.0000000e+00    0.0000000e+00    0.0000000e+00    0.0000000e+00                1    4.8521118e-02                2    0.0000000e+00    1.6000000e-06    0.0000000e+00    0.0000000e+00    0.0000000e+00    0.0000000e+00                1    4.6051635e-02
    1.8747766e+01             9046             9046    1.1593581e-08    1.1593581e-08    7.8390950e-05    3.1093979e-05    1.4808530e-04    1.8822378e-04                1    0.0000000e+00    7.7600000e-05    0.0000000e+00    0.0000000e+00    0.0000000e+00    0.0000000e+00                1    4.8535238e-02                2    0.0000000e+00    1.6000000e-06    0.0000000e+00    0.0000000e+00    0.0000000e+00    0.0000000e+00                1    4.6114532e-02
    1.8847891e+01             8985             8985    1.1553558e-08    1.1553558e-08    7.8260666e-05    3.0999625e-05    1.4808011e-04    1.8805420e-04                1    0.0000000e+00    7.7600000e-05    0.0000000e+00    0.0000000e+00    0.0000000e+00    0.0000000e+00                1    4.8758119e-02                2    0.0000000e+00    1.6000000e-06    0.0000000e+00    0.0000000e+00    0.0000000e+00    0.0000000e+00                1    4.6117671e-02
    1.8948053e+01             8919             8919    1.1505043e-08    1.1505043e-08    7.8356614e-05    3.0960714e-05    1.4815379e-04    1.8823116e-04                1    0.0000000e+00    7.7600000e-05    0.0000000e+00    0.0000000e+00    0.0000000e+00    0.0000000e+00                1    4.8980512e-02                2    0.0000000e+00    1.6000000e-06    0.0000000e+00    0.0000000e+00    0.0000000e+00    0.0000000e+00                1    4.6178092e-02
    1.9048249e+01             8869             8869    1.1463044e-08    1.1463044e-08    7.8823936e-05    3.0872348e-05    1.4814981e-04    1.8806197e-04                1    0.0000000e+00    7.7600000e-05    0.0000000e+00    0.0000000e+00    0.0000000e+00    0.0000000e+00                1    4.9149246e-02                2    0.0000000e+00    1.6000000e-06    0.0000000e+00    0.0000000e+00    0.0000000e+00    0.0000000e+00                1    4.6237408e-02
    1.9148489e+01             8834             8834    1.1423085e-08    1.1423085e-08    7.8550749e-05    3.0761068e-05    1.4804571e-04    1.8821951e-04                1    0.0000000e+00    7.7600000e-05    0.0000000e+00    0.0000000e+00    0.0000000e+00    0.0000000e+00                1    4.9370296e-02                2    0.0000000e+00    1.6000000e-06    0.0000000e+00    0.0000000e+00    0.0000000e+00    0.0000000e+00                1    4.6354291e-02
    1.9248773e+01             8796             8796    1.1388786e-08    1.1388786e-08    7.8870334e-05    3.0762121e-05    1.4820391e-04    1.8804684e-04                1    0.0000000e+00    7.7600000e-05    0.0000000e+00    0.0000000e+00    0.0000000e+00    0.0000000e+00                1    4.9538621e-02                2    0.0000000e+00    1.6000000e-06    0.0000000e+00    0.0000000e+00    0.0000000e+00    0.0000000e+00                1    4.6411497e-02
    1.9349071e+01             8752             8752    1.1315582e-08    1.1315582e-08    7.8694789e-05    3.0627469e-05    1.4809368e-04    1.8820409e-04                1    0.0000000e+00    7.7600000e-05    0.0000000e+00    0.0000000e+00    0.0000000e+00    0.0000000e+00                1    4.9759474e-02                2    0.0000000e+00    1.6000000e-06    0.0000000e+00    0.0000000e+00    0.0000000e+00    0.0000000e+00                1    4.6467422e-02
    1.9449414e+01             8719             8719    1.1251675e-08    1.1251675e-08    7.9281311e-05    3.0699894e-05    1.4816653e-04    1.9164444e-04                1    0.0000000e+00    7.7600000e-05    0.0000000e+00    0.0000000e+00    0.0000000e+00    0.0000000e+00                1    4.9927857e-02                2    0.0000000e+00    1.6000000e-06    0.0000000e+00    0.0000000e+00    0.0000000e+00    0.0000000e+00                1    4.6581165e-02
    1.9549793e+01             8672             8672    1.1212393e-08    1.1212393e-08    7.9694808e-05    3.0548354e-05    1.4813259e-04    1.9166137e-04                1    0.0000000e+00    7.7600000e-05    0.0000000e+00    0.0000000e+00    0.0000000e+00    0.0000000e+00                1    5.0150031e-02                2    0.0000000e+00    1.6000000e-06    0.0000000e+00    0.0000000e+00    0.0000000e+00    0.0000000e+00                1    4.6694091e-02
    1.9650215e+01             8633             8633    1.1179161e-08    1.1179161e-08    7.9527772e-05    3.0554593e-05    1.4811423e-04    1.9165484e-04                1    0.0000000e+00    7.7600000e-05    0.0000000e+00    0.0000000e+00    0.0000000e+00    0.0000000e+00                1    5.0319328e-02                2    0.0000000e+00    1.6000000e-06    0.0000000e+00    0.0000000e+00    0.0000000e+00    0.0000000e+00                1    4.6747400e-02
    1.9700443e+01             8612             8612    1.1163196e-08    1.1163196e-08    7.9350637e-05    3.0512963e-05    1.4822019e-04    1.9164615e-04                1    0.0000000e+00    7.7600000e-05    0.0000000e+00    0.0000000e+00    0.0000000e+00    0.0000000e+00                1    5.0430765e-02                2    0.0000000e+00    1.6000000e-06    0.0000000e+00    0.0000000e+00    0.0000000e+00    0.0000000e+00                1    4.6773920e-02
    1.9800875e+01             8575             8575    1.1126482e-08    1.1126482e-08    7.9859724e-05    3.0388267e-05    1.4812058e-04    1.9165504e-04                1    0.0000000e+00    7.7600000e-05    0.0000000e+00    0.0000000e+00    0.0000000e+00    0.0000000e+00                1    5.0600347e-02                2    0.0000000e+00    1.6000000e-06    0.0000000e+00    0.0000000e+00    0.0000000e+00    0.0000000e+00                1    4.6826764e-02
    1.9901342e+01             8541             8541    1.1095964e-08    1.1095964e-08    7.9818250e-05    3.0433327e-05    1.4804858e-04    1.9165872e-04                1    0.0000000e+00    7.7600000e-05    0.0000000e+00    0.0000000e+00    0.0000000e+00    0.0000000e+00                1    5.0769808e-02                2    0.0000000e+00    1.6000000e-06    0.0000000e+00    0.0000000e+00    0.0000000e+00    0.0000000e+00                1    4.6938649e-02
    2.0001890e+01             8496             8496    1.1060858e-08    1.1060858e-08    8.0151313e-05    3.0413240e-05    1.4816697e-04    1.9166834e-04                1    0.0000000e+00    7.7600000e-05    0.0000000e+00    0.0000000e+00    0.0000000e+00    0.0000000e+00                1    5.0938965e-02                2    0.0000000e+00    1.6000000e-06    0.0000000e+00    0.0000000e+00    0.0000000e+00    0.0000000e+00                1    4.7049636e-02
    2.0102497e+01             8456             8456    1.1028480e-08    1.1028480e-08    8.0241496e-05    3.0334164e-05    1.5381830e-04    1.9166928e-04                1    0.0000000e+00    7.7600000e-05    0.0000000e+00    0.0000000e+00    0.0000000e+00    0.0000000e+00                1    5.1107503e-02                2    0.0000000e+00    1.6000000e-06    0.0000000e+00    0.0000000e+00    0.0000000e+00    0.0000000e+00                1    4.7099688e-02
    2.0203121e+01             8418             8418    1.0991888e-08    1.0991888e-08    8.0086512e-05    3.0168866e-05    1.5375256e-04    1.9164648e-04                1    0.0000000e+00    7.7600000e-05    0.0000000e+00    0.0000000e+00    0.0000000e+00    0.0000000e+00                1    5.1275242e-02                2    0.0000000e+00    1.6000000e-06    0.0000000e+00    0.0000000e+00    0.0000000e+00    0.0000000e+00                1    4.7208048e-02
    2.0303791e+01             8372             8372    1.0923625e-08    1.0923625e-08    8.0154030e-05    3.0219883e-05    1.5376487e-04    1.9164692e-04                1    0.0000000e+00    7.7600000e-05    0.0000000e+00    0.0000000e+00    0.0000000e+00    0.0000000e+00                1    5.1442187e-02                2    0.0000000e+00    1.6000000e-06    0.0000000e+00    0.0000000e+00    0.0000000e+00    0.0000000e+00                1    4.7315367e-02
    2.0404519e+01             8339             8339    1.0891014e-08    1.0891014e-08    8.0333966e-05    3.0206477e-05    1.5366951e-04    1.9164346e-04                1    0.0000000e+00    7.7600000e-05    0.0000000e+00    0.0000000e+00    0.0000000e+00    0.0000000e+00                1    5.1608041e-02                2    0.0000000e+00    1.6000000e-06    0.0000000e+00    0.0000000e+00    0.0000000e+00    0.0000000e+00                1    4.7377806e-02
    2.0505286e+01             8305             8305    1.0861384e-08    1.0861384e-08    8.0795276e-05    3.0105241e-05    1.5383955e-04    1.9168332e-04                1    0.0000000e+00    7.7600000e-05    0.0000000e+00    0.0000000e+00    0.0000000e+00    0.0000000e+00                1    5.1771819e-02                2    0.0000000e+00    1.6000000e-06    0.0000000e+00    0.0000000e+00    0.0000000e+00    0.0000000e+00                1    4.7468941e-02
    2.0606114e+01             8280             8280    1.0833232e-08    1.0833232e-08    8.0790336e-05    3.0031914e-05    1.5369369e-04    1.9167152e-04                1    0.0000000e+00    7.7600000e-05    0.0000000e+00    0.0000000e+00    0.0000000e+00    0.0000000e+00                1    5.1934627e-02                2    0.0000000e+00    1.6000000e-06    0.0000000e+00    0.0000000e+00    0.0000000e+00    0.0000000e+00                1    4.7559707e-02
    2.0706999e+01             8257             8257    1.0775834e-08    1.0775834e-08    8.1113667e-05    2.9889423e-05    1.5373617e-04    1.9168622e-04                1    0.0000000e+00    7.7600000e-05    0.0000000e+00    0.0000000e+00    0.0000000e+00    0.0000000e+00                1    5.2096565e-02                2    0.0000000e+00    1.6000000e-06    0.0000000e+00    0.0000000e+00    0.0000000e+00    0.0000000e+00                1    4.7650023e-02
    2.0807913e+01             8233             8233    1.0745486e-08    1.0745486e-08    8.0513639e-05    2.9871971e-05    1.5377277e-04    1.9164721e-04                1    0.0000000e+00    7.7600000e-05    0.0000000e+00    0.0000000e+00    0.0000000e+00    0.0000000e+00                1    5.2258349e-02                2    0.0000000e+00    1.6000000e-06    0.0000000e+00    0.0000000e+00    0.0000000e+00    0.0000000e+00                1    4.7679769e-02
    2.0908872e+01             8195             8195    1.0711017e-08    1.0711017e-08    8.1351527e-05    2.9846206e-05    1.5368106e-04    1.9168428e-04                1    0.0000000e+00    7.7600000e-05    0.0000000e+00    0.0000000e+00    0.0000000e+00    0.0000000e+00                1    5.2419993e-02                2    0.0000000e+00    1.6000000e-06    0.0000000e+00    0.0000000e+00    0.0000000e+00    0.0000000e+00                1    4.7768887e-02
    2.1009859e+01             8160             8160    1.0649317e-08    1.0649317e-08    8.1306083e-05    2.9652102e-05    1.5375849e-04    1.9165357e-04                1    0.0000000e+00    7.7600000e-05    0.0000000e+00    0.0000000e+00    0.0000000e+00    0.0000000e+00                1    5.2526455e-02                2    0.0000000e+00    1.6000000e-06    0.0000000e+00    0.0000000e+00    0.0000000e+00    0.0000000e+00                1    4.7917736e-02
    2.1110873e+01             8127             8127    1.0618902e-08    1.0618902e-08    8.1822569e-05    2.9609051e-05    1.5377912e-04    1.9166788e-04                1    0.0000000e+00    7.7600000e-05    0.0000000e+00    0.0000000e+00    0.0000000e+00    0.0000000e+00                1    5.2687299e-02                2    0.0000000e+00    1.6000000e-06    0.0000000e+00    0.0000000e+00    0.0000000e+00    0.0000000e+00                1    4.8006109e-02
    2.1211940e+01             8105             8105    1.0591882e-08    1.0591882e-08    8.1658924e-05    2.9684624e-05    1.5366162e-04    1.9166367e-04                1    0.0000000e+00    7.7600000e-05    0.0000000e+00    0.0000000e+00    0.0000000e+00    0.0000000e+00                1    5.2792253e-02                2    0.0000000e+00    1.6000000e-06    0.0000000e+00    0.0000000e+00    0.0000000e+00    0.0000000e+00                1    4.8033374e-02
    2.1313058e+01             8088             8088    1.0565537e-08    1.0565537e-08    8.1554553e-05    2.9548123e-05    1.5382449e-04    1.9165596e-04                1    0.0000000e+00    7.7600000e-05    0.0000000e+00    0.0000000e+00    0.0000000e+00    0.0000000e+00                1    5.2950762e-02                2    0.0000000e+00    1.6000000e-06    0.0000000e+00    0.0000000e+00    0.0000000e+00    0.0000000e+00                1    4.8120248e-02
    2.1414223e+01             8058             8058    1.0538159e-08    1.0538159e-08    8.1451564e-05    2.9535945e-05    1.5368488e-04    1.9165091e-04                1    0.0000000e+00    7.7600000e-05    0.0000000e+00    0.0000000e+00    0.0000000e+00    0.0000000e+00                1    5.3053118e-02                2    0.0000000e+00    1.6000000e-06    0.0000000e+00    0.0000000e+00    0.0000000e+00    0.0000000e+00                1    4.8266986e-02
    2.1515423e+01             8038             8038    1.0511147e-08    1.0511147e-08    8.1331980e-05    2.9501554e-05    1.5367659e-04    1.9165061e-04                1    0.0000000e+00    7.7600000e-05    0.0000000e+00    0.0000000e+00    0.0000000e+00    0.0000000e+00                1    5.3210217e-02                2    0.0000000e+00    1.6000000e-06    0.0000000e+00    0.0000000e+00    0.0000000e+00    0.0000000e+00                1    4.8351945e-02
    2.1616651e+01             8015             8015    1.0482648e-08    1.0482648e-08    8.1584611e-05    2.9487230e-05    1.5376440e-04    1.9165379e-04                1    0.0000000e+00    7.7600000e-05    0.0000000e+00    0.0000000e+00    0.0000000e+00    0.0000000e+00                1    5.3311718e-02                2    0.0000000e+00    1.6000000e-06    0.0000000e+00    0.0000000e+00    0.0000000e+00    0.0000000e+00                1    4.8435426e-02
    2.1717909e+01             7980             7980    1.0448778e-08    1.0448778e-08    8.1964221e-05    2.9418723e-05    1.5369523e-04    1.9165811e-04                1    0.0000000e+00    7.7600000e-05    0.0000000e+00    0.0000000e+00    0.0000000e+00    0.0000000e+00                1    5.3468551e-02                2    0.0000000e+00    1.6000000e-06    0.0000000e+00    0.0000000e+00    0.0000000e+00    0.0000000e+00                1    4.8512424e-02
    2.1819212e+01             7948             7948    1.0413600e-08    1.0413600e-08    8.2000777e-05    2.9407409e-05    1.5384390e-04    1.9164979e-04                1    0.0000000e+00    7.7600000e-05    0.0000000e+00    0.0000000e+00    0.0000000e+00    0.0000000e+00                1    5.3568931e-02                2    0.0000000e+00    1.6000000e-06    0.0000000e+00    0.0000000e+00    0.0000000e+00    0.0000000e+00                1    4.8572420e-02
    2.1920590e+01             7918             7918    1.0385984e-08    1.0385984e-08    8.1612566e-05    2.9250615e-05    1.5376835e-04    1.9164010e-04                1    0.0000000e+00    7.7600000e-05    0.0000000e+00    0.0000000e+00    0.0000000e+00    0.0000000e+00                1    5.3668741e-02                2    0.0000000e+00    1.6000000e-06    0.0000000e+00    0.0000000e+00    0.0000000e+00    0.0000000e+00                1    4.8631398e-02
    2.2022023e+01             7882             7882    1.0291660e-08    1.0291660e-08    8.2326324e-05    2.9145174e-05    1.5511303e-04    1.9164751e-04                1    0.0000000e+00    7.7600000e-05    0.0000000e+00    0.0000000e+00    0.0000000e+00    0.0000000e+00                1    5.3823727e-02                2    0.0000000e+00    1.6000000e-06    0.0000000e+00    0.0000000e+00    0.0000000e+00    0.0000000e+00                1    4.8690402e-02
    2.2123477e+01             7865             7865    1.0266773e-08    1.0266773e-08    8.2595854e-05    2.9131119e-05    1.5516807e-04    1.9164240e-04                1    0.0000000e+00    7.7600000e-05    0.0000000e+00    0.0000000e+00    0.0000000e+00    0.0000000e+00                1    5.3921341e-02                2    0.0000000e+00    1.6000000e-06    0.0000000e+00    0.0000000e+00    0.0000000e+00    0.0000000e+00                1    4.8749791e-02
    2.2224991e+01             7842             7842    1.0238308e-08    1.0238308e-08    8.2613258e-05    2.9068856e-05    1.5521262e-04    1.9165835e-04                1    0.0000000e+00    7.7600000e-05    0.0000000e+00    0.0000000e+00    0.0000000e+00    0.0000000e+00                1    5.4018657e-02                2    0.0000000e+00    1.6000000e-06    0.0000000e+00    0.0000000e+00    0.0000000e+00    0.0000000e+00                1    4.8870329e-02
    2.2326543e+01             7816             7816    1.0211212e-08    1.0211212e-08    8.2751653e-05    2.8970930e-05    1.5516070e-04    1.9164930e-04                1    0.0000000e+00    7.7600000e-05    0.0000000e+00    0.0000000e+00    0.0000000e+00    0.0000000e+00                1    5.4171970e-02                2    0.0000000e+00    1.6000000e-06    0.0000000e+00    0.0000000e+00    0.0000000e+00    0.0000000e+00                1    4.8929866e-02
    2.2428161e+01             7783             7783    1.0178469e-08    1.0178469e-08    8.3248585e-05    2.9039778e-05    1.5526353e-04    1.9167423e-04                1    0.0000000e+00    7.7600000e-05    0.0000000e+00    0.0000000e+00    0.0000000e+00    0.0000000e+00                1    5.4268710e-02                2    0.0000000e+00    1.6000000e-06    0.0000000e+00    0.0000000e+00    0.0000000e+00    0.0000000e+00                1    4.9050671e-02
    2.2529770e+01             7753             7753    1.0151103e-08    1.0151103e-08    8.3183021e-05    2.8902865e-05    1.5520352e-04    1.9164374e-04                1    0.0000000e+00    7.7600000e-05    0.0000000e+00    0.0000000e+00    0.0000000e+00    0.0000000e+00                1    5.4364701e-02                2    0.0000000e+00    1.6000000e-06    0.0000000e+00    0.0000000e+00    0.0000000e+00    0.0000000e+00                1    4.9171448e-02
    2.2631375e+01             7729             7729    1.0126509e-08    1.0126509e-08    8.3647058e-05    2.8913888e-05    1.5522043e-04    1.9165865e-04                1    0.0000000e+00    7.7600000e-05    0.0000000e+00    0.0000000e+00    0.0000000e+00    0.0000000e+00                1    5.4460454e-02                2    0.0000000e+00    1.6000000e-06    0.0000000e+00    0.0000000e+00    0.0000000e+00    0.0000000e+00                1    4.9231271e-02
    2.2732987e+01             7707             7707    1.0102125e-08    1.0102125e-08    8.3391501e-05    2.8843815e-05    1.5517522e-04    1.9164985e-04                1    0.0000000e+00    7.7600000e-05    0.0000000e+00    0.0000000e+00    0.0000000e+00    0.0000000e+00                1    5.4556141e-02                2    0.0000000e+00    1.6000000e-06    0.0000000e+00    0.0000000e+00    0.0000000e+00    0.0000000e+00                1    4.9291229e-02
    2.2834640e+01             7684             7684    1.0078691e-08    1.0078691e-08    8.3490261e-05    2.8873950e-05    1.5525472e-04    1.9165993e-04                1    0.0000000e+00    7.7600000e-05    0.0000000e+00    0.0000000e+00    0.0000000e+00    0.0000000e+00                1    5.4651763e-02                2    0.0000000e+00    1.6000000e-06    0.0000000e+00    0.0000000e+00    0.0000000e+00    0.0000000e+00                1    4.9412370e-02
    2.2936327e+01             7662             7662    1.0050392e-08    1.0050392e-08    8.3635886e-05    2.8852960e-05    1.5520638e-04    1.9165812e-04                1    0.0000000e+00    7.7600000e-05    0.0000000e+00    0.0000000e+00    0.0000000e+00    0.0000000e+00                1    5.4747294e-02                2    0.0000000e+00    1.6000000e-06    0.0000000e+00    0.0000000e+00    0.0000000e+00    0.0000000e+00                1    4.9472707e-02
    2.3038068e+01             7645             7645    1.0025384e-08    1.0025384e-08    8.4091256e-05    2.8828894e-05    1.5524328e-04    1.9168036e-04                1    0.0000000e+00    7.7600000e-05    0.0000000e+00    0.0000000e+00    0.0000000e+00    0.0000000e+00                1    5.4842746e-02                2    0.0000000e+00    1.6000000e-06    0.0000000e+00    0.0000000e+00    0.0000000e+00    0.0000000e+00                1    4.9533219e-02
    2.3139873e+01             7617             7617    9.9997847e-09    9.9997847e-09    8.3979332e-05    2.8780248e-05    1.5516055e-04    1.9164930e-04                1    0.0000000e+00    7.7600000e-05    0.0000000e+00    0.0000000e+00    0.0000000e+00    0.0000000e+00                1    5.4937915e-02                2    0.0000000e+00    1.6000000e-06    0.0000000e+00    0.0000000e+00    0.0000000e+00    0.0000000e+00                1    4.9593873e-02
    2.3231553e+01             7584             7584    9.9730550e-09    9.9730550e-09    8.4032022e-05    2.8769724e-05    1.5521680e-04    1.9164424e-04                1    0.0000000e+00    7.7600000e-05    0.0000000e+00    0.0000000e+00    0.0000000e+00    0.0000000e+00                1    5.5022817e-02                2    0.0000000e+00    1.6000000e-06    0.0000000e+00    0.0000000e+00    0.0000000e+00    0.0000000e+00                1    4.9715671e-02
    2.3304896e+01             7501             7501    9.8885709e-09    9.8885709e-09    8.5036880e-05    2.8664680e-05    1.5522145e-04    1.9165159e-04                1    0.0000000e+00    7.7600000e-05    0.0000000e+00    0.0000000e+00    0.0000000e+00    0.0000000e+00                1    5.5090006e-02                2    0.0000000e+00    1.6000000e-06    0.0000000e+00    0.0000000e+00    0.0000000e+00    0.0000000e+00                1    4.9715352e-02
    2.3436915e+01             7174             7174    9.7404742e-09    9.7404742e-09    8.6840737e-05    2.8785442e-05    1.5526431e-04    1.9164604e-04                1    0.0000000e+00    7.7600000e-05    0.0000000e+00    0.0000000e+00    0.0000000e+00    0.0000000e+00                1    5.5208075e-02                2    0.0000000e+00    1.6000000e-06    0.0000000e+00    0.0000000e+00    0.0000000e+00    0.0000000e+00                1    4.9714962e-02
    2.3528187e+01             6854             6854    9.6484669e-09    9.6484669e-09    8.8415822e-05    2.9018405e-05    1.6414571e-04    1.9166117e-04                1    0.0000000e+00    7.7600000e-05    0.0000000e+00    0.0000000e+00    0.0000000e+00    0.0000000e+00                1    5.5288250e-02                2    0.0000000e+00    1.6000000e-06    0.0000000e+00    0.0000000e+00    0.0000000e+00    0.0000000e+00                1    4.9714824e-02
    2.3612940e+01             6487             6487    9.5364999e-09    9.5364999e-09    9.0227098e-05    2.9802845e-05    1.6408422e-04    1.9165817e-04                1    0.0000000e+00    7.7600000e-05    0.0000000e+00    0.0000000e+00    0.0000000e+00    0.0000000e+00                1    5.5361627e-02                2    0.0000000e+00    1.6000000e-06    0.0000000e+00    0.0000000e+00    0.0000000e+00    0.0000000e+00                1    4.9713138e-02
    2.3704212e+01             6304             6304    9.4859366e-09    9.4859366e-09    9.0517361e-05    3.0453335e-05    1.6417478e-04    1.9164395e-04                1    0.0000000e+00    7.7600000e-05    0.0000000e+00    0.0000000e+00    0.0000000e+00    0.0000000e+00                1    5.5439314e-02                2    0.0000000e+00    1.6000000e-06    0.0000000e+00    0.0000000e+00    0.0000000e+00    0.0000000e+00                1    4.9771823e-02
    2.3847196e+01             6265             6265    9.4459974e-09    9.4459974e-09    9.1801652e-05    3.0724358e-05    1.6409357e-04    1.9166779e-04                1    0.0000000e+00    7.7600000e-05    0.0000000e+00    0.0000000e+00    0.0000000e+00    0.0000000e+00                1    5.5615356e-02                2    0.0000000e+00    1.6000000e-06    0.0000000e+00    0.0000000e+00    0.0000000e+00    0.0000000e+00                1    4.9890390e-02
    2.3949830e+01             6249             6249    9.4238247e-09    9.4238247e-09    9.1899432e-05    3.0704488e-05    1.6409693e-04    1.9164951e-04                1    0.0000000e+00    7.7600000e-05    0.0000000e+00    0.0000000e+00    0.0000000e+00    0.0000000e+00                1    5.5756258e-02                2    0.0000000e+00    1.6000000e-06    0.0000000e+00    0.0000000e+00    0.0000000e+00    0.0000000e+00                1    4.9949136e-02
    2.4001145e+01             6238             6238    9.4110399e-09    9.4110399e-09    9.2171807e-05    3.0630324e-05    1.6407678e-04    1.9166698e-04                1    0.0000000e+00    7.7600000e-05    0.0000000e+00    0.0000000e+00    0.0000000e+00    0.0000000e+00                1    5.5797329e-02                2    0.0000000e+00    1.6000000e-06    0.0000000e+00    0.0000000e+00    0.0000000e+00    0.0000000e+00                1    5.0009074e-02
    2.4103797e+01             6217             6217    9.3835068e-09    9.3835068e-09    9.1952770e-05    3.0474448e-05    1.6408980e-04    1.9164915e-04                1    0.0000000e+00    7.7600000e-05    0.0000000e+00    0.0000000e+00    0.0000000e+00    0.0000000e+00                1    5.5936501e-02                2    0.0000000e+00    1.6000000e-06    0.0000000e+00    0.0000000e+00    0.0000000e+00    0.0000000e+00                1    5.0068068e-02
    2.4206531e+01             6192             6192    9.3557627e-09    9.3557627e-09    9.2323160e-05    3.0765571e-05    1.6412119e-04    1.9165998e-04                1    0.0000000e+00    7.7600000e-05    0.0000000e+00    0.0000000e+00    0.0000000e+00    0.0000000e+00                1    5.6074206e-02                2    0.0000000e+00    1.6000000e-06    0.0000000e+00    0.0000000e+00    0.0000000e+00    0.0000000e+00                1    5.0202398e-02
    2.4309309e+01             6172             6172    9.3351019e-09    9.3351019e-09    9.2634545e-05    3.1980500e-05    1.6413614e-04    1.9166071e-04                1    0.0000000e+00    7.7600000e-05    0.0000000e+00    0.0000000e+00    0.0000000e+00    0.0000000e+00                1    5.6267288e-02                2    0.0000000e+00    1.6000000e-06    0.0000000e+00    0.0000000e+00    0.0000000e+00    0.0000000e+00                1    5.0277697e-02
    2.4412100e+01             6148             6148    9.3107401e-09    9.3107401e-09    9.3002822e-05    3.3825995e-05    1.6407768e-04    1.9166702e-04                1    0.0000000e+00    7.7600000e-05    0.0000000e+00    0.0000000e+00    0.0000000e+00    0.0000000e+00                1    5.6400124e-02                2    0.0000000e+00    1.6000000e-06    0.0000000e+00    0.0000000e+00    0.0000000e+00    0.0000000e+00                1    5.0339336e-02
    2.4514901e+01             6130             6130    9.2897759e-09    9.2897759e-09    9.3305140e-05    4.0512131e-05    1.6402854e-04    1.9166463e-04                1    0.0000000e+00    7.7600000e-05    0.0000000e+00    0.0000000e+00    0.0000000e+00    0.0000000e+00                1    5.6532213e-02                2    0.0000000e+00    1.6000000e-06    0.0000000e+00    0.0000000e+00    0.0000000e+00    0.0000000e+00                1    5.0461735e-02
    2.4617730e+01             6107             6107    9.2637304e-09    9.2637304e-09    9.3088062e-05    4.0400976e-05    1.6403396e-04    1.9167396e-04                1    0.0000000e+00    7.7600000e-05    0.0000000e+00    0.0000000e+00    0.0000000e+00    0.0000000e+00                1    5.6664014e-02                2    0.0000000e+00    1.6000000e-06    0.0000000e+00    0.0000000e+00    0.0000000e+00    0.0000000e+00                1    5.0522812e-02
    2.4720597e+01             6087             6087    9.2411907e-09    9.2411907e-09    9.2957191e-05    4.0484528e-05    1.6399632e-04    1.9165387e-04                1    0.0000000e+00    7.7600000e-05    0.0000000e+00    0.0000000e+00    0.0000000e+00    0.0000000e+00                1    5.6793733e-02                2    0.0000000e+00    1.6000000e-06    0.0000000e+00    0.0000000e+00    0.0000000e+00    0.0000000e+00                1    5.0583717e-02
    2.4823487e+01             6070             6070    9.2215153e-09    9.2215153e-09    9.2818032e-05    4.0371259e-05    1.6417450e-04    1.9164394e-04                1    0.0000000e+00    7.7600000e-05    0.0000000e+00    0.0000000e+00    0.0000000e+00    0.0000000e+00                1    5.6921191e-02                2    0.0000000e+00    1.6000000e-06    0.0000000e+00    0.0000000e+00    0.0000000e+00    0.0000000e+00                1    5.0706425e-02
    2.4926421e+01             6051             6051    9.1964417e-09    9.1964417e-09    9.3445361e-05    4.0345463e-05    1.6415943e-04    1.9165258e-04                1    0.0000000e+00    7.7600000e-05    0.0000000e+00    0.0000000e+00    0.0000000e+00    0.0000000e+00                1    5.7047572e-02                2    0.0000000e+00    1.6000000e-06    0.0000000e+00    0.0000000e+00    0.0000000e+00    0.0000000e+00                1    5.0830148e-02
    2.5029415e+01             6035             6035    9.1762304e-09    9.1762304e-09    9.3949871e-05    4.0494481e-05    1.6413218e-04    1.9166966e-04                1    0.0000000e+00    7.7600000e-05    0.0000000e+00    0.0000000e+00    0.0000000e+00    0.0000000e+00                1    5.7171067e-02                2    0.0000000e+00    1.6000000e-06    0.0000000e+00    0.0000000e+00    0.0000000e+00    0.0000000e+00                1    5.0891356e-02
    2.5132482e+01             6023             6023    9.1575958e-09    9.1575958e-09    9.3818884e-05    4.7603715e-05    1.6409373e-04    1.9165863e-04                1    0.0000000e+00    7.7600000e-05    0.0000000e+00    0.0000000e+00    0.0000000e+00    0.0000000e+00                1    5.7290945e-02                2    0.0000000e+00    1.6000000e-06    0.0000000e+00    0.0000000e+00    0.0000000e+00    0.0000000e+00                1    5.0952153e-02
    2.5235623e+01             6011             6011    9.1367529e-09    9.1367529e-09    9.4369835e-05    5.7309959e-05    1.6408273e-04    1.9166726e-04                1    0.0000000e+00    7.7600000e-05    0.0000000e+00    0.0000000e+00    0.0000000e+00    0.0000000e+00                1    5.7407878e-02                2    0.0000000e+00    1.6000000e-06    0.0000000e+00    0.0000000e+00    0.0000000e+00    0.0000000e+00                1    5.1074433e-02
    2.5338874e+01             5986             5986    9.1160646e-09    9.1160646e-09    9.4429540e-05    5.8295508e-05    1.6405251e-04    1.9166580e-04                1    0.0000000e+00    7.7600000e-05    0.0000000e+00    0.0000000e+00    0.0000000e+00    0.0000000e+00                1    5.7521471e-02                2    0.0000000e+00    1.6000000e-06    0.0000000e+00    0.0000000e+00    0.0000000e+00    0.0000000e+00                1    5.1136324e-02
    2.5442228e+01             5953             5953    9.0905720e-09    9.0905720e-09    9.4862719e-05    6.0631759e-05    1.6408820e-04    1.9167658e-04                1    0.0000000e+00    7.7600000e-05    0.0000000e+00    0.0000000e+00    0.0000000e+00    0.0000000e+00                1    5.7631931e-02                2    0.0000000e+00    1.6000000e-06    0.0000000e+00    0.0000000e+00    0.0000000e+00    0.0000000e+00                1    5.1259581e-02
    2.5545618e+01             5935             5935    9.0703492e-09    9.0703492e-09    9.4727132e-05    6.2199745e-05    1.6406579e-04    1.9163856e-04                1    0.0000000e+00    7.7600000e-05    0.0000000e+00    0.0000000e+00    0.0000000e+00    0.0000000e+00                1    5.7740570e-02                2    0.0000000e+00    1.6000000e-06    0.0000000e+00    0.0000000e+00    0.0000000e+00    0.0000000e+00                1    5.1380743e-02
    2.5649047e+01             5915             5915    9.0449657e-09    9.0449657e-09    9.5175320e-05    6.3055335e-05    1.6410855e-04    1.9166852e-04                1    0.0000000e+00    7.7600000e-05    0.0000000e+00    0.0000000e+00    0.0000000e+00    0.0000000e+00                1    5.7859133e-02                2    0.0000000e+00    1.6000000e-06    0.0000000e+00    0.0000000e+00    0.0000000e+00    0.0000000e+00                1    5.1502063e-02
    2.5700785e+01             5904             5904    9.0322507e-09    9.0322507e-09    9.5064976e-05    6.3323412e-05    1.6412502e-04    1.9165089e-04                1    0.0000000e+00    7.7600000e-05    0.0000000e+00    0.0000000e+00    0.0000000e+00    0.0000000e+00                1    5.7952503e-02                2    0.0000000e+00    1.6000000e-06    0.0000000e+00    0.0000000e+00    0.0000000e+00    0.0000000e+00                1    5.1501639e-02
    2.5804311e+01             5891             5891    8.9790883e-09    8.9790883e-09    9.5208555e-05    6.4228551e-05    1.6411513e-04    1.9165040e-04                1    0.0000000e+00    7.7600000e-05    0.0000000e+00    0.0000000e+00    0.0000000e+00    0.0000000e+00                1    5.8080123e-02                2    0.0000000e+00    1.6000000e-06    0.0000000e+00    0.0000000e+00    0.0000000e+00    0.0000000e+00                1    5.1622709e-02
    2.5907901e+01             5874             5874    8.9580772e-09    8.9580772e-09    9.5578819e-05    6.4933235e-05    1.6427351e-04    1.9165819e-04                1    0.0000000e+00    7.7600000e-05    0.0000000e+00    0.0000000e+00    0.0000000e+00    0.0000000e+00                1    5.8207527e-02                2    0.0000000e+00    1.6000000e-06    0.0000000e+00    0.0000000e+00    0.0000000e+00    0.0000000e+00                1    5.1744121e-02
    2.6011564e+01             5856             5856    8.9382140e-09    8.9382140e-09    9.5905503e-05    6.4785306e-05    1.6415502e-04    1.9165236e-04                1    0.0000000e+00    7.7600000e-05    0.0000000e+00    0.0000000e+00    0.0000000e+00    0.0000000e+00                1    5.8275455e-02                2    0.0000000e+00    1.6000000e-06    0.0000000e+00    0.0000000e+00    0.0000000e+00    0.0000000e+00                1    5.1865915e-02
    2.6115329e+01             5841             5841    8.9175794e-09    8.9175794e-09    9.5865763e-05    6.4763584e-05    1.6419281e-04    1.9165422e-04                1    0.0000000e+00    7.7600000e-05    0.0000000e+00    0.0000000e+00    0.0000000e+00    0.0000000e+00                1    5.8402260e-02                2    0.0000000e+00    1.6000000e-06    0.0000000e+00    0.0000000e+00    0.0000000e+00    0.0000000e+00                1    5.1926763e-02
    2.6219189e+01             5819             5819    8.8975382e-09    8.8975382e-09    9.6091465e-05    6.4743812e-05    1.6414566e-04    1.9165190e-04                1    0.0000000e+00    7.7600000e-05    0.0000000e+00    0.0000000e+00    0.0000000e+00    0.0000000e+00                1    5.8528734e-02                2    0.0000000e+00    1.6000000e-06    0.0000000e+00    0.0000000e+00    0.0000000e+00    0.0000000e+00                1    5.1987674e-02
    2.6323184e+01             5801             5801    8.8770947e-09    8.8770947e-09    9.6469033e-05    6.5666639e-05    1.6410549e-04    1.9166837e-04                1    0.0000000e+00    7.7600000e-05    0.0000000e+00    0.0000000e+00    0.0000000e+00    0.0000000e+00                1    5.8655766e-02                2    0.0000000e+00    1.6000000e-06    0.0000000e+00    0.0000000e+00    0.0000000e+00    0.0000000e+00                1    5.2048637e-02
    2.6427286e+01             5786             5786    8.8608160e-09    8.8608160e-09    9.6490322e-05    6.6201674e-05    1.6423555e-04    1.9164696e-04                1    0.0000000e+00    7.7600000e-05    0.0000000e+00    0.0000000e+00    0.0000000e+00    0.0000000e+00                1    5.8724059e-02                2    0.0000000e+00    1.6000000e-06    0.0000000e+00    0.0000000e+00    0.0000000e+00    0.0000000e+00                1    5.2170659e-02
    2.6531476e+01             5772             5772    8.8408798e-09    8.8408798e-09    9.6961849e-05    6.6440364e-05    1.6408379e-04    1.9165815e-04                1    0.0000000e+00    7.7600000e-05    0.0000000e+00    0.0000000e+00    0.0000000e+00    0.0000000e+00                1    5.8850271e-02                2    0.0000000e+00    1.6000000e-06    0.0000000e+00    0.0000000e+00    0.0000000e+00    0.0000000e+00                1    5.2231691e-02
    2.6635762e+01             5763             5763    8.8226364e-09    8.8226364e-09    9.7200731e-05    6.7590733e-05    1.6417474e-04    1.9166259e-04                1    0.0000000e+00    7.7600000e-05    0.0000000e+00    0.0000000e+00    0.0000000e+00    0.0000000e+00                1    5.8974895e-02                2    0.0000000e+00    1.6000000e-06    0.0000000e+00    0.0000000e+00    0.0000000e+00    0.0000000e+00                1    5.2353763e-02
    2.6740197e+01             5744             5744    8.8003763e-09    8.8003763e-09    9.7346684e-05    6.8140562e-05    1.6422915e-04    1.9165601e-04                1    0.0000000e+00    7.7600000e-05    0.0000000e+00    0.0000000e+00    0.0000000e+00    0.0000000e+00                1    5.9100139e-02                2    0.0000000e+00    1.6000000e-06    0.0000000e+00    0.0000000e+00    0.0000000e+00    0.0000000e+00                1    5.2475855e-02
    2.6834223e+01             5729             5729    8.7821766e-09    8.7821766e-09    9.7798865e-05    6.8426610e-05    1.6408022e-04    1.9167619e-04                1    0.0000000e+00    7.7600000e-05    0.0000000e+00    0.0000000e+00    0.0000000e+00    0.0000000e+00                1    5.9159451e-02                2    0.0000000e+00    1.6000000e-06    0.0000000e+00    0.0000000e+00    0.0000000e+00    0.0000000e+00                1    5.2536934e-02
    2.6938950e+01             5717             5717    8.7656089e-09    8.7656089e-09    9.8050184e-05    6.9256327e-05    1.6424279e-04    1.9167503e-04                1    0.0000000e+00    7.7600000e-05    0.0000000e+00    0.0000000e+00    0.0000000e+00    0.0000000e+00                1    5.9285117e-02                2    0.0000000e+00    1.6000000e-06    0.0000000e+00    0.0000000e+00    0.0000000e+00    0.0000000e+00                1    5.2659049e-02
    2.7043807e+01             5699             5699    8.7479482e-09    8.7479482e-09    9.8017376e-05    6.9571379e-05    1.6410940e-04    1.9165940e-04                1    0.0000000e+00    7.7600000e-05    0.0000000e+00    0.0000000e+00    0.0000000e+00    0.0000000e+00                1    5.9409480e-02                2    0.0000000e+00    1.6000000e-06    0.0000000e+00    0.0000000e+00    0.0000000e+00    0.0000000e+00                1    5.2598115e-02
    2.7148859e+01             5685             5685    8.7266684e-09    8.7266684e-09    9.8478816e-05    7.0152394e-05    1.6419025e-04    1.9167248e-04                1    0.0000000e+00    7.7600000e-05    0.0000000e+00    0.0000000e+00    0.0000000e+00    0.0000000e+00                1    5.9529132e-02                2    0.0000000e+00    1.6000000e-06    0.0000000e+00    0.0000000e+00    0.0000000e+00    0.0000000e+00                1    5.2781747e-02
    2.7243448e+01             5674             5674    8.7141345e-09    8.7141345e-09    9.8252239e-05    7.0383746e-05    1.6412298e-04    1.9166006e-04                1    0.0000000e+00    7.7600000e-05    0.0000000e+00    0.0000000e+00    0.0000000e+00    0.0000000e+00                1    5.9581325e-02                2    0.0000000e+00    1.6000000e-06    0.0000000e+00    0.0000000e+00    0.0000000e+00    0.0000000e+00                1    5.2782319e-02
    2.7348676e+01             5656             5656    8.6925589e-09    8.6925589e-09    9.8814157e-05    7.1055719e-05    1.6409397e-04    1.9166781e-04                1    0.0000000e+00    7.7600000e-05    0.0000000e+00    0.0000000e+00    0.0000000e+00    0.0000000e+00                1    5.9639198e-02                2    0.0000000e+00    1.6000000e-06    0.0000000e+00    0.0000000e+00    0.0000000e+00    0.0000000e+00                1    5.2843817e-02
    2.7401194e+01             5646             5646    8.6806588e-09    8.6806588e-09    9.8042948e-05    7.1483943e-05    1.6420508e-04    1.9166407e-04                1    0.0000000e+00    7.7600000e-05    0.0000000e+00    0.0000000e+00    0.0000000e+00    0.0000000e+00                1    5.9667732e-02                2    0.0000000e+00    1.6000000e-06    0.0000000e+00    0.0000000e+00    0.0000000e+00    0.0000000e+00                1    5.2844075e-02
    2.7547695e+01             5614             5614    8.6397440e-09    8.6397440e-09    1.0083828e-04    7.2496942e-05    1.6416967e-04    1.9167148e-04                1    0.0000000e+00    7.7600000e-05    0.0000000e+00    0.0000000e+00    0.0000000e+00    0.0000000e+00                1    5.9745430e-02                2    0.0000000e+00    1.6000000e-06    0.0000000e+00    0.0000000e+00    0.0000000e+00    0.0000000e+00                1    5.2966317e-02
    2.7651866e+01             5593             5593    8.6188833e-09    8.6188833e-09    1.0100281e-04    7.2968067e-05    1.6416185e-04    1.9165270e-04                1    0.0000000e+00    7.7600000e-05    0.0000000e+00    0.0000000e+00    0.0000000e+00    0.0000000e+00                1    5.9798043e-02                2    0.0000000e+00    1.6000000e-06    0.0000000e+00    0.0000000e+00    0.0000000e+00    0.0000000e+00                1    5.3026713e-02
    2.7703840e+01             5582             5582    8.6080250e-09    8.6080250e-09    1.0132206e-04    7.3430531e-05    1.6412395e-04    1.9166927e-04                1    0.0000000e+00    7.7600000e-05    0.0000000e+00    0.0000000e+00    0.0000000e+00    0.0000000e+00                1    5.9823295e-02                2    0.0000000e+00    1.6000000e-06    0.0000000e+00    0.0000000e+00    0.0000000e+00    0.0000000e+00                1    5.3026472e-02
    2.7807509e+01             5571             5571    8.5906639e-09    8.5906639e-09    1.0147309e-04    7.3686779e-05    1.6409518e-04    1.9166787e-04                1    0.0000000e+00    7.7600000e-05    0.0000000e+00    0.0000000e+00    0.0000000e+00    0.0000000e+00                1    5.9872251e-02                2    0.0000000e+00    1.6000000e-06    0.0000000e+00    0.0000000e+00    0.0000000e+00    0.0000000e+00                1    5.3086842e-02
    2.7900600e+01             5558             5558    8.5769389e-09    8.5769389e-09    1.0162474e-04    7.4150408e-05    1.6407102e-04    1.9166670e-04                1    0.0000000e+00    7.7600000e-05    0.0000000e+00    0.0000000e+00    0.0000000e+00    0.0000000e+00                1    5.9914600e-02                2    0.0000000e+00    1.6000000e-06    0.0000000e+00    0.0000000e+00    0.0000000e+00    0.0000000e+00                1    5.3147112e-02
    2.8003696e+01             5546             5546    8.5600597e-09    8.5600597e-09    1.0166490e-04    7.4501129e-05    1.6411516e-04    1.9165968e-04                1    0.0000000e+00    7.7600000e-05    0.0000000e+00    0.0000000e+00    0.0000000e+00    0.0000000e+00                1    5.9897523e-02                2    0.0000000e+00    1.6000000e-06    0.0000000e+00    0.0000000e+00    0.0000000e+00    0.0000000e+00                1    5.3207122e-02
    2.8106594e+01             5528             5528    8.5415173e-09    8.5415173e-09    1.0219039e-04    7.5220008e-05    1.6419884e-04    1.9166377e-04                1    0.0000000e+00    7.7600000e-05    0.0000000e+00    0.0000000e+00    0.0000000e+00    0.0000000e+00                1    5.9978300e-02                2    0.0000000e+00    1.6000000e-06    0.0000000e+00    0.0000000e+00    0.0000000e+00    0.0000000e+00                1    5.3328464e-02
    2.8209297e+01             5516             5516    8.5267149e-09    8.5267149e-09    1.0224329e-04    7.5459990e-05    1.6416535e-04    1.9166213e-04                1    0.0000000e+00    7.7600000e-05    0.0000000e+00    0.0000000e+00    0.0000000e+00    0.0000000e+00                1    6.0012055e-02                2    0.0000000e+00    1.6000000e-06    0.0000000e+00    0.0000000e+00    0.0000000e+00    0.0000000e+00                1    5.3328113e-02
    2.8311831e+01             5507             5507    8.5131524e-09    8.5131524e-09    1.0240592e-04    7.5708092e-05    1.6413365e-04    1.9166058e-04                1    0.0000000e+00    7.7600000e-05    0.0000000e+00    0.0000000e+00    0.0000000e+00    0.0000000e+00                1    6.0044669e-02                2    0.0000000e+00    1.6000000e-06    0.0000000e+00    0.0000000e+00    0.0000000e+00    0.0000000e+00                1    5.3388744e-02
    2.8414227e+01             5494             5494    8.4684245e-09    8.4684245e-09    1.0285427e-04    7.5665269e-05    1.6416667e-04    1.9167134e-04                1    0.0000000e+00    7.7600000e-05    0.0000000e+00    0.0000000e+00    0.0000000e+00    0.0000000e+00                1    6.0076225e-02                2    0.0000000e+00    1.6000000e-06    0.0000000e+00    0.0000000e+00    0.0000000e+00    0.0000000e+00                1    5.3449335e-02
    2.8516531e+01             5482             5482    8.4547496e-09    8.4547496e-09    1.0306958e-04    7.5933616e-05    1.6414053e-04    1.9167007e-04                1    0.0000000e+00    7.7600000e-05    0.0000000e+00    0.0000000e+00    0.0000000e+00    0.0000000e+00                1    6.0106842e-02                2    0.0000000e+00    1.6000000e-06    0.0000000e+00    0.0000000e+00    0.0000000e+00    0.0000000e+00                1    5.3509883e-02
    2.8618765e+01             5471             5471    8.4391974e-09    8.4391974e-09    1.0342733e-04    7.6556294e-05    1.6410910e-04    1.9166854e-04                1    0.0000000e+00    7.7600000e-05    0.0000000e+00    0.0000000e+00    0.0000000e+00    0.0000000e+00                1    6.0136529e-02                2    0.0000000e+00    1.6000000e-06    0.0000000e+00    0.0000000e+00    0.0000000e+00    0.0000000e+00                1    5.3570386e-02
    2.8720840e+01             5463             5463    8.4254543e-09    8.4254543e-09    1.0350053e-04    7.6611649e-05    1.6407620e-04    1.9166695e-04                1    0.0000000e+00    7.7600000e-05    0.0000000e+00    0.0000000e+00    0.0000000e+00    0.0000000e+00                1    6.0165203e-02                2    0.0000000e+00    1.6000000e-06    0.0000000e+00    0.0000000e+00    0.0000000e+00    0.0000000e+00                1    5.3692104e-02
    2.8822791e+01             5453             5453    8.4117990e-09    8.4117990e-09    1.0360657e-04    7.6668485e-05    1.6404356e-04    1.9166536e-04                1    0.0000000e+00    7.7600000e-05    0.0000000e+00    0.0000000e+00    0.0000000e+00    0.0000000e+00                1    6.0192861e-02                2    0.0000000e+00    1.6000000e-06    0.0000000e+00    0.0000000e+00    0.0000000e+00    0.0000000e+00                1    5.3814504e-02
    2.8924689e+01             5438             5438    8.3954147e-09    8.3954147e-09    1.0386521e-04    7.7286290e-05    1.6419810e-04    1.9166373e-04                1    0.0000000e+00    7.7600000e-05    0.0000000e+00    0.0000000e+00    0.0000000e+00    0.0000000e+00                1    6.0219640e-02                2    0.0000000e+00    1.6000000e-06    0.0000000e+00    0.0000000e+00    0.0000000e+00    0.0000000e+00                1    5.3936854e-02
    2.9026530e+01             5422             5422    8.3812251e-09    8.3812251e-09    1.0391330e-04    7.7732071e-05    1.6416838e-04    1.9166228e-04                1    0.0000000e+00    7.7600000e-05    0.0000000e+00    0.0000000e+00    0.0000000e+00    0.0000000e+00                1    6.0294795e-02                2    0.0000000e+00    1.6000000e-06    0.0000000e+00    0.0000000e+00    0.0000000e+00    0.0000000e+00                1    5.3998137e-02
    2.9128312e+01             5399             5399    8.3593579e-09    8.3593579e-09    1.0407299e-04    7.8411111e-05    1.6405427e-04    1.9165671e-04                1    0.0000000e+00    7.7600000e-05    0.0000000e+00    0.0000000e+00    0.0000000e+00    0.0000000e+00                1    6.0287044e-02                2    0.0000000e+00    1.6000000e-06    0.0000000e+00    0.0000000e+00    0.0000000e+00    0.0000000e+00                1    5.4120382e-02
    2.9229990e+01             5384             5384    8.3124237e-09    8.3124237e-09    1.0483983e-04    8.0097278e-05    1.6409882e-04    1.9165888e-04                1    0.0000000e+00    7.7600000e-05    0.0000000e+00    0.0000000e+00    0.0000000e+00    0.0000000e+00                1    6.0340742e-02                2    0.0000000e+00    1.6000000e-06    0.0000000e+00    0.0000000e+00    0.0000000e+00    0.0000000e+00                1    5.4242575e-02
    2.9331684e+01             5368             5368    8.2951656e-09    8.2951656e-09    1.0487026e-04    8.0230253e-05    1.6549882e-04    1.9166291e-04                1    0.0000000e+00    7.7600000e-05    0.0000000e+00    0.0000000e+00    0.0000000e+00    0.0000000e+00                1    6.0333741e-02                2    0.0000000e+00    1.6000000e-06    0.0000000e+00    0.0000000e+00    0.0000000e+00    0.0000000e+00                1    5.4303702e-02
    2.9433279e+01             5354             5354    8.2767632e-09    8.2767632e-09    1.0532934e-04    8.0500054e-05    1.6541984e-04    1.9167793e-04                1    0.0000000e+00    7.7600000e-05    0.0000000e+00    0.0000000e+00    0.0000000e+00    0.0000000e+00                1    6.0388255e-02                2    0.0000000e+00    1.6000000e-06    0.0000000e+00    0.0000000e+00    0.0000000e+00    0.0000000e+00                1    5.4425797e-02
    2.9534874e+01             5335             5335    8.2612498e-09    8.2612498e-09    1.0554397e-04    8.1050424e-05    1.6551536e-04    1.9166375e-04                1    0.0000000e+00    7.7600000e-05    0.0000000e+00    0.0000000e+00    0.0000000e+00    0.0000000e+00                1    6.0504237e-02                2    0.0000000e+00    1.6000000e-06    0.0000000e+00    0.0000000e+00    0.0000000e+00    0.0000000e+00                1    5.4486826e-02
    2.9636472e+01             5321             5321    8.2460873e-09    8.2460873e-09    1.0591474e-04    8.1073753e-05    1.6546944e-04    1.9168044e-04                1    0.0000000e+00    7.7600000e-05    0.0000000e+00    0.0000000e+00    0.0000000e+00    0.0000000e+00                1    6.0620225e-02                2    0.0000000e+00    1.6000000e-06    0.0000000e+00    0.0000000e+00    0.0000000e+00    0.0000000e+00                1    5.4608897e-02
    2.9738055e+01             5304             5304    8.2298104e-09    8.2298104e-09    1.0633245e-04    8.1044766e-05    1.6550515e-04    1.9169155e-04                1    0.0000000e+00    7.7600000e-05    0.0000000e+00    0.0000000e+00    0.0000000e+00    0.0000000e+00                1    6.0736724e-02                2    0.0000000e+00    1.6000000e-06    0.0000000e+00    0.0000000e+00    0.0000000e+00    0.0000000e+00                1    5.4731217e-02
    2.9839580e+01             5294             5294    8.2188762e-09    8.2188762e-09    1.0644283e-04    8.0951871e-05    1.6548229e-04    1.9169041e-04                1    0.0000000e+00    7.7600000e-05    0.0000000e+00    0.0000000e+00    0.0000000e+00    0.0000000e+00                1    6.0853561e-02                2    0.0000000e+00    1.6000000e-06    0.0000000e+00    0.0000000e+00    0.0000000e+00    0.0000000e+00                1    5.4792758e-02
    2.9941096e+01             5283             5283    8.2055324e-09    8.2055324e-09    1.0642571e-04    8.0456767e-05    1.6541911e-04    1.9164910e-04                1    0.0000000e+00    7.7600000e-05    0.0000000e+00    0.0000000e+00    0.0000000e+00    0.0000000e+00                1    6.0970388e-02                2    0.0000000e+00    1.6000000e-06    0.0000000e+00    0.0000000e+00    0.0000000e+00    0.0000000e+00                1    5.4854456e-02
    3.0032508e+01             5270             5270    8.1925423e-09    8.1925423e-09    1.0691763e-04    8.0172593e-05    1.6542705e-04    1.9168764e-04                1    0.0000000e+00    7.7600000e-05    0.0000000e+00    0.0000000e+00    0.0000000e+00    0.0000000e+00                1    6.1026953e-02                2    0.0000000e+00    1.6000000e-06    0.0000000e+00    0.0000000e+00    0.0000000e+00    0.0000000e+00                1    5.4916194e-02
    3.0105638e+01             5228             5228    8.1675975e-09    8.1675975e-09    1.0777550e-04    8.0818427e-05    1.6540390e-04    1.9168647e-04                1    0.0000000e+00    7.7600000e-05    0.0000000e+00    0.0000000e+00    0.0000000e+00    0.0000000e+00                1    6.1023464e-02                2    0.0000000e+00    1.6000000e-06    0.0000000e+00    0.0000000e+00    0.0000000e+00    0.0000000e+00                1    5.5029124e-02
    3.0211269e+01             5159             5159    8.1460719e-09    8.1460719e-09    1.0839315e-04    8.1458803e-05    1.6537909e-04    1.9168523e-04                1    0.0000000e+00    7.7600000e-05    0.0000000e+00    0.0000000e+00    0.0000000e+00    0.0000000e+00                1    6.1079943e-02                2    0.0000000e+00    1.6000000e-06    0.0000000e+00    0.0000000e+00    0.0000000e+00    0.0000000e+00                1    5.5178704e-02
    3.0310401e+01             4987             4987    8.1168860e-09    8.1168860e-09    1.0924782e-04    8.2135023e-05    1.6536338e-04    1.9165597e-04                1    0.0000000e+00    7.7600000e-05    0.0000000e+00    0.0000000e+00    0.0000000e+00    0.0000000e+00                1    6.1076004e-02                2    0.0000000e+00    1.6000000e-06    0.0000000e+00    0.0000000e+00    0.0000000e+00    0.0000000e+00                1    5.5200201e-02
    3.0434303e+01             4954             4954    8.0981466e-09    8.0981466e-09    1.1009002e-04    8.2305725e-05    1.6550005e-04    1.9166297e-04                1    0.0000000e+00    7.7600000e-05    0.0000000e+00    0.0000000e+00    0.0000000e+00    0.0000000e+00                1    6.1071474e-02                2    0.0000000e+00    1.6000000e-06    0.0000000e+00    0.0000000e+00    0.0000000e+00    0.0000000e+00                1    5.5270714e-02
    3.0525670e+01             4938             4938    8.0850112e-09    8.0850112e-09    1.1051482e-04    8.2780274e-05    1.6547782e-04    1.9168086e-04                1    0.0000000e+00    7.7600000e-05    0.0000000e+00    0.0000000e+00    0.0000000e+00    0.0000000e+00                1    6.1068334e-02                2    0.0000000e+00    1.6000000e-06    0.0000000e+00    0.0000000e+00    0.0000000e+00    0.0000000e+00                1    5.5338938e-02
    3.0624730e+01             4787             4787    7.9925764e-09    7.9925764e-09    1.1200455e-04    8.4662783e-05    1.6534137e-04    1.9167397e-04                1    0.0000000e+00    7.7600000e-05    0.0000000e+00    0.0000000e+00    0.0000000e+00    0.0000000e+00                1    6.1065093e-02                2    0.0000000e+00    1.6000000e-06    0.0000000e+00    0.0000000e+00    0.0000000e+00    0.0000000e+00                1    5.5407881e-02
    3.0748555e+01             4754             4754    7.9704238e-09    7.9704238e-09    1.1231464e-04    8.5107109e-05    1.6540268e-04    1.9166759e-04                1    0.0000000e+00    7.7600000e-05    0.0000000e+00    0.0000000e+00    0.0000000e+00    0.0000000e+00                1    6.1066611e-02                2    0.0000000e+00    1.6000000e-06    0.0000000e+00    0.0000000e+00    0.0000000e+00    0.0000000e+00                1    5.5478944e-02
    3.0839901e+01             4743             4743    7.9544098e-09    7.9544098e-09    1.1276315e-04    8.5218939e-05    1.6543603e-04    1.9167875e-04                1    0.0000000e+00    7.7600000e-05    0.0000000e+00    0.0000000e+00    0.0000000e+00    0.0000000e+00                1    6.1073691e-02                2    0.0000000e+00    1.6000000e-06    0.0000000e+00    0.0000000e+00    0.0000000e+00    0.0000000e+00                1    5.5486364e-02
    3.0912978e+01             4726             4726    7.9411220e-09    7.9411220e-09    1.1308994e-04    8.5742791e-05    1.6542715e-04    1.9167830e-04                1    0.0000000e+00    7.7600000e-05    0.0000000e+00    0.0000000e+00    0.0000000e+00    0.0000000e+00                1    6.1079419e-02                2    0.0000000e+00    1.6000000e-06    0.0000000e+00    0.0000000e+00    0.0000000e+00    0.0000000e+00                1    5.5553600e-02
    3.1012039e+01             4613             4613    7.9163591e-09    7.9163591e-09    1.1393915e-04    8.6247528e-05    1.6541322e-04    1.9167760e-04                1    0.0000000e+00    7.7600000e-05    0.0000000e+00    0.0000000e+00    0.0000000e+00    0.0000000e+00                1    6.1087395e-02                2    0.0000000e+00    1.6000000e-06    0.0000000e+00    0.0000000e+00    0.0000000e+00    0.0000000e+00                1    5.5623115e-02
    3.1102979e+01             4484             4484    7.8939610e-09    7.8939610e-09    1.1489935e-04    8.6603402e-05    1.6549190e-04    1.9166255e-04                1    0.0000000e+00    7.7600000e-05    0.0000000e+00    0.0000000e+00    0.0000000e+00    0.0000000e+00                1    6.1094903e-02                2    0.0000000e+00    1.6000000e-06    0.0000000e+00    0.0000000e+00    0.0000000e+00    0.0000000e+00                1    5.5753353e-02
    3.1216654e+01             4461             4461    7.8799045e-09    7.8799045e-09    1.1547745e-04    8.6786236e-05    1.6535940e-04    1.9167488e-04                1    0.0000000e+00    7.7600000e-05    0.0000000e+00    0.0000000e+00    0.0000000e+00    0.0000000e+00                1    6.1104467e-02                2    0.0000000e+00    1.6000000e-06    0.0000000e+00    0.0000000e+00    0.0000000e+00    0.0000000e+00                1    5.5763152e-02
    3.1322210e+01             4435             4435    7.8650068e-09    7.8650068e-09    1.1598888e-04    8.7031460e-05    1.6549773e-04    1.9165315e-04                1    0.0000000e+00    7.7600000e-05    0.0000000e+00    0.0000000e+00    0.0000000e+00    0.0000000e+00                1    6.1052525e-02                2    0.0000000e+00    1.6000000e-06    0.0000000e+00    0.0000000e+00    0.0000000e+00    0.0000000e+00                1    5.5894956e-02
    3.1421270e+01             4346             4346    7.8444969e-09    7.8444969e-09    1.1688771e-04    8.7494830e-05    1.6548735e-04    1.9167190e-04                1    0.0000000e+00    7.7600000e-05    0.0000000e+00    0.0000000e+00    0.0000000e+00    0.0000000e+00                1    6.1061254e-02                2    0.0000000e+00    1.6000000e-06    0.0000000e+00    0.0000000e+00    0.0000000e+00    0.0000000e+00                1    5.5903786e-02
    3.1526826e+01             4330             4330    7.8311795e-09    7.8311795e-09    1.1730806e-04    8.7790317e-05    1.6547584e-04    1.9168076e-04                1    0.0000000e+00    7.7600000e-05    0.0000000e+00    0.0000000e+00    0.0000000e+00    0.0000000e+00                1    6.1070847e-02                2    0.0000000e+00    1.6000000e-06    0.0000000e+00    0.0000000e+00    0.0000000e+00    0.0000000e+00                1    5.6097292e-02
    3.1640502e+01             4313             4313    7.8187398e-09    7.8187398e-09    1.1769571e-04    8.7113318e-05    1.6549312e-04    1.9168163e-04                1    0.0000000e+00    7.7600000e-05    0.0000000e+00    0.0000000e+00    0.0000000e+00    0.0000000e+00                1    6.1081390e-02                2    0.0000000e+00    1.6000000e-06    0.0000000e+00    0.0000000e+00    0.0000000e+00    0.0000000e+00                1    5.6291791e-02
    3.1713579e+01             4301             4301    7.8120895e-09    7.8120895e-09    1.1793206e-04    8.6594444e-05    1.6544785e-04    1.9166989e-04                1    0.0000000e+00    7.7600000e-05    0.0000000e+00    0.0000000e+00    0.0000000e+00    0.0000000e+00                1    6.1088220e-02                2    0.0000000e+00    1.6000000e-06    0.0000000e+00    0.0000000e+00    0.0000000e+00    0.0000000e+00                1    5.6421331e-02
    3.1819135e+01             4274             4274    7.8009138e-09    7.8009138e-09    1.1838123e-04    8.6380988e-05    1.6544777e-04    1.9167934e-04                1    0.0000000e+00    7.7600000e-05    0.0000000e+00    0.0000000e+00    0.0000000e+00    0.0000000e+00                1    6.1096198e-02                2    0.0000000e+00    1.6000000e-06    0.0000000e+00    0.0000000e+00    0.0000000e+00    0.0000000e+00                1    5.6492766e-02
    3.1918195e+01             4207             4207    7.7837585e-09    7.7837585e-09    1.1899563e-04    8.6814623e-05    1.6541537e-04    1.9167771e-04                1    0.0000000e+00    7.7600000e-05    0.0000000e+00    0.0000000e+00    0.0000000e+00    0.0000000e+00                1    6.1103938e-02                2    0.0000000e+00    1.6000000e-06    0.0000000e+00    0.0000000e+00    0.0000000e+00    0.0000000e+00                1    5.6502433e-02
    3.2009135e+01             4139             4139    7.7673847e-09    7.7673847e-09    1.1956601e-04    8.7027092e-05    1.6551162e-04    1.9167313e-04                1    0.0000000e+00    7.7600000e-05    0.0000000e+00    0.0000000e+00    0.0000000e+00    0.0000000e+00                1    6.1111225e-02                2    0.0000000e+00    1.6000000e-06    0.0000000e+00    0.0000000e+00    0.0000000e+00    0.0000000e+00                1    5.6572796e-02
    3.2122811e+01             4117             4117    7.7531715e-09    7.7531715e-09    1.2000263e-04    8.7403299e-05    1.6546344e-04    1.9167068e-04                1    0.0000000e+00    7.7600000e-05    0.0000000e+00    0.0000000e+00    0.0000000e+00    0.0000000e+00                1    6.1120701e-02                2    0.0000000e+00    1.6000000e-06    0.0000000e+00    0.0000000e+00    0.0000000e+00    0.0000000e+00                1    5.6645594e-02
    3.2213751e+01             4040             4040    7.7393917e-09    7.7393917e-09    1.2069648e-04    8.7639022e-05    1.6542708e-04    1.9166883e-04                1    0.0000000e+00    7.7600000e-05    0.0000000e+00    0.0000000e+00    0.0000000e+00    0.0000000e+00                1    6.1128562e-02                2    0.0000000e+00    1.6000000e-06    0.0000000e+00    0.0000000e+00    0.0000000e+00    0.0000000e+00                1    5.6654879e-02
    3.2327427e+01             4012             4012    7.7226088e-09    7.7226088e-09    1.2116690e-04    8.8218181e-05    1.6538202e-04    1.9166654e-04                1    0.0000000e+00    7.7600000e-05    0.0000000e+00    0.0000000e+00    0.0000000e+00    0.0000000e+00                1    6.1138656e-02                2    0.0000000e+00    1.6000000e-06    0.0000000e+00    0.0000000e+00    0.0000000e+00    0.0000000e+00                1    5.6912228e-02
    3.2400504e+01             4000             4000    7.7158371e-09    7.7158371e-09    1.2136130e-04    8.8292306e-05    1.6535196e-04    1.9166501e-04                1    0.0000000e+00    7.7600000e-05    0.0000000e+00    0.0000000e+00    0.0000000e+00    0.0000000e+00                1    6.1145339e-02                2    0.0000000e+00    1.6000000e-06    0.0000000e+00    0.0000000e+00    0.0000000e+00    0.0000000e+00                1    5.6919955e-02
    3.2524329e+01             3973             3973    7.7011322e-09    7.7011322e-09    1.2194911e-04    8.8443915e-05    1.6539207e-04    1.9166705e-04                1    0.0000000e+00    7.7600000e-05    0.0000000e+00    0.0000000e+00    0.0000000e+00    0.0000000e+00                1    6.1156977e-02                2    0.0000000e+00    1.6000000e-06    0.0000000e+00    0.0000000e+00    0.0000000e+00    0.0000000e+00                1    5.6994673e-02
    3.2615675e+01             3958             3958    7.6934792e-09    7.6934792e-09    1.2224723e-04    8.8699749e-05    1.6536033e-04    1.9166544e-04                1    0.0000000e+00    7.7600000e-05    0.0000000e+00    0.0000000e+00    0.0000000e+00    0.0000000e+00                1    6.1165769e-02                2    0.0000000e+00    1.6000000e-06    0.0000000e+00    0.0000000e+00    0.0000000e+00    0.0000000e+00                1    5.7066042e-02
    3.2707021e+01             3936             3936    7.6826678e-09    7.6826678e-09    1.2234238e-04    8.8966099e-05    1.6551926e-04    1.9166395e-04                1    0.0000000e+00    7.7600000e-05    0.0000000e+00    0.0000000e+00    0.0000000e+00    0.0000000e+00                1    6.1174710e-02                2    0.0000000e+00    1.6000000e-06    0.0000000e+00    0.0000000e+00    0.0000000e+00    0.0000000e+00                1    5.7076104e-02
    3.2820697e+01             3904             3904    7.6690950e-09    7.6690950e-09    1.2302930e-04    8.9382262e-05    1.6547985e-04    1.9166194e-04                1    0.0000000e+00    7.7600000e-05    0.0000000e+00    0.0000000e+00    0.0000000e+00    0.0000000e+00                1    6.1186050e-02                2    0.0000000e+00    1.6000000e-06    0.0000000e+00    0.0000000e+00    0.0000000e+00    0.0000000e+00                1    5.7150225e-02
    3.2944522e+01             3872             3872    7.6531612e-09    7.6531612e-09    1.2355864e-04    8.9555536e-05    1.6542551e-04    1.9165915e-04                1    0.0000000e+00    7.7600000e-05    0.0000000e+00    0.0000000e+00    0.0000000e+00    0.0000000e+00                1    6.1198791e-02                2    0.0000000e+00    1.6000000e-06    0.0000000e+00    0.0000000e+00    0.0000000e+00    0.0000000e+00                1    5.7225688e-02
    3.3017599e+01             3859             3859    7.6430049e-09    7.6430049e-09    1.2385304e-04    8.9814773e-05    1.6539381e-04    1.9165753e-04                1    0.0000000e+00    7.7600000e-05    0.0000000e+00    0.0000000e+00    0.0000000e+00    0.0000000e+00                1    6.1206501e-02                2    0.0000000e+00    1.6000000e-06    0.0000000e+00    0.0000000e+00    0.0000000e+00    0.0000000e+00                1    5.7295531e-02
    3.3131275e+01             3838             3838    7.6319360e-09    7.6319360e-09    1.2425511e-04    8.9999997e-05    1.6534198e-04    1.9165488e-04                1    0.0000000e+00    7.7600000e-05    0.0000000e+00    0.0000000e+00    0.0000000e+00    0.0000000e+00                1    6.1218729e-02                2    0.0000000e+00    1.6000000e-06    0.0000000e+00    0.0000000e+00    0.0000000e+00    0.0000000e+00                1    5.7370199e-02
    3.3222621e+01             3815             3815    7.5591575e-09    7.5591575e-09    1.2521240e-04    9.1936819e-05    1.6660606e-04    1.9168156e-04                1    0.0000000e+00    7.7600000e-05    0.0000000e+00    0.0000000e+00    0.0000000e+00    0.0000000e+00                1    6.1228772e-02                2    0.0000000e+00    1.6000000e-06    0.0000000e+00    0.0000000e+00    0.0000000e+00    0.0000000e+00                1    5.7442431e-02
    3.3346446e+01             3782             3782    7.5456866e-09    7.5456866e-09    1.2571795e-04    9.2565415e-05    1.6676186e-04    1.9167997e-04                1    0.0000000e+00    7.7600000e-05    0.0000000e+00    0.0000000e+00    0.0000000e+00    0.0000000e+00                1    6.1242716e-02                2    0.0000000e+00    1.6000000e-06    0.0000000e+00    0.0000000e+00    0.0000000e+00    0.0000000e+00                1    5.7518696e-02
    3.3419523e+01             3756             3756    7.5336844e-09    7.5336844e-09    1.2606696e-04    9.3053891e-05    1.6674360e-04    1.9167900e-04                1    0.0000000e+00    7.7600000e-05    0.0000000e+00    0.0000000e+00    0.0000000e+00    0.0000000e+00                1    6.1251130e-02                2    0.0000000e+00    1.6000000e-06    0.0000000e+00    0.0000000e+00    0.0000000e+00    0.0000000e+00                1    5.7589039e-02
    3.3533199e+01             3731             3731    7.5236113e-09    7.5236113e-09    1.2650936e-04    9.2997476e-05    1.6664091e-04    1.9168339e-04                1    0.0000000e+00    7.7600000e-05    0.0000000e+00    0.0000000e+00    0.0000000e+00    0.0000000e+00                1    6.1264473e-02                2    0.0000000e+00    1.6000000e-06    0.0000000e+00    0.0000000e+00    0.0000000e+00    0.0000000e+00                1    5.7664466e-02
    3.3606276e+01             3713             3713    7.5182168e-09    7.5182168e-09    1.2679559e-04    9.3277544e-05    1.6666594e-04    1.9168471e-04                1    0.0000000e+00    7.7600000e-05    0.0000000e+00    0.0000000e+00    0.0000000e+00    0.0000000e+00                1    6.1273184e-02                2    0.0000000e+00    1.6000000e-06    0.0000000e+00    0.0000000e+00    0.0000000e+00    0.0000000e+00                1    5.7735049e-02
    3.3711832e+01             3689             3689    7.5079289e-09    7.5079289e-09    1.2728575e-04    9.3731509e-05    1.6663879e-04    1.9168328e-04                1    0.0000000e+00    7.7600000e-05    0.0000000e+00    0.0000000e+00    0.0000000e+00    0.0000000e+00                1    6.1285987e-02                2    0.0000000e+00    1.6000000e-06    0.0000000e+00    0.0000000e+00    0.0000000e+00    0.0000000e+00                1    5.7809808e-02
    3.3803178e+01             3660             3660    7.4991865e-09    7.4991865e-09    1.2764458e-04    9.3785057e-05    1.6665304e-04    1.9168403e-04                1    0.0000000e+00    7.7600000e-05    0.0000000e+00    0.0000000e+00    0.0000000e+00    0.0000000e+00                1    6.1297337e-02                2    0.0000000e+00    1.6000000e-06    0.0000000e+00    0.0000000e+00    0.0000000e+00    0.0000000e+00                1    5.7882948e-02
    3.3905552e+01             3629             3629    7.4905394e-09    7.4905394e-09    1.2804593e-04    9.4200480e-05    1.6676518e-04    1.9164994e-04                1    0.0000000e+00    7.7600000e-05    0.0000000e+00    0.0000000e+00    0.0000000e+00    0.0000000e+00                1    6.1310279e-02                2    0.0000000e+00    1.6000000e-06    0.0000000e+00    0.0000000e+00    0.0000000e+00    0.0000000e+00                1    5.7957624e-02
    3.4007934e+01             3597             3597    7.4829632e-09    7.4829632e-09    1.2858872e-04    9.4505849e-05    1.6659763e-04    1.9168111e-04                1    0.0000000e+00    7.7600000e-05    0.0000000e+00    0.0000000e+00    0.0000000e+00    0.0000000e+00                1    6.1323457e-02                2    0.0000000e+00    1.6000000e-06    0.0000000e+00    0.0000000e+00    0.0000000e+00    0.0000000e+00                1    5.8094082e-02
    3.4110404e+01             3561             3561    7.4733417e-09    7.4733417e-09    1.2892150e-04    9.4624856e-05    1.6667935e-04    1.9168541e-04                1    0.0000000e+00    7.7600000e-05    0.0000000e+00    0.0000000e+00    0.0000000e+00    0.0000000e+00                1    6.1336882e-02                2    0.0000000e+00    1.6000000e-06    0.0000000e+00    0.0000000e+00    0.0000000e+00    0.0000000e+00                1    5.8169142e-02
    3.4212851e+01             3519             3519    7.4640164e-09    7.4640164e-09    1.2938082e-04    9.4730983e-05    1.6665811e-04    1.9168429e-04                1    0.0000000e+00    7.7600000e-05    0.0000000e+00    0.0000000e+00    0.0000000e+00    0.0000000e+00                1    6.1412004e-02                2    0.0000000e+00    1.6000000e-06    0.0000000e+00    0.0000000e+00    0.0000000e+00    0.0000000e+00                1    5.8244377e-02
    3.4315297e+01             3480             3480    7.4537132e-09    7.4537132e-09    1.2978687e-04    9.5075425e-05    1.6665101e-04    1.9168392e-04                1    0.0000000e+00    7.7600000e-05    0.0000000e+00    0.0000000e+00    0.0000000e+00    0.0000000e+00                1    6.1425885e-02                2    0.0000000e+00    1.6000000e-06    0.0000000e+00    0.0000000e+00    0.0000000e+00    0.0000000e+00                1    5.8319749e-02
    3.4417758e+01             3447             3447    7.4479942e-09    7.4479942e-09    1.3009403e-04    9.5385316e-05    1.6663451e-04    1.9168305e-04                1    0.0000000e+00    7.7600000e-05    0.0000000e+00    0.0000000e+00    0.0000000e+00    0.0000000e+00                1    6.1519513e-02                2    0.0000000e+00    1.6000000e-06    0.0000000e+00    0.0000000e+00    0.0000000e+00    0.0000000e+00                1    5.8395298e-02
    3.4520234e+01             3403             3403    7.4372807e-09    7.4372807e-09    1.3058538e-04    9.5502377e-05    1.6661594e-04    1.9168208e-04                1    0.0000000e+00    7.7600000e-05    0.0000000e+00    0.0000000e+00    0.0000000e+00    0.0000000e+00                1    6.1564362e-02                2    0.0000000e+00    1.6000000e-06    0.0000000e+00    0.0000000e+00    0.0000000e+00    0.0000000e+00                1    5.8471021e-02
    3.4622740e+01             3368             3368    7.4272310e-09    7.4272310e-09    1.3111380e-04    9.5718048e-05    1.6675953e-04    1.9167985e-04                1    0.0000000e+00    7.7600000e-05    0.0000000e+00    0.0000000e+00    0.0000000e+00    0.0000000e+00                1    6.1609237e-02                2    0.0000000e+00    1.6000000e-06    0.0000000e+00    0.0000000e+00    0.0000000e+00    0.0000000e+00                1    5.8546925e-02
    3.4725295e+01             3321             3321    7.4158803e-09    7.4158803e-09    1.3158929e-04    9.6380777e-05    1.6673743e-04    1.9167867e-04                1    0.0000000e+00    7.7600000e-05    0.0000000e+00    0.0000000e+00    0.0000000e+00    0.0000000e+00                1    6.1654110e-02                2    0.0000000e+00    1.6000000e-06    0.0000000e+00    0.0000000e+00    0.0000000e+00    0.0000000e+00                1    5.8623023e-02
    3.4827871e+01             3286             3286    7.4096332e-09    7.4096332e-09    1.3200728e-04    9.6498338e-05    1.6671871e-04    1.9167768e-04                1    0.0000000e+00    7.7600000e-05    0.0000000e+00    0.0000000e+00    0.0000000e+00    0.0000000e+00                1    6.1698958e-02                2    0.0000000e+00    1.6000000e-06    0.0000000e+00    0.0000000e+00    0.0000000e+00    0.0000000e+00                1    5.8760733e-02
    3.4930464e+01             3231             3231    7.3996679e-09    7.3996679e-09    1.3250794e-04    9.6788284e-05    1.6669609e-04    1.9167648e-04                1    0.0000000e+00    7.7600000e-05    0.0000000e+00    0.0000000e+00    0.0000000e+00    0.0000000e+00                1    6.1743803e-02                2    0.0000000e+00    1.6000000e-06    0.0000000e+00    0.0000000e+00    0.0000000e+00    0.0000000e+00                1    5.8836885e-02
    3.5033101e+01             3192             3192    7.3935414e-09    7.3935414e-09    1.3293342e-04    9.6881515e-05    1.6667051e-04    1.9167513e-04                1    0.0000000e+00    7.7600000e-05    0.0000000e+00    0.0000000e+00    0.0000000e+00    0.0000000e+00                1    6.1788639e-02                2    0.0000000e+00    1.6000000e-06    0.0000000e+00    0.0000000e+00    0.0000000e+00    0.0000000e+00                1    5.8913235e-02
    3.5135800e+01             3146             3146    7.3867116e-09    7.3867116e-09    1.3304837e-04    9.6970960e-05    1.6664379e-04    1.9167371e-04                1    0.0000000e+00    7.7600000e-05    0.0000000e+00    0.0000000e+00    0.0000000e+00    0.0000000e+00                1    6.1833450e-02                2    0.0000000e+00    1.6000000e-06    0.0000000e+00    0.0000000e+00    0.0000000e+00    0.0000000e+00                1    5.8989785e-02
    3.5238535e+01             3094             3094    7.3777412e-09    7.3777412e-09    1.3351978e-04    9.7243423e-05    1.6661587e-04    1.9167223e-04                1    0.0000000e+00    7.7600000e-05    0.0000000e+00    0.0000000e+00    0.0000000e+00    0.0000000e+00                1    6.1878254e-02                2    0.0000000e+00    1.6000000e-06    0.0000000e+00    0.0000000e+00    0.0000000e+00    0.0000000e+00                1    5.9066533e-02
    3.5341286e+01             3043             3043    7.3711027e-09    7.3711027e-09    1.3400044e-04    9.7512259e-05    1.6677393e-04    1.9167069e-04                1    0.0000000e+00    7.7600000e-05    0.0000000e+00    0.0000000e+00    0.0000000e+00    0.0000000e+00                1    6.1923030e-02                2    0.0000000e+00    1.6000000e-06    0.0000000e+00    0.0000000e+00    0.0000000e+00    0.0000000e+00                1    5.9143474e-02
    3.5444102e+01             2980             2980    7.3640437e-09    7.3640437e-09    1.3451264e-04    9.8152853e-05    1.6674392e-04    1.9166908e-04                1    0.0000000e+00    7.7600000e-05    0.0000000e+00    0.0000000e+00    0.0000000e+00    0.0000000e+00                1    6.1967785e-02                2    0.0000000e+00    1.6000000e-06    0.0000000e+00    0.0000000e+00    0.0000000e+00    0.0000000e+00                1    5.9220597e-02
    3.5546930e+01             2914             2914    7.3568194e-09    7.3568194e-09    1.3507516e-04    9.8412431e-05    1.6671182e-04    1.9166737e-04                1    0.0000000e+00    7.7600000e-05    0.0000000e+00    0.0000000e+00    0.0000000e+00    0.0000000e+00                1    6.1982742e-02                2    0.0000000e+00    1.6000000e-06    0.0000000e+00    0.0000000e+00    0.0000000e+00    0.0000000e+00                1    5.9297957e-02
    3.5649795e+01             2855             2855    7.3499121e-09    7.3499121e-09    1.3557314e-04    9.8973344e-05    1.6665859e-04    1.9166453e-04                1    0.0000000e+00    7.7600000e-05    0.0000000e+00    0.0000000e+00    0.0000000e+00    0.0000000e+00                1    6.1978002e-02                2    0.0000000e+00    1.6000000e-06    0.0000000e+00    0.0000000e+00    0.0000000e+00    0.0000000e+00                1    5.9375545e-02
    3.5701243e+01             2815             2815    7.3460329e-09    7.3460329e-09    1.3554537e-04    9.9141003e-05    1.6665878e-04    1.9164418e-04                1    0.0000000e+00    7.7600000e-05    0.0000000e+00    0.0000000e+00    0.0000000e+00    0.0000000e+00                1    6.1975711e-02                2    0.0000000e+00    1.6000000e-06    0.0000000e+00    0.0000000e+00    0.0000000e+00    0.0000000e+00                1    5.9445349e-02
    3.5804157e+01             2739             2739    7.3394584e-09    7.3394584e-09    1.3668717e-04    9.9269298e-05    1.6663100e-04    1.9168287e-04                1    0.0000000e+00    7.7600000e-05    0.0000000e+00    0.0000000e+00    0.0000000e+00    0.0000000e+00                1    6.1971297e-02                2    0.0000000e+00    1.6000000e-06    0.0000000e+00    0.0000000e+00    0.0000000e+00    0.0000000e+00                1    5.9523258e-02
    3.5907079e+01             2664             2664    7.3315627e-09    7.3315627e-09    1.3697213e-04    9.9455174e-05    1.6660680e-04    1.9167175e-04                1    0.0000000e+00    7.7600000e-05    0.0000000e+00    0.0000000e+00    0.0000000e+00    0.0000000e+00                1    6.1967066e-02                2    0.0000000e+00    1.6000000e-06    0.0000000e+00    0.0000000e+00    0.0000000e+00    0.0000000e+00                1    5.9601364e-02
    3.6010024e+01             2612             2612    7.3240907e-09    7.3240907e-09    1.3775700e-04    9.9752449e-05    1.6671505e-04    1.9168729e-04                1    0.0000000e+00    7.7600000e-05    0.0000000e+00    0.0000000e+00    0.0000000e+00    0.0000000e+00                1    6.1963067e-02                2    0.0000000e+00    1.6000000e-06    0.0000000e+00    0.0000000e+00    0.0000000e+00    0.0000000e+00                1    5.9679633e-02
    3.6113015e+01             2536             2536    7.3154417e-09    7.3154417e-09    1.3818515e-04    1.0037167e-04    1.6668069e-04    1.9168548e-04                1    0.0000000e+00    7.7600000e-05    0.0000000e+00    0.0000000e+00    0.0000000e+00    0.0000000e+00                1    6.1959202e-02                2    0.0000000e+00    1.6000000e-06    0.0000000e+00    0.0000000e+00    0.0000000e+00    0.0000000e+00                1    5.9758101e-02
    3.6216051e+01             2465             2465    7.3062672e-09    7.3062672e-09    1.3861038e-04    1.0116876e-04    1.6664358e-04    1.9168353e-04                1    0.0000000e+00    7.7600000e-05    0.0000000e+00    0.0000000e+00    0.0000000e+00    0.0000000e+00                1    6.1955465e-02                2    0.0000000e+00    1.6000000e-06    0.0000000e+00    0.0000000e+00    0.0000000e+00    0.0000000e+00                1    5.9836774e-02
    3.6319136e+01             2396             2396    7.2994140e-09    7.2994140e-09    1.3916028e-04    1.0154668e-04    1.6664559e-04    1.9168364e-04                1    0.0000000e+00    7.7600000e-05    0.0000000e+00    0.0000000e+00    0.0000000e+00    0.0000000e+00                1    6.1951938e-02                2    0.0000000e+00    1.6000000e-06    0.0000000e+00    0.0000000e+00    0.0000000e+00    0.0000000e+00                1    5.9915614e-02
    3.6422256e+01             2318             2318    7.2920317e-09    7.2920317e-09    1.3975974e-04    1.0198233e-04    1.6661051e-04    1.9168179e-04                1    0.0000000e+00    7.7600000e-05    0.0000000e+00    0.0000000e+00    0.0000000e+00    0.0000000e+00                1    6.1948542e-02                2    0.0000000e+00    1.6000000e-06    0.0000000e+00    0.0000000e+00    0.0000000e+00    0.0000000e+00                1    5.9994632e-02
    3.6525475e+01             2240             2240    7.2856478e-09    7.2856478e-09    1.4033484e-04    1.0241879e-04    1.6676120e-04    1.9167993e-04                1    0.0000000e+00    7.7600000e-05    0.0000000e+00    0.0000000e+00    0.0000000e+00    0.0000000e+00                1    6.1945310e-02                2    0.0000000e+00    1.6000000e-06    0.0000000e+00    0.0000000e+00    0.0000000e+00    0.0000000e+00                1    6.0073834e-02
    3.6628744e+01             2169             2169    7.2801121e-09    7.2801121e-09    1.4086828e-04    1.0267719e-04    1.6672811e-04    1.9167818e-04                1    0.0000000e+00    7.7600000e-05    0.0000000e+00    0.0000000e+00    0.0000000e+00    0.0000000e+00                1    6.1942242e-02                2    0.0000000e+00    1.6000000e-06    0.0000000e+00    0.0000000e+00    0.0000000e+00    0.0000000e+00                1    6.0153231e-02
    3.6732039e+01             2099             2099    7.2745811e-09    7.2745811e-09    1.4140358e-04    1.0329121e-04    1.6668968e-04    1.9167614e-04                1    0.0000000e+00    7.7600000e-05    0.0000000e+00    0.0000000e+00    0.0000000e+00    0.0000000e+00                1    6.1939377e-02                2    0.0000000e+00    1.6000000e-06    0.0000000e+00    0.0000000e+00    0.0000000e+00    0.0000000e+00                1    6.0232824e-02
    3.6835376e+01             2006             2006    7.2662424e-09    7.2662424e-09    1.4207288e-04    1.0388822e-04    1.6664557e-04    1.9167380e-04                1    0.0000000e+00    7.7600000e-05    0.0000000e+00    0.0000000e+00    0.0000000e+00    0.0000000e+00                1    6.1936716e-02                2    0.0000000e+00    1.6000000e-06    0.0000000e+00    0.0000000e+00    0.0000000e+00    0.0000000e+00                1    6.0312622e-02
    3.6938736e+01             1925             1925    7.2604401e-09    7.2604401e-09    1.4261252e-04    1.0451595e-04    1.6660990e-04    1.9167191e-04                1    0.0000000e+00    7.7600000e-05    0.0000000e+00    0.0000000e+00    0.0000000e+00    0.0000000e+00                1    6.1934248e-02                2    0.0000000e+00    1.6000000e-06    0.0000000e+00    0.0000000e+00    0.0000000e+00    0.0000000e+00                1    6.0392616e-02
    3.7042184e+01             1836             1836    7.2556529e-09    7.2556529e-09    1.4318713e-04    1.0456182e-04    1.6675496e-04    1.9166967e-04                1    0.0000000e+00    7.7600000e-05    0.0000000e+00    0.0000000e+00    0.0000000e+00    0.0000000e+00                1    6.1931983e-02                2    0.0000000e+00    1.6000000e-06    0.0000000e+00    0.0000000e+00    0.0000000e+00    0.0000000e+00                1    6.0472793e-02
    3.7145661e+01             1769             1769    7.2512922e-09    7.2512922e-09    1.4357735e-04    1.0491057e-04    1.6667207e-04    1.9167521e-04                1    0.0000000e+00    7.7600000e-05    0.0000000e+00    0.0000000e+00    0.0000000e+00    0.0000000e+00                1    6.1929873e-02                2    0.0000000e+00    1.6000000e-06    0.0000000e+00    0.0000000e+00    0.0000000e+00    0.0000000e+00                1    6.0553145e-02
    3.7249134e+01             1681             1681    7.2461989e-09    7.2461989e-09    1.4396434e-04    1.0554211e-04    1.6663739e-04    1.9167337e-04                1    0.0000000e+00    7.7600000e-05    0.0000000e+00    0.0000000e+00    0.0000000e+00    0.0000000e+00                1    6.1866074e-02                2    0.0000000e+00    1.6000000e-06    0.0000000e+00    0.0000000e+00    0.0000000e+00    0.0000000e+00                1    6.0633676e-02
    3.7300873e+01             1644             1644    7.2439898e-09    7.2439898e-09    1.4422065e-04    1.0566779e-04    1.6661888e-04    1.9167239e-04                1    0.0000000e+00    7.7600000e-05    0.0000000e+00    0.0000000e+00    0.0000000e+00    0.0000000e+00                1    6.1874956e-02                2    0.0000000e+00    1.6000000e-06    0.0000000e+00    0.0000000e+00    0.0000000e+00    0.0000000e+00                1    6.0705078e-02
    3.7404336e+01             1569             1569    7.2390404e-09    7.2390404e-09    1.4445394e-04    1.0576802e-04    1.6660953e-04    1.9166191e-04                1    0.0000000e+00    7.7600000e-05    0.0000000e+00    0.0000000e+00    0.0000000e+00    0.0000000e+00                1    6.1892892e-02                2    0.0000000e+00    1.6000000e-06    0.0000000e+00    0.0000000e+00    0.0000000e+00    0.0000000e+00                1    6.0785887e-02
    3.7507817e+01             1496             1496    7.2326845e-09    7.2326845e-09    1.4544113e-04    1.0616322e-04    1.6672932e-04    1.9166831e-04                1    0.0000000e+00    7.7600000e-05    0.0000000e+00    0.0000000e+00    0.0000000e+00    0.0000000e+00                1    6.1911097e-02                2    0.0000000e+00    1.6000000e-06    0.0000000e+00    0.0000000e+00    0.0000000e+00    0.0000000e+00                1    6.0866876e-02
    3.7611927e+01             1429             1429    7.2279233e-09    7.2279233e-09    1.4590528e-04    1.0657210e-04    1.6668244e-04    1.9166580e-04                1    0.0000000e+00    7.7600000e-05    0.0000000e+00    0.0000000e+00    0.0000000e+00    0.0000000e+00                1    6.1867591e-02                2    0.0000000e+00    1.6000000e-06    0.0000000e+00    0.0000000e+00    0.0000000e+00    0.0000000e+00                1    6.0948219e-02
    3.7716308e+01             1358             1358    7.2237620e-09    7.2237620e-09    1.4544911e-04    1.0672183e-04    1.6659810e-04    1.9167129e-04                1    0.0000000e+00    7.7600000e-05    0.0000000e+00    0.0000000e+00    0.0000000e+00    0.0000000e+00                1    6.1886369e-02                2    0.0000000e+00    1.6000000e-06    0.0000000e+00    0.0000000e+00    0.0000000e+00    0.0000000e+00                1    6.1029828e-02
    3.7820537e+01             1292             1292    7.2188560e-09    7.2188560e-09    1.4575613e-04    1.0692612e-04    1.6673325e-04    1.9166851e-04                1    0.0000000e+00    7.7600000e-05    0.0000000e+00    0.0000000e+00    0.0000000e+00    0.0000000e+00                1    6.1905354e-02                2    0.0000000e+00    1.6000000e-06    0.0000000e+00    0.0000000e+00    0.0000000e+00    0.0000000e+00                1    6.1049363e-02
    3.7924737e+01             1222             1222    7.2138602e-09    7.2138602e-09    1.4605705e-04    1.0711728e-04    1.6667681e-04    1.9166550e-04                1    0.0000000e+00    7.7600000e-05    0.0000000e+00    0.0000000e+00    0.0000000e+00    0.0000000e+00                1    6.1924552e-02                2    0.0000000e+00    1.6000000e-06    0.0000000e+00    0.0000000e+00    0.0000000e+00    0.0000000e+00                1    6.1006778e-02
    3.8028939e+01             1156             1156    7.2083992e-09    7.2083992e-09    1.4646765e-04    1.0771392e-04    1.6662882e-04    1.9166294e-04                1    0.0000000e+00    7.7600000e-05    0.0000000e+00    0.0000000e+00    0.0000000e+00    0.0000000e+00                1    6.1943996e-02                2    0.0000000e+00    1.6000000e-06    0.0000000e+00    0.0000000e+00    0.0000000e+00    0.0000000e+00                1    6.1026581e-02
    3.8133442e+01             1096             1096    7.2045751e-09    7.2045751e-09    1.4676612e-04    1.0772614e-04    1.6676278e-04    1.9166002e-04                1    0.0000000e+00    7.7600000e-05    0.0000000e+00    0.0000000e+00    0.0000000e+00    0.0000000e+00                1    6.1963773e-02                2    0.0000000e+00    1.6000000e-06    0.0000000e+00    0.0000000e+00    0.0000000e+00    0.0000000e+00                1    6.1046574e-02
    3.8237953e+01             1044             1044    7.1994123e-09    7.1994123e-09    1.4665550e-04    1.0932646e-04    1.6667267e-04    1.9165518e-04                1    0.0000000e+00    7.7600000e-05    0.0000000e+00    0.0000000e+00    0.0000000e+00    0.0000000e+00                1    6.1983813e-02                2    0.0000000e+00    1.6000000e-06    0.0000000e+00    0.0000000e+00    0.0000000e+00    0.0000000e+00                1    6.1066683e-02
    3.8342357e+01              998              998    7.1948332e-09    7.1948332e-09    1.4624393e-04    1.0958499e-04    1.6670448e-04    1.9164665e-04                1    0.0000000e+00    7.7600000e-05    0.0000000e+00    0.0000000e+00    0.0000000e+00    0.0000000e+00                1    6.2004071e-02                2    0.0000000e+00    1.6000000e-06    0.0000000e+00    0.0000000e+00    0.0000000e+00    0.0000000e+00                1    6.1024537e-02
    3.8446748e+01              948              948    7.1879081e-09    7.1879081e-09    1.4809538e-04    1.0996309e-04    1.6676390e-04    1.9164987e-04                1    0.0000000e+00    7.7600000e-05    0.0000000e+00    0.0000000e+00    0.0000000e+00    0.0000000e+00                1    6.2024537e-02                2    0.0000000e+00    1.6000000e-06    0.0000000e+00    0.0000000e+00    0.0000000e+00    0.0000000e+00                1    6.1044827e-02
    3.8551147e+01              909              909    7.1843655e-09    7.1843655e-09    1.4852542e-04    1.1237064e-04    1.6666748e-04    1.9168479e-04                1    0.0000000e+00    7.7600000e-05    0.0000000e+00    0.0000000e+00    0.0000000e+00    0.0000000e+00                1    6.2045253e-02                2    0.0000000e+00    1.6000000e-06    0.0000000e+00    0.0000000e+00    0.0000000e+00    0.0000000e+00                1    6.1002943e-02
[truncated: 146,741 more chars]
