# Supplementary material for: Research on combustion and emissions of heavy duty diesel engines under low-speed and low-load conditions in low temperature environments
Source: PLoS One. 2025 Feb 21;20(2):e0318933. doi: 10.1371/journal.pone.0318933 (PMC11844864; doi:10.1371/journal.pone.0318933)
Supplement: S1 File — (ZIP) [file pone.0318933.s001.zip › 1000rpm_30%/4-gaibianpenyoudingshi/-3/spray_ecn.out]

# CONVERGE Release Build 2.4.21/  Sep 13, 2018       Run Date:Tue Mar 19 10:15:57 2024
# column        1                2                3                4                5                6                7                8                9               10               11               12               13               14               15
#           Crank           Inj_No           Noz_No    Spray_Penet90    Spray_Penet95    Spray_Penet97    Spray_Penet99      Vapor_Penet           Inj_No           Noz_No    Spray_Penet90    Spray_Penet95    Spray_Penet97    Spray_Penet99      Vapor_Penet
#           (DEG)           (none)           (none)              (m)              (m)              (m)              (m)              (m)           (none)           (none)              (m)              (m)              (m)              (m)              (m)
#
   -1.4600000e+02                1                1    0.0000000e+00    0.0000000e+00    0.0000000e+00    0.0000000e+00    0.0000000e+00                2                1    0.0000000e+00    0.0000000e+00    0.0000000e+00    0.0000000e+00    0.0000000e+00
   -1.4587230e+02                1                1    0.0000000e+00    0.0000000e+00    0.0000000e+00    0.0000000e+00    0.0000000e+00                2                1    0.0000000e+00    0.0000000e+00    0.0000000e+00    0.0000000e+00    0.0000000e+00
   -1.4579372e+02                1                1    0.0000000e+00    0.0000000e+00    0.0000000e+00    0.0000000e+00    0.0000000e+00                2                1    0.0000000e+00    0.0000000e+00    0.0000000e+00    0.0000000e+00    0.0000000e+00
   -1.4567094e+02                1                1    0.0000000e+00    0.0000000e+00    0.0000000e+00    0.0000000e+00    0.0000000e+00                2                1    0.0000000e+00    0.0000000e+00    0.0000000e+00    0.0000000e+00    0.0000000e+00
   -1.4558567e+02                1                1    0.0000000e+00    0.0000000e+00    0.0000000e+00    0.0000000e+00    0.0000000e+00                2                1    0.0000000e+00    0.0000000e+00    0.0000000e+00    0.0000000e+00    0.0000000e+00
   -1.4547909e+02                1                1    0.0000000e+00    0.0000000e+00    0.0000000e+00    0.0000000e+00    0.0000000e+00                2                1    0.0000000e+00    0.0000000e+00    0.0000000e+00    0.0000000e+00    0.0000000e+00
   -1.4534587e+02                1                1    0.0000000e+00    0.0000000e+00    0.0000000e+00    0.0000000e+00    0.0000000e+00                2                1    0.0000000e+00    0.0000000e+00    0.0000000e+00    0.0000000e+00    0.0000000e+00
   -1.4517933e+02                1                1    0.0000000e+00    0.0000000e+00    0.0000000e+00    0.0000000e+00    0.0000000e+00                2                1    0.0000000e+00    0.0000000e+00    0.0000000e+00    0.0000000e+00    0.0000000e+00
   -1.4497117e+02                1                1    0.0000000e+00    0.0000000e+00    0.0000000e+00    0.0000000e+00    0.0000000e+00                2                1    0.0000000e+00    0.0000000e+00    0.0000000e+00    0.0000000e+00    0.0000000e+00
   -1.4471096e+02                1                1    0.0000000e+00    0.0000000e+00    0.0000000e+00    0.0000000e+00    0.0000000e+00                2                1    0.0000000e+00    0.0000000e+00    0.0000000e+00    0.0000000e+00    0.0000000e+00
   -1.4438570e+02                1                1    0.0000000e+00    0.0000000e+00    0.0000000e+00    0.0000000e+00    0.0000000e+00                2                1    0.0000000e+00    0.0000000e+00    0.0000000e+00    0.0000000e+00    0.0000000e+00
   -1.4397912e+02                1                1    0.0000000e+00    0.0000000e+00    0.0000000e+00    0.0000000e+00    0.0000000e+00                2                1    0.0000000e+00    0.0000000e+00    0.0000000e+00    0.0000000e+00    0.0000000e+00
   -1.4347090e+02                1                1    0.0000000e+00    0.0000000e+00    0.0000000e+00    0.0000000e+00    0.0000000e+00                2                1    0.0000000e+00    0.0000000e+00    0.0000000e+00    0.0000000e+00    0.0000000e+00
   -1.4287090e+02                1                1    0.0000000e+00    0.0000000e+00    0.0000000e+00    0.0000000e+00    0.0000000e+00                2                1    0.0000000e+00    0.0000000e+00    0.0000000e+00    0.0000000e+00    0.0000000e+00
   -1.4227090e+02                1                1    0.0000000e+00    0.0000000e+00    0.0000000e+00    0.0000000e+00    0.0000000e+00                2                1    0.0000000e+00    0.0000000e+00    0.0000000e+00    0.0000000e+00    0.0000000e+00
   -1.4167090e+02                1                1    0.0000000e+00    0.0000000e+00    0.0000000e+00    0.0000000e+00    0.0000000e+00                2                1    0.0000000e+00    0.0000000e+00    0.0000000e+00    0.0000000e+00    0.0000000e+00
   -1.4107090e+02                1                1    0.0000000e+00    0.0000000e+00    0.0000000e+00    0.0000000e+00    0.0000000e+00                2                1    0.0000000e+00    0.0000000e+00    0.0000000e+00    0.0000000e+00    0.0000000e+00
   -1.4047090e+02                1                1    0.0000000e+00    0.0000000e+00    0.0000000e+00    0.0000000e+00    0.0000000e+00                2                1    0.0000000e+00    0.0000000e+00    0.0000000e+00    0.0000000e+00    0.0000000e+00
   -1.3987090e+02                1                1    0.0000000e+00    0.0000000e+00    0.0000000e+00    0.0000000e+00    0.0000000e+00                2                1    0.0000000e+00    0.0000000e+00    0.0000000e+00    0.0000000e+00    0.0000000e+00
   -1.3927090e+02                1                1    0.0000000e+00    0.0000000e+00    0.0000000e+00    0.0000000e+00    0.0000000e+00                2                1    0.0000000e+00    0.0000000e+00    0.0000000e+00    0.0000000e+00    0.0000000e+00
   -1.3867090e+02                1                1    0.0000000e+00    0.0000000e+00    0.0000000e+00    0.0000000e+00    0.0000000e+00                2                1    0.0000000e+00    0.0000000e+00    0.0000000e+00    0.0000000e+00    0.0000000e+00
   -1.3807090e+02                1                1    0.0000000e+00    0.0000000e+00    0.0000000e+00    0.0000000e+00    0.0000000e+00                2                1    0.0000000e+00    0.0000000e+00    0.0000000e+00    0.0000000e+00    0.0000000e+00
   -1.3747090e+02                1                1    0.0000000e+00    0.0000000e+00    0.0000000e+00    0.0000000e+00    0.0000000e+00                2                1    0.0000000e+00    0.0000000e+00    0.0000000e+00    0.0000000e+00    0.0000000e+00
   -1.3687090e+02                1                1    0.0000000e+00    0.0000000e+00    0.0000000e+00    0.0000000e+00    0.0000000e+00                2                1    0.0000000e+00    0.0000000e+00    0.0000000e+00    0.0000000e+00    0.0000000e+00
   -1.3627090e+02                1                1    0.0000000e+00    0.0000000e+00    0.0000000e+00    0.0000000e+00    0.0000000e+00                2                1    0.0000000e+00    0.0000000e+00    0.0000000e+00    0.0000000e+00    0.0000000e+00
   -1.3567090e+02                1                1    0.0000000e+00    0.0000000e+00    0.0000000e+00    0.0000000e+00    0.0000000e+00                2                1    0.0000000e+00    0.0000000e+00    0.0000000e+00    0.0000000e+00    0.0000000e+00
   -1.3507090e+02                1                1    0.0000000e+00    0.0000000e+00    0.0000000e+00    0.0000000e+00    0.0000000e+00                2                1    0.0000000e+00    0.0000000e+00    0.0000000e+00    0.0000000e+00    0.0000000e+00
   -1.3447090e+02                1                1    0.0000000e+00    0.0000000e+00    0.0000000e+00    0.0000000e+00    0.0000000e+00                2                1    0.0000000e+00    0.0000000e+00    0.0000000e+00    0.0000000e+00    0.0000000e+00
   -1.3387090e+02                1                1    0.0000000e+00    0.0000000e+00    0.0000000e+00    0.0000000e+00    0.0000000e+00                2                1    0.0000000e+00    0.0000000e+00    0.0000000e+00    0.0000000e+00    0.0000000e+00
   -1.3327090e+02                1                1    0.0000000e+00    0.0000000e+00    0.0000000e+00    0.0000000e+00    0.0000000e+00                2                1    0.0000000e+00    0.0000000e+00    0.0000000e+00    0.0000000e+00    0.0000000e+00
   -1.3267090e+02                1                1    0.0000000e+00    0.0000000e+00    0.0000000e+00    0.0000000e+00    0.0000000e+00                2                1    0.0000000e+00    0.0000000e+00    0.0000000e+00    0.0000000e+00    0.0000000e+00
   -1.3207090e+02                1                1    0.0000000e+00    0.0000000e+00    0.0000000e+00    0.0000000e+00    0.0000000e+00                2                1    0.0000000e+00    0.0000000e+00    0.0000000e+00    0.0000000e+00    0.0000000e+00
   -1.3147090e+02                1                1    0.0000000e+00    0.0000000e+00    0.0000000e+00    0.0000000e+00    0.0000000e+00                2                1    0.0000000e+00    0.0000000e+00    0.0000000e+00    0.0000000e+00    0.0000000e+00
   -1.3087090e+02                1                1    0.0000000e+00    0.0000000e+00    0.0000000e+00    0.0000000e+00    0.0000000e+00                2                1    0.0000000e+00    0.0000000e+00    0.0000000e+00    0.0000000e+00    0.0000000e+00
   -1.3027090e+02                1                1    0.0000000e+00    0.0000000e+00    0.0000000e+00    0.0000000e+00    0.0000000e+00                2                1    0.0000000e+00    0.0000000e+00    0.0000000e+00    0.0000000e+00    0.0000000e+00
   -1.2967090e+02                1                1    0.0000000e+00    0.0000000e+00    0.0000000e+00    0.0000000e+00    0.0000000e+00                2                1    0.0000000e+00    0.0000000e+00    0.0000000e+00    0.0000000e+00    0.0000000e+00
   -1.2907090e+02                1                1    0.0000000e+00    0.0000000e+00    0.0000000e+00    0.0000000e+00    0.0000000e+00                2                1    0.0000000e+00    0.0000000e+00    0.0000000e+00    0.0000000e+00    0.0000000e+00
   -1.2847090e+02                1                1    0.0000000e+00    0.0000000e+00    0.0000000e+00    0.0000000e+00    0.0000000e+00                2                1    0.0000000e+00    0.0000000e+00    0.0000000e+00    0.0000000e+00    0.0000000e+00
   -1.2787090e+02                1                1    0.0000000e+00    0.0000000e+00    0.0000000e+00    0.0000000e+00    0.0000000e+00                2                1    0.0000000e+00    0.0000000e+00    0.0000000e+00    0.0000000e+00    0.0000000e+00
   -1.2727090e+02                1                1    0.0000000e+00    0.0000000e+00    0.0000000e+00    0.0000000e+00    0.0000000e+00                2                1    0.0000000e+00    0.0000000e+00    0.0000000e+00    0.0000000e+00    0.0000000e+00
   -1.2667090e+02                1                1    0.0000000e+00    0.0000000e+00    0.0000000e+00    0.0000000e+00    0.0000000e+00                2                1    0.0000000e+00    0.0000000e+00    0.0000000e+00    0.0000000e+00    0.0000000e+00
   -1.2607090e+02                1                1    0.0000000e+00    0.0000000e+00    0.0000000e+00    0.0000000e+00    0.0000000e+00                2                1    0.0000000e+00    0.0000000e+00    0.0000000e+00    0.0000000e+00    0.0000000e+00
   -1.2547090e+02                1                1    0.0000000e+00    0.0000000e+00    0.0000000e+00    0.0000000e+00    0.0000000e+00                2                1    0.0000000e+00    0.0000000e+00    0.0000000e+00    0.0000000e+00    0.0000000e+00
   -1.2487090e+02                1                1    0.0000000e+00    0.0000000e+00    0.0000000e+00    0.0000000e+00    0.0000000e+00                2                1    0.0000000e+00    0.0000000e+00    0.0000000e+00    0.0000000e+00    0.0000000e+00
   -1.2427090e+02                1                1    0.0000000e+00    0.0000000e+00    0.0000000e+00    0.0000000e+00    0.0000000e+00                2                1    0.0000000e+00    0.0000000e+00    0.0000000e+00    0.0000000e+00    0.0000000e+00
   -1.2367090e+02                1                1    0.0000000e+00    0.0000000e+00    0.0000000e+00    0.0000000e+00    0.0000000e+00                2                1    0.0000000e+00    0.0000000e+00    0.0000000e+00    0.0000000e+00    0.0000000e+00
   -1.2307090e+02                1                1    0.0000000e+00    0.0000000e+00    0.0000000e+00    0.0000000e+00    0.0000000e+00                2                1    0.0000000e+00    0.0000000e+00    0.0000000e+00    0.0000000e+00    0.0000000e+00
   -1.2247090e+02                1                1    0.0000000e+00    0.0000000e+00    0.0000000e+00    0.0000000e+00    0.0000000e+00                2                1    0.0000000e+00    0.0000000e+00    0.0000000e+00    0.0000000e+00    0.0000000e+00
   -1.2187090e+02                1                1    0.0000000e+00    0.0000000e+00    0.0000000e+00    0.0000000e+00    0.0000000e+00                2                1    0.0000000e+00    0.0000000e+00    0.0000000e+00    0.0000000e+00    0.0000000e+00
   -1.2127090e+02                1                1    0.0000000e+00    0.0000000e+00    0.0000000e+00    0.0000000e+00    0.0000000e+00                2                1    0.0000000e+00    0.0000000e+00    0.0000000e+00    0.0000000e+00    0.0000000e+00
   -1.2067611e+02                1                1    0.0000000e+00    0.0000000e+00    0.0000000e+00    0.0000000e+00    0.0000000e+00                2                1    0.0000000e+00    0.0000000e+00    0.0000000e+00    0.0000000e+00    0.0000000e+00
   -1.2008717e+02                1                1    0.0000000e+00    0.0000000e+00    0.0000000e+00    0.0000000e+00    0.0000000e+00                2                1    0.0000000e+00    0.0000000e+00    0.0000000e+00    0.0000000e+00    0.0000000e+00
   -1.1950389e+02                1                1    0.0000000e+00    0.0000000e+00    0.0000000e+00    0.0000000e+00    0.0000000e+00                2                1    0.0000000e+00    0.0000000e+00    0.0000000e+00    0.0000000e+00    0.0000000e+00
   -1.1892610e+02                1                1    0.0000000e+00    0.0000000e+00    0.0000000e+00    0.0000000e+00    0.0000000e+00                2                1    0.0000000e+00    0.0000000e+00    0.0000000e+00    0.0000000e+00    0.0000000e+00
   -1.1835364e+02                1                1    0.0000000e+00    0.0000000e+00    0.0000000e+00    0.0000000e+00    0.0000000e+00                2                1    0.0000000e+00    0.0000000e+00    0.0000000e+00    0.0000000e+00    0.0000000e+00
   -1.1778632e+02                1                1    0.0000000e+00    0.0000000e+00    0.0000000e+00    0.0000000e+00    0.0000000e+00                2                1    0.0000000e+00    0.0000000e+00    0.0000000e+00    0.0000000e+00    0.0000000e+00
   -1.1722396e+02                1                1    0.0000000e+00    0.0000000e+00    0.0000000e+00    0.0000000e+00    0.0000000e+00                2                1    0.0000000e+00    0.0000000e+00    0.0000000e+00    0.0000000e+00    0.0000000e+00
   -1.1666646e+02                1                1    0.0000000e+00    0.0000000e+00    0.0000000e+00    0.0000000e+00    0.0000000e+00                2                1    0.0000000e+00    0.0000000e+00    0.0000000e+00    0.0000000e+00    0.0000000e+00
   -1.1611365e+02                1                1    0.0000000e+00    0.0000000e+00    0.0000000e+00    0.0000000e+00    0.0000000e+00                2                1    0.0000000e+00    0.0000000e+00    0.0000000e+00    0.0000000e+00    0.0000000e+00
   -1.1556538e+02                1                1    0.0000000e+00    0.0000000e+00    0.0000000e+00    0.0000000e+00    0.0000000e+00                2                1    0.0000000e+00    0.0000000e+00    0.0000000e+00    0.0000000e+00    0.0000000e+00
   -1.1502155e+02                1                1    0.0000000e+00    0.0000000e+00    0.0000000e+00    0.0000000e+00    0.0000000e+00                2                1    0.0000000e+00    0.0000000e+00    0.0000000e+00    0.0000000e+00    0.0000000e+00
   -1.1448200e+02                1                1    0.0000000e+00    0.0000000e+00    0.0000000e+00    0.0000000e+00    0.0000000e+00                2                1    0.0000000e+00    0.0000000e+00    0.0000000e+00    0.0000000e+00    0.0000000e+00
   -1.1394661e+02                1                1    0.0000000e+00    0.0000000e+00    0.0000000e+00    0.0000000e+00    0.0000000e+00                2                1    0.0000000e+00    0.0000000e+00    0.0000000e+00    0.0000000e+00    0.0000000e+00
   -1.1341530e+02                1                1    0.0000000e+00    0.0000000e+00    0.0000000e+00    0.0000000e+00    0.0000000e+00                2                1    0.0000000e+00    0.0000000e+00    0.0000000e+00    0.0000000e+00    0.0000000e+00
   -1.1288790e+02                1                1    0.0000000e+00    0.0000000e+00    0.0000000e+00    0.0000000e+00    0.0000000e+00                2                1    0.0000000e+00    0.0000000e+00    0.0000000e+00    0.0000000e+00    0.0000000e+00
   -1.1236435e+02                1                1    0.0000000e+00    0.0000000e+00    0.0000000e+00    0.0000000e+00    0.0000000e+00                2                1    0.0000000e+00    0.0000000e+00    0.0000000e+00    0.0000000e+00    0.0000000e+00
   -1.1184453e+02                1                1    0.0000000e+00    0.0000000e+00    0.0000000e+00    0.0000000e+00    0.0000000e+00                2                1    0.0000000e+00    0.0000000e+00    0.0000000e+00    0.0000000e+00    0.0000000e+00
   -1.1132833e+02                1                1    0.0000000e+00    0.0000000e+00    0.0000000e+00    0.0000000e+00    0.0000000e+00                2                1    0.0000000e+00    0.0000000e+00    0.0000000e+00    0.0000000e+00    0.0000000e+00
   -1.1081566e+02                1                1    0.0000000e+00    0.0000000e+00    0.0000000e+00    0.0000000e+00    0.0000000e+00                2                1    0.0000000e+00    0.0000000e+00    0.0000000e+00    0.0000000e+00    0.0000000e+00
   -1.1030642e+02                1                1    0.0000000e+00    0.0000000e+00    0.0000000e+00    0.0000000e+00    0.0000000e+00                2                1    0.0000000e+00    0.0000000e+00    0.0000000e+00    0.0000000e+00    0.0000000e+00
   -1.0980052e+02                1                1    0.0000000e+00    0.0000000e+00    0.0000000e+00    0.0000000e+00    0.0000000e+00                2                1    0.0000000e+00    0.0000000e+00    0.0000000e+00    0.0000000e+00    0.0000000e+00
   -1.0929789e+02                1                1    0.0000000e+00    0.0000000e+00    0.0000000e+00    0.0000000e+00    0.0000000e+00                2                1    0.0000000e+00    0.0000000e+00    0.0000000e+00    0.0000000e+00    0.0000000e+00
   -1.0905138e+02                1                1    0.0000000e+00    0.0000000e+00    0.0000000e+00    0.0000000e+00    0.0000000e+00                2                1    0.0000000e+00    0.0000000e+00    0.0000000e+00    0.0000000e+00    0.0000000e+00
   -1.0874324e+02                1                1    0.0000000e+00    0.0000000e+00    0.0000000e+00    0.0000000e+00    0.0000000e+00                2                1    0.0000000e+00    0.0000000e+00    0.0000000e+00    0.0000000e+00    0.0000000e+00
   -1.0835807e+02                1                1    0.0000000e+00    0.0000000e+00    0.0000000e+00    0.0000000e+00    0.0000000e+00                2                1    0.0000000e+00    0.0000000e+00    0.0000000e+00    0.0000000e+00    0.0000000e+00
   -1.0787660e+02                1                1    0.0000000e+00    0.0000000e+00    0.0000000e+00    0.0000000e+00    0.0000000e+00                2                1    0.0000000e+00    0.0000000e+00    0.0000000e+00    0.0000000e+00    0.0000000e+00
   -1.0738582e+02                1                1    0.0000000e+00    0.0000000e+00    0.0000000e+00    0.0000000e+00    0.0000000e+00                2                1    0.0000000e+00    0.0000000e+00    0.0000000e+00    0.0000000e+00    0.0000000e+00
   -1.0689788e+02                1                1    0.0000000e+00    0.0000000e+00    0.0000000e+00    0.0000000e+00    0.0000000e+00                2                1    0.0000000e+00    0.0000000e+00    0.0000000e+00    0.0000000e+00    0.0000000e+00
   -1.0641273e+02                1                1    0.0000000e+00    0.0000000e+00    0.0000000e+00    0.0000000e+00    0.0000000e+00                2                1    0.0000000e+00    0.0000000e+00    0.0000000e+00    0.0000000e+00    0.0000000e+00
   -1.0593033e+02                1                1    0.0000000e+00    0.0000000e+00    0.0000000e+00    0.0000000e+00    0.0000000e+00                2                1    0.0000000e+00    0.0000000e+00    0.0000000e+00    0.0000000e+00    0.0000000e+00
   -1.0545059e+02                1                1    0.0000000e+00    0.0000000e+00    0.0000000e+00    0.0000000e+00    0.0000000e+00                2                1    0.0000000e+00    0.0000000e+00    0.0000000e+00    0.0000000e+00    0.0000000e+00
   -1.0497345e+02                1                1    0.0000000e+00    0.0000000e+00    0.0000000e+00    0.0000000e+00    0.0000000e+00                2                1    0.0000000e+00    0.0000000e+00    0.0000000e+00    0.0000000e+00    0.0000000e+00
   -1.0449884e+02                1                1    0.0000000e+00    0.0000000e+00    0.0000000e+00    0.0000000e+00    0.0000000e+00                2                1    0.0000000e+00    0.0000000e+00    0.0000000e+00    0.0000000e+00    0.0000000e+00
   -1.0402669e+02                1                1    0.0000000e+00    0.0000000e+00    0.0000000e+00    0.0000000e+00    0.0000000e+00                2                1    0.0000000e+00    0.0000000e+00    0.0000000e+00    0.0000000e+00    0.0000000e+00
   -1.0355698e+02                1                1    0.0000000e+00    0.0000000e+00    0.0000000e+00    0.0000000e+00    0.0000000e+00                2                1    0.0000000e+00    0.0000000e+00    0.0000000e+00    0.0000000e+00    0.0000000e+00
   -1.0308961e+02                1                1    0.0000000e+00    0.0000000e+00    0.0000000e+00    0.0000000e+00    0.0000000e+00                2                1    0.0000000e+00    0.0000000e+00    0.0000000e+00    0.0000000e+00    0.0000000e+00
   -1.0262452e+02                1                1    0.0000000e+00    0.0000000e+00    0.0000000e+00    0.0000000e+00    0.0000000e+00                2                1    0.0000000e+00    0.0000000e+00    0.0000000e+00    0.0000000e+00    0.0000000e+00
   -1.0216169e+02                1                1    0.0000000e+00    0.0000000e+00    0.0000000e+00    0.0000000e+00    0.0000000e+00                2                1    0.0000000e+00    0.0000000e+00    0.0000000e+00    0.0000000e+00    0.0000000e+00
   -1.0170105e+02                1                1    0.0000000e+00    0.0000000e+00    0.0000000e+00    0.0000000e+00    0.0000000e+00                2                1    0.0000000e+00    0.0000000e+00    0.0000000e+00    0.0000000e+00    0.0000000e+00
   -1.0124252e+02                1                1    0.0000000e+00    0.0000000e+00    0.0000000e+00    0.0000000e+00    0.0000000e+00                2                1    0.0000000e+00    0.0000000e+00    0.0000000e+00    0.0000000e+00    0.0000000e+00
   -1.0078610e+02                1                1    0.0000000e+00    0.0000000e+00    0.0000000e+00    0.0000000e+00    0.0000000e+00                2                1    0.0000000e+00    0.0000000e+00    0.0000000e+00    0.0000000e+00    0.0000000e+00
   -1.0033170e+02                1                1    0.0000000e+00    0.0000000e+00    0.0000000e+00    0.0000000e+00    0.0000000e+00                2                1    0.0000000e+00    0.0000000e+00    0.0000000e+00    0.0000000e+00    0.0000000e+00
   -9.9879287e+01                1                1    0.0000000e+00    0.0000000e+00    0.0000000e+00    0.0000000e+00    0.0000000e+00                2                1    0.0000000e+00    0.0000000e+00    0.0000000e+00    0.0000000e+00    0.0000000e+00
   -9.9428806e+01                1                1    0.0000000e+00    0.0000000e+00    0.0000000e+00    0.0000000e+00    0.0000000e+00                2                1    0.0000000e+00    0.0000000e+00    0.0000000e+00    0.0000000e+00    0.0000000e+00
   -9.8980218e+01                1                1    0.0000000e+00    0.0000000e+00    0.0000000e+00    0.0000000e+00    0.0000000e+00                2                1    0.0000000e+00    0.0000000e+00    0.0000000e+00    0.0000000e+00    0.0000000e+00
   -9.8533471e+01                1                1    0.0000000e+00    0.0000000e+00    0.0000000e+00    0.0000000e+00    0.0000000e+00                2                1    0.0000000e+00    0.0000000e+00    0.0000000e+00    0.0000000e+00    0.0000000e+00
   -9.8088528e+01                1                1    0.0000000e+00    0.0000000e+00    0.0000000e+00    0.0000000e+00    0.0000000e+00                2                1    0.0000000e+00    0.0000000e+00    0.0000000e+00    0.0000000e+00    0.0000000e+00
   -9.7645332e+01                1                1    0.0000000e+00    0.0000000e+00    0.0000000e+00    0.0000000e+00    0.0000000e+00                2                1    0.0000000e+00    0.0000000e+00    0.0000000e+00    0.0000000e+00    0.0000000e+00
   -9.7203862e+01                1                1    0.0000000e+00    0.0000000e+00    0.0000000e+00    0.0000000e+00    0.0000000e+00                2                1    0.0000000e+00    0.0000000e+00    0.0000000e+00    0.0000000e+00    0.0000000e+00
   -9.6764048e+01                1                1    0.0000000e+00    0.0000000e+00    0.0000000e+00    0.0000000e+00    0.0000000e+00                2                1    0.0000000e+00    0.0000000e+00    0.0000000e+00    0.0000000e+00    0.0000000e+00
   -9.6325882e+01                1                1    0.0000000e+00    0.0000000e+00    0.0000000e+00    0.0000000e+00    0.0000000e+00                2                1    0.0000000e+00    0.0000000e+00    0.0000000e+00    0.0000000e+00    0.0000000e+00
   -9.5889297e+01                1                1    0.0000000e+00    0.0000000e+00    0.0000000e+00    0.0000000e+00    0.0000000e+00                2                1    0.0000000e+00    0.0000000e+00    0.0000000e+00    0.0000000e+00    0.0000000e+00
   -9.5454262e+01                1                1    0.0000000e+00    0.0000000e+00    0.0000000e+00    0.0000000e+00    0.0000000e+00                2                1    0.0000000e+00    0.0000000e+00    0.0000000e+00    0.0000000e+00    0.0000000e+00
   -9.5020750e+01                1                1    0.0000000e+00    0.0000000e+00    0.0000000e+00    0.0000000e+00    0.0000000e+00                2                1    0.0000000e+00    0.0000000e+00    0.0000000e+00    0.0000000e+00    0.0000000e+00
   -9.4588705e+01                1                1    0.0000000e+00    0.0000000e+00    0.0000000e+00    0.0000000e+00    0.0000000e+00                2                1    0.0000000e+00    0.0000000e+00    0.0000000e+00    0.0000000e+00    0.0000000e+00
   -9.4158099e+01                1                1    0.0000000e+00    0.0000000e+00    0.0000000e+00    0.0000000e+00    0.0000000e+00                2                1    0.0000000e+00    0.0000000e+00    0.0000000e+00    0.0000000e+00    0.0000000e+00
   -9.3728904e+01                1                1    0.0000000e+00    0.0000000e+00    0.0000000e+00    0.0000000e+00    0.0000000e+00                2                1    0.0000000e+00    0.0000000e+00    0.0000000e+00    0.0000000e+00    0.0000000e+00
   -9.3301070e+01                1                1    0.0000000e+00    0.0000000e+00    0.0000000e+00    0.0000000e+00    0.0000000e+00                2                1    0.0000000e+00    0.0000000e+00    0.0000000e+00    0.0000000e+00    0.0000000e+00
   -9.2874562e+01                1                1    0.0000000e+00    0.0000000e+00    0.0000000e+00    0.0000000e+00    0.0000000e+00                2                1    0.0000000e+00    0.0000000e+00    0.0000000e+00    0.0000000e+00    0.0000000e+00
   -9.2449366e+01                1                1    0.0000000e+00    0.0000000e+00    0.0000000e+00    0.0000000e+00    0.0000000e+00                2                1    0.0000000e+00    0.0000000e+00    0.0000000e+00    0.0000000e+00    0.0000000e+00
   -9.2025430e+01                1                1    0.0000000e+00    0.0000000e+00    0.0000000e+00    0.0000000e+00    0.0000000e+00                2                1    0.0000000e+00    0.0000000e+00    0.0000000e+00    0.0000000e+00    0.0000000e+00
   -9.1602720e+01                1                1    0.0000000e+00    0.0000000e+00    0.0000000e+00    0.0000000e+00    0.0000000e+00                2                1    0.0000000e+00    0.0000000e+00    0.0000000e+00    0.0000000e+00    0.0000000e+00
   -9.1181206e+01                1                1    0.0000000e+00    0.0000000e+00    0.0000000e+00    0.0000000e+00    0.0000000e+00                2                1    0.0000000e+00    0.0000000e+00    0.0000000e+00    0.0000000e+00    0.0000000e+00
   -9.0760867e+01                1                1    0.0000000e+00    0.0000000e+00    0.0000000e+00    0.0000000e+00    0.0000000e+00                2                1    0.0000000e+00    0.0000000e+00    0.0000000e+00    0.0000000e+00    0.0000000e+00
   -9.0341662e+01                1                1    0.0000000e+00    0.0000000e+00    0.0000000e+00    0.0000000e+00    0.0000000e+00                2                1    0.0000000e+00    0.0000000e+00    0.0000000e+00    0.0000000e+00    0.0000000e+00
   -8.9923558e+01                1                1    0.0000000e+00    0.0000000e+00    0.0000000e+00    0.0000000e+00    0.0000000e+00                2                1    0.0000000e+00    0.0000000e+00    0.0000000e+00    0.0000000e+00    0.0000000e+00
   -8.9506524e+01                1                1    0.0000000e+00    0.0000000e+00    0.0000000e+00    0.0000000e+00    0.0000000e+00                2                1    0.0000000e+00    0.0000000e+00    0.0000000e+00    0.0000000e+00    0.0000000e+00
   -8.9090531e+01                1                1    0.0000000e+00    0.0000000e+00    0.0000000e+00    0.0000000e+00    0.0000000e+00                2                1    0.0000000e+00    0.0000000e+00    0.0000000e+00    0.0000000e+00    0.0000000e+00
   -8.8675556e+01                1                1    0.0000000e+00    0.0000000e+00    0.0000000e+00    0.0000000e+00    0.0000000e+00                2                1    0.0000000e+00    0.0000000e+00    0.0000000e+00    0.0000000e+00    0.0000000e+00
   -8.8261565e+01                1                1    0.0000000e+00    0.0000000e+00    0.0000000e+00    0.0000000e+00    0.0000000e+00                2                1    0.0000000e+00    0.0000000e+00    0.0000000e+00    0.0000000e+00    0.0000000e+00
   -8.7848528e+01                1                1    0.0000000e+00    0.0000000e+00    0.0000000e+00    0.0000000e+00    0.0000000e+00                2                1    0.0000000e+00    0.0000000e+00    0.0000000e+00    0.0000000e+00    0.0000000e+00
   -8.7436415e+01                1                1    0.0000000e+00    0.0000000e+00    0.0000000e+00    0.0000000e+00    0.0000000e+00                2                1    0.0000000e+00    0.0000000e+00    0.0000000e+00    0.0000000e+00    0.0000000e+00
   -8.7025198e+01                1                1    0.0000000e+00    0.0000000e+00    0.0000000e+00    0.0000000e+00    0.0000000e+00                2                1    0.0000000e+00    0.0000000e+00    0.0000000e+00    0.0000000e+00    0.0000000e+00
   -8.6614849e+01                1                1    0.0000000e+00    0.0000000e+00    0.0000000e+00    0.0000000e+00    0.0000000e+00                2                1    0.0000000e+00    0.0000000e+00    0.0000000e+00    0.0000000e+00    0.0000000e+00
   -8.6205342e+01                1                1    0.0000000e+00    0.0000000e+00    0.0000000e+00    0.0000000e+00    0.0000000e+00                2                1    0.0000000e+00    0.0000000e+00    0.0000000e+00    0.0000000e+00    0.0000000e+00
   -8.5796648e+01                1                1    0.0000000e+00    0.0000000e+00    0.0000000e+00    0.0000000e+00    0.0000000e+00                2                1    0.0000000e+00    0.0000000e+00    0.0000000e+00    0.0000000e+00    0.0000000e+00
   -8.5388743e+01                1                1    0.0000000e+00    0.0000000e+00    0.0000000e+00    0.0000000e+00    0.0000000e+00                2                1    0.0000000e+00    0.0000000e+00    0.0000000e+00    0.0000000e+00    0.0000000e+00
   -8.5292430e+01                1                1    0.0000000e+00    0.0000000e+00    0.0000000e+00    0.0000000e+00    0.0000000e+00                2                1    0.0000000e+00    0.0000000e+00    0.0000000e+00    0.0000000e+00    0.0000000e+00
   -8.5172040e+01                1                1    0.0000000e+00    0.0000000e+00    0.0000000e+00    0.0000000e+00    0.0000000e+00                2                1    0.0000000e+00    0.0000000e+00    0.0000000e+00    0.0000000e+00    0.0000000e+00
   -8.5021551e+01                1                1    0.0000000e+00    0.0000000e+00    0.0000000e+00    0.0000000e+00    0.0000000e+00                2                1    0.0000000e+00    0.0000000e+00    0.0000000e+00    0.0000000e+00    0.0000000e+00
   -8.4833440e+01                1                1    0.0000000e+00    0.0000000e+00    0.0000000e+00    0.0000000e+00    0.0000000e+00                2                1    0.0000000e+00    0.0000000e+00    0.0000000e+00    0.0000000e+00    0.0000000e+00
   -8.4598302e+01                1                1    0.0000000e+00    0.0000000e+00    0.0000000e+00    0.0000000e+00    0.0000000e+00                2                1    0.0000000e+00    0.0000000e+00    0.0000000e+00    0.0000000e+00    0.0000000e+00
   -8.4304379e+01                1                1    0.0000000e+00    0.0000000e+00    0.0000000e+00    0.0000000e+00    0.0000000e+00                2                1    0.0000000e+00    0.0000000e+00    0.0000000e+00    0.0000000e+00    0.0000000e+00
   -8.3936976e+01                1                1    0.0000000e+00    0.0000000e+00    0.0000000e+00    0.0000000e+00    0.0000000e+00                2                1    0.0000000e+00    0.0000000e+00    0.0000000e+00    0.0000000e+00    0.0000000e+00
   -8.3532366e+01                1                1    0.0000000e+00    0.0000000e+00    0.0000000e+00    0.0000000e+00    0.0000000e+00                2                1    0.0000000e+00    0.0000000e+00    0.0000000e+00    0.0000000e+00    0.0000000e+00
   -8.3128362e+01                1                1    0.0000000e+00    0.0000000e+00    0.0000000e+00    0.0000000e+00    0.0000000e+00                2                1    0.0000000e+00    0.0000000e+00    0.0000000e+00    0.0000000e+00    0.0000000e+00
   -8.2724973e+01                1                1    0.0000000e+00    0.0000000e+00    0.0000000e+00    0.0000000e+00    0.0000000e+00                2                1    0.0000000e+00    0.0000000e+00    0.0000000e+00    0.0000000e+00    0.0000000e+00
   -8.2322173e+01                1                1    0.0000000e+00    0.0000000e+00    0.0000000e+00    0.0000000e+00    0.0000000e+00                2                1    0.0000000e+00    0.0000000e+00    0.0000000e+00    0.0000000e+00    0.0000000e+00
   -8.1919938e+01                1                1    0.0000000e+00    0.0000000e+00    0.0000000e+00    0.0000000e+00    0.0000000e+00                2                1    0.0000000e+00    0.0000000e+00    0.0000000e+00    0.0000000e+00    0.0000000e+00
   -8.1518242e+01                1                1    0.0000000e+00    0.0000000e+00    0.0000000e+00    0.0000000e+00    0.0000000e+00                2                1    0.0000000e+00    0.0000000e+00    0.0000000e+00    0.0000000e+00    0.0000000e+00
   -8.1117060e+01                1                1    0.0000000e+00    0.0000000e+00    0.0000000e+00    0.0000000e+00    0.0000000e+00                2                1    0.0000000e+00    0.0000000e+00    0.0000000e+00    0.0000000e+00    0.0000000e+00
   -8.0716368e+01                1                1    0.0000000e+00    0.0000000e+00    0.0000000e+00    0.0000000e+00    0.0000000e+00                2                1    0.0000000e+00    0.0000000e+00    0.0000000e+00    0.0000000e+00    0.0000000e+00
   -8.0316141e+01                1                1    0.0000000e+00    0.0000000e+00    0.0000000e+00    0.0000000e+00    0.0000000e+00                2                1    0.0000000e+00    0.0000000e+00    0.0000000e+00    0.0000000e+00    0.0000000e+00
   -7.9916354e+01                1                1    0.0000000e+00    0.0000000e+00    0.0000000e+00    0.0000000e+00    0.0000000e+00                2                1    0.0000000e+00    0.0000000e+00    0.0000000e+00    0.0000000e+00    0.0000000e+00
   -7.9516984e+01                1                1    0.0000000e+00    0.0000000e+00    0.0000000e+00    0.0000000e+00    0.0000000e+00                2                1    0.0000000e+00    0.0000000e+00    0.0000000e+00    0.0000000e+00    0.0000000e+00
   -7.9118005e+01                1                1    0.0000000e+00    0.0000000e+00    0.0000000e+00    0.0000000e+00    0.0000000e+00                2                1    0.0000000e+00    0.0000000e+00    0.0000000e+00    0.0000000e+00    0.0000000e+00
   -7.8719394e+01                1                1    0.0000000e+00    0.0000000e+00    0.0000000e+00    0.0000000e+00    0.0000000e+00                2                1    0.0000000e+00    0.0000000e+00    0.0000000e+00    0.0000000e+00    0.0000000e+00
   -7.8321127e+01                1                1    0.0000000e+00    0.0000000e+00    0.0000000e+00    0.0000000e+00    0.0000000e+00                2                1    0.0000000e+00    0.0000000e+00    0.0000000e+00    0.0000000e+00    0.0000000e+00
   -7.7923178e+01                1                1    0.0000000e+00    0.0000000e+00    0.0000000e+00    0.0000000e+00    0.0000000e+00                2                1    0.0000000e+00    0.0000000e+00    0.0000000e+00    0.0000000e+00    0.0000000e+00
   -7.7525525e+01                1                1    0.0000000e+00    0.0000000e+00    0.0000000e+00    0.0000000e+00    0.0000000e+00                2                1    0.0000000e+00    0.0000000e+00    0.0000000e+00    0.0000000e+00    0.0000000e+00
   -7.7128143e+01                1                1    0.0000000e+00    0.0000000e+00    0.0000000e+00    0.0000000e+00    0.0000000e+00                2                1    0.0000000e+00    0.0000000e+00    0.0000000e+00    0.0000000e+00    0.0000000e+00
   -7.6731008e+01                1                1    0.0000000e+00    0.0000000e+00    0.0000000e+00    0.0000000e+00    0.0000000e+00                2                1    0.0000000e+00    0.0000000e+00    0.0000000e+00    0.0000000e+00    0.0000000e+00
   -7.6334096e+01                1                1    0.0000000e+00    0.0000000e+00    0.0000000e+00    0.0000000e+00    0.0000000e+00                2                1    0.0000000e+00    0.0000000e+00    0.0000000e+00    0.0000000e+00    0.0000000e+00
   -7.5937384e+01                1                1    0.0000000e+00    0.0000000e+00    0.0000000e+00    0.0000000e+00    0.0000000e+00                2                1    0.0000000e+00    0.0000000e+00    0.0000000e+00    0.0000000e+00    0.0000000e+00
   -7.5540846e+01                1                1    0.0000000e+00    0.0000000e+00    0.0000000e+00    0.0000000e+00    0.0000000e+00                2                1    0.0000000e+00    0.0000000e+00    0.0000000e+00    0.0000000e+00    0.0000000e+00
   -7.5144460e+01                1                1    0.0000000e+00    0.0000000e+00    0.0000000e+00    0.0000000e+00    0.0000000e+00                2                1    0.0000000e+00    0.0000000e+00    0.0000000e+00    0.0000000e+00    0.0000000e+00
   -7.4748201e+01                1                1    0.0000000e+00    0.0000000e+00    0.0000000e+00    0.0000000e+00    0.0000000e+00                2                1    0.0000000e+00    0.0000000e+00    0.0000000e+00    0.0000000e+00    0.0000000e+00
   -7.4352045e+01                1                1    0.0000000e+00    0.0000000e+00    0.0000000e+00    0.0000000e+00    0.0000000e+00                2                1    0.0000000e+00    0.0000000e+00    0.0000000e+00    0.0000000e+00    0.0000000e+00
   -7.3955968e+01                1                1    0.0000000e+00    0.0000000e+00    0.0000000e+00    0.0000000e+00    0.0000000e+00                2                1    0.0000000e+00    0.0000000e+00    0.0000000e+00    0.0000000e+00    0.0000000e+00
   -7.3559946e+01                1                1    0.0000000e+00    0.0000000e+00    0.0000000e+00    0.0000000e+00    0.0000000e+00                2                1    0.0000000e+00    0.0000000e+00    0.0000000e+00    0.0000000e+00    0.0000000e+00
   -7.3163954e+01                1                1    0.0000000e+00    0.0000000e+00    0.0000000e+00    0.0000000e+00    0.0000000e+00                2                1    0.0000000e+00    0.0000000e+00    0.0000000e+00    0.0000000e+00    0.0000000e+00
   -7.2767968e+01                1                1    0.0000000e+00    0.0000000e+00    0.0000000e+00    0.0000000e+00    0.0000000e+00                2                1    0.0000000e+00    0.0000000e+00    0.0000000e+00    0.0000000e+00    0.0000000e+00
   -7.2371963e+01                1                1    0.0000000e+00    0.0000000e+00    0.0000000e+00    0.0000000e+00    0.0000000e+00                2                1    0.0000000e+00    0.0000000e+00    0.0000000e+00    0.0000000e+00    0.0000000e+00
   -7.1975916e+01                1                1    0.0000000e+00    0.0000000e+00    0.0000000e+00    0.0000000e+00    0.0000000e+00                2                1    0.0000000e+00    0.0000000e+00    0.0000000e+00    0.0000000e+00    0.0000000e+00
   -7.1579801e+01                1                1    0.0000000e+00    0.0000000e+00    0.0000000e+00    0.0000000e+00    0.0000000e+00                2                1    0.0000000e+00    0.0000000e+00    0.0000000e+00    0.0000000e+00    0.0000000e+00
   -7.1183593e+01                1                1    0.0000000e+00    0.0000000e+00    0.0000000e+00    0.0000000e+00    0.0000000e+00                2                1    0.0000000e+00    0.0000000e+00    0.0000000e+00    0.0000000e+00    0.0000000e+00
   -7.0787267e+01                1                1    0.0000000e+00    0.0000000e+00    0.0000000e+00    0.0000000e+00    0.0000000e+00                2                1    0.0000000e+00    0.0000000e+00    0.0000000e+00    0.0000000e+00    0.0000000e+00
   -7.0390799e+01                1                1    0.0000000e+00    0.0000000e+00    0.0000000e+00    0.0000000e+00    0.0000000e+00                2                1    0.0000000e+00    0.0000000e+00    0.0000000e+00    0.0000000e+00    0.0000000e+00
   -6.9994162e+01                1                1    0.0000000e+00    0.0000000e+00    0.0000000e+00    0.0000000e+00    0.0000000e+00                2                1    0.0000000e+00    0.0000000e+00    0.0000000e+00    0.0000000e+00    0.0000000e+00
   -6.9597332e+01                1                1    0.0000000e+00    0.0000000e+00    0.0000000e+00    0.0000000e+00    0.0000000e+00                2                1    0.0000000e+00    0.0000000e+00    0.0000000e+00    0.0000000e+00    0.0000000e+00
   -6.9200282e+01                1                1    0.0000000e+00    0.0000000e+00    0.0000000e+00    0.0000000e+00    0.0000000e+00                2                1    0.0000000e+00    0.0000000e+00    0.0000000e+00    0.0000000e+00    0.0000000e+00
   -6.8802986e+01                1                1    0.0000000e+00    0.0000000e+00    0.0000000e+00    0.0000000e+00    0.0000000e+00                2                1    0.0000000e+00    0.0000000e+00    0.0000000e+00    0.0000000e+00    0.0000000e+00
   -6.8405418e+01                1                1    0.0000000e+00    0.0000000e+00    0.0000000e+00    0.0000000e+00    0.0000000e+00                2                1    0.0000000e+00    0.0000000e+00    0.0000000e+00    0.0000000e+00    0.0000000e+00
   -6.8007552e+01                1                1    0.0000000e+00    0.0000000e+00    0.0000000e+00    0.0000000e+00    0.0000000e+00                2                1    0.0000000e+00    0.0000000e+00    0.0000000e+00    0.0000000e+00    0.0000000e+00
   -6.7609360e+01                1                1    0.0000000e+00    0.0000000e+00    0.0000000e+00    0.0000000e+00    0.0000000e+00                2                1    0.0000000e+00    0.0000000e+00    0.0000000e+00    0.0000000e+00    0.0000000e+00
   -6.7210816e+01                1                1    0.0000000e+00    0.0000000e+00    0.0000000e+00    0.0000000e+00    0.0000000e+00                2                1    0.0000000e+00    0.0000000e+00    0.0000000e+00    0.0000000e+00    0.0000000e+00
   -6.6811892e+01                1                1    0.0000000e+00    0.0000000e+00    0.0000000e+00    0.0000000e+00    0.0000000e+00                2                1    0.0000000e+00    0.0000000e+00    0.0000000e+00    0.0000000e+00    0.0000000e+00
   -6.6412561e+01                1                1    0.0000000e+00    0.0000000e+00    0.0000000e+00    0.0000000e+00    0.0000000e+00                2                1    0.0000000e+00    0.0000000e+00    0.0000000e+00    0.0000000e+00    0.0000000e+00
   -6.6012794e+01                1                1    0.0000000e+00    0.0000000e+00    0.0000000e+00    0.0000000e+00    0.0000000e+00                2                1    0.0000000e+00    0.0000000e+00    0.0000000e+00    0.0000000e+00    0.0000000e+00
   -6.5612564e+01                1                1    0.0000000e+00    0.0000000e+00    0.0000000e+00    0.0000000e+00    0.0000000e+00                2                1    0.0000000e+00    0.0000000e+00    0.0000000e+00    0.0000000e+00    0.0000000e+00
   -6.5211841e+01                1                1    0.0000000e+00    0.0000000e+00    0.0000000e+00    0.0000000e+00    0.0000000e+00                2                1    0.0000000e+00    0.0000000e+00    0.0000000e+00    0.0000000e+00    0.0000000e+00
   -6.4810596e+01                1                1    0.0000000e+00    0.0000000e+00    0.0000000e+00    0.0000000e+00    0.0000000e+00                2                1    0.0000000e+00    0.0000000e+00    0.0000000e+00    0.0000000e+00    0.0000000e+00
   -6.4408799e+01                1                1    0.0000000e+00    0.0000000e+00    0.0000000e+00    0.0000000e+00    0.0000000e+00                2                1    0.0000000e+00    0.0000000e+00    0.0000000e+00    0.0000000e+00    0.0000000e+00
   -6.4188905e+01                1                1    0.0000000e+00    0.0000000e+00    0.0000000e+00    0.0000000e+00    0.0000000e+00                2                1    0.0000000e+00    0.0000000e+00    0.0000000e+00    0.0000000e+00    0.0000000e+00
   -6.3914037e+01                1                1    0.0000000e+00    0.0000000e+00    0.0000000e+00    0.0000000e+00    0.0000000e+00                2                1    0.0000000e+00    0.0000000e+00    0.0000000e+00    0.0000000e+00    0.0000000e+00
   -6.3570451e+01                1                1    0.0000000e+00    0.0000000e+00    0.0000000e+00    0.0000000e+00    0.0000000e+00                2                1    0.0000000e+00    0.0000000e+00    0.0000000e+00    0.0000000e+00    0.0000000e+00
   -6.3166714e+01                1                1    0.0000000e+00    0.0000000e+00    0.0000000e+00    0.0000000e+00    0.0000000e+00                2                1    0.0000000e+00    0.0000000e+00    0.0000000e+00    0.0000000e+00    0.0000000e+00
   -6.2843724e+01                1                1    0.0000000e+00    0.0000000e+00    0.0000000e+00    0.0000000e+00    0.0000000e+00                2                1    0.0000000e+00    0.0000000e+00    0.0000000e+00    0.0000000e+00    0.0000000e+00
   -6.2585331e+01                1                1    0.0000000e+00    0.0000000e+00    0.0000000e+00    0.0000000e+00    0.0000000e+00                2                1    0.0000000e+00    0.0000000e+00    0.0000000e+00    0.0000000e+00    0.0000000e+00
   -6.2378618e+01                1                1    0.0000000e+00    0.0000000e+00    0.0000000e+00    0.0000000e+00    0.0000000e+00                2                1    0.0000000e+00    0.0000000e+00    0.0000000e+00    0.0000000e+00    0.0000000e+00
   -6.2120226e+01                1                1    0.0000000e+00    0.0000000e+00    0.0000000e+00    0.0000000e+00    0.0000000e+00                2                1    0.0000000e+00    0.0000000e+00    0.0000000e+00    0.0000000e+00    0.0000000e+00
   -6.1797235e+01                1                1    0.0000000e+00    0.0000000e+00    0.0000000e+00    0.0000000e+00    0.0000000e+00                2                1    0.0000000e+00    0.0000000e+00    0.0000000e+00    0.0000000e+00    0.0000000e+00
   -6.1393498e+01                1                1    0.0000000e+00    0.0000000e+00    0.0000000e+00    0.0000000e+00    0.0000000e+00                2                1    0.0000000e+00    0.0000000e+00    0.0000000e+00    0.0000000e+00    0.0000000e+00
   -6.0985784e+01                1                1    0.0000000e+00    0.0000000e+00    0.0000000e+00    0.0000000e+00    0.0000000e+00                2                1    0.0000000e+00    0.0000000e+00    0.0000000e+00    0.0000000e+00    0.0000000e+00
   -6.0659613e+01                1                1    0.0000000e+00    0.0000000e+00    0.0000000e+00    0.0000000e+00    0.0000000e+00                2                1    0.0000000e+00    0.0000000e+00    0.0000000e+00    0.0000000e+00    0.0000000e+00
   -6.0251900e+01                1                1    0.0000000e+00    0.0000000e+00    0.0000000e+00    0.0000000e+00    0.0000000e+00                2                1    0.0000000e+00    0.0000000e+00    0.0000000e+00    0.0000000e+00    0.0000000e+00
   -5.9841705e+01                1                1    0.0000000e+00    0.0000000e+00    0.0000000e+00    0.0000000e+00    0.0000000e+00                2                1    0.0000000e+00    0.0000000e+00    0.0000000e+00    0.0000000e+00    0.0000000e+00
   -5.9430554e+01                1                1    0.0000000e+00    0.0000000e+00    0.0000000e+00    0.0000000e+00    0.0000000e+00                2                1    0.0000000e+00    0.0000000e+00    0.0000000e+00    0.0000000e+00    0.0000000e+00
   -5.9018408e+01                1                1    0.0000000e+00    0.0000000e+00    0.0000000e+00    0.0000000e+00    0.0000000e+00                2                1    0.0000000e+00    0.0000000e+00    0.0000000e+00    0.0000000e+00    0.0000000e+00
   -5.8605230e+01                1                1    0.0000000e+00    0.0000000e+00    0.0000000e+00    0.0000000e+00    0.0000000e+00                2                1    0.0000000e+00    0.0000000e+00    0.0000000e+00    0.0000000e+00    0.0000000e+00
   -5.8190980e+01                1                1    0.0000000e+00    0.0000000e+00    0.0000000e+00    0.0000000e+00    0.0000000e+00                2                1    0.0000000e+00    0.0000000e+00    0.0000000e+00    0.0000000e+00    0.0000000e+00
   -5.7775612e+01                1                1    0.0000000e+00    0.0000000e+00    0.0000000e+00    0.0000000e+00    0.0000000e+00                2                1    0.0000000e+00    0.0000000e+00    0.0000000e+00    0.0000000e+00    0.0000000e+00
   -5.7359087e+01                1                1    0.0000000e+00    0.0000000e+00    0.0000000e+00    0.0000000e+00    0.0000000e+00                2                1    0.0000000e+00    0.0000000e+00    0.0000000e+00    0.0000000e+00    0.0000000e+00
   -5.6941366e+01                1                1    0.0000000e+00    0.0000000e+00    0.0000000e+00    0.0000000e+00    0.0000000e+00                2                1    0.0000000e+00    0.0000000e+00    0.0000000e+00    0.0000000e+00    0.0000000e+00
   -5.6522407e+01                1                1    0.0000000e+00    0.0000000e+00    0.0000000e+00    0.0000000e+00    0.0000000e+00                2                1    0.0000000e+00    0.0000000e+00    0.0000000e+00    0.0000000e+00    0.0000000e+00
   -5.6102166e+01                1                1    0.0000000e+00    0.0000000e+00    0.0000000e+00    0.0000000e+00    0.0000000e+00                2                1    0.0000000e+00    0.0000000e+00    0.0000000e+00    0.0000000e+00    0.0000000e+00
   -5.5680599e+01                1                1    0.0000000e+00    0.0000000e+00    0.0000000e+00    0.0000000e+00    0.0000000e+00                2                1    0.0000000e+00    0.0000000e+00    0.0000000e+00    0.0000000e+00    0.0000000e+00
   -5.5257643e+01                1                1    0.0000000e+00    0.0000000e+00    0.0000000e+00    0.0000000e+00    0.0000000e+00                2                1    0.0000000e+00    0.0000000e+00    0.0000000e+00    0.0000000e+00    0.0000000e+00
   -5.4833264e+01                1                1    0.0000000e+00    0.0000000e+00    0.0000000e+00    0.0000000e+00    0.0000000e+00                2                1    0.0000000e+00    0.0000000e+00    0.0000000e+00    0.0000000e+00    0.0000000e+00
   -5.4407415e+01                1                1    0.0000000e+00    0.0000000e+00    0.0000000e+00    0.0000000e+00    0.0000000e+00                2                1    0.0000000e+00    0.0000000e+00    0.0000000e+00    0.0000000e+00    0.0000000e+00
   -5.3980046e+01                1                1    0.0000000e+00    0.0000000e+00    0.0000000e+00    0.0000000e+00    0.0000000e+00                2                1    0.0000000e+00    0.0000000e+00    0.0000000e+00    0.0000000e+00    0.0000000e+00
   -5.3638151e+01                1                1    0.0000000e+00    0.0000000e+00    0.0000000e+00    0.0000000e+00    0.0000000e+00                2                1    0.0000000e+00    0.0000000e+00    0.0000000e+00    0.0000000e+00    0.0000000e+00
   -5.3364635e+01                1                1    0.0000000e+00    0.0000000e+00    0.0000000e+00    0.0000000e+00    0.0000000e+00                2                1    0.0000000e+00    0.0000000e+00    0.0000000e+00    0.0000000e+00    0.0000000e+00
   -5.3022740e+01                1                1    0.0000000e+00    0.0000000e+00    0.0000000e+00    0.0000000e+00    0.0000000e+00                2                1    0.0000000e+00    0.0000000e+00    0.0000000e+00    0.0000000e+00    0.0000000e+00
   -5.2595371e+01                1                1    0.0000000e+00    0.0000000e+00    0.0000000e+00    0.0000000e+00    0.0000000e+00                2                1    0.0000000e+00    0.0000000e+00    0.0000000e+00    0.0000000e+00    0.0000000e+00
   -5.2253476e+01                1                1    0.0000000e+00    0.0000000e+00    0.0000000e+00    0.0000000e+00    0.0000000e+00                2                1    0.0000000e+00    0.0000000e+00    0.0000000e+00    0.0000000e+00    0.0000000e+00
   -5.1826107e+01                1                1    0.0000000e+00    0.0000000e+00    0.0000000e+00    0.0000000e+00    0.0000000e+00                2                1    0.0000000e+00    0.0000000e+00    0.0000000e+00    0.0000000e+00    0.0000000e+00
   -5.1484212e+01                1                1    0.0000000e+00    0.0000000e+00    0.0000000e+00    0.0000000e+00    0.0000000e+00                2                1    0.0000000e+00    0.0000000e+00    0.0000000e+00    0.0000000e+00    0.0000000e+00
   -5.1056843e+01                1                1    0.0000000e+00    0.0000000e+00    0.0000000e+00    0.0000000e+00    0.0000000e+00                2                1    0.0000000e+00    0.0000000e+00    0.0000000e+00    0.0000000e+00    0.0000000e+00
   -5.0714948e+01                1                1    0.0000000e+00    0.0000000e+00    0.0000000e+00    0.0000000e+00    0.0000000e+00                2                1    0.0000000e+00    0.0000000e+00    0.0000000e+00    0.0000000e+00    0.0000000e+00
   -5.0441432e+01                1                1    0.0000000e+00    0.0000000e+00    0.0000000e+00    0.0000000e+00    0.0000000e+00                2                1    0.0000000e+00    0.0000000e+00    0.0000000e+00    0.0000000e+00    0.0000000e+00
   -5.0099537e+01                1                1    0.0000000e+00    0.0000000e+00    0.0000000e+00    0.0000000e+00    0.0000000e+00                2                1    0.0000000e+00    0.0000000e+00    0.0000000e+00    0.0000000e+00    0.0000000e+00
   -4.9672169e+01                1                1    0.0000000e+00    0.0000000e+00    0.0000000e+00    0.0000000e+00    0.0000000e+00                2                1    0.0000000e+00    0.0000000e+00    0.0000000e+00    0.0000000e+00    0.0000000e+00
   -4.9330274e+01                1                1    0.0000000e+00    0.0000000e+00    0.0000000e+00    0.0000000e+00    0.0000000e+00                2                1    0.0000000e+00    0.0000000e+00    0.0000000e+00    0.0000000e+00    0.0000000e+00
   -4.8902905e+01                1                1    0.0000000e+00    0.0000000e+00    0.0000000e+00    0.0000000e+00    0.0000000e+00                2                1    0.0000000e+00    0.0000000e+00    0.0000000e+00    0.0000000e+00    0.0000000e+00
   -4.8561010e+01                1                1    0.0000000e+00    0.0000000e+00    0.0000000e+00    0.0000000e+00    0.0000000e+00                2                1    0.0000000e+00    0.0000000e+00    0.0000000e+00    0.0000000e+00    0.0000000e+00
   -4.8133641e+01                1                1    0.0000000e+00    0.0000000e+00    0.0000000e+00    0.0000000e+00    0.0000000e+00                2                1    0.0000000e+00    0.0000000e+00    0.0000000e+00    0.0000000e+00    0.0000000e+00
   -4.7791746e+01                1                1    0.0000000e+00    0.0000000e+00    0.0000000e+00    0.0000000e+00    0.0000000e+00                2                1    0.0000000e+00    0.0000000e+00    0.0000000e+00    0.0000000e+00    0.0000000e+00
   -4.7364377e+01                1                1    0.0000000e+00    0.0000000e+00    0.0000000e+00    0.0000000e+00    0.0000000e+00                2                1    0.0000000e+00    0.0000000e+00    0.0000000e+00    0.0000000e+00    0.0000000e+00
   -4.7022482e+01                1                1    0.0000000e+00    0.0000000e+00    0.0000000e+00    0.0000000e+00    0.0000000e+00                2                1    0.0000000e+00    0.0000000e+00    0.0000000e+00    0.0000000e+00    0.0000000e+00
   -4.6595113e+01                1                1    0.0000000e+00    0.0000000e+00    0.0000000e+00    0.0000000e+00    0.0000000e+00                2                1    0.0000000e+00    0.0000000e+00    0.0000000e+00    0.0000000e+00    0.0000000e+00
   -4.6253218e+01                1                1    0.0000000e+00    0.0000000e+00    0.0000000e+00    0.0000000e+00    0.0000000e+00                2                1    0.0000000e+00    0.0000000e+00    0.0000000e+00    0.0000000e+00    0.0000000e+00
   -4.5825849e+01                1                1    0.0000000e+00    0.0000000e+00    0.0000000e+00    0.0000000e+00    0.0000000e+00                2                1    0.0000000e+00    0.0000000e+00    0.0000000e+00    0.0000000e+00    0.0000000e+00
   -4.5483954e+01                1                1    0.0000000e+00    0.0000000e+00    0.0000000e+00    0.0000000e+00    0.0000000e+00                2                1    0.0000000e+00    0.0000000e+00    0.0000000e+00    0.0000000e+00    0.0000000e+00
   -4.5056586e+01                1                1    0.0000000e+00    0.0000000e+00    0.0000000e+00    0.0000000e+00    0.0000000e+00                2                1    0.0000000e+00    0.0000000e+00    0.0000000e+00    0.0000000e+00    0.0000000e+00
   -4.4714691e+01                1                1    0.0000000e+00    0.0000000e+00    0.0000000e+00    0.0000000e+00    0.0000000e+00                2                1    0.0000000e+00    0.0000000e+00    0.0000000e+00    0.0000000e+00    0.0000000e+00
   -4.4287322e+01                1                1    0.0000000e+00    0.0000000e+00    0.0000000e+00    0.0000000e+00    0.0000000e+00                2                1    0.0000000e+00    0.0000000e+00    0.0000000e+00    0.0000000e+00    0.0000000e+00
   -4.3945427e+01                1                1    0.0000000e+00    0.0000000e+00    0.0000000e+00    0.0000000e+00    0.0000000e+00                2                1    0.0000000e+00    0.0000000e+00    0.0000000e+00    0.0000000e+00    0.0000000e+00
   -4.3518058e+01                1                1    0.0000000e+00    0.0000000e+00    0.0000000e+00    0.0000000e+00    0.0000000e+00                2                1    0.0000000e+00    0.0000000e+00    0.0000000e+00    0.0000000e+00    0.0000000e+00
   -4.3176163e+01                1                1    0.0000000e+00    0.0000000e+00    0.0000000e+00    0.0000000e+00    0.0000000e+00                2                1    0.0000000e+00    0.0000000e+00    0.0000000e+00    0.0000000e+00    0.0000000e+00
   -4.2748794e+01                1                1    0.0000000e+00    0.0000000e+00    0.0000000e+00    0.0000000e+00    0.0000000e+00                2                1    0.0000000e+00    0.0000000e+00    0.0000000e+00    0.0000000e+00    0.0000000e+00
   -4.2406899e+01                1                1    0.0000000e+00    0.0000000e+00    0.0000000e+00    0.0000000e+00    0.0000000e+00                2                1    0.0000000e+00    0.0000000e+00    0.0000000e+00    0.0000000e+00    0.0000000e+00
   -4.1979530e+01                1                1    0.0000000e+00    0.0000000e+00    0.0000000e+00    0.0000000e+00    0.0000000e+00                2                1    0.0000000e+00    0.0000000e+00    0.0000000e+00    0.0000000e+00    0.0000000e+00
   -4.1637635e+01                1                1    0.0000000e+00    0.0000000e+00    0.0000000e+00    0.0000000e+00    0.0000000e+00                2                1    0.0000000e+00    0.0000000e+00    0.0000000e+00    0.0000000e+00    0.0000000e+00
   -4.1210267e+01                1                1    0.0000000e+00    0.0000000e+00    0.0000000e+00    0.0000000e+00    0.0000000e+00                2                1    0.0000000e+00    0.0000000e+00    0.0000000e+00    0.0000000e+00    0.0000000e+00
   -4.0868371e+01                1                1    0.0000000e+00    0.0000000e+00    0.0000000e+00    0.0000000e+00    0.0000000e+00                2                1    0.0000000e+00    0.0000000e+00    0.0000000e+00    0.0000000e+00    0.0000000e+00
   -4.0441003e+01                1                1    0.0000000e+00    0.0000000e+00    0.0000000e+00    0.0000000e+00    0.0000000e+00                2                1    0.0000000e+00    0.0000000e+00    0.0000000e+00    0.0000000e+00    0.0000000e+00
   -4.0099108e+01                1                1    0.0000000e+00    0.0000000e+00    0.0000000e+00    0.0000000e+00    0.0000000e+00                2                1    0.0000000e+00    0.0000000e+00    0.0000000e+00    0.0000000e+00    0.0000000e+00
   -3.9671739e+01                1                1    0.0000000e+00    0.0000000e+00    0.0000000e+00    0.0000000e+00    0.0000000e+00                2                1    0.0000000e+00    0.0000000e+00    0.0000000e+00    0.0000000e+00    0.0000000e+00
   -3.9329844e+01                1                1    0.0000000e+00    0.0000000e+00    0.0000000e+00    0.0000000e+00    0.0000000e+00                2                1    0.0000000e+00    0.0000000e+00    0.0000000e+00    0.0000000e+00    0.0000000e+00
   -3.8902475e+01                1                1    0.0000000e+00    0.0000000e+00    0.0000000e+00    0.0000000e+00    0.0000000e+00                2                1    0.0000000e+00    0.0000000e+00    0.0000000e+00    0.0000000e+00    0.0000000e+00
   -3.8560580e+01                1                1    0.0000000e+00    0.0000000e+00    0.0000000e+00    0.0000000e+00    0.0000000e+00                2                1    0.0000000e+00    0.0000000e+00    0.0000000e+00    0.0000000e+00    0.0000000e+00
   -3.8133211e+01                1                1    0.0000000e+00    0.0000000e+00    0.0000000e+00    0.0000000e+00    0.0000000e+00                2                1    0.0000000e+00    0.0000000e+00    0.0000000e+00    0.0000000e+00    0.0000000e+00
   -3.7791316e+01                1                1    0.0000000e+00    0.0000000e+00    0.0000000e+00    0.0000000e+00    0.0000000e+00                2                1    0.0000000e+00    0.0000000e+00    0.0000000e+00    0.0000000e+00    0.0000000e+00
   -3.7363947e+01                1                1    0.0000000e+00    0.0000000e+00    0.0000000e+00    0.0000000e+00    0.0000000e+00                2                1    0.0000000e+00    0.0000000e+00    0.0000000e+00    0.0000000e+00    0.0000000e+00
   -3.7022052e+01                1                1    0.0000000e+00    0.0000000e+00    0.0000000e+00    0.0000000e+00    0.0000000e+00                2                1    0.0000000e+00    0.0000000e+00    0.0000000e+00    0.0000000e+00    0.0000000e+00
   -3.6594684e+01                1                1    0.0000000e+00    0.0000000e+00    0.0000000e+00    0.0000000e+00    0.0000000e+00                2                1    0.0000000e+00    0.0000000e+00    0.0000000e+00    0.0000000e+00    0.0000000e+00
   -3.6252789e+01                1                1    0.0000000e+00    0.0000000e+00    0.0000000e+00    0.0000000e+00    0.0000000e+00                2                1    0.0000000e+00    0.0000000e+00    0.0000000e+00    0.0000000e+00    0.0000000e+00
   -3.5825420e+01                1                1    0.0000000e+00    0.0000000e+00    0.0000000e+00    0.0000000e+00    0.0000000e+00                2                1    0.0000000e+00    0.0000000e+00    0.0000000e+00    0.0000000e+00    0.0000000e+00
   -3.5483525e+01                1                1    0.0000000e+00    0.0000000e+00    0.0000000e+00    0.0000000e+00    0.0000000e+00                2                1    0.0000000e+00    0.0000000e+00    0.0000000e+00    0.0000000e+00    0.0000000e+00
   -3.5056156e+01                1                1    0.0000000e+00    0.0000000e+00    0.0000000e+00    0.0000000e+00    0.0000000e+00                2                1    0.0000000e+00    0.0000000e+00    0.0000000e+00    0.0000000e+00    0.0000000e+00
   -3.4714261e+01                1                1    0.0000000e+00    0.0000000e+00    0.0000000e+00    0.0000000e+00    0.0000000e+00                2                1    0.0000000e+00    0.0000000e+00    0.0000000e+00    0.0000000e+00    0.0000000e+00
   -3.4286892e+01                1                1    0.0000000e+00    0.0000000e+00    0.0000000e+00    0.0000000e+00    0.0000000e+00                2                1    0.0000000e+00    0.0000000e+00    0.0000000e+00    0.0000000e+00    0.0000000e+00
   -3.3944997e+01                1                1    0.0000000e+00    0.0000000e+00    0.0000000e+00    0.0000000e+00    0.0000000e+00                2                1    0.0000000e+00    0.0000000e+00    0.0000000e+00    0.0000000e+00    0.0000000e+00
   -3.3517628e+01                1                1    0.0000000e+00    0.0000000e+00    0.0000000e+00    0.0000000e+00    0.0000000e+00                2                1    0.0000000e+00    0.0000000e+00    0.0000000e+00    0.0000000e+00    0.0000000e+00
   -3.3175733e+01                1                1    0.0000000e+00    0.0000000e+00    0.0000000e+00    0.0000000e+00    0.0000000e+00                2                1    0.0000000e+00    0.0000000e+00    0.0000000e+00    0.0000000e+00    0.0000000e+00
   -3.2748364e+01                1                1    0.0000000e+00    0.0000000e+00    0.0000000e+00    0.0000000e+00    0.0000000e+00                2                1    0.0000000e+00    0.0000000e+00    0.0000000e+00    0.0000000e+00    0.0000000e+00
   -3.2406469e+01                1                1    0.0000000e+00    0.0000000e+00    0.0000000e+00    0.0000000e+00    0.0000000e+00                2                1    0.0000000e+00    0.0000000e+00    0.0000000e+00    0.0000000e+00    0.0000000e+00
   -3.1979101e+01                1                1    0.0000000e+00    0.0000000e+00    0.0000000e+00    0.0000000e+00    0.0000000e+00                2                1    0.0000000e+00    0.0000000e+00    0.0000000e+00    0.0000000e+00    0.0000000e+00
   -3.1637206e+01                1                1    0.0000000e+00    0.0000000e+00    0.0000000e+00    0.0000000e+00    0.0000000e+00                2                1    0.0000000e+00    0.0000000e+00    0.0000000e+00    0.0000000e+00    0.0000000e+00
   -3.1209837e+01                1                1    0.0000000e+00    0.0000000e+00    0.0000000e+00    0.0000000e+00    0.0000000e+00                2                1    0.0000000e+00    0.0000000e+00    0.0000000e+00    0.0000000e+00    0.0000000e+00
   -3.0867942e+01                1                1    0.0000000e+00    0.0000000e+00    0.0000000e+00    0.0000000e+00    0.0000000e+00                2                1    0.0000000e+00    0.0000000e+00    0.0000000e+00    0.0000000e+00    0.0000000e+00
   -3.0440573e+01                1                1    0.0000000e+00    0.0000000e+00    0.0000000e+00    0.0000000e+00    0.0000000e+00                2                1    0.0000000e+00    0.0000000e+00    0.0000000e+00    0.0000000e+00    0.0000000e+00
   -3.0098678e+01                1                1    0.0000000e+00    0.0000000e+00    0.0000000e+00    0.0000000e+00    0.0000000e+00                2                1    0.0000000e+00    0.0000000e+00    0.0000000e+00    0.0000000e+00    0.0000000e+00
   -2.9671309e+01                1                1    0.0000000e+00    0.0000000e+00    0.0000000e+00    0.0000000e+00    0.0000000e+00                2                1    0.0000000e+00    0.0000000e+00    0.0000000e+00    0.0000000e+00    0.0000000e+00
   -2.9329414e+01                1                1    0.0000000e+00    0.0000000e+00    0.0000000e+00    0.0000000e+00    0.0000000e+00                2                1    0.0000000e+00    0.0000000e+00    0.0000000e+00    0.0000000e+00    0.0000000e+00
   -2.8902045e+01                1                1    0.0000000e+00    0.0000000e+00    0.0000000e+00    0.0000000e+00    0.0000000e+00                2                1    0.0000000e+00    0.0000000e+00    0.0000000e+00    0.0000000e+00    0.0000000e+00
   -2.8578605e+01                1                1    0.0000000e+00    0.0000000e+00    0.0000000e+00    0.0000000e+00    0.0000000e+00                2                1    0.0000000e+00    0.0000000e+00    0.0000000e+00    0.0000000e+00    0.0000000e+00
   -2.8174305e+01                1                1    0.0000000e+00    0.0000000e+00    0.0000000e+00    0.0000000e+00    0.0000000e+00                2                1    0.0000000e+00    0.0000000e+00    0.0000000e+00    0.0000000e+00    0.0000000e+00
   -2.7850865e+01                1                1    0.0000000e+00    0.0000000e+00    0.0000000e+00    0.0000000e+00    0.0000000e+00                2                1    0.0000000e+00    0.0000000e+00    0.0000000e+00    0.0000000e+00    0.0000000e+00
   -2.7446564e+01                1                1    0.0000000e+00    0.0000000e+00    0.0000000e+00    0.0000000e+00    0.0000000e+00                2                1    0.0000000e+00    0.0000000e+00    0.0000000e+00    0.0000000e+00    0.0000000e+00
   -2.7123124e+01                1                1    0.0000000e+00    0.0000000e+00    0.0000000e+00    0.0000000e+00    0.0000000e+00                2                1    0.0000000e+00    0.0000000e+00    0.0000000e+00    0.0000000e+00    0.0000000e+00
   -2.6718824e+01                1                1    0.0000000e+00    0.0000000e+00    0.0000000e+00    0.0000000e+00    0.0000000e+00                2                1    0.0000000e+00    0.0000000e+00    0.0000000e+00    0.0000000e+00    0.0000000e+00
   -2.6395384e+01                1                1    0.0000000e+00    0.0000000e+00    0.0000000e+00    0.0000000e+00    0.0000000e+00                2                1    0.0000000e+00    0.0000000e+00    0.0000000e+00    0.0000000e+00    0.0000000e+00
   -2.5991083e+01                1                1    0.0000000e+00    0.0000000e+00    0.0000000e+00    0.0000000e+00    0.0000000e+00                2                1    0.0000000e+00    0.0000000e+00    0.0000000e+00    0.0000000e+00    0.0000000e+00
   -2.5667643e+01                1                1    0.0000000e+00    0.0000000e+00    0.0000000e+00    0.0000000e+00    0.0000000e+00                2                1    0.0000000e+00    0.0000000e+00    0.0000000e+00    0.0000000e+00    0.0000000e+00
   -2.5263343e+01                1                1    0.0000000e+00    0.0000000e+00    0.0000000e+00    0.0000000e+00    0.0000000e+00                2                1    0.0000000e+00    0.0000000e+00    0.0000000e+00    0.0000000e+00    0.0000000e+00
   -2.4939903e+01                1                1    0.0000000e+00    0.0000000e+00    0.0000000e+00    0.0000000e+00    0.0000000e+00                2                1    0.0000000e+00    0.0000000e+00    0.0000000e+00    0.0000000e+00    0.0000000e+00
   -2.4535602e+01                1                1    0.0000000e+00    0.0000000e+00    0.0000000e+00    0.0000000e+00    0.0000000e+00                2                1    0.0000000e+00    0.0000000e+00    0.0000000e+00    0.0000000e+00    0.0000000e+00
   -2.4212162e+01                1                1    0.0000000e+00    0.0000000e+00    0.0000000e+00    0.0000000e+00    0.0000000e+00                2                1    0.0000000e+00    0.0000000e+00    0.0000000e+00    0.0000000e+00    0.0000000e+00
   -2.3807862e+01                1                1    0.0000000e+00    0.0000000e+00    0.0000000e+00    0.0000000e+00    0.0000000e+00                2                1    0.0000000e+00    0.0000000e+00    0.0000000e+00    0.0000000e+00    0.0000000e+00
   -2.3484422e+01                1                1    0.0000000e+00    0.0000000e+00    0.0000000e+00    0.0000000e+00    0.0000000e+00                2                1    0.0000000e+00    0.0000000e+00    0.0000000e+00    0.0000000e+00    0.0000000e+00
   -2.3080121e+01                1                1    0.0000000e+00    0.0000000e+00    0.0000000e+00    0.0000000e+00    0.0000000e+00                2                1    0.0000000e+00    0.0000000e+00    0.0000000e+00    0.0000000e+00    0.0000000e+00
   -2.2756681e+01                1                1    0.0000000e+00    0.0000000e+00    0.0000000e+00    0.0000000e+00    0.0000000e+00                2                1    0.0000000e+00    0.0000000e+00    0.0000000e+00    0.0000000e+00    0.0000000e+00
   -2.2352381e+01                1                1    0.0000000e+00    0.0000000e+00    0.0000000e+00    0.0000000e+00    0.0000000e+00                2                1    0.0000000e+00    0.0000000e+00    0.0000000e+00    0.0000000e+00    0.0000000e+00
   -2.2028941e+01                1                1    0.0000000e+00    0.0000000e+00    0.0000000e+00    0.0000000e+00    0.0000000e+00                2                1    0.0000000e+00    0.0000000e+00    0.0000000e+00    0.0000000e+00    0.0000000e+00
   -2.1624640e+01                1                1    0.0000000e+00    0.0000000e+00    0.0000000e+00    0.0000000e+00    0.0000000e+00                2                1    0.0000000e+00    0.0000000e+00    0.0000000e+00    0.0000000e+00    0.0000000e+00
   -2.1301200e+01                1                1    0.0000000e+00    0.0000000e+00    0.0000000e+00    0.0000000e+00    0.0000000e+00                2                1    0.0000000e+00    0.0000000e+00    0.0000000e+00    0.0000000e+00    0.0000000e+00
   -2.1099050e+01                1                1    0.0000000e+00    0.0000000e+00    0.0000000e+00    0.0000000e+00    0.0000000e+00                2                1    0.0000000e+00    0.0000000e+00    0.0000000e+00    0.0000000e+00    0.0000000e+00
   -2.0846362e+01                1                1    0.0000000e+00    0.0000000e+00    0.0000000e+00    0.0000000e+00    0.0000000e+00                2                1    0.0000000e+00    0.0000000e+00    0.0000000e+00    0.0000000e+00    0.0000000e+00
   -2.0644212e+01                1                1    0.0000000e+00    0.0000000e+00    0.0000000e+00    0.0000000e+00    0.0000000e+00                2                1    0.0000000e+00    0.0000000e+00    0.0000000e+00    0.0000000e+00    0.0000000e+00
   -2.0391524e+01                1                1    0.0000000e+00    0.0000000e+00    0.0000000e+00    0.0000000e+00    0.0000000e+00                2                1    0.0000000e+00    0.0000000e+00    0.0000000e+00    0.0000000e+00    0.0000000e+00
   -2.0075665e+01                1                1    0.0000000e+00    0.0000000e+00    0.0000000e+00    0.0000000e+00    0.0000000e+00                2                1    0.0000000e+00    0.0000000e+00    0.0000000e+00    0.0000000e+00    0.0000000e+00
   -1.9680840e+01                1                1    0.0000000e+00    0.0000000e+00    0.0000000e+00    0.0000000e+00    0.0000000e+00                2                1    0.0000000e+00    0.0000000e+00    0.0000000e+00    0.0000000e+00    0.0000000e+00
   -1.9518751e+01                1                1    0.0000000e+00    0.0000000e+00    0.0000000e+00    0.0000000e+00    0.0000000e+00                2                1    0.0000000e+00    0.0000000e+00    0.0000000e+00    0.0000000e+00    0.0000000e+00
   -1.9389079e+01                1                1    0.0000000e+00    0.0000000e+00    0.0000000e+00    0.0000000e+00    0.0000000e+00                2                1    0.0000000e+00    0.0000000e+00    0.0000000e+00    0.0000000e+00    0.0000000e+00
   -1.9230194e+01                1                1    0.0000000e+00    0.0000000e+00    0.0000000e+00    0.0000000e+00    0.0000000e+00                2                1    0.0000000e+00    0.0000000e+00    0.0000000e+00    0.0000000e+00    0.0000000e+00
   -1.9103086e+01                1                1    0.0000000e+00    0.0000000e+00    0.0000000e+00    0.0000000e+00    0.0000000e+00                2                1    0.0000000e+00    0.0000000e+00    0.0000000e+00    0.0000000e+00    0.0000000e+00
   -1.8944201e+01                1                1    0.0000000e+00    0.0000000e+00    0.0000000e+00    0.0000000e+00    0.0000000e+00                2                1    0.0000000e+00    0.0000000e+00    0.0000000e+00    0.0000000e+00    0.0000000e+00
   -1.8817094e+01                1                1    0.0000000e+00    0.0000000e+00    0.0000000e+00    0.0000000e+00    0.0000000e+00                2                1    0.0000000e+00    0.0000000e+00    0.0000000e+00    0.0000000e+00    0.0000000e+00
   -1.8715407e+01                1                1    0.0000000e+00    0.0000000e+00    0.0000000e+00    0.0000000e+00    0.0000000e+00                2                1    0.0000000e+00    0.0000000e+00    0.0000000e+00    0.0000000e+00    0.0000000e+00
   -1.8588299e+01                1                1    0.0000000e+00    0.0000000e+00    0.0000000e+00    0.0000000e+00    0.0000000e+00                2                1    0.0000000e+00    0.0000000e+00    0.0000000e+00    0.0000000e+00    0.0000000e+00
   -1.8372892e+01                1                1    0.0000000e+00    0.0000000e+00    0.0000000e+00    0.0000000e+00    0.0000000e+00                2                1    8.3087652e-05    8.5413734e-05    8.6809383e-05    8.8391119e-05    0.0000000e+00
   -1.8271206e+01                1                1    0.0000000e+00    0.0000000e+00    0.0000000e+00    0.0000000e+00    0.0000000e+00                2                1    1.2139508e-04    1.2567150e-04    1.2801663e-04    1.3160330e-04    0.0000000e+00
   -1.8144098e+01                1                1    0.0000000e+00    0.0000000e+00    0.0000000e+00    0.0000000e+00    0.0000000e+00                2                1    2.5374578e-04    2.5728135e-04    2.5972906e-04    2.6353661e-04    0.0000000e+00
   -1.8042411e+01                1                1    0.0000000e+00    0.0000000e+00    0.0000000e+00    0.0000000e+00    0.0000000e+00                2                1    4.1231909e-04    4.1586592e-04    4.1808269e-04    4.2162952e-04    0.0000000e+00
   -1.7915304e+01                1                1    0.0000000e+00    0.0000000e+00    0.0000000e+00    0.0000000e+00    0.0000000e+00                2                1    6.6435430e-04    6.6993125e-04    6.7202260e-04    6.7481108e-04    0.0000000e+00
   -1.7813617e+01                1                1    0.0000000e+00    0.0000000e+00    0.0000000e+00    0.0000000e+00    0.0000000e+00                2                1    9.0572086e-04    9.1212172e-04    9.1638895e-04    9.2065619e-04    0.0000000e+00
   -1.7686509e+01                1                1    0.0000000e+00    0.0000000e+00    0.0000000e+00    0.0000000e+00    0.0000000e+00                2                1    1.2550585e-03    1.2672583e-03    1.2703083e-03    1.2748832e-03    0.0000000e+00
   -1.7584823e+01                1                1    0.0000000e+00    0.0000000e+00    0.0000000e+00    0.0000000e+00    0.0000000e+00                2                1    1.5642813e-03    1.5825557e-03    1.6008300e-03    1.6136220e-03    0.0000000e+00
   -1.7465512e+01                1                1    0.0000000e+00    0.0000000e+00    0.0000000e+00    0.0000000e+00    0.0000000e+00                2                1    1.9542999e-03    1.9994338e-03    2.0129740e-03    2.0242575e-03    0.0000000e+00
   -1.7358000e+01                1                1    0.0000000e+00    0.0000000e+00    0.0000000e+00    0.0000000e+00    0.0000000e+00                2                1    2.3534207e-03    2.3884659e-03    2.3992490e-03    2.4235111e-03    0.0000000e+00
   -1.7262992e+01                1                1    0.0000000e+00    0.0000000e+00    0.0000000e+00    0.0000000e+00    0.0000000e+00                2                1    2.7140184e-03    2.7533082e-03    2.7865534e-03    2.8137540e-03    0.0000000e+00
   -1.7169991e+01                1                1    0.0000000e+00    0.0000000e+00    0.0000000e+00    0.0000000e+00    0.0000000e+00                2                1    3.0651771e-03    3.1465534e-03    3.1804603e-03    3.2347112e-03    0.0000000e+00
   -1.7075082e+01                1                1    0.0000000e+00    0.0000000e+00    0.0000000e+00    0.0000000e+00    0.0000000e+00                2                1    3.4735516e-03    3.5462360e-03    3.5921420e-03    3.6648265e-03    0.0000000e+00
   -1.6898566e+01                1                1    0.0000000e+00    0.0000000e+00    0.0000000e+00    0.0000000e+00    0.0000000e+00                2                1    4.2672863e-03    4.3783654e-03    4.4153917e-03    4.4616747e-03    0.0000000e+00
   -1.6791717e+01                1                1    0.0000000e+00    0.0000000e+00    0.0000000e+00    0.0000000e+00    0.0000000e+00                2                1    4.7562693e-03    4.8643664e-03    4.9106936e-03    4.9724634e-03    0.0000000e+00
   -1.6678923e+01                1                1    0.0000000e+00    0.0000000e+00    0.0000000e+00    0.0000000e+00    3.9356814e-03                2                1    5.2543430e-03    5.3685679e-03    5.4371028e-03    5.5170602e-03    3.9356814e-03
   -1.6560095e+01                1                1    0.0000000e+00    0.0000000e+00    0.0000000e+00    0.0000000e+00    4.8913288e-03                2                1    5.7511488e-03    5.8827110e-03    5.9641543e-03    6.0706571e-03    4.8913288e-03
   -1.6458716e+01                1                1    0.0000000e+00    0.0000000e+00    0.0000000e+00    0.0000000e+00    4.8913288e-03                2                1    6.1402099e-03    6.2959153e-03    6.3839228e-03    6.5125490e-03    4.8913288e-03
   -1.6331993e+01                1                1    0.0000000e+00    0.0000000e+00    0.0000000e+00    0.0000000e+00    5.8617922e-03                2                1    6.5981508e-03    6.7816367e-03    6.8770493e-03    7.0238380e-03    5.8617922e-03
   -1.6230614e+01                1                1    0.0000000e+00    0.0000000e+00    0.0000000e+00    0.0000000e+00    6.1434606e-03                2                1    6.9463788e-03    7.1401952e-03    7.2564850e-03    7.4115381e-03    6.1434606e-03
   -1.6149510e+01                1                1    0.0000000e+00    0.0000000e+00    0.0000000e+00    0.0000000e+00    6.1434606e-03                2                1    7.2125882e-03    7.4221159e-03    7.5349385e-03    7.7041724e-03    6.1434606e-03
   -1.6048131e+01                1                1    0.0000000e+00    0.0000000e+00    0.0000000e+00    0.0000000e+00    7.0836162e-03                2                1    7.5338272e-03    7.7442693e-03    7.8705346e-03    8.0388883e-03    7.0836162e-03
   -1.5967028e+01                1                1    0.0000000e+00    0.0000000e+00    0.0000000e+00    0.0000000e+00    7.0836162e-03                2                1    7.7844348e-03    7.9929464e-03    8.1145782e-03    8.2970259e-03    7.0836162e-03
   -1.5865649e+01                1                1    0.0000000e+00    0.0000000e+00    0.0000000e+00    0.0000000e+00    7.0836162e-03                2                1    8.0832642e-03    8.2990576e-03    8.4159458e-03    8.6047651e-03    7.0836162e-03
   -1.5784546e+01                1                1    0.0000000e+00    0.0000000e+00    0.0000000e+00    0.0000000e+00    8.0382291e-03                2                1    8.3040775e-03    8.5255196e-03    8.6546941e-03    8.8392292e-03    8.0382291e-03
   -1.5683167e+01                1                1    0.0000000e+00    0.0000000e+00    0.0000000e+00    0.0000000e+00    8.0382291e-03                2                1    8.5910472e-03    8.8096247e-03    8.9331685e-03    9.1137326e-03    8.0382291e-03
   -1.5556443e+01                1                1    0.0000000e+00    0.0000000e+00    0.0000000e+00    0.0000000e+00    8.0382291e-03                2                1    8.9298444e-03    9.1365994e-03    9.2645905e-03    9.4418091e-03    8.0382291e-03
   -1.5477241e+01                1                1    0.0000000e+00    0.0000000e+00    0.0000000e+00    0.0000000e+00    8.0382291e-03                2                1    9.1444271e-03    9.3454035e-03    9.4659893e-03    9.6368193e-03    8.0382291e-03
   -1.5378238e+01                1                1    0.0000000e+00    0.0000000e+00    0.0000000e+00    0.0000000e+00    9.0027017e-03                2                1    9.3945193e-03    9.6003138e-03    9.7135008e-03    9.8781364e-03    9.0027017e-03
   -1.5254485e+01                1                1    0.0000000e+00    0.0000000e+00    0.0000000e+00    0.0000000e+00    9.0027017e-03                2                1    9.7149870e-03    9.9052696e-03    1.0010982e-02    1.0169551e-02    9.0027017e-03
   -1.5099793e+01                1                1    0.0000000e+00    0.0000000e+00    0.0000000e+00    0.0000000e+00    9.2967810e-03                2                1    1.0082842e-02    1.0268148e-02    1.0366251e-02    1.0518857e-02    9.2967810e-03
   -1.4881269e+01                1                1    0.0000000e+00    0.0000000e+00    0.0000000e+00    0.0000000e+00    9.9741740e-03                2                1    1.0592659e-02    1.0774118e-02    1.0853506e-02    1.0989600e-02    9.9741740e-03
   -1.4799482e+01                1                1    0.0000000e+00    0.0000000e+00    0.0000000e+00    0.0000000e+00    1.0240393e-02                2                1    1.0776431e-02    1.0949315e-02    1.1029994e-02    1.1156776e-02    1.0240393e-02
   -1.4636054e+01                1                1    0.0000000e+00    0.0000000e+00    0.0000000e+00    0.0000000e+00    1.0240393e-02                2                1    1.1128673e-02    1.1294950e-02    1.1378088e-02    1.1496858e-02    1.0240393e-02
   -1.4554398e+01                1                1    0.0000000e+00    0.0000000e+00    0.0000000e+00    0.0000000e+00    1.0240393e-02                2                1    1.1295774e-02    1.1464367e-02    1.1548664e-02    1.1669088e-02    1.0240393e-02
   -1.4472781e+01                1                1    0.0000000e+00    0.0000000e+00    0.0000000e+00    0.0000000e+00    1.0240393e-02                2                1    1.1468637e-02    1.1627415e-02    1.1712910e-02    1.1835047e-02    1.0240393e-02
   -1.4391204e+01                1                1    0.0000000e+00    0.0000000e+00    0.0000000e+00    0.0000000e+00    1.0240393e-02                2                1    1.1619628e-02    1.1792870e-02    1.1867117e-02    1.1990862e-02    1.0240393e-02
   -1.4207743e+01                1                1    0.0000000e+00    0.0000000e+00    0.0000000e+00    0.0000000e+00    1.1193800e-02                2                1    1.1974812e-02    1.2152782e-02    1.2229054e-02    1.2343463e-02    1.1193800e-02
   -1.4080339e+01                1                1    0.0000000e+00    0.0000000e+00    0.0000000e+00    0.0000000e+00    1.1193800e-02                2                1    1.2214448e-02    1.2382833e-02    1.2460550e-02    1.2577125e-02    1.1193800e-02
   -1.3978417e+01                1                1    0.0000000e+00    0.0000000e+00    0.0000000e+00    0.0000000e+00    1.1193800e-02                2                1    1.2393098e-02    1.2577088e-02    1.2655942e-02    1.2774222e-02    1.1193800e-02
   -1.3851013e+01                1                1    0.0000000e+00    0.0000000e+00    0.0000000e+00    0.0000000e+00    1.1193800e-02                2                1    1.2619156e-02    1.2806106e-02    1.2886228e-02    1.3006410e-02    1.1193800e-02
   -1.3749090e+01                1                1    0.0000000e+00    0.0000000e+00    0.0000000e+00    0.0000000e+00    1.2154697e-02                2                1    1.2795504e-02    1.2985067e-02    1.3066308e-02    1.3188170e-02    1.2154697e-02
   -1.3621687e+01                1                1    0.0000000e+00    0.0000000e+00    0.0000000e+00    0.0000000e+00    1.2154697e-02                2                1    1.3007373e-02    1.3199871e-02    1.3282370e-02    1.3406119e-02    1.2154697e-02
   -1.3519764e+01                1                1    0.0000000e+00    0.0000000e+00    0.0000000e+00    0.0000000e+00    1.2154697e-02                2                1    1.3179678e-02    1.3374521e-02    1.3458024e-02    1.3583280e-02    1.2154697e-02
   -1.3392361e+01                1                1    0.0000000e+00    0.0000000e+00    0.0000000e+00    0.0000000e+00    1.2154697e-02                2                1    1.3371416e-02    1.3583437e-02    1.3668245e-02    1.3795457e-02    1.2154697e-02
   -1.3290438e+01                1                1    0.0000000e+00    0.0000000e+00    0.0000000e+00    0.0000000e+00    1.2154697e-02                2                1    1.3532112e-02    1.3746681e-02    1.3832508e-02    1.3961249e-02    1.2154697e-02
   -1.3163035e+01                1                1    0.0000000e+00    0.0000000e+00    0.0000000e+00    0.0000000e+00    1.2454644e-02                2                1    1.3725332e-02    1.3942964e-02    1.4044525e-02    1.4175105e-02    1.2454644e-02
   -1.3061112e+01                1                1    0.0000000e+00    0.0000000e+00    0.0000000e+00    0.0000000e+00    1.2454644e-02                2                1    1.3890060e-02    1.4095404e-02    1.4198076e-02    1.4330083e-02    1.2454644e-02
   -1.2933709e+01                1                1    0.0000000e+00    0.0000000e+00    0.0000000e+00    0.0000000e+00    1.3121440e-02                2                1    1.4070652e-02    1.4293524e-02    1.4397531e-02    1.4531254e-02    1.3121440e-02
   -1.2831786e+01                1                1    0.0000000e+00    0.0000000e+00    0.0000000e+00    0.0000000e+00    1.3121440e-02                2                1    1.4212591e-02    1.4452719e-02    1.4542767e-02    1.4677839e-02    1.3121440e-02
   -1.2704382e+01                1                1    0.0000000e+00    0.0000000e+00    0.0000000e+00    0.0000000e+00    1.3121440e-02                2                1    1.4399955e-02    1.4642992e-02    1.4734131e-02    1.4870840e-02    1.3121440e-02
   -1.2602460e+01                1                1    0.0000000e+00    0.0000000e+00    0.0000000e+00    0.0000000e+00    1.3121440e-02                2                1    1.4530631e-02    1.4776132e-02    1.4883539e-02    1.5021634e-02    1.3121440e-02
   -1.2475056e+01                1                1    0.0000000e+00    0.0000000e+00    0.0000000e+00    0.0000000e+00    1.3399764e-02                2                1    1.4708361e-02    1.4956866e-02    1.5065586e-02    1.5205370e-02    1.3399764e-02
   -1.2373134e+01                1                1    0.0000000e+00    0.0000000e+00    0.0000000e+00    0.0000000e+00    1.3399764e-02                2                1    1.4846950e-02    1.5097796e-02    1.5207541e-02    1.5348642e-02    1.3399764e-02
   -1.2245730e+01                1                1    0.0000000e+00    0.0000000e+00    0.0000000e+00    0.0000000e+00    1.3399764e-02                2                1    1.5014368e-02    1.5283898e-02    1.5379026e-02    1.5521718e-02    1.3399764e-02
   -1.2143807e+01                1                1    0.0000000e+00    0.0000000e+00    0.0000000e+00    0.0000000e+00    1.3399764e-02                2                1    1.5143732e-02    1.5415583e-02    1.5527522e-02    1.5655452e-02    1.3399764e-02
   -1.2016404e+01                1                1    0.0000000e+00    0.0000000e+00    0.0000000e+00    0.0000000e+00    1.3399764e-02                2                1    1.5316950e-02    1.5575464e-02    1.5688564e-02    1.5833978e-02    1.3399764e-02
   -1.1859732e+01                1                1    0.0000000e+00    0.0000000e+00    0.0000000e+00    0.0000000e+00    1.4092824e-02                2                1    1.5504995e-02    1.5783038e-02    1.5897527e-02    1.6028370e-02    1.4092824e-02
   -1.1734395e+01                1                1    0.0000000e+00    0.0000000e+00    0.0000000e+00    0.0000000e+00    1.4092824e-02                2                1    1.5655964e-02    1.5936715e-02    1.6052318e-02    1.6200951e-02    1.4092824e-02
   -1.1634125e+01                1                1    0.0000000e+00    0.0000000e+00    0.0000000e+00    0.0000000e+00    1.4092824e-02                2                1    1.5777992e-02    1.6060931e-02    1.6177435e-02    1.6327226e-02    1.4092824e-02
   -1.1508787e+01                1                1    0.0000000e+00    0.0000000e+00    0.0000000e+00    0.0000000e+00    1.4352323e-02                2                1    1.5944142e-02    1.6212958e-02    1.6330565e-02    1.6481773e-02    1.4352323e-02
   -1.1353042e+01                1                1    0.0000000e+00    0.0000000e+00    0.0000000e+00    0.0000000e+00    1.4352323e-02                2                1    1.6125537e-02    1.6397411e-02    1.6516356e-02    1.6669285e-02    1.4352323e-02
   -1.1228447e+01                1                1    0.0000000e+00    0.0000000e+00    0.0000000e+00    0.0000000e+00    1.4352323e-02                2                1    1.6268065e-02    1.6559485e-02    1.6662339e-02    1.6816620e-02    1.4352323e-02
   -1.1128770e+01                1                1    0.0000000e+00    0.0000000e+00    0.0000000e+00    0.0000000e+00    1.4352323e-02                2                1    1.6397339e-02    1.6673504e-02    1.6777067e-02    1.6932410e-02    1.4352323e-02
   -1.1004174e+01                1                1    0.0000000e+00    0.0000000e+00    0.0000000e+00    0.0000000e+00    1.4352323e-02                2                1    1.6534746e-02    1.6813226e-02    1.6935061e-02    1.7074301e-02    1.4352323e-02
   -1.0848429e+01                1                1    0.0000000e+00    0.0000000e+00    0.0000000e+00    0.0000000e+00    1.4352323e-02                2                1    1.6719948e-02    1.6983670e-02    1.7106740e-02    1.7247391e-02    1.4352323e-02
   -1.0723833e+01                1                1    0.0000000e+00    0.0000000e+00    0.0000000e+00    0.0000000e+00    1.4352323e-02                2                1    1.6869626e-02    1.7135429e-02    1.7241750e-02    1.7401232e-02    1.4352323e-02
   -1.0624156e+01                1                1    0.0000000e+00    0.0000000e+00    0.0000000e+00    0.0000000e+00    1.4421830e-02                2                1    1.6990525e-02    1.7240123e-02    1.7364923e-02    1.7507550e-02    1.4421830e-02
   -1.0547814e+01                1                1    0.0000000e+00    0.0000000e+00    0.0000000e+00    0.0000000e+00    1.4675513e-02                2                1    1.7070408e-02    1.7339093e-02    1.7446566e-02    1.7589865e-02    1.4675513e-02
   -1.0481211e+01                1                1    0.0000000e+00    0.0000000e+00    0.0000000e+00    0.0000000e+00    1.4675513e-02                2                1    1.7157886e-02    1.7409679e-02    1.7517591e-02    1.7661472e-02    1.4675513e-02
   -1.0360897e+01                1                1    0.0000000e+00    0.0000000e+00    0.0000000e+00    0.0000000e+00    1.5310934e-02                2                1    1.7305839e-02    1.7541416e-02    1.7650144e-02    1.7795114e-02    1.5310934e-02
   -1.0295569e+01                1                1    0.0000000e+00    0.0000000e+00    0.0000000e+00    0.0000000e+00    1.5310934e-02                2                1    1.7393714e-02    1.7612045e-02    1.7721210e-02    1.7866765e-02    1.5310934e-02
   -1.0150657e+01                1                1    0.0000000e+00    0.0000000e+00    0.0000000e+00    0.0000000e+00    1.5310934e-02                2                1    1.7582788e-02    1.7803031e-02    1.7894800e-02    1.8041629e-02    1.5310934e-02
   -1.0095386e+01                1                1    0.0000000e+00    0.0000000e+00    0.0000000e+00    0.0000000e+00    1.5310934e-02                2                1    1.7658704e-02    1.7861255e-02    1.7971737e-02    1.8100632e-02    1.5310934e-02
   -9.9583313e+00                1                1    0.0000000e+00    0.0000000e+00    0.0000000e+00    0.0000000e+00    1.5614295e-02                2                1    1.7855605e-02    1.8041214e-02    1.8134019e-02    1.8263945e-02    1.5614295e-02
   -9.8547049e+00                1                1    0.0000000e+00    0.0000000e+00    0.0000000e+00    0.0000000e+00    1.5614295e-02                2                1    1.7980061e-02    1.8148099e-02    1.8241453e-02    1.8372149e-02    1.5614295e-02
   -9.7998101e+00                1                1    0.0000000e+00    0.0000000e+00    0.0000000e+00    0.0000000e+00    1.6274526e-02                2                1    1.8035790e-02    1.8223078e-02    1.8297993e-02    1.8429094e-02    1.6274526e-02
   -9.6867480e+00                1                1    0.0000000e+00    0.0000000e+00    0.0000000e+00    0.0000000e+00    1.6274526e-02                2                1    1.8168455e-02    1.8338077e-02    1.8413465e-02    1.8545394e-02    1.6274526e-02
   -9.5973440e+00                1                1    0.0000000e+00    0.0000000e+00    0.0000000e+00    0.0000000e+00    1.6274526e-02                2                1    1.8276583e-02    1.8428099e-02    1.8522796e-02    1.8636433e-02    1.6274526e-02
   -9.4961585e+00                1                1    0.0000000e+00    0.0000000e+00    0.0000000e+00    0.0000000e+00    1.6560245e-02                2                1    1.8376870e-02    1.8548261e-02    1.8624434e-02    1.8757738e-02    1.6560245e-02
   -9.3891793e+00                1                1    0.0000000e+00    0.0000000e+00    0.0000000e+00    0.0000000e+00    1.6560245e-02                2                1    1.8501442e-02    1.8654663e-02    1.8731274e-02    1.8865342e-02    1.6560245e-02
   -9.2880719e+00                1                1    0.0000000e+00    0.0000000e+00    0.0000000e+00    0.0000000e+00    1.6560245e-02                2                1    1.8600648e-02    1.8754691e-02    1.8850968e-02    1.8966500e-02    1.6560245e-02
   -9.1895550e+00                1                1    0.0000000e+00    0.0000000e+00    0.0000000e+00    0.0000000e+00    1.6560245e-02                2                1    1.8716202e-02    1.8871041e-02    1.8948461e-02    1.9064591e-02    1.6560245e-02
   -9.0840861e+00                1                1    0.0000000e+00    0.0000000e+00    0.0000000e+00    0.0000000e+00    1.6560245e-02                2                1    1.8818882e-02    1.8974571e-02    1.9052415e-02    1.9169182e-02    1.6560245e-02
   -8.9709219e+00                1                1    0.0000000e+00    0.0000000e+00    0.0000000e+00    0.0000000e+00    1.6620521e-02                2                1    1.8929559e-02    1.9086164e-02    1.9164466e-02    1.9281919e-02    1.6620521e-02
   -8.8218150e+00                1                1    0.0000000e+00    0.0000000e+00    0.0000000e+00    0.0000000e+00    1.6620521e-02                2                1    1.9075675e-02    1.9233488e-02    1.9312394e-02    1.9430754e-02    1.6620521e-02
   -8.7555453e+00                1                1    0.0000000e+00    0.0000000e+00    0.0000000e+00    0.0000000e+00    1.6620521e-02                2                1    1.9141759e-02    1.9300119e-02    1.9379299e-02    1.9498069e-02    1.6620521e-02
   -8.6727082e+00                1                1    0.0000000e+00    0.0000000e+00    0.0000000e+00    0.0000000e+00    1.6560245e-02                2                1    1.9224940e-02    1.9383989e-02    1.9463513e-02    1.9582799e-02    1.6560245e-02
   -8.5236013e+00                1                1    0.0000000e+00    0.0000000e+00    0.0000000e+00    0.0000000e+00    1.6560245e-02                2                1    1.9372038e-02    1.9512269e-02    1.9612435e-02    1.9712601e-02    1.6560245e-02
   -8.4573315e+00                1                1    0.0000000e+00    0.0000000e+00    0.0000000e+00    0.0000000e+00    1.6560245e-02                2                1    1.9436138e-02    1.9576834e-02    1.9657232e-02    1.9777828e-02    1.6560245e-02
   -8.3744944e+00                1                1    0.0000000e+00    0.0000000e+00    0.0000000e+00    0.0000000e+00    1.6560245e-02                2                1    1.9515002e-02    1.9656269e-02    1.9736993e-02    1.9858079e-02    1.6560245e-02
   -8.2253875e+00                1                1    0.0000000e+00    0.0000000e+00    0.0000000e+00    0.0000000e+00    1.6560245e-02                2                1    1.9633730e-02    1.9796328e-02    1.9877627e-02    1.9999576e-02    1.6560245e-02
   -8.1591177e+00                1                1    0.0000000e+00    0.0000000e+00    0.0000000e+00    0.0000000e+00    1.4352323e-02                2                1    1.9694453e-02    1.9857554e-02    1.9939104e-02    2.0061430e-02    1.4352323e-02
   -8.0762806e+00                1                1    0.0000000e+00    0.0000000e+00    0.0000000e+00    0.0000000e+00    8.9256450e-03                2                1    1.9769102e-02    1.9932822e-02    2.0014681e-02    2.0137471e-02    8.9256450e-03
   -7.9727341e+00                1                1    0.0000000e+00    0.0000000e+00    0.0000000e+00    0.0000000e+00    8.9256450e-03                2                1    1.9860173e-02    2.0024646e-02    2.0106883e-02    2.0230238e-02    8.9256450e-03
   -7.8898970e+00                1                1    0.0000000e+00    0.0000000e+00    0.0000000e+00    0.0000000e+00    8.8128961e-03                2                1    1.9932146e-02    2.0097215e-02    2.0179750e-02    2.0303552e-02    8.8128961e-03
   -7.7407901e+00                1                1    0.0000000e+00    0.0000000e+00    0.0000000e+00    0.0000000e+00    8.8128961e-03                2                1    2.0059620e-02    2.0225745e-02    2.0308808e-02    2.0433402e-02    8.8128961e-03
   -7.6372436e+00                1                1    0.0000000e+00    0.0000000e+00    0.0000000e+00    0.0000000e+00    8.8128961e-03                2                1    2.0146762e-02    2.0313609e-02    2.0397032e-02    2.0522168e-02    8.8128961e-03
   -7.5544064e+00                1                1    0.0000000e+00    0.0000000e+00    0.0000000e+00    0.0000000e+00    8.8128961e-03                2                1    2.0215965e-02    2.0383385e-02    2.0467095e-02    2.0592660e-02    8.8128961e-03
   -7.4881367e+00                1                1    0.0000000e+00    0.0000000e+00    0.0000000e+00    0.0000000e+00    8.8128961e-03                2                1    2.0270767e-02    2.0438641e-02    2.0522578e-02    2.0648483e-02    8.8128961e-03
   -7.3017531e+00                1                1    0.0000000e+00    0.0000000e+00    0.0000000e+00    0.0000000e+00    8.8128961e-03                2                1    2.0425213e-02    2.0594366e-02    2.0678943e-02    2.0805807e-02    8.8128961e-03
   -7.2189159e+00                1                1    0.0000000e+00    0.0000000e+00    0.0000000e+00    0.0000000e+00    8.8128961e-03                2                1    2.0493927e-02    2.0663649e-02    2.0748510e-02    2.0875802e-02    8.8128961e-03
   -7.1526462e+00                1                1    0.0000000e+00    0.0000000e+00    0.0000000e+00    0.0000000e+00    8.8128961e-03                2                1    2.0548466e-02    2.0718640e-02    2.0803727e-02    2.0931357e-02    8.8128961e-03
   -7.0698090e+00                1                1    0.0000000e+00    0.0000000e+00    0.0000000e+00    0.0000000e+00    8.8128961e-03                2                1    2.0616189e-02    2.0786923e-02    2.0872291e-02    2.1000342e-02    8.8128961e-03
   -6.9662626e+00                1                1    0.0000000e+00    0.0000000e+00    0.0000000e+00    0.0000000e+00    8.8128961e-03                2                1    2.0700127e-02    2.0871557e-02    2.0957272e-02    2.1085844e-02    8.8128961e-03
   -6.8834254e+00                1                1    0.0000000e+00    0.0000000e+00    0.0000000e+00    0.0000000e+00    8.8128961e-03                2                1    2.0766702e-02    2.0938683e-02    2.1024673e-02    2.1153659e-02    8.8128961e-03
   -6.7798790e+00                1                1    0.0000000e+00    0.0000000e+00    0.0000000e+00    0.0000000e+00    8.8128961e-03                2                1    2.0848997e-02    2.1021659e-02    2.1107991e-02    2.1237487e-02    8.8128961e-03
   -6.6970418e+00                1                1    0.0000000e+00    0.0000000e+00    0.0000000e+00    0.0000000e+00    8.8128961e-03                2                1    2.0914243e-02    2.1087446e-02    2.1174047e-02    2.1303949e-02    8.8128961e-03
   -6.5934953e+00                1                1    0.0000000e+00    0.0000000e+00    0.0000000e+00    0.0000000e+00    8.8128961e-03                2                1    2.0973187e-02    2.1168791e-02    2.1255727e-02    2.1386130e-02    8.8128961e-03
   -6.4071117e+00                1                1    0.0000000e+00    0.0000000e+00    0.0000000e+00    0.0000000e+00    8.0382291e-03                2                1    2.1116233e-02    2.1313172e-02    2.1400700e-02    2.1531993e-02    8.0382291e-03
   -6.3242746e+00                1                1    0.0000000e+00    0.0000000e+00    0.0000000e+00    0.0000000e+00    8.0382291e-03                2                1    2.1179055e-02    2.1376579e-02    2.1464368e-02    2.1596051e-02    8.0382291e-03
   -6.2207281e+00                1                1    0.0000000e+00    0.0000000e+00    0.0000000e+00    0.0000000e+00    8.0382291e-03                2                1    2.1256587e-02    2.1454835e-02    2.1542945e-02    2.1675110e-02    8.0382291e-03
   -6.1378909e+00                1                1    0.0000000e+00    0.0000000e+00    0.0000000e+00    0.0000000e+00    8.0382291e-03                2                1    2.1317980e-02    2.1516801e-02    2.1605166e-02    2.1737713e-02    8.0382291e-03
   -6.0343445e+00                1                1    0.0000000e+00    0.0000000e+00    0.0000000e+00    0.0000000e+00    7.8250641e-03                2                1    2.1393844e-02    2.1593372e-02    2.1682051e-02    2.1815070e-02    7.8250641e-03
   -5.9515073e+00                1                1    0.0000000e+00    0.0000000e+00    0.0000000e+00    0.0000000e+00    7.8250641e-03                2                1    2.1453976e-02    2.1654065e-02    2.1742994e-02    2.1876386e-02    7.8250641e-03
   -5.8479609e+00                1                1    0.0000000e+00    0.0000000e+00    0.0000000e+00    0.0000000e+00    7.8250641e-03                2                1    2.1528166e-02    2.1728947e-02    2.1818183e-02    2.1952036e-02    7.8250641e-03
   -5.7185278e+00                1                1    0.0000000e+00    0.0000000e+00    0.0000000e+00    0.0000000e+00    7.8250641e-03                2                1    2.1619550e-02    2.1821183e-02    2.1910798e-02    2.2067624e-02    7.8250641e-03
   -5.6149813e+00                1                1    0.0000000e+00    0.0000000e+00    0.0000000e+00    0.0000000e+00    7.8250641e-03                2                1    2.1692043e-02    2.1894352e-02    2.1984268e-02    2.2141619e-02    7.8250641e-03
   -5.5321442e+00                1                1    0.0000000e+00    0.0000000e+00    0.0000000e+00    0.0000000e+00    7.8250641e-03                2                1    2.1749661e-02    2.1952508e-02    2.2042662e-02    2.2200431e-02    7.8250641e-03
   -5.4285977e+00                1                1    0.0000000e+00    0.0000000e+00    0.0000000e+00    0.0000000e+00    7.8250641e-03                2                1    2.1820671e-02    2.2024180e-02    2.2114628e-02    2.2272913e-02    7.8250641e-03
   -5.2991647e+00                1                1    0.0000000e+00    0.0000000e+00    0.0000000e+00    0.0000000e+00    0.0000000e+00                2                1    2.1908256e-02    2.2112581e-02    2.2203393e-02    2.2362313e-02    0.0000000e+00
   -5.1956182e+00                1                1    0.0000000e+00    0.0000000e+00    0.0000000e+00    0.0000000e+00    0.0000000e+00                2                1    2.1977622e-02    2.2182595e-02    2.2296468e-02    2.2433117e-02    0.0000000e+00
   -5.0092346e+00                1                1    0.0000000e+00    0.0000000e+00    0.0000000e+00    0.0000000e+00    0.0000000e+00                2                1    2.2111173e-02    2.2317392e-02    2.2409044e-02    2.2569436e-02    0.0000000e+00
   -4.8798015e+00                1                1    0.0000000e+00    0.0000000e+00    0.0000000e+00    0.0000000e+00    0.0000000e+00                2                1    2.2202387e-02    2.2409456e-02    2.2501487e-02    2.2662540e-02    0.0000000e+00
   -4.7762551e+00                1                1    0.0000000e+00    0.0000000e+00    0.0000000e+00    0.0000000e+00    0.0000000e+00                2                1    2.2251615e-02    2.2482440e-02    2.2574771e-02    2.2736349e-02    0.0000000e+00
   -4.6934179e+00                1                1    0.0000000e+00    0.0000000e+00    0.0000000e+00    0.0000000e+00    0.0000000e+00                2                1    2.2309024e-02    2.2540445e-02    2.2633014e-02    2.2795009e-02    0.0000000e+00
   -4.5898714e+00                1                1    0.0000000e+00    0.0000000e+00    0.0000000e+00    0.0000000e+00    0.0000000e+00                2                1    2.2380181e-02    2.2589125e-02    2.2705205e-02    2.2867716e-02    0.0000000e+00
   -4.4604384e+00                1                1    0.0000000e+00    0.0000000e+00    0.0000000e+00    0.0000000e+00    0.0000000e+00                2                1    2.2468151e-02    2.2677916e-02    2.2794452e-02    2.2957603e-02    0.0000000e+00
   -4.3568919e+00                1                1    0.0000000e+00    0.0000000e+00    0.0000000e+00    0.0000000e+00    0.0000000e+00                2                1    2.2537900e-02    2.2748316e-02    2.2865214e-02    2.3028871e-02    0.0000000e+00
   -4.2274589e+00                1                1    0.0000000e+00    0.0000000e+00    0.0000000e+00    0.0000000e+00    0.0000000e+00                2                1    2.2623792e-02    2.2835010e-02    2.2952354e-02    2.3116634e-02    0.0000000e+00
   -4.1239124e+00                1                1    0.0000000e+00    0.0000000e+00    0.0000000e+00    0.0000000e+00    0.0000000e+00                2                1    2.2668437e-02    2.2903831e-02    2.3021528e-02    2.3186303e-02    0.0000000e+00
   -3.9944793e+00                1                1    0.0000000e+00    0.0000000e+00    0.0000000e+00    0.0000000e+00    0.0000000e+00                2                1    2.2752515e-02    2.2988782e-02    2.3106915e-02    2.3272302e-02    0.0000000e+00
   -3.8564187e+00                1                1    0.0000000e+00    0.0000000e+00    0.0000000e+00    0.0000000e+00    0.0000000e+00                2                1    2.2840918e-02    2.3078103e-02    2.3196696e-02    2.3362725e-02    0.0000000e+00
   -3.7459702e+00                1                1    0.0000000e+00    0.0000000e+00    0.0000000e+00    0.0000000e+00    0.0000000e+00                2                1    2.2912582e-02    2.3150511e-02    2.3269476e-02    2.3436026e-02    0.0000000e+00
   -3.6079660e+00                1                1    0.0000000e+00    0.0000000e+00    0.0000000e+00    0.0000000e+00    0.0000000e+00                2                1    2.3001081e-02    2.3239930e-02    2.3359354e-02    2.3526547e-02    0.0000000e+00
   -3.4700355e+00                1                1    0.0000000e+00    0.0000000e+00    0.0000000e+00    0.0000000e+00    0.0000000e+00                2                1    2.3088050e-02    2.3327801e-02    2.3447677e-02    2.3615503e-02    0.0000000e+00
   -3.3596912e+00                1                1    0.0000000e+00    0.0000000e+00    0.0000000e+00    0.0000000e+00    0.0000000e+00                2                1    2.3135040e-02    2.3399577e-02    2.3519822e-02    2.3688164e-02    0.0000000e+00
   -3.2217982e+00                1                1    0.0000000e+00    0.0000000e+00    0.0000000e+00    0.0000000e+00    0.0000000e+00                2                1    2.3222856e-02    2.3464258e-02    2.3609099e-02    2.3778080e-02    0.0000000e+00
   -3.0839477e+00                1                1    0.0000000e+00    0.0000000e+00    0.0000000e+00    0.0000000e+00    0.0000000e+00                2                1    2.3310113e-02    2.3552422e-02    2.3673576e-02    2.3843193e-02    0.0000000e+00
   -2.8621697e+00                1                1    2.6357236e-04    2.6718294e-04    2.6857163e-04    2.7273768e-04    0.0000000e+00                2                1    2.3436408e-02    2.3680284e-02    2.3826609e-02    2.3997321e-02    0.0000000e+00
   -2.7244167e+00                1                1    1.0285754e-03    1.0401443e-03    1.0422477e-03    1.0464545e-03    0.0000000e+00                2                1    2.3505782e-02    2.3775119e-02    2.3897545e-02    2.4068941e-02    0.0000000e+00
   -2.6142143e+00                1                1    1.9106181e-03    1.9284929e-03    1.9344512e-03    1.9404095e-03    0.0000000e+00                2                1    2.3580386e-02    2.3826015e-02    2.3973393e-02    2.4145333e-02    0.0000000e+00
   -2.5553933e+00                1                1    2.4067546e-03    2.4498229e-03    2.4624900e-03    2.4776906e-03    0.0000000e+00                2                1    2.3620106e-02    2.3866149e-02    2.4013775e-02    2.4186005e-02    0.0000000e+00
   -2.4820091e+00                1                1    3.1167665e-03    3.2314302e-03    3.3078726e-03    3.4086376e-03    3.0089995e-03                2                1    2.3644895e-02    2.3916108e-02    2.4039387e-02    2.4236633e-02    3.0089995e-03
   -2.3975363e+00                1                1    3.9667130e-03    4.1091763e-03    4.2204758e-03    4.3584871e-03    3.9356814e-03                2                1    2.3701561e-02    2.3973425e-02    2.4096999e-02    2.4270003e-02    3.9356814e-03
   -2.2823594e+00                1                1    5.1175160e-03    5.3081233e-03    5.4178669e-03    5.5391624e-03    5.8617922e-03                2                1    2.3753603e-02    2.4026348e-02    2.4175118e-02    2.4348682e-02    5.8617922e-03
   -2.1850862e+00                1                1    6.0570521e-03    6.2418435e-03    6.3513496e-03    6.5019203e-03    7.0836162e-03                2                1    2.3817957e-02    2.4091441e-02    2.4215752e-02    2.4414649e-02    7.0836162e-03
   -2.0992425e+00                1                1    7.0097367e-03    7.1251550e-03    7.1944059e-03    7.3175188e-03    8.0382291e-03                2                1    2.3849635e-02    2.4148690e-02    2.4273296e-02    2.4447745e-02    8.0382291e-03
   -1.9932292e+00                1                1    8.2669777e-03    8.3897112e-03    8.4423112e-03    8.5299780e-03    9.0027017e-03                2                1    2.3919181e-02    2.4194114e-02    2.4344078e-02    2.4519035e-02    9.0027017e-03
   -1.8995178e+00                1                1    9.4557145e-03    9.5960963e-03    9.6562599e-03    9.7665599e-03    1.0240393e-02                2                1    2.3980236e-02    2.4255871e-02    2.4406217e-02    2.4581621e-02    1.0240393e-02
   -1.7919314e+00                1                1    1.0958300e-02    1.1074754e-02    1.1167917e-02    1.1296016e-02    1.2454644e-02                2                1    2.4024879e-02    2.4301316e-02    2.4452099e-02    2.4653144e-02    1.2454644e-02
   -1.6949133e+00                1                1    1.2449839e-02    1.2582284e-02    1.2674996e-02    1.2847175e-02    1.4352323e-02                2                1    2.4087279e-02    2.4364434e-02    2.4515609e-02    2.4691980e-02    1.4352323e-02
   -1.5962810e+00                1                1    1.4177114e-02    1.4297132e-02    1.4372143e-02    1.4552170e-02    1.6274526e-02                2                1    2.4124958e-02    2.4428099e-02    2.4579670e-02    2.4756502e-02    1.6274526e-02
   -1.4958108e+00                1                1    1.6058319e-02    1.6193121e-02    1.6243672e-02    1.6412175e-02    1.8469237e-02                2                1    2.4188594e-02    2.4492535e-02    2.4644505e-02    2.4821803e-02    1.8469237e-02
   -1.3967761e+00                1                1    1.8011538e-02    1.8218567e-02    1.8275030e-02    1.8369134e-02    1.9721302e-02                2                1    2.4251036e-02    2.4555761e-02    2.4708123e-02    2.4885880e-02    1.9721302e-02
   -1.2977256e+00                1                1    2.0095894e-02    2.0325681e-02    2.0388350e-02    2.0451019e-02    2.1628702e-02                2                1    2.4313349e-02    2.4618857e-02    2.4771611e-02    2.4949824e-02    2.1628702e-02
   -1.1986127e+00                1                1    2.2188527e-02    2.2465883e-02    2.2535222e-02    2.2650788e-02    2.3833868e-02                2                1    2.4401201e-02    2.4681968e-02    2.4835114e-02    2.5013784e-02    2.3833868e-02
   -1.0995776e+00                1                1    2.4381042e-02    2.4710515e-02    2.4811892e-02    2.4938612e-02    2.6708796e-02                2                1    2.4604746e-02    2.4835656e-02    2.4963939e-02    2.5117879e-02    2.6708796e-02
   -9.9145730e-01                1                1    2.6786550e-02    2.7149663e-02    2.7317253e-02    2.7456912e-02    2.8906960e-02                2                1    2.5156105e-02    2.6244993e-02    2.6691716e-02    2.7138439e-02    2.8906960e-02
   -8.9239115e-01                1                1    2.9163154e-02    2.9496620e-02    2.9648196e-02    2.9769456e-02    3.1794950e-02                2                1    2.5165150e-02    2.6618732e-02    2.8314579e-02    2.9313917e-02    3.1794950e-02
   -7.9327423e-01                1                1    3.1635937e-02    3.1995065e-02    3.2093009e-02    3.2190953e-02    3.3987812e-02                2                1    2.5059412e-02    2.6594995e-02    2.7836530e-02    3.0973041e-02    3.3987812e-02
   -6.9414482e-01                1                1    3.2696682e-02    3.4173306e-02    3.4454568e-02    3.4630356e-02    3.7853843e-02                2                1    2.5229572e-02    2.7024144e-02    2.8290900e-02    3.1281854e-02    3.7853843e-02
   -5.9499596e-01                1                1    2.3269918e-02    2.7773773e-02    3.5768116e-02    3.6631355e-02    3.8691833e-02                2                1    2.5558742e-02    2.7585426e-02    2.9011611e-02    3.1526201e-02    3.8691833e-02
   -4.9584964e-01                1                1    1.9557939e-02    2.4011727e-02    2.7458572e-02    3.6869620e-02    3.9739180e-02                2                1    2.5802044e-02    2.8084384e-02    2.9670417e-02    3.2378278e-02    3.9739180e-02
   -3.9717508e-01                1                1    1.8873689e-02    2.1491778e-02    2.5751058e-02    3.5246517e-02    3.9764336e-02                2                1    2.5800302e-02    2.8184875e-02    3.0022169e-02    3.3227661e-02    3.9764336e-02
   -2.9675741e-01                1                1    1.8042791e-02    2.0978169e-02    2.4892007e-02    3.4285217e-02    3.9739180e-02                2                1    2.5752924e-02    2.7983801e-02    2.9979848e-02    3.3776252e-02    3.9739180e-02
   -1.9971967e-01                1                1    1.7683900e-02    2.0305186e-02    2.4647914e-02    3.4233214e-02    3.9739180e-02                2                1    2.5671897e-02    2.7628596e-02    2.9428760e-02    3.3655231e-02    3.9739180e-02
   -9.5092392e-02                1                1    1.6903586e-02    2.0307780e-02    2.4690191e-02    3.4276715e-02    3.9751081e-02                2                1    2.5603180e-02    2.7286569e-02    2.8891661e-02    3.2532480e-02    3.9751081e-02
    7.5023246e-03                1                1    1.5500858e-02    1.9415216e-02    2.4817030e-02    3.3546049e-02    3.9751081e-02                2                1    2.5608212e-02    2.7174464e-02    2.8584090e-02    3.1716593e-02    3.9751081e-02
    1.0691080e-01                1                1    1.6027417e-02    1.9193809e-02    2.4510221e-02    3.2758477e-02    3.9751081e-02                2                1    2.5577501e-02    2.7105101e-02    2.8280177e-02    3.1139530e-02    3.9751081e-02
    2.0357511e-01                1                1    1.5709834e-02    2.0672890e-02    2.5792264e-02    3.3647181e-02    3.9751081e-02                2                1    2.5574842e-02    2.6984787e-02    2.8003081e-02    3.0509650e-02    3.9751081e-02
    3.0701646e-01                1                1    1.3759268e-02    1.9956785e-02    2.5491675e-02    3.3404228e-02    3.9751081e-02                2                1    2.5587233e-02    2.6919493e-02    2.7899096e-02    3.0210959e-02    3.9751081e-02
    4.0473414e-01                1                1    1.4122572e-02    1.9282742e-02    2.5296475e-02    3.2978533e-02    3.9764336e-02                2                1    2.5586143e-02    2.6957529e-02    2.7897908e-02    3.0052943e-02    3.9764336e-02
    5.0261767e-01                1                1    1.5111319e-02    1.9967141e-02    2.6337980e-02    3.3446904e-02    3.9764336e-02                2                1    2.5608438e-02    2.6900607e-02    2.7879523e-02    2.9915668e-02    3.9764336e-02
    6.0210665e-01                1                1    1.4681318e-02    2.0181970e-02    2.5682621e-02    3.3468756e-02    3.9764336e-02                2                1    2.5623418e-02    2.6953489e-02    2.7853242e-02    2.9848348e-02    3.9764336e-02
    7.0875417e-01                1                1    1.3459040e-02    2.0169055e-02    2.5825753e-02    3.3511060e-02    3.9793591e-02                2                1    2.5625406e-02    2.6918432e-02    2.7819631e-02    2.9622029e-02    3.9793591e-02
    8.0850916e-01                1                1    1.3630206e-02    2.1082414e-02    2.6603999e-02    3.2357259e-02    3.9793591e-02                2                1    2.5646563e-02    2.6890033e-02    2.7783776e-02    2.9454689e-02    3.9793591e-02
    9.0817123e-01                1                1    1.3673558e-02    2.1420616e-02    2.7308380e-02    3.2537645e-02    3.9926788e-02                2                1    2.5655333e-02    2.6867704e-02    2.7767205e-02    2.9409772e-02    3.9926788e-02
    1.0078734e+00                1                1    1.3980751e-02    2.2091132e-02    2.7729778e-02    3.3368423e-02    3.9926788e-02                2                1    2.5613815e-02    2.6826072e-02    2.7725488e-02    2.9446111e-02    3.9926788e-02
    1.1074459e+00                1                1    1.3602827e-02    2.1834083e-02    2.7051076e-02    3.3504690e-02    3.9926788e-02                2                1    2.5599007e-02    2.6728948e-02    2.7625108e-02    2.9378464e-02    3.9926788e-02
    1.2072048e+00                1                1    1.3310663e-02    2.1010727e-02    2.6660020e-02    3.2077151e-02    3.9926788e-02                2                1    2.5548257e-02    2.6623974e-02    2.7546016e-02    2.9274845e-02    3.9926788e-02
    1.3069639e+00                1                1    1.3186670e-02    2.0914136e-02    2.6642456e-02    3.2332331e-02    3.9926788e-02                2                1    2.5493921e-02    2.6496708e-02    2.7422357e-02    2.9273656e-02    3.9926788e-02
    1.4068030e+00                1                1    1.3265798e-02    2.0627165e-02    2.6454915e-02    3.2627728e-02    3.9926788e-02                2                1    2.5475195e-02    2.6428607e-02    2.7267611e-02    2.9250710e-02    3.9926788e-02
    1.5045856e+00                1                1    1.3466137e-02    2.0734790e-02    2.6626224e-02    3.2173355e-02    3.9926788e-02                2                1    2.5441588e-02    2.6405284e-02    2.7137694e-02    2.9142183e-02    3.9926788e-02
    1.6009360e+00                1                1    1.5684366e-02    2.3411223e-02    2.7832061e-02    3.2829531e-02    3.9926788e-02                2                1    2.5402797e-02    2.6319590e-02    2.6968985e-02    2.8878970e-02    3.9926788e-02
    1.7048955e+00                1                1    2.0421863e-02    2.7435824e-02    3.0109654e-02    3.3752264e-02    3.9926788e-02                2                1    2.5381414e-02    2.6307180e-02    2.6885784e-02    2.8583021e-02    3.9926788e-02
    1.8101516e+00                1                1    2.6002172e-02    2.9952354e-02    3.1754864e-02    3.4209347e-02    3.9926788e-02                2                1    2.5382535e-02    2.6279306e-02    2.6864157e-02    2.8345780e-02    3.9926788e-02
    1.9095026e+00                1                1    2.8960129e-02    3.1460007e-02    3.2652257e-02    3.4882917e-02    3.9926788e-02                2                1    2.5326974e-02    2.6252667e-02    2.6845111e-02    2.8252165e-02    3.9926788e-02
    2.0012413e+00                1                1    3.0512420e-02    3.2610148e-02    3.3678083e-02    3.5203704e-02    3.9926788e-02                2                1    2.5286857e-02    2.6220640e-02    2.6855613e-02    2.8162910e-02    3.9926788e-02
    2.1090920e+00                1                1    3.1734945e-02    3.3310166e-02    3.4347507e-02    3.5884308e-02    3.9926788e-02                2                1    2.5260573e-02    2.6229268e-02    2.6825388e-02    2.8129400e-02    3.9926788e-02
    2.2012994e+00                1                1    2.9944047e-02    3.3500619e-02    3.4724386e-02    3.5986396e-02    3.9926788e-02                2                1    2.5221113e-02    2.6195480e-02    2.6832566e-02    2.8144214e-02    3.9926788e-02
    2.3012098e+00                1                1    2.3060444e-02    2.8018440e-02    3.2169320e-02    3.5666821e-02    3.9926788e-02                2                1    2.5202868e-02    2.6182352e-02    2.6822784e-02    2.8178992e-02    3.9926788e-02
    2.4052907e+00                1                1    2.2131704e-02    2.6336346e-02    2.8591563e-02    3.3178444e-02    3.9926788e-02                2                1    2.5163101e-02    2.6184761e-02    2.6828028e-02    2.8265920e-02    3.9926788e-02
    2.5039482e+00                1                1    2.2064296e-02    2.5593098e-02    2.7264635e-02    3.0793437e-02    3.9926788e-02                2                1    2.5144533e-02    2.6170066e-02    2.6853754e-02    2.8259113e-02    3.9926788e-02
    2.6120398e+00                1                1    2.2634252e-02    2.5851303e-02    2.7498126e-02    3.0025809e-02    3.9926788e-02                2                1    2.5126891e-02    2.6194498e-02    2.6842688e-02    2.8329712e-02    3.9926788e-02
    2.7130233e+00                1                1    2.3307363e-02    2.6244316e-02    2.7524527e-02    3.0009641e-02    3.9926788e-02                2                1    2.5118547e-02    2.6193959e-02    2.6846888e-02    2.8383190e-02    3.9926788e-02
    2.8033194e+00                1                1    2.3420647e-02    2.6410516e-02    2.7905451e-02    3.0076666e-02    3.9926788e-02                2                1    2.5116933e-02    2.6203910e-02    2.6863860e-02    2.8416685e-02    3.9926788e-02
    2.9020710e+00                1                1    2.3476660e-02    2.6453099e-02    2.7755291e-02    3.0136442e-02    3.9926788e-02                2                1    2.5107816e-02    2.6206283e-02    2.6873209e-02    2.8403217e-02    3.9926788e-02
    3.0063052e+00                1                1    2.3426839e-02    2.6505593e-02    2.7885724e-02    3.0292106e-02    3.9926788e-02                2                1    2.5115985e-02    2.6185594e-02    2.6898666e-02    2.8483271e-02    3.9926788e-02
    3.1195405e+00                1                1    2.3792943e-02    2.6424586e-02    2.7758433e-02    2.9777228e-02    3.9171921e-02                2                1    2.5105328e-02    2.6184697e-02    2.6944253e-02    2.8503342e-02    3.9171921e-02
    3.2140301e+00                1                1    2.4093256e-02    2.6578211e-02    2.8054778e-02    3.0215608e-02    0.0000000e+00                2                1    2.5101485e-02    2.6187607e-02    2.6951915e-02    2.8520758e-02    0.0000000e+00
    3.3090767e+00                1                1    2.4583557e-02    2.6760958e-02    2.8130614e-02    3.0343134e-02    0.0000000e+00                2                1    2.5077071e-02    2.6169137e-02    2.6937627e-02    2.8555503e-02    0.0000000e+00
    3.4057923e+00                1                1    2.4563696e-02    2.7308437e-02    2.8454974e-02    3.0887023e-02    0.0000000e+00                2                1    2.5046615e-02    2.6144437e-02    2.6957639e-02    2.8502722e-02    0.0000000e+00
    3.5062266e+00                1                1    2.4515493e-02    2.7162052e-02    2.8520155e-02    3.0714013e-02    0.0000000e+00                2                1    2.5053327e-02    2.6156818e-02    2.6933349e-02    2.8527280e-02    0.0000000e+00
    3.6116250e+00                1                1    2.4855155e-02    2.7777169e-02    2.8967619e-02    3.0735257e-02    0.0000000e+00                2                1    2.5015482e-02    2.6083467e-02    2.6946070e-02    2.8589123e-02    0.0000000e+00
    3.7241361e+00                1                1    2.5341870e-02    2.7668814e-02    2.9123154e-02    3.0977437e-02    0.0000000e+00                2                1    2.4981850e-02    2.6096742e-02    2.6922588e-02    2.8615573e-02    0.0000000e+00
    3.8135868e+00                1                1    2.5717799e-02    2.8055780e-02    2.8990973e-02    3.1041203e-02    0.0000000e+00                2                1    2.4960616e-02    2.6080112e-02    2.6909369e-02    2.8650807e-02    0.0000000e+00
    3.9049735e+00                1                1    2.5730999e-02    2.7734218e-02    2.9184825e-02    3.1395273e-02    0.0000000e+00                2                1    2.4980859e-02    2.6063363e-02    2.6896058e-02    2.8727988e-02    0.0000000e+00
    4.0291814e+00                1                1    2.6180413e-02    2.8609155e-02    2.9716376e-02    3.1752233e-02    0.0000000e+00                2                1    2.4948770e-02    2.6079000e-02    2.6916207e-02    2.8758062e-02    0.0000000e+00
    4.1222170e+00                1                1    2.6321073e-02    2.8809484e-02    2.9755780e-02    3.1332942e-02    0.0000000e+00                2                1    2.4919521e-02    2.6054136e-02    2.6936615e-02    2.8785618e-02    0.0000000e+00
    4.2027342e+00                1                1    2.6503843e-02    2.9361400e-02    3.0254386e-02    3.2004640e-02    0.0000000e+00                2                1    2.4958269e-02    2.6096568e-02    2.6939753e-02    2.8879078e-02    0.0000000e+00
    4.3184105e+00                1                1    2.6641354e-02    2.9993119e-02    3.0649651e-02    3.2411919e-02    0.0000000e+00                2                1    2.4981200e-02    2.6166748e-02    2.7013569e-02    2.9003597e-02    0.0000000e+00
    4.4107039e+00                1                1    2.7041170e-02    2.9965469e-02    3.1272803e-02    3.2304909e-02    0.0000000e+00                2                1    2.5014102e-02    2.6203228e-02    2.7052603e-02    2.9091104e-02    0.0000000e+00
    4.5061741e+00                1                1    2.7329098e-02    3.0165789e-02    3.1618729e-02    3.2621949e-02    0.0000000e+00                2                1    2.5042479e-02    2.6234978e-02    2.7129353e-02    2.9216226e-02    0.0000000e+00
    4.6052740e+00                1                1    2.7861229e-02    3.0378179e-02    3.2056145e-02    3.3209746e-02    0.0000000e+00                2                1    2.5071455e-02    2.6310079e-02    2.7207014e-02    2.9385283e-02    0.0000000e+00
    4.7063896e+00                1                1    2.8283209e-02    3.0767305e-02    3.2328737e-02    3.3996630e-02    0.0000000e+00                2                1    2.5143813e-02    2.6428846e-02    2.7285534e-02    2.9470091e-02    0.0000000e+00
    4.8107579e+00                1                1    2.8745415e-02    3.0798659e-02    3.2599751e-02    3.4689016e-02    0.0000000e+00                2                1    2.5217921e-02    2.6506741e-02    2.7408916e-02    2.9642871e-02    0.0000000e+00
    4.9142468e+00                1                1    2.8923048e-02    3.0697468e-02    3.1868585e-02    3.3855936e-02    0.0000000e+00                2                1    2.5290904e-02    2.6626539e-02    2.7574409e-02    2.9771745e-02    0.0000000e+00
    5.0180807e+00                1                1    2.9306534e-02    3.1219399e-02    3.2121694e-02    3.4323293e-02    0.0000000e+00                2                1    2.5406416e-02    2.6789078e-02    2.7739659e-02    2.9986485e-02    0.0000000e+00
    5.1235685e+00                1                1    2.9688005e-02    3.1925259e-02    3.2777546e-02    3.4872752e-02    0.0000000e+00                2                1    2.5521739e-02    2.6951650e-02    2.7904924e-02    3.0201447e-02    0.0000000e+00
    5.2302489e+00                1                1    2.9843124e-02    3.2127765e-02    3.3162993e-02    3.4626592e-02    0.0000000e+00                2                1    2.5636702e-02    2.7070619e-02    2.8026564e-02    3.0416426e-02    0.0000000e+00
    5.3038188e+00                1                1    3.0198613e-02    3.2288731e-02    3.3189645e-02    3.4414887e-02    0.0000000e+00                2                1    2.5772948e-02    2.7209615e-02    2.8210929e-02    3.0561840e-02    0.0000000e+00
    5.4176772e+00                1                1    3.0292120e-02    3.2453270e-02    3.3533846e-02    3.4542382e-02    0.0000000e+00                2                1    2.5892098e-02    2.7332974e-02    2.8380884e-02    3.0738680e-02    0.0000000e+00
    5.5362056e+00                1                1    3.0702423e-02    3.2356184e-02    3.3434723e-02    3.5016581e-02    3.6648280e-02                2                1    2.6057054e-02    2.7502236e-02    2.8553277e-02    3.1005705e-02    3.6648280e-02
    5.6185019e+00                1                1    3.0593997e-02    3.2378646e-02    3.3471289e-02    3.5037410e-02    0.0000000e+00                2                1    2.6197390e-02    2.7645487e-02    2.8698648e-02    3.1156025e-02    0.0000000e+00
    5.7015662e+00                1                1    3.0482915e-02    3.2512650e-02    3.3398352e-02    3.4948330e-02    0.0000000e+00                2                1    2.6294543e-02    2.7789550e-02    2.8844849e-02    3.1307215e-02    0.0000000e+00
    5.8259259e+00                1                1    3.0523715e-02    3.3138966e-02    3.3923541e-02    3.5567413e-02    0.0000000e+00                2                1    2.6506332e-02    2.7961755e-02    2.9064347e-02    3.1490052e-02    0.0000000e+00
    5.9093385e+00                1                1    3.0527152e-02    3.3351728e-02    3.4220828e-02    3.5270991e-02    0.0000000e+00                2                1    2.6650317e-02    2.8108792e-02    2.9169502e-02    3.1644490e-02    0.0000000e+00
    6.0366519e+00                1                1    3.0163772e-02    3.3848448e-02    3.4823804e-02    3.5654662e-02    0.0000000e+00                2                1    2.6824056e-02    2.8331523e-02    2.9395618e-02    3.1789831e-02    0.0000000e+00
    6.1232727e+00                1                1    3.0478858e-02    3.4022070e-02    3.5034416e-02    3.5612900e-02    0.0000000e+00                2                1    2.7015212e-02    2.8481498e-02    2.9503455e-02    3.1947265e-02    0.0000000e+00
    6.2120461e+00                1                1    3.0906155e-02    3.4243439e-02    3.5222859e-02    3.5839531e-02    0.0000000e+00                2                1    2.7164120e-02    2.8633654e-02    2.9657875e-02    3.2107099e-02    0.0000000e+00
    6.3025989e+00                1                1    3.0830093e-02    3.4283936e-02    3.5629117e-02    3.6101748e-02    0.0000000e+00                2                1    2.7314638e-02    2.8787486e-02    2.9769385e-02    3.2268764e-02    0.0000000e+00
    6.4414124e+00                1                1    3.0992034e-02    3.2563564e-02    3.5523888e-02    3.6145191e-02    3.6648280e-02                2                1    2.7542833e-02    2.9020741e-02    3.0006013e-02    3.2424408e-02    3.6648280e-02
    6.5341725e+00                1                1    3.0882227e-02    3.2757220e-02    3.3198394e-02    3.6102794e-02    0.0000000e+00                2                1    2.7695504e-02    2.9176787e-02    3.0164309e-02    3.2633114e-02    0.0000000e+00
    6.6268535e+00                1                1    3.1094965e-02    3.2536943e-02    3.3424314e-02    3.5938533e-02    0.0000000e+00                2                1    2.7848251e-02    2.9332891e-02    3.0322651e-02    3.2752062e-02    0.0000000e+00
    6.7195245e+00                1                1    3.1080824e-02    3.2557433e-02    3.3817953e-02    3.5510652e-02    0.0000000e+00                2                1    2.8001458e-02    2.9489458e-02    3.0481458e-02    3.2826186e-02    0.0000000e+00
    6.8121856e+00                1                1    3.1517975e-02    3.2996507e-02    3.4294730e-02    3.5917509e-02    0.0000000e+00                2                1    2.8155160e-02    2.9646525e-02    3.0640768e-02    3.2945604e-02    0.0000000e+00
    6.9048193e+00                1                1    3.1977028e-02    3.3458450e-02    3.4759211e-02    3.5951574e-02    0.0000000e+00                2                1    2.8354093e-02    2.9803504e-02    3.0754679e-02    3.3064677e-02    0.0000000e+00
    7.0437663e+00                1                1    3.2622729e-02    3.3783939e-02    3.4328255e-02    3.5707192e-02    0.0000000e+00                2                1    2.8585634e-02    2.9994465e-02    3.0994281e-02    3.3266589e-02    0.0000000e+00
    7.1364199e+00                1                1    3.2705717e-02    3.3980439e-02    3.4490328e-02    3.5874311e-02    0.0000000e+00                2                1    2.8740918e-02    3.0198461e-02    3.1154973e-02    3.3386835e-02    0.0000000e+00
    7.2289971e+00                1                1    3.2668808e-02    3.3678440e-02    3.4724130e-02    3.5950112e-02    0.0000000e+00                2                1    2.8896711e-02    3.0357524e-02    3.1316183e-02    3.3553053e-02    0.0000000e+00
    7.3216116e+00                1                1    3.3010262e-02    3.4128642e-02    3.5174869e-02    3.5968558e-02    0.0000000e+00                2                1    2.9098301e-02    3.0516615e-02    3.1431656e-02    3.3627754e-02    0.0000000e+00
    7.4142305e+00                1                1    3.3351006e-02    3.4579537e-02    3.5482868e-02    3.6024867e-02    0.0000000e+00                2                1    2.9254846e-02    3.0630466e-02    3.1547546e-02    3.3794391e-02    0.0000000e+00
    7.5068208e+00                1                1    3.1920212e-02    3.4779278e-02    3.5539284e-02    3.6009763e-02    0.0000000e+00                2                1    2.9412436e-02    3.0791143e-02    3.1710282e-02    3.3962172e-02    0.0000000e+00
    7.6456470e+00                1                1    3.2553560e-02    3.5057680e-02    3.5638346e-02    3.6037553e-02    0.0000000e+00                2                1    2.9650795e-02    3.1080304e-02    3.1956455e-02    3.4169889e-02    0.0000000e+00
    7.7382526e+00                1                1    3.2521676e-02    3.5180223e-02    3.5690081e-02    3.6090684e-02    0.0000000e+00                2                1    2.9810553e-02    3.1243308e-02    3.2075231e-02    3.4247473e-02    0.0000000e+00
    7.8308250e+00                1                1    3.2598851e-02    3.5233102e-02    3.5818491e-02    3.6111185e-02    0.0000000e+00                2                1    2.9970865e-02    3.1406872e-02    3.2240683e-02    3.4278887e-02    0.0000000e+00
    7.9233975e+00                1                1    3.2984248e-02    3.5555404e-02    3.5996173e-02    3.6179827e-02    0.0000000e+00                2                1    3.0132988e-02    3.1572314e-02    3.2408052e-02    3.4450967e-02    0.0000000e+00
    8.0160034e+00                1                1    3.2859274e-02    3.5772723e-02    3.6030876e-02    3.6252151e-02    0.0000000e+00                2                1    3.0296395e-02    3.1739080e-02    3.2576768e-02    3.4531375e-02    0.0000000e+00
    8.1086686e+00                1                1    3.3253891e-02    3.5364661e-02    3.6068251e-02    3.6327469e-02    0.0000000e+00                2                1    3.0460464e-02    3.1859873e-02    3.2699518e-02    3.4658690e-02    0.0000000e+00
    8.2014536e+00                1                1    3.3133543e-02    3.5662253e-02    3.6182870e-02    3.6443178e-02    0.0000000e+00                2                1    3.0625168e-02    3.2027847e-02    3.2869455e-02    3.4786450e-02    0.0000000e+00
    8.3408495e+00                1                1    3.3499226e-02    3.5707554e-02    3.6306423e-02    3.6643287e-02    0.0000000e+00                2                1    3.0827283e-02    3.2234922e-02    3.3079505e-02    3.4956356e-02    0.0000000e+00
    8.4341362e+00                1                1    3.3912060e-02    3.5942272e-02    3.6355833e-02    3.6769395e-02    0.0000000e+00                2                1    3.0994685e-02    3.2405672e-02    3.3205232e-02    3.5039515e-02    0.0000000e+00
    8.5277528e+00                1                1    3.4328632e-02    3.6103600e-02    3.6367957e-02    3.6783375e-02    0.0000000e+00                2                1    3.1163017e-02    3.2577375e-02    3.3284554e-02    3.4981784e-02    0.0000000e+00
    8.6209559e+00                1                1    3.4600437e-02    3.5510975e-02    3.6497391e-02    3.6800903e-02    0.0000000e+00                2                1    3.1332432e-02    3.2702931e-02    3.3459068e-02    3.5113118e-02    0.0000000e+00
    8.7153245e+00                1                1    3.4275396e-02    3.5609810e-02    3.6601090e-02    3.6906099e-02    0.0000000e+00                2                1    3.1503249e-02    3.2877075e-02    3.3587675e-02    3.5245741e-02    0.0000000e+00
    8.8100737e+00                1                1    3.3907243e-02    3.5631340e-02    3.6704112e-02    3.7355438e-02    0.0000000e+00                2                1    3.1627391e-02    3.3004560e-02    3.3764377e-02    3.5378989e-02    0.0000000e+00
    8.9026592e+00                1                1    3.4224615e-02    3.5957020e-02    3.6803973e-02    3.7535433e-02    0.0000000e+00                2                1    3.1797801e-02    3.3178245e-02    3.3892267e-02    3.5510718e-02    0.0000000e+00
    9.0460173e+00                1                1    3.4713185e-02    3.6380969e-02    3.6923969e-02    3.7816040e-02    0.0000000e+00                2                1    3.2012449e-02    3.3398062e-02    3.4162538e-02    3.5691491e-02    0.0000000e+00
    9.1420992e+00                1                1    3.4769356e-02    3.6757290e-02    3.7069123e-02    3.8004621e-02    0.0000000e+00                2                1    3.2188365e-02    3.3577446e-02    3.4343836e-02    3.5780816e-02    0.0000000e+00
    9.2385549e+00                1                1    3.5100123e-02    3.6549570e-02    3.7098009e-02    3.8116539e-02    0.0000000e+00                2                1    3.2365111e-02    3.3709656e-02    3.4477967e-02    3.5822512e-02    0.0000000e+00
    9.3348668e+00                1                1    3.5469970e-02    3.6690358e-02    3.7438337e-02    3.8343786e-02    0.0000000e+00                2                1    3.2494105e-02    3.3793870e-02    3.4564100e-02    3.5960143e-02    0.0000000e+00
    9.4316005e+00                1                1    3.5682785e-02    3.6948693e-02    3.7660767e-02    3.8610198e-02    0.0000000e+00                2                1    3.2623738e-02    3.3975017e-02    3.4747177e-02    3.6098456e-02    0.0000000e+00
    9.5283468e+00                1                1    3.6055157e-02    3.7088711e-02    3.7804249e-02    3.8837804e-02    0.0000000e+00                2                1    3.2801998e-02    3.4108272e-02    3.4833980e-02    3.6188635e-02    0.0000000e+00
    9.6247689e+00                1                1    3.6148231e-02    3.7346515e-02    3.7865772e-02    3.9064056e-02    0.0000000e+00                2                1    3.2980790e-02    3.4241821e-02    3.4969338e-02    3.6230368e-02    0.0000000e+00
    9.7224838e+00                1                1    3.6521137e-02    3.7363932e-02    3.8006062e-02    3.9330455e-02    0.0000000e+00                2                1    3.3112269e-02    3.4425090e-02    3.5154435e-02    3.6321387e-02    0.0000000e+00
    9.8207273e+00                1                1    3.6047312e-02    3.7297274e-02    3.8103702e-02    3.8990772e-02    0.0000000e+00                2                1    3.3244418e-02    3.4560546e-02    3.5291728e-02    3.6461620e-02    0.0000000e+00
    9.9184078e+00                1                1    3.6373958e-02    3.7670135e-02    3.8318223e-02    3.9249850e-02    0.0000000e+00                2                1    3.3425043e-02    3.4695585e-02    3.5379724e-02    3.6552532e-02    0.0000000e+00
    1.0015342e+01                1                1    3.6531936e-02    3.7996468e-02    3.8525327e-02    3.9542363e-02    0.0000000e+00                2                1    3.3556926e-02    3.4781631e-02    3.5516454e-02    3.6692171e-02    0.0000000e+00
    1.0114216e+01                1                1    3.6893157e-02    3.8363981e-02    3.8731687e-02    3.9834805e-02    0.0000000e+00                2                1    3.3740251e-02    3.4918949e-02    3.5655636e-02    3.6785222e-02    0.0000000e+00
    1.0211480e+01                1                1    3.7165160e-02    3.8600900e-02    3.8764985e-02    4.0118683e-02    0.0000000e+00                2                1    3.3873426e-02    3.5055058e-02    3.5793577e-02    3.6925974e-02    0.0000000e+00
    1.0308716e+01                1                1    3.6647428e-02    3.8829803e-02    3.9035688e-02    4.0394525e-02    0.0000000e+00                2                1    3.4056241e-02    3.5191449e-02    3.5931802e-02    3.7067010e-02    0.0000000e+00
    1.0405478e+01                1                1    3.6949468e-02    3.9015994e-02    3.9346638e-02    4.0669214e-02    0.0000000e+00                2                1    3.4190025e-02    3.5328043e-02    3.6020750e-02    3.7208247e-02    0.0000000e+00
    1.0502959e+01                1                1    3.7253487e-02    3.9244764e-02    3.9576644e-02    4.0987132e-02    0.0000000e+00                2                1    3.4325025e-02    3.5416283e-02    3.6160323e-02    3.7350786e-02    0.0000000e+00
    1.0600584e+01                1                1    3.7558234e-02    3.9515259e-02    3.9765092e-02    4.1264090e-02    0.0000000e+00                2                1    3.4460374e-02    3.5554355e-02    3.6200797e-02    3.7543409e-02    0.0000000e+00
    1.0745921e+01                1                1    3.8013712e-02    3.9772055e-02    4.0065113e-02    4.1697860e-02    0.0000000e+00                2                1    3.4687718e-02    3.5735836e-02    3.6334761e-02    3.7732252e-02    0.0000000e+00
    1.0843914e+01                1                1    3.8318637e-02    3.9957263e-02    4.0293392e-02    4.1932018e-02    0.0000000e+00                2                1    3.4823651e-02    3.5874364e-02    3.6424738e-02    3.7925757e-02    0.0000000e+00
    1.0941660e+01                1                1    3.8533978e-02    4.0181813e-02    4.0562082e-02    4.2209917e-02    0.0000000e+00                2                1    3.4959288e-02    3.6012581e-02    3.6564305e-02    3.8119166e-02    0.0000000e+00
    1.1039524e+01                1                1    3.8430356e-02    4.0385883e-02    4.0768486e-02    4.2511455e-02    0.0000000e+00                2                1    3.5145434e-02    3.6151026e-02    3.6653822e-02    3.8212489e-02    0.0000000e+00
    1.1137340e+01                1                1    3.8590674e-02    4.0601496e-02    4.1029331e-02    4.2783452e-02    0.0000000e+00                2                1    3.5281723e-02    3.6239370e-02    3.6793797e-02    3.8406676e-02    0.0000000e+00
    1.1235125e+01                1                1    3.8791968e-02    4.0858577e-02    4.1246066e-02    4.3054348e-02    0.0000000e+00                2                1    3.5418263e-02    3.6378245e-02    3.6934024e-02    3.8601360e-02    0.0000000e+00
    1.1332875e+01                1                1    3.9035454e-02    4.1115034e-02    4.1461631e-02    4.3324588e-02    0.0000000e+00                2                1    3.5555101e-02    3.6466770e-02    3.7074550e-02    3.8796592e-02    0.0000000e+00
    1.1430060e+01                1                1    3.9276909e-02    4.1238575e-02    4.1543723e-02    4.3592574e-02    0.0000000e+00                2                1    3.5691726e-02    3.6605596e-02    3.7164073e-02    3.8941043e-02    0.0000000e+00
    1.1527764e+01                1                1    3.9518029e-02    4.1447877e-02    4.1754899e-02    4.3860188e-02    0.0000000e+00                2                1    3.5829103e-02    3.6745189e-02    3.7305018e-02    3.9137188e-02    0.0000000e+00
    1.1625528e+01                1                1    3.9758038e-02    4.1655481e-02    4.2008493e-02    4.4126569e-02    0.0000000e+00                2                1    3.5966180e-02    3.6833450e-02    3.7445640e-02    3.9282211e-02    0.0000000e+00
    1.1723318e+01                1                1    3.9996529e-02    4.1860962e-02    4.2216092e-02    4.4391264e-02    0.0000000e+00                2                1    3.6103390e-02    3.7023873e-02    3.7586391e-02    3.9478495e-02    0.0000000e+00
    1.1821125e+01                1                1    4.0276509e-02    4.2062607e-02    4.2464479e-02    4.4652449e-02    0.0000000e+00                2                1    3.6240662e-02    3.7112078e-02    3.7727196e-02    3.9675067e-02    0.0000000e+00
    1.1918804e+01                1                1    4.0508135e-02    4.2529051e-02    4.2663779e-02    4.4909241e-02    0.0000000e+00                2                1    3.6325953e-02    3.7250801e-02    3.7918746e-02    3.9768441e-02    0.0000000e+00
    1.2016103e+01                1                1    4.0778520e-02    4.2449400e-02    4.2900990e-02    4.5158937e-02    4.2925738e-02                2                1    3.6462193e-02    3.7440699e-02    3.8058702e-02    3.9912712e-02    4.2925738e-02
    1.2113035e+01                1                1    4.1013773e-02    4.2647065e-02    4.3100757e-02    4.5369218e-02    0.0000000e+00                2                1    3.6597668e-02    3.7526805e-02    3.8197848e-02    4.0056122e-02    0.0000000e+00
    1.2210945e+01                1                1    4.1248265e-02    4.2841741e-02    4.3297020e-02    4.5527886e-02    0.0000000e+00                2                1    3.6733764e-02    3.7665043e-02    3.8337633e-02    4.0096715e-02    0.0000000e+00
    1.2308894e+01                1                1    4.1493438e-02    4.3045448e-02    4.3684511e-02    4.5647347e-02    0.0000000e+00                2                1    3.6818161e-02    3.7803436e-02    3.8477571e-02    4.0240694e-02    0.0000000e+00
    1.2406883e+01                1                1    4.1747877e-02    4.3211110e-02    4.3942727e-02    4.5726043e-02    0.0000000e+00                2                1    3.6954594e-02    3.7994105e-02    3.8617811e-02    4.0333003e-02    0.0000000e+00
    1.2504748e+01                1                1    4.1977085e-02    4.3396157e-02    4.4174359e-02    4.5776537e-02    0.0000000e+00                2                1    3.7091377e-02    3.8133270e-02    3.8758406e-02    4.0425434e-02    0.0000000e+00
    1.2602933e+01                1                1    4.2208572e-02    4.3675102e-02    4.4408367e-02    4.5829068e-02    0.0000000e+00                2                1    3.7228589e-02    3.8272870e-02    3.8899438e-02    4.0622500e-02    0.0000000e+00
    1.2701162e+01                1                1    4.2488983e-02    4.3911400e-02    4.4645551e-02    4.5884431e-02    0.0000000e+00                2                1    3.7365414e-02    3.8412064e-02    3.9040054e-02    4.0767027e-02    0.0000000e+00
    1.2848193e+01                1                1    4.2845857e-02    4.4270987e-02    4.4868623e-02    4.5971949e-02    0.0000000e+00                2                1    3.7543916e-02    3.8594096e-02    3.9276712e-02    4.1009509e-02    0.0000000e+00
    1.2946581e+01                1                1    4.3093461e-02    4.4520701e-02    4.5027142e-02    4.5993982e-02    0.0000000e+00                2                1    3.7679772e-02    3.8732280e-02    3.9469035e-02    4.1153047e-02    0.0000000e+00
    1.3044988e+01                1                1    4.2263086e-02    4.4431606e-02    4.4939132e-02    4.6092601e-02    0.0000000e+00                2                1    3.7815435e-02    3.8870259e-02    3.9608635e-02    4.1349095e-02    0.0000000e+00
    1.3143412e+01                1                1    4.2474081e-02    4.4558414e-02    4.5114236e-02    4.6179562e-02    0.0000000e+00                2                1    3.7950844e-02    3.9007970e-02    3.9747959e-02    4.1492218e-02    0.0000000e+00
    1.3241870e+01                1                1    4.2546094e-02    4.4266537e-02    4.5289503e-02    4.6219472e-02    0.0000000e+00                2                1    3.8139538e-02    3.9145999e-02    3.9887601e-02    4.1688634e-02    0.0000000e+00
    1.3340319e+01                1                1    4.2710677e-02    4.4437776e-02    4.5464699e-02    4.6304909e-02    0.0000000e+00                2                1    3.8275386e-02    3.9284030e-02    4.0080328e-02    4.1885270e-02    0.0000000e+00
    1.3438858e+01                1                1    4.2922210e-02    4.4655967e-02    4.5639992e-02    4.6436583e-02    0.0000000e+00                2                1    3.8411223e-02    3.9422045e-02    4.0220062e-02    4.2028901e-02    0.0000000e+00
    1.3537445e+01                1                1    4.3087202e-02    4.4921700e-02    4.5815431e-02    4.6521007e-02    0.0000000e+00                2                1    3.8546464e-02    3.9612756e-02    4.0359161e-02    4.2225172e-02    0.0000000e+00
    1.3635764e+01                1                1    4.3251627e-02    4.5140344e-02    4.5943049e-02    4.6604100e-02    0.0000000e+00                2                1    3.8681255e-02    3.9749798e-02    4.0497778e-02    4.2421155e-02    0.0000000e+00
    1.3734400e+01                1                1    4.3416164e-02    4.5359464e-02    4.6070428e-02    4.6733993e-02    0.0000000e+00                2                1    3.8816260e-02    3.9887053e-02    4.0636608e-02    4.2564036e-02    0.0000000e+00
    1.3833082e+01                1                1    4.3580308e-02    4.5483379e-02    4.6149453e-02    4.6815528e-02    0.0000000e+00                2                1    3.8951006e-02    4.0077688e-02    4.0828809e-02    4.2760264e-02    0.0000000e+00
    1.3931815e+01                1                1    4.3792246e-02    4.5606974e-02    4.6227802e-02    4.6944142e-02    0.0000000e+00                2                1    3.9085325e-02    4.0214337e-02    4.0967012e-02    4.2902461e-02    0.0000000e+00
    1.4030547e+01                1                1    4.4004471e-02    4.5730137e-02    4.6353294e-02    4.7024386e-02    0.0000000e+00                2                1    3.9219603e-02    4.0350938e-02    4.1105161e-02    4.3044592e-02    0.0000000e+00
    1.4129336e+01                1                1    4.4264801e-02    4.5804446e-02    4.6478041e-02    4.7151636e-02    0.0000000e+00                2                1    3.9353834e-02    4.0487483e-02    4.1297233e-02    4.3186649e-02    0.0000000e+00
    1.4228139e+01                1                1    4.4477169e-02    4.5877645e-02    4.6602029e-02    4.7229828e-02    0.0000000e+00                2                1    3.9487814e-02    4.0623765e-02    4.1435158e-02    4.3328410e-02    0.0000000e+00
    1.4326979e+01                1                1    4.4689722e-02    4.5949953e-02    4.6677009e-02    4.7355595e-02    0.0000000e+00                2                1    3.9621293e-02    4.0759524e-02    4.1572547e-02    4.3523801e-02    0.0000000e+00
    1.4425717e+01                1                1    4.4902214e-02    4.6021121e-02    4.6799490e-02    4.7480564e-02    0.0000000e+00                2                1    3.9754850e-02    4.0895358e-02    4.1764316e-02    4.3719473e-02    0.0000000e+00
    1.4524600e+01                1                1    4.5162849e-02    4.6090519e-02    4.6920539e-02    4.7555260e-02    0.0000000e+00                2                1    3.9888733e-02    4.1085939e-02    4.1902216e-02    4.3861281e-02    0.0000000e+00
    1.4623492e+01                1                1    4.5326026e-02    4.6159044e-02    4.7041064e-02    4.7678079e-02    0.0000000e+00                2                1    4.0021938e-02    4.1221506e-02    4.2039393e-02    4.3947796e-02    0.0000000e+00
    1.4722474e+01                1                1    4.5488442e-02    4.6226092e-02    4.7258803e-02    4.7799746e-02    0.0000000e+00                2                1    4.0154797e-02    4.1356709e-02    4.2176195e-02    4.4142960e-02    0.0000000e+00
    1.4821503e+01                1                1    4.5601121e-02    4.6341399e-02    4.7427140e-02    4.7871306e-02    0.0000000e+00                2                1    4.0287788e-02    4.1492043e-02    4.2313125e-02    4.4228985e-02    0.0000000e+00
    1.4920540e+01                1                1    4.5713460e-02    4.6406839e-02    4.7595488e-02    4.7991704e-02    0.0000000e+00                2                1    4.0420701e-02    4.1682134e-02    4.2504807e-02    4.4424379e-02    0.0000000e+00
    1.5019642e+01                1                1    4.5775374e-02    4.6471200e-02    4.7763447e-02    4.8111360e-02    0.0000000e+00                2                1    4.0553539e-02    4.1817403e-02    4.2586711e-02    4.4509982e-02    0.0000000e+00
    1.5118807e+01                1                1    4.5736213e-02    4.6584104e-02    4.7930753e-02    4.8230009e-02    0.0000000e+00                2                1    4.0686171e-02    4.1952453e-02    4.2778288e-02    4.4595127e-02    0.0000000e+00
    1.5207988e+01                1                1    4.5779364e-02    4.6679941e-02    4.8030808e-02    4.8331000e-02    0.0000000e+00                2                1    4.0810451e-02    4.2078884e-02    4.2906123e-02    4.4726048e-02    0.0000000e+00
    1.5307121e+01                1                1    4.5826728e-02    4.6708011e-02    4.8078896e-02    4.8421617e-02    0.0000000e+00                2                1    4.0942341e-02    4.2213156e-02    4.3041949e-02    4.4920545e-02    0.0000000e+00
    1.5445990e+01                1                1    4.5855120e-02    4.6839135e-02    4.8315158e-02    4.8561162e-02    0.0000000e+00                2                1    4.1104342e-02    4.2433863e-02    4.3264813e-02    4.5148300e-02    0.0000000e+00
    1.5515460e+01                1                1    4.5572278e-02    4.6608012e-02    4.7939669e-02    4.8630158e-02    0.0000000e+00                2                1    4.1213145e-02    4.2488922e-02    4.3376419e-02    4.5262351e-02    0.0000000e+00
    1.5610052e+01                1                1    4.5524779e-02    4.6514448e-02    4.8097918e-02    4.8741203e-02    0.0000000e+00                2                1    4.1285833e-02    4.2619427e-02    4.3452923e-02    4.5342180e-02    0.0000000e+00
    1.5708160e+01                1                1    4.5630298e-02    4.6474384e-02    4.7169514e-02    4.8808034e-02    0.0000000e+00                2                1    4.1472399e-02    4.2752755e-02    4.3643438e-02    4.5480470e-02    0.0000000e+00
    1.5807476e+01                1                1    4.5686971e-02    4.6583771e-02    4.7281282e-02    4.8925415e-02    0.0000000e+00                2                1    4.1548089e-02    4.2886551e-02    4.3723089e-02    4.5619244e-02    0.0000000e+00
    1.5906812e+01                1                1    4.5791775e-02    4.6691613e-02    4.7391487e-02    4.8991200e-02    0.0000000e+00                2                1    4.1679515e-02    4.3020411e-02    4.3970213e-02    4.5702203e-02    0.0000000e+00
    1.6006154e+01                1                1    4.5794479e-02    4.6797644e-02    4.7499859e-02    4.9104923e-02    0.0000000e+00                2                1    4.1866946e-02    4.3210270e-02    4.4105820e-02    4.5784975e-02    0.0000000e+00
    1.6105530e+01                1                1    4.5845628e-02    4.6902443e-02    4.7606986e-02    4.9167046e-02    0.0000000e+00                2                1    4.1998109e-02    4.3343843e-02    4.4240999e-02    4.5867094e-02    0.0000000e+00
    1.6204921e+01                1                1    4.5844873e-02    4.6955652e-02    4.7713001e-02    4.9278190e-02    0.0000000e+00                2                1    4.2129025e-02    4.3477153e-02    4.4432078e-02    4.5892551e-02    0.0000000e+00
    1.6304319e+01                1                1    4.5842435e-02    4.7058146e-02    4.7868620e-02    4.9388258e-02    0.0000000e+00                2                1    4.2259740e-02    4.3610251e-02    4.4566863e-02    4.5917374e-02    0.0000000e+00
    1.6403739e+01                1                1    4.5888788e-02    4.7159241e-02    4.7972332e-02    4.9446058e-02    0.0000000e+00                2                1    4.2390022e-02    4.3742895e-02    4.4757550e-02    4.5941313e-02    0.0000000e+00
    1.6503196e+01                1                1    4.5811413e-02    4.6604685e-02    4.7596274e-02    4.9579452e-02    0.0000000e+00                2                1    4.2519988e-02    4.3875207e-02    4.4891621e-02    4.5964503e-02    0.0000000e+00
    1.6602699e+01                1                1    4.5859215e-02    4.6703860e-02    4.7747244e-02    4.9635272e-02    0.0000000e+00                2                1    4.2649356e-02    4.4006895e-02    4.5025050e-02    4.5986640e-02    0.0000000e+00
    1.6702214e+01                1                1    4.5870183e-02    4.6766668e-02    4.7862373e-02    4.9754954e-02    0.0000000e+00                2                1    4.2778525e-02    4.4138372e-02    4.5158258e-02    4.6064822e-02    0.0000000e+00
    1.6801744e+01                1                1    4.5929802e-02    4.6878352e-02    4.7976673e-02    4.9823850e-02    0.0000000e+00                2                1    4.2964264e-02    4.4269651e-02    4.5234503e-02    4.6085842e-02    0.0000000e+00
    1.6901297e+01                1                1    4.5939733e-02    4.6940599e-02    4.8141638e-02    4.9893152e-02    0.0000000e+00                2                1    4.3092785e-02    4.4457200e-02    4.5366810e-02    4.6162719e-02    0.0000000e+00
    1.7000865e+01                1                1    4.6000803e-02    4.7054257e-02    4.8258204e-02    4.9963795e-02    0.0000000e+00                2                1    4.3220845e-02    4.4587512e-02    4.5555568e-02    4.6238902e-02    0.0000000e+00
    1.7100472e+01                1                1    4.6062119e-02    4.7118128e-02    4.8375282e-02    5.0085011e-02    0.0000000e+00                2                1    4.3347921e-02    4.4716803e-02    4.5629391e-02    4.6313832e-02    0.0000000e+00
    1.7200111e+01                1                1    4.6122234e-02    4.7231184e-02    4.8491355e-02    5.0154779e-02    0.0000000e+00                2                1    4.3474029e-02    4.4902216e-02    4.5759129e-02    4.6387531e-02    0.0000000e+00
    1.7349599e+01                1                1    4.6234876e-02    4.7347751e-02    4.8713551e-02    5.0231108e-02    0.0000000e+00                2                1    4.3691110e-02    4.5065405e-02    4.5867076e-02    4.6496961e-02    0.0000000e+00
    1.7449271e+01                1                1    4.6241283e-02    4.7407456e-02    4.8776441e-02    5.0297536e-02    0.0000000e+00                2                1    4.3816232e-02    4.5192658e-02    4.5880871e-02    4.6569084e-02    0.0000000e+00
    1.7548980e+01                1                1    4.6297935e-02    4.7517639e-02    4.8889806e-02    5.0414436e-02    0.0000000e+00                2                1    4.3883729e-02    4.5262276e-02    4.5894109e-02    4.6640822e-02    0.0000000e+00
    1.7648720e+01                1                1    4.6405214e-02    4.7627745e-02    4.9003091e-02    5.0480315e-02    0.0000000e+00                2                1    4.4008291e-02    4.5388943e-02    4.5906687e-02    4.6769595e-02    0.0000000e+00
    1.7748486e+01                1                1    4.6461348e-02    4.7686702e-02    4.9065225e-02    5.0545862e-02    0.0000000e+00                2                1    4.4075065e-02    4.5515427e-02    4.5976343e-02    4.6840560e-02    0.0000000e+00
    1.7848279e+01                1                1    4.6619557e-02    4.7796560e-02    4.9178259e-02    5.0611133e-02    0.0000000e+00                2                1    4.4199226e-02    4.5641759e-02    4.5987967e-02    4.6968890e-02    0.0000000e+00
    1.7948100e+01                1                1    4.6829146e-02    4.7854976e-02    4.9291138e-02    5.0676009e-02    0.0000000e+00                2                1    4.4322897e-02    4.5767581e-02    4.6056518e-02    4.7038903e-02    0.0000000e+00
    1.8047942e+01                1                1    4.7038479e-02    4.7963827e-02    4.9351847e-02    5.0739868e-02    0.0000000e+00                2                1    4.4445905e-02    4.5834840e-02    4.6066329e-02    4.7108030e-02    0.0000000e+00
    1.8147831e+01                1                1    4.7249317e-02    4.8073732e-02    4.9464933e-02    5.0804609e-02    0.0000000e+00                2                1    4.4568628e-02    4.5901630e-02    4.6133457e-02    4.7176675e-02    0.0000000e+00
    1.8247746e+01                1                1    4.7512452e-02    4.8132180e-02    4.9578211e-02    5.0869310e-02    0.0000000e+00                2                1    4.4691397e-02    4.5910254e-02    4.6142417e-02    4.7245191e-02    0.0000000e+00
    1.8347681e+01                1                1    4.7724267e-02    4.8241884e-02    4.9639450e-02    5.0933492e-02    0.0000000e+00                2                1    4.4813744e-02    4.5976228e-02    4.6208725e-02    4.7371208e-02    0.0000000e+00
    1.8447645e+01                1                1    4.7936317e-02    4.8299471e-02    4.9752087e-02    5.0997186e-02    0.0000000e+00                2                1    4.4934998e-02    4.5982705e-02    4.6331941e-02    4.7437854e-02    0.0000000e+00
    1.8547659e+01                1                1    4.8148768e-02    4.8408750e-02    4.9864652e-02    5.1060572e-02    0.0000000e+00                2                1    4.5055702e-02    4.5988291e-02    4.6396299e-02    4.7503748e-02    0.0000000e+00
    1.8647688e+01                1                1    4.8364766e-02    4.8521118e-02    4.9928282e-02    5.1126978e-02    0.0000000e+00                2                1    4.5176129e-02    4.6051635e-02    4.6518572e-02    4.7627547e-02    0.0000000e+00
    1.8747766e+01                1                1    4.8535238e-02    4.8535238e-02    4.9789108e-02    5.1147468e-02    0.0000000e+00                2                1    4.5296277e-02    4.6114532e-02    4.6582107e-02    4.7692596e-02    0.0000000e+00
    1.8847891e+01                1                1    4.8653376e-02    4.8758119e-02    4.9910298e-02    5.1219592e-02    0.0000000e+00                2                1    4.5415371e-02    4.6117671e-02    4.6644395e-02    4.7756370e-02    0.0000000e+00
    1.8948053e+01                1                1    4.8770520e-02    4.8980512e-02    4.9977971e-02    5.1290418e-02    0.0000000e+00                2                1    4.5533474e-02    4.6178092e-02    4.6705507e-02    4.7877540e-02    0.0000000e+00
    1.9048249e+01                1                1    4.8833512e-02    4.9149246e-02    5.0096447e-02    5.1359383e-02    0.0000000e+00                2                1    4.5650639e-02    4.6237408e-02    4.6824177e-02    4.7939038e-02    0.0000000e+00
    1.9148489e+01                1                1    4.8948328e-02    4.9370296e-02    5.0161487e-02    5.1374646e-02    0.0000000e+00                2                1    4.5766785e-02    4.6354291e-02    4.6883048e-02    4.8058061e-02    0.0000000e+00
    1.9248773e+01                1                1    4.9009927e-02    4.9538621e-02    5.0278792e-02    5.1441919e-02    0.0000000e+00                2                1    4.5823265e-02    4.6411497e-02    4.6940906e-02    4.8176193e-02    0.0000000e+00
    1.9349071e+01                1                1    4.9123570e-02    4.9759474e-02    5.0236402e-02    5.1349234e-02    0.0000000e+00                2                1    4.5937375e-02    4.6467422e-02    4.7056363e-02    4.8234244e-02    0.0000000e+00
    1.9449414e+01                1                1    4.9184250e-02    4.9927857e-02    5.0352775e-02    5.1468184e-02    0.0000000e+00                2                1    4.5991530e-02    4.6581165e-02    4.7170800e-02    4.8350070e-02    0.0000000e+00
    1.9549793e+01                1                1    4.9298226e-02    5.0150031e-02    5.0469458e-02    5.1587452e-02    0.0000000e+00                2                1    4.6044742e-02    4.6694091e-02    4.7225376e-02    4.8465042e-02    0.0000000e+00
    1.9650215e+01                1                1    4.9358831e-02    5.0319328e-02    5.0586132e-02    5.1706711e-02    0.0000000e+00                2                1    4.6038211e-02    4.6747400e-02    4.7338391e-02    4.8579473e-02    0.0000000e+00
    1.9700443e+01                1                1    4.9415739e-02    5.0430765e-02    5.0591032e-02    5.1712903e-02    0.0000000e+00                2                1    4.6064328e-02    4.6773920e-02    4.7424379e-02    4.8666165e-02    0.0000000e+00
    1.9800875e+01                1                1    4.9529440e-02    5.0600347e-02    5.0707438e-02    5.1831890e-02    0.0000000e+00                2                1    4.6116371e-02    4.6826764e-02    4.7537157e-02    4.8839545e-02    0.0000000e+00
    1.9901342e+01                1                1    4.9589115e-02    5.0769808e-02    5.0823476e-02    5.1950501e-02    0.0000000e+00                2                1    4.6108926e-02    4.6938649e-02    4.7649841e-02    4.9012958e-02    0.0000000e+00
    2.0001890e+01                1                1    4.9701799e-02    5.0938965e-02    5.0938965e-02    5.2068552e-02    0.0000000e+00                2                1    4.6218999e-02    4.7049636e-02    4.7702279e-02    4.9185559e-02    0.0000000e+00
    2.0102497e+01                1                1    4.9759731e-02    5.1107503e-02    5.1107503e-02    5.2185720e-02    0.0000000e+00                2                1    4.6208774e-02    4.7099688e-02    4.7812420e-02    4.9297278e-02    0.0000000e+00
    2.0203121e+01                1                1    4.9870440e-02    5.1275242e-02    5.1275242e-02    5.2301827e-02    0.0000000e+00                2                1    4.6316208e-02    4.7208048e-02    4.7921520e-02    4.9407919e-02    0.0000000e+00
    2.0303791e+01                1                1    4.9925996e-02    5.1442187e-02    5.1442187e-02    5.2362731e-02    0.0000000e+00                2                1    4.6363108e-02    4.7315367e-02    4.7970045e-02    4.9517466e-02    0.0000000e+00
    2.0404519e+01                1                1    5.0034294e-02    5.1608041e-02    5.1608041e-02    5.2476315e-02    0.0000000e+00                2                1    4.6424291e-02    4.7377806e-02    4.8092943e-02    4.9642406e-02    0.0000000e+00
    2.0505286e+01                1                1    5.0194736e-02    5.1771819e-02    5.1771819e-02    5.2587551e-02    0.0000000e+00                2                1    4.6513591e-02    4.7468941e-02    4.8185453e-02    4.9797606e-02    0.0000000e+00
    2.0606114e+01                1                1    5.0408741e-02    5.1934627e-02    5.1934627e-02    5.2697570e-02    0.0000000e+00                2                1    4.6542707e-02    4.7559707e-02    4.8277590e-02    4.9952649e-02    0.0000000e+00
    2.0706999e+01                1                1    5.0567526e-02    5.2096565e-02    5.2096565e-02    5.2806476e-02    0.0000000e+00                2                1    4.6631092e-02    4.7650023e-02    4.8429206e-02    5.0107446e-02    0.0000000e+00
    2.0807913e+01                1                1    5.0780888e-02    5.2258349e-02    5.2258349e-02    5.2914998e-02    0.0000000e+00                2                1    4.6718967e-02    4.7679769e-02    4.8520470e-02    5.0261922e-02    0.0000000e+00
    2.0908872e+01                1                1    5.0939512e-02    5.2419993e-02    5.2419993e-02    5.3023152e-02    0.0000000e+00                2                1    4.6806289e-02    4.7768887e-02    4.8550997e-02    5.0295704e-02    0.0000000e+00
    2.1009859e+01                1                1    5.1152855e-02    5.2526455e-02    5.2526455e-02    5.3130839e-02    0.0000000e+00                2                1    4.6893080e-02    4.7917736e-02    4.8641023e-02    5.0388965e-02    0.0000000e+00
    2.1110873e+01                1                1    5.1310933e-02    5.2687299e-02    5.2687299e-02    5.3237846e-02    0.0000000e+00                2                1    4.6979563e-02    4.8006109e-02    4.8730729e-02    5.0481896e-02    0.0000000e+00
    2.1211940e+01                1                1    5.1468309e-02    5.2792253e-02    5.2792253e-02    5.3343896e-02    0.0000000e+00                2                1    4.7004952e-02    4.8033374e-02    4.8819815e-02    5.0574182e-02    0.0000000e+00
    2.1313058e+01                1                1    5.1679502e-02    5.2950762e-02    5.2950762e-02    5.3448212e-02    0.0000000e+00                2                1    4.7089966e-02    4.8120248e-02    4.8908111e-02    5.0665652e-02    0.0000000e+00
    2.1414223e+01                1                1    5.1834780e-02    5.3053118e-02    5.3053118e-02    5.3551530e-02    0.0000000e+00                2                1    4.7174149e-02    4.8266986e-02    4.8995545e-02    5.0695514e-02    0.0000000e+00
    2.1515423e+01                1                1    5.1989545e-02    5.3210217e-02    5.3210217e-02    5.3654098e-02    0.0000000e+00                2                1    4.7257184e-02    4.8351945e-02    4.9081786e-02    5.0845568e-02    0.0000000e+00
    2.1616651e+01                1                1    5.2199899e-02    5.3311718e-02    5.3311718e-02    5.3756446e-02    0.0000000e+00                2                1    4.7277849e-02    4.8435426e-02    4.9166526e-02    5.0933353e-02    0.0000000e+00
    2.1717909e+01                1                1    5.2354623e-02    5.3468551e-02    5.3468551e-02    5.3858426e-02    0.0000000e+00                2                1    4.7353007e-02    4.8512424e-02    4.9244687e-02    5.0953300e-02    0.0000000e+00
    2.1819212e+01                1                1    5.2508713e-02    5.3568931e-02    5.3568931e-02    5.3959538e-02    0.0000000e+00                2                1    4.7474048e-02    4.8572420e-02    4.9365688e-02    5.1074265e-02    0.0000000e+00
    2.1920590e+01                1                1    5.2718357e-02    5.3668741e-02    5.3668741e-02    5.4060075e-02    0.0000000e+00                2                1    4.7533073e-02    4.8631398e-02    4.9424633e-02    5.1255175e-02    0.0000000e+00
    2.2022023e+01                1                1    5.2871590e-02    5.3823727e-02    5.3823727e-02    5.4159775e-02    0.0000000e+00                2                1    4.7592122e-02    4.8690402e-02    4.9544619e-02    5.1375086e-02    0.0000000e+00
    2.2123477e+01                1                1    5.3023587e-02    5.3921341e-02    5.3921341e-02    5.4257999e-02    0.0000000e+00                2                1    4.7651548e-02    4.8749791e-02    4.9603980e-02    5.1556412e-02    0.0000000e+00
    2.2224991e+01                1                1    5.3175494e-02    5.4018657e-02    5.4018657e-02    5.4355922e-02    0.0000000e+00                2                1    4.7772119e-02    4.8870329e-02    4.9724492e-02    5.1676865e-02    0.0000000e+00
    2.2326543e+01                1                1    5.3327293e-02    5.4171970e-02    5.4171970e-02    5.4453529e-02    0.0000000e+00                2                1    4.7831690e-02    4.8929866e-02    4.9845014e-02    5.1858337e-02    0.0000000e+00
    2.2428161e+01                1                1    5.3535349e-02    5.4268710e-02    5.4268710e-02    5.4550771e-02    0.0000000e+00                2                1    4.7891513e-02    4.9050671e-02    4.9904787e-02    5.1979069e-02    0.0000000e+00
    2.2529770e+01                1                1    5.3686556e-02    5.4364701e-02    5.4364701e-02    5.4647262e-02    0.0000000e+00                2                1    4.7951313e-02    4.9171448e-02    5.0025542e-02    5.2160779e-02    0.0000000e+00
    2.2631375e+01                1                1    5.3837725e-02    5.4460454e-02    5.4460454e-02    5.4743512e-02    0.0000000e+00                2                1    4.8072170e-02    4.9231271e-02    5.0146350e-02    5.2281535e-02    0.0000000e+00
    2.2732987e+01                1                1    5.3989029e-02    5.4556141e-02    5.4556141e-02    5.4839696e-02    0.0000000e+00                2                1    4.8132153e-02    4.9291229e-02    5.0267293e-02    5.2463437e-02    0.0000000e+00
    2.2834640e+01                1                1    5.4140468e-02    5.4651763e-02    5.4651763e-02    5.4935816e-02    0.0000000e+00                2                1    4.8192312e-02    4.9412370e-02    5.0327414e-02    5.2584522e-02    0.0000000e+00
    2.2936327e+01                1                1    5.4292015e-02    5.4747294e-02    5.4747294e-02    5.5031843e-02    0.0000000e+00                2                1    4.8252665e-02    4.9472707e-02    5.0448741e-02    5.2644817e-02    0.0000000e+00
    2.3038068e+01                1                1    5.4443682e-02    5.4842746e-02    5.4842746e-02    5.5127791e-02    0.0000000e+00                2                1    4.8313189e-02    4.9533219e-02    5.0509243e-02    5.2583294e-02    0.0000000e+00
    2.3139873e+01                1                1    5.4595267e-02    5.4937915e-02    5.4937915e-02    5.5223455e-02    0.0000000e+00                2                1    4.8373852e-02    4.9593873e-02    5.0630892e-02    5.2765929e-02    0.0000000e+00
    2.3231553e+01                1                1    5.4736835e-02    5.5022817e-02    5.5022817e-02    5.5308798e-02    0.0000000e+00                2                1    4.8434654e-02    4.9715671e-02    5.0691685e-02    5.2826713e-02    0.0000000e+00
    2.3304896e+01                1                1    5.4860941e-02    5.5090006e-02    5.5090006e-02    5.5376336e-02    0.0000000e+00                2                1    4.8434343e-02    4.9715352e-02    5.0752360e-02    5.2887375e-02    0.0000000e+00
    2.3436915e+01                1                1    5.5035908e-02    5.5208075e-02    5.5208075e-02    5.5208075e-02    0.0000000e+00                2                1    4.8494963e-02    4.9714962e-02    5.0873961e-02    5.3008960e-02    0.0000000e+00
    2.3528187e+01                1                1    5.5173306e-02    5.5288250e-02    5.5288250e-02    5.5288250e-02    0.0000000e+00                2                1    4.8494828e-02    4.9714824e-02    5.0873819e-02    5.3130811e-02    0.0000000e+00
    2.3612940e+01                1                1    5.5304078e-02    5.5361627e-02    5.5361627e-02    5.5361627e-02    0.0000000e+00                2                1    4.8554182e-02    4.9713138e-02    5.0994090e-02    5.3251006e-02    0.0000000e+00
    2.3704212e+01                1                1    5.5381685e-02    5.5439314e-02    5.5439314e-02    5.5439314e-02    0.0000000e+00                2                1    4.8612920e-02    4.9771823e-02    5.0991720e-02    5.3370521e-02    0.0000000e+00
    2.3847196e+01                1                1    5.5557604e-02    5.5615356e-02    5.5615356e-02    5.5615356e-02    0.0000000e+00                2                1    4.8731567e-02    4.9890390e-02    5.1110204e-02    5.3549832e-02    0.0000000e+00
    2.3949830e+01                1                1    5.5640581e-02    5.5756258e-02    5.5756258e-02    5.5756258e-02    0.0000000e+00                2                1    4.8790365e-02    4.9949136e-02    5.1229883e-02    5.3669401e-02    0.0000000e+00
    2.4001145e+01                1                1    5.5739448e-02    5.5797329e-02    5.5797329e-02    5.5797329e-02    0.0000000e+00                2                1    4.8789341e-02    5.0009074e-02    5.1228808e-02    5.3729262e-02    0.0000000e+00
    2.4103797e+01                1                1    5.5820570e-02    5.5936501e-02    5.5936501e-02    5.5936501e-02    0.0000000e+00                2                1    4.8848383e-02    5.0068068e-02    5.1348738e-02    5.3849092e-02    0.0000000e+00
    2.4206531e+01                1                1    5.5900062e-02    5.6074206e-02    5.6074206e-02    5.6074206e-02    0.0000000e+00                2                1    4.8921413e-02    5.0202398e-02    5.1422383e-02    5.3984353e-02    0.0000000e+00
    2.4309309e+01                1                1    5.5976651e-02    5.6267288e-02    5.6267288e-02    5.6267288e-02    0.0000000e+00                2                1    4.8996348e-02    5.0277697e-02    5.1498030e-02    5.4121744e-02    0.0000000e+00
    2.4412100e+01                1                1    5.6050897e-02    5.6400124e-02    5.6400124e-02    5.6400124e-02    0.0000000e+00                2                1    4.9118988e-02    5.0339336e-02    5.1559683e-02    5.4244448e-02    0.0000000e+00
    2.4514901e+01                1                1    5.6124249e-02    5.6532213e-02    5.6532213e-02    5.6532213e-02    0.0000000e+00                2                1    4.9180361e-02    5.0461735e-02    5.1621074e-02    5.4366876e-02    0.0000000e+00
    2.4617730e+01                1                1    5.6197163e-02    5.6664014e-02    5.6664014e-02    5.6664014e-02    0.0000000e+00                2                1    4.9241436e-02    5.0522812e-02    5.1682152e-02    5.4488975e-02    0.0000000e+00
    2.4720597e+01                1                1    5.6267865e-02    5.6793733e-02    5.6793733e-02    5.6793733e-02    0.0000000e+00                2                1    4.9302344e-02    5.0583717e-02    5.1804072e-02    5.4610888e-02    0.0000000e+00
    2.4823487e+01                1                1    5.6336184e-02    5.6921191e-02    5.6921191e-02    5.6921191e-02    0.0000000e+00                2                1    4.9364016e-02    5.0706425e-02    5.1865777e-02    5.4733650e-02    0.0000000e+00
    2.4926421e+01                1                1    5.6403298e-02    5.7047572e-02    5.7047572e-02    5.7047572e-02    0.0000000e+00                2                1    4.9426674e-02    5.0830148e-02    5.1928518e-02    5.4857506e-02    0.0000000e+00
    2.5029415e+01                1                1    5.6526060e-02    5.7171067e-02    5.7171067e-02    5.7171067e-02    0.0000000e+00                2                1    4.9487877e-02    5.0891356e-02    5.2111772e-02    5.4979750e-02    0.0000000e+00
    2.5132482e+01                1                1    5.6586548e-02    5.7290945e-02    5.7290945e-02    5.7290945e-02    0.0000000e+00                2                1    4.9609701e-02    5.0952153e-02    5.2233584e-02    5.5101550e-02    0.0000000e+00
    2.5235623e+01                1                1    5.6644006e-02    5.7407878e-02    5.7407878e-02    5.7407878e-02    0.0000000e+00                2                1    4.9609933e-02    5.1074433e-02    5.2355871e-02    5.5223850e-02    0.0000000e+00
    2.5338874e+01                1                1    5.6698055e-02    5.7521471e-02    5.7521471e-02    5.7521471e-02    0.0000000e+00                2                1    4.9732821e-02    5.1136324e-02    5.2478805e-02    5.5346833e-02    0.0000000e+00
    2.5442228e+01                1                1    5.6807777e-02    5.7631931e-02    5.7631931e-02    5.7631931e-02    0.0000000e+00                2                1    4.9795022e-02    5.1259581e-02    5.2541071e-02    5.5470190e-02    0.0000000e+00
    2.5545618e+01                1                1    5.6856786e-02    5.7740570e-02    5.7740570e-02    5.7740570e-02    0.0000000e+00                2                1    4.9855186e-02    5.1380743e-02    5.2662210e-02    5.5530256e-02    0.0000000e+00
    2.5649047e+01                1                1    5.6915457e-02    5.7859133e-02    5.7859133e-02    5.7859133e-02    0.0000000e+00                2                1    4.9915507e-02    5.1502063e-02    5.2722491e-02    5.5590497e-02    0.0000000e+00
    2.5700785e+01                1                1    5.6949252e-02    5.7952503e-02    5.7952503e-02    5.7952503e-02    0.0000000e+00                2                1    4.9976117e-02    5.1501639e-02    5.2844099e-02    5.5590039e-02    0.0000000e+00
    2.5804311e+01                1                1    5.7016601e-02    5.8080123e-02    5.8080123e-02    5.8080123e-02    0.0000000e+00                2                1    5.0036195e-02    5.1622709e-02    5.2904124e-02    5.5650012e-02    0.0000000e+00
    2.5907901e+01                1                1    5.7083601e-02    5.8207527e-02    5.8207527e-02    5.8207527e-02    0.0000000e+00                2                1    5.0096608e-02    5.1744121e-02    5.3025520e-02    5.5710357e-02    0.0000000e+00
    2.6011564e+01                1                1    5.7150217e-02    5.8275455e-02    5.8275455e-02    5.8275455e-02    0.0000000e+00                2                1    5.0157390e-02    5.1865915e-02    5.3086289e-02    5.5771113e-02    0.0000000e+00
    2.6115329e+01                1                1    5.7216427e-02    5.8402260e-02    5.8402260e-02    5.8402260e-02    0.0000000e+00                2                1    5.0279263e-02    5.1926763e-02    5.3208152e-02    5.5892967e-02    0.0000000e+00
    2.6219189e+01                1                1    5.7282179e-02    5.8528734e-02    5.8528734e-02    5.8528734e-02    0.0000000e+00                2                1    5.0340177e-02    5.1987674e-02    5.3330079e-02    5.5953870e-02    0.0000000e+00
    2.6323184e+01                1                1    5.7407771e-02    5.8655766e-02    5.8655766e-02    5.8655766e-02    0.0000000e+00                2                1    5.0401142e-02    5.2048637e-02    5.3452059e-02    5.6075847e-02    0.0000000e+00
    2.6427286e+01                1                1    5.7474611e-02    5.8724059e-02    5.8724059e-02    5.8724059e-02    0.0000000e+00                2                1    5.0462146e-02    5.2170659e-02    5.3574080e-02    5.6197868e-02    0.0000000e+00
    2.6531476e+01                1                1    5.7539840e-02    5.8850271e-02    5.8850271e-02    5.8850271e-02    0.0000000e+00                2                1    5.0584196e-02    5.2231691e-02    5.3757149e-02    5.6258900e-02    0.0000000e+00
    2.6635762e+01                1                1    5.7603386e-02    5.8974895e-02    5.8974895e-02    5.8974895e-02    0.0000000e+00                2                1    5.0645249e-02    5.2353763e-02    5.3879223e-02    5.6319957e-02    0.0000000e+00
    2.6740197e+01                1                1    5.7667409e-02    5.9100139e-02    5.9100139e-02    5.9100139e-02    0.0000000e+00                2                1    5.0767339e-02    5.2475855e-02    5.3940297e-02    5.6503072e-02    0.0000000e+00
    2.6834223e+01                1                1    5.7725283e-02    5.9159451e-02    5.9159451e-02    5.9159451e-02    0.0000000e+00                2                1    5.0767397e-02    5.2536934e-02    5.4001378e-02    5.6564156e-02    0.0000000e+00
    2.6938950e+01                1                1    5.7789529e-02    5.9285117e-02    5.9285117e-02    5.9285117e-02    0.0000000e+00                2                1    5.0889510e-02    5.2659049e-02    5.4062477e-02    5.6686277e-02    0.0000000e+00
    2.7043807e+01                1                1    5.7852377e-02    5.9409480e-02    5.9409480e-02    5.9409480e-02    0.0000000e+00                2                1    5.0889592e-02    5.2598115e-02    5.4062564e-02    5.6747387e-02    0.0000000e+00
    2.7148859e+01                1                1    5.7910515e-02    5.9529132e-02    5.9529132e-02    5.9529132e-02    0.0000000e+00                2                1    5.0951166e-02    5.2781747e-02    5.4185192e-02    5.6992083e-02    0.0000000e+00
    2.7243448e+01                1                1    5.7961289e-02    5.9581325e-02    5.9581325e-02    5.9581325e-02    0.0000000e+00                2                1    5.1012738e-02    5.2782319e-02    5.4246800e-02    5.7236781e-02    0.0000000e+00
    2.7348676e+01                1                1    5.8017589e-02    5.9639198e-02    5.9699258e-02    5.9699258e-02    0.0000000e+00                2                1    5.1135241e-02    5.2843817e-02    5.4369331e-02    5.7298318e-02    0.0000000e+00
    2.7401194e+01                1                1    5.8045347e-02    5.9667732e-02    5.9727821e-02    5.9727821e-02    0.0000000e+00                2                1    5.1135491e-02    5.2844075e-02    5.4552660e-02    5.7359620e-02    0.0000000e+00
    2.7547695e+01                1                1    5.8120932e-02    5.9745430e-02    5.9925930e-02    5.9925930e-02    0.0000000e+00                2                1    5.1257726e-02    5.2966317e-02    5.4674908e-02    5.7481879e-02    0.0000000e+00
    2.7651866e+01                1                1    5.8172114e-02    5.9798043e-02    5.9978701e-02    5.9978701e-02    0.0000000e+00                2                1    5.1318143e-02    5.3026713e-02    5.4735284e-02    5.7603242e-02    0.0000000e+00
    2.7703840e+01                1                1    5.8196679e-02    5.9823295e-02    6.0064275e-02    6.0064275e-02    0.0000000e+00                2                1    5.1378929e-02    5.3026472e-02    5.4796055e-02    5.7602979e-02    0.0000000e+00
    2.7807509e+01                1                1    5.8304599e-02    5.9872251e-02    6.0173722e-02    6.0173722e-02    0.0000000e+00                2                1    5.1439319e-02    5.3086842e-02    5.4917422e-02    5.7724313e-02    0.0000000e+00
    2.7900600e+01                1                1    5.8345839e-02    5.9914600e-02    6.0216285e-02    6.0216285e-02    0.0000000e+00                2                1    5.1438594e-02    5.3147112e-02    5.4977667e-02    5.7784518e-02    0.0000000e+00
    2.8003696e+01                1                1    5.8388009e-02    5.9897523e-02    6.0320187e-02    6.0320187e-02    0.0000000e+00                2                1    5.1498637e-02    5.3207122e-02    5.5098660e-02    5.7905458e-02    0.0000000e+00
    2.8106594e+01                1                1    5.8466751e-02    5.9978300e-02    6.0461996e-02    6.0461996e-02    0.0000000e+00                2                1    5.1620001e-02    5.3328464e-02    5.5280994e-02    5.7965722e-02    0.0000000e+00
    2.8209297e+01                1                1    5.8619243e-02    6.0012055e-02    6.0557069e-02    6.0557069e-02    0.0000000e+00                2                1    5.1619661e-02    5.3328113e-02    5.5402662e-02    5.8087373e-02    0.0000000e+00
    2.8311831e+01                1                1    5.8770994e-02    6.0044669e-02    6.0651180e-02    6.0651180e-02    0.0000000e+00                2                1    5.1741320e-02    5.3388744e-02    5.5524294e-02    5.8147969e-02    0.0000000e+00
    2.8414227e+01                1                1    5.8861337e-02    6.0076225e-02    6.0744413e-02    6.0744413e-02    0.0000000e+00                2                1    5.1801924e-02    5.3449335e-02    5.5645883e-02    5.8208522e-02    0.0000000e+00
    2.8516531e+01                1                1    5.9011778e-02    6.0106842e-02    6.0836884e-02    6.0836884e-02    0.0000000e+00                2                1    5.1862486e-02    5.3509883e-02    5.5706412e-02    5.8269029e-02    0.0000000e+00
    2.8618765e+01                1                1    5.9161671e-02    6.0136529e-02    6.0928601e-02    6.0928601e-02    0.0000000e+00                2                1    5.1984019e-02    5.3570386e-02    5.5827907e-02    5.8329486e-02    0.0000000e+00
    2.8720840e+01                1                1    5.9310931e-02    6.0165203e-02    6.1019476e-02    6.1019476e-02    0.0000000e+00                2                1    5.2044733e-02    5.3692104e-02    5.5888600e-02    5.8451177e-02    0.0000000e+00
    2.8822791e+01                1                1    5.9459547e-02    6.0192861e-02    6.1109503e-02    6.1109503e-02    0.0000000e+00                2                1    5.2106107e-02    5.3814504e-02    5.5888986e-02    5.8512595e-02    0.0000000e+00
    2.8924689e+01                1                1    5.9607652e-02    6.0219640e-02    6.1198821e-02    6.1198821e-02    0.0000000e+00                2                1    5.2167432e-02    5.3936854e-02    5.5950334e-02    5.8573959e-02    0.0000000e+00
    2.9026530e+01                1                1    5.9743878e-02    6.0294795e-02    6.1212989e-02    6.1212989e-02    0.0000000e+00                2                1    5.2228707e-02    5.3998137e-02    5.6011627e-02    5.8635265e-02    0.0000000e+00
    2.9128312e+01                1                1    5.9919813e-02    6.0287044e-02    6.1205121e-02    6.1205121e-02    0.0000000e+00                2                1    5.2289929e-02    5.4120382e-02    5.6072865e-02    5.8696513e-02    0.0000000e+00
    2.9229990e+01                1                1    6.0034754e-02    6.0340742e-02    6.1197507e-02    6.1197507e-02    0.0000000e+00                2                1    5.2351101e-02    5.4242575e-02    5.6134048e-02    5.8757705e-02    0.0000000e+00
    2.9331684e+01                1                1    6.0150170e-02    6.0333741e-02    6.1190407e-02    6.1190407e-02    0.0000000e+00                2                1    5.2473240e-02    5.4303702e-02    5.6195180e-02    5.8818842e-02    0.0000000e+00
    2.9433279e+01                1                1    6.0327072e-02    6.0388255e-02    6.1183643e-02    6.1183643e-02    0.0000000e+00                2                1    5.2534317e-02    5.4425797e-02    5.6195245e-02    5.8940941e-02    0.0000000e+00
    2.9534874e+01                1                1    6.0443060e-02    6.0504237e-02    6.1177186e-02    6.1177186e-02    0.0000000e+00                2                1    5.2595346e-02    5.4486826e-02    5.6256275e-02    5.9001972e-02    0.0000000e+00
    2.9636472e+01                1                1    6.0559055e-02    6.0620225e-02    6.1170762e-02    6.1170762e-02    0.0000000e+00                2                1    5.2717416e-02    5.4608897e-02    5.6378347e-02    5.9063031e-02    0.0000000e+00
    2.9738055e+01                1                1    6.0736724e-02    6.0736724e-02    6.1164878e-02    6.1164878e-02    0.0000000e+00                2                1    5.2778709e-02    5.4731217e-02    5.6561692e-02    5.9124358e-02    0.0000000e+00
    2.9839580e+01                1                1    6.0853561e-02    6.0853561e-02    6.1159358e-02    6.1159358e-02    0.0000000e+00                2                1    5.2840232e-02    5.4792758e-02    5.6623251e-02    5.9185941e-02    0.0000000e+00
    2.9941096e+01                1                1    6.0970388e-02    6.0970388e-02    6.1153849e-02    6.1153849e-02    0.0000000e+00                2                1    5.2901906e-02    5.4854456e-02    5.6807007e-02    5.9247694e-02    0.0000000e+00
    3.0032508e+01                1                1    6.0965804e-02    6.1026953e-02    6.1149252e-02    6.1149252e-02    0.0000000e+00                2                1    5.2963618e-02    5.4916194e-02    5.6868769e-02    5.9309489e-02    0.0000000e+00
    3.0105638e+01                1                1    6.0962319e-02    6.1023464e-02    6.1145756e-02    6.1145756e-02    0.0000000e+00                2                1    5.3013628e-02    5.5029124e-02    5.7105694e-02    5.9365492e-02    0.0000000e+00
    3.0211269e+01                1                1    6.0957661e-02    6.1079943e-02    6.1141084e-02    6.1141084e-02    0.0000000e+00                2                1    5.3098797e-02    5.5178704e-02    5.7197437e-02    5.9399691e-02    0.0000000e+00
    3.0310401e+01                1                1    6.0953730e-02    6.1076004e-02    6.1137142e-02    6.1137142e-02    0.0000000e+00                2                1    5.3119484e-02    5.5200201e-02    5.7219721e-02    5.9545228e-02    0.0000000e+00
    3.0434303e+01                1                1    6.1010342e-02    6.1071474e-02    6.1132607e-02    6.1132607e-02    0.0000000e+00                2                1    5.3250854e-02    5.5270714e-02    5.7229366e-02    5.9616473e-02    0.0000000e+00
    3.0525670e+01                1                1    6.1007204e-02    6.1068334e-02    6.1129463e-02    6.1129463e-02    0.0000000e+00                2                1    5.3318821e-02    5.5338938e-02    5.7236622e-02    6.0052542e-02    0.0000000e+00
    3.0624730e+01                1                1    6.1003966e-02    6.1065093e-02    6.1126219e-02    6.1126219e-02    0.0000000e+00                2                1    5.3387484e-02    5.5407881e-02    5.7305831e-02    6.0122143e-02    0.0000000e+00
    3.0748555e+01                1                1    6.1005483e-02    6.1066611e-02    6.1066611e-02    6.1127739e-02    0.0000000e+00                2                1    5.3458188e-02    5.5478944e-02    5.7315995e-02    6.0194042e-02    0.0000000e+00
    3.0839901e+01                1                1    6.1012556e-02    6.1073691e-02    6.1073691e-02    6.1134826e-02    0.0000000e+00                2                1    5.3526581e-02    5.5486364e-02    5.7323661e-02    6.0263336e-02    0.0000000e+00
    3.0912978e+01                1                1    6.1018279e-02    6.1079419e-02    6.1079419e-02    6.1140560e-02    0.0000000e+00                2                1    5.3593606e-02    5.5553600e-02    5.7329846e-02    6.0331087e-02    0.0000000e+00
    3.1012039e+01                1                1    6.0965098e-02    6.1087395e-02    6.1087395e-02    6.1148543e-02    0.0000000e+00                2                1    5.3724088e-02    5.5623115e-02    5.7460883e-02    6.0401312e-02    0.0000000e+00
    3.1102979e+01                1                1    6.0972591e-02    6.1094903e-02    6.1094903e-02    6.1156059e-02    0.0000000e+00                2                1    5.3731528e-02    5.5753353e-02    5.7591375e-02    6.0470944e-02    0.0000000e+00
    3.1216654e+01                1                1    6.0982135e-02    6.1104467e-02    6.1104467e-02    6.1165632e-02    0.0000000e+00                2                1    5.3740972e-02    5.5763152e-02    5.7478941e-02    6.0420294e-02    0.0000000e+00
    3.1322210e+01                1                1    6.0991350e-02    6.1052525e-02    6.1052525e-02    6.1174874e-02    0.0000000e+00                2                1    5.3872441e-02    5.5894956e-02    5.7733606e-02    6.0675446e-02    0.0000000e+00
    3.1421270e+01                1                1    6.1000070e-02    6.1061254e-02    6.1122437e-02    6.1183621e-02    0.0000000e+00                2                1    5.3880951e-02    5.5903786e-02    5.7620130e-02    6.0562434e-02    0.0000000e+00
    3.1526826e+01                1                1    6.1009654e-02    6.1070847e-02    6.1132040e-02    6.1193233e-02    0.0000000e+00                2                1    5.3951494e-02    5.6097292e-02    5.7875239e-02    6.0818048e-02    0.0000000e+00
    3.1640502e+01                1                1    6.1081390e-02    6.1081390e-02    6.1142594e-02    6.1203798e-02    0.0000000e+00                2                1    5.4084270e-02    5.6291791e-02    5.8131392e-02    6.0890793e-02    0.0000000e+00
    3.1713579e+01                1                1    6.1088220e-02    6.1088220e-02    6.1149431e-02    6.1210641e-02    0.0000000e+00                2                1    5.4090884e-02    5.6421331e-02    5.8138501e-02    6.0898240e-02    0.0000000e+00
    3.1819135e+01                1                1    6.1096198e-02    6.1096198e-02    6.1157417e-02    6.1218635e-02    0.0000000e+00                2                1    5.4223241e-02    5.6492766e-02    5.8271583e-02    6.0909138e-02    0.0000000e+00
    3.1918195e+01                1                1    6.1042711e-02    6.1103938e-02    6.1165164e-02    6.1226391e-02    0.0000000e+00                2                1    5.4293869e-02    5.6502433e-02    5.8465601e-02    6.0919561e-02    0.0000000e+00
    3.2009135e+01                1                1    6.1049991e-02    6.1111225e-02    6.1172459e-02    6.1233692e-02    0.0000000e+00                2                1    5.4363880e-02    5.6572796e-02    5.8597636e-02    6.0929270e-02    0.0000000e+00
    3.2122811e+01                1                1    6.1059458e-02    6.1120701e-02    6.1181945e-02    6.1243188e-02    0.0000000e+00                2                1    5.4497603e-02    5.6645594e-02    5.8854957e-02    6.0941577e-02    0.0000000e+00
    3.2213751e+01                1                1    6.1067311e-02    6.1128562e-02    6.1189813e-02    6.1251064e-02    0.0000000e+00                2                1    5.4567917e-02    5.6654879e-02    5.9048747e-02    6.0951565e-02    0.0000000e+00
    3.2327427e+01                1                1    6.1077395e-02    6.1138656e-02    6.1199917e-02    6.1261178e-02    0.0000000e+00                2                1    5.4640650e-02    5.6912228e-02    5.9183805e-02    6.0964231e-02    0.0000000e+00
    3.2400504e+01                1                1    6.1084071e-02    6.1145339e-02    6.1206606e-02    6.1267874e-02    0.0000000e+00                2                1    5.4648069e-02    5.6919955e-02    5.9376048e-02    6.0972508e-02    0.0000000e+00
    3.2524329e+01                1                1    6.1095697e-02    6.1156977e-02    6.1218256e-02    6.1279536e-02    0.0000000e+00                2                1    5.4783673e-02    5.6994673e-02    5.9451340e-02    6.0986757e-02    0.0000000e+00
    3.2615675e+01                1                1    6.1104481e-02    6.1165769e-02    6.1227058e-02    6.1288346e-02    0.0000000e+00                2                1    5.4793228e-02    5.7066042e-02    5.9523137e-02    6.0935967e-02    0.0000000e+00
    3.2707021e+01                1                1    6.1052116e-02    6.1174710e-02    6.1236008e-02    6.1297305e-02    0.0000000e+00                2                1    5.4864328e-02    5.7076104e-02    5.9595071e-02    6.1008150e-02    0.0000000e+00
    3.2820697e+01                1                1    6.1063432e-02    6.1186050e-02    6.1247358e-02    6.1308667e-02    0.0000000e+00                2                1    5.4999410e-02    5.7150225e-02    5.9669751e-02    6.1083144e-02    0.0000000e+00
    3.2944522e+01                1                1    6.1076148e-02    6.1198791e-02    6.1260112e-02    6.1321433e-02    0.0000000e+00                2                1    5.5074346e-02    5.7225688e-02    5.9745831e-02    6.1159569e-02    0.0000000e+00
    3.3017599e+01                1                1    6.1083843e-02    6.1206501e-02    6.1267830e-02    6.1329159e-02    0.0000000e+00                2                1    5.5082399e-02    5.7295531e-02    5.9816043e-02    6.1168512e-02    0.0000000e+00
    3.3131275e+01                1                1    6.1096046e-02    6.1218729e-02    6.1280070e-02    6.1341412e-02    0.0000000e+00                2                1    5.5156558e-02    5.7370199e-02    5.9891290e-02    6.1182581e-02    0.0000000e+00
    3.3222621e+01                1                1    6.1106069e-02    6.1228772e-02    6.1290123e-02    6.1351475e-02    0.0000000e+00                2                1    5.5228376e-02    5.7442431e-02    5.9963994e-02    6.1255526e-02    0.0000000e+00
    3.3346446e+01                1                1    6.1119985e-02    6.1242716e-02    6.1304082e-02    6.1365447e-02    0.0000000e+00                2                1    5.5427107e-02    5.7518696e-02    6.0040906e-02    6.1271253e-02    0.0000000e+00
    3.3419523e+01                1                1    6.1128383e-02    6.1251130e-02    6.1312504e-02    6.1373878e-02    0.0000000e+00                2                1    5.5435603e-02    5.7589039e-02    6.0173163e-02    6.1342171e-02    0.0000000e+00
    3.3533199e+01                1                1    6.1141698e-02    6.1264473e-02    6.1325860e-02    6.1387247e-02    0.0000000e+00                2                1    5.5572052e-02    5.7664466e-02    6.0372295e-02    6.1356961e-02    0.0000000e+00
    3.3606276e+01                1                1    6.1150392e-02    6.1273184e-02    6.1334580e-02    6.1395976e-02    0.0000000e+00                2                1    5.5580756e-02    5.7735049e-02    6.0566405e-02    6.1366571e-02    0.0000000e+00
    3.3711832e+01                1                1    6.1163169e-02    6.1285987e-02    6.1347396e-02    6.1408805e-02    0.0000000e+00                2                1    5.5716588e-02    5.7809808e-02    6.0764942e-02    6.1380595e-02    0.0000000e+00
    3.3803178e+01                1                1    6.1235917e-02    6.1297337e-02    6.1358757e-02    6.1420177e-02    0.0000000e+00                2                1    5.5727732e-02    5.7882948e-02    6.0838673e-02    6.1392872e-02    0.0000000e+00
    3.3905552e+01                1                1    6.1248846e-02    6.1310279e-02    6.1371713e-02    6.1433146e-02    0.0000000e+00                2                1    5.5801921e-02    5.7957624e-02    6.0914017e-02    6.1406749e-02    0.0000000e+00
    3.4007934e+01                1                1    6.1323457e-02    6.1323457e-02    6.1384903e-02    6.1446349e-02    0.0000000e+00                2                1    5.5937886e-02    5.8094082e-02    6.0989545e-02    6.1420784e-02    0.0000000e+00
    3.4110404e+01                1                1    6.1336882e-02    6.1336882e-02    6.1398342e-02    6.1459802e-02    0.0000000e+00                2                1    5.6012447e-02    5.8169142e-02    6.0942035e-02    6.1434994e-02    0.0000000e+00
    3.4212851e+01                1                1    6.1350530e-02    6.1412004e-02    6.1412004e-02    6.1473477e-02    0.0000000e+00                2                1    5.6087178e-02    5.8244377e-02    6.0956285e-02    6.1510993e-02    0.0000000e+00
    3.4315297e+01                1                1    6.1364398e-02    6.1425885e-02    6.1425885e-02    6.1487372e-02    0.0000000e+00                2                1    5.6162042e-02    5.8319749e-02    6.0970647e-02    6.1525486e-02    0.0000000e+00
    3.4417758e+01                1                1    6.1334955e-02    6.1519513e-02    6.1519513e-02    6.1519513e-02    0.0000000e+00                2                1    5.6237077e-02    5.8395298e-02    6.0985164e-02    6.1478471e-02    0.0000000e+00
    3.4520234e+01                1                1    6.1379669e-02    6.1564362e-02    6.1564362e-02    6.1564362e-02    0.0000000e+00                2                1    5.6250602e-02    5.8471021e-02    6.0999831e-02    6.1493257e-02    0.0000000e+00
    3.4622740e+01                1                1    6.1362800e-02    6.1609237e-02    6.1609237e-02    6.1609237e-02    0.0000000e+00                2                1    5.6325967e-02    5.8546925e-02    6.0952963e-02    6.1508202e-02    0.0000000e+00
    3.4725295e+01                1                1    6.1407494e-02    6.1654110e-02    6.1654110e-02    6.1654110e-02    0.0000000e+00                2                1    5.6401519e-02    5.8623023e-02    6.0967944e-02    6.1461612e-02    0.0000000e+00
    3.4827871e+01                1                1    6.1390463e-02    6.1698958e-02    6.1698958e-02    6.1698958e-02    0.0000000e+00                2                1    5.6415241e-02    5.8760733e-02    6.1106224e-02    6.1476565e-02    0.0000000e+00
    3.4930464e+01                1                1    6.1435084e-02    6.1743803e-02    6.1743803e-02    6.1743803e-02    0.0000000e+00                2                1    5.6490818e-02    5.8836885e-02    6.1121213e-02    6.1491644e-02    0.0000000e+00
    3.5033101e+01                1                1    6.1417907e-02    6.1788639e-02    6.1788639e-02    6.1788639e-02    0.0000000e+00                2                1    5.6566586e-02    5.8913235e-02    6.1136376e-02    6.1506899e-02    0.0000000e+00
    3.5135800e+01                1                1    6.1462449e-02    6.1833450e-02    6.1833450e-02    6.1833450e-02    0.0000000e+00                2                1    5.6642547e-02    5.8989785e-02    6.1151714e-02    6.1522330e-02    0.0000000e+00
    3.5238535e+01                1                1    6.1445106e-02    6.1878254e-02    6.1878254e-02    6.1878254e-02    0.0000000e+00                2                1    5.6842271e-02    5.9066533e-02    6.1167226e-02    6.1599722e-02    0.0000000e+00
    3.5341286e+01                1                1    6.1489569e-02    6.1923030e-02    6.1923030e-02    6.1923030e-02    0.0000000e+00                2                1    5.6918641e-02    5.9143474e-02    6.1121103e-02    6.1615511e-02    0.0000000e+00
    3.5444102e+01                1                1    6.1472043e-02    6.1967785e-02    6.1967785e-02    6.1967785e-02    0.0000000e+00                2                1    5.6995188e-02    5.9220597e-02    6.1136921e-02    6.1631456e-02    0.0000000e+00
    3.5546930e+01                1                1    6.1486880e-02    6.1982742e-02    6.1982742e-02    6.1982742e-02    0.0000000e+00                2                1    5.7071965e-02    5.9297957e-02    6.1152950e-02    6.1647615e-02    0.0000000e+00
    3.5649795e+01                1                1    6.1544156e-02    6.1978002e-02    6.1978002e-02    6.1978002e-02    0.0000000e+00                2                1    5.7148962e-02    5.9375545e-02    6.1169182e-02    6.1663978e-02    0.0000000e+00
    3.5701243e+01                1                1    6.1541881e-02    6.1975711e-02    6.1975711e-02    6.1975711e-02    0.0000000e+00                2                1    5.7218468e-02    5.9445349e-02    6.1177367e-02    6.1672230e-02    0.0000000e+00
    3.5804157e+01                1                1    6.1537498e-02    6.1971297e-02    6.1971297e-02    6.1971297e-02    0.0000000e+00                2                1    5.7295777e-02    5.9523258e-02    6.1193870e-02    6.1688865e-02    0.0000000e+00
    3.5907079e+01                1                1    6.1533297e-02    6.1967066e-02    6.1967066e-02    6.1967066e-02    0.0000000e+00                2                1    5.7373276e-02    5.9601364e-02    6.1210539e-02    6.1705670e-02    0.0000000e+00
    3.6010024e+01                1                1    6.1591288e-02    6.1963067e-02    6.1963067e-02    6.1963067e-02    0.0000000e+00                2                1    5.7450933e-02    5.9679633e-02    6.1227341e-02    6.1722608e-02    0.0000000e+00
    3.6113015e+01                1                1    6.1587446e-02    6.1959202e-02    6.1959202e-02    6.1959202e-02    0.0000000e+00                2                1    5.7528783e-02    5.9758101e-02    6.1244312e-02    6.1739716e-02    0.0000000e+00
    3.6216051e+01                1                1    6.1583732e-02    6.1955465e-02    6.1955465e-02    6.1955465e-02    0.0000000e+00                2                1    5.7606832e-02    5.9836774e-02    6.1199516e-02    6.1757002e-02    0.0000000e+00
    3.6319136e+01                1                1    6.1642179e-02    6.1951938e-02    6.1951938e-02    6.1951938e-02    0.0000000e+00                2                1    5.7685043e-02    5.9915614e-02    6.1216780e-02    6.1774423e-02    0.0000000e+00
    3.6422256e+01                1                1    6.1638800e-02    6.1948542e-02    6.1948542e-02    6.1948542e-02    0.0000000e+00                2                1    5.7763427e-02    5.9994632e-02    6.1172213e-02    6.1791992e-02    0.0000000e+00
    3.6525475e+01                1                1    6.1635584e-02    6.1945310e-02    6.1945310e-02    6.1945310e-02    0.0000000e+00                2                1    5.7903984e-02    6.0073834e-02    6.1189756e-02    6.1809713e-02    0.0000000e+00
    3.6628744e+01                1                1    6.1694473e-02    6.1942242e-02    6.1942242e-02    6.1942242e-02    0.0000000e+00                2                1    5.7982754e-02    6.0153231e-02    6.1207463e-02    6.1827599e-02    0.0000000e+00
    3.6732039e+01                1                1    6.1691620e-02    6.1939377e-02    6.1939377e-02    6.1939377e-02    0.0000000e+00                2                1    5.8061713e-02    6.0232824e-02    6.1225332e-02    6.1845649e-02    0.0000000e+00
    3.6835376e+01                1                1    6.1688969e-02    6.1936716e-02    6.1936716e-02    6.1936716e-02    0.0000000e+00                2                1    5.8140871e-02    6.0312622e-02    6.1243372e-02    6.1863872e-02    0.0000000e+00
    3.6938736e+01                1                1    6.1748445e-02    6.1934248e-02    6.1934248e-02    6.1934248e-02    0.0000000e+00                2                1    5.8220219e-02    6.0392616e-02    6.1199506e-02    6.1882259e-02    0.0000000e+00
    3.7042184e+01                1                1    6.1746187e-02    6.1931983e-02    6.1931983e-02    6.1931983e-02    0.0000000e+00                2                1    5.8237659e-02    6.0472793e-02    6.1217838e-02    6.1838708e-02    0.0000000e+00
    3.7145661e+01                1                1    6.1744084e-02    6.1929873e-02    6.1929873e-02    6.1929873e-02    0.0000000e+00                2                1    5.8317337e-02    6.0553145e-02    6.1236309e-02    6.1857367e-02    0.0000000e+00
    3.7249134e+01                1                1    6.1804146e-02    6.1866074e-02    6.1866074e-02    6.1928002e-02    0.0000000e+00                2                1    5.8335063e-02    6.0633676e-02    6.1317047e-02    6.1876169e-02    0.0000000e+00
    3.7300873e+01                1                1    6.1813019e-02    6.1874956e-02    6.1874956e-02    6.1936892e-02    0.0000000e+00                2                1    5.8406114e-02    6.0705078e-02    6.1326420e-02    6.1885627e-02    0.0000000e+00
    3.7404336e+01                1                1    6.1830937e-02    6.1892892e-02    6.1892892e-02    6.1954847e-02    0.0000000e+00                2                1    5.8486217e-02    6.0785887e-02    6.1283113e-02    6.1904646e-02    0.0000000e+00
    3.7507817e+01                1                1    6.1849124e-02    6.1911097e-02    6.1911097e-02    6.1973070e-02    0.0000000e+00                2                1    5.8504321e-02    6.0866876e-02    6.1302083e-02    6.1923808e-02    0.0000000e+00
    3.7611927e+01                1                1    6.1867591e-02    6.1867591e-02    6.1867591e-02    6.1991574e-02    0.0000000e+00                2                1    5.8584920e-02    6.0948219e-02    6.1259179e-02    6.1943291e-02    0.0000000e+00
    3.7716308e+01                1                1    6.1886369e-02    6.1886369e-02    6.1886369e-02    6.2010390e-02    0.0000000e+00                2                1    5.8665777e-02    6.1029828e-02    6.1278675e-02    6.1963006e-02    0.0000000e+00
    3.7820537e+01                1                1    6.1905354e-02    6.1905354e-02    6.1905354e-02    6.2029413e-02    0.0000000e+00                2                1    5.8746788e-02    6.1049363e-02    6.1298290e-02    6.1982839e-02    0.0000000e+00
    3.7924737e+01                1                1    6.1862504e-02    6.1924552e-02    6.1924552e-02    6.2048650e-02    0.0000000e+00                2                1    5.8827965e-02    6.1006778e-02    6.1255786e-02    6.2002807e-02    0.0000000e+00
    3.8028939e+01                1                1    6.1881927e-02    6.1943996e-02    6.1943996e-02    6.2068132e-02    0.0000000e+00                2                1    5.8909332e-02    6.1026581e-02    6.1275669e-02    6.2022933e-02    0.0000000e+00
    3.8133442e+01                1                1    6.1901685e-02    6.1963773e-02    6.1963773e-02    6.2087949e-02    0.0000000e+00                2                1    5.8990924e-02    6.1046574e-02    6.1295744e-02    6.2043253e-02    0.0000000e+00
    3.8237953e+01                1                1    6.1859597e-02    6.1983813e-02    6.1983813e-02    6.2108029e-02    0.0000000e+00                2                1    5.9072669e-02    6.1066683e-02    6.1378248e-02    6.2063690e-02    0.0000000e+00
    3.8342357e+01                1                1    6.1879814e-02    6.2004071e-02    6.2004071e-02    6.2128327e-02    0.0000000e+00                2                1    5.9092197e-02    6.1024537e-02    6.1460872e-02    6.2084207e-02    0.0000000e+00
    3.8446748e+01                1                1    6.1900239e-02    6.2024537e-02    6.2024537e-02    6.2148834e-02    0.0000000e+00                2                1    5.9174199e-02    6.1044827e-02    6.1543661e-02    6.2104850e-02    0.0000000e+00
    3.8551147e+01                1                1    6.1858745e-02    6.2045253e-02    6.2045253e-02    6.2169593e-02    0.0000000e+00                2                1    5.9256438e-02    6.1002943e-02    6.1564320e-02    6.2125697e-02    0.0000000e+00
    3.8603353e+01                1                1    6.1869151e-02    6.2055691e-02    6.2055691e-02    6.2180051e-02    0.0000000e+00                2                1    5.9266438e-02    6.1013239e-02    6.1512324e-02    6.2136182e-02    0.0000000e+00
    3.8708135e+01                1                1    6.1890200e-02    6.2076804e-02    6.2076804e-02    6.2201206e-02    0.0000000e+00                2                1    5.9349006e-02    6.1033993e-02    6.1533249e-02    6.2157318e-02    0.0000000e+00
    3.8812702e+01                1                1    6.1911423e-02    6.2098090e-02    6.2098090e-02    6.2222536e-02    0.0000000e+00                2                1    5.9431683e-02    6.0992389e-02    6.1554243e-02    6.2178525e-02    0.0000000e+00
    3.8906791e+01                1                1    6.1930688e-02    6.2117414e-02    6.2117414e-02    6.2241898e-02    0.0000000e+00                2                1    5.9512506e-02    6.1011247e-02    6.1510827e-02    6.2135302e-02    0.0000000e+00
    3.9015515e+01                1                1    6.1953234e-02    6.2077763e-02    6.2077763e-02    6.2264557e-02    0.0000000e+00                2                1    5.9596399e-02    6.1095680e-02    6.1532970e-02    6.2157670e-02    0.0000000e+00
    3.9109603e+01                1                1    6.1972960e-02    6.2097528e-02    6.2097528e-02    6.2284382e-02    0.0000000e+00                2                1    5.9677569e-02    6.1114830e-02    6.1489767e-02    6.2177153e-02    0.0000000e+00
    3.9226691e+01                1                1    6.1997739e-02    6.2122357e-02    6.2122357e-02    6.2309285e-02    0.0000000e+00                2                1    5.9700968e-02    6.1201307e-02    6.1513877e-02    6.2201533e-02    0.0000000e+00
    3.9301961e+01                1                1    6.2013811e-02    6.2138462e-02    6.2138462e-02    6.2325439e-02    0.0000000e+00                2                1    5.9716099e-02    6.1279348e-02    6.1529468e-02    6.2217297e-02    0.0000000e+00
    3.9429503e+01                1                1    6.2041242e-02    6.2165948e-02    6.2165948e-02    6.2353007e-02    0.0000000e+00                2                1    5.9804499e-02    6.1243310e-02    6.1493538e-02    6.2244222e-02    0.0000000e+00
    3.9504774e+01                1                1    6.2057588e-02    6.2182327e-02    6.2182327e-02    6.2369435e-02    0.0000000e+00                2                1    5.9819855e-02    6.1259036e-02    6.1509328e-02    6.2260205e-02    0.0000000e+00
    3.9606807e+01                1                1    6.2079940e-02    6.2204724e-02    6.2204724e-02    6.2391900e-02    0.0000000e+00                2                1    5.9903384e-02    6.1280473e-02    6.1468258e-02    6.2281992e-02    0.0000000e+00
    3.9734349e+01                1                1    6.2108183e-02    6.2233024e-02    6.2233024e-02    6.2420284e-02    0.0000000e+00                2                1    5.9992432e-02    6.1244883e-02    6.1495374e-02    6.2309467e-02    0.0000000e+00
    3.9842330e+01                1                1    6.2194783e-02    6.2257228e-02    6.2257228e-02    6.2444561e-02    0.0000000e+00                2                1    6.0140322e-02    6.1267953e-02    6.1455891e-02    6.2332938e-02    0.0000000e+00
    3.9920071e+01                1                1    6.2212320e-02    6.2274783e-02    6.2274783e-02    6.2462169e-02    0.0000000e+00                2                1    6.0219387e-02    6.1284663e-02    6.1472653e-02    6.2349938e-02    0.0000000e+00
    4.0041001e+01                1                1    6.2239825e-02    6.2302314e-02    6.2302314e-02    6.2489784e-02    0.0000000e+00                2                1    6.0307811e-02    6.1248162e-02    6.1498922e-02    6.2376582e-02    0.0000000e+00
    4.0118742e+01                1                1    6.2257668e-02    6.2320176e-02    6.2320176e-02    6.2507699e-02    0.0000000e+00                2                1    6.0324486e-02    6.1265097e-02    6.1453219e-02    6.2393829e-02    0.0000000e+00
    4.0226807e+01                1                1    6.2282720e-02    6.2345253e-02    6.2345253e-02    6.2532851e-02    0.0000000e+00                2                1    6.0410519e-02    6.1288761e-02    6.1476956e-02    6.2417930e-02    0.0000000e+00
    4.0334907e+01                1                1    6.2308067e-02    6.2370625e-02    6.2370625e-02    6.2558300e-02    0.0000000e+00                2                1    6.0496733e-02    6.1249804e-02    6.1438072e-02    6.2442167e-02    0.0000000e+00
    4.0443540e+01                1                1    6.2333747e-02    6.2396331e-02    6.2396331e-02    6.2584084e-02    0.0000000e+00                2                1    6.0520505e-02    6.1273872e-02    6.1462214e-02    6.2466704e-02    0.0000000e+00
    4.0551743e+01                1                1    6.2359538e-02    6.2422148e-02    6.2422148e-02    6.2609978e-02    0.0000000e+00                2                1    6.0607170e-02    6.1298029e-02    6.1423640e-02    6.2491331e-02    0.0000000e+00
    4.0605797e+01                1                1    6.2372493e-02    6.2435116e-02    6.2435116e-02    6.2622985e-02    0.0000000e+00                2                1    6.0619143e-02    6.1247320e-02    6.1435774e-02    6.2503676e-02    0.0000000e+00
    4.0713881e+01                1                1    6.2398551e-02    6.2461200e-02    6.2461200e-02    6.2649147e-02    0.0000000e+00                2                1    6.0706032e-02    6.1271616e-02    6.1460144e-02    6.2465627e-02    0.0000000e+00
    4.0821955e+01                1                1    6.2424856e-02    6.2487531e-02    6.2487531e-02    6.2675558e-02    0.0000000e+00                2                1    6.0730277e-02    6.1296087e-02    6.1421823e-02    6.2490575e-02    0.0000000e+00
    4.0930366e+01                1                1    6.2451508e-02    6.2514210e-02    6.2514210e-02    6.2702317e-02    0.0000000e+00                2                1    6.0691871e-02    6.1320802e-02    6.1446588e-02    6.2515771e-02    0.0000000e+00
    4.1038694e+01                1                1    6.2478438e-02    6.2541167e-02    6.2541167e-02    6.2729355e-02    0.0000000e+00                2                1    6.0716472e-02    6.1345658e-02    6.1471496e-02    6.2541112e-02    0.0000000e+00
    4.1146844e+01                1                1    6.2505567e-02    6.2568324e-02    6.2568324e-02    6.2756594e-02    0.0000000e+00                2                1    6.0678246e-02    6.1370632e-02    6.1496521e-02    6.2566573e-02    0.0000000e+00
    4.1200901e+01                1                1    6.2519208e-02    6.2581978e-02    6.2581978e-02    6.2770289e-02    0.0000000e+00                2                1    6.0690638e-02    6.1383166e-02    6.1446123e-02    6.2579351e-02    0.0000000e+00
    4.1309013e+01                1                1    6.2546662e-02    6.2609460e-02    6.2609460e-02    6.2797854e-02    0.0000000e+00                2                1    6.0778510e-02    6.1345357e-02    6.1471322e-02    6.2605015e-02    0.0000000e+00
    4.1417126e+01                1                1    6.2574406e-02    6.2637231e-02    6.2637231e-02    6.2825709e-02    0.0000000e+00                2                1    6.0803574e-02    6.1370654e-02    6.1496672e-02    6.2630832e-02    0.0000000e+00
    4.1525694e+01                1                1    6.2602492e-02    6.2665346e-02    6.2665346e-02    6.2853908e-02    0.0000000e+00                2                1    6.0891931e-02    6.1396212e-02    6.1522283e-02    6.2656915e-02    0.0000000e+00
    4.1633937e+01                1                1    6.2630721e-02    6.2693604e-02    6.2693604e-02    6.2882250e-02    0.0000000e+00                2                1    6.0917378e-02    6.1421870e-02    6.1484931e-02    6.2683099e-02    0.0000000e+00
    4.1742113e+01                1                1    6.2659140e-02    6.2722051e-02    6.2722051e-02    6.2910783e-02    0.0000000e+00                2                1    6.1006068e-02    6.1447684e-02    6.1510772e-02    6.2709443e-02    0.0000000e+00
    4.1850282e+01                1                1    6.2687727e-02    6.2750666e-02    6.2750666e-02    6.2939484e-02    0.0000000e+00                2                1    6.1094950e-02    6.1410523e-02    6.1536752e-02    6.2735930e-02    0.0000000e+00
    4.1904372e+01                1                1    6.2702098e-02    6.2765052e-02    6.2765052e-02    6.2953914e-02    0.0000000e+00                2                1    6.1107898e-02    6.1423538e-02    6.1549794e-02    6.2749226e-02    0.0000000e+00
    4.2013281e+01                1                1    6.2731199e-02    6.2794183e-02    6.2794183e-02    6.2983132e-02    0.0000000e+00                2                1    6.1134078e-02    6.1449853e-02    6.1576163e-02    6.2776109e-02    0.0000000e+00
    4.2122908e+01                1                1    6.2760746e-02    6.2823759e-02    6.2823759e-02    6.3012798e-02    0.0000000e+00                2                1    6.1160615e-02    6.1476528e-02    6.1666075e-02    6.2803359e-02    0.0000000e+00
    4.2232531e+01                1                1    6.2790553e-02    6.2853596e-02    6.2853596e-02    6.3042724e-02    0.0000000e+00                2                1    6.1187345e-02    6.1503395e-02    6.1693025e-02    6.2830806e-02    0.0000000e+00
    4.2342153e+01                1                1    6.2820554e-02    6.2883627e-02    6.2883627e-02    6.3072845e-02    0.0000000e+00                2                1    6.1214272e-02    6.1467224e-02    6.1720175e-02    6.2858457e-02    0.0000000e+00
    4.2451774e+01                1                1    6.2850746e-02    6.2913849e-02    6.2913849e-02    6.3103159e-02    0.0000000e+00                2                1    6.1304663e-02    6.1494461e-02    6.1810790e-02    6.2886311e-02    0.0000000e+00
    4.2506586e+01                1                1    6.2865917e-02    6.2929035e-02    6.2929035e-02    6.3118391e-02    0.0000000e+00                2                1    6.1318314e-02    6.1508154e-02    6.1824554e-02    6.2900314e-02    0.0000000e+00
    4.2605929e+01                1                1    6.2893524e-02    6.2956670e-02    6.2956670e-02    6.3146109e-02    0.0000000e+00                2                1    6.1343168e-02    6.1533085e-02    6.1849613e-02    6.2925809e-02    0.0000000e+00
    4.2716302e+01                1                1    6.2924369e-02    6.2987546e-02    6.2987546e-02    6.3177078e-02    0.0000000e+00                2                1    6.1370946e-02    6.1560949e-02    6.1877620e-02    6.2954304e-02    0.0000000e+00
    4.2826684e+01                1                1    6.2955441e-02    6.3018650e-02    6.3018650e-02    6.3208275e-02    0.0000000e+00                2                1    6.1398880e-02    6.1588969e-02    6.1969148e-02    6.2982958e-02    0.0000000e+00
    4.2926033e+01                1                1    6.2983615e-02    6.3046852e-02    6.3046852e-02    6.3236562e-02    0.0000000e+00                2                1    6.1424167e-02    6.1614335e-02    6.1994670e-02    6.3008898e-02    0.0000000e+00
    4.3025382e+01                1                1    6.3011932e-02    6.3075197e-02    6.3075197e-02    6.3264992e-02    0.0000000e+00                2                1    6.1449597e-02    6.1639843e-02    6.2020336e-02    6.3034984e-02    0.0000000e+00
    4.3124732e+01                1                1    6.3040428e-02    6.3103721e-02    6.3103721e-02    6.3293602e-02    0.0000000e+00                2                1    6.1475170e-02    6.1665496e-02    6.2046147e-02    6.3061217e-02    0.0000000e+00
    4.3235144e+01                1                1    6.3072257e-02    6.3135583e-02    6.3135583e-02    6.3325559e-02    0.0000000e+00                2                1    6.1440285e-02    6.1630699e-02    6.2138470e-02    6.3090540e-02    0.0000000e+00
    4.3334541e+01                1                1    6.3101057e-02    6.3164412e-02    6.3164412e-02    6.3354475e-02    0.0000000e+00                2                1    6.1466142e-02    6.1656636e-02    6.2164621e-02    6.3117092e-02    0.0000000e+00
    4.3445001e+01                1                1    6.3133262e-02    6.3196649e-02    6.3196649e-02    6.3386809e-02    0.0000000e+00                2                1    6.1495036e-02    6.1685620e-02    6.2193843e-02    6.3146762e-02    0.0000000e+00
    4.3500235e+01                1                1    6.3149439e-02    6.3212842e-02    6.3212842e-02    6.3403051e-02    0.0000000e+00                2                1    6.1509546e-02    6.1700175e-02    6.2208519e-02    6.3161662e-02    0.0000000e+00
    4.3654893e+01                1                1    6.3258386e-02    6.3258386e-02    6.3258386e-02    6.3448732e-02    0.0000000e+00                2                1    6.1550383e-02    6.1741139e-02    6.2313405e-02    6.3203596e-02    0.0000000e+00
    4.3710145e+01                1                1    6.3274720e-02    6.3274720e-02    6.3274720e-02    6.3465116e-02    0.0000000e+00                2                1    6.1565045e-02    6.1755846e-02    6.2328248e-02    6.3218652e-02    0.0000000e+00
    4.3820638e+01                1                1    6.3307513e-02    6.3307513e-02    6.3307513e-02    6.3498007e-02    0.0000000e+00                2                1    6.1530860e-02    6.1785382e-02    6.2358058e-02    6.3248888e-02    0.0000000e+00
    4.3931161e+01                1                1    6.3340503e-02    6.3340503e-02    6.3340503e-02    6.3531097e-02    0.0000000e+00                2                1    6.1560464e-02    6.1815110e-02    6.2451723e-02    6.3279319e-02    0.0000000e+00
    4.4041697e+01                1                1    6.3373661e-02    6.3373661e-02    6.3373661e-02    6.3564354e-02    0.0000000e+00                2                1    6.1590249e-02    6.1845017e-02    6.2481938e-02    6.3309935e-02    0.0000000e+00
    4.4152247e+01                1                1    6.3406971e-02    6.3406971e-02    6.3406971e-02    6.3597765e-02    0.0000000e+00                2                1    6.1620208e-02    6.1938823e-02    6.2512330e-02    6.3340730e-02    0.0000000e+00
    4.4251742e+01                1                1    6.3437053e-02    6.3437053e-02    6.3437053e-02    6.3627936e-02    0.0000000e+00                2                1    6.1583555e-02    6.1902311e-02    6.2539822e-02    6.3368586e-02    0.0000000e+00
    4.4307028e+01                1                1    6.3453831e-02    6.3453831e-02    6.3453831e-02    6.3644765e-02    0.0000000e+00                2                1    6.1598653e-02    6.1917487e-02    6.2555154e-02    6.3384121e-02    0.0000000e+00
    4.4406534e+01                1                1    6.3484138e-02    6.3484138e-02    6.3484138e-02    6.3675163e-02    0.0000000e+00                2                1    6.1625927e-02    6.1944902e-02    6.2646646e-02    6.3348391e-02    0.0000000e+00
    4.4517108e+01                1                1    6.3517857e-02    6.3517857e-02    6.3517857e-02    6.3708984e-02    0.0000000e+00                2                1    6.1656387e-02    6.1975519e-02    6.2677611e-02    6.3379702e-02    0.0000000e+00
    4.4616636e+01                1                1    6.3548219e-02    6.3548219e-02    6.3548219e-02    6.3739437e-02    0.0000000e+00                2                1    6.1683942e-02    6.2003217e-02    6.2705622e-02    6.3408027e-02    0.0000000e+00
    4.4727246e+01                1                1    6.3582030e-02    6.3582030e-02    6.3582030e-02    6.3773350e-02    0.0000000e+00                2                1    6.1714704e-02    6.2034138e-02    6.2736894e-02    6.3439649e-02    0.0000000e+00
    4.4837877e+01                1                1    6.3615897e-02    6.3615897e-02    6.3615897e-02    6.3807319e-02    0.0000000e+00                2                1    6.1745615e-02    6.2001291e-02    6.2832236e-02    6.3471425e-02    0.0000000e+00
    4.4948523e+01                1                1    6.3649855e-02    6.3649855e-02    6.3649855e-02    6.3841379e-02    0.0000000e+00                2                1    6.1776679e-02    6.2032483e-02    6.2863846e-02    6.3503356e-02    0.0000000e+00
    4.5003845e+01                1                1    6.3666883e-02    6.3666883e-02    6.3666883e-02    6.3858458e-02    0.0000000e+00                2                1    6.1728304e-02    6.2048139e-02    6.2879712e-02    6.3519384e-02    0.0000000e+00
    4.5114512e+01                1                1    6.3701002e-02    6.3701002e-02    6.3701002e-02    6.3892680e-02    0.0000000e+00                2                1    6.1759590e-02    6.2079588e-02    6.2911582e-02    6.3551578e-02    0.0000000e+00
    4.5214112e+01                1                1    6.3731795e-02    6.3731795e-02    6.3731795e-02    6.3923566e-02    0.0000000e+00                2                1    6.1787889e-02    6.2044004e-02    6.3004438e-02    6.3580698e-02    0.0000000e+00
    4.5324791e+01                1                1    6.3766048e-02    6.3830006e-02    6.3830006e-02    6.3957921e-02    0.0000000e+00                2                1    6.1819488e-02    6.2075735e-02    6.3036660e-02    6.3613214e-02    0.0000000e+00
    4.5435494e+01                1                1    6.3800366e-02    6.3864358e-02    6.3864358e-02    6.3992343e-02    0.0000000e+00                2                1    6.1851249e-02    6.2107627e-02    6.3069046e-02    6.3645897e-02    0.0000000e+00
    4.5535140e+01                1                1    6.3831346e-02    6.3895369e-02    6.3895369e-02    6.4023416e-02    0.0000000e+00                2                1    6.1879970e-02    6.2072343e-02    6.3098332e-02    6.3675451e-02    0.0000000e+00
    4.5645881e+01                1                1    6.3865850e-02    6.3929908e-02    6.3929908e-02    6.4058024e-02    0.0000000e+00                2                1    6.1847895e-02    6.2104525e-02    6.3066889e-02    6.3708464e-02    0.0000000e+00
    4.5701262e+01                1                1    6.3883138e-02    6.3947213e-02    6.3947213e-02    6.4075364e-02    0.0000000e+00                2                1    6.1863980e-02    6.2120677e-02    6.3083291e-02    6.3725034e-02    0.0000000e+00
    4.5812047e+01                1                1    6.3917760e-02    6.3981870e-02    6.3981870e-02    6.4110091e-02    0.0000000e+00                2                1    6.1896273e-02    6.2153104e-02    6.3052012e-02    6.3758297e-02    0.0000000e+00
    4.5922842e+01                1                1    6.3952454e-02    6.4016599e-02    6.4016599e-02    6.4144889e-02    0.0000000e+00                2                1    6.1928706e-02    6.2121430e-02    6.3085051e-02    6.3791706e-02    0.0000000e+00
    4.6033636e+01                1                1    6.3987247e-02    6.4051426e-02    6.4051426e-02    6.4179786e-02    0.0000000e+00                2                1    6.1961272e-02    6.2154098e-02    6.3053950e-02    6.3825253e-02    0.0000000e+00
    4.6133373e+01                1                1    6.4018662e-02    6.4082873e-02    6.4082873e-02    6.4211296e-02    0.0000000e+00                2                1    6.1990731e-02    6.2183648e-02    6.3083928e-02    6.3855597e-02    0.0000000e+00
    4.6244225e+01                1                1    6.4053637e-02    6.4117883e-02    6.4117883e-02    6.4246376e-02    0.0000000e+00                2                1    6.2023600e-02    6.2216619e-02    6.3117377e-02    6.3889455e-02    0.0000000e+00
    4.6344034e+01                1                1    6.4085194e-02    6.4149472e-02    6.4149472e-02    6.4278028e-02    0.0000000e+00                2                1    6.2053319e-02    6.2182061e-02    6.3083250e-02    6.3920069e-02    0.0000000e+00
    4.6454959e+01                1                1    6.4120321e-02    6.4248948e-02    6.4248948e-02    6.4313261e-02    0.0000000e+00                2                1    6.2022085e-02    6.2215301e-02    6.3116972e-02    6.3954238e-02    0.0000000e+00
    4.6510439e+01                1                1    6.4137919e-02    6.4266581e-02    6.4266581e-02    6.4330911e-02    0.0000000e+00                2                1    6.2038714e-02    6.2231981e-02    6.3069472e-02    6.3971384e-02    0.0000000e+00
    4.6621428e+01                1                1    6.4173194e-02    6.4301926e-02    6.4301926e-02    6.4366293e-02    0.0000000e+00                2                1    6.2072092e-02    6.2265463e-02    6.3103404e-02    6.4005802e-02    0.0000000e+00
    4.6732476e+01                1                1    6.4208578e-02    6.4337381e-02    6.4337381e-02    6.4401783e-02    0.0000000e+00                2                1    6.2105657e-02    6.2299132e-02    6.3137526e-02    6.4362872e-02    0.0000000e+00
    4.6843565e+01                1                1    6.4244088e-02    6.4372963e-02    6.4372963e-02    6.4437400e-02    0.0000000e+00                2                1    6.2139411e-02    6.2332991e-02    6.3107314e-02    6.4397852e-02    0.0000000e+00
    4.6954692e+01                1                1    6.4279699e-02    6.4408645e-02    6.4408645e-02    6.4473119e-02    0.0000000e+00                2                1    6.2173341e-02    6.2367027e-02    6.3141773e-02    6.4433015e-02    0.0000000e+00
    4.7010270e+01                1                1    6.4297564e-02    6.4426547e-02    6.4426547e-02    6.4491038e-02    0.0000000e+00                2                1    6.2190374e-02    6.2448694e-02    6.3094492e-02    6.4450668e-02    0.0000000e+00
    4.7121471e+01                1                1    6.4333383e-02    6.4462437e-02    6.4462437e-02    6.4526964e-02    0.0000000e+00                2                1    6.2224589e-02    6.2418435e-02    6.3129204e-02    6.4486126e-02    0.0000000e+00
    4.7232750e+01                1                1    6.4369352e-02    6.4498478e-02    6.4498478e-02    6.4563041e-02    0.0000000e+00                2                1    6.2259009e-02    6.2452963e-02    6.3099474e-02    6.4521798e-02    0.0000000e+00
    4.7344102e+01                1                1    6.4408764e-02    6.4602572e-02    6.4602572e-02    6.4602572e-02    0.0000000e+00                2                1    6.2293635e-02    6.2487696e-02    6.3134567e-02    6.4557682e-02    0.0000000e+00
    4.7455535e+01                1                1    6.4453759e-02    6.4647702e-02    6.4647702e-02    6.4647702e-02    0.0000000e+00                2                1    6.2263710e-02    6.2522602e-02    6.3169834e-02    6.4593744e-02    0.0000000e+00
    4.7511273e+01                1                1    6.4476360e-02    6.4670371e-02    6.4670371e-02    6.4670371e-02    0.0000000e+00                2                1    6.2281158e-02    6.2604864e-02    6.3122795e-02    6.4611846e-02    0.0000000e+00
    4.7611602e+01                1                1    6.4517185e-02    6.4711319e-02    6.4711319e-02    6.4711319e-02    0.0000000e+00                2                1    6.2312675e-02    6.2636545e-02    6.3154738e-02    6.4644542e-02    0.0000000e+00
    4.7712022e+01                1                1    6.4558230e-02    6.4752487e-02    6.4752487e-02    6.4752487e-02    0.0000000e+00                2                1    6.2344339e-02    6.2668374e-02    6.3186830e-02    6.4677391e-02    0.0000000e+00
    4.7823667e+01                1                1    6.4604120e-02    6.4798515e-02    6.4798515e-02    6.4798515e-02    0.0000000e+00                2                1    6.2314833e-02    6.2703895e-02    6.3157801e-02    6.4714051e-02    0.0000000e+00
    4.7924207e+01                1                1    6.4645686e-02    6.4840206e-02    6.4840206e-02    6.4840206e-02    0.0000000e+00                2                1    6.2346754e-02    6.2736016e-02    6.3190154e-02    6.4812078e-02    0.0000000e+00
    4.8024880e+01                1                1    6.4622647e-02    6.4882176e-02    6.4882176e-02    6.4882176e-02    0.0000000e+00                2                1    6.2378842e-02    6.2768304e-02    6.3157766e-02    6.4845435e-02    0.0000000e+00
    4.8136800e+01                1                1    6.4669393e-02    6.4929110e-02    6.4929110e-02    6.4929110e-02    0.0000000e+00                2                1    6.2414658e-02    6.2804344e-02    6.3194030e-02    6.4882668e-02    0.0000000e+00
    4.8248877e+01                1                1    6.4716461e-02    6.4976367e-02    6.4976367e-02    6.4976367e-02    0.0000000e+00                2                1    6.2450685e-02    6.2775610e-02    6.3230506e-02    6.4920119e-02    0.0000000e+00
    4.8304945e+01                1                1    6.4740099e-02    6.5000100e-02    6.5000100e-02    6.5000100e-02    0.0000000e+00                2                1    6.2403765e-02    6.2793788e-02    6.3183812e-02    6.4938917e-02    0.0000000e+00
    4.8417173e+01                1                1    6.4787604e-02    6.5047795e-02    6.5047795e-02    6.5047795e-02    0.0000000e+00                2                1    6.2440041e-02    6.2830292e-02    6.3220542e-02    6.4976668e-02    0.0000000e+00
    4.8518196e+01                1                1    6.4830596e-02    6.5090960e-02    6.5090960e-02    6.5090960e-02    0.0000000e+00                2                1    6.2472830e-02    6.2863285e-02    6.3253740e-02    6.5010789e-02    0.0000000e+00
    4.8630642e+01                1                1    6.4878707e-02    6.5139264e-02    6.5139264e-02    6.5139264e-02    0.0000000e+00                2                1    6.2509492e-02    6.2835062e-02    6.3225747e-02    6.5048940e-02    0.0000000e+00
    4.8743215e+01                1                1    6.4927144e-02    6.5187896e-02    6.5187896e-02    6.5187896e-02    0.0000000e+00                2                1    6.2546375e-02    6.2937290e-02    6.3263053e-02    6.5087322e-02    0.0000000e+00
    4.8855908e+01                1                1    6.4975886e-02    6.5236833e-02    6.5236833e-02    6.5236833e-02    0.0000000e+00                2                1    6.2518284e-02    6.2974622e-02    6.3300577e-02    6.5125929e-02    0.0000000e+00
    4.8912296e+01                1                1    6.5000367e-02    6.5261413e-02    6.5261413e-02    6.5261413e-02    0.0000000e+00                2                1    6.2536892e-02    6.2993366e-02    6.4232366e-02    6.5145313e-02    0.0000000e+00
    4.9013874e+01                1                1    6.4979317e-02    6.5305847e-02    6.5305847e-02    6.5305847e-02    0.0000000e+00                2                1    6.2570522e-02    6.2961995e-02    6.4266907e-02    6.5180345e-02    0.0000000e+00
    4.9126811e+01                1                1    6.5028701e-02    6.5355479e-02    6.5355479e-02    6.5355479e-02    0.0000000e+00                2                1    6.2608071e-02    6.2999779e-02    6.4305474e-02    6.5219460e-02    0.0000000e+00
    4.9239722e+01                1                1    6.5078315e-02    6.5405342e-02    6.5405342e-02    6.5405342e-02    0.0000000e+00                2                1    6.2580447e-02    6.3037715e-02    6.4278873e-02    6.5258733e-02    0.0000000e+00
    4.9352487e+01                1                1    6.5128121e-02    6.5455398e-02    6.5455398e-02    6.5455398e-02    0.0000000e+00                2                1    6.2619716e-02    6.3077272e-02    6.4319208e-02    6.5299683e-02    0.0000000e+00
    4.9408799e+01                1                1    6.5153091e-02    6.5480494e-02    6.5480494e-02    6.5480494e-02    0.0000000e+00                2                1    6.2641193e-02    6.3033518e-02    6.4341267e-02    6.5322079e-02    0.0000000e+00
    4.9510135e+01                1                1    6.5198180e-02    6.5525809e-02    6.5525809e-02    6.5525809e-02    0.0000000e+00                2                1    6.2679983e-02    6.3072551e-02    6.4381110e-02    6.5362529e-02    0.0000000e+00
    4.9622543e+01                1                1    6.5248426e-02    6.5576307e-02    6.5576307e-02    6.5576307e-02    0.0000000e+00                2                1    6.2657741e-02    6.3116052e-02    6.4425514e-02    6.5407610e-02    0.0000000e+00
    4.9734812e+01                1                1    6.5298879e-02    6.5627014e-02    6.5627014e-02    6.5627014e-02    0.0000000e+00                2                1    6.2701102e-02    6.3159731e-02    6.4470099e-02    6.5452875e-02    0.0000000e+00
    4.9846940e+01                1                1    6.5349517e-02    6.5677907e-02    6.5677907e-02    6.5677907e-02    0.0000000e+00                2                1    6.2744617e-02    6.3203564e-02    6.4514841e-02    6.5498299e-02    0.0000000e+00
    4.9902939e+01                1                1    6.5309193e-02    6.5703413e-02    6.5703413e-02    6.5703413e-02    0.0000000e+00                2                1    6.2766423e-02    6.3225529e-02    6.4537262e-02    6.5521062e-02    0.0000000e+00
    5.0014851e+01                1                1    6.5360036e-02    6.5754564e-02    6.5754564e-02    6.5754564e-02    0.0000000e+00                2                1    6.2744509e-02    6.3203935e-02    6.4582214e-02    6.5566699e-02    0.0000000e+00
    5.0140648e+01                1                1    6.5417471e-02    6.5812345e-02    6.5812345e-02    6.5812345e-02    0.0000000e+00                2                1    6.2793821e-02    6.3253608e-02    6.4632970e-02    6.5618229e-02    0.0000000e+00
    5.0228008e+01                1                1    6.5457534e-02    6.5852650e-02    6.5852650e-02    6.5852650e-02    0.0000000e+00                2                1    6.2762483e-02    6.3288242e-02    6.4668359e-02    6.5654157e-02    0.0000000e+00
    5.0337207e+01                1                1    6.5507817e-02    6.5903236e-02    6.5903236e-02    6.5903236e-02    0.0000000e+00                2                1    6.2805586e-02    6.3397471e-02    6.4647007e-02    6.5699247e-02    0.0000000e+00
    5.0448648e+01                1                1    6.5559367e-02    6.5955098e-02    6.5955098e-02    6.5955098e-02    0.0000000e+00                2                1    6.2849773e-02    6.3376263e-02    6.4692489e-02    6.5745469e-02    0.0000000e+00
    5.0559956e+01                1                1    6.5611092e-02    6.6007135e-02    6.6007135e-02    6.6007135e-02    0.0000000e+00                2                1    6.2828211e-02    6.3420930e-02    6.4738083e-02    6.5791806e-02    0.0000000e+00
    5.0671130e+01                1                1    6.5662987e-02    6.6059343e-02    6.6059343e-02    6.6059343e-02    0.0000000e+00                2                1    6.2872570e-02    6.3465708e-02    6.4783791e-02    6.5772353e-02    0.0000000e+00
    5.0782173e+01                1                1    6.5648940e-02    6.6111722e-02    6.6111722e-02    6.6111722e-02    0.0000000e+00                2                1    6.2917090e-02    6.3444697e-02    6.4829664e-02    6.5818927e-02    0.0000000e+00
    5.0893085e+01                1                1    6.5701121e-02    6.6164271e-02    6.6164271e-02    6.6164271e-02    0.0000000e+00                2                1    6.2895773e-02    6.3489752e-02    6.4875703e-02    6.5865668e-02    0.0000000e+00
    5.1003866e+01                1                1    6.5753490e-02    6.6217010e-02    6.6217010e-02    6.6217010e-02    0.0000000e+00                2                1    6.2940596e-02    6.3468954e-02    6.4921937e-02    6.5912608e-02    0.0000000e+00
    5.1114515e+01                1                1    6.5806046e-02    6.6269936e-02    6.6269936e-02    6.6269936e-02    0.0000000e+00                2                1    6.2985560e-02    6.3514295e-02    6.4968316e-02    6.5959694e-02    0.0000000e+00
    5.1225029e+01                1                1    6.5858787e-02    6.6323048e-02    6.6323048e-02    6.6323048e-02    0.0000000e+00                2                1    6.2964523e-02    6.3493637e-02    6.4948699e-02    6.6006926e-02    0.0000000e+00
    5.1363172e+01                1                1    6.5925057e-02    6.6389785e-02    6.6389785e-02    6.6389785e-02    0.0000000e+00                2                1    6.3021097e-02    6.3550686e-02    6.5007056e-02    6.6066234e-02    0.0000000e+00
    5.1535850e+01                1                1    6.6008432e-02    6.6473749e-02    6.6473749e-02    6.6473749e-02    0.0000000e+00                2                1    6.3026022e-02    6.3556210e-02    6.5080498e-02    6.6140873e-02    0.0000000e+00
    5.1751698e+01                1                1    6.6046911e-02    6.6579548e-02    6.6579548e-02    6.6579548e-02    0.0000000e+00                2                1    6.3115681e-02    6.3580255e-02    6.5173079e-02    6.6234963e-02    0.0000000e+00
    5.1971403e+01                1                1    6.6154577e-02    6.6688081e-02    6.6688081e-02    6.6688081e-02    0.0000000e+00                2                1    6.3141183e-02    6.3606434e-02    6.5268044e-02    6.6265010e-02    0.0000000e+00
    5.2190630e+01                1                1    6.6262847e-02    6.6797225e-02    6.6797225e-02    6.6797225e-02    0.0000000e+00                2                1    6.3233569e-02    6.3699501e-02    6.5296980e-02    6.6361967e-02    0.0000000e+00
    5.2409380e+01                1                1    6.6304918e-02    6.6907082e-02    6.6907082e-02    6.6907082e-02    0.0000000e+00                2                1    6.3260071e-02    6.3726689e-02    6.5393182e-02    6.6459737e-02    0.0000000e+00
    5.2627653e+01                1                1    6.6414483e-02    6.7017642e-02    6.7017642e-02    6.7017642e-02    0.0000000e+00                2                1    6.3353897e-02    6.3754449e-02    6.5490172e-02    6.6558309e-02    0.0000000e+00
    5.2845457e+01                1                1    6.6524710e-02    6.7128870e-02    6.7128870e-02    6.7128870e-02    0.0000000e+00                2                1    6.3448144e-02    6.3782433e-02    6.5587596e-02    6.6657323e-02    0.0000000e+00
    5.3062809e+01                1                1    6.6635600e-02    6.7240767e-02    6.7240767e-02    6.7240767e-02    0.0000000e+00                2                1    6.3475864e-02    6.3877610e-02    6.5685466e-02    6.6756789e-02    0.0000000e+00
    5.3279715e+01                1                1    6.6679796e-02    6.7353329e-02    6.7353329e-02    6.7353329e-02    0.0000000e+00                2                1    6.3504046e-02    6.3906395e-02    6.5716965e-02    6.6789895e-02    0.0000000e+00
    5.3550848e+01                1                1    6.6820232e-02    6.7495183e-02    6.7495183e-02    6.7495183e-02    0.0000000e+00                2                1    6.3624201e-02    6.3960126e-02    6.5841306e-02    6.6916266e-02    0.0000000e+00
    5.3889764e+01                1                1    6.6929882e-02    6.7674300e-02    6.7674300e-02    6.7674300e-02    0.0000000e+00                2                1    6.3640970e-02    6.4045040e-02    6.5998043e-02    6.7075562e-02    0.0000000e+00
    5.4160897e+01                1                1    6.7073219e-02    6.7819231e-02    6.7819231e-02    6.7819231e-02    0.0000000e+00                2                1    6.3695479e-02    6.4235271e-02    6.6057070e-02    6.7204128e-02    0.0000000e+00
    5.4499813e+01                1                1    6.7186435e-02    6.8002464e-02    6.8002464e-02    6.8002464e-02    0.0000000e+00                2                1    6.3781857e-02    6.4322955e-02    6.6216796e-02    6.7298991e-02    0.0000000e+00
    5.4770946e+01                1                1    6.7332564e-02    6.8150369e-02    6.8150369e-02    6.8150369e-02    0.0000000e+00                2                1    6.3906282e-02    6.4448435e-02    6.6345970e-02    6.7430276e-02    0.0000000e+00
    5.5109862e+01                1                1    6.7448460e-02    6.8336839e-02    6.8336839e-02    6.8336839e-02    0.0000000e+00                2                1    6.3995576e-02    6.4539063e-02    6.6441267e-02    6.7596177e-02    0.0000000e+00
    5.5470991e+01                1                1    6.7646666e-02    6.8537656e-02    6.8537656e-02    6.8537656e-02    0.0000000e+00                2                1    6.4097592e-02    6.4710641e-02    6.6617902e-02    6.7707765e-02    0.0000000e+00
    5.5759893e+01                1                1    6.7738090e-02    6.8699889e-02    6.8699889e-02    6.8699889e-02    0.0000000e+00                2                1    6.4167235e-02    6.4849865e-02    6.6692966e-02    6.7853438e-02    0.0000000e+00
    5.6121022e+01                1                1    6.7940071e-02    6.8904738e-02    6.8904738e-02    6.8904738e-02    0.0000000e+00                2                1    6.4204680e-02    6.4957614e-02    6.6874171e-02    6.8037796e-02    0.0000000e+00
    5.6409924e+01                1                1    6.8034207e-02    6.9070261e-02    6.9070261e-02    6.9070261e-02    0.0000000e+00                2                1    6.4276926e-02    6.5031511e-02    6.7020872e-02    6.8118450e-02    0.0000000e+00
    5.6771053e+01                1                1    6.8170791e-02    6.9279259e-02    6.9279259e-02    6.9279259e-02    0.0000000e+00                2                1    6.4385891e-02    6.5142563e-02    6.7137425e-02    6.8306827e-02    0.0000000e+00
    5.7059956e+01                1                1    6.8336943e-02    6.9448113e-02    6.9448113e-02    6.9448113e-02    0.0000000e+00                2                1    6.4460403e-02    6.5218761e-02    6.7287009e-02    6.8459016e-02    0.0000000e+00
    5.7421084e+01                1                1    6.8477006e-02    6.9661247e-02    6.9661247e-02    6.9661247e-02    0.0000000e+00                2                1    6.4572478e-02    6.5402103e-02    6.7407030e-02    6.8582332e-02    0.0000000e+00
    5.7709987e+01                1                1    6.8646291e-02    6.9833459e-02    6.9833459e-02    6.9833459e-02    0.0000000e+00                2                1    6.4718889e-02    6.5481103e-02    6.7559868e-02    6.8737835e-02    0.0000000e+00
    5.8071115e+01                1                1    6.8789683e-02    7.0050593e-02    7.0050593e-02    7.0050593e-02    0.0000000e+00                2                1    6.4834986e-02    6.5668877e-02    6.7753603e-02    6.8934948e-02    0.0000000e+00
    5.8360018e+01                1                1    6.8961740e-02    7.0225804e-02    7.0225804e-02    7.0225804e-02    0.0000000e+00                2                1    6.4915574e-02    6.5751397e-02    6.8398169e-02    6.9025036e-02    0.0000000e+00
    5.8721146e+01                1                1    6.9108184e-02    7.0446670e-02    7.0446670e-02    7.0446670e-02    0.0000000e+00                2                1    6.5035206e-02    6.5873469e-02    6.8527967e-02    6.9226519e-02    0.0000000e+00
    5.9010049e+01                1                1    6.9212427e-02    7.0624926e-02    7.0624926e-02    7.0624926e-02    0.0000000e+00                2                1    6.5048070e-02    6.5958323e-02    6.8689081e-02    6.9389276e-02    0.0000000e+00
    5.9371177e+01                1                1    6.9432672e-02    7.0849666e-02    7.0849666e-02    7.0849666e-02    0.0000000e+00                2                1    6.5170538e-02    6.6083487e-02    6.8892562e-02    6.9524604e-02    0.0000000e+00
    5.9660080e+01                1                1    6.9539285e-02    7.1030935e-02    7.1030935e-02    7.1030935e-02    0.0000000e+00                2                1    6.5255642e-02    6.6311559e-02    6.8986547e-02    6.9690492e-02    0.0000000e+00
    6.0021209e+01                1                1    6.9691638e-02    7.1259343e-02    7.1259343e-02    7.1259343e-02    0.0000000e+00                2                1    6.5380787e-02    6.6651688e-02    6.9193490e-02    6.9828940e-02    0.0000000e+00
    6.0310111e+01                1                1    6.9871768e-02    7.1443526e-02    7.1443526e-02    7.1443526e-02    0.0000000e+00                2                1    6.5396930e-02    6.6953999e-02    6.9360380e-02    6.9997363e-02    0.0000000e+00
    6.0671240e+01                1                1    7.0027011e-02    7.1675548e-02    7.1675548e-02    7.1675548e-02    0.0000000e+00                2                1    6.5524148e-02    6.7156927e-02    6.9499610e-02    7.0209515e-02    0.0000000e+00
    6.0960142e+01                1                1    7.0209760e-02    7.1862599e-02    7.1862599e-02    7.1862599e-02    0.0000000e+00                2                1    6.5612775e-02    6.7534191e-02    6.9669097e-02    7.0309568e-02    0.0000000e+00
    6.1321271e+01                1                1    7.0367824e-02    7.2098180e-02    7.2098180e-02    7.2098180e-02    0.0000000e+00                2                1    6.5742699e-02    6.7884155e-02    6.9882847e-02    7.0525284e-02    0.0000000e+00
    6.1610174e+01                1                1    7.0480853e-02    7.2288055e-02    7.2288055e-02    7.2288055e-02    0.0000000e+00                2                1    6.5833389e-02    6.8194804e-02    7.0055313e-02    7.0627778e-02    0.0000000e+00
    6.1971302e+01                1                1    7.0713958e-02    7.2527137e-02    7.2527137e-02    7.2527137e-02    0.0000000e+00                2                1    6.6036550e-02    6.8548810e-02    7.0199724e-02    7.0845734e-02    0.0000000e+00
    6.2260205e+01                1                1    7.0829074e-02    7.2719789e-02    7.2719789e-02    7.2719789e-02    0.0000000e+00                2                1    6.6127737e-02    6.8790116e-02    7.0373152e-02    7.1020757e-02    0.0000000e+00
    6.2621333e+01                1                1    7.1065149e-02    7.2962165e-02    7.2962165e-02    7.2962165e-02    0.0000000e+00                2                1    6.6189504e-02    6.9148903e-02    7.0592513e-02    7.1169957e-02    0.0000000e+00
    6.2910236e+01                1                1    7.1182091e-02    7.3157339e-02    7.3157339e-02    7.3157339e-02    0.0000000e+00                2                1    6.6281885e-02    6.9465731e-02    7.0695853e-02    7.1347095e-02    0.0000000e+00
    6.3271364e+01                1                1    7.1421205e-02    7.3403088e-02    7.3403088e-02    7.3403088e-02    0.0000000e+00                2                1    6.6413150e-02    6.9824536e-02    7.0913276e-02    7.1493938e-02    0.0000000e+00
    6.3560267e+01                1                1    7.1540265e-02    7.3601095e-02    7.3601095e-02    7.3601095e-02    0.0000000e+00                2                1    6.6504473e-02    7.0142573e-02    7.1088479e-02    7.1670576e-02    0.0000000e+00
    6.3921395e+01                1                1    7.1709053e-02    7.3850724e-02    7.3850724e-02    7.3850724e-02    0.0000000e+00                2                1    6.6637422e-02    7.0505750e-02    7.1308611e-02    7.1892509e-02    0.0000000e+00
    6.4210298e+01                1                1    7.1904533e-02    7.4052042e-02    7.4052042e-02    7.4052042e-02    0.0000000e+00                2                1    6.6802902e-02    7.0754004e-02    7.1412521e-02    7.2071038e-02    0.0000000e+00
    6.4571427e+01                1                1    7.2076171e-02    7.4305331e-02    7.4305331e-02    7.4305331e-02    0.0000000e+00                2                1    6.6864015e-02    7.0974207e-02    7.1634774e-02    7.2221944e-02    0.0000000e+00
    6.4860329e+01                1                1    7.2273992e-02    7.4509270e-02    7.4509270e-02    7.4509270e-02    0.0000000e+00                2                1    6.6957769e-02    7.1151827e-02    7.1814047e-02    7.2402686e-02    0.0000000e+00
    6.5221458e+01                1                1    7.2448117e-02    7.4765858e-02    7.4765858e-02    7.4765858e-02    0.0000000e+00                2                1    6.7094227e-02    7.1301456e-02    7.2039566e-02    7.2630055e-02    0.0000000e+00
    6.5510360e+01                1                1    7.2648298e-02    7.4972444e-02    7.4972444e-02    7.4972444e-02    0.0000000e+00                2                1    6.7189326e-02    7.1481156e-02    7.2221126e-02    7.2739106e-02    0.0000000e+00
    6.5871489e+01                1                1    7.2824875e-02    7.5232308e-02    7.5232308e-02    7.5232308e-02    0.0000000e+00                2                1    6.7327543e-02    7.1707173e-02    7.2449484e-02    7.2969101e-02    0.0000000e+00
    6.6160392e+01                1                1    7.2952066e-02    7.5441641e-02    7.5441641e-02    7.5441641e-02    0.0000000e+00                2                1    6.7423942e-02    7.1814684e-02    7.2782136e-02    7.3154233e-02    0.0000000e+00
    6.6521520e+01                1                1    7.3206548e-02    7.5704807e-02    7.5704807e-02    7.5704807e-02    0.0000000e+00                2                1    6.7563861e-02    7.2043233e-02    7.3088419e-02    7.3312388e-02    0.0000000e+00
    6.6810423e+01                1                1    7.3335380e-02    7.5916542e-02    7.5916542e-02    7.5916542e-02    0.0000000e+00                2                1    6.7661878e-02    7.2227558e-02    7.3275419e-02    7.3499960e-02    0.0000000e+00
    6.7171551e+01                1                1    7.3592475e-02    7.6182686e-02    7.6182686e-02    7.6182686e-02    0.0000000e+00                2                1    6.7804448e-02    7.2384815e-02    7.3661310e-02    7.3811486e-02    0.0000000e+00
    6.7549571e+01                1                1    7.3786723e-02    7.6462926e-02    7.6462926e-02    7.6462926e-02    0.0000000e+00                2                1    6.8033192e-02    7.3382424e-02    7.3909813e-02    7.4211178e-02    0.0000000e+00
    6.7851987e+01                1                1    7.4004242e-02    7.6688334e-02    7.6688334e-02    7.6688334e-02    0.0000000e+00                2                1    6.8141516e-02    7.3580750e-02    7.4109564e-02    7.4487289e-02    0.0000000e+00
    6.8230008e+01                1                1    7.4200889e-02    7.6971877e-02    7.6971877e-02    7.6971877e-02    0.0000000e+00                2                1    6.8296690e-02    7.3830162e-02    7.4284968e-02    7.4891376e-02    0.0000000e+00
    6.8532424e+01                1                1    7.4343701e-02    7.7200104e-02    7.7200104e-02    7.7200104e-02    0.0000000e+00                2                1    6.8406368e-02    7.4030892e-02    7.4486934e-02    7.5170998e-02    0.0000000e+00
    6.8910444e+01                1                1    7.4620020e-02    7.7487041e-02    7.7487041e-02    7.7487041e-02    0.0000000e+00                2                1    6.8562896e-02    7.4282826e-02    7.4740421e-02    7.5579344e-02    0.0000000e+00
    6.9212860e+01                1                1    7.4764627e-02    7.7717907e-02    7.7717907e-02    7.7717907e-02    0.0000000e+00                2                1    6.8749745e-02    7.4485263e-02    7.4944105e-02    7.5938261e-02    0.0000000e+00
    6.9590880e+01                1                1    7.5043849e-02    7.8008159e-02    7.8008159e-02    7.8008159e-02    0.0000000e+00                2                1    6.8907792e-02    7.4662897e-02    7.5123305e-02    7.6351061e-02    0.0000000e+00
    6.9893296e+01                1                1    7.5190247e-02    7.8241672e-02    7.8241672e-02    7.8241672e-02    0.0000000e+00                2                1    6.9019450e-02    7.4867252e-02    7.5328921e-02    7.6636982e-02    0.0000000e+00
    7.0271317e+01                1                1    7.5472324e-02    7.8535197e-02    7.8535197e-02    7.8535197e-02    0.0000000e+00                2                1    6.9256135e-02    7.5123990e-02    7.5587242e-02    7.7054206e-02    0.0000000e+00
    7.0573733e+01                1                1    7.5620429e-02    7.8771280e-02    7.8771280e-02    7.8771280e-02    0.0000000e+00                2                1    6.9446453e-02    7.5330433e-02    7.5717537e-02    7.7343374e-02    0.0000000e+00
    7.0951753e+01                1                1    7.5826166e-02    7.9067952e-02    7.9067952e-02    7.9067952e-02    0.0000000e+00                2                1    6.9630755e-02    7.5543534e-02    7.6010332e-02    7.7644126e-02    0.0000000e+00
    7.1254169e+01                1                1    7.6054958e-02    7.9306525e-02    7.9306525e-02    7.9306525e-02    0.0000000e+00                2                1    6.9764340e-02    7.5779854e-02    7.6170472e-02    7.7889190e-02    0.0000000e+00
    7.1632189e+01                1                1    7.6262810e-02    7.9606274e-02    7.9606274e-02    7.9606274e-02    0.0000000e+00                2                1    6.9891264e-02    7.6016566e-02    7.6409213e-02    7.8136863e-02    0.0000000e+00
    7.1934606e+01                1                1    7.6493695e-02    7.9847280e-02    7.9847280e-02    7.9847280e-02    0.0000000e+00                2                1    7.0102145e-02    7.6173984e-02    7.6568259e-02    7.8381926e-02    0.0000000e+00
    7.2312626e+01                1                1    7.6703531e-02    8.0149980e-02    8.0149980e-02    8.0149980e-02    0.0000000e+00                2                1    7.0305893e-02    7.6726160e-02    7.6805423e-02    7.9262562e-02    0.0000000e+00
    7.2615042e+01                1                1    7.6936383e-02    8.0393295e-02    8.0393295e-02    8.0393295e-02    0.0000000e+00                2                1    7.0436246e-02    7.6962542e-02    7.7042131e-02    7.9588978e-02    0.0000000e+00
    7.2993062e+01                1                1    7.7148116e-02    8.0698867e-02    8.0698867e-02    8.0698867e-02    0.0000000e+00                2                1    7.0557797e-02    7.7197590e-02    7.7277587e-02    7.9997502e-02    0.0000000e+00
    7.3295478e+01                1                1    7.7383041e-02    8.0944604e-02    8.0944604e-02    8.0944604e-02    0.0000000e+00                2                1    7.0766054e-02    7.7433003e-02    7.7433003e-02    8.0324692e-02    0.0000000e+00
    7.3673498e+01                1                1    7.7596876e-02    8.1253274e-02    8.1253274e-02    8.1253274e-02    0.0000000e+00                2                1    7.0966048e-02    7.7667051e-02    7.7747786e-02    8.0734980e-02    0.0000000e+00
    7.3975915e+01                1                1    7.7833821e-02    8.1501384e-02    8.1501384e-02    8.1501384e-02    0.0000000e+00                2                1    7.1174267e-02    7.7902586e-02    7.7902586e-02    8.1064085e-02    0.0000000e+00
    7.4353935e+01                1                1    7.8049384e-02    8.1812772e-02    8.1812772e-02    8.1812772e-02    0.0000000e+00                2                1    7.1373572e-02    7.8136137e-02    7.8136137e-02    8.1476681e-02    0.0000000e+00
    7.4738914e+01                1                1    7.8353280e-02    8.2131321e-02    8.2131321e-02    8.2131321e-02    0.0000000e+00                2                1    7.1660880e-02    7.8376528e-02    7.8376528e-02    8.1898149e-02    0.0000000e+00
    7.5046897e+01                1                1    7.8514968e-02    8.2387165e-02    8.2387165e-02    8.2387165e-02    0.0000000e+00                2                1    7.1873569e-02    7.8616856e-02    7.8616856e-02    8.2235205e-02    0.0000000e+00
    7.5431875e+01                1                1    7.8821221e-02    8.2708521e-02    8.2708521e-02    8.2708521e-02    0.0000000e+00                2                1    7.2158865e-02    7.8854017e-02    7.8854017e-02    8.2656203e-02    0.0000000e+00
    7.5817828e+01                1                1    7.9046858e-02    8.3032414e-02    8.3032414e-02    8.3032414e-02    0.0000000e+00                2                1    7.2361112e-02    7.9090446e-02    7.9173524e-02    8.3078199e-02    0.0000000e+00
    7.6126591e+01                1                1    7.9294545e-02    8.3292589e-02    8.3292589e-02    8.3292589e-02    0.0000000e+00                2                1    7.2738550e-02    7.9328395e-02    7.9411811e-02    8.3415768e-02    0.0000000e+00
    7.6512543e+01                1                1    7.9521766e-02    8.3619102e-02    8.3619102e-02    8.3619102e-02    0.0000000e+00                2                1    7.3190654e-02    7.9562349e-02    7.9646187e-02    8.3838091e-02    0.0000000e+00
    7.6899381e+01                1                1    7.9834200e-02    8.3947634e-02    8.3947634e-02    8.3947634e-02    0.0000000e+00                2                1    7.3392011e-02    7.9880168e-02    7.9964430e-02    8.4261781e-02    0.0000000e+00
    7.7208852e+01                1                1    8.0000811e-02    8.4211380e-02    8.4211380e-02    8.4211380e-02    0.0000000e+00                2                1    7.3687470e-02    8.0032545e-02    8.0117146e-02    8.4600999e-02    0.0000000e+00
    7.7595690e+01                1                1    8.0315283e-02    8.4542403e-02    8.4542403e-02    8.4542403e-02    0.0000000e+00                2                1    7.3972025e-02    8.0348924e-02    8.0433949e-02    8.5025317e-02    0.0000000e+00
    7.7983377e+01                1                1    8.0546974e-02    8.4875631e-02    8.4875631e-02    8.4875631e-02    0.0000000e+00                2                1    7.4342275e-02    8.0580191e-02    8.0751092e-02    8.5450891e-02    0.0000000e+00
    7.8293527e+01                1                1    8.0800954e-02    8.5143261e-02    8.5143261e-02    8.5143261e-02    0.0000000e+00                2                1    7.4638667e-02    8.0815660e-02    8.0987243e-02    8.5791571e-02    0.0000000e+00
    7.8681215e+01                1                1    8.1034181e-02    8.5479094e-02    8.5479094e-02    8.5479094e-02    0.0000000e+00                2                1    7.4836917e-02    8.1044588e-02    8.1217023e-02    8.6217647e-02    0.0000000e+00
    7.9069719e+01                1                1    8.1354509e-02    8.5816993e-02    8.5816993e-02    8.5816993e-02    0.0000000e+00                2                1    7.5121739e-02    8.1360222e-02    8.1533514e-02    8.6645604e-02    0.0000000e+00
    7.9380522e+01                1                1    8.1525602e-02    8.6088281e-02    8.6088281e-02    8.6088281e-02    0.0000000e+00                2                1    7.5245146e-02    8.1595314e-02    8.1769291e-02    8.6988608e-02    0.0000000e+00
    7.9769027e+01                1                1    8.1847860e-02    8.6428574e-02    8.6428574e-02    8.6428574e-02    0.0000000e+00                2                1    7.5529360e-02    8.1823474e-02    8.2085728e-02    8.7418241e-02    0.0000000e+00
    8.0158322e+01                1                1    8.2085549e-02    8.6771194e-02    8.6771194e-02    8.6771194e-02    0.0000000e+00                2                1    7.5814253e-02    8.2139428e-02    8.2315128e-02    8.7849656e-02    0.0000000e+00
    8.0469758e+01                1                1    8.2345844e-02    8.7046347e-02    8.7046347e-02    8.7046347e-02    0.0000000e+00                2                1    7.6024703e-02    8.2286599e-02    8.2551186e-02    8.8195712e-02    0.0000000e+00
    8.0859053e+01                1                1    8.2585074e-02    8.7391613e-02    8.7391613e-02    8.7391613e-02    0.0000000e+00                2                1    7.7019097e-02    8.2602760e-02    8.2868649e-02    8.8629571e-02    0.0000000e+00
    8.1249123e+01                1                1    8.2913022e-02    8.7738647e-02    8.7738647e-02    8.7738647e-02    0.0000000e+00                2                1    7.7576137e-02    8.2920073e-02    8.3187270e-02    8.9065599e-02    0.0000000e+00
    8.1639492e+01                1                1    8.3154150e-02    8.8087023e-02    8.8087023e-02    8.8087023e-02    0.0000000e+00                2                1    7.9120864e-02    8.3148510e-02    8.3506523e-02    8.9503240e-02    0.0000000e+00
    8.1951787e+01                1                1    8.3418224e-02    8.8366762e-02    8.8366762e-02    8.8366762e-02    0.0000000e+00                2                1    8.0238992e-02    8.3383857e-02    8.3743270e-02    8.9853294e-02    0.0000000e+00
    8.2342156e+01                1                1    8.3749547e-02    8.8717740e-02    8.8717740e-02    8.8717740e-02    0.0000000e+00                2                1    8.2435557e-02    8.3699629e-02    8.3970501e-02    9.0290862e-02    0.0000000e+00
    8.2733243e+01                1                1    8.3993494e-02    8.9070513e-02    8.9070513e-02    8.9070513e-02    0.0000000e+00                2                1    8.2745083e-02    8.3924564e-02    8.4287481e-02    9.0729258e-02    0.0000000e+00
    8.3124622e+01                1                1    8.4327633e-02    8.9424850e-02    8.9424850e-02    8.9424850e-02    0.0000000e+00                2                1    8.3054276e-02    8.4239463e-02    8.4604136e-02    9.1168251e-02    0.0000000e+00
    8.3516262e+01                1                1    8.4573422e-02    8.9780703e-02    8.9780703e-02    8.9780703e-02    0.0000000e+00                2                1    8.3363073e-02    8.4553974e-02    8.4920406e-02    9.1607773e-02    0.0000000e+00
    8.3908168e+01                1                1    8.4910001e-02    9.0138006e-02    9.0138006e-02    9.0138006e-02    0.0000000e+00                2                1    8.3579396e-02    8.4868065e-02    8.5236256e-02    9.2047793e-02    0.0000000e+00
    8.4300331e+01                1                1    8.5157429e-02    9.0496736e-02    9.0496736e-02    9.0496736e-02    0.0000000e+00                2                1    8.3887167e-02    8.5182007e-02    8.5551962e-02    9.2488607e-02    0.0000000e+00
    8.4692750e+01                1                1    8.5496712e-02    9.0857292e-02    9.0857292e-02    9.0857292e-02    0.0000000e+00                2                1    8.4194738e-02    8.5495760e-02    8.5867481e-02    9.2930174e-02    0.0000000e+00
    8.5085420e+01                1                1    8.5746312e-02    9.1219481e-02    9.1219481e-02    9.1219481e-02    0.0000000e+00                2                1    8.4502069e-02    8.5809283e-02    8.6182773e-02    9.3372452e-02    0.0000000e+00
    8.5478349e+01                1                1    8.6088327e-02    9.1583327e-02    9.1583327e-02    9.1583327e-02    0.0000000e+00                2                1    8.4809140e-02    8.6028740e-02    8.6497818e-02    9.3815420e-02    0.0000000e+00
    8.5871532e+01                1                1    8.6339606e-02    9.1948462e-02    9.1948462e-02    9.1948462e-02    0.0000000e+00                2                1    8.5115903e-02    8.6341271e-02    8.6812566e-02    9.4259029e-02    0.0000000e+00
    8.6264969e+01                1                1    8.6683666e-02    9.2314873e-02    9.2314873e-02    9.2314873e-02    0.0000000e+00                2                1    8.5422334e-02    8.6653477e-02    8.7126993e-02    9.4703253e-02    0.0000000e+00
    8.6658657e+01                1                1    8.6936470e-02    9.2682804e-02    9.2682804e-02    9.2682804e-02    0.0000000e+00                2                1    8.5728404e-02    8.7060477e-02    8.7441069e-02    9.5148062e-02    0.0000000e+00
    8.7052595e+01                1                1    8.7282994e-02    9.3052232e-02    9.3052232e-02    9.3052232e-02    0.0000000e+00                2                1    8.6034085e-02    8.7372393e-02    8.7754767e-02    9.5593428e-02    0.0000000e+00
    8.7446780e+01                1                1    8.7630716e-02    9.3422938e-02    9.3422938e-02    9.3422938e-02    0.0000000e+00                2                1    8.6339352e-02    8.7683902e-02    8.8068060e-02    9.6039323e-02    0.0000000e+00
    8.7841211e+01                1                1    8.7885824e-02    9.3794903e-02    9.3794903e-02    9.3794903e-02    0.0000000e+00                2                1    8.6644178e-02    8.7994978e-02    8.8380921e-02    9.6485721e-02    0.0000000e+00
    8.8235887e+01                1                1    8.8235875e-02    9.4168489e-02    9.4168489e-02    9.4168489e-02    0.0000000e+00                2                1    8.6948533e-02    8.8305590e-02    8.8693320e-02    9.6932590e-02    0.0000000e+00
    8.8630806e+01                1                1    8.8492918e-02    9.4543716e-02    9.4543716e-02    9.4543716e-02    0.0000000e+00                2                1    8.7252388e-02    8.8615707e-02    8.9005227e-02    9.7379898e-02    0.0000000e+00
    8.9025968e+01                1                1    8.8845409e-02    9.4920309e-02    9.4920309e-02    9.4920309e-02    0.0000000e+00                2                1    8.7555582e-02    8.8925166e-02    8.9316476e-02    9.7827466e-02    0.0000000e+00
    8.9421371e+01                1                1    8.9103865e-02    9.5298251e-02    9.5298251e-02    9.5298251e-02    0.0000000e+00                2                1    8.7858079e-02    8.9233933e-02    8.9627034e-02    9.8275256e-02    0.0000000e+00
    8.9817013e+01                1                1    8.9458297e-02    9.5677323e-02    9.5677323e-02    9.5677323e-02    0.0000000e+00                2                1    8.8159840e-02    8.9541965e-02    8.9936858e-02    9.8723225e-02    0.0000000e+00
    9.0212893e+01                1                1    8.9717711e-02    9.6057507e-02    9.6057507e-02    9.6057507e-02    0.0000000e+00                2                1    8.8560221e-02    8.9948623e-02    9.0246138e-02    9.9171580e-02    0.0000000e+00
    9.0609006e+01                1                1    9.0073942e-02    9.6438910e-02    9.6438910e-02    9.6438910e-02    0.0000000e+00                2                1    8.8861300e-02    9.0255984e-02    9.0654465e-02    9.9620291e-02    0.0000000e+00
    9.1005355e+01                1                1    9.0431302e-02    9.6821523e-02    9.6821523e-02    9.6821523e-02    0.0000000e+00                2                1    8.9161773e-02    9.0562744e-02    9.0963021e-02    1.0006933e-01    0.0000000e+00
    9.1401936e+01                1                1    9.0692569e-02    9.7205326e-02    9.7205326e-02    9.7205326e-02    0.0000000e+00                2                1    8.9461604e-02    9.0868865e-02    9.1270939e-02    1.0051866e-01    0.0000000e+00
    9.1798749e+01                1                1    9.1051849e-02    9.7590406e-02    9.7590406e-02    9.7590406e-02    0.0000000e+00                2                1    8.9760760e-02    9.1275283e-02    9.1578188e-02    1.0096823e-01    0.0000000e+00
    9.2195794e+01                1                1    9.1314328e-02    9.7976747e-02    9.7976747e-02    9.7976747e-02    0.0000000e+00                2                1    9.0160625e-02    9.1580477e-02    9.1884731e-02    1.0141803e-01    0.0000000e+00
    9.2593068e+01                1                1    9.1675557e-02    9.8364332e-02    9.8364332e-02    9.8364332e-02    0.0000000e+00                2                1    9.0458935e-02    9.1885090e-02    9.2292563e-02    1.0186817e-01    0.0000000e+00
    9.2990569e+01                1                1    9.2037742e-02    9.8752942e-02    9.8752942e-02    9.8752942e-02    0.0000000e+00                2                1    9.0757080e-02    9.2291867e-02    9.2598824e-02    1.0231914e-01    0.0000000e+00
    9.3388297e+01                1                1    9.2301724e-02    9.9142561e-02    9.9142561e-02    9.9142561e-02    0.0000000e+00                2                1    9.1055021e-02    9.2596585e-02    9.2904897e-02    1.0277090e-01    0.0000000e+00
    9.3786249e+01                1                1    9.2665372e-02    9.9533160e-02    9.9533160e-02    9.9533160e-02    0.0000000e+00                2                1    9.1455945e-02    9.2901073e-02    9.3210743e-02    1.0322341e-01    0.0000000e+00
    9.4184423e+01                1                1    9.2929995e-02    9.9924726e-02    9.9924726e-02    9.9924726e-02    0.0000000e+00                2                1    9.1753816e-02    9.3308966e-02    9.3619996e-02    1.0367663e-01    0.0000000e+00
    9.4582820e+01                1                1    9.3294956e-02    1.0031716e-01    1.0031716e-01    1.0031716e-01    0.0000000e+00                2                1    9.2051365e-02    9.3613322e-02    9.3925714e-02    1.0413050e-01    0.0000000e+00
    9.4981437e+01                1                1    9.3660896e-02    1.0071064e-01    1.0071064e-01    1.0071064e-01    0.0000000e+00                2                1    9.2452968e-02    9.3917155e-02    9.4230910e-02    1.0458481e-01    0.0000000e+00
    9.5380274e+01                1                1    9.3926691e-02    1.0110516e-01    1.0110516e-01    1.0110516e-01    0.0000000e+00                2                1    9.3695228e-02    9.4325465e-02    9.4640583e-02    1.0503949e-01    0.0000000e+00
    9.5779327e+01                1                1    9.4294293e-02    1.0150085e-01    1.0150085e-01    1.0150085e-01    0.0000000e+00                2                1    9.3995526e-02    9.4628493e-02    9.4944976e-02    1.0549442e-01    0.0000000e+00
    9.6178664e+01                1                1    9.4560890e-02    1.0189751e-01    1.0189751e-01    1.0189751e-01    0.0000000e+00                2                1    9.4295209e-02    9.5036857e-02    9.5248756e-02    1.0594967e-01    0.0000000e+00
    9.6578155e+01                1                1    9.4929745e-02    1.0229498e-01    1.0229498e-01    1.0229498e-01    0.0000000e+00                2                1    9.4700756e-02    9.5339188e-02    9.5658404e-02    1.0640534e-01    0.0000000e+00
    9.6977916e+01                1                1    9.5299599e-02    1.0269353e-01    1.0269353e-01    1.0269353e-01    0.0000000e+00                2                1    9.4999896e-02    9.5641066e-02    9.5961650e-02    1.0686153e-01    0.0000000e+00
    9.7377829e+01                1                1    9.5567236e-02    1.0309303e-01    1.0309303e-01    1.0309303e-01    0.0000000e+00                2                1    9.5298839e-02    9.6050069e-02    9.6264706e-02    1.0731851e-01    0.0000000e+00
    9.7778008e+01                1                1    9.5938537e-02    1.0349357e-01    1.0349357e-01    1.0349357e-01    0.0000000e+00                2                1    9.5705438e-02    9.6352097e-02    9.6675426e-02    1.0777639e-01    0.0000000e+00
    9.8178339e+01                1                1    9.6310620e-02    1.0389495e-01    1.0389495e-01    1.0389495e-01    0.0000000e+00                2                1    9.6004436e-02    9.6762081e-02    9.6978551e-02    1.0823499e-01    0.0000000e+00
    9.8578934e+01                1                1    9.6579276e-02    1.0429727e-01    1.0429727e-01    1.0429727e-01    0.0000000e+00                2                1    9.6303225e-02    9.7064086e-02    9.7390169e-02    1.0869439e-01    0.0000000e+00
    9.8979744e+01                1                1    9.6952616e-02    1.0470045e-01    1.0470045e-01    1.0470045e-01    0.0000000e+00                2                1    9.6601720e-02    9.7474956e-02    9.7693265e-02    1.0915449e-01    0.0000000e+00
    9.9380758e+01                1                1    9.7326718e-02    1.0510445e-01    1.0510445e-01    1.0510445e-01    0.0000000e+00                2                1    9.7008872e-02    9.7776173e-02    9.7995402e-02    1.0961454e-01    0.0000000e+00
    9.9781972e+01                1                1    9.7596057e-02    1.0550925e-01    1.0550925e-01    1.0550925e-01    0.0000000e+00                2                1    9.7305864e-02    9.8186460e-02    9.8406609e-02    1.1007451e-01    0.0000000e+00
    1.0018339e+02                1                1    9.7971233e-02    1.0591485e-01    1.0591485e-01    1.0591485e-01    0.0000000e+00                2                1    9.7601803e-02    9.8486077e-02    9.8707146e-02    1.1053432e-01    0.0000000e+00
    1.0058500e+02                1                1    9.8347127e-02    1.0632122e-01    1.0632122e-01    1.0632122e-01    0.0000000e+00                2                1    9.8007640e-02    9.8895591e-02    9.9117579e-02    1.1099393e-01    0.0000000e+00
    1.0098681e+02                1                1    9.8616940e-02    1.0672829e-01    1.0672829e-01    1.0672829e-01    0.0000000e+00                2                1    9.8301821e-02    9.9193447e-02    9.9416354e-02    1.1145331e-01    0.0000000e+00
    1.0138883e+02                1                1    9.8993819e-02    1.0713617e-01    1.0713617e-01    1.0713617e-01    0.0000000e+00                2                1    9.8594837e-02    9.9602049e-02    9.9825873e-02    1.1191241e-01    0.0000000e+00
    1.0179103e+02                1                1    9.9264151e-02    1.0754513e-01    1.0754513e-01    1.0754513e-01    0.0000000e+00                2                1    9.8999014e-02    1.0001035e-01    1.0012273e-01    1.1237118e-01    0.0000000e+00
    1.0219343e+02                1                1    9.9642572e-02    1.0795512e-01    1.0795512e-01    1.0795512e-01    0.0000000e+00                2                1    9.9290022e-02    1.0030549e-01    1.0053115e-01    1.1282957e-01    0.0000000e+00
    1.0259602e+02                1                1    1.0002166e-01    1.0836583e-01    1.0836583e-01    1.0836583e-01    0.0000000e+00                2                1    9.9693583e-02    1.0071318e-01    1.0082646e-01    1.1328816e-01    0.0000000e+00
    1.0299880e+02                1                1    1.0029262e-01    1.0877724e-01    1.0877724e-01    1.0877724e-01    0.0000000e+00                2                1    9.9983539e-02    1.0100726e-01    1.0123476e-01    1.1374692e-01    0.0000000e+00
    1.0340177e+02                1                1    1.0067221e-01    1.0918894e-01    1.0918894e-01    1.0918894e-01    0.0000000e+00                2                1    1.0038689e-01    1.0141474e-01    1.0152895e-01    1.1420579e-01    0.0000000e+00
    1.0380493e+02                1                1    1.0105235e-01    1.0960125e-01    1.0960125e-01    1.0960125e-01    0.0000000e+00                2                1    1.0067564e-01    1.0182229e-01    1.0193696e-01    1.1466474e-01    0.0000000e+00
    1.0420828e+02                1                1    1.0143283e-01    1.1001392e-01    1.1001392e-01    1.1001392e-01    0.0000000e+00                2                1    1.0107863e-01    1.0211475e-01    1.0234500e-01    1.1512373e-01    0.0000000e+00
    1.0461181e+02                1                1    1.0170347e-01    1.1042722e-01    1.1042722e-01    1.1042722e-01    0.0000000e+00                2                1    1.0136603e-01    1.0252186e-01    1.0263744e-01    1.1558270e-01    0.0000000e+00
    1.0501552e+02                1                1    1.0208470e-01    1.1084115e-01    1.1084115e-01    1.1084115e-01    0.0000000e+00                2                1    1.0165232e-01    1.0292877e-01    1.0304481e-01    1.1604146e-01    0.0000000e+00
    1.0541941e+02                1                1    1.0246641e-01    1.1125561e-01    1.1125561e-01    1.1125561e-01    0.0000000e+00                2                1    1.0205395e-01    1.0321895e-01    1.0333545e-01    1.1649994e-01    0.0000000e+00
    1.0582349e+02                1                1    1.0273700e-01    1.1167065e-01    1.1167065e-01    1.1167065e-01    0.0000000e+00                2                1    1.0245530e-01    1.0362488e-01    1.0374184e-01    1.1695810e-01    0.0000000e+00
    1.0622774e+02                1                1    1.0311955e-01    1.1208647e-01    1.1208647e-01    1.1208647e-01    0.0000000e+00                2                1    1.0273911e-01    1.0403069e-01    1.0414811e-01    1.1741613e-01    0.0000000e+00
    1.0663217e+02                1                1    1.0350280e-01    1.1250304e-01    1.1250304e-01    1.1250304e-01    0.0000000e+00                2                1    1.0313972e-01    1.0443634e-01    1.0443634e-01    1.1787397e-01    0.0000000e+00
    1.0703677e+02                1                1    1.0377341e-01    1.1291992e-01    1.1291992e-01    1.1291992e-01    0.0000000e+00                2                1    1.0342203e-01    1.0472368e-01    1.0484201e-01    1.1833184e-01    0.0000000e+00
    1.0744155e+02                1                1    1.0415702e-01    1.1333734e-01    1.1333734e-01    1.1333734e-01    0.0000000e+00                2                1    1.0382220e-01    1.0512889e-01    1.0512889e-01    1.1878970e-01    0.0000000e+00
    1.0784650e+02                1                1    1.0454128e-01    1.1375547e-01    1.1375547e-01    1.1375547e-01    0.0000000e+00                2                1    1.0410307e-01    1.0553404e-01    1.0553404e-01    1.1924751e-01    0.0000000e+00
    1.0825162e+02                1                1    1.0492618e-01    1.1417430e-01    1.1417430e-01    1.1417430e-01    0.0000000e+00                2                1    1.0450265e-01    1.0581941e-01    1.0593911e-01    1.1970521e-01    0.0000000e+00
    1.0865691e+02                1                1    1.0519669e-01    1.1459335e-01    1.1459335e-01    1.1459335e-01    0.0000000e+00                2                1    1.0478194e-01    1.0622389e-01    1.0622389e-01    1.2016277e-01    0.0000000e+00
    1.0906237e+02                1                1    1.0558210e-01    1.1501318e-01    1.1501318e-01    1.1501318e-01    0.0000000e+00                2                1    1.0518076e-01    1.0662820e-01    1.0662820e-01    1.2062014e-01    0.0000000e+00
    1.0946800e+02                1                1    1.0596823e-01    1.1543380e-01    1.1543380e-01    1.1543380e-01    0.0000000e+00                2                1    1.0557955e-01    1.0703248e-01    1.0703248e-01    1.2107747e-01    0.0000000e+00
    1.0987379e+02                1                1    1.0635505e-01    1.1585518e-01    1.1585518e-01    1.1585518e-01    0.0000000e+00                2                1    1.0585673e-01    1.0743668e-01    1.0743668e-01    1.2153471e-01    0.0000000e+00
    1.1027974e+02                1                1    1.0662581e-01    1.1627678e-01    1.1627678e-01    1.1627678e-01    0.0000000e+00                2                1    1.0625485e-01    1.0771875e-01    1.0771875e-01    1.2199179e-01    0.0000000e+00
    1.1068585e+02                1                1    1.0701275e-01    1.1669874e-01    1.1669874e-01    1.1669874e-01    0.0000000e+00                2                1    1.0653033e-01    1.0812216e-01    1.0812216e-01    1.2244865e-01    0.0000000e+00
    1.1109213e+02                1                1    9.9084356e-02    1.1712099e-01    1.1712099e-01    1.1712099e-01    0.0000000e+00                2                1    1.0692757e-01    1.0852533e-01    1.0852533e-01    1.2290525e-01    0.0000000e+00
    1.1149856e+02                1                1    9.9441935e-02    1.1754366e-01    1.1754366e-01    1.1754366e-01    0.0000000e+00                2                1    1.0732453e-01    1.0892823e-01    1.0892823e-01    1.2336153e-01    0.0000000e+00
    1.1190515e+02                1                1    9.9800194e-02    1.1796713e-01    1.1796713e-01    1.1796713e-01    0.0000000e+00                2                1    1.0759735e-01    1.0933080e-01    1.0933080e-01    1.2381744e-01    0.0000000e+00
    1.1231190e+02                1                1    1.0015912e-01    1.1839139e-01    1.1839139e-01    1.1839139e-01    0.0000000e+00                2                1    1.0799353e-01    1.0960908e-01    1.0960908e-01    1.2427333e-01    0.0000000e+00
    1.1271880e+02                1                1    1.0039965e-01    1.1881615e-01    1.1881615e-01    1.1881615e-01    0.0000000e+00                2                1    1.0838965e-01    1.1001113e-01    1.1001113e-01    1.2472917e-01    0.0000000e+00
    1.1312592e+02                1                1    1.0075903e-01    1.1924145e-01    1.1924145e-01    1.1924145e-01    0.0000000e+00                2                1    1.0866072e-01    1.1041331e-01    1.1041331e-01    1.2518516e-01    0.0000000e+00
    1.1353313e+02                1                1    1.0111865e-01    1.1966704e-01    1.1966704e-01    1.1966704e-01    0.0000000e+00                2                1    1.0905647e-01    1.1081544e-01    1.1081544e-01    1.2564109e-01    0.0000000e+00
    1.1394054e+02                1                1    1.0147869e-01    1.2009312e-01    1.2009312e-01    1.2009312e-01    0.0000000e+00                2                1    1.0945222e-01    1.1121758e-01    1.1121758e-01    1.2609703e-01    0.0000000e+00
    1.1434811e+02                1                1    1.0171857e-01    1.2051963e-01    1.2051963e-01    1.2051963e-01    0.0000000e+00                2                1    1.0972136e-01    1.1161965e-01    1.1161965e-01    1.2655289e-01    0.0000000e+00
    1.1475577e+02                1                1    1.0207884e-01    1.2094649e-01    1.2094649e-01    1.2094649e-01    0.0000000e+00                2                1    1.1011599e-01    1.1189410e-01    1.1189410e-01    1.2700806e-01    0.0000000e+00
    1.1516362e+02                1                1    1.0243949e-01    1.2137381e-01    1.2137381e-01    1.2137381e-01    0.0000000e+00                2                1    1.1051009e-01    1.1229456e-01    1.1229456e-01    1.2746261e-01    0.0000000e+00
    1.1557163e+02                1                1    1.0280048e-01    1.2180151e-01    1.2180151e-01    1.2180151e-01    0.0000000e+00                2                1    1.1090356e-01    1.1269439e-01    1.1269439e-01    1.2791645e-01    0.0000000e+00
    1.1597978e+02                1                1    1.0316170e-01    1.2222950e-01    1.2222950e-01    1.2222950e-01    0.0000000e+00                2                1    1.1116798e-01    1.1309353e-01    1.1309353e-01    1.2836950e-01    0.0000000e+00
    1.1638808e+02                1                1    1.0340071e-01    1.2265802e-01    1.2265802e-01    1.2265802e-01    0.0000000e+00                2                1    1.1155990e-01    1.1349223e-01    1.1349223e-01    1.2882205e-01    0.0000000e+00
    1.1679652e+02                1                1    1.0376240e-01    1.2308708e-01    1.2308708e-01    1.2308708e-01    0.0000000e+00                2                1    1.1195158e-01    1.1389069e-01    1.1389069e-01    1.2927434e-01    0.0000000e+00
    1.1720510e+02                1                1    1.0412442e-01    1.2351651e-01    1.2351651e-01    1.2351651e-01    0.0000000e+00                2                1    1.1234297e-01    1.1428887e-01    1.1428887e-01    1.2972630e-01    0.0000000e+00
    1.1761383e+02                1                1    1.0448674e-01    1.2394631e-01    1.2394631e-01    1.2394631e-01    0.0000000e+00                2                1    1.1260386e-01    1.1468670e-01    1.1468670e-01    1.3017787e-01    0.0000000e+00
    1.1802269e+02                1                1    1.0484945e-01    1.2437657e-01    1.2437657e-01    1.2437657e-01    0.0000000e+00                2                1    1.1299408e-01    1.1508415e-01    1.1508415e-01    1.3062900e-01    0.0000000e+00
    1.1843169e+02                1                1    1.0521251e-01    1.2480725e-01    1.2480725e-01    1.2480725e-01    0.0000000e+00                2                1    1.1338227e-01    1.1534844e-01    1.1534844e-01    1.3107777e-01    0.0000000e+00
    1.1884083e+02                1                1    1.0545070e-01    1.2523836e-01    1.2523836e-01    1.2523836e-01    0.0000000e+00                2                1    1.1376829e-01    1.1574115e-01    1.1574115e-01    1.3152403e-01    0.0000000e+00
    1.1925010e+02                1                1    1.0581403e-01    1.2566987e-01    1.2566987e-01    1.2566987e-01    0.0000000e+00                2                1    1.1402187e-01    1.1613339e-01    1.1613339e-01    1.3196976e-01    0.0000000e+00
    1.1965950e+02                1                1    1.0617770e-01    1.2610178e-01    1.2610178e-01    1.2610178e-01    0.0000000e+00                2                1    1.1440647e-01    1.1652511e-01    1.1652511e-01    1.3241490e-01    0.0000000e+00
    1.2006904e+02                1                1    1.0654168e-01    1.2653406e-01    1.2653406e-01    1.2653406e-01    0.0000000e+00                2                1    1.1479076e-01    1.1691651e-01    1.1691651e-01    1.3285967e-01    0.0000000e+00
    1.2047870e+02                1                1    1.0690558e-01    1.2696624e-01    1.2696624e-01    1.2696624e-01    0.0000000e+00                2                1    1.1517429e-01    1.1730714e-01    1.1730714e-01    1.3330357e-01    0.0000000e+00
    1.2088849e+02                1                1    1.0726973e-01    1.2739873e-01    1.2739873e-01    1.2739873e-01    0.0000000e+00                2                1    1.1555701e-01    1.1716197e-01    1.1769696e-01    1.3374654e-01    0.0000000e+00
    1.2129841e+02                1                1    1.0750605e-01    1.2783121e-01    1.2783121e-01    1.2783121e-01    0.0000000e+00                2                1    1.1593888e-01    1.1754914e-01    1.1808590e-01    1.3418852e-01    0.0000000e+00
