# Supplementary material for: Research on combustion and emissions of heavy duty diesel engines under low-speed and low-load conditions in low temperature environments
Source: PLoS One. 2025 Feb 21;20(2):e0318933. doi: 10.1371/journal.pone.0318933 (PMC11844864; doi:10.1371/journal.pone.0318933)
Supplement: S1 File — (ZIP) [file pone.0318933.s001.zip › 1000rpm_30%/4-gaibianpenyoudingshi/-3/spray_map_1.212984e+02.out]

# CONVERGE Release Build 2.4.21/  Sep 13, 2018       Run Date:Tue Mar 19 10:15:57 2024
# column        1                2                3                4                5                6                7                8                9               10               11               12               13               14               15
                X                Y                Z            U_VEL            V_VEL            W_VEL             TEMP              NUM           RADIUS        REGION_ID         BOUND_ID          DIESEL2             FILM    FROM_INJECTOR      FROM_NOZZLE
#             (m)              (m)              (m)            (m/s)            (m/s)            (m/s)              (K)           (none)              (m)           (none)           (none)           (none)           (none)           (none)           (none)
#
    6.3469366e-02   -1.6502768e-03   -4.7129878e-02   -4.4264910e-03   -6.0244341e-02   -3.0888673e+00    6.1286635e+02    4.5681675e-04    3.1210392e-05                0               -1    1.0000000e+00                0                1                0
    6.1430842e-02   -1.3842532e-02   -5.6187299e-02   -1.6423393e-01   -3.9703772e-01   -3.4718667e+00    5.6088615e+02    5.7769234e-04    1.2406979e-05                0               -1    1.0000000e+00                0                1                0
    6.1040136e-02   -1.5390136e-02   -5.6524064e-02   -3.2074746e-01   -5.6823656e-01   -3.4349440e+00    5.5221229e+02    6.1095238e-04    9.7480303e-06                0               -1    1.0000000e+00                0                1                0
    6.2061205e-02   -1.2133165e-02   -5.6045386e-02    1.5939776e-01   -7.6797228e-02   -3.4572652e+00    5.5644117e+02    5.9885770e-04    1.0170612e-05                0               -1    1.0000000e+00                0                1                0
    6.1269754e-02   -1.5954674e-02   -5.5000845e-02   -2.2447430e-01   -4.2953606e-01   -3.2342148e+00    5.7168879e+02    5.1693824e-04    1.5858573e-05                0               -1    1.0000000e+00                0                1                0
    6.2887422e-02   -6.9749308e-03   -5.9419420e-02   -2.0761123e-01   -9.8365641e-02   -3.7375161e+00    5.9248352e+02    5.0223002e-04    1.9538718e-05                0               -1    1.0000000e+00                0                1                0
    6.3035879e-02   -7.4550128e-03   -6.0306779e-02   -8.5212790e-02   -1.5073153e-01   -3.9663751e+00    6.0402081e+02    4.3352731e-04    2.6139750e-05                0               -1    1.0000000e+00                0                1                0
    6.3151482e-02   -6.4182434e-03   -5.6667525e-02   -6.2616159e-02   -5.1055152e-01   -4.0195170e+00    2.6800000e+02    2.1322711e-02    9.4070345e-05                0               -1    1.0000000e+00                0                0                0
    6.2452210e-02   -1.1044146e-02   -5.8357598e-02   -1.8313424e-01   -2.0851554e-01   -3.5243350e+00    5.7559673e+02    5.0800066e-04    1.4380772e-05                0               -1    1.0000000e+00                0                1                0
    6.2483065e-02   -1.1188906e-02   -5.9000547e-02   -7.9247352e-02   -4.0722732e-01   -3.8266793e+00    6.0111163e+02    4.6373788e-04    2.5210521e-05                0               -1    1.0000000e+00                0                1                0
    6.2629162e-02   -8.0749744e-03   -6.1265800e-02   -2.0181513e-01   -1.2835769e-01   -3.7844810e+00    5.8082321e+02    5.3780489e-04    1.3973045e-05                0               -1    1.0000000e+00                0                1                0
    6.1596252e-02   -1.1717990e-02   -6.1357090e-02   -7.1820126e-03   -6.6350942e-01   -3.7577740e+00    5.6755006e+02    5.7290441e-04    1.0156079e-05                0               -1    1.0000000e+00                0                1                0
    6.2637649e-02   -7.9940795e-03   -5.2760963e-02    3.4078671e-02   -1.9392889e-01   -3.5049961e+00    5.9446594e+02    5.1123587e-04    1.8483288e-05                0               -1    1.0000000e+00                0                1                0
    6.2767895e-02   -8.5754766e-03   -5.8117712e-02   -2.7383087e-02   -1.2955088e-01   -3.9384605e+00    5.9629931e+02    5.8820970e-04    2.2558634e-05                0               -1    1.0000000e+00                0                1                0
    6.2715646e-02   -8.4807603e-03   -5.6683378e-02    7.4209136e-02   -1.3348087e-01   -3.5993774e+00    5.7482103e+02    6.2202360e-04    1.1740174e-05                0               -1    1.0000000e+00                0                1                0
    6.2230297e-02   -9.4977082e-03   -5.4974804e-02   -1.4335148e-01   -2.1318233e-01   -3.3341713e+00    5.7278990e+02    5.8690294e-04    1.2459101e-05                0               -1    1.0000000e+00                0                1                0
    6.1579754e-02   -1.3334338e-02   -6.2175338e-02   -9.5883355e-02   -2.7776268e-01   -4.0090733e+00    5.9532063e+02    4.9891539e-04    2.4263746e-05                0               -1    1.0000000e+00                0                1                0
    6.3303613e-02   -4.2954181e-03   -4.8100178e-02    7.4811805e-02   -6.9665355e-02   -3.0532712e+00    5.9231110e+02    4.6160256e-04    1.5579272e-05                0               -1    1.0000000e+00                0                1                0
    6.3029168e-02   -7.6766462e-03   -4.8874161e-02    3.5608902e-02    1.0373243e-01   -3.1480959e+00    5.8347643e+02    5.4521028e-04    1.0868919e-05                0               -1    1.0000000e+00                0                1                0
    6.2177152e-02   -9.2796909e-03   -5.1710005e-02   -2.1701355e-01   -6.4150115e-01   -3.4725029e+00    5.7288587e+02    5.4977373e-04    1.1779829e-05                0               -1    1.0000000e+00                0                1                0
    6.2821257e-02   -8.3832693e-03   -4.9390866e-02   -2.5063170e-01   -4.1166999e-01   -3.4483534e+00    5.8877734e+02    5.2142798e-04    1.6987835e-05                0               -1    1.0000000e+00                0                1                0
    6.1482880e-02   -1.3724549e-02   -5.4144463e-02   -4.6011043e-01   -2.5459041e-01   -3.1088469e+00    5.5603515e+02    6.5174960e-04    1.0624270e-05                0               -1    1.0000000e+00                0                1                0
    6.3458322e-02    1.8933779e-03   -5.4439546e-02   -3.5060364e-02    1.9461620e+00   -3.4137281e+00    2.6800311e+02    2.2765057e-02    9.6537319e-05                0               -1    1.0000000e+00                0                0                0
    6.2967248e-02    6.2414578e-03   -4.7028732e-02   -9.3408480e-02    3.1910468e-01   -3.2273657e+00    6.1177806e+02    5.1081355e-04    3.1624383e-05                0               -1    1.0000000e+00                0                1                0
    6.1885151e-02    1.4121097e-02   -5.9390062e-02    1.7060711e-01   -6.5950109e-01   -3.7780898e+00    2.6820835e+02    4.8619123e-04    7.0332537e-05                0               -1    1.0000000e+00                0                1                0
    5.8728324e-02    2.4123435e-02   -5.3237562e-02   -1.4177253e-01    3.8965094e-01   -3.2290399e+00    5.4551964e+02    6.2014936e-04    1.3917053e-05                0               -1    1.0000000e+00                0                1                0
    5.9899918e-02    2.0784574e-02   -5.5898127e-02   -1.3837685e-01    3.2176280e-01   -3.6086299e+00    5.2631623e+02    7.5054457e-04    9.1173540e-06                0               -1    1.0000000e+00                0                1                0
    5.9644561e-02    2.1547981e-02   -6.0026279e-02    2.4664829e-02    3.7932676e-01   -3.5208231e+00    5.3291542e+02    5.6156463e-04    1.1375269e-05                0               -1    1.0000000e+00                0                1                0
    6.3283715e-02    4.4556772e-03   -6.0600918e-02    1.7120900e-01   -3.7652700e-02   -3.9254806e+00    5.8865708e+02    6.4900554e-04    1.3218047e-05                0               -1    1.0000000e+00                0                1                0
    6.2920436e-02    7.4965268e-03   -5.9250715e-02   -6.9830194e-02    8.5593131e-02   -3.9638716e+00    5.9371880e+02    5.6787258e-04    1.6088811e-05                0               -1    1.0000000e+00                0                1                0
    5.8925281e-02    2.3239843e-02   -5.1654115e-02   -3.3124413e-02    2.3121271e-01   -3.1384548e+00    5.3189161e+02    4.3296361e-04    1.1054005e-05                0               -1    1.0000000e+00                0                1                0
    6.0024012e-02    2.0639897e-02   -6.2011537e-02   -1.9307650e-01    5.2280571e-01   -3.9383487e+00    6.0606591e+02    5.3897573e-04    3.1213469e-05                0               -1    1.0000000e+00                0                1                0
    5.9345773e-02    2.1704375e-02   -5.8033822e-02   -7.5800415e-02    7.9701862e-02   -3.4279634e+00    5.6090409e+02    5.6853325e-04    1.6895217e-05                0               -1    1.0000000e+00                0                1                0
    6.0476853e-02    1.7614980e-02   -5.4020589e-02   -3.8757738e-02    3.4571206e-01   -3.4387874e+00    5.7690886e+02    5.9463440e-04    1.7422259e-05                0               -1    1.0000000e+00                0                1                0
    6.0318219e-02    1.9839716e-02   -5.0352002e-02    3.7524163e-01   -1.3542044e+00   -3.2589822e+00    2.6800959e+02    2.2562632e-02    8.4584954e-05                0               -1    1.0000000e+00                0                0                0
    6.0928632e-02    1.7105273e-02   -5.6071528e-02   -1.6954432e-01    3.2453598e-01   -3.5586434e+00    5.6902054e+02    5.4131078e-04    1.4803476e-05                0               -1    1.0000000e+00                0                1                0
    6.0951068e-02    1.6564168e-02   -5.6474169e-02   -1.2882050e-01    3.5118492e-01   -3.3069961e+00    5.5733876e+02    6.6223199e-04    1.0872469e-05                0               -1    1.0000000e+00                0                1                0
    6.0981007e-02    1.3241588e-02   -5.7677183e-02   -1.7735550e-01    3.3566389e-01   -3.7423735e+00    5.6725685e+02    5.8775336e-04    1.2553250e-05                0               -1    1.0000000e+00                0                1                0
    5.9719190e-02    2.1534568e-02   -8.7169404e-03   -3.4652349e-01    1.0296027e+00   -6.8248137e-01    2.6800192e+02    2.4042202e-02    7.6876385e-05                0               -1    1.0000000e+00                0                0                0
    5.5670874e-02    2.1712209e-02   -2.5228194e-04   -3.4705384e-01    4.4612384e-01    1.8262876e-02    5.9113424e+02    4.7710957e-04    5.5229622e-05                0               -1    1.0000000e+00                0                1                0
    6.0563024e-02    1.8643479e-02   -2.2805649e-02    1.1147546e-01   -5.0022245e-01   -1.3729603e+00    6.1502776e+02    2.0677858e-04    5.9492017e-05                0               -1    1.0000000e+00                0                1                0
    5.8387810e-02    2.4043124e-02   -2.4314253e-02   -2.7517924e-02   -1.4381875e-01   -1.4409685e+00    5.8635940e+02    5.7412671e-04    2.1998980e-05                0               -1    1.0000000e+00                0                1                0
    5.8834055e-02    2.3325170e-02   -2.8158243e-02   -8.1484226e-02   -1.5317740e-02   -1.7833081e+00    5.8414244e+02    4.8681382e-04    2.1180223e-05                0               -1    1.0000000e+00                0                1                0
    5.9202495e-02    1.6823841e-02   -4.1738953e-03   -2.3905363e-01    6.1633150e-01   -1.9717828e-01    6.1442662e+02    5.3974242e-04    3.5953750e-05                0               -1    1.0000000e+00                0                1                0
    6.2448784e-02    9.5560237e-03   -3.4003358e-04    4.5868644e-01   -1.7473855e+00   -2.4280155e-02    2.6800316e+02    2.2837389e-02    9.1943335e-05                0               -1    1.0000000e+00                0                0                0
    5.8760187e-02    1.3933865e-02   -6.8074065e-03   -2.7186200e-01    5.7348302e-01   -3.9588610e-01    6.1886027e+02    5.0154248e-04    4.3733706e-05                0               -1    1.0000000e+00                0                1                0
    5.6265153e-02    1.5505937e-02   -7.2818241e-03   -5.4345587e-01    6.0314477e-01   -3.7745180e-01    5.9641633e+02    4.8106985e-04    6.3178772e-05                0               -1    1.0000000e+00                0                1                0
    5.8408532e-02    1.2826550e-02   -1.7526429e-03   -3.0768124e-01    5.0336467e-01   -1.1484462e-01    6.1253087e+02    4.7838043e-04    3.2464629e-05                0               -1    1.0000000e+00                0                1                0
    5.7387899e-02    1.4446683e-02   -6.3524347e-04   -3.8284827e-01    3.7321296e-01   -9.6620974e-02    5.9807196e+02    5.7592085e-04    2.4480037e-05                0               -1    1.0000000e+00                0                1                0
    6.1301982e-02    1.5124594e-02   -4.1296678e-04   -1.4622693e-01    5.3774526e-01    1.7569300e-01    6.0854422e+02    4.3257084e-04    2.9216886e-05                0               -1    1.0000000e+00                0                1                0
    6.1645486e-02    2.0780911e-03   -1.7850258e-03    2.3241709e-01   -2.5234979e-01    5.0346916e-02    6.0632663e+02    5.2208660e-04    2.4647656e-05                0               -1    1.0000000e+00                0                1                0
    5.4161638e-02    2.1145653e-02   -4.7487829e-03   -5.6193317e-01    5.0096060e-01   -3.2010984e-01    5.7817548e+02    5.1950610e-04    6.1572919e-05                0               -1    1.0000000e+00                0                1                0
    6.2266305e-02    1.2039433e-02   -3.4388359e-02    3.0918412e-01   -1.7892908e+00   -2.3683189e+00    2.6800000e+02    2.1702141e-02    9.5857826e-05                0               -1    1.0000000e+00                0                0                0
    5.7853027e-02    2.3935912e-02   -4.5533428e-02   -1.0055676e-01   -1.3942312e-01   -2.9291986e+00    5.8944591e+02    4.3900353e-04    2.4191062e-05                0               -1    1.0000000e+00                0                1                0
    6.2220531e-02    1.2459177e-02   -4.0737003e-02   -1.6129063e-01    6.6007362e-01   -3.0445730e+00    6.2274035e+02    2.2205925e-02    6.8218846e-05                0               -1    1.0000000e+00                0                0                0
    6.3342942e-02    1.7477396e-03   -4.0499834e-02   -8.9884975e-02    2.1633476e-01   -2.8735007e+00    6.0534065e+02    6.0651323e-04    1.9375964e-05                0               -1    1.0000000e+00                0                1                0
    6.0344408e-02    1.9270852e-02   -3.7593066e-02   -3.4842322e-01    1.1078365e+00   -2.6177296e+00    2.6800457e+02    2.3537627e-02    7.4066369e-05                0               -1    1.0000000e+00                0                0                0
    5.8694522e-02    2.1637097e-02   -4.1731407e-02   -4.7159092e-01    4.5038941e-01   -2.6852273e+00    5.4079775e+02    6.9495576e-04    1.0606169e-05                0               -1    1.0000000e+00                0                1                0
    6.2435293e-02   -1.1319278e-02   -3.0492250e-02   -1.3675566e-01   -8.5574222e-01   -2.0110112e+00    5.9691877e+02    5.0139024e-04    1.8593661e-05                0               -1    1.0000000e+00                0                1                0
    6.3317369e-02   -2.8273286e-03   -4.4010924e-02   -1.9472078e-03   -1.9854703e-01   -3.0346662e+00    2.6800000e+02    2.3372418e-02    7.7603482e-05                0               -1    1.0000000e+00                0                0                0
    6.2574781e-02   -7.8047333e-03   -4.4508911e-02   -8.8861554e-02   -5.0812115e-01   -2.9115582e+00    5.9711541e+02    5.8893459e-04    1.9649766e-05                0               -1    1.0000000e+00                0                1                0
    5.9748947e-02   -2.1171872e-02   -2.6557566e-02   -9.6150173e-02    8.1897361e-02   -1.5676248e+00    5.4345052e+02    4.3034100e-04    1.4166488e-05                0               -1    1.0000000e+00                0                1                0
    5.7942184e-02   -1.9761119e-02   -1.7262417e-02    1.1137706e-01    5.4369661e-01   -9.5549293e-01    5.9433043e+02    4.5367024e-04    4.9149615e-05                0               -1    1.0000000e+00                0                1                0
    6.2162571e-02   -1.2418658e-02   -2.9137666e-02   -1.5945701e-01   -6.5098420e-01   -2.0023860e+00    6.0177512e+02    5.9212666e-04    2.2696479e-05                0               -1    1.0000000e+00                0                1                0
    5.9129261e-02   -2.0687913e-02   -2.7439054e-02   -4.7453884e-02   -2.0135820e-01   -1.5887848e+00    5.7795093e+02    6.0849651e-04    1.9649659e-05                0               -1    1.0000000e+00                0                1                0
    5.9112280e-02   -2.0849678e-02   -1.9088210e-02    1.5578532e-02    8.9502527e-02   -1.1080550e+00    5.4606048e+02    4.5449648e-04    1.5392641e-05                0               -1    1.0000000e+00                0                1                0
    5.7159033e-02   -1.7444413e-02   -3.2613001e-02   -2.9976958e-01    9.6211640e-02   -1.9576844e+00    6.1080337e+02    3.3812941e-04    5.1407603e-05                0               -1    1.0000000e+00                0                1                0
    5.9811491e-02   -2.0516327e-02   -4.2144677e-02    2.7053454e-02   -2.4423604e-01   -2.5499177e+00    5.4169453e+02    6.2853030e-04    1.1732051e-05                0               -1    1.0000000e+00                0                1                0
    5.9788274e-02   -2.1369656e-02   -4.0986983e-02   -1.0927216e-01   -2.2726161e-02   -2.4912495e+00    5.3553042e+02    4.8493035e-04    1.2870458e-05                0               -1    1.0000000e+00                0                1                0
    5.6866184e-02   -1.7731698e-02   -3.7251967e-02   -3.2698100e-01   -6.1029981e-01   -2.2406930e+00    2.6808358e+02    4.7659585e-04    6.6606312e-05                0               -1    1.0000000e+00                0                1                0
    5.9225250e-02   -1.9827746e-02   -4.5201652e-02   -2.6871514e-01   -2.4233102e-01   -2.7702384e+00    5.5636198e+02    6.0225535e-04    1.2125558e-05                0               -1    1.0000000e+00                0                1                0
    5.8859431e-02   -1.8417393e-02   -4.2422415e-02   -1.5405193e-01   -1.2297336e-02   -2.6351953e+00    5.6246460e+02    5.0153840e-04    1.3733428e-05                0               -1    1.0000000e+00                0                1                0
    5.9676768e-02   -2.0714253e-02   -4.4382354e-02    1.3063916e-01    2.7237584e-02   -2.5159972e+00    5.4532687e+02    4.6708482e-04    1.4370282e-05                0               -1    1.0000000e+00                0                1                0
    5.9571305e-02   -2.0328381e-02   -4.6148753e-02   -8.5068354e-02    6.7468071e-02   -3.0553519e+00    5.2644606e+02    5.7583995e-04    1.0392235e-05                0               -1    1.0000000e+00                0                1                0
    5.9686206e-02   -2.0365661e-02   -4.5784844e-02    1.2181284e-01   -8.2219669e-02   -2.8079766e+00    5.2341550e+02    6.0816506e-04    1.0457834e-05                0               -1    1.0000000e+00                0                1                0
    5.9634450e-02   -2.1109967e-02   -3.9020634e-02    7.1587619e-02    2.8145904e-02   -2.3700904e+00    5.4330593e+02    4.2879315e-04    1.3943388e-05                0               -1    1.0000000e+00                0                1                0
    5.9557005e-02   -2.0670625e-02   -4.0671877e-02   -1.1069436e-01    4.7067464e-02   -2.6019622e+00    5.3877014e+02    5.6762169e-04    1.3153846e-05                0               -1    1.0000000e+00                0                1                0
    5.8651979e-02   -2.2546457e-02   -3.6793471e-02   -9.4916236e-02    2.7595874e-02   -2.3023469e+00    5.5712691e+02    4.8227225e-04    1.6470626e-05                0               -1    1.0000000e+00                0                1                0
    5.7594896e-02   -2.3468332e-02   -3.7345433e-02    3.3009812e-03    1.5324493e-01   -2.2131507e+00    5.8230678e+02    5.1909955e-04    2.0891609e-05                0               -1    1.0000000e+00                0                1                0
    5.9180205e-02   -2.1462927e-02   -3.8213223e-02    2.3810396e-02   -5.5958336e-02   -2.3202895e+00    5.3440680e+02    5.3259314e-04    1.2255444e-05                0               -1    1.0000000e+00                0                1                0
    5.8720561e-02   -2.0284775e-02   -3.6884639e-02   -1.7161719e-02   -8.8601609e-02   -2.4799641e+00    5.3762617e+02    6.0731531e-04    1.1238895e-05                0               -1    1.0000000e+00                0                1                0
    5.9036638e-02   -2.1532891e-02   -3.6240606e-02   -9.4418946e-02    7.9791082e-02   -2.2369953e+00    5.5196769e+02    5.5059425e-04    1.5592800e-05                0               -1    1.0000000e+00                0                1                0
    5.8682009e-02   -2.3198105e-02   -3.5648325e-02   -4.2135748e-02    1.2052213e-01   -2.1299471e+00    5.6308805e+02    5.9331547e-04    1.7167775e-05                0               -1    1.0000000e+00                0                1                0
    5.9579161e-02   -2.1641546e-02   -3.4680867e-02    5.7941301e-02    3.7049676e-01   -2.1746780e+00    5.9162712e+02    5.9562021e-04    2.5270821e-05                0               -1    1.0000000e+00                0                1                0
    5.9443211e-02   -2.2206219e-02   -3.1856230e-02    7.8750109e-02    2.5616195e-01   -1.9267602e+00    5.9012117e+02    4.5365485e-04    2.4707041e-05                0               -1    1.0000000e+00                0                1                0
    5.9188555e-02   -2.0625255e-02   -3.3178660e-02   -5.6995819e-03    8.4462408e-02   -1.9447387e+00    5.3383962e+02    6.1134082e-04    1.2117562e-05                0               -1    1.0000000e+00                0                1                0
    5.9476776e-02   -2.0475459e-02   -3.2410855e-02    1.0640110e-02    9.3753194e-02   -2.0197025e+00    5.4574649e+02    5.2730358e-04    1.4414053e-05                0               -1    1.0000000e+00                0                1                0
    5.8956731e-02   -1.9892807e-02   -2.4908702e-02   -1.1366884e-01   -3.4677363e-01   -1.6549319e+00    5.6811445e+02    6.2359776e-04    1.4755764e-05                0               -1    1.0000000e+00                0                1                0
    5.9348864e-02   -2.0187438e-02   -1.5004077e-02   -1.3120401e-01    1.3933409e-01   -8.3560791e-01    5.4094057e+02    5.8654037e-04    1.5038277e-05                0               -1    1.0000000e+00                0                1                0
    5.6691080e-02   -1.6296128e-02   -8.6552298e-03   -5.9662217e-01   -6.2779516e-01   -4.9636582e-01    6.0253722e+02    4.7051644e-04    6.4894481e-05                0               -1    1.0000000e+00                0                1                0
    5.6979903e-02   -8.3799062e-03   -7.2101934e-04   -4.2413750e-01   -6.4806493e-01    6.6856635e-02    6.1841559e+02    5.2302036e-04    4.1049240e-05                0               -1    1.0000000e+00                0                1                0
    6.0751582e-02   -1.6802874e-02   -1.0599501e-02   -4.0074034e-02    1.4838268e-01   -4.7673463e-01    6.0518730e+02    5.0742663e-04    3.8841237e-05                0               -1    1.0000000e+00                0                1                0
    5.2370650e-02   -1.8135788e-02   -6.4718715e-03   -6.2453498e-01   -2.9227047e-01   -2.5633422e-01    2.6819673e+02    4.9562110e-04    7.6907545e-05                0               -1    1.0000000e+00                0                1                0
    5.5062090e-02   -1.5435236e-02   -2.0162939e-03   -6.6089639e-01   -6.7855634e-01    1.7455973e-02    6.1697975e+02    5.4182256e-04    4.5226673e-05                0               -1    1.0000000e+00                0                1                0
    6.3210669e-02   -5.9381372e-03   -8.7442199e-03    1.9939183e-01    1.6549848e+00   -5.7772735e-01    2.6800015e+02    2.2805982e-02    9.1985072e-05                0               -1    1.0000000e+00                0                0                0
    6.1991589e-02   -1.3725217e-02   -1.0192848e-02    3.0166483e-01    1.2177515e+00   -6.0551444e-01    2.6800799e+02    2.1162939e-02    7.2882079e-05                0               -1    1.0000000e+00                0                0                0
    5.5086417e-02   -4.3057871e-03   -3.8462111e-04    4.0632862e-01    1.8047603e+00   -2.9714691e-02    2.6800188e+02    2.3291418e-02    8.6395151e-05                0               -1    1.0000000e+00                0                0                0
    5.9626592e-02   -1.2778086e-02   -2.4348697e-04   -3.0371369e-01   -7.0636206e-01   -7.6442286e-02    6.0539069e+02    4.9991794e-04    2.7048247e-05                0               -1    1.0000000e+00                0                1                0
    5.8227568e-02   -1.4118285e-02   -1.9745626e-03   -4.4239746e-01   -6.0910781e-01    1.1196994e-02    6.0607435e+02    5.0099349e-04    2.8135266e-05                0               -1    1.0000000e+00                0                1                0
    5.6400419e-02   -1.8436827e-02   -6.1589382e-03   -3.6031693e-01   -1.3310930e-01   -4.0229696e-01    6.1904627e+02    4.4698497e-04    4.9533792e-05                0               -1    1.0000000e+00                0                1                0
    6.3032781e-02   -6.8772703e-03   -6.6480580e-02   -1.0296525e-01   -2.9549516e-01   -3.8625414e+00    5.7896363e+02    4.9798869e-04    1.1625906e-05                0               -1    1.0000000e+00                0                1                0
    6.1315881e-02    1.4874592e-02   -7.0685799e-02   -2.9989497e-01    4.8017650e-01   -4.3018470e+00    5.6609696e+02    5.2417516e-04    1.3869729e-05                0               -1    1.0000000e+00                0                1                0
    6.3068840e-02    7.3347245e-03   -7.1266638e-02    1.4364002e-01   -1.3390705e+00   -4.5781187e+00    2.6800000e+02    2.1715959e-02    8.2712966e-05                0               -1    1.0000000e+00                0                0                0
    6.3191700e-02    5.2270470e-03   -7.0774866e-02    2.6313644e-01   -2.8729053e-02   -4.3974898e+00    5.8388035e+02    5.1619382e-04    1.1054112e-05                0               -1    1.0000000e+00                0                1                0
    6.2316395e-02    1.0038642e-02   -6.6236862e-02   -4.7760912e-02    3.5852017e-01   -4.0515016e+00    5.8978991e+02    4.8842978e-04    1.9859829e-05                0               -1    1.0000000e+00                0                1                0
    6.2076850e-02    1.1809198e-02   -6.7398029e-02   -1.7743138e-01    2.2406995e-01   -3.7352352e+00    5.7182493e+02    6.6606477e-04    9.6126148e-06                0               -1    1.0000000e+00                0                1                0
    6.1324750e-02   -1.4696249e-02   -7.4545031e-02   -1.0608071e-01   -4.2745192e-01   -4.7529751e+00    5.9907873e+02    4.8896816e-04    2.5305860e-05                0               -1    1.0000000e+00                0                1                0
    6.1867052e-02   -1.3032950e-02   -7.5700102e-02   -8.5256160e-02   -5.7187960e-02   -4.6270335e+00    5.5224037e+02    5.2119848e-04    1.0437082e-05                0               -1    1.0000000e+00                0                1                0
    6.0379132e-02   -1.4660673e-02   -7.4544644e-02    3.2343065e-02   -5.3642693e-02   -4.5091095e+00    5.5783455e+02    5.5608966e-04    1.2703690e-05                0               -1    1.0000000e+00                0                1                0
    6.2900958e-02    5.9256708e-03   -7.5887845e-02    2.0804920e-01    1.7843164e-01   -4.5313931e+00    5.8480339e+02    4.4040672e-04    1.4039421e-05                0               -1    1.0000000e+00                0                1                0
    6.2276132e-02    4.0758628e-04   -7.5974952e-02    9.2597286e-02   -5.7673084e-02   -4.9358768e+00    6.0609562e+02    5.4960840e-04    2.7259772e-05                0               -1    1.0000000e+00                0                1                0
    6.2338520e-02   -1.1287687e-02   -7.2180789e-02   -4.5875663e-02   -2.4274881e-01   -4.4948542e+00    5.7211338e+02    4.7136723e-04    1.3149210e-05                0               -1    1.0000000e+00                0                1                0
    6.2809386e-02   -7.8723378e-03   -6.3323327e-02    9.0583288e-02   -4.0042757e-01   -4.0507423e+00    5.9080402e+02    5.3541828e-04    1.8039546e-05                0               -1    1.0000000e+00                0                1                0
    6.2946994e-02    4.9709434e-03   -6.6816446e-02   -2.3672289e-01   -6.2723981e-02   -4.0390194e+00    5.8508757e+02    5.0691883e-04    1.2120072e-05                0               -1    1.0000000e+00                0                1                0
    6.2133529e-02   -1.2710803e-02   -7.3133480e-02   -2.1109579e-01   -3.4368574e-01   -4.7565560e+00    5.6938510e+02    4.5490184e-04    1.4724764e-05                0               -1    1.0000000e+00                0                1                0
    6.2585742e-02   -9.8887363e-03   -6.6255793e-02   -3.2168531e-02   -3.5818012e-01   -4.2895229e+00    5.7474702e+02    4.7756178e-04    1.3740131e-05                0               -1    1.0000000e+00                0                1                0
    6.2283534e-02   -1.1156779e-02   -6.7922884e-02   -4.0812189e-01   -3.1000641e-01   -4.1392953e+00    5.6536685e+02    6.1039166e-04    1.0062887e-05                0               -1    1.0000000e+00                0                1                0
    6.2604771e-02   -1.0145958e-02   -6.7733110e-02   -1.2913793e-01   -4.9182907e-01   -4.1266173e+00    5.8803376e+02    5.0810745e-04    1.9666527e-05                0               -1    1.0000000e+00                0                1                0
    6.1764428e-02    1.4027115e-02   -7.5819322e-02   -1.1672167e-01    4.6252922e-01   -5.1093419e+00    5.7038701e+02    4.6787174e-04    1.4546044e-05                0               -1    1.0000000e+00                0                1                0
    6.1787593e-02    1.4471427e-02   -6.9931247e-02   -9.2319729e-02    2.9135887e-01   -4.1907138e+00    5.6802940e+02    5.0060443e-04    1.4386518e-05                0               -1    1.0000000e+00                0                1                0
    6.1584113e-02   -1.3456541e-02   -6.8457641e-02   -3.5201242e-01   -5.6737974e-01   -4.3171368e+00    5.6709737e+02    5.4784027e-04    1.4670459e-05                0               -1    1.0000000e+00                0                1                0
    6.2469524e-02   -1.1076821e-02   -6.4838655e-02    4.4573677e-02   -4.7456938e-01   -3.9186723e+00    5.6708123e+02    4.9382690e-04    1.0966863e-05                0               -1    1.0000000e+00                0                1                0
    6.1453447e-02   -1.5678943e-02   -6.5167045e-02   -1.5864510e-01   -4.9794975e-01   -4.1449947e+00    6.0616345e+02    5.1824385e-04    2.9347441e-05                0               -1    1.0000000e+00                0                1                0
    5.9114224e-02    2.2741427e-02   -7.4334047e-02   -2.5104495e-01    4.0653578e-01   -4.7942481e+00    5.8550499e+02    5.8925846e-04    2.3032514e-05                0               -1    1.0000000e+00                0                1                0
    5.7846580e-02    2.2420245e-02   -8.6351646e-02   -4.4333104e-01   -7.4713563e-02   -5.1921971e+00    5.0264497e+02    5.3214183e-04    1.0900568e-05                0               -1    1.0000000e+00                0                1                0
    5.8823451e-02    8.7537999e-03   -8.3041017e-02   -2.2290488e-03   -1.6216740e-01   -4.8386958e+00    5.8570706e+02    6.3319033e-04    9.6859500e-06                0               -1    1.0000000e+00                0                1                0
    6.0356560e-02    1.5720147e-02   -8.3074378e-02   -3.0046503e-01    6.9965097e-01   -5.1863282e+00    5.5109872e+02    4.3278010e-04    1.1162645e-05                0               -1    1.0000000e+00                0                1                0
    5.8432618e-02    2.4133193e-02   -7.4961050e-02   -3.2252422e-01    2.9448240e-01   -4.6355645e+00    5.8063830e+02    5.3266495e-04    2.1553629e-05                0               -1    1.0000000e+00                0                1                0
    6.0971930e-02    1.3381341e-02   -9.1563772e-02   -4.6482724e-01    3.6683320e-01   -5.2144794e+00    5.2959824e+02    5.0989490e-04    1.0904212e-05                0               -1    1.0000000e+00                0                1                0
    5.9047775e-02    8.9715845e-03   -8.8308724e-02    9.3546627e-02    3.8030932e-01   -5.1884364e+00    5.9215788e+02    6.0771844e-04    1.8562186e-05                0               -1    1.0000000e+00                0                1                0
    6.2468068e-02    1.1123511e-02   -8.4133363e-02    2.8877482e-02    2.3273887e-01   -5.3174458e+00    5.7610790e+02    5.7544877e-04    1.4954249e-05                0               -1    1.0000000e+00                0                1                0
    5.9798391e-02    1.7396114e-02   -8.8496602e-02   -4.0025480e-01    1.8612960e-01   -5.0599391e+00    5.4074618e+02    5.9109115e-04    1.3936325e-05                0               -1    1.0000000e+00                0                1                0
    6.0053630e-02    1.1807553e-03   -8.8732586e-02    3.5198057e-02    7.6154819e-03   -5.7452452e+00    4.0894028e+02    4.6998111e-04    6.7961120e-05                0               -1    1.0000000e+00                0                1                0
    5.9465181e-02    1.9717167e-02   -8.0721097e-02   -5.8047503e-02    2.5263176e-01   -4.8826433e+00    5.5599928e+02    5.8913438e-04    1.3733489e-05                0               -1    1.0000000e+00                0                1                0
    5.9515053e-02    1.4987239e-02   -8.9326980e-02    5.1768658e-03    4.1176852e-01   -5.8291927e+00    5.5689595e+02    5.3097010e-04    1.4047047e-05                0               -1    1.0000000e+00                0                1                0
    5.9714633e-02    1.0183894e-03   -8.4863501e-02   -5.0410814e-02    5.9026576e-02   -5.4354750e+00    2.6809990e+02    4.6524994e-04    6.8590644e-05                0               -1    1.0000000e+00                0                1                0
    5.9214767e-02    2.0792856e-02   -8.1182029e-02   -3.1564861e-01    1.8310187e-01   -5.0310145e+00    5.3910727e+02    4.7528798e-04    1.3956596e-05                0               -1    1.0000000e+00                0                1                0
    5.9501821e-02    2.0118857e-02   -8.0103777e-02   -1.7273318e-01    3.7297406e-02   -4.7728306e+00    5.2887197e+02    5.7091515e-04    1.0163699e-05                0               -1    1.0000000e+00                0                1                0
    6.0449737e-02    1.9058394e-02   -7.7358684e-02   -4.5680147e-02    6.2609803e-01   -4.7207932e+00    5.5065330e+02    5.9327621e-04    1.0527200e-05                0               -1    1.0000000e+00                0                1                0
    6.0762774e-02    1.8202887e-02   -7.5313355e-02   -1.8731928e-01    3.4658876e-01   -4.8607367e+00    5.8916590e+02    5.7508287e-04    2.1526554e-05                0               -1    1.0000000e+00                0                1                0
    6.0133898e-02    2.0374664e-02   -7.3373244e-02   -1.8293484e-01    1.0272598e-01   -4.6643559e+00    5.4123932e+02    5.7418285e-04    1.1681752e-05                0               -1    1.0000000e+00                0                1                0
    5.9906008e-02    2.0346650e-02   -7.0812903e-02   -1.2142174e-01    2.2606541e-01   -4.5050385e+00    5.4792463e+02    5.8838034e-04    1.2455060e-05                0               -1    1.0000000e+00                0                1                0
    6.0115916e-02    1.8648167e-02   -8.1922740e-02   -1.7109798e-01    1.1623154e-01   -5.1693382e+00    5.4302379e+02    5.0578972e-04    1.0439598e-05                0               -1    1.0000000e+00                0                1                0
    5.9337081e-02    2.0272484e-02   -8.5936888e-02   -2.5704155e-01    3.5348774e-02   -5.2921456e+00    5.1388389e+02    5.7649687e-04    1.1642965e-05                0               -1    1.0000000e+00                0                1                0
    6.1351020e-02    1.4824423e-02   -7.9083251e-02   -4.0654596e-01    2.2221782e-01   -4.8834131e+00    5.5557771e+02    5.8242402e-04    1.1155236e-05                0               -1    1.0000000e+00                0                1                0
    6.1219274e-02    1.5219455e-02   -8.0578727e-02   -8.6688399e-02    5.4549279e-01   -5.2370545e+00    5.6685101e+02    4.3810862e-04    1.5260526e-05                0               -1    1.0000000e+00                0                1                0
    5.8977700e-02    2.2364139e-02   -7.1444648e-02   -1.6299162e-02    1.3571216e-01   -4.4528796e+00    5.4880442e+02    4.2414931e-04    1.4313989e-05                0               -1    1.0000000e+00                0                1                0
    5.8826086e-02    2.3015005e-02   -7.0544246e-02   -1.1480322e-01    2.2047978e-01   -4.5205151e+00    5.4326515e+02    5.5409913e-04    1.3293260e-05                0               -1    1.0000000e+00                0                1                0
    6.2097570e-02    1.1978129e-02   -8.0025853e-02   -8.1172904e-02    2.7154008e-01   -5.2536054e+00    5.9793264e+02    5.5256524e-04    2.4068521e-05                0               -1    1.0000000e+00                0                1                0
    6.0017272e-02    2.0651792e-02   -6.7764131e-02   -1.2861219e-01    4.9157657e-01   -4.3699682e+00    6.0242060e+02    5.5797745e-04    2.9386665e-05                0               -1    1.0000000e+00                0                1                0
    5.8779227e-02    2.3740089e-02   -6.6445769e-02   -1.2057222e-01    4.1188038e-01   -4.1276447e+00    5.8309963e+02    4.5167881e-04    2.2162167e-05                0               -1    1.0000000e+00                0                1                0
    5.8852401e-02    2.3471792e-02   -6.9447266e-02   -2.5243117e-01    5.6424540e-01   -4.5502094e+00    6.0783082e+02    4.6990511e-04    3.2036205e-05                0               -1    1.0000000e+00                0                1                0
    5.8900671e-02    2.3093204e-02   -6.9153489e-02   -1.7177032e-01    3.6370612e-01   -4.3781704e+00    5.6554652e+02    5.3352350e-04    1.7509447e-05                0               -1    1.0000000e+00                0                1                0
    6.0450593e-02    1.8803373e-02   -7.2799314e-02   -1.3787524e-01    5.1452504e-01   -4.5617460e+00    5.8168743e+02    5.2456957e-04    1.8969162e-05                0               -1    1.0000000e+00                0                1                0
    6.0270037e-02    1.9909911e-02   -7.4090432e-02   -1.1331428e-01    2.6476564e-01   -4.4929319e+00    5.5665170e+02    4.7510274e-04    1.1847916e-05                0               -1    1.0000000e+00                0                1                0
    6.0594619e-02    1.8876824e-02   -6.6847127e-02   -1.8279983e-01    2.5428938e-01   -4.1550890e+00    5.7820208e+02    4.7216676e-04    1.8426655e-05                0               -1    1.0000000e+00                0                1                0
    6.1044186e-02    1.6856023e-02   -6.8829720e-02   -1.2939840e-01    5.0108840e-01   -3.9825667e+00    5.5470157e+02    5.6103674e-04    1.0466111e-05                0               -1    1.0000000e+00                0                1                0
    6.0314198e-02   -1.7720951e-02   -7.8471864e-02   -1.0702243e-01   -4.7761370e-01   -5.0168530e+00    5.5953893e+02    5.0516303e-04    1.4722653e-05                0               -1    1.0000000e+00                0                1                0
    6.3400802e-02   -1.3190659e-03   -9.0264768e-02    7.3785383e-02   -5.7992499e-02   -5.8795414e+00    5.9398142e+02    4.7140347e-04    2.0353020e-05                0               -1    1.0000000e+00                0                1                0
    5.9242523e-02   -1.8723651e-02   -8.7396042e-02   -2.7904918e-01   -4.0395333e-01   -5.4214732e+00    5.6098001e+02    4.4110790e-04    1.6971384e-05                0               -1    1.0000000e+00                0                1                0
    5.9938853e-02   -2.0349750e-02   -6.7247380e-02    1.0713587e-02   -1.7729343e-01   -4.2918358e+00    5.2694812e+02    5.5769730e-04    1.0880132e-05                0               -1    1.0000000e+00                0                1                0
    5.9974071e-02   -2.0245902e-02   -7.3990854e-02   -2.2386323e-01   -3.8535088e-01   -4.7549960e+00    6.1315888e+02    4.5670263e-04    3.6759908e-05                0               -1    1.0000000e+00                0                1                0
    5.9921844e-02   -2.0527810e-02   -7.1939793e-02   -9.9280113e-02   -9.9891099e-02   -4.7137115e+00    5.6960074e+02    5.0474430e-04    1.8285435e-05                0               -1    1.0000000e+00                0                1                0
    5.9193602e-02   -2.1897978e-02   -5.4791004e-02   -1.1300941e-01    1.3857052e-01   -3.3428020e+00    5.5363213e+02    5.2744612e-04    1.6161379e-05                0               -1    1.0000000e+00                0                1                0
    5.9013108e-02   -2.1399179e-02   -5.5283872e-02   -6.7334208e-02    6.0412895e-02   -3.3695698e+00    5.4099280e+02    4.3222573e-04    1.3826610e-05                0               -1    1.0000000e+00                0                1                0
    5.8822123e-02   -2.3814654e-02   -5.5775594e-02    8.9186625e-02    2.7417647e-01   -3.6166695e+00    5.3810445e+02    5.9247064e-04    1.3490678e-05                0               -1    1.0000000e+00                0                1                0
    5.9746310e-02   -2.0424604e-02   -5.6813115e-02    2.2959403e-01    8.6983792e-02   -3.4082607e+00    5.2355672e+02    6.0069751e-04    1.0747167e-05                0               -1    1.0000000e+00                0                1                0
    5.7765779e-02   -1.6370310e-02   -4.7899563e-02   -3.0056113e-01   -5.3547802e-01   -2.8296274e+00    2.6842612e+02    4.7443262e-04    7.8068200e-05                0               -1    1.0000000e+00                0                1                0
    5.9536742e-02   -1.9911084e-02   -4.8483770e-02   -1.5972599e-01   -1.2884718e-01   -2.8874045e+00    5.4673389e+02    6.2147464e-04    1.0347672e-05                0               -1    1.0000000e+00                0                1                0
    5.9444310e-02   -2.1814797e-02   -6.7984573e-02    2.6951902e-02    2.8215463e-01   -4.0776952e+00    5.6774412e+02    5.0508771e-04    1.9172860e-05                0               -1    1.0000000e+00                0                1                0
    5.9132625e-02   -2.1891391e-02   -6.9923683e-02   -1.0081805e-01   -8.3135826e-02   -4.5440722e+00    5.4726019e+02    5.3730352e-04    1.4816125e-05                0               -1    1.0000000e+00                0                1                0
    5.8112044e-02   -2.3656971e-02   -7.4086076e-02    4.6767766e-03    3.8752462e-01   -4.6399663e+00    5.5057431e+02    6.3648190e-04    1.5192567e-05                0               -1    1.0000000e+00                0                1                0
    5.9886762e-02   -2.0460325e-02   -5.7891353e-02   -8.1355534e-02   -6.8328791e-02   -3.6074791e+00    5.7134711e+02    4.6468146e-04    1.9200357e-05                0               -1    1.0000000e+00                0                1                0
    5.9797134e-02   -2.0474369e-02   -4.9897714e-02   -1.7762494e-01   -7.1960570e-02   -3.2166179e+00    5.7076214e+02    4.5349313e-04    1.8461378e-05                0               -1    1.0000000e+00                0                1                0
    5.9949324e-02   -2.0089363e-02   -4.7928601e-02   -4.7256210e-02   -1.8702450e-02   -3.3087537e+00    5.2292342e+02    6.5939911e-04    1.0030505e-05                0               -1    1.0000000e+00                0                1                0
    6.0002813e-02   -2.0763741e-02   -6.5073805e-02   -4.7188957e-02   -1.3878136e-01   -3.9010331e+00    5.3777541e+02    5.8907087e-04    1.3042299e-05                0               -1    1.0000000e+00                0                1                0
    5.8927547e-02   -2.1283799e-02   -6.5335694e-02   -7.2564498e-03   -6.9301442e-02   -3.9829044e+00    5.5541782e+02    5.9747806e-04    1.5976832e-05                0               -1    1.0000000e+00                0                1                0
    5.9259715e-02   -2.1974864e-02   -6.3129342e-02    1.6121703e-01    5.5601103e-01   -3.9301770e+00    6.0230643e+02    5.5226607e-04    2.9764684e-05                0               -1    1.0000000e+00                0                1                0
    6.0216951e-02   -1.8711479e-02   -6.6821543e-02   -9.5591533e-02   -9.5958469e-02   -4.2246540e+00    5.7333898e+02    4.6521703e-04    1.7836123e-05                0               -1    1.0000000e+00                0                1                0
    6.0411633e-02   -1.9181512e-02   -6.7415474e-02    8.2929429e-02   -2.7862193e-01   -4.1071879e+00    5.4562232e+02    6.2535474e-04    1.1572633e-05                0               -1    1.0000000e+00                0                1                0
    5.9910578e-02   -1.9869869e-02   -6.8925793e-02   -7.0696266e-02   -1.8274655e-01   -4.5159486e+00    5.6819893e+02    5.9637258e-04    1.7089299e-05                0               -1    1.0000000e+00                0                1                0
    6.0828379e-02   -1.7800055e-02   -6.9969484e-02   -1.2409601e-01   -4.0082730e-01   -4.3279852e+00    5.4999540e+02    4.4542226e-04    1.2741935e-05                0               -1    1.0000000e+00                0                1                0
    6.0170330e-02   -1.9961905e-02   -6.7170665e-02    3.1393330e-02   -1.9384072e-01   -4.3278493e+00    5.6068916e+02    5.1819679e-04    1.5264663e-05                0               -1    1.0000000e+00                0                1                0
    6.1167580e-02   -1.6098806e-02   -7.0196178e-02   -1.7587005e-01   -3.9940691e-01   -4.4983075e+00    5.9546618e+02    5.4609452e-04    2.4304993e-05                0               -1    1.0000000e+00                0                1                0
    6.0899425e-02   -1.7132386e-02   -6.6711918e-02   -1.3231797e-01   -3.7075566e-01   -4.4294458e+00    6.0332911e+02    5.2024488e-04    2.8838343e-05                0               -1    1.0000000e+00                0                1                0
    6.0438655e-02   -1.6109786e-02   -6.5810409e-02   -1.1773688e-01   -5.3521134e-01   -4.1943013e+00    5.5482843e+02    4.6340866e-04    1.1743089e-05                0               -1    1.0000000e+00                0                1                0
    6.0580476e-02   -1.8851065e-02   -6.4417905e-02   -5.0526074e-02   -3.6788573e-01   -3.9799452e+00    5.5778994e+02    4.7971499e-04    1.4605610e-05                0               -1    1.0000000e+00                0                1                0
    6.0912668e-02   -1.7393376e-02   -6.4639221e-02   -1.0492446e-01   -1.5495654e-01   -4.2012419e+00    5.5288762e+02    5.4245720e-04    1.3335479e-05                0               -1    1.0000000e+00                0                1                0
    6.1110052e-02   -1.7015775e-02   -6.5563681e-02   -1.8288518e-01   -4.3255875e-01   -4.1438757e+00    6.0367889e+02    5.4844684e-04    2.7992385e-05                0               -1    1.0000000e+00                0                1                0
    6.0806894e-02   -1.7208216e-02   -6.5091043e-02   -8.5171879e-02   -2.6734385e-01   -4.4606349e+00    5.4120583e+02    5.5217359e-04    1.0081665e-05                0               -1    1.0000000e+00                0                1                0
    5.9607114e-02   -2.0209152e-02   -6.2190857e-02    9.8311205e-02    1.9719312e-01   -3.8962114e+00    5.3180801e+02    5.9500569e-04    1.2008771e-05                0               -1    1.0000000e+00                0                1                0
    5.8263750e-02   -2.3408034e-02   -5.2149659e-02   -1.4479776e-01    2.6654708e-01   -3.4270296e+00    5.6157938e+02    4.6944060e-04    1.7292858e-05                0               -1    1.0000000e+00                0                1                0
    5.9559944e-02   -2.1708073e-02   -5.2518273e-02   -6.1501576e-02   -1.0783817e-01   -3.4767498e+00    5.8401001e+02    5.7022566e-04    2.2017930e-05                0               -1    1.0000000e+00                0                1                0
    5.9283596e-02   -2.0283702e-02   -5.1372789e-02   -3.5571117e-01    2.3878099e-02   -3.3374461e+00    5.5681420e+02    4.3599780e-04    1.6062632e-05                0               -1    1.0000000e+00                0                1                0
    5.9767507e-02   -1.9951072e-02   -6.1342473e-02    3.1086489e-02    3.5803888e-01   -3.7202689e+00    5.2884102e+02    6.0140913e-04    1.1434870e-05                0               -1    1.0000000e+00                0                1                0
    6.0611003e-02   -1.8620546e-02   -5.8966715e-02   -1.6975750e-01   -2.5030310e-01   -3.8494501e+00    5.6826950e+02    4.6419542e-04    1.6185344e-05                0               -1    1.0000000e+00                0                1                0
    6.0688657e-02   -1.8265472e-02   -5.8968846e-02   -1.9398767e-01   -1.9514124e-01   -3.6590956e+00    5.6066795e+02    4.2673925e-04    1.4996223e-05                0               -1    1.0000000e+00                0                1                0
    6.1033580e-02   -1.7063933e-02   -6.0869567e-02    1.9396670e-02   -2.0325438e-01   -3.7904767e+00    5.7908885e+02    4.9046614e-04    1.9179347e-05                0               -1    1.0000000e+00                0                1                0
    6.0372188e-02   -1.8876470e-02   -6.1562164e-02    9.8889371e-02    2.3540085e-01   -3.8676900e+00    5.4061909e+02    5.2362641e-04    1.0434478e-05                0               -1    1.0000000e+00                0                1                0
    6.0831983e-02   -1.6439149e-02   -6.1072913e-02    7.1952657e-02   -9.1583247e-02   -3.8144966e+00    5.4627183e+02    5.3535954e-04    1.1427408e-05                0               -1    1.0000000e+00                0                1                0
    6.0993504e-02   -1.7343644e-02   -6.0711772e-02   -1.3042554e-01   -8.3691564e-02   -3.8936733e+00    5.6522860e+02    4.6932306e-04    1.6136027e-05                0               -1    1.0000000e+00                0                1                0
    6.0971905e-02   -1.7032572e-02   -5.8657171e-02   -2.7702662e-03    2.2628942e-01   -3.2313759e+00    5.4213745e+02    5.9991005e-04    1.0637638e-05                0               -1    1.0000000e+00                0                1                0
    5.9262909e-02   -2.2123258e-02   -4.9849257e-02    7.2800472e-03    1.0039936e-01   -3.1286266e+00    5.5379876e+02    5.0547148e-04    1.5964206e-05                0               -1    1.0000000e+00                0                1                0
    5.9069093e-02   -2.2715183e-02   -4.9571549e-02   -7.7935768e-02    9.5887260e-02   -3.0566591e+00    5.5746852e+02    5.4876670e-04    1.6597228e-05                0               -1    1.0000000e+00                0                1                0
    5.8718599e-02   -2.2111551e-02   -4.8242539e-02   -1.2056717e-01    3.6225714e-02   -3.0069583e+00    5.5024260e+02    4.6161098e-04    1.5384739e-05                0               -1    1.0000000e+00                0                1                0
    5.8813071e-02   -2.2128645e-02   -4.7364722e-02   -1.4177790e-01   -3.8787241e-02   -3.1190735e+00    5.7544896e+02    5.4973084e-04    1.9827208e-05                0               -1    1.0000000e+00                0                1                0
    6.0313241e-02   -1.8936857e-02   -5.4942761e-02   -1.6517632e-01   -2.4882475e-01   -3.5978184e+00    5.6852879e+02    5.4430405e-04    1.6502521e-05                0               -1    1.0000000e+00                0                1                0
    6.0453334e-02   -1.8520257e-02   -5.5341721e-02   -7.4773497e-03   -1.5410457e-01   -3.5496258e+00    5.5330567e+02    5.1934609e-04    1.3073351e-05                0               -1    1.0000000e+00                0                1                0
    5.9771116e-02   -1.9860486e-02   -5.7771805e-02   -6.4187136e-03    2.7419069e-01   -3.5765832e+00    5.3678869e+02    5.9000782e-04    1.2467684e-05                0               -1    1.0000000e+00                0                1                0
    6.0170597e-02   -1.7498846e-02   -5.5650442e-02   -2.6058439e-01    3.2401289e-01   -3.5116891e+00    5.4846981e+02    4.9901588e-04    1.2048113e-05                0               -1    1.0000000e+00                0                1                0
    6.0424797e-02   -1.7860102e-02   -5.5882528e-02   -2.5726284e-01   -1.2273003e-01   -3.6338303e+00    5.7013927e+02    4.8185027e-04    1.6274008e-05                0               -1    1.0000000e+00                0                1                0
    6.0143755e-02   -1.8404672e-02   -5.1985474e-02    1.7672093e-02    2.6624285e-02   -3.1628342e+00    5.5233770e+02    6.0436299e-04    1.2829309e-05                0               -1    1.0000000e+00                0                1                0
    6.0391125e-02   -1.7665154e-02   -5.2569657e-02    1.0580129e-01    1.8385581e-01   -3.1019947e+00    5.4181835e+02    6.3618869e-04    9.7684431e-06                0               -1    1.0000000e+00                0                1                0
    6.0737016e-02   -1.6433856e-02   -5.3143887e-02    1.8177081e-02   -1.0363852e-01   -3.3828448e+00    5.5950423e+02    6.1144026e-04    1.4009191e-05                0               -1    1.0000000e+00                0                1                0
    6.0915453e-02   -1.7401686e-02   -5.3678046e-02   -1.4044621e-02    1.7973462e-01   -3.3833826e+00    5.4778943e+02    5.0846715e-04    1.1655597e-05                0               -1    1.0000000e+00                0                1                0
    6.0626847e-02   -1.8576895e-02   -5.2944170e-02    4.6090508e-03   -1.1521389e-01   -3.4279928e+00    5.4469909e+02    5.7817848e-04    1.0435596e-05                0               -1    1.0000000e+00                0                1                0
    6.0584182e-02   -1.7921867e-02   -5.1866830e-02    2.1020195e-01   -1.7130984e-01   -3.4023143e+00    5.4797230e+02    5.5744867e-04    1.1357286e-05                0               -1    1.0000000e+00                0                1                0
    6.0483792e-02   -1.8712564e-02   -4.8262645e-02   -4.2354658e-03   -1.2143920e-01   -2.9322423e+00    5.6310299e+02    6.1605598e-04    1.4593560e-05                0               -1    1.0000000e+00                0                1                0
    5.9750843e-02   -1.9850609e-02   -4.9035641e-02   -3.4432900e-01    2.2868124e-01   -2.9967920e+00    5.3650533e+02    4.7434780e-04    1.0686406e-05                0               -1    1.0000000e+00                0                1                0
    6.0912061e-02   -1.5412337e-02   -1.0346529e-01   -1.9958656e-01   -5.2527429e-01   -6.2450640e+00    6.0385197e+02    5.5828486e-04    4.1672561e-05                0               -1    1.0000000e+00                0                1                0
    5.5831859e-02   -9.5956686e-04   -9.6002686e-02   -3.0064526e-01   -1.0717519e-01   -5.9902406e+00    2.6800000e+02    2.1226258e-02    8.3344213e-05                0               -1    1.0000000e+00                0                0                0
    6.1888902e-02   -6.6798882e-03   -1.0564010e-01   -2.1742466e-01   -2.7793845e-02   -6.0277843e+00    4.9875474e+02    6.7433072e-04    1.2994866e-05                0               -1    1.0000000e+00                0                1                0
    5.9492794e-02   -2.1479974e-02   -1.0182229e-01   -2.9260855e-01   -6.7813656e-01   -6.3236971e+00    5.8551782e+02    2.4597648e-02    5.5369923e-05                0               -1    1.0000000e+00                0                0                0
    6.2867427e-02    4.8850286e-03   -1.1511930e-01   -7.6686758e-02    2.4297043e-01   -7.2213968e+00    2.6800001e+02    2.2329536e-02    8.2043300e-05                0               -1    1.0000000e+00                0                0                0
    6.2319869e-02    8.0772346e-03   -1.0139160e-01   -1.0186903e-01    4.7457773e-01   -6.5072844e+00    6.0967400e+02    4.7120332e-04    5.5385488e-05                0               -1    1.0000000e+00                0                1                0
    6.3376368e-02    2.8196166e-03   -1.0379473e-01    2.7719750e-02    8.6442177e-02   -6.6134929e+00    6.0164178e+02    5.0651494e-04    5.4353500e-05                0               -1    1.0000000e+00                0                1                0
    6.1825332e-02    8.5521256e-03   -1.0868575e-01   -2.2083888e-01    2.6881928e-01   -6.4896685e+00    6.0626870e+02    4.4325377e-04    3.6902935e-05                0               -1    1.0000000e+00                0                1                0
    6.0903488e-02    1.4151055e-02   -1.0169591e-01   -2.1192337e-01    6.3631213e-01   -6.2396840e+00    2.6826647e+02    4.6066819e-04    6.8680013e-05                0               -1    1.0000000e+00                0                1                0
    6.0512984e-02    1.6543953e-02   -1.0584543e-01   -1.9402600e-01    5.9531841e-01   -6.4120111e+00    5.8250718e+02    2.6319503e-02    5.4982959e-05                0               -1    1.0000000e+00                0                0                0
    1.4960543e-02    4.9628700e-03   -1.3604932e-01   -5.5657804e-01   -4.7772224e-01   -6.5716900e+00    6.1625722e+02    4.8817070e-04    4.0616599e-05                0               -1    1.0000000e+00                0                1                0
    3.0124212e-02    3.0326872e-03   -1.3046171e-01   -4.1317611e-01   -2.9667114e-01   -6.5737418e+00    6.1505037e+02    1.3390443e-04    3.7905405e-05                0               -1    1.0000000e+00                0                1                0
