# Supplementary material for: Research on combustion and emissions of heavy duty diesel engines under low-speed and low-load conditions in low temperature environments
Source: PLoS One. 2025 Feb 21;20(2):e0318933. doi: 10.1371/journal.pone.0318933 (PMC11844864; doi:10.1371/journal.pone.0318933)
Supplement: S1 File — (ZIP) [file pone.0318933.s001.zip › 1000rpm_30%/4-gaibianpenyoudingshi/-3/spray_rate_inj0.out]

# CONVERGE Release Build 2.4.21/  Sep 13, 2018       Run Date:Tue Mar 19 10:15:57 2024
# column        1                2                3                4                5                6                7
#           Crank            Index      Inject_Mass      Inj_Vel_Old      Inj_Vel_New        Inj_Press              C_a
#           (DEG)           (none)             (kg)            (m/s)            (m/s)            (MPa)           (none)
#
   -3.0000000e+00                0    0.0000000e+00    0.0000000e+00    0.0000000e+00    0.0000000e+00    1.0000000e+00
   -2.8556667e+00                1    1.7962963e-08    4.7619779e+01    4.7619779e+01    1.3000011e+00    1.0000000e+00
   -2.7113333e+00                2    7.1851852e-08    9.5239558e+01    9.5239558e+01    5.2000043e+00    1.0000000e+00
   -2.5670000e+00                3    1.6166667e-07    1.4285934e+02    1.4285934e+02    1.1700010e+01    1.0000000e+00
   -2.4226667e+00                4    2.8740741e-07    1.9047912e+02    1.9047912e+02    2.0800017e+01    1.0000000e+00
   -2.2783333e+00                5    4.4907407e-07    2.3809890e+02    2.3809890e+02    3.2500027e+01    1.0000000e+00
   -2.1340000e+00                6    6.4666667e-07    2.8571868e+02    2.8622648e+02    4.6800038e+01    9.9822586e-01
   -1.9896667e+00                7    8.8018519e-07    3.3333845e+02    3.4297885e+02    6.3700052e+01    9.7189217e-01
   -1.8453333e+00                8    1.1496296e-06    3.8095823e+02    4.0142252e+02    8.3200068e+01    9.4902059e-01
   -1.7010000e+00                9    1.4550000e-06    4.2857801e+02    4.6047680e+02    1.0530009e+02    9.3072661e-01
   -1.5566667e+00               10    1.7962963e-06    4.7619779e+02    5.1895441e+02    1.3000011e+02    9.1761007e-01
   -1.4123333e+00               11    2.1555556e-06    4.7619779e+02    5.1895441e+02    1.3000011e+02    9.1761007e-01
   -1.2680000e+00               12    2.5148148e-06    4.7619779e+02    5.1895441e+02    1.3000011e+02    9.1761007e-01
   -1.1236667e+00               13    2.8740741e-06    4.7619779e+02    5.1895441e+02    1.3000011e+02    9.1761007e-01
   -9.7933333e-01               14    3.2333333e-06    4.7619779e+02    5.1895441e+02    1.3000011e+02    9.1761007e-01
   -8.3500000e-01               15    3.5925926e-06    4.7619779e+02    5.1895441e+02    1.3000011e+02    9.1761007e-01
   -6.9066667e-01               16    3.9518519e-06    4.7619779e+02    5.1895441e+02    1.3000011e+02    9.1761007e-01
   -5.4633333e-01               17    4.3111111e-06    4.7619779e+02    5.1895441e+02    1.3000011e+02    9.1761007e-01
   -4.0200000e-01               18    4.6703704e-06    4.7619779e+02    5.1895441e+02    1.3000011e+02    9.1761007e-01
   -2.5766667e-01               19    5.0296296e-06    4.7619779e+02    5.1895441e+02    1.3000011e+02    9.1761007e-01
   -1.1333333e-01               20    5.3888889e-06    4.7619779e+02    5.1895441e+02    1.3000011e+02    9.1761007e-01
    3.1000000e-02               21    5.7481481e-06    4.7619779e+02    5.1895441e+02    1.3000011e+02    9.1761007e-01
    1.7533333e-01               22    6.1074074e-06    4.7619779e+02    5.1895441e+02    1.3000011e+02    9.1761007e-01
    3.1966667e-01               23    6.4666667e-06    4.7619779e+02    5.1895441e+02    1.3000011e+02    9.1761007e-01
    4.6400000e-01               24    6.8259259e-06    4.7619779e+02    5.1895441e+02    1.3000011e+02    9.1761007e-01
    6.0833333e-01               25    7.1851852e-06    4.7619779e+02    5.1895441e+02    1.3000011e+02    9.1761007e-01
    7.5266667e-01               26    7.5444444e-06    4.7619779e+02    5.1895441e+02    1.3000011e+02    9.1761007e-01
    8.9700000e-01               27    7.9037037e-06    4.7619779e+02    5.1895441e+02    1.3000011e+02    9.1761007e-01
    1.0413333e+00               28    8.2629630e-06    4.7619779e+02    5.1895441e+02    1.3000011e+02    9.1761007e-01
    1.1856667e+00               29    8.6222222e-06    4.7619779e+02    5.1895441e+02    1.3000011e+02    9.1761007e-01
    1.3300000e+00               30    8.9814815e-06    4.7619779e+02    5.1895441e+02    1.3000011e+02    9.1761007e-01
    1.4743333e+00               31    9.3407407e-06    4.7619779e+02    5.1895441e+02    1.3000011e+02    9.1761007e-01
    1.6186667e+00               32    9.6101852e-06    2.3809890e+02    2.3809890e+02    3.2500027e+01    1.0000000e+00
    1.7630000e+00               33    9.7000000e-06    0.0000000e+00    0.0000000e+00    0.0000000e+00    1.0000000e+00
