# Supplementary material for: Research on combustion and emissions of heavy duty diesel engines under low-speed and low-load conditions in low temperature environments
Source: PLoS One. 2025 Feb 21;20(2):e0318933. doi: 10.1371/journal.pone.0318933 (PMC11844864; doi:10.1371/journal.pone.0318933)
Supplement: S1 File — (ZIP) [file pone.0318933.s001.zip › 1000rpm_30%/4-gaibianpenyoudingshi/-3/temperature.out]

# CONVERGE Release Build 2.4.21/  Sep 13, 2018       Run Date:Tue Mar 19 10:15:57 2024
# column        1                2                3                4                5
#           Crank        Mass_Frac        Mass_Frac        Mass_Frac        Mass_Frac
#           (DEG)           >2500K           >2600K           >2700K           >2800K
#
   -1.4600000e+02    0.0000000e+00    0.0000000e+00    0.0000000e+00    0.0000000e+00
   -1.4587230e+02    0.0000000e+00    0.0000000e+00    0.0000000e+00    0.0000000e+00
   -1.4579372e+02    0.0000000e+00    0.0000000e+00    0.0000000e+00    0.0000000e+00
   -1.4567094e+02    0.0000000e+00    0.0000000e+00    0.0000000e+00    0.0000000e+00
   -1.4558567e+02    0.0000000e+00    0.0000000e+00    0.0000000e+00    0.0000000e+00
   -1.4547909e+02    0.0000000e+00    0.0000000e+00    0.0000000e+00    0.0000000e+00
   -1.4534587e+02    0.0000000e+00    0.0000000e+00    0.0000000e+00    0.0000000e+00
   -1.4517933e+02    0.0000000e+00    0.0000000e+00    0.0000000e+00    0.0000000e+00
   -1.4497117e+02    0.0000000e+00    0.0000000e+00    0.0000000e+00    0.0000000e+00
   -1.4471096e+02    0.0000000e+00    0.0000000e+00    0.0000000e+00    0.0000000e+00
   -1.4438570e+02    0.0000000e+00    0.0000000e+00    0.0000000e+00    0.0000000e+00
   -1.4397912e+02    0.0000000e+00    0.0000000e+00    0.0000000e+00    0.0000000e+00
   -1.4347090e+02    0.0000000e+00    0.0000000e+00    0.0000000e+00    0.0000000e+00
   -1.4287090e+02    0.0000000e+00    0.0000000e+00    0.0000000e+00    0.0000000e+00
   -1.4227090e+02    0.0000000e+00    0.0000000e+00    0.0000000e+00    0.0000000e+00
   -1.4167090e+02    0.0000000e+00    0.0000000e+00    0.0000000e+00    0.0000000e+00
   -1.4107090e+02    0.0000000e+00    0.0000000e+00    0.0000000e+00    0.0000000e+00
   -1.4047090e+02    0.0000000e+00    0.0000000e+00    0.0000000e+00    0.0000000e+00
   -1.3987090e+02    0.0000000e+00    0.0000000e+00    0.0000000e+00    0.0000000e+00
   -1.3927090e+02    0.0000000e+00    0.0000000e+00    0.0000000e+00    0.0000000e+00
   -1.3867090e+02    0.0000000e+00    0.0000000e+00    0.0000000e+00    0.0000000e+00
   -1.3807090e+02    0.0000000e+00    0.0000000e+00    0.0000000e+00    0.0000000e+00
   -1.3747090e+02    0.0000000e+00    0.0000000e+00    0.0000000e+00    0.0000000e+00
   -1.3687090e+02    0.0000000e+00    0.0000000e+00    0.0000000e+00    0.0000000e+00
   -1.3627090e+02    0.0000000e+00    0.0000000e+00    0.0000000e+00    0.0000000e+00
   -1.3567090e+02    0.0000000e+00    0.0000000e+00    0.0000000e+00    0.0000000e+00
   -1.3507090e+02    0.0000000e+00    0.0000000e+00    0.0000000e+00    0.0000000e+00
   -1.3447090e+02    0.0000000e+00    0.0000000e+00    0.0000000e+00    0.0000000e+00
   -1.3387090e+02    0.0000000e+00    0.0000000e+00    0.0000000e+00    0.0000000e+00
   -1.3327090e+02    0.0000000e+00    0.0000000e+00    0.0000000e+00    0.0000000e+00
   -1.3267090e+02    0.0000000e+00    0.0000000e+00    0.0000000e+00    0.0000000e+00
   -1.3207090e+02    0.0000000e+00    0.0000000e+00    0.0000000e+00    0.0000000e+00
   -1.3147090e+02    0.0000000e+00    0.0000000e+00    0.0000000e+00    0.0000000e+00
   -1.3087090e+02    0.0000000e+00    0.0000000e+00    0.0000000e+00    0.0000000e+00
   -1.3027090e+02    0.0000000e+00    0.0000000e+00    0.0000000e+00    0.0000000e+00
   -1.2967090e+02    0.0000000e+00    0.0000000e+00    0.0000000e+00    0.0000000e+00
   -1.2907090e+02    0.0000000e+00    0.0000000e+00    0.0000000e+00    0.0000000e+00
   -1.2847090e+02    0.0000000e+00    0.0000000e+00    0.0000000e+00    0.0000000e+00
   -1.2787090e+02    0.0000000e+00    0.0000000e+00    0.0000000e+00    0.0000000e+00
   -1.2727090e+02    0.0000000e+00    0.0000000e+00    0.0000000e+00    0.0000000e+00
   -1.2667090e+02    0.0000000e+00    0.0000000e+00    0.0000000e+00    0.0000000e+00
   -1.2607090e+02    0.0000000e+00    0.0000000e+00    0.0000000e+00    0.0000000e+00
   -1.2547090e+02    0.0000000e+00    0.0000000e+00    0.0000000e+00    0.0000000e+00
   -1.2487090e+02    0.0000000e+00    0.0000000e+00    0.0000000e+00    0.0000000e+00
   -1.2427090e+02    0.0000000e+00    0.0000000e+00    0.0000000e+00    0.0000000e+00
   -1.2367090e+02    0.0000000e+00    0.0000000e+00    0.0000000e+00    0.0000000e+00
   -1.2307090e+02    0.0000000e+00    0.0000000e+00    0.0000000e+00    0.0000000e+00
   -1.2247090e+02    0.0000000e+00    0.0000000e+00    0.0000000e+00    0.0000000e+00
   -1.2187090e+02    0.0000000e+00    0.0000000e+00    0.0000000e+00    0.0000000e+00
   -1.2127090e+02    0.0000000e+00    0.0000000e+00    0.0000000e+00    0.0000000e+00
   -1.2067611e+02    0.0000000e+00    0.0000000e+00    0.0000000e+00    0.0000000e+00
   -1.2008717e+02    0.0000000e+00    0.0000000e+00    0.0000000e+00    0.0000000e+00
   -1.1950389e+02    0.0000000e+00    0.0000000e+00    0.0000000e+00    0.0000000e+00
   -1.1892610e+02    0.0000000e+00    0.0000000e+00    0.0000000e+00    0.0000000e+00
   -1.1835364e+02    0.0000000e+00    0.0000000e+00    0.0000000e+00    0.0000000e+00
   -1.1778632e+02    0.0000000e+00    0.0000000e+00    0.0000000e+00    0.0000000e+00
   -1.1722396e+02    0.0000000e+00    0.0000000e+00    0.0000000e+00    0.0000000e+00
   -1.1666646e+02    0.0000000e+00    0.0000000e+00    0.0000000e+00    0.0000000e+00
   -1.1611365e+02    0.0000000e+00    0.0000000e+00    0.0000000e+00    0.0000000e+00
   -1.1556538e+02    0.0000000e+00    0.0000000e+00    0.0000000e+00    0.0000000e+00
   -1.1502155e+02    0.0000000e+00    0.0000000e+00    0.0000000e+00    0.0000000e+00
   -1.1448200e+02    0.0000000e+00    0.0000000e+00    0.0000000e+00    0.0000000e+00
   -1.1394661e+02    0.0000000e+00    0.0000000e+00    0.0000000e+00    0.0000000e+00
   -1.1341530e+02    0.0000000e+00    0.0000000e+00    0.0000000e+00    0.0000000e+00
   -1.1288790e+02    0.0000000e+00    0.0000000e+00    0.0000000e+00    0.0000000e+00
   -1.1236435e+02    0.0000000e+00    0.0000000e+00    0.0000000e+00    0.0000000e+00
   -1.1184453e+02    0.0000000e+00    0.0000000e+00    0.0000000e+00    0.0000000e+00
   -1.1132833e+02    0.0000000e+00    0.0000000e+00    0.0000000e+00    0.0000000e+00
   -1.1081566e+02    0.0000000e+00    0.0000000e+00    0.0000000e+00    0.0000000e+00
   -1.1030642e+02    0.0000000e+00    0.0000000e+00    0.0000000e+00    0.0000000e+00
   -1.0980052e+02    0.0000000e+00    0.0000000e+00    0.0000000e+00    0.0000000e+00
   -1.0929789e+02    0.0000000e+00    0.0000000e+00    0.0000000e+00    0.0000000e+00
   -1.0905138e+02    0.0000000e+00    0.0000000e+00    0.0000000e+00    0.0000000e+00
   -1.0874324e+02    0.0000000e+00    0.0000000e+00    0.0000000e+00    0.0000000e+00
   -1.0835807e+02    0.0000000e+00    0.0000000e+00    0.0000000e+00    0.0000000e+00
   -1.0787660e+02    0.0000000e+00    0.0000000e+00    0.0000000e+00    0.0000000e+00
   -1.0738582e+02    0.0000000e+00    0.0000000e+00    0.0000000e+00    0.0000000e+00
   -1.0689788e+02    0.0000000e+00    0.0000000e+00    0.0000000e+00    0.0000000e+00
   -1.0641273e+02    0.0000000e+00    0.0000000e+00    0.0000000e+00    0.0000000e+00
   -1.0593033e+02    0.0000000e+00    0.0000000e+00    0.0000000e+00    0.0000000e+00
   -1.0545059e+02    0.0000000e+00    0.0000000e+00    0.0000000e+00    0.0000000e+00
   -1.0497345e+02    0.0000000e+00    0.0000000e+00    0.0000000e+00    0.0000000e+00
   -1.0449884e+02    0.0000000e+00    0.0000000e+00    0.0000000e+00    0.0000000e+00
   -1.0402669e+02    0.0000000e+00    0.0000000e+00    0.0000000e+00    0.0000000e+00
   -1.0355698e+02    0.0000000e+00    0.0000000e+00    0.0000000e+00    0.0000000e+00
   -1.0308961e+02    0.0000000e+00    0.0000000e+00    0.0000000e+00    0.0000000e+00
   -1.0262452e+02    0.0000000e+00    0.0000000e+00    0.0000000e+00    0.0000000e+00
   -1.0216169e+02    0.0000000e+00    0.0000000e+00    0.0000000e+00    0.0000000e+00
   -1.0170105e+02    0.0000000e+00    0.0000000e+00    0.0000000e+00    0.0000000e+00
   -1.0124252e+02    0.0000000e+00    0.0000000e+00    0.0000000e+00    0.0000000e+00
   -1.0078610e+02    0.0000000e+00    0.0000000e+00    0.0000000e+00    0.0000000e+00
   -1.0033170e+02    0.0000000e+00    0.0000000e+00    0.0000000e+00    0.0000000e+00
   -9.9879287e+01    0.0000000e+00    0.0000000e+00    0.0000000e+00    0.0000000e+00
   -9.9428806e+01    0.0000000e+00    0.0000000e+00    0.0000000e+00    0.0000000e+00
   -9.8980218e+01    0.0000000e+00    0.0000000e+00    0.0000000e+00    0.0000000e+00
   -9.8533471e+01    0.0000000e+00    0.0000000e+00    0.0000000e+00    0.0000000e+00
   -9.8088528e+01    0.0000000e+00    0.0000000e+00    0.0000000e+00    0.0000000e+00
   -9.7645332e+01    0.0000000e+00    0.0000000e+00    0.0000000e+00    0.0000000e+00
   -9.7203862e+01    0.0000000e+00    0.0000000e+00    0.0000000e+00    0.0000000e+00
   -9.6764048e+01    0.0000000e+00    0.0000000e+00    0.0000000e+00    0.0000000e+00
   -9.6325882e+01    0.0000000e+00    0.0000000e+00    0.0000000e+00    0.0000000e+00
   -9.5889297e+01    0.0000000e+00    0.0000000e+00    0.0000000e+00    0.0000000e+00
   -9.5454262e+01    0.0000000e+00    0.0000000e+00    0.0000000e+00    0.0000000e+00
   -9.5020750e+01    0.0000000e+00    0.0000000e+00    0.0000000e+00    0.0000000e+00
   -9.4588705e+01    0.0000000e+00    0.0000000e+00    0.0000000e+00    0.0000000e+00
   -9.4158099e+01    0.0000000e+00    0.0000000e+00    0.0000000e+00    0.0000000e+00
   -9.3728904e+01    0.0000000e+00    0.0000000e+00    0.0000000e+00    0.0000000e+00
   -9.3301070e+01    0.0000000e+00    0.0000000e+00    0.0000000e+00    0.0000000e+00
   -9.2874562e+01    0.0000000e+00    0.0000000e+00    0.0000000e+00    0.0000000e+00
   -9.2449366e+01    0.0000000e+00    0.0000000e+00    0.0000000e+00    0.0000000e+00
   -9.2025430e+01    0.0000000e+00    0.0000000e+00    0.0000000e+00    0.0000000e+00
   -9.1602720e+01    0.0000000e+00    0.0000000e+00    0.0000000e+00    0.0000000e+00
   -9.1181206e+01    0.0000000e+00    0.0000000e+00    0.0000000e+00    0.0000000e+00
   -9.0760867e+01    0.0000000e+00    0.0000000e+00    0.0000000e+00    0.0000000e+00
   -9.0341662e+01    0.0000000e+00    0.0000000e+00    0.0000000e+00    0.0000000e+00
   -8.9923558e+01    0.0000000e+00    0.0000000e+00    0.0000000e+00    0.0000000e+00
   -8.9506524e+01    0.0000000e+00    0.0000000e+00    0.0000000e+00    0.0000000e+00
   -8.9090531e+01    0.0000000e+00    0.0000000e+00    0.0000000e+00    0.0000000e+00
   -8.8675556e+01    0.0000000e+00    0.0000000e+00    0.0000000e+00    0.0000000e+00
   -8.8261565e+01    0.0000000e+00    0.0000000e+00    0.0000000e+00    0.0000000e+00
   -8.7848528e+01    0.0000000e+00    0.0000000e+00    0.0000000e+00    0.0000000e+00
   -8.7436415e+01    0.0000000e+00    0.0000000e+00    0.0000000e+00    0.0000000e+00
   -8.7025198e+01    0.0000000e+00    0.0000000e+00    0.0000000e+00    0.0000000e+00
   -8.6614849e+01    0.0000000e+00    0.0000000e+00    0.0000000e+00    0.0000000e+00
   -8.6205342e+01    0.0000000e+00    0.0000000e+00    0.0000000e+00    0.0000000e+00
   -8.5796648e+01    0.0000000e+00    0.0000000e+00    0.0000000e+00    0.0000000e+00
   -8.5388743e+01    0.0000000e+00    0.0000000e+00    0.0000000e+00    0.0000000e+00
   -8.5292430e+01    0.0000000e+00    0.0000000e+00    0.0000000e+00    0.0000000e+00
   -8.5172040e+01    0.0000000e+00    0.0000000e+00    0.0000000e+00    0.0000000e+00
   -8.5021551e+01    0.0000000e+00    0.0000000e+00    0.0000000e+00    0.0000000e+00
   -8.4833440e+01    0.0000000e+00    0.0000000e+00    0.0000000e+00    0.0000000e+00
   -8.4598302e+01    0.0000000e+00    0.0000000e+00    0.0000000e+00    0.0000000e+00
   -8.4304379e+01    0.0000000e+00    0.0000000e+00    0.0000000e+00    0.0000000e+00
   -8.3936976e+01    0.0000000e+00    0.0000000e+00    0.0000000e+00    0.0000000e+00
   -8.3532366e+01    0.0000000e+00    0.0000000e+00    0.0000000e+00    0.0000000e+00
   -8.3128362e+01    0.0000000e+00    0.0000000e+00    0.0000000e+00    0.0000000e+00
   -8.2724973e+01    0.0000000e+00    0.0000000e+00    0.0000000e+00    0.0000000e+00
   -8.2322173e+01    0.0000000e+00    0.0000000e+00    0.0000000e+00    0.0000000e+00
   -8.1919938e+01    0.0000000e+00    0.0000000e+00    0.0000000e+00    0.0000000e+00
   -8.1518242e+01    0.0000000e+00    0.0000000e+00    0.0000000e+00    0.0000000e+00
   -8.1117060e+01    0.0000000e+00    0.0000000e+00    0.0000000e+00    0.0000000e+00
   -8.0716368e+01    0.0000000e+00    0.0000000e+00    0.0000000e+00    0.0000000e+00
   -8.0316141e+01    0.0000000e+00    0.0000000e+00    0.0000000e+00    0.0000000e+00
   -7.9916354e+01    0.0000000e+00    0.0000000e+00    0.0000000e+00    0.0000000e+00
   -7.9516984e+01    0.0000000e+00    0.0000000e+00    0.0000000e+00    0.0000000e+00
   -7.9118005e+01    0.0000000e+00    0.0000000e+00    0.0000000e+00    0.0000000e+00
   -7.8719394e+01    0.0000000e+00    0.0000000e+00    0.0000000e+00    0.0000000e+00
   -7.8321127e+01    0.0000000e+00    0.0000000e+00    0.0000000e+00    0.0000000e+00
   -7.7923178e+01    0.0000000e+00    0.0000000e+00    0.0000000e+00    0.0000000e+00
   -7.7525525e+01    0.0000000e+00    0.0000000e+00    0.0000000e+00    0.0000000e+00
   -7.7128143e+01    0.0000000e+00    0.0000000e+00    0.0000000e+00    0.0000000e+00
   -7.6731008e+01    0.0000000e+00    0.0000000e+00    0.0000000e+00    0.0000000e+00
   -7.6334096e+01    0.0000000e+00    0.0000000e+00    0.0000000e+00    0.0000000e+00
   -7.5937384e+01    0.0000000e+00    0.0000000e+00    0.0000000e+00    0.0000000e+00
   -7.5540846e+01    0.0000000e+00    0.0000000e+00    0.0000000e+00    0.0000000e+00
   -7.5144460e+01    0.0000000e+00    0.0000000e+00    0.0000000e+00    0.0000000e+00
   -7.4748201e+01    0.0000000e+00    0.0000000e+00    0.0000000e+00    0.0000000e+00
   -7.4352045e+01    0.0000000e+00    0.0000000e+00    0.0000000e+00    0.0000000e+00
   -7.3955968e+01    0.0000000e+00    0.0000000e+00    0.0000000e+00    0.0000000e+00
   -7.3559946e+01    0.0000000e+00    0.0000000e+00    0.0000000e+00    0.0000000e+00
   -7.3163954e+01    0.0000000e+00    0.0000000e+00    0.0000000e+00    0.0000000e+00
   -7.2767968e+01    0.0000000e+00    0.0000000e+00    0.0000000e+00    0.0000000e+00
   -7.2371963e+01    0.0000000e+00    0.0000000e+00    0.0000000e+00    0.0000000e+00
   -7.1975916e+01    0.0000000e+00    0.0000000e+00    0.0000000e+00    0.0000000e+00
   -7.1579801e+01    0.0000000e+00    0.0000000e+00    0.0000000e+00    0.0000000e+00
   -7.1183593e+01    0.0000000e+00    0.0000000e+00    0.0000000e+00    0.0000000e+00
   -7.0787267e+01    0.0000000e+00    0.0000000e+00    0.0000000e+00    0.0000000e+00
   -7.0390799e+01    0.0000000e+00    0.0000000e+00    0.0000000e+00    0.0000000e+00
   -6.9994162e+01    0.0000000e+00    0.0000000e+00    0.0000000e+00    0.0000000e+00
   -6.9597332e+01    0.0000000e+00    0.0000000e+00    0.0000000e+00    0.0000000e+00
   -6.9200282e+01    0.0000000e+00    0.0000000e+00    0.0000000e+00    0.0000000e+00
   -6.8802986e+01    0.0000000e+00    0.0000000e+00    0.0000000e+00    0.0000000e+00
   -6.8405418e+01    0.0000000e+00    0.0000000e+00    0.0000000e+00    0.0000000e+00
   -6.8007552e+01    0.0000000e+00    0.0000000e+00    0.0000000e+00    0.0000000e+00
   -6.7609360e+01    0.0000000e+00    0.0000000e+00    0.0000000e+00    0.0000000e+00
   -6.7210816e+01    0.0000000e+00    0.0000000e+00    0.0000000e+00    0.0000000e+00
   -6.6811892e+01    0.0000000e+00    0.0000000e+00    0.0000000e+00    0.0000000e+00
   -6.6412561e+01    0.0000000e+00    0.0000000e+00    0.0000000e+00    0.0000000e+00
   -6.6012794e+01    0.0000000e+00    0.0000000e+00    0.0000000e+00    0.0000000e+00
   -6.5612564e+01    0.0000000e+00    0.0000000e+00    0.0000000e+00    0.0000000e+00
   -6.5211841e+01    0.0000000e+00    0.0000000e+00    0.0000000e+00    0.0000000e+00
   -6.4810596e+01    0.0000000e+00    0.0000000e+00    0.0000000e+00    0.0000000e+00
   -6.4408799e+01    0.0000000e+00    0.0000000e+00    0.0000000e+00    0.0000000e+00
   -6.4188905e+01    0.0000000e+00    0.0000000e+00    0.0000000e+00    0.0000000e+00
   -6.3914037e+01    0.0000000e+00    0.0000000e+00    0.0000000e+00    0.0000000e+00
   -6.3570451e+01    0.0000000e+00    0.0000000e+00    0.0000000e+00    0.0000000e+00
   -6.3166714e+01    0.0000000e+00    0.0000000e+00    0.0000000e+00    0.0000000e+00
   -6.2843724e+01    0.0000000e+00    0.0000000e+00    0.0000000e+00    0.0000000e+00
   -6.2585331e+01    0.0000000e+00    0.0000000e+00    0.0000000e+00    0.0000000e+00
   -6.2378618e+01    0.0000000e+00    0.0000000e+00    0.0000000e+00    0.0000000e+00
   -6.2120226e+01    0.0000000e+00    0.0000000e+00    0.0000000e+00    0.0000000e+00
   -6.1797235e+01    0.0000000e+00    0.0000000e+00    0.0000000e+00    0.0000000e+00
   -6.1393498e+01    0.0000000e+00    0.0000000e+00    0.0000000e+00    0.0000000e+00
   -6.0985784e+01    0.0000000e+00    0.0000000e+00    0.0000000e+00    0.0000000e+00
   -6.0659613e+01    0.0000000e+00    0.0000000e+00    0.0000000e+00    0.0000000e+00
   -6.0251900e+01    0.0000000e+00    0.0000000e+00    0.0000000e+00    0.0000000e+00
   -5.9841705e+01    0.0000000e+00    0.0000000e+00    0.0000000e+00    0.0000000e+00
   -5.9430554e+01    0.0000000e+00    0.0000000e+00    0.0000000e+00    0.0000000e+00
   -5.9018408e+01    0.0000000e+00    0.0000000e+00    0.0000000e+00    0.0000000e+00
   -5.8605230e+01    0.0000000e+00    0.0000000e+00    0.0000000e+00    0.0000000e+00
   -5.8190980e+01    0.0000000e+00    0.0000000e+00    0.0000000e+00    0.0000000e+00
   -5.7775612e+01    0.0000000e+00    0.0000000e+00    0.0000000e+00    0.0000000e+00
   -5.7359087e+01    0.0000000e+00    0.0000000e+00    0.0000000e+00    0.0000000e+00
   -5.6941366e+01    0.0000000e+00    0.0000000e+00    0.0000000e+00    0.0000000e+00
   -5.6522407e+01    0.0000000e+00    0.0000000e+00    0.0000000e+00    0.0000000e+00
   -5.6102166e+01    0.0000000e+00    0.0000000e+00    0.0000000e+00    0.0000000e+00
   -5.5680599e+01    0.0000000e+00    0.0000000e+00    0.0000000e+00    0.0000000e+00
   -5.5257643e+01    0.0000000e+00    0.0000000e+00    0.0000000e+00    0.0000000e+00
   -5.4833264e+01    0.0000000e+00    0.0000000e+00    0.0000000e+00    0.0000000e+00
   -5.4407415e+01    0.0000000e+00    0.0000000e+00    0.0000000e+00    0.0000000e+00
   -5.3980046e+01    0.0000000e+00    0.0000000e+00    0.0000000e+00    0.0000000e+00
   -5.3638151e+01    0.0000000e+00    0.0000000e+00    0.0000000e+00    0.0000000e+00
   -5.3364635e+01    0.0000000e+00    0.0000000e+00    0.0000000e+00    0.0000000e+00
   -5.3022740e+01    0.0000000e+00    0.0000000e+00    0.0000000e+00    0.0000000e+00
   -5.2595371e+01    0.0000000e+00    0.0000000e+00    0.0000000e+00    0.0000000e+00
   -5.2253476e+01    0.0000000e+00    0.0000000e+00    0.0000000e+00    0.0000000e+00
   -5.1826107e+01    0.0000000e+00    0.0000000e+00    0.0000000e+00    0.0000000e+00
   -5.1484212e+01    0.0000000e+00    0.0000000e+00    0.0000000e+00    0.0000000e+00
   -5.1056843e+01    0.0000000e+00    0.0000000e+00    0.0000000e+00    0.0000000e+00
   -5.0714948e+01    0.0000000e+00    0.0000000e+00    0.0000000e+00    0.0000000e+00
   -5.0441432e+01    0.0000000e+00    0.0000000e+00    0.0000000e+00    0.0000000e+00
   -5.0099537e+01    0.0000000e+00    0.0000000e+00    0.0000000e+00    0.0000000e+00
   -4.9672169e+01    0.0000000e+00    0.0000000e+00    0.0000000e+00    0.0000000e+00
   -4.9330274e+01    0.0000000e+00    0.0000000e+00    0.0000000e+00    0.0000000e+00
   -4.8902905e+01    0.0000000e+00    0.0000000e+00    0.0000000e+00    0.0000000e+00
   -4.8561010e+01    0.0000000e+00    0.0000000e+00    0.0000000e+00    0.0000000e+00
   -4.8133641e+01    0.0000000e+00    0.0000000e+00    0.0000000e+00    0.0000000e+00
   -4.7791746e+01    0.0000000e+00    0.0000000e+00    0.0000000e+00    0.0000000e+00
   -4.7364377e+01    0.0000000e+00    0.0000000e+00    0.0000000e+00    0.0000000e+00
   -4.7022482e+01    0.0000000e+00    0.0000000e+00    0.0000000e+00    0.0000000e+00
   -4.6595113e+01    0.0000000e+00    0.0000000e+00    0.0000000e+00    0.0000000e+00
   -4.6253218e+01    0.0000000e+00    0.0000000e+00    0.0000000e+00    0.0000000e+00
   -4.5825849e+01    0.0000000e+00    0.0000000e+00    0.0000000e+00    0.0000000e+00
   -4.5483954e+01    0.0000000e+00    0.0000000e+00    0.0000000e+00    0.0000000e+00
   -4.5056586e+01    0.0000000e+00    0.0000000e+00    0.0000000e+00    0.0000000e+00
   -4.4714691e+01    0.0000000e+00    0.0000000e+00    0.0000000e+00    0.0000000e+00
   -4.4287322e+01    0.0000000e+00    0.0000000e+00    0.0000000e+00    0.0000000e+00
   -4.3945427e+01    0.0000000e+00    0.0000000e+00    0.0000000e+00    0.0000000e+00
   -4.3518058e+01    0.0000000e+00    0.0000000e+00    0.0000000e+00    0.0000000e+00
   -4.3176163e+01    0.0000000e+00    0.0000000e+00    0.0000000e+00    0.0000000e+00
   -4.2748794e+01    0.0000000e+00    0.0000000e+00    0.0000000e+00    0.0000000e+00
   -4.2406899e+01    0.0000000e+00    0.0000000e+00    0.0000000e+00    0.0000000e+00
   -4.1979530e+01    0.0000000e+00    0.0000000e+00    0.0000000e+00    0.0000000e+00
   -4.1637635e+01    0.0000000e+00    0.0000000e+00    0.0000000e+00    0.0000000e+00
   -4.1210267e+01    0.0000000e+00    0.0000000e+00    0.0000000e+00    0.0000000e+00
   -4.0868371e+01    0.0000000e+00    0.0000000e+00    0.0000000e+00    0.0000000e+00
   -4.0441003e+01    0.0000000e+00    0.0000000e+00    0.0000000e+00    0.0000000e+00
   -4.0099108e+01    0.0000000e+00    0.0000000e+00    0.0000000e+00    0.0000000e+00
   -3.9671739e+01    0.0000000e+00    0.0000000e+00    0.0000000e+00    0.0000000e+00
   -3.9329844e+01    0.0000000e+00    0.0000000e+00    0.0000000e+00    0.0000000e+00
   -3.8902475e+01    0.0000000e+00    0.0000000e+00    0.0000000e+00    0.0000000e+00
   -3.8560580e+01    0.0000000e+00    0.0000000e+00    0.0000000e+00    0.0000000e+00
   -3.8133211e+01    0.0000000e+00    0.0000000e+00    0.0000000e+00    0.0000000e+00
   -3.7791316e+01    0.0000000e+00    0.0000000e+00    0.0000000e+00    0.0000000e+00
   -3.7363947e+01    0.0000000e+00    0.0000000e+00    0.0000000e+00    0.0000000e+00
   -3.7022052e+01    0.0000000e+00    0.0000000e+00    0.0000000e+00    0.0000000e+00
   -3.6594684e+01    0.0000000e+00    0.0000000e+00    0.0000000e+00    0.0000000e+00
   -3.6252789e+01    0.0000000e+00    0.0000000e+00    0.0000000e+00    0.0000000e+00
   -3.5825420e+01    0.0000000e+00    0.0000000e+00    0.0000000e+00    0.0000000e+00
   -3.5483525e+01    0.0000000e+00    0.0000000e+00    0.0000000e+00    0.0000000e+00
   -3.5056156e+01    0.0000000e+00    0.0000000e+00    0.0000000e+00    0.0000000e+00
   -3.4714261e+01    0.0000000e+00    0.0000000e+00    0.0000000e+00    0.0000000e+00
   -3.4286892e+01    0.0000000e+00    0.0000000e+00    0.0000000e+00    0.0000000e+00
   -3.3944997e+01    0.0000000e+00    0.0000000e+00    0.0000000e+00    0.0000000e+00
   -3.3517628e+01    0.0000000e+00    0.0000000e+00    0.0000000e+00    0.0000000e+00
   -3.3175733e+01    0.0000000e+00    0.0000000e+00    0.0000000e+00    0.0000000e+00
   -3.2748364e+01    0.0000000e+00    0.0000000e+00    0.0000000e+00    0.0000000e+00
   -3.2406469e+01    0.0000000e+00    0.0000000e+00    0.0000000e+00    0.0000000e+00
   -3.1979101e+01    0.0000000e+00    0.0000000e+00    0.0000000e+00    0.0000000e+00
   -3.1637206e+01    0.0000000e+00    0.0000000e+00    0.0000000e+00    0.0000000e+00
   -3.1209837e+01    0.0000000e+00    0.0000000e+00    0.0000000e+00    0.0000000e+00
   -3.0867942e+01    0.0000000e+00    0.0000000e+00    0.0000000e+00    0.0000000e+00
   -3.0440573e+01    0.0000000e+00    0.0000000e+00    0.0000000e+00    0.0000000e+00
   -3.0098678e+01    0.0000000e+00    0.0000000e+00    0.0000000e+00    0.0000000e+00
   -2.9671309e+01    0.0000000e+00    0.0000000e+00    0.0000000e+00    0.0000000e+00
   -2.9329414e+01    0.0000000e+00    0.0000000e+00    0.0000000e+00    0.0000000e+00
   -2.8902045e+01    0.0000000e+00    0.0000000e+00    0.0000000e+00    0.0000000e+00
   -2.8578605e+01    0.0000000e+00    0.0000000e+00    0.0000000e+00    0.0000000e+00
   -2.8174305e+01    0.0000000e+00    0.0000000e+00    0.0000000e+00    0.0000000e+00
   -2.7850865e+01    0.0000000e+00    0.0000000e+00    0.0000000e+00    0.0000000e+00
   -2.7446564e+01    0.0000000e+00    0.0000000e+00    0.0000000e+00    0.0000000e+00
   -2.7123124e+01    0.0000000e+00    0.0000000e+00    0.0000000e+00    0.0000000e+00
   -2.6718824e+01    0.0000000e+00    0.0000000e+00    0.0000000e+00    0.0000000e+00
   -2.6395384e+01    0.0000000e+00    0.0000000e+00    0.0000000e+00    0.0000000e+00
   -2.5991083e+01    0.0000000e+00    0.0000000e+00    0.0000000e+00    0.0000000e+00
   -2.5667643e+01    0.0000000e+00    0.0000000e+00    0.0000000e+00    0.0000000e+00
   -2.5263343e+01    0.0000000e+00    0.0000000e+00    0.0000000e+00    0.0000000e+00
   -2.4939903e+01    0.0000000e+00    0.0000000e+00    0.0000000e+00    0.0000000e+00
   -2.4535602e+01    0.0000000e+00    0.0000000e+00    0.0000000e+00    0.0000000e+00
   -2.4212162e+01    0.0000000e+00    0.0000000e+00    0.0000000e+00    0.0000000e+00
   -2.3807862e+01    0.0000000e+00    0.0000000e+00    0.0000000e+00    0.0000000e+00
   -2.3484422e+01    0.0000000e+00    0.0000000e+00    0.0000000e+00    0.0000000e+00
   -2.3080121e+01    0.0000000e+00    0.0000000e+00    0.0000000e+00    0.0000000e+00
   -2.2756681e+01    0.0000000e+00    0.0000000e+00    0.0000000e+00    0.0000000e+00
   -2.2352381e+01    0.0000000e+00    0.0000000e+00    0.0000000e+00    0.0000000e+00
   -2.2028941e+01    0.0000000e+00    0.0000000e+00    0.0000000e+00    0.0000000e+00
   -2.1624640e+01    0.0000000e+00    0.0000000e+00    0.0000000e+00    0.0000000e+00
   -2.1301200e+01    0.0000000e+00    0.0000000e+00    0.0000000e+00    0.0000000e+00
   -2.1099050e+01    0.0000000e+00    0.0000000e+00    0.0000000e+00    0.0000000e+00
   -2.0846362e+01    0.0000000e+00    0.0000000e+00    0.0000000e+00    0.0000000e+00
   -2.0644212e+01    0.0000000e+00    0.0000000e+00    0.0000000e+00    0.0000000e+00
   -2.0391524e+01    0.0000000e+00    0.0000000e+00    0.0000000e+00    0.0000000e+00
   -2.0075665e+01    0.0000000e+00    0.0000000e+00    0.0000000e+00    0.0000000e+00
   -1.9680840e+01    0.0000000e+00    0.0000000e+00    0.0000000e+00    0.0000000e+00
   -1.9518751e+01    0.0000000e+00    0.0000000e+00    0.0000000e+00    0.0000000e+00
   -1.9389079e+01    0.0000000e+00    0.0000000e+00    0.0000000e+00    0.0000000e+00
   -1.9230194e+01    0.0000000e+00    0.0000000e+00    0.0000000e+00    0.0000000e+00
   -1.9103086e+01    0.0000000e+00    0.0000000e+00    0.0000000e+00    0.0000000e+00
   -1.8944201e+01    0.0000000e+00    0.0000000e+00    0.0000000e+00    0.0000000e+00
   -1.8817094e+01    0.0000000e+00    0.0000000e+00    0.0000000e+00    0.0000000e+00
   -1.8715407e+01    0.0000000e+00    0.0000000e+00    0.0000000e+00    0.0000000e+00
   -1.8588299e+01    0.0000000e+00    0.0000000e+00    0.0000000e+00    0.0000000e+00
   -1.8372892e+01    0.0000000e+00    0.0000000e+00    0.0000000e+00    0.0000000e+00
   -1.8271206e+01    0.0000000e+00    0.0000000e+00    0.0000000e+00    0.0000000e+00
   -1.8144098e+01    0.0000000e+00    0.0000000e+00    0.0000000e+00    0.0000000e+00
   -1.8042411e+01    0.0000000e+00    0.0000000e+00    0.0000000e+00    0.0000000e+00
   -1.7915304e+01    0.0000000e+00    0.0000000e+00    0.0000000e+00    0.0000000e+00
   -1.7813617e+01    0.0000000e+00    0.0000000e+00    0.0000000e+00    0.0000000e+00
   -1.7686509e+01    0.0000000e+00    0.0000000e+00    0.0000000e+00    0.0000000e+00
   -1.7584823e+01    0.0000000e+00    0.0000000e+00    0.0000000e+00    0.0000000e+00
   -1.7465512e+01    0.0000000e+00    0.0000000e+00    0.0000000e+00    0.0000000e+00
   -1.7358000e+01    0.0000000e+00    0.0000000e+00    0.0000000e+00    0.0000000e+00
   -1.7262992e+01    0.0000000e+00    0.0000000e+00    0.0000000e+00    0.0000000e+00
   -1.7169991e+01    0.0000000e+00    0.0000000e+00    0.0000000e+00    0.0000000e+00
   -1.7075082e+01    0.0000000e+00    0.0000000e+00    0.0000000e+00    0.0000000e+00
   -1.6898566e+01    0.0000000e+00    0.0000000e+00    0.0000000e+00    0.0000000e+00
   -1.6791717e+01    0.0000000e+00    0.0000000e+00    0.0000000e+00    0.0000000e+00
   -1.6678923e+01    0.0000000e+00    0.0000000e+00    0.0000000e+00    0.0000000e+00
   -1.6560095e+01    0.0000000e+00    0.0000000e+00    0.0000000e+00    0.0000000e+00
   -1.6458716e+01    0.0000000e+00    0.0000000e+00    0.0000000e+00    0.0000000e+00
   -1.6331993e+01    0.0000000e+00    0.0000000e+00    0.0000000e+00    0.0000000e+00
   -1.6230614e+01    0.0000000e+00    0.0000000e+00    0.0000000e+00    0.0000000e+00
   -1.6149510e+01    0.0000000e+00    0.0000000e+00    0.0000000e+00    0.0000000e+00
   -1.6048131e+01    0.0000000e+00    0.0000000e+00    0.0000000e+00    0.0000000e+00
   -1.5967028e+01    0.0000000e+00    0.0000000e+00    0.0000000e+00    0.0000000e+00
   -1.5865649e+01    0.0000000e+00    0.0000000e+00    0.0000000e+00    0.0000000e+00
   -1.5784546e+01    0.0000000e+00    0.0000000e+00    0.0000000e+00    0.0000000e+00
   -1.5683167e+01    0.0000000e+00    0.0000000e+00    0.0000000e+00    0.0000000e+00
   -1.5556443e+01    0.0000000e+00    0.0000000e+00    0.0000000e+00    0.0000000e+00
   -1.5477241e+01    0.0000000e+00    0.0000000e+00    0.0000000e+00    0.0000000e+00
   -1.5378238e+01    0.0000000e+00    0.0000000e+00    0.0000000e+00    0.0000000e+00
   -1.5254485e+01    0.0000000e+00    0.0000000e+00    0.0000000e+00    0.0000000e+00
   -1.5099793e+01    0.0000000e+00    0.0000000e+00    0.0000000e+00    0.0000000e+00
   -1.4881269e+01    0.0000000e+00    0.0000000e+00    0.0000000e+00    0.0000000e+00
   -1.4799482e+01    0.0000000e+00    0.0000000e+00    0.0000000e+00    0.0000000e+00
   -1.4636054e+01    0.0000000e+00    0.0000000e+00    0.0000000e+00    0.0000000e+00
   -1.4554398e+01    0.0000000e+00    0.0000000e+00    0.0000000e+00    0.0000000e+00
   -1.4472781e+01    0.0000000e+00    0.0000000e+00    0.0000000e+00    0.0000000e+00
   -1.4391204e+01    0.0000000e+00    0.0000000e+00    0.0000000e+00    0.0000000e+00
   -1.4207743e+01    0.0000000e+00    0.0000000e+00    0.0000000e+00    0.0000000e+00
   -1.4080339e+01    0.0000000e+00    0.0000000e+00    0.0000000e+00    0.0000000e+00
   -1.3978417e+01    0.0000000e+00    0.0000000e+00    0.0000000e+00    0.0000000e+00
   -1.3851013e+01    0.0000000e+00    0.0000000e+00    0.0000000e+00    0.0000000e+00
   -1.3749090e+01    0.0000000e+00    0.0000000e+00    0.0000000e+00    0.0000000e+00
   -1.3621687e+01    0.0000000e+00    0.0000000e+00    0.0000000e+00    0.0000000e+00
   -1.3519764e+01    0.0000000e+00    0.0000000e+00    0.0000000e+00    0.0000000e+00
   -1.3392361e+01    0.0000000e+00    0.0000000e+00    0.0000000e+00    0.0000000e+00
   -1.3290438e+01    0.0000000e+00    0.0000000e+00    0.0000000e+00    0.0000000e+00
   -1.3163035e+01    0.0000000e+00    0.0000000e+00    0.0000000e+00    0.0000000e+00
   -1.3061112e+01    0.0000000e+00    0.0000000e+00    0.0000000e+00    0.0000000e+00
   -1.2933709e+01    0.0000000e+00    0.0000000e+00    0.0000000e+00    0.0000000e+00
   -1.2831786e+01    0.0000000e+00    0.0000000e+00    0.0000000e+00    0.0000000e+00
   -1.2704382e+01    0.0000000e+00    0.0000000e+00    0.0000000e+00    0.0000000e+00
   -1.2602460e+01    0.0000000e+00    0.0000000e+00    0.0000000e+00    0.0000000e+00
   -1.2475056e+01    0.0000000e+00    0.0000000e+00    0.0000000e+00    0.0000000e+00
   -1.2373134e+01    0.0000000e+00    0.0000000e+00    0.0000000e+00    0.0000000e+00
   -1.2245730e+01    0.0000000e+00    0.0000000e+00    0.0000000e+00    0.0000000e+00
   -1.2143807e+01    0.0000000e+00    0.0000000e+00    0.0000000e+00    0.0000000e+00
   -1.2016404e+01    0.0000000e+00    0.0000000e+00    0.0000000e+00    0.0000000e+00
   -1.1859732e+01    0.0000000e+00    0.0000000e+00    0.0000000e+00    0.0000000e+00
   -1.1734395e+01    0.0000000e+00    0.0000000e+00    0.0000000e+00    0.0000000e+00
   -1.1634125e+01    0.0000000e+00    0.0000000e+00    0.0000000e+00    0.0000000e+00
   -1.1508787e+01    0.0000000e+00    0.0000000e+00    0.0000000e+00    0.0000000e+00
   -1.1353042e+01    0.0000000e+00    0.0000000e+00    0.0000000e+00    0.0000000e+00
   -1.1228447e+01    0.0000000e+00    0.0000000e+00    0.0000000e+00    0.0000000e+00
   -1.1128770e+01    0.0000000e+00    0.0000000e+00    0.0000000e+00    0.0000000e+00
   -1.1004174e+01    0.0000000e+00    0.0000000e+00    0.0000000e+00    0.0000000e+00
   -1.0848429e+01    0.0000000e+00    0.0000000e+00    0.0000000e+00    0.0000000e+00
   -1.0723833e+01    0.0000000e+00    0.0000000e+00    0.0000000e+00    0.0000000e+00
   -1.0624156e+01    0.0000000e+00    0.0000000e+00    0.0000000e+00    0.0000000e+00
   -1.0547814e+01    0.0000000e+00    0.0000000e+00    0.0000000e+00    0.0000000e+00
   -1.0481211e+01    1.1512459e-05    4.5933104e-06    0.0000000e+00    0.0000000e+00
   -1.0360897e+01    9.3117367e-06    0.0000000e+00    0.0000000e+00    0.0000000e+00
   -1.0295569e+01    1.1695276e-05    2.3003820e-06    0.0000000e+00    0.0000000e+00
   -1.0150657e+01    9.3418403e-05    2.9888421e-05    0.0000000e+00    0.0000000e+00
   -1.0095386e+01    1.0275530e-04    2.9838448e-05    0.0000000e+00    0.0000000e+00
   -9.9583313e+00    1.6454490e-04    5.5397516e-05    0.0000000e+00    0.0000000e+00
   -9.8547049e+00    2.1014160e-04    6.7308393e-05    0.0000000e+00    0.0000000e+00
   -9.7998101e+00    2.1732792e-04    6.7483520e-05    0.0000000e+00    0.0000000e+00
   -9.6867480e+00    2.3248302e-04    1.1017400e-04    0.0000000e+00    0.0000000e+00
   -9.5973440e+00    2.6110503e-04    1.2904465e-04    0.0000000e+00    0.0000000e+00
   -9.4961585e+00    2.7801626e-04    1.5058941e-04    0.0000000e+00    0.0000000e+00
   -9.3891793e+00    2.9770889e-04    1.5080843e-04    0.0000000e+00    0.0000000e+00
   -9.2880719e+00    3.4465891e-04    1.6779183e-04    0.0000000e+00    0.0000000e+00
   -9.1895550e+00    3.8463388e-04    2.0168977e-04    0.0000000e+00    0.0000000e+00
   -9.0840861e+00    4.1758239e-04    2.3362931e-04    0.0000000e+00    0.0000000e+00
   -8.9709219e+00    4.4602204e-04    2.5129136e-04    0.0000000e+00    0.0000000e+00
   -8.8218150e+00    4.4604772e-04    2.3093130e-04    0.0000000e+00    0.0000000e+00
   -8.7555453e+00    4.5901200e-04    2.5325273e-04    0.0000000e+00    0.0000000e+00
   -8.6727082e+00    4.5295565e-04    2.3698135e-04    0.0000000e+00    0.0000000e+00
   -8.5236013e+00    4.6929656e-04    2.4757699e-04    0.0000000e+00    0.0000000e+00
   -8.4573315e+00    4.9433076e-04    2.5756572e-04    0.0000000e+00    0.0000000e+00
   -8.3744944e+00    4.9360333e-04    2.5353998e-04    0.0000000e+00    0.0000000e+00
   -8.2253875e+00    5.0080845e-04    2.7652810e-04    0.0000000e+00    0.0000000e+00
   -8.1591177e+00    5.2116795e-04    2.8632576e-04    0.0000000e+00    0.0000000e+00
   -8.0762806e+00    5.2590227e-04    2.9028248e-04    0.0000000e+00    0.0000000e+00
   -7.9727341e+00    5.3069031e-04    2.7125732e-04    0.0000000e+00    0.0000000e+00
   -7.8898970e+00    5.4563265e-04    2.8596108e-04    0.0000000e+00    0.0000000e+00
   -7.7407901e+00    5.5553328e-04    2.9215285e-04    0.0000000e+00    0.0000000e+00
   -7.6372436e+00    5.6070330e-04    2.9883690e-04    0.0000000e+00    0.0000000e+00
   -7.5544064e+00    5.7350291e-04    3.0372318e-04    4.9122204e-06    0.0000000e+00
   -7.4881367e+00    5.8674565e-04    3.1642045e-04    1.7251500e-05    0.0000000e+00
   -7.3017531e+00    5.8607761e-04    3.1937073e-04    2.4819459e-06    0.0000000e+00
   -7.2189159e+00    5.8862666e-04    3.4723057e-04    1.2406119e-05    0.0000000e+00
   -7.1526462e+00    5.9962862e-04    3.5775129e-04    2.4868325e-05    0.0000000e+00
   -7.0698090e+00    5.9376891e-04    3.6182900e-04    1.2479887e-05    0.0000000e+00
   -6.9662626e+00    5.9087592e-04    3.5849593e-04    7.5194033e-06    0.0000000e+00
   -6.8834254e+00    5.9922901e-04    3.7102235e-04    2.2506281e-05    0.0000000e+00
   -6.7798790e+00    5.8586840e-04    3.8322242e-04    5.0329593e-06    0.0000000e+00
   -6.6970418e+00    5.9074733e-04    3.9080980e-04    3.7712988e-05    0.0000000e+00
   -6.5934953e+00    5.9612947e-04    3.8745579e-04    2.5308079e-05    0.0000000e+00
   -6.4071117e+00    5.8446649e-04    3.9139939e-04    4.3200863e-05    0.0000000e+00
   -6.3242746e+00    5.8918921e-04    4.0926384e-04    7.8782088e-05    0.0000000e+00
   -6.2207281e+00    5.8910285e-04    4.0583142e-04    5.8681793e-05    0.0000000e+00
   -6.1378909e+00    5.9184896e-04    4.1338424e-04    1.0717309e-04    0.0000000e+00
   -6.0343445e+00    5.8893187e-04    4.0970209e-04    9.2288725e-05    0.0000000e+00
   -5.9515073e+00    5.9668935e-04    4.2244764e-04    1.3071943e-04    0.0000000e+00
   -5.8479609e+00    5.9678517e-04    4.1660620e-04    1.1330181e-04    0.0000000e+00
   -5.7185278e+00    5.8923670e-04    4.0556566e-04    9.5763526e-05    0.0000000e+00
   -5.6149813e+00    6.0228886e-04    4.2319417e-04    1.3449976e-04    0.0000000e+00
   -5.5321442e+00    6.3009653e-04    4.3398374e-04    1.5271822e-04    0.0000000e+00
   -5.4285977e+00    6.3536891e-04    4.2796174e-04    1.4565679e-04    0.0000000e+00
   -5.2991647e+00    6.4930881e-04    4.1692316e-04    1.2285020e-04    0.0000000e+00
   -5.1956182e+00    6.5646921e-04    4.1905730e-04    1.4112166e-04    0.0000000e+00
   -5.0092346e+00    6.6213506e-04    4.1882727e-04    1.4957214e-04    0.0000000e+00
   -4.8798015e+00    6.6497228e-04    4.2612491e-04    1.2376035e-04    0.0000000e+00
   -4.7762551e+00    6.8080978e-04    4.4708337e-04    1.5529301e-04    0.0000000e+00
   -4.6934179e+00    6.9754548e-04    4.6375044e-04    1.6061629e-04    0.0000000e+00
   -4.5898714e+00    6.9492069e-04    4.6281549e-04    1.3988746e-04    0.0000000e+00
   -4.4604384e+00    7.0729319e-04    4.5651649e-04    1.2713845e-04    0.0000000e+00
   -4.3568919e+00    7.0383457e-04    4.7248136e-04    1.4027907e-04    0.0000000e+00
   -4.2274589e+00    7.0451881e-04    4.5840925e-04    1.3025376e-04    0.0000000e+00
   -4.1239124e+00    7.2408185e-04    4.6044363e-04    1.4884379e-04    0.0000000e+00
   -3.9944793e+00    7.1329981e-04    4.5724528e-04    1.3886519e-04    0.0000000e+00
   -3.8564187e+00    7.0639448e-04    4.7747804e-04    1.4712908e-04    0.0000000e+00
   -3.7459702e+00    7.1376945e-04    5.0712976e-04    1.7114584e-04    0.0000000e+00
   -3.6079660e+00    7.2167435e-04    5.0852868e-04    1.6702092e-04    0.0000000e+00
   -3.4700355e+00    7.2100606e-04    4.9682314e-04    1.6141734e-04    0.0000000e+00
   -3.3596912e+00    7.3492413e-04    5.1334134e-04    1.9918392e-04    0.0000000e+00
   -3.2217982e+00    7.3820127e-04    5.0454910e-04    1.7835974e-04    0.0000000e+00
   -3.0839477e+00    7.5857469e-04    4.9636924e-04    1.9467935e-04    0.0000000e+00
   -2.8621697e+00    7.6414399e-04    5.0933053e-04    2.1737268e-04    0.0000000e+00
   -2.7244167e+00    7.7835912e-04    5.2099419e-04    2.0920053e-04    0.0000000e+00
   -2.6142143e+00    7.8010930e-04    5.4231451e-04    2.4181058e-04    0.0000000e+00
   -2.5553933e+00    7.7908585e-04    5.7574169e-04    2.5700558e-04    0.0000000e+00
   -2.4820091e+00    7.7792940e-04    5.7986427e-04    2.9478857e-04    0.0000000e+00
   -2.3975363e+00    7.9226207e-04    5.8241166e-04    3.1127265e-04    0.0000000e+00
   -2.2823594e+00    7.9207898e-04    5.9669063e-04    3.1692413e-04    0.0000000e+00
   -2.1850862e+00    7.8938060e-04    5.9736582e-04    3.0600680e-04    0.0000000e+00
   -2.0992425e+00    7.8709977e-04    6.1206510e-04    3.0631302e-04    0.0000000e+00
   -1.9932292e+00    7.9624750e-04    6.3205056e-04    3.0642757e-04    0.0000000e+00
   -1.8995178e+00    8.0215957e-04    6.2103594e-04    3.1208320e-04    0.0000000e+00
   -1.7919314e+00    7.8838184e-04    6.1276965e-04    2.6494453e-04    0.0000000e+00
   -1.6949133e+00    7.4252745e-04    4.9212364e-04    2.4242711e-04    0.0000000e+00
   -1.5962810e+00    6.1177168e-04    3.7967390e-04    1.3345651e-04    0.0000000e+00
   -1.4958108e+00    5.3880413e-04    3.3437782e-04    8.7813665e-05    0.0000000e+00
   -1.3967761e+00    6.5617249e-04    3.5894457e-04    1.0134642e-04    0.0000000e+00
   -1.2977256e+00    7.3906559e-04    3.9090600e-04    8.2429872e-05    0.0000000e+00
   -1.1986127e+00    7.5721296e-04    4.3941121e-04    9.6163490e-05    0.0000000e+00
   -1.0995776e+00    7.8728432e-04    4.4286511e-04    8.5214666e-05    0.0000000e+00
   -9.9145730e-01    8.0074953e-04    4.5931641e-04    7.4533027e-05    0.0000000e+00
   -8.9239115e-01    9.4665285e-04    4.8311716e-04    7.4611651e-05    0.0000000e+00
   -7.9327423e-01    1.1049622e-03    5.5049661e-04    7.4774994e-05    0.0000000e+00
   -6.9414482e-01    1.3116299e-03    6.8647723e-04    8.3437908e-05    0.0000000e+00
   -5.9499596e-01    1.6280114e-03    8.5230825e-04    8.4029434e-05    0.0000000e+00
   -4.9584964e-01    2.1632562e-03    1.1161135e-03    9.5803150e-05    0.0000000e+00
   -3.9717508e-01    2.9187196e-03    1.4933846e-03    1.3654453e-04    0.0000000e+00
   -2.9675741e-01    3.6748414e-03    1.9629866e-03    2.8519100e-04    0.0000000e+00
   -1.9971967e-01    4.5028243e-03    2.5880512e-03    4.2167943e-04    0.0000000e+00
   -9.5092392e-02    5.3559814e-03    3.1795411e-03    4.5908951e-04    0.0000000e+00
    7.5023246e-03    6.7338409e-03    3.8634279e-03    6.3578958e-04    0.0000000e+00
    1.0691080e-01    7.4928462e-03    4.2831620e-03    7.7385999e-04    0.0000000e+00
    2.0357511e-01    7.3407212e-03    4.4132467e-03    8.0293339e-04    0.0000000e+00
    3.0701646e-01    7.2509401e-03    4.2298835e-03    9.6379076e-04    0.0000000e+00
    4.0473414e-01    7.3969978e-03    4.2382273e-03    1.0235350e-03    0.0000000e+00
    5.0261767e-01    7.4321223e-03    4.2987013e-03    1.0073662e-03    0.0000000e+00
    6.0210665e-01    7.5440236e-03    4.3161271e-03    9.7148688e-04    0.0000000e+00
    7.0875417e-01    7.6382860e-03    4.3105658e-03    8.9032217e-04    0.0000000e+00
    8.0850916e-01    7.8058662e-03    4.2440525e-03    8.3415615e-04    0.0000000e+00
    9.0817123e-01    7.9319757e-03    4.3127757e-03    8.4612075e-04    0.0000000e+00
    1.0078734e+00    8.1378219e-03    4.4924142e-03    8.9824764e-04    0.0000000e+00
    1.1074459e+00    8.4051115e-03    4.6425802e-03    8.6439740e-04    0.0000000e+00
    1.2072048e+00    8.6386664e-03    4.6814820e-03    8.5605903e-04    0.0000000e+00
    1.3069639e+00    8.9432840e-03    4.8839344e-03    9.0407996e-04    0.0000000e+00
    1.4068030e+00    9.7321696e-03    4.9728486e-03    9.9893731e-04    0.0000000e+00
    1.5045856e+00    1.0085668e-02    5.2502386e-03    9.8155082e-04    0.0000000e+00
    1.6009360e+00    1.0057203e-02    5.3017053e-03    1.0910411e-03    0.0000000e+00
    1.7048955e+00    1.0404528e-02    5.4233399e-03    1.0153798e-03    0.0000000e+00
    1.8101516e+00    1.0853978e-02    5.6666035e-03    1.0108835e-03    0.0000000e+00
    1.9095026e+00    1.1400813e-02    5.8682400e-03    1.0851328e-03    0.0000000e+00
    2.0012413e+00    1.1988013e-02    6.4741655e-03    1.1626808e-03    0.0000000e+00
    2.1090920e+00    1.2813636e-02    6.9087236e-03    1.4304022e-03    0.0000000e+00
    2.2012994e+00    1.3445972e-02    7.4729293e-03    1.5983813e-03    0.0000000e+00
    2.3012098e+00    1.4103796e-02    8.1545069e-03    1.6895610e-03    0.0000000e+00
    2.4052907e+00    1.4789732e-02    8.4519926e-03    1.7765843e-03    0.0000000e+00
    2.5039482e+00    1.5690547e-02    8.8027954e-03    1.9426254e-03    0.0000000e+00
    2.6120398e+00    1.6427743e-02    8.9455485e-03    2.0936713e-03    0.0000000e+00
    2.7130233e+00    1.7376203e-02    9.4377370e-03    2.1852651e-03    0.0000000e+00
    2.8033194e+00    1.8215753e-02    9.8873681e-03    2.3408441e-03    0.0000000e+00
    2.9020710e+00    1.9169005e-02    1.0665948e-02    2.4810050e-03    0.0000000e+00
    3.0063052e+00    2.0197910e-02    1.1482205e-02    2.7679311e-03    0.0000000e+00
    3.1195405e+00    2.1748261e-02    1.2279791e-02    3.0347033e-03    0.0000000e+00
    3.2140301e+00    2.3234674e-02    1.3300529e-02    3.5146477e-03    0.0000000e+00
    3.3090767e+00    2.4566975e-02    1.4250011e-02    4.1686029e-03    0.0000000e+00
    3.4057923e+00    2.6162750e-02    1.5101463e-02    4.4939494e-03    0.0000000e+00
    3.5062266e+00    2.7581196e-02    1.5994227e-02    4.9172766e-03    0.0000000e+00
    3.6116250e+00    2.9296334e-02    1.7002571e-02    5.1001536e-03    0.0000000e+00
    3.7241361e+00    3.0990986e-02    1.8024860e-02    5.3730987e-03    0.0000000e+00
    3.8135868e+00    3.2608726e-02    1.8839077e-02    5.7031552e-03    0.0000000e+00
    3.9049735e+00    3.3875987e-02    1.9792118e-02    6.2791136e-03    0.0000000e+00
    4.0291814e+00    3.5782576e-02    2.0825320e-02    6.8180937e-03    3.6292511e-06
    4.1222170e+00    3.7466394e-02    2.1736512e-02    7.3354025e-03    0.0000000e+00
    4.2027342e+00    3.8885284e-02    2.3047497e-02    8.0787820e-03    1.8319821e-05
    4.3184105e+00    3.9896748e-02    2.3482621e-02    8.2945279e-03    3.6760498e-06
    4.4107039e+00    4.0499403e-02    2.4227376e-02    8.3524625e-03    2.5835791e-05
    4.5061741e+00    4.1256602e-02    2.4726408e-02    8.5376893e-03    2.9611089e-05
    4.6052740e+00    4.1821745e-02    2.4815252e-02    8.6247536e-03    3.3389845e-05
    4.7063896e+00    4.1998095e-02    2.5063802e-02    8.6534237e-03    4.0945676e-05
    4.8107579e+00    4.2403627e-02    2.5216563e-02    8.3392442e-03    5.9636935e-05
    4.9142468e+00    4.2831953e-02    2.5118836e-02    7.9771074e-03    1.6059602e-04
    5.0180807e+00    4.3450658e-02    2.5080499e-02    7.2863547e-03    1.6487946e-04
    5.1235685e+00    4.3789881e-02    2.4940710e-02    6.6627132e-03    7.5341876e-06
    5.2302489e+00    4.4493847e-02    2.4386322e-02    6.2737602e-03    0.0000000e+00
    5.3038188e+00    4.4796054e-02    2.4221986e-02    5.8623858e-03    0.0000000e+00
    5.4176772e+00    4.5254504e-02    2.4383690e-02    4.7966370e-03    0.0000000e+00
    5.5362056e+00    4.5581953e-02    2.4202342e-02    4.1074050e-03    0.0000000e+00
    5.6185019e+00    4.5642565e-02    2.4308377e-02    3.8655553e-03    0.0000000e+00
    5.7015662e+00    4.6337457e-02    2.4245233e-02    3.8628884e-03    0.0000000e+00
    5.8259259e+00    4.7023004e-02    2.3936127e-02    3.7118843e-03    0.0000000e+00
    5.9093385e+00    4.7652597e-02    2.4293728e-02    3.8132159e-03    0.0000000e+00
    6.0366519e+00    4.8373729e-02    2.3789541e-02    3.4445552e-03    0.0000000e+00
    6.1232727e+00    4.8603684e-02    2.3812609e-02    3.3511286e-03    0.0000000e+00
    6.2120461e+00    4.8516905e-02    2.3931024e-02    3.5154591e-03    0.0000000e+00
    6.3025989e+00    4.8461837e-02    2.3973587e-02    3.5762488e-03    0.0000000e+00
    6.4414124e+00    4.7730552e-02    2.4655040e-02    3.7126274e-03    0.0000000e+00
    6.5341725e+00    4.6958764e-02    2.5195219e-02    4.0485807e-03    0.0000000e+00
    6.6268535e+00    4.6666035e-02    2.5694799e-02    4.3211626e-03    0.0000000e+00
    6.7195245e+00    4.6768075e-02    2.6276667e-02    4.3060575e-03    0.0000000e+00
    6.8121856e+00    4.7044521e-02    2.6890757e-02    4.4132010e-03    0.0000000e+00
    6.9048193e+00    4.7705995e-02    2.7368131e-02    4.6082724e-03    0.0000000e+00
    7.0437663e+00    4.8928389e-02    2.7991228e-02    4.7274759e-03    0.0000000e+00
    7.1364199e+00    4.9507658e-02    2.8295604e-02    4.9508714e-03    0.0000000e+00
    7.2289971e+00    5.0322739e-02    2.9154952e-02    4.9884053e-03    0.0000000e+00
    7.3216116e+00    5.1009868e-02    2.9447063e-02    5.1233648e-03    0.0000000e+00
    7.4142305e+00    5.1512445e-02    2.9694389e-02    5.3575921e-03    0.0000000e+00
    7.5068208e+00    5.2383904e-02    3.0345923e-02    5.3981286e-03    0.0000000e+00
    7.6456470e+00    5.3372809e-02    3.1117258e-02    5.5752004e-03    0.0000000e+00
    7.7382526e+00    5.4162843e-02    3.1511309e-02    5.5016656e-03    0.0000000e+00
    7.8308250e+00    5.5144798e-02    3.2196050e-02    5.7682900e-03    0.0000000e+00
    7.9233975e+00    5.5750599e-02    3.2400420e-02    6.0238310e-03    0.0000000e+00
    8.0160034e+00    5.6510371e-02    3.2958748e-02    6.0958265e-03    0.0000000e+00
    8.1086686e+00    5.7239175e-02    3.3683483e-02    6.3036741e-03    0.0000000e+00
    8.2014536e+00    5.8027716e-02    3.4251584e-02    6.4478577e-03    0.0000000e+00
    8.3408495e+00    5.9181895e-02    3.5056093e-02    6.4633718e-03    0.0000000e+00
    8.4341362e+00    6.0027069e-02    3.5529814e-02    6.7075970e-03    0.0000000e+00
    8.5277528e+00    6.0781146e-02    3.6305178e-02    6.8711716e-03    0.0000000e+00
    8.6209559e+00    6.1788715e-02    3.6870168e-02    7.0798286e-03    0.0000000e+00
    8.7153245e+00    6.2538617e-02    3.7364276e-02    7.1802419e-03    0.0000000e+00
    8.8100737e+00    6.3243291e-02    3.7884954e-02    7.5152488e-03    0.0000000e+00
    8.9026592e+00    6.4063274e-02    3.8707315e-02    7.6718509e-03    0.0000000e+00
    9.0460173e+00    6.5212772e-02    3.9580280e-02    7.6283713e-03    0.0000000e+00
    9.1420992e+00    6.6026191e-02    4.0300770e-02    7.7507533e-03    0.0000000e+00
    9.2385549e+00    6.6634229e-02    4.0816711e-02    7.6828658e-03    0.0000000e+00
    9.3348668e+00    6.7259886e-02    4.1120911e-02    7.7066687e-03    0.0000000e+00
    9.4316005e+00    6.7775280e-02    4.1449296e-02    7.5979203e-03    0.0000000e+00
    9.5283468e+00    6.8562362e-02    4.1886024e-02    7.5877681e-03    0.0000000e+00
    9.6247689e+00    6.9404533e-02    4.2334335e-02    7.4719272e-03    0.0000000e+00
    9.7224838e+00    6.9935047e-02    4.2699698e-02    7.1380225e-03    0.0000000e+00
    9.8207273e+00    7.0513121e-02    4.2794461e-02    6.8098274e-03    0.0000000e+00
    9.9184078e+00    7.1110545e-02    4.3041998e-02    6.3422095e-03    0.0000000e+00
    1.0015342e+01    7.1571707e-02    4.3317580e-02    5.8072433e-03    0.0000000e+00
    1.0114216e+01    7.2133383e-02    4.3303898e-02    5.4518450e-03    0.0000000e+00
    1.0211480e+01    7.2678217e-02    4.3543612e-02    4.9951208e-03    0.0000000e+00
    1.0308716e+01    7.3091778e-02    4.3549033e-02    4.2059087e-03    0.0000000e+00
    1.0405478e+01    7.3367001e-02    4.3689528e-02    3.9284970e-03    0.0000000e+00
    1.0502959e+01    7.3880077e-02    4.3888723e-02    3.5135882e-03    0.0000000e+00
    1.0600584e+01    7.4397692e-02    4.3804608e-02    3.3780583e-03    0.0000000e+00
    1.0745921e+01    7.4656093e-02    4.3704206e-02    2.9778834e-03    0.0000000e+00
    1.0843914e+01    7.4760013e-02    4.3572425e-02    2.6352735e-03    0.0000000e+00
    1.0941660e+01    7.5320200e-02    4.3495038e-02    2.4816354e-03    0.0000000e+00
    1.1039524e+01    7.5630744e-02    4.3421510e-02    2.2444835e-03    0.0000000e+00
    1.1137340e+01    7.5977983e-02    4.3247121e-02    2.1775090e-03    0.0000000e+00
    1.1235125e+01    7.6327045e-02    4.2966064e-02    1.6570820e-03    0.0000000e+00
    1.1332875e+01    7.6614296e-02    4.2756040e-02    1.4164122e-03    0.0000000e+00
    1.1430060e+01    7.6754241e-02    4.2808577e-02    1.0895158e-03    0.0000000e+00
    1.1527764e+01    7.7380823e-02    4.2585271e-02    8.5480591e-04    0.0000000e+00
    1.1625528e+01    7.7604668e-02    4.2504366e-02    5.7815413e-04    0.0000000e+00
    1.1723318e+01    7.7704981e-02    4.2391769e-02    3.4954735e-04    0.0000000e+00
    1.1821125e+01    7.8042452e-02    4.2242879e-02    2.1915065e-04    0.0000000e+00
    1.1918804e+01    7.8195678e-02    4.2062547e-02    5.7367310e-05    0.0000000e+00
    1.2016103e+01    7.8127039e-02    4.1714654e-02    2.8598968e-05    0.0000000e+00
    1.2113035e+01    7.8307915e-02    4.1627111e-02    3.5642332e-06    0.0000000e+00
    1.2210945e+01    7.8390519e-02    4.0989313e-02    0.0000000e+00    0.0000000e+00
    1.2308894e+01    7.8177502e-02    4.0805101e-02    0.0000000e+00    0.0000000e+00
    1.2406883e+01    7.8202112e-02    4.0515308e-02    0.0000000e+00    0.0000000e+00
    1.2504748e+01    7.8023702e-02    4.0026766e-02    0.0000000e+00    0.0000000e+00
    1.2602933e+01    7.8131253e-02    3.9928675e-02    0.0000000e+00    0.0000000e+00
    1.2701162e+01    7.8152785e-02    3.9432989e-02    0.0000000e+00    0.0000000e+00
    1.2848193e+01    7.8049084e-02    3.8867251e-02    0.0000000e+00    0.0000000e+00
    1.2946581e+01    7.8123620e-02    3.8011998e-02    0.0000000e+00    0.0000000e+00
    1.3044988e+01    7.7769674e-02    3.7358195e-02    0.0000000e+00    0.0000000e+00
    1.3143412e+01    7.7651472e-02    3.6976388e-02    0.0000000e+00    0.0000000e+00
    1.3241870e+01    7.7437756e-02    3.6490475e-02    0.0000000e+00    0.0000000e+00
    1.3340319e+01    7.7285149e-02    3.5845203e-02    0.0000000e+00    0.0000000e+00
    1.3438858e+01    7.7177028e-02    3.5633029e-02    0.0000000e+00    0.0000000e+00
    1.3537445e+01    7.6833152e-02    3.5002778e-02    0.0000000e+00    0.0000000e+00
    1.3635764e+01    7.6572887e-02    3.4725386e-02    0.0000000e+00    0.0000000e+00
    1.3734400e+01    7.6551099e-02    3.4309520e-02    0.0000000e+00    0.0000000e+00
    1.3833082e+01    7.6462628e-02    3.3383696e-02    0.0000000e+00    0.0000000e+00
    1.3931815e+01    7.6105745e-02    3.2747254e-02    0.0000000e+00    0.0000000e+00
    1.4030547e+01    7.5694617e-02    3.2125345e-02    0.0000000e+00    0.0000000e+00
    1.4129336e+01    7.5103252e-02    3.1402631e-02    0.0000000e+00    0.0000000e+00
    1.4228139e+01    7.4755435e-02    3.0800894e-02    0.0000000e+00    0.0000000e+00
    1.4326979e+01    7.4322930e-02    3.0280056e-02    0.0000000e+00    0.0000000e+00
    1.4425717e+01    7.4251950e-02    2.9382551e-02    0.0000000e+00    0.0000000e+00
    1.4524600e+01    7.3715861e-02    2.8513695e-02    0.0000000e+00    0.0000000e+00
    1.4623492e+01    7.3622617e-02    2.7798052e-02    0.0000000e+00    0.0000000e+00
    1.4722474e+01    7.3132191e-02    2.6789539e-02    0.0000000e+00    0.0000000e+00
    1.4821503e+01    7.2335427e-02    2.6086840e-02    0.0000000e+00    0.0000000e+00
    1.4920540e+01    7.1886814e-02    2.5084368e-02    0.0000000e+00    0.0000000e+00
    1.5019642e+01    7.1403497e-02    2.4599660e-02    0.0000000e+00    0.0000000e+00
    1.5118807e+01    7.0986228e-02    2.3871054e-02    0.0000000e+00    0.0000000e+00
    1.5207988e+01    7.0413701e-02    2.3592487e-02    0.0000000e+00    0.0000000e+00
    1.5307121e+01    6.9812911e-02    2.2442876e-02    0.0000000e+00    0.0000000e+00
    1.5445990e+01    6.8620414e-02    2.0966432e-02    0.0000000e+00    0.0000000e+00
    1.5515460e+01    6.8375443e-02    2.1373699e-02    0.0000000e+00    0.0000000e+00
    1.5610052e+01    6.7536093e-02    1.9728514e-02    0.0000000e+00    0.0000000e+00
    1.5708160e+01    6.6385684e-02    1.7887667e-02    0.0000000e+00    0.0000000e+00
    1.5807476e+01    6.5190290e-02    1.6923950e-02    0.0000000e+00    0.0000000e+00
    1.5906812e+01    6.4194222e-02    1.6062623e-02    0.0000000e+00    0.0000000e+00
    1.6006154e+01    6.3475223e-02    1.4970272e-02    0.0000000e+00    0.0000000e+00
    1.6105530e+01    6.2750524e-02    1.3863602e-02    0.0000000e+00    0.0000000e+00
    1.6204921e+01    6.1722363e-02    1.2598293e-02    0.0000000e+00    0.0000000e+00
    1.6304319e+01    6.0480695e-02    1.1676284e-02    0.0000000e+00    0.0000000e+00
    1.6403739e+01    5.9498440e-02    1.0938403e-02    0.0000000e+00    0.0000000e+00
    1.6503196e+01    5.8679240e-02    1.0159842e-02    0.0000000e+00    0.0000000e+00
    1.6602699e+01    5.7673771e-02    9.3657975e-03    0.0000000e+00    0.0000000e+00
    1.6702214e+01    5.6839689e-02    8.6125850e-03    0.0000000e+00    0.0000000e+00
    1.6801744e+01    5.5907525e-02    7.8520514e-03    0.0000000e+00    0.0000000e+00
    1.6901297e+01    5.4649563e-02    7.1234203e-03    0.0000000e+00    0.0000000e+00
    1.7000865e+01    5.3892946e-02    6.4548111e-03    0.0000000e+00    0.0000000e+00
    1.7100472e+01    5.2874424e-02    5.6733398e-03    0.0000000e+00    0.0000000e+00
    1.7200111e+01    5.1922928e-02    4.8123239e-03    0.0000000e+00    0.0000000e+00
    1.7349599e+01    5.0655660e-02    3.1901138e-03    0.0000000e+00    0.0000000e+00
    1.7449271e+01    4.9829834e-02    2.3767084e-03    0.0000000e+00    0.0000000e+00
    1.7548980e+01    4.9060915e-02    1.8764520e-03    0.0000000e+00    0.0000000e+00
    1.7648720e+01    4.8182093e-02    1.3679142e-03    0.0000000e+00    0.0000000e+00
    1.7748486e+01    4.7246946e-02    1.0209451e-03    0.0000000e+00    0.0000000e+00
    1.7848279e+01    4.6397351e-02    7.1296882e-04    0.0000000e+00    0.0000000e+00
    1.7948100e+01    4.5571989e-02    4.8805309e-04    0.0000000e+00    0.0000000e+00
    1.8047942e+01    4.4772831e-02    2.6493302e-04    0.0000000e+00    0.0000000e+00
    1.8147831e+01    4.3923754e-02    8.3259498e-05    0.0000000e+00    0.0000000e+00
    1.8247746e+01    4.3127254e-02    5.6863325e-06    0.0000000e+00    0.0000000e+00
    1.8347681e+01    4.2218964e-02    0.0000000e+00    0.0000000e+00    0.0000000e+00
    1.8447645e+01    4.1161820e-02    0.0000000e+00    0.0000000e+00    0.0000000e+00
    1.8547659e+01    4.0622389e-02    0.0000000e+00    0.0000000e+00    0.0000000e+00
    1.8647688e+01    3.9869275e-02    0.0000000e+00    0.0000000e+00    0.0000000e+00
    1.8747766e+01    3.9319869e-02    0.0000000e+00    0.0000000e+00    0.0000000e+00
    1.8847891e+01    3.8561364e-02    0.0000000e+00    0.0000000e+00    0.0000000e+00
    1.8948053e+01    3.7736616e-02    0.0000000e+00    0.0000000e+00    0.0000000e+00
    1.9048249e+01    3.6924168e-02    0.0000000e+00    0.0000000e+00    0.0000000e+00
    1.9148489e+01    3.6206526e-02    0.0000000e+00    0.0000000e+00    0.0000000e+00
    1.9248773e+01    3.5400008e-02    0.0000000e+00    0.0000000e+00    0.0000000e+00
    1.9349071e+01    3.4704168e-02    0.0000000e+00    0.0000000e+00    0.0000000e+00
    1.9449414e+01    3.3836519e-02    0.0000000e+00    0.0000000e+00    0.0000000e+00
    1.9549793e+01    3.3028344e-02    0.0000000e+00    0.0000000e+00    0.0000000e+00
    1.9650215e+01    3.2264090e-02    0.0000000e+00    0.0000000e+00    0.0000000e+00
    1.9700443e+01    3.2018424e-02    0.0000000e+00    0.0000000e+00    0.0000000e+00
    1.9800875e+01    3.1223724e-02    0.0000000e+00    0.0000000e+00    0.0000000e+00
    1.9901342e+01    3.0236454e-02    0.0000000e+00    0.0000000e+00    0.0000000e+00
    2.0001890e+01    2.9275568e-02    0.0000000e+00    0.0000000e+00    0.0000000e+00
    2.0102497e+01    2.8313381e-02    0.0000000e+00    0.0000000e+00    0.0000000e+00
    2.0203121e+01    2.7449134e-02    0.0000000e+00    0.0000000e+00    0.0000000e+00
    2.0303791e+01    2.6693499e-02    0.0000000e+00    0.0000000e+00    0.0000000e+00
    2.0404519e+01    2.5736166e-02    0.0000000e+00    0.0000000e+00    0.0000000e+00
    2.0505286e+01    2.4801030e-02    0.0000000e+00    0.0000000e+00    0.0000000e+00
    2.0606114e+01    2.4028702e-02    0.0000000e+00    0.0000000e+00    0.0000000e+00
    2.0706999e+01    2.2797255e-02    0.0000000e+00    0.0000000e+00    0.0000000e+00
    2.0807913e+01    2.1820856e-02    0.0000000e+00    0.0000000e+00    0.0000000e+00
    2.0908872e+01    2.1147365e-02    0.0000000e+00    0.0000000e+00    0.0000000e+00
    2.1009859e+01    2.0110536e-02    0.0000000e+00    0.0000000e+00    0.0000000e+00
    2.1110873e+01    1.8936411e-02    0.0000000e+00    0.0000000e+00    0.0000000e+00
    2.1211940e+01    1.7697871e-02    0.0000000e+00    0.0000000e+00    0.0000000e+00
    2.1313058e+01    1.6567985e-02    0.0000000e+00    0.0000000e+00    0.0000000e+00
    2.1414223e+01    1.5165065e-02    0.0000000e+00    0.0000000e+00    0.0000000e+00
    2.1515423e+01    1.3996214e-02    0.0000000e+00    0.0000000e+00    0.0000000e+00
    2.1616651e+01    1.2613889e-02    0.0000000e+00    0.0000000e+00    0.0000000e+00
    2.1717909e+01    1.1403264e-02    0.0000000e+00    0.0000000e+00    0.0000000e+00
    2.1819212e+01    9.2374802e-03    0.0000000e+00    0.0000000e+00    0.0000000e+00
    2.1920590e+01    6.8620804e-03    0.0000000e+00    0.0000000e+00    0.0000000e+00
    2.2022023e+01    4.8947692e-03    0.0000000e+00    0.0000000e+00    0.0000000e+00
    2.2123477e+01    3.7399022e-03    0.0000000e+00    0.0000000e+00    0.0000000e+00
    2.2224991e+01    3.1622417e-03    0.0000000e+00    0.0000000e+00    0.0000000e+00
    2.2326543e+01    2.5890369e-03    0.0000000e+00    0.0000000e+00    0.0000000e+00
    2.2428161e+01    2.2257570e-03    0.0000000e+00    0.0000000e+00    0.0000000e+00
    2.2529770e+01    1.7821437e-03    0.0000000e+00    0.0000000e+00    0.0000000e+00
    2.2631375e+01    1.4626402e-03    0.0000000e+00    0.0000000e+00    0.0000000e+00
    2.2732987e+01    1.1367021e-03    0.0000000e+00    0.0000000e+00    0.0000000e+00
    2.2834640e+01    7.1067556e-04    0.0000000e+00    0.0000000e+00    0.0000000e+00
    2.2936327e+01    3.7002948e-04    0.0000000e+00    0.0000000e+00    0.0000000e+00
    2.3038068e+01    1.4383522e-04    0.0000000e+00    0.0000000e+00    0.0000000e+00
    2.3139873e+01    0.0000000e+00    0.0000000e+00    0.0000000e+00    0.0000000e+00
    2.3231553e+01    0.0000000e+00    0.0000000e+00    0.0000000e+00    0.0000000e+00
    2.3304896e+01    0.0000000e+00    0.0000000e+00    0.0000000e+00    0.0000000e+00
    2.3436915e+01    0.0000000e+00    0.0000000e+00    0.0000000e+00    0.0000000e+00
    2.3528187e+01    0.0000000e+00    0.0000000e+00    0.0000000e+00    0.0000000e+00
    2.3612940e+01    0.0000000e+00    0.0000000e+00    0.0000000e+00    0.0000000e+00
    2.3704212e+01    0.0000000e+00    0.0000000e+00    0.0000000e+00    0.0000000e+00
    2.3847196e+01    0.0000000e+00    0.0000000e+00    0.0000000e+00    0.0000000e+00
    2.3949830e+01    0.0000000e+00    0.0000000e+00    0.0000000e+00    0.0000000e+00
    2.4001145e+01    0.0000000e+00    0.0000000e+00    0.0000000e+00    0.0000000e+00
    2.4103797e+01    0.0000000e+00    0.0000000e+00    0.0000000e+00    0.0000000e+00
    2.4206531e+01    0.0000000e+00    0.0000000e+00    0.0000000e+00    0.0000000e+00
    2.4309309e+01    0.0000000e+00    0.0000000e+00    0.0000000e+00    0.0000000e+00
    2.4412100e+01    0.0000000e+00    0.0000000e+00    0.0000000e+00    0.0000000e+00
    2.4514901e+01    0.0000000e+00    0.0000000e+00    0.0000000e+00    0.0000000e+00
    2.4617730e+01    0.0000000e+00    0.0000000e+00    0.0000000e+00    0.0000000e+00
    2.4720597e+01    0.0000000e+00    0.0000000e+00    0.0000000e+00    0.0000000e+00
    2.4823487e+01    0.0000000e+00    0.0000000e+00    0.0000000e+00    0.0000000e+00
    2.4926421e+01    0.0000000e+00    0.0000000e+00    0.0000000e+00    0.0000000e+00
    2.5029415e+01    0.0000000e+00    0.0000000e+00    0.0000000e+00    0.0000000e+00
    2.5132482e+01    0.0000000e+00    0.0000000e+00    0.0000000e+00    0.0000000e+00
    2.5235623e+01    0.0000000e+00    0.0000000e+00    0.0000000e+00    0.0000000e+00
    2.5338874e+01    0.0000000e+00    0.0000000e+00    0.0000000e+00    0.0000000e+00
    2.5442228e+01    0.0000000e+00    0.0000000e+00    0.0000000e+00    0.0000000e+00
    2.5545618e+01    0.0000000e+00    0.0000000e+00    0.0000000e+00    0.0000000e+00
    2.5649047e+01    0.0000000e+00    0.0000000e+00    0.0000000e+00    0.0000000e+00
    2.5700785e+01    0.0000000e+00    0.0000000e+00    0.0000000e+00    0.0000000e+00
    2.5804311e+01    0.0000000e+00    0.0000000e+00    0.0000000e+00    0.0000000e+00
    2.5907901e+01    0.0000000e+00    0.0000000e+00    0.0000000e+00    0.0000000e+00
    2.6011564e+01    0.0000000e+00    0.0000000e+00    0.0000000e+00    0.0000000e+00
    2.6115329e+01    0.0000000e+00    0.0000000e+00    0.0000000e+00    0.0000000e+00
    2.6219189e+01    0.0000000e+00    0.0000000e+00    0.0000000e+00    0.0000000e+00
    2.6323184e+01    0.0000000e+00    0.0000000e+00    0.0000000e+00    0.0000000e+00
    2.6427286e+01    0.0000000e+00    0.0000000e+00    0.0000000e+00    0.0000000e+00
    2.6531476e+01    0.0000000e+00    0.0000000e+00    0.0000000e+00    0.0000000e+00
    2.6635762e+01    0.0000000e+00    0.0000000e+00    0.0000000e+00    0.0000000e+00
    2.6740197e+01    0.0000000e+00    0.0000000e+00    0.0000000e+00    0.0000000e+00
    2.6834223e+01    0.0000000e+00    0.0000000e+00    0.0000000e+00    0.0000000e+00
    2.6938950e+01    0.0000000e+00    0.0000000e+00    0.0000000e+00    0.0000000e+00
    2.7043807e+01    0.0000000e+00    0.0000000e+00    0.0000000e+00    0.0000000e+00
    2.7148859e+01    0.0000000e+00    0.0000000e+00    0.0000000e+00    0.0000000e+00
    2.7243448e+01    0.0000000e+00    0.0000000e+00    0.0000000e+00    0.0000000e+00
    2.7348676e+01    0.0000000e+00    0.0000000e+00    0.0000000e+00    0.0000000e+00
    2.7401194e+01    0.0000000e+00    0.0000000e+00    0.0000000e+00    0.0000000e+00
    2.7547695e+01    0.0000000e+00    0.0000000e+00    0.0000000e+00    0.0000000e+00
    2.7651866e+01    0.0000000e+00    0.0000000e+00    0.0000000e+00    0.0000000e+00
    2.7703840e+01    0.0000000e+00    0.0000000e+00    0.0000000e+00    0.0000000e+00
    2.7807509e+01    0.0000000e+00    0.0000000e+00    0.0000000e+00    0.0000000e+00
    2.7900600e+01    0.0000000e+00    0.0000000e+00    0.0000000e+00    0.0000000e+00
    2.8003696e+01    0.0000000e+00    0.0000000e+00    0.0000000e+00    0.0000000e+00
    2.8106594e+01    0.0000000e+00    0.0000000e+00    0.0000000e+00    0.0000000e+00
    2.8209297e+01    0.0000000e+00    0.0000000e+00    0.0000000e+00    0.0000000e+00
    2.8311831e+01    0.0000000e+00    0.0000000e+00    0.0000000e+00    0.0000000e+00
    2.8414227e+01    0.0000000e+00    0.0000000e+00    0.0000000e+00    0.0000000e+00
    2.8516531e+01    0.0000000e+00    0.0000000e+00    0.0000000e+00    0.0000000e+00
    2.8618765e+01    0.0000000e+00    0.0000000e+00    0.0000000e+00    0.0000000e+00
    2.8720840e+01    0.0000000e+00    0.0000000e+00    0.0000000e+00    0.0000000e+00
    2.8822791e+01    0.0000000e+00    0.0000000e+00    0.0000000e+00    0.0000000e+00
    2.8924689e+01    0.0000000e+00    0.0000000e+00    0.0000000e+00    0.0000000e+00
    2.9026530e+01    0.0000000e+00    0.0000000e+00    0.0000000e+00    0.0000000e+00
    2.9128312e+01    0.0000000e+00    0.0000000e+00    0.0000000e+00    0.0000000e+00
    2.9229990e+01    0.0000000e+00    0.0000000e+00    0.0000000e+00    0.0000000e+00
    2.9331684e+01    0.0000000e+00    0.0000000e+00    0.0000000e+00    0.0000000e+00
    2.9433279e+01    0.0000000e+00    0.0000000e+00    0.0000000e+00    0.0000000e+00
    2.9534874e+01    0.0000000e+00    0.0000000e+00    0.0000000e+00    0.0000000e+00
    2.9636472e+01    0.0000000e+00    0.0000000e+00    0.0000000e+00    0.0000000e+00
    2.9738055e+01    0.0000000e+00    0.0000000e+00    0.0000000e+00    0.0000000e+00
    2.9839580e+01    0.0000000e+00    0.0000000e+00    0.0000000e+00    0.0000000e+00
    2.9941096e+01    0.0000000e+00    0.0000000e+00    0.0000000e+00    0.0000000e+00
    3.0032508e+01    0.0000000e+00    0.0000000e+00    0.0000000e+00    0.0000000e+00
    3.0105638e+01    0.0000000e+00    0.0000000e+00    0.0000000e+00    0.0000000e+00
    3.0211269e+01    0.0000000e+00    0.0000000e+00    0.0000000e+00    0.0000000e+00
    3.0310401e+01    0.0000000e+00    0.0000000e+00    0.0000000e+00    0.0000000e+00
    3.0434303e+01    0.0000000e+00    0.0000000e+00    0.0000000e+00    0.0000000e+00
    3.0525670e+01    0.0000000e+00    0.0000000e+00    0.0000000e+00    0.0000000e+00
    3.0624730e+01    0.0000000e+00    0.0000000e+00    0.0000000e+00    0.0000000e+00
    3.0748555e+01    0.0000000e+00    0.0000000e+00    0.0000000e+00    0.0000000e+00
    3.0839901e+01    0.0000000e+00    0.0000000e+00    0.0000000e+00    0.0000000e+00
    3.0912978e+01    0.0000000e+00    0.0000000e+00    0.0000000e+00    0.0000000e+00
    3.1012039e+01    0.0000000e+00    0.0000000e+00    0.0000000e+00    0.0000000e+00
    3.1102979e+01    0.0000000e+00    0.0000000e+00    0.0000000e+00    0.0000000e+00
    3.1216654e+01    0.0000000e+00    0.0000000e+00    0.0000000e+00    0.0000000e+00
    3.1322210e+01    0.0000000e+00    0.0000000e+00    0.0000000e+00    0.0000000e+00
    3.1421270e+01    0.0000000e+00    0.0000000e+00    0.0000000e+00    0.0000000e+00
    3.1526826e+01    0.0000000e+00    0.0000000e+00    0.0000000e+00    0.0000000e+00
    3.1640502e+01    0.0000000e+00    0.0000000e+00    0.0000000e+00    0.0000000e+00
    3.1713579e+01    0.0000000e+00    0.0000000e+00    0.0000000e+00    0.0000000e+00
    3.1819135e+01    0.0000000e+00    0.0000000e+00    0.0000000e+00    0.0000000e+00
    3.1918195e+01    0.0000000e+00    0.0000000e+00    0.0000000e+00    0.0000000e+00
    3.2009135e+01    0.0000000e+00    0.0000000e+00    0.0000000e+00    0.0000000e+00
    3.2122811e+01    0.0000000e+00    0.0000000e+00    0.0000000e+00    0.0000000e+00
    3.2213751e+01    0.0000000e+00    0.0000000e+00    0.0000000e+00    0.0000000e+00
    3.2327427e+01    0.0000000e+00    0.0000000e+00    0.0000000e+00    0.0000000e+00
    3.2400504e+01    0.0000000e+00    0.0000000e+00    0.0000000e+00    0.0000000e+00
    3.2524329e+01    0.0000000e+00    0.0000000e+00    0.0000000e+00    0.0000000e+00
    3.2615675e+01    0.0000000e+00    0.0000000e+00    0.0000000e+00    0.0000000e+00
    3.2707021e+01    0.0000000e+00    0.0000000e+00    0.0000000e+00    0.0000000e+00
    3.2820697e+01    0.0000000e+00    0.0000000e+00    0.0000000e+00    0.0000000e+00
    3.2944522e+01    0.0000000e+00    0.0000000e+00    0.0000000e+00    0.0000000e+00
    3.3017599e+01    0.0000000e+00    0.0000000e+00    0.0000000e+00    0.0000000e+00
    3.3131275e+01    0.0000000e+00    0.0000000e+00    0.0000000e+00    0.0000000e+00
    3.3222621e+01    0.0000000e+00    0.0000000e+00    0.0000000e+00    0.0000000e+00
    3.3346446e+01    0.0000000e+00    0.0000000e+00    0.0000000e+00    0.0000000e+00
    3.3419523e+01    0.0000000e+00    0.0000000e+00    0.0000000e+00    0.0000000e+00
    3.3533199e+01    0.0000000e+00    0.0000000e+00    0.0000000e+00    0.0000000e+00
    3.3606276e+01    0.0000000e+00    0.0000000e+00    0.0000000e+00    0.0000000e+00
    3.3711832e+01    0.0000000e+00    0.0000000e+00    0.0000000e+00    0.0000000e+00
    3.3803178e+01    0.0000000e+00    0.0000000e+00    0.0000000e+00    0.0000000e+00
    3.3905552e+01    0.0000000e+00    0.0000000e+00    0.0000000e+00    0.0000000e+00
    3.4007934e+01    0.0000000e+00    0.0000000e+00    0.0000000e+00    0.0000000e+00
    3.4110404e+01    0.0000000e+00    0.0000000e+00    0.0000000e+00    0.0000000e+00
    3.4212851e+01    0.0000000e+00    0.0000000e+00    0.0000000e+00    0.0000000e+00
    3.4315297e+01    0.0000000e+00    0.0000000e+00    0.0000000e+00    0.0000000e+00
    3.4417758e+01    0.0000000e+00    0.0000000e+00    0.0000000e+00    0.0000000e+00
    3.4520234e+01    0.0000000e+00    0.0000000e+00    0.0000000e+00    0.0000000e+00
    3.4622740e+01    0.0000000e+00    0.0000000e+00    0.0000000e+00    0.0000000e+00
    3.4725295e+01    0.0000000e+00    0.0000000e+00    0.0000000e+00    0.0000000e+00
    3.4827871e+01    0.0000000e+00    0.0000000e+00    0.0000000e+00    0.0000000e+00
    3.4930464e+01    0.0000000e+00    0.0000000e+00    0.0000000e+00    0.0000000e+00
    3.5033101e+01    0.0000000e+00    0.0000000e+00    0.0000000e+00    0.0000000e+00
    3.5135800e+01    0.0000000e+00    0.0000000e+00    0.0000000e+00    0.0000000e+00
    3.5238535e+01    0.0000000e+00    0.0000000e+00    0.0000000e+00    0.0000000e+00
    3.5341286e+01    0.0000000e+00    0.0000000e+00    0.0000000e+00    0.0000000e+00
    3.5444102e+01    0.0000000e+00    0.0000000e+00    0.0000000e+00    0.0000000e+00
    3.5546930e+01    0.0000000e+00    0.0000000e+00    0.0000000e+00    0.0000000e+00
    3.5649795e+01    0.0000000e+00    0.0000000e+00    0.0000000e+00    0.0000000e+00
    3.5701243e+01    0.0000000e+00    0.0000000e+00    0.0000000e+00    0.0000000e+00
    3.5804157e+01    0.0000000e+00    0.0000000e+00    0.0000000e+00    0.0000000e+00
    3.5907079e+01    0.0000000e+00    0.0000000e+00    0.0000000e+00    0.0000000e+00
    3.6010024e+01    0.0000000e+00    0.0000000e+00    0.0000000e+00    0.0000000e+00
    3.6113015e+01    0.0000000e+00    0.0000000e+00    0.0000000e+00    0.0000000e+00
    3.6216051e+01    0.0000000e+00    0.0000000e+00    0.0000000e+00    0.0000000e+00
    3.6319136e+01    0.0000000e+00    0.0000000e+00    0.0000000e+00    0.0000000e+00
    3.6422256e+01    0.0000000e+00    0.0000000e+00    0.0000000e+00    0.0000000e+00
    3.6525475e+01    0.0000000e+00    0.0000000e+00    0.0000000e+00    0.0000000e+00
    3.6628744e+01    0.0000000e+00    0.0000000e+00    0.0000000e+00    0.0000000e+00
    3.6732039e+01    0.0000000e+00    0.0000000e+00    0.0000000e+00    0.0000000e+00
    3.6835376e+01    0.0000000e+00    0.0000000e+00    0.0000000e+00    0.0000000e+00
    3.6938736e+01    0.0000000e+00    0.0000000e+00    0.0000000e+00    0.0000000e+00
    3.7042184e+01    0.0000000e+00    0.0000000e+00    0.0000000e+00    0.0000000e+00
    3.7145661e+01    0.0000000e+00    0.0000000e+00    0.0000000e+00    0.0000000e+00
    3.7249134e+01    0.0000000e+00    0.0000000e+00    0.0000000e+00    0.0000000e+00
    3.7300873e+01    0.0000000e+00    0.0000000e+00    0.0000000e+00    0.0000000e+00
    3.7404336e+01    0.0000000e+00    0.0000000e+00    0.0000000e+00    0.0000000e+00
    3.7507817e+01    0.0000000e+00    0.0000000e+00    0.0000000e+00    0.0000000e+00
    3.7611927e+01    0.0000000e+00    0.0000000e+00    0.0000000e+00    0.0000000e+00
    3.7716308e+01    0.0000000e+00    0.0000000e+00    0.0000000e+00    0.0000000e+00
    3.7820537e+01    0.0000000e+00    0.0000000e+00    0.0000000e+00    0.0000000e+00
    3.7924737e+01    0.0000000e+00    0.0000000e+00    0.0000000e+00    0.0000000e+00
    3.8028939e+01    0.0000000e+00    0.0000000e+00    0.0000000e+00    0.0000000e+00
    3.8133442e+01    0.0000000e+00    0.0000000e+00    0.0000000e+00    0.0000000e+00
    3.8237953e+01    0.0000000e+00    0.0000000e+00    0.0000000e+00    0.0000000e+00
    3.8342357e+01    0.0000000e+00    0.0000000e+00    0.0000000e+00    0.0000000e+00
    3.8446748e+01    0.0000000e+00    0.0000000e+00    0.0000000e+00    0.0000000e+00
    3.8551147e+01    0.0000000e+00    0.0000000e+00    0.0000000e+00    0.0000000e+00
    3.8603353e+01    0.0000000e+00    0.0000000e+00    0.0000000e+00    0.0000000e+00
    3.8708135e+01    0.0000000e+00    0.0000000e+00    0.0000000e+00    0.0000000e+00
    3.8812702e+01    0.0000000e+00    0.0000000e+00    0.0000000e+00    0.0000000e+00
    3.8906791e+01    0.0000000e+00    0.0000000e+00    0.0000000e+00    0.0000000e+00
    3.9015515e+01    0.0000000e+00    0.0000000e+00    0.0000000e+00    0.0000000e+00
    3.9109603e+01    0.0000000e+00    0.0000000e+00    0.0000000e+00    0.0000000e+00
    3.9226691e+01    0.0000000e+00    0.0000000e+00    0.0000000e+00    0.0000000e+00
    3.9301961e+01    0.0000000e+00    0.0000000e+00    0.0000000e+00    0.0000000e+00
    3.9429503e+01    0.0000000e+00    0.0000000e+00    0.0000000e+00    0.0000000e+00
    3.9504774e+01    0.0000000e+00    0.0000000e+00    0.0000000e+00    0.0000000e+00
    3.9606807e+01    0.0000000e+00    0.0000000e+00    0.0000000e+00    0.0000000e+00
    3.9734349e+01    0.0000000e+00    0.0000000e+00    0.0000000e+00    0.0000000e+00
    3.9842330e+01    0.0000000e+00    0.0000000e+00    0.0000000e+00    0.0000000e+00
    3.9920071e+01    0.0000000e+00    0.0000000e+00    0.0000000e+00    0.0000000e+00
    4.0041001e+01    0.0000000e+00    0.0000000e+00    0.0000000e+00    0.0000000e+00
    4.0118742e+01    0.0000000e+00    0.0000000e+00    0.0000000e+00    0.0000000e+00
    4.0226807e+01    0.0000000e+00    0.0000000e+00    0.0000000e+00    0.0000000e+00
    4.0334907e+01    0.0000000e+00    0.0000000e+00    0.0000000e+00    0.0000000e+00
    4.0443540e+01    0.0000000e+00    0.0000000e+00    0.0000000e+00    0.0000000e+00
    4.0551743e+01    0.0000000e+00    0.0000000e+00    0.0000000e+00    0.0000000e+00
    4.0605797e+01    0.0000000e+00    0.0000000e+00    0.0000000e+00    0.0000000e+00
    4.0713881e+01    0.0000000e+00    0.0000000e+00    0.0000000e+00    0.0000000e+00
    4.0821955e+01    0.0000000e+00    0.0000000e+00    0.0000000e+00    0.0000000e+00
    4.0930366e+01    0.0000000e+00    0.0000000e+00    0.0000000e+00    0.0000000e+00
    4.1038694e+01    0.0000000e+00    0.0000000e+00    0.0000000e+00    0.0000000e+00
    4.1146844e+01    0.0000000e+00    0.0000000e+00    0.0000000e+00    0.0000000e+00
    4.1200901e+01    0.0000000e+00    0.0000000e+00    0.0000000e+00    0.0000000e+00
    4.1309013e+01    0.0000000e+00    0.0000000e+00    0.0000000e+00    0.0000000e+00
    4.1417126e+01    0.0000000e+00    0.0000000e+00    0.0000000e+00    0.0000000e+00
    4.1525694e+01    0.0000000e+00    0.0000000e+00    0.0000000e+00    0.0000000e+00
    4.1633937e+01    0.0000000e+00    0.0000000e+00    0.0000000e+00    0.0000000e+00
    4.1742113e+01    0.0000000e+00    0.0000000e+00    0.0000000e+00    0.0000000e+00
    4.1850282e+01    0.0000000e+00    0.0000000e+00    0.0000000e+00    0.0000000e+00
    4.1904372e+01    0.0000000e+00    0.0000000e+00    0.0000000e+00    0.0000000e+00
    4.2013281e+01    0.0000000e+00    0.0000000e+00    0.0000000e+00    0.0000000e+00
    4.2122908e+01    0.0000000e+00    0.0000000e+00    0.0000000e+00    0.0000000e+00
    4.2232531e+01    0.0000000e+00    0.0000000e+00    0.0000000e+00    0.0000000e+00
    4.2342153e+01    0.0000000e+00    0.0000000e+00    0.0000000e+00    0.0000000e+00
    4.2451774e+01    0.0000000e+00    0.0000000e+00    0.0000000e+00    0.0000000e+00
    4.2506586e+01    0.0000000e+00    0.0000000e+00    0.0000000e+00    0.0000000e+00
    4.2605929e+01    0.0000000e+00    0.0000000e+00    0.0000000e+00    0.0000000e+00
    4.2716302e+01    0.0000000e+00    0.0000000e+00    0.0000000e+00    0.0000000e+00
    4.2826684e+01    0.0000000e+00    0.0000000e+00    0.0000000e+00    0.0000000e+00
    4.2926033e+01    0.0000000e+00    0.0000000e+00    0.0000000e+00    0.0000000e+00
    4.3025382e+01    0.0000000e+00    0.0000000e+00    0.0000000e+00    0.0000000e+00
    4.3124732e+01    0.0000000e+00    0.0000000e+00    0.0000000e+00    0.0000000e+00
    4.3235144e+01    0.0000000e+00    0.0000000e+00    0.0000000e+00    0.0000000e+00
    4.3334541e+01    0.0000000e+00    0.0000000e+00    0.0000000e+00    0.0000000e+00
    4.3445001e+01    0.0000000e+00    0.0000000e+00    0.0000000e+00    0.0000000e+00
    4.3500235e+01    0.0000000e+00    0.0000000e+00    0.0000000e+00    0.0000000e+00
    4.3654893e+01    0.0000000e+00    0.0000000e+00    0.0000000e+00    0.0000000e+00
    4.3710145e+01    0.0000000e+00    0.0000000e+00    0.0000000e+00    0.0000000e+00
    4.3820638e+01    0.0000000e+00    0.0000000e+00    0.0000000e+00    0.0000000e+00
    4.3931161e+01    0.0000000e+00    0.0000000e+00    0.0000000e+00    0.0000000e+00
    4.4041697e+01    0.0000000e+00    0.0000000e+00    0.0000000e+00    0.0000000e+00
    4.4152247e+01    0.0000000e+00    0.0000000e+00    0.0000000e+00    0.0000000e+00
    4.4251742e+01    0.0000000e+00    0.0000000e+00    0.0000000e+00    0.0000000e+00
    4.4307028e+01    0.0000000e+00    0.0000000e+00    0.0000000e+00    0.0000000e+00
    4.4406534e+01    0.0000000e+00    0.0000000e+00    0.0000000e+00    0.0000000e+00
    4.4517108e+01    0.0000000e+00    0.0000000e+00    0.0000000e+00    0.0000000e+00
    4.4616636e+01    0.0000000e+00    0.0000000e+00    0.0000000e+00    0.0000000e+00
    4.4727246e+01    0.0000000e+00    0.0000000e+00    0.0000000e+00    0.0000000e+00
    4.4837877e+01    0.0000000e+00    0.0000000e+00    0.0000000e+00    0.0000000e+00
    4.4948523e+01    0.0000000e+00    0.0000000e+00    0.0000000e+00    0.0000000e+00
    4.5003845e+01    0.0000000e+00    0.0000000e+00    0.0000000e+00    0.0000000e+00
    4.5114512e+01    0.0000000e+00    0.0000000e+00    0.0000000e+00    0.0000000e+00
    4.5214112e+01    0.0000000e+00    0.0000000e+00    0.0000000e+00    0.0000000e+00
    4.5324791e+01    0.0000000e+00    0.0000000e+00    0.0000000e+00    0.0000000e+00
    4.5435494e+01    0.0000000e+00    0.0000000e+00    0.0000000e+00    0.0000000e+00
    4.5535140e+01    0.0000000e+00    0.0000000e+00    0.0000000e+00    0.0000000e+00
    4.5645881e+01    0.0000000e+00    0.0000000e+00    0.0000000e+00    0.0000000e+00
    4.5701262e+01    0.0000000e+00    0.0000000e+00    0.0000000e+00    0.0000000e+00
    4.5812047e+01    0.0000000e+00    0.0000000e+00    0.0000000e+00    0.0000000e+00
    4.5922842e+01    0.0000000e+00    0.0000000e+00    0.0000000e+00    0.0000000e+00
    4.6033636e+01    0.0000000e+00    0.0000000e+00    0.0000000e+00    0.0000000e+00
    4.6133373e+01    0.0000000e+00    0.0000000e+00    0.0000000e+00    0.0000000e+00
    4.6244225e+01    0.0000000e+00    0.0000000e+00    0.0000000e+00    0.0000000e+00
    4.6344034e+01    0.0000000e+00    0.0000000e+00    0.0000000e+00    0.0000000e+00
    4.6454959e+01    0.0000000e+00    0.0000000e+00    0.0000000e+00    0.0000000e+00
    4.6510439e+01    0.0000000e+00    0.0000000e+00    0.0000000e+00    0.0000000e+00
    4.6621428e+01    0.0000000e+00    0.0000000e+00    0.0000000e+00    0.0000000e+00
    4.6732476e+01    0.0000000e+00    0.0000000e+00    0.0000000e+00    0.0000000e+00
    4.6843565e+01    0.0000000e+00    0.0000000e+00    0.0000000e+00    0.0000000e+00
    4.6954692e+01    0.0000000e+00    0.0000000e+00    0.0000000e+00    0.0000000e+00
    4.7010270e+01    0.0000000e+00    0.0000000e+00    0.0000000e+00    0.0000000e+00
    4.7121471e+01    0.0000000e+00    0.0000000e+00    0.0000000e+00    0.0000000e+00
    4.7232750e+01    0.0000000e+00    0.0000000e+00    0.0000000e+00    0.0000000e+00
    4.7344102e+01    0.0000000e+00    0.0000000e+00    0.0000000e+00    0.0000000e+00
    4.7455535e+01    0.0000000e+00    0.0000000e+00    0.0000000e+00    0.0000000e+00
    4.7511273e+01    0.0000000e+00    0.0000000e+00    0.0000000e+00    0.0000000e+00
    4.7611602e+01    0.0000000e+00    0.0000000e+00    0.0000000e+00    0.0000000e+00
    4.7712022e+01    0.0000000e+00    0.0000000e+00    0.0000000e+00    0.0000000e+00
    4.7823667e+01    0.0000000e+00    0.0000000e+00    0.0000000e+00    0.0000000e+00
    4.7924207e+01    0.0000000e+00    0.0000000e+00    0.0000000e+00    0.0000000e+00
    4.8024880e+01    0.0000000e+00    0.0000000e+00    0.0000000e+00    0.0000000e+00
    4.8136800e+01    0.0000000e+00    0.0000000e+00    0.0000000e+00    0.0000000e+00
    4.8248877e+01    0.0000000e+00    0.0000000e+00    0.0000000e+00    0.0000000e+00
    4.8304945e+01    0.0000000e+00    0.0000000e+00    0.0000000e+00    0.0000000e+00
    4.8417173e+01    0.0000000e+00    0.0000000e+00    0.0000000e+00    0.0000000e+00
    4.8518196e+01    0.0000000e+00    0.0000000e+00    0.0000000e+00    0.0000000e+00
    4.8630642e+01    0.0000000e+00    0.0000000e+00    0.0000000e+00    0.0000000e+00
    4.8743215e+01    0.0000000e+00    0.0000000e+00    0.0000000e+00    0.0000000e+00
    4.8855908e+01    0.0000000e+00    0.0000000e+00    0.0000000e+00    0.0000000e+00
    4.8912296e+01    0.0000000e+00    0.0000000e+00    0.0000000e+00    0.0000000e+00
    4.9013874e+01    0.0000000e+00    0.0000000e+00    0.0000000e+00    0.0000000e+00
    4.9126811e+01    0.0000000e+00    0.0000000e+00    0.0000000e+00    0.0000000e+00
    4.9239722e+01    0.0000000e+00    0.0000000e+00    0.0000000e+00    0.0000000e+00
    4.9352487e+01    0.0000000e+00    0.0000000e+00    0.0000000e+00    0.0000000e+00
    4.9408799e+01    0.0000000e+00    0.0000000e+00    0.0000000e+00    0.0000000e+00
    4.9510135e+01    0.0000000e+00    0.0000000e+00    0.0000000e+00    0.0000000e+00
    4.9622543e+01    0.0000000e+00    0.0000000e+00    0.0000000e+00    0.0000000e+00
    4.9734812e+01    0.0000000e+00    0.0000000e+00    0.0000000e+00    0.0000000e+00
    4.9846940e+01    0.0000000e+00    0.0000000e+00    0.0000000e+00    0.0000000e+00
    4.9902939e+01    0.0000000e+00    0.0000000e+00    0.0000000e+00    0.0000000e+00
    5.0014851e+01    0.0000000e+00    0.0000000e+00    0.0000000e+00    0.0000000e+00
    5.0140648e+01    0.0000000e+00    0.0000000e+00    0.0000000e+00    0.0000000e+00
    5.0228008e+01    0.0000000e+00    0.0000000e+00    0.0000000e+00    0.0000000e+00
    5.0337207e+01    0.0000000e+00    0.0000000e+00    0.0000000e+00    0.0000000e+00
    5.0448648e+01    0.0000000e+00    0.0000000e+00    0.0000000e+00    0.0000000e+00
    5.0559956e+01    0.0000000e+00    0.0000000e+00    0.0000000e+00    0.0000000e+00
    5.0671130e+01    0.0000000e+00    0.0000000e+00    0.0000000e+00    0.0000000e+00
    5.0782173e+01    0.0000000e+00    0.0000000e+00    0.0000000e+00    0.0000000e+00
    5.0893085e+01    0.0000000e+00    0.0000000e+00    0.0000000e+00    0.0000000e+00
    5.1003866e+01    0.0000000e+00    0.0000000e+00    0.0000000e+00    0.0000000e+00
    5.1114515e+01    0.0000000e+00    0.0000000e+00    0.0000000e+00    0.0000000e+00
    5.1225029e+01    0.0000000e+00    0.0000000e+00    0.0000000e+00    0.0000000e+00
    5.1363172e+01    0.0000000e+00    0.0000000e+00    0.0000000e+00    0.0000000e+00
    5.1535850e+01    0.0000000e+00    0.0000000e+00    0.0000000e+00    0.0000000e+00
    5.1751698e+01    0.0000000e+00    0.0000000e+00    0.0000000e+00    0.0000000e+00
    5.1971403e+01    0.0000000e+00    0.0000000e+00    0.0000000e+00    0.0000000e+00
    5.2190630e+01    0.0000000e+00    0.0000000e+00    0.0000000e+00    0.0000000e+00
    5.2409380e+01    0.0000000e+00    0.0000000e+00    0.0000000e+00    0.0000000e+00
    5.2627653e+01    0.0000000e+00    0.0000000e+00    0.0000000e+00    0.0000000e+00
    5.2845457e+01    0.0000000e+00    0.0000000e+00    0.0000000e+00    0.0000000e+00
    5.3062809e+01    0.0000000e+00    0.0000000e+00    0.0000000e+00    0.0000000e+00
    5.3279715e+01    0.0000000e+00    0.0000000e+00    0.0000000e+00    0.0000000e+00
    5.3550848e+01    0.0000000e+00    0.0000000e+00    0.0000000e+00    0.0000000e+00
    5.3889764e+01    0.0000000e+00    0.0000000e+00    0.0000000e+00    0.0000000e+00
    5.4160897e+01    0.0000000e+00    0.0000000e+00    0.0000000e+00    0.0000000e+00
    5.4499813e+01    0.0000000e+00    0.0000000e+00    0.0000000e+00    0.0000000e+00
    5.4770946e+01    0.0000000e+00    0.0000000e+00    0.0000000e+00    0.0000000e+00
    5.5109862e+01    0.0000000e+00    0.0000000e+00    0.0000000e+00    0.0000000e+00
    5.5470991e+01    0.0000000e+00    0.0000000e+00    0.0000000e+00    0.0000000e+00
    5.5759893e+01    0.0000000e+00    0.0000000e+00    0.0000000e+00    0.0000000e+00
    5.6121022e+01    0.0000000e+00    0.0000000e+00    0.0000000e+00    0.0000000e+00
    5.6409924e+01    0.0000000e+00    0.0000000e+00    0.0000000e+00    0.0000000e+00
    5.6771053e+01    0.0000000e+00    0.0000000e+00    0.0000000e+00    0.0000000e+00
    5.7059956e+01    0.0000000e+00    0.0000000e+00    0.0000000e+00    0.0000000e+00
    5.7421084e+01    0.0000000e+00    0.0000000e+00    0.0000000e+00    0.0000000e+00
    5.7709987e+01    0.0000000e+00    0.0000000e+00    0.0000000e+00    0.0000000e+00
    5.8071115e+01    0.0000000e+00    0.0000000e+00    0.0000000e+00    0.0000000e+00
    5.8360018e+01    0.0000000e+00    0.0000000e+00    0.0000000e+00    0.0000000e+00
    5.8721146e+01    0.0000000e+00    0.0000000e+00    0.0000000e+00    0.0000000e+00
    5.9010049e+01    0.0000000e+00    0.0000000e+00    0.0000000e+00    0.0000000e+00
    5.9371177e+01    0.0000000e+00    0.0000000e+00    0.0000000e+00    0.0000000e+00
    5.9660080e+01    0.0000000e+00    0.0000000e+00    0.0000000e+00    0.0000000e+00
    6.0021209e+01    0.0000000e+00    0.0000000e+00    0.0000000e+00    0.0000000e+00
    6.0310111e+01    0.0000000e+00    0.0000000e+00    0.0000000e+00    0.0000000e+00
    6.0671240e+01    0.0000000e+00    0.0000000e+00    0.0000000e+00    0.0000000e+00
    6.0960142e+01    0.0000000e+00    0.0000000e+00    0.0000000e+00    0.0000000e+00
    6.1321271e+01    0.0000000e+00    0.0000000e+00    0.0000000e+00    0.0000000e+00
    6.1610174e+01    0.0000000e+00    0.0000000e+00    0.0000000e+00    0.0000000e+00
    6.1971302e+01    0.0000000e+00    0.0000000e+00    0.0000000e+00    0.0000000e+00
    6.2260205e+01    0.0000000e+00    0.0000000e+00    0.0000000e+00    0.0000000e+00
    6.2621333e+01    0.0000000e+00    0.0000000e+00    0.0000000e+00    0.0000000e+00
    6.2910236e+01    0.0000000e+00    0.0000000e+00    0.0000000e+00    0.0000000e+00
    6.3271364e+01    0.0000000e+00    0.0000000e+00    0.0000000e+00    0.0000000e+00
    6.3560267e+01    0.0000000e+00    0.0000000e+00    0.0000000e+00    0.0000000e+00
    6.3921395e+01    0.0000000e+00    0.0000000e+00    0.0000000e+00    0.0000000e+00
    6.4210298e+01    0.0000000e+00    0.0000000e+00    0.0000000e+00    0.0000000e+00
    6.4571427e+01    0.0000000e+00    0.0000000e+00    0.0000000e+00    0.0000000e+00
    6.4860329e+01    0.0000000e+00    0.0000000e+00    0.0000000e+00    0.0000000e+00
    6.5221458e+01    0.0000000e+00    0.0000000e+00    0.0000000e+00    0.0000000e+00
    6.5510360e+01    0.0000000e+00    0.0000000e+00    0.0000000e+00    0.0000000e+00
    6.5871489e+01    0.0000000e+00    0.0000000e+00    0.0000000e+00    0.0000000e+00
    6.6160392e+01    0.0000000e+00    0.0000000e+00    0.0000000e+00    0.0000000e+00
    6.6521520e+01    0.0000000e+00    0.0000000e+00    0.0000000e+00    0.0000000e+00
    6.6810423e+01    0.0000000e+00    0.0000000e+00    0.0000000e+00    0.0000000e+00
    6.7171551e+01    0.0000000e+00    0.0000000e+00    0.0000000e+00    0.0000000e+00
    6.7549571e+01    0.0000000e+00    0.0000000e+00    0.0000000e+00    0.0000000e+00
    6.7851987e+01    0.0000000e+00    0.0000000e+00    0.0000000e+00    0.0000000e+00
    6.8230008e+01    0.0000000e+00    0.0000000e+00    0.0000000e+00    0.0000000e+00
    6.8532424e+01    0.0000000e+00    0.0000000e+00    0.0000000e+00    0.0000000e+00
    6.8910444e+01    0.0000000e+00    0.0000000e+00    0.0000000e+00    0.0000000e+00
    6.9212860e+01    0.0000000e+00    0.0000000e+00    0.0000000e+00    0.0000000e+00
    6.9590880e+01    0.0000000e+00    0.0000000e+00    0.0000000e+00    0.0000000e+00
    6.9893296e+01    0.0000000e+00    0.0000000e+00    0.0000000e+00    0.0000000e+00
    7.0271317e+01    0.0000000e+00    0.0000000e+00    0.0000000e+00    0.0000000e+00
    7.0573733e+01    0.0000000e+00    0.0000000e+00    0.0000000e+00    0.0000000e+00
    7.0951753e+01    0.0000000e+00    0.0000000e+00    0.0000000e+00    0.0000000e+00
    7.1254169e+01    0.0000000e+00    0.0000000e+00    0.0000000e+00    0.0000000e+00
    7.1632189e+01    0.0000000e+00    0.0000000e+00    0.0000000e+00    0.0000000e+00
    7.1934606e+01    0.0000000e+00    0.0000000e+00    0.0000000e+00    0.0000000e+00
    7.2312626e+01    0.0000000e+00    0.0000000e+00    0.0000000e+00    0.0000000e+00
    7.2615042e+01    0.0000000e+00    0.0000000e+00    0.0000000e+00    0.0000000e+00
    7.2993062e+01    0.0000000e+00    0.0000000e+00    0.0000000e+00    0.0000000e+00
    7.3295478e+01    0.0000000e+00    0.0000000e+00    0.0000000e+00    0.0000000e+00
    7.3673498e+01    0.0000000e+00    0.0000000e+00    0.0000000e+00    0.0000000e+00
    7.3975915e+01    0.0000000e+00    0.0000000e+00    0.0000000e+00    0.0000000e+00
    7.4353935e+01    0.0000000e+00    0.0000000e+00    0.0000000e+00    0.0000000e+00
    7.4738914e+01    0.0000000e+00    0.0000000e+00    0.0000000e+00    0.0000000e+00
    7.5046897e+01    0.0000000e+00    0.0000000e+00    0.0000000e+00    0.0000000e+00
    7.5431875e+01    0.0000000e+00    0.0000000e+00    0.0000000e+00    0.0000000e+00
    7.5817828e+01    0.0000000e+00    0.0000000e+00    0.0000000e+00    0.0000000e+00
    7.6126591e+01    0.0000000e+00    0.0000000e+00    0.0000000e+00    0.0000000e+00
    7.6512543e+01    0.0000000e+00    0.0000000e+00    0.0000000e+00    0.0000000e+00
    7.6899381e+01    0.0000000e+00    0.0000000e+00    0.0000000e+00    0.0000000e+00
    7.7208852e+01    0.0000000e+00    0.0000000e+00    0.0000000e+00    0.0000000e+00
    7.7595690e+01    0.0000000e+00    0.0000000e+00    0.0000000e+00    0.0000000e+00
    7.7983377e+01    0.0000000e+00    0.0000000e+00    0.0000000e+00    0.0000000e+00
    7.8293527e+01    0.0000000e+00    0.0000000e+00    0.0000000e+00    0.0000000e+00
    7.8681215e+01    0.0000000e+00    0.0000000e+00    0.0000000e+00    0.0000000e+00
    7.9069719e+01    0.0000000e+00    0.0000000e+00    0.0000000e+00    0.0000000e+00
    7.9380522e+01    0.0000000e+00    0.0000000e+00    0.0000000e+00    0.0000000e+00
    7.9769027e+01    0.0000000e+00    0.0000000e+00    0.0000000e+00    0.0000000e+00
    8.0158322e+01    0.0000000e+00    0.0000000e+00    0.0000000e+00    0.0000000e+00
    8.0469758e+01    0.0000000e+00    0.0000000e+00    0.0000000e+00    0.0000000e+00
    8.0859053e+01    0.0000000e+00    0.0000000e+00    0.0000000e+00    0.0000000e+00
    8.1249123e+01    0.0000000e+00    0.0000000e+00    0.0000000e+00    0.0000000e+00
    8.1639492e+01    0.0000000e+00    0.0000000e+00    0.0000000e+00    0.0000000e+00
    8.1951787e+01    0.0000000e+00    0.0000000e+00    0.0000000e+00    0.0000000e+00
    8.2342156e+01    0.0000000e+00    0.0000000e+00    0.0000000e+00    0.0000000e+00
    8.2733243e+01    0.0000000e+00    0.0000000e+00    0.0000000e+00    0.0000000e+00
    8.3124622e+01    0.0000000e+00    0.0000000e+00    0.0000000e+00    0.0000000e+00
    8.3516262e+01    0.0000000e+00    0.0000000e+00    0.0000000e+00    0.0000000e+00
    8.3908168e+01    0.0000000e+00    0.0000000e+00    0.0000000e+00    0.0000000e+00
    8.4300331e+01    0.0000000e+00    0.0000000e+00    0.0000000e+00    0.0000000e+00
    8.4692750e+01    0.0000000e+00    0.0000000e+00    0.0000000e+00    0.0000000e+00
    8.5085420e+01    0.0000000e+00    0.0000000e+00    0.0000000e+00    0.0000000e+00
    8.5478349e+01    0.0000000e+00    0.0000000e+00    0.0000000e+00    0.0000000e+00
    8.5871532e+01    0.0000000e+00    0.0000000e+00    0.0000000e+00    0.0000000e+00
    8.6264969e+01    0.0000000e+00    0.0000000e+00    0.0000000e+00    0.0000000e+00
    8.6658657e+01    0.0000000e+00    0.0000000e+00    0.0000000e+00    0.0000000e+00
    8.7052595e+01    0.0000000e+00    0.0000000e+00    0.0000000e+00    0.0000000e+00
    8.7446780e+01    0.0000000e+00    0.0000000e+00    0.0000000e+00    0.0000000e+00
    8.7841211e+01    0.0000000e+00    0.0000000e+00    0.0000000e+00    0.0000000e+00
    8.8235887e+01    0.0000000e+00    0.0000000e+00    0.0000000e+00    0.0000000e+00
    8.8630806e+01    0.0000000e+00    0.0000000e+00    0.0000000e+00    0.0000000e+00
    8.9025968e+01    0.0000000e+00    0.0000000e+00    0.0000000e+00    0.0000000e+00
    8.9421371e+01    0.0000000e+00    0.0000000e+00    0.0000000e+00    0.0000000e+00
    8.9817013e+01    0.0000000e+00    0.0000000e+00    0.0000000e+00    0.0000000e+00
    9.0212893e+01    0.0000000e+00    0.0000000e+00    0.0000000e+00    0.0000000e+00
    9.0609006e+01    0.0000000e+00    0.0000000e+00    0.0000000e+00    0.0000000e+00
    9.1005355e+01    0.0000000e+00    0.0000000e+00    0.0000000e+00    0.0000000e+00
    9.1401936e+01    0.0000000e+00    0.0000000e+00    0.0000000e+00    0.0000000e+00
    9.1798749e+01    0.0000000e+00    0.0000000e+00    0.0000000e+00    0.0000000e+00
    9.2195794e+01    0.0000000e+00    0.0000000e+00    0.0000000e+00    0.0000000e+00
    9.2593068e+01    0.0000000e+00    0.0000000e+00    0.0000000e+00    0.0000000e+00
    9.2990569e+01    0.0000000e+00    0.0000000e+00    0.0000000e+00    0.0000000e+00
    9.3388297e+01    0.0000000e+00    0.0000000e+00    0.0000000e+00    0.0000000e+00
    9.3786249e+01    0.0000000e+00    0.0000000e+00    0.0000000e+00    0.0000000e+00
    9.4184423e+01    0.0000000e+00    0.0000000e+00    0.0000000e+00    0.0000000e+00
    9.4582820e+01    0.0000000e+00    0.0000000e+00    0.0000000e+00    0.0000000e+00
    9.4981437e+01    0.0000000e+00    0.0000000e+00    0.0000000e+00    0.0000000e+00
    9.5380274e+01    0.0000000e+00    0.0000000e+00    0.0000000e+00    0.0000000e+00
    9.5779327e+01    0.0000000e+00    0.0000000e+00    0.0000000e+00    0.0000000e+00
    9.6178664e+01    0.0000000e+00    0.0000000e+00    0.0000000e+00    0.0000000e+00
    9.6578155e+01    0.0000000e+00    0.0000000e+00    0.0000000e+00    0.0000000e+00
    9.6977916e+01    0.0000000e+00    0.0000000e+00    0.0000000e+00    0.0000000e+00
    9.7377829e+01    0.0000000e+00    0.0000000e+00    0.0000000e+00    0.0000000e+00
    9.7778008e+01    0.0000000e+00    0.0000000e+00    0.0000000e+00    0.0000000e+00
    9.8178339e+01    0.0000000e+00    0.0000000e+00    0.0000000e+00    0.0000000e+00
    9.8578934e+01    0.0000000e+00    0.0000000e+00    0.0000000e+00    0.0000000e+00
    9.8979744e+01    0.0000000e+00    0.0000000e+00    0.0000000e+00    0.0000000e+00
    9.9380758e+01    0.0000000e+00    0.0000000e+00    0.0000000e+00    0.0000000e+00
    9.9781972e+01    0.0000000e+00    0.0000000e+00    0.0000000e+00    0.0000000e+00
    1.0018339e+02    0.0000000e+00    0.0000000e+00    0.0000000e+00    0.0000000e+00
    1.0058500e+02    0.0000000e+00    0.0000000e+00    0.0000000e+00    0.0000000e+00
    1.0098681e+02    0.0000000e+00    0.0000000e+00    0.0000000e+00    0.0000000e+00
    1.0138883e+02    0.0000000e+00    0.0000000e+00    0.0000000e+00    0.0000000e+00
    1.0179103e+02    0.0000000e+00    0.0000000e+00    0.0000000e+00    0.0000000e+00
    1.0219343e+02    0.0000000e+00    0.0000000e+00    0.0000000e+00    0.0000000e+00
    1.0259602e+02    0.0000000e+00    0.0000000e+00    0.0000000e+00    0.0000000e+00
    1.0299880e+02    0.0000000e+00    0.0000000e+00    0.0000000e+00    0.0000000e+00
    1.0340177e+02    0.0000000e+00    0.0000000e+00    0.0000000e+00    0.0000000e+00
    1.0380493e+02    0.0000000e+00    0.0000000e+00    0.0000000e+00    0.0000000e+00
    1.0420828e+02    0.0000000e+00    0.0000000e+00    0.0000000e+00    0.0000000e+00
    1.0461181e+02    0.0000000e+00    0.0000000e+00    0.0000000e+00    0.0000000e+00
    1.0501552e+02    0.0000000e+00    0.0000000e+00    0.0000000e+00    0.0000000e+00
    1.0541941e+02    0.0000000e+00    0.0000000e+00    0.0000000e+00    0.0000000e+00
    1.0582349e+02    0.0000000e+00    0.0000000e+00    0.0000000e+00    0.0000000e+00
    1.0622774e+02    0.0000000e+00    0.0000000e+00    0.0000000e+00    0.0000000e+00
    1.0663217e+02    0.0000000e+00    0.0000000e+00    0.0000000e+00    0.0000000e+00
    1.0703677e+02    0.0000000e+00    0.0000000e+00    0.0000000e+00    0.0000000e+00
    1.0744155e+02    0.0000000e+00    0.0000000e+00    0.0000000e+00    0.0000000e+00
    1.0784650e+02    0.0000000e+00    0.0000000e+00    0.0000000e+00    0.0000000e+00
    1.0825162e+02    0.0000000e+00    0.0000000e+00    0.0000000e+00    0.0000000e+00
    1.0865691e+02    0.0000000e+00    0.0000000e+00    0.0000000e+00    0.0000000e+00
    1.0906237e+02    0.0000000e+00    0.0000000e+00    0.0000000e+00    0.0000000e+00
    1.0946800e+02    0.0000000e+00    0.0000000e+00    0.0000000e+00    0.0000000e+00
    1.0987379e+02    0.0000000e+00    0.0000000e+00    0.0000000e+00    0.0000000e+00
    1.1027974e+02    0.0000000e+00    0.0000000e+00    0.0000000e+00    0.0000000e+00
    1.1068585e+02    0.0000000e+00    0.0000000e+00    0.0000000e+00    0.0000000e+00
    1.1109213e+02    0.0000000e+00    0.0000000e+00    0.0000000e+00    0.0000000e+00
    1.1149856e+02    0.0000000e+00    0.0000000e+00    0.0000000e+00    0.0000000e+00
    1.1190515e+02    0.0000000e+00    0.0000000e+00    0.0000000e+00    0.0000000e+00
    1.1231190e+02    0.0000000e+00    0.0000000e+00    0.0000000e+00    0.0000000e+00
    1.1271880e+02    0.0000000e+00    0.0000000e+00    0.0000000e+00    0.0000000e+00
    1.1312592e+02    0.0000000e+00    0.0000000e+00    0.0000000e+00    0.0000000e+00
    1.1353313e+02    0.0000000e+00    0.0000000e+00    0.0000000e+00    0.0000000e+00
    1.1394054e+02    0.0000000e+00    0.0000000e+00    0.0000000e+00    0.0000000e+00
    1.1434811e+02    0.0000000e+00    0.0000000e+00    0.0000000e+00    0.0000000e+00
    1.1475577e+02    0.0000000e+00    0.0000000e+00    0.0000000e+00    0.0000000e+00
    1.1516362e+02    0.0000000e+00    0.0000000e+00    0.0000000e+00    0.0000000e+00
    1.1557163e+02    0.0000000e+00    0.0000000e+00    0.0000000e+00    0.0000000e+00
    1.1597978e+02    0.0000000e+00    0.0000000e+00    0.0000000e+00    0.0000000e+00
    1.1638808e+02    0.0000000e+00    0.0000000e+00    0.0000000e+00    0.0000000e+00
    1.1679652e+02    0.0000000e+00    0.0000000e+00    0.0000000e+00    0.0000000e+00
    1.1720510e+02    0.0000000e+00    0.0000000e+00    0.0000000e+00    0.0000000e+00
    1.1761383e+02    0.0000000e+00    0.0000000e+00    0.0000000e+00    0.0000000e+00
    1.1802269e+02    0.0000000e+00    0.0000000e+00    0.0000000e+00    0.0000000e+00
    1.1843169e+02    0.0000000e+00    0.0000000e+00    0.0000000e+00    0.0000000e+00
    1.1884083e+02    0.0000000e+00    0.0000000e+00    0.0000000e+00    0.0000000e+00
    1.1925010e+02    0.0000000e+00    0.0000000e+00    0.0000000e+00    0.0000000e+00
    1.1965950e+02    0.0000000e+00    0.0000000e+00    0.0000000e+00    0.0000000e+00
    1.2006904e+02    0.0000000e+00    0.0000000e+00    0.0000000e+00    0.0000000e+00
    1.2047870e+02    0.0000000e+00    0.0000000e+00    0.0000000e+00    0.0000000e+00
    1.2088849e+02    0.0000000e+00    0.0000000e+00    0.0000000e+00    0.0000000e+00
    1.2129841e+02    0.0000000e+00    0.0000000e+00    0.0000000e+00    0.0000000e+00
